# Supplementary material for: Computational Investigation of GNMT-Catalyzed Methyl Transfer Reaction: Integrating MD, QM, and ML Approaches
Source: J Comput Chem. Author manuscript; Available in PMC 2026 Jun 29. (PMC13312424; doi:10.1002/jcc.70434)
Supplement: SI-3 [file NIHMS2188582-supplement-SI-3.zip › MD-frame-pdbs/early_stage-Frame_A.pdb]

ATOM      1  N   VAL A   1      12.483 141.710 117.171  1.00  0.00           N  
ATOM      2  CA  VAL A   1      13.326 140.786 116.435  1.00  0.00           C  
ATOM      3  C   VAL A   1      13.391 139.322 116.945  1.00  0.00           C  
ATOM      4  O   VAL A   1      13.228 138.324 116.261  1.00  0.00           O  
ATOM      5  CB  VAL A   1      14.779 141.263 116.328  1.00  0.00           C  
ATOM      6  CG1 VAL A   1      15.521 140.315 115.257  1.00  0.00           C  
ATOM      7  CG2 VAL A   1      15.001 142.721 115.976  1.00  0.00           C  
ATOM      8  HA  VAL A   1      12.843 140.853 115.460  1.00  0.00           H  
ATOM      9  HB  VAL A   1      15.190 141.118 117.328  1.00  0.00           H  
ATOM     10 HG11 VAL A   1      15.363 139.264 115.499  1.00  0.00           H  
ATOM     11 HG12 VAL A   1      15.238 140.496 114.220  1.00  0.00           H  
ATOM     12 HG13 VAL A   1      16.596 140.472 115.347  1.00  0.00           H  
ATOM     13 HG21 VAL A   1      16.038 143.054 116.014  1.00  0.00           H  
ATOM     14 HG22 VAL A   1      14.596 142.983 114.998  1.00  0.00           H  
ATOM     15 HG23 VAL A   1      14.440 143.279 116.725  1.00  0.00           H  
ATOM     16  H1  VAL A   1      12.234 142.492 116.583  1.00  0.00           H  
ATOM     17  H2  VAL A   1      12.879 141.903 118.080  1.00  0.00           H  
ATOM     18  H3  VAL A   1      11.651 141.179 117.384  1.00  0.00           H  
ATOM     19  N   ASP A   2      13.596 139.221 118.255  1.00  0.00           N  
ATOM     20  CA  ASP A   2      13.812 137.991 119.025  1.00  0.00           C  
ATOM     21  C   ASP A   2      15.092 137.293 118.798  1.00  0.00           C  
ATOM     22  O   ASP A   2      15.843 137.474 117.811  1.00  0.00           O  
ATOM     23  CB  ASP A   2      12.609 136.950 118.814  1.00  0.00           C  
ATOM     24  CG  ASP A   2      12.460 135.901 119.980  1.00  0.00           C  
ATOM     25  OD1 ASP A   2      11.599 134.960 119.913  1.00  0.00           O  
ATOM     26  OD2 ASP A   2      12.952 136.244 121.106  1.00  0.00           O1-
ATOM     27  H   ASP A   2      13.707 140.040 118.836  1.00  0.00           H  
ATOM     28  HA  ASP A   2      13.838 138.326 120.061  1.00  0.00           H  
ATOM     29  HB2 ASP A   2      11.681 137.520 118.865  1.00  0.00           H  
ATOM     30  HB3 ASP A   2      12.599 136.403 117.871  1.00  0.00           H  
ATOM     31  N   SER A   3      15.497 136.570 119.832  1.00  0.00           N  
ATOM     32  CA  SER A   3      16.724 135.773 119.775  1.00  0.00           C  
ATOM     33  C   SER A   3      16.719 134.710 118.648  1.00  0.00           C  
ATOM     34  O   SER A   3      15.717 134.115 118.348  1.00  0.00           O  
ATOM     35  CB  SER A   3      16.806 135.153 121.142  1.00  0.00           C  
ATOM     36  OG  SER A   3      15.733 134.218 121.366  1.00  0.00           O  
ATOM     37  H   SER A   3      14.800 136.444 120.553  1.00  0.00           H  
ATOM     38  HA  SER A   3      17.580 136.422 119.591  1.00  0.00           H  
ATOM     39  HB2 SER A   3      17.763 134.655 121.301  1.00  0.00           H  
ATOM     40  HB3 SER A   3      16.593 135.929 121.876  1.00  0.00           H  
ATOM     41  HG  SER A   3      15.462 134.309 122.283  1.00  0.00           H  
ATOM     42  N   VAL A   4      17.900 134.446 118.020  1.00  0.00           N  
ATOM     43  CA  VAL A   4      18.042 133.625 116.821  1.00  0.00           C  
ATOM     44  C   VAL A   4      17.410 132.173 116.991  1.00  0.00           C  
ATOM     45  O   VAL A   4      17.210 131.656 118.096  1.00  0.00           O  
ATOM     46  CB  VAL A   4      19.488 133.494 116.406  1.00  0.00           C  
ATOM     47  CG1 VAL A   4      20.135 134.861 115.904  1.00  0.00           C  
ATOM     48  CG2 VAL A   4      20.425 132.913 117.512  1.00  0.00           C  
ATOM     49  H   VAL A   4      18.674 134.983 118.383  1.00  0.00           H  
ATOM     50  HA  VAL A   4      17.600 134.097 115.943  1.00  0.00           H  
ATOM     51  HB  VAL A   4      19.647 132.732 115.643  1.00  0.00           H  
ATOM     52 HG11 VAL A   4      20.128 135.566 116.735  1.00  0.00           H  
ATOM     53 HG12 VAL A   4      21.140 134.752 115.493  1.00  0.00           H  
ATOM     54 HG13 VAL A   4      19.525 135.213 115.074  1.00  0.00           H  
ATOM     55 HG21 VAL A   4      21.390 132.623 117.097  1.00  0.00           H  
ATOM     56 HG22 VAL A   4      20.813 133.543 118.313  1.00  0.00           H  
ATOM     57 HG23 VAL A   4      20.000 131.972 117.859  1.00  0.00           H  
ATOM     58  N   TYR A   5      17.213 131.550 115.787  1.00  0.00           N  
ATOM     59  CA  TYR A   5      16.576 130.274 115.690  1.00  0.00           C  
ATOM     60  C   TYR A   5      17.485 129.105 116.003  1.00  0.00           C  
ATOM     61  O   TYR A   5      18.476 128.892 115.266  1.00  0.00           O  
ATOM     62  CB  TYR A   5      15.892 130.220 114.327  1.00  0.00           C  
ATOM     63  CG  TYR A   5      15.182 128.941 113.931  1.00  0.00           C  
ATOM     64  CD1 TYR A   5      15.646 128.212 112.832  1.00  0.00           C  
ATOM     65  CD2 TYR A   5      14.202 128.434 114.841  1.00  0.00           C  
ATOM     66  CE1 TYR A   5      15.050 126.941 112.597  1.00  0.00           C  
ATOM     67  CE2 TYR A   5      13.600 127.192 114.521  1.00  0.00           C  
ATOM     68  CZ  TYR A   5      14.004 126.401 113.421  1.00  0.00           C  
ATOM     69  OH  TYR A   5      13.374 125.196 113.198  1.00  0.00           O  
ATOM     70  H   TYR A   5      17.379 132.094 114.952  1.00  0.00           H  
ATOM     71  HA  TYR A   5      15.820 130.273 116.475  1.00  0.00           H  
ATOM     72  HB2 TYR A   5      15.209 131.056 114.473  1.00  0.00           H  
ATOM     73  HB3 TYR A   5      16.622 130.531 113.579  1.00  0.00           H  
ATOM     74  HD1 TYR A   5      16.502 128.554 112.270  1.00  0.00           H  
ATOM     75  HD2 TYR A   5      13.946 129.035 115.701  1.00  0.00           H  
ATOM     76  HE1 TYR A   5      15.482 126.456 111.733  1.00  0.00           H  
ATOM     77  HE2 TYR A   5      12.799 126.799 115.129  1.00  0.00           H  
ATOM     78  HH  TYR A   5      13.902 124.752 112.530  1.00  0.00           H  
ATOM     79  N   ARG A   6      17.235 128.363 117.072  1.00  0.00           N  
ATOM     80  CA  ARG A   6      17.998 127.185 117.509  1.00  0.00           C  
ATOM     81  C   ARG A   6      17.207 125.848 117.343  1.00  0.00           C  
ATOM     82  O   ARG A   6      15.930 125.773 117.499  1.00  0.00           O  
ATOM     83  CB  ARG A   6      18.341 127.422 118.930  1.00  0.00           C  
ATOM     84  CG  ARG A   6      19.607 128.373 119.122  1.00  0.00           C  
ATOM     85  CD  ARG A   6      19.914 128.647 120.581  1.00  0.00           C  
ATOM     86  NE  ARG A   6      18.813 129.402 121.243  1.00  0.00           N  
ATOM     87  CZ  ARG A   6      17.997 129.117 122.264  1.00  0.00           C  
ATOM     88  NH1 ARG A   6      17.347 130.062 122.837  1.00  0.00           N1+
ATOM     89  NH2 ARG A   6      17.966 127.993 122.919  1.00  0.00           N  
ATOM     90  H   ARG A   6      16.488 128.690 117.669  1.00  0.00           H  
ATOM     91  HA  ARG A   6      18.961 127.010 117.030  1.00  0.00           H  
ATOM     92  HB2 ARG A   6      17.437 127.744 119.448  1.00  0.00           H  
ATOM     93  HB3 ARG A   6      18.643 126.440 119.294  1.00  0.00           H  
ATOM     94  HG2 ARG A   6      20.407 127.790 118.665  1.00  0.00           H  
ATOM     95  HG3 ARG A   6      19.535 129.295 118.546  1.00  0.00           H  
ATOM     96  HD2 ARG A   6      19.886 127.690 121.101  1.00  0.00           H  
ATOM     97  HD3 ARG A   6      20.855 129.190 120.668  1.00  0.00           H  
ATOM     98  HE  ARG A   6      18.830 130.375 120.974  1.00  0.00           H  
ATOM     99 HH11 ARG A   6      17.159 130.909 122.321  1.00  0.00           H  
ATOM    100 HH12 ARG A   6      16.867 129.833 123.696  1.00  0.00           H  
ATOM    101 HH21 ARG A   6      18.237 127.116 122.496  1.00  0.00           H  
ATOM    102 HH22 ARG A   6      17.437 127.925 123.776  1.00  0.00           H  
ATOM    103  N   THR A   7      17.997 124.857 117.006  1.00  0.00           N  
ATOM    104  CA  THR A   7      17.583 123.539 116.479  1.00  0.00           C  
ATOM    105  C   THR A   7      18.162 122.366 117.246  1.00  0.00           C  
ATOM    106  O   THR A   7      17.601 121.320 117.144  1.00  0.00           O  
ATOM    107  CB  THR A   7      17.810 123.326 114.993  1.00  0.00           C  
ATOM    108  CG2 THR A   7      16.812 124.133 114.143  1.00  0.00           C  
ATOM    109  OG1 THR A   7      19.096 123.578 114.550  1.00  0.00           O  
ATOM    110  H   THR A   7      18.984 125.064 117.067  1.00  0.00           H  
ATOM    111  HA  THR A   7      16.505 123.522 116.640  1.00  0.00           H  
ATOM    112  HB  THR A   7      17.604 122.295 114.708  1.00  0.00           H  
ATOM    113  HG1 THR A   7      19.120 124.517 114.350  1.00  0.00           H  
ATOM    114 HG21 THR A   7      15.823 123.677 114.203  1.00  0.00           H  
ATOM    115 HG22 THR A   7      16.733 125.183 114.423  1.00  0.00           H  
ATOM    116 HG23 THR A   7      17.031 124.057 113.079  1.00  0.00           H  
ATOM    117  N   ARG A   8      19.207 122.544 118.081  1.00  0.00           N  
ATOM    118  CA  ARG A   8      19.753 121.545 119.046  1.00  0.00           C  
ATOM    119  C   ARG A   8      20.204 122.179 120.372  1.00  0.00           C  
ATOM    120  O   ARG A   8      20.163 123.354 120.592  1.00  0.00           O  
ATOM    121  CB  ARG A   8      20.841 120.725 118.362  1.00  0.00           C  
ATOM    122  CG  ARG A   8      22.163 121.518 118.119  1.00  0.00           C  
ATOM    123  CD  ARG A   8      23.223 120.686 117.511  1.00  0.00           C  
ATOM    124  NE  ARG A   8      24.423 121.477 117.328  1.00  0.00           N  
ATOM    125  CZ  ARG A   8      24.745 122.360 116.338  1.00  0.00           C  
ATOM    126  NH1 ARG A   8      25.961 122.602 116.131  1.00  0.00           N1+
ATOM    127  NH2 ARG A   8      23.897 122.819 115.451  1.00  0.00           N  
ATOM    128  H   ARG A   8      19.673 123.439 118.031  1.00  0.00           H  
ATOM    129  HA  ARG A   8      18.998 120.802 119.302  1.00  0.00           H  
ATOM    130  HB2 ARG A   8      21.112 119.880 118.993  1.00  0.00           H  
ATOM    131  HB3 ARG A   8      20.578 120.348 117.374  1.00  0.00           H  
ATOM    132  HG2 ARG A   8      22.036 122.350 117.426  1.00  0.00           H  
ATOM    133  HG3 ARG A   8      22.395 121.946 119.094  1.00  0.00           H  
ATOM    134  HD2 ARG A   8      23.328 119.869 118.226  1.00  0.00           H  
ATOM    135  HD3 ARG A   8      22.901 120.388 116.513  1.00  0.00           H  
ATOM    136  HE  ARG A   8      25.269 121.322 117.859  1.00  0.00           H  
ATOM    137 HH11 ARG A   8      26.756 122.287 116.670  1.00  0.00           H  
ATOM    138 HH12 ARG A   8      26.283 123.072 115.298  1.00  0.00           H  
ATOM    139 HH21 ARG A   8      22.948 122.493 115.343  1.00  0.00           H  
ATOM    140 HH22 ARG A   8      24.249 123.417 114.717  1.00  0.00           H  
ATOM    141  N   SER A   9      20.390 121.364 121.389  1.00  0.00           N  
ATOM    142  CA  SER A   9      20.658 121.703 122.803  1.00  0.00           C  
ATOM    143  C   SER A   9      21.898 122.627 122.899  1.00  0.00           C  
ATOM    144  O   SER A   9      22.938 122.258 122.324  1.00  0.00           O  
ATOM    145  CB  SER A   9      20.951 120.500 123.640  1.00  0.00           C  
ATOM    146  OG  SER A   9      20.050 119.465 123.572  1.00  0.00           O  
ATOM    147  H   SER A   9      20.267 120.371 121.252  1.00  0.00           H  
ATOM    148  HA  SER A   9      19.702 122.116 123.126  1.00  0.00           H  
ATOM    149  HB2 SER A   9      21.979 120.202 123.434  1.00  0.00           H  
ATOM    150  HB3 SER A   9      20.901 120.854 124.670  1.00  0.00           H  
ATOM    151  HG  SER A   9      20.283 118.837 124.261  1.00  0.00           H  
ATOM    152  N   LEU A  10      21.741 123.713 123.660  1.00  0.00           N  
ATOM    153  CA  LEU A  10      22.934 124.369 124.238  1.00  0.00           C  
ATOM    154  C   LEU A  10      23.606 123.507 125.382  1.00  0.00           C  
ATOM    155  O   LEU A  10      22.929 122.708 126.083  1.00  0.00           O  
ATOM    156  CB  LEU A  10      22.630 125.758 124.794  1.00  0.00           C  
ATOM    157  CG  LEU A  10      22.177 126.774 123.701  1.00  0.00           C  
ATOM    158  CD1 LEU A  10      21.699 127.968 124.532  1.00  0.00           C  
ATOM    159  CD2 LEU A  10      23.242 127.231 122.721  1.00  0.00           C  
ATOM    160  H   LEU A  10      20.841 123.982 124.030  1.00  0.00           H  
ATOM    161  HA  LEU A  10      23.708 124.472 123.478  1.00  0.00           H  
ATOM    162  HB2 LEU A  10      21.867 125.501 125.528  1.00  0.00           H  
ATOM    163  HB3 LEU A  10      23.509 126.182 125.277  1.00  0.00           H  
ATOM    164  HG  LEU A  10      21.361 126.369 123.102  1.00  0.00           H  
ATOM    165 HD11 LEU A  10      21.477 128.764 123.821  1.00  0.00           H  
ATOM    166 HD12 LEU A  10      20.725 127.697 124.940  1.00  0.00           H  
ATOM    167 HD13 LEU A  10      22.307 128.132 125.421  1.00  0.00           H  
ATOM    168 HD21 LEU A  10      24.074 127.641 123.292  1.00  0.00           H  
ATOM    169 HD22 LEU A  10      23.678 126.409 122.152  1.00  0.00           H  
ATOM    170 HD23 LEU A  10      22.863 128.014 122.063  1.00  0.00           H  
ATOM    171  N   GLY A  11      24.865 123.811 125.761  1.00  0.00           N  
ATOM    172  CA  GLY A  11      25.533 123.269 126.934  1.00  0.00           C  
ATOM    173  C   GLY A  11      26.013 121.777 126.915  1.00  0.00           C  
ATOM    174  O   GLY A  11      26.863 121.356 127.699  1.00  0.00           O  
ATOM    175  H   GLY A  11      25.427 124.488 125.265  1.00  0.00           H  
ATOM    176  HA2 GLY A  11      26.349 123.948 127.181  1.00  0.00           H  
ATOM    177  HA3 GLY A  11      24.836 123.319 127.771  1.00  0.00           H  
ATOM    178  N   VAL A  12      25.471 120.926 126.002  1.00  0.00           N  
ATOM    179  CA  VAL A  12      25.825 119.498 125.887  1.00  0.00           C  
ATOM    180  C   VAL A  12      27.078 119.436 125.011  1.00  0.00           C  
ATOM    181  O   VAL A  12      27.246 120.318 124.093  1.00  0.00           O  
ATOM    182  CB  VAL A  12      24.749 118.609 125.299  1.00  0.00           C  
ATOM    183  CG1 VAL A  12      23.423 118.737 126.025  1.00  0.00           C  
ATOM    184  CG2 VAL A  12      24.536 118.674 123.797  1.00  0.00           C  
ATOM    185  H   VAL A  12      24.836 121.334 125.331  1.00  0.00           H  
ATOM    186  HA  VAL A  12      26.158 119.174 126.873  1.00  0.00           H  
ATOM    187  HB  VAL A  12      25.080 117.584 125.468  1.00  0.00           H  
ATOM    188 HG11 VAL A  12      22.988 119.727 125.880  1.00  0.00           H  
ATOM    189 HG12 VAL A  12      22.621 118.024 125.840  1.00  0.00           H  
ATOM    190 HG13 VAL A  12      23.604 118.820 127.097  1.00  0.00           H  
ATOM    191 HG21 VAL A  12      23.625 118.111 123.590  1.00  0.00           H  
ATOM    192 HG22 VAL A  12      24.444 119.675 123.375  1.00  0.00           H  
ATOM    193 HG23 VAL A  12      25.368 118.172 123.301  1.00  0.00           H  
ATOM    194  N   ALA A  13      28.101 118.696 125.468  1.00  0.00           N  
ATOM    195  CA  ALA A  13      29.405 118.577 124.804  1.00  0.00           C  
ATOM    196  C   ALA A  13      29.301 117.433 123.695  1.00  0.00           C  
ATOM    197  O   ALA A  13      28.425 116.587 123.668  1.00  0.00           O  
ATOM    198  CB  ALA A  13      30.400 118.294 125.952  1.00  0.00           C  
ATOM    199  H   ALA A  13      27.864 117.975 126.135  1.00  0.00           H  
ATOM    200  HA  ALA A  13      29.704 119.539 124.389  1.00  0.00           H  
ATOM    201  HB1 ALA A  13      30.405 119.022 126.762  1.00  0.00           H  
ATOM    202  HB2 ALA A  13      30.223 117.300 126.363  1.00  0.00           H  
ATOM    203  HB3 ALA A  13      31.446 118.228 125.651  1.00  0.00           H  
ATOM    204  N   ALA A  14      30.275 117.504 122.751  1.00  0.00           N  
ATOM    205  CA  ALA A  14      30.235 116.898 121.380  1.00  0.00           C  
ATOM    206  C   ALA A  14      31.562 116.239 121.132  1.00  0.00           C  
ATOM    207  O   ALA A  14      32.218 116.498 120.152  1.00  0.00           O  
ATOM    208  CB  ALA A  14      29.866 118.028 120.429  1.00  0.00           C  
ATOM    209  H   ALA A  14      30.980 118.192 122.972  1.00  0.00           H  
ATOM    210  HA  ALA A  14      29.474 116.119 121.412  1.00  0.00           H  
ATOM    211  HB1 ALA A  14      29.643 117.559 119.470  1.00  0.00           H  
ATOM    212  HB2 ALA A  14      29.037 118.641 120.783  1.00  0.00           H  
ATOM    213  HB3 ALA A  14      30.683 118.732 120.276  1.00  0.00           H  
ATOM    214  N   GLU A  15      31.861 115.359 122.132  1.00  0.00           N  
ATOM    215  CA  GLU A  15      33.151 114.639 122.158  1.00  0.00           C  
ATOM    216  C   GLU A  15      34.459 115.420 121.878  1.00  0.00           C  
ATOM    217  O   GLU A  15      34.766 116.019 120.838  1.00  0.00           O  
ATOM    218  CB  GLU A  15      33.040 113.501 121.165  1.00  0.00           C  
ATOM    219  CG  GLU A  15      31.850 112.548 121.430  1.00  0.00           C  
ATOM    220  CD  GLU A  15      30.547 112.777 120.747  1.00  0.00           C  
ATOM    221  OE1 GLU A  15      29.559 112.084 121.098  1.00  0.00           O  
ATOM    222  OE2 GLU A  15      30.503 113.496 119.689  1.00  0.00           O1-
ATOM    223  H   GLU A  15      31.128 115.151 122.796  1.00  0.00           H  
ATOM    224  HA  GLU A  15      33.364 114.085 123.072  1.00  0.00           H  
ATOM    225  HB2 GLU A  15      32.951 113.903 120.156  1.00  0.00           H  
ATOM    226  HB3 GLU A  15      33.971 112.950 121.300  1.00  0.00           H  
ATOM    227  HG2 GLU A  15      32.263 111.632 121.006  1.00  0.00           H  
ATOM    228  HG3 GLU A  15      31.782 112.294 122.487  1.00  0.00           H  
ATOM    229  N   GLY A  16      35.293 115.460 122.911  1.00  0.00           N  
ATOM    230  CA  GLY A  16      36.645 115.918 122.849  1.00  0.00           C  
ATOM    231  C   GLY A  16      37.565 114.800 122.394  1.00  0.00           C  
ATOM    232  O   GLY A  16      37.600 113.693 122.993  1.00  0.00           O  
ATOM    233  H   GLY A  16      34.996 115.049 123.785  1.00  0.00           H  
ATOM    234  HA2 GLY A  16      36.787 116.783 122.201  1.00  0.00           H  
ATOM    235  HA3 GLY A  16      36.930 116.355 123.806  1.00  0.00           H  
ATOM    236  N   ILE A  17      38.298 115.046 121.321  1.00  0.00           N  
ATOM    237  CA  ILE A  17      39.066 113.996 120.539  1.00  0.00           C  
ATOM    238  C   ILE A  17      38.290 112.710 120.227  1.00  0.00           C  
ATOM    239  O   ILE A  17      38.306 111.735 121.019  1.00  0.00           O  
ATOM    240  CB  ILE A  17      40.461 113.718 121.241  1.00  0.00           C  
ATOM    241  CG1 ILE A  17      41.282 114.942 121.727  1.00  0.00           C  
ATOM    242  CG2 ILE A  17      41.261 112.654 120.439  1.00  0.00           C  
ATOM    243  CD1 ILE A  17      41.471 116.106 120.748  1.00  0.00           C  
ATOM    244  H   ILE A  17      38.197 115.916 120.818  1.00  0.00           H  
ATOM    245  HA  ILE A  17      39.269 114.425 119.557  1.00  0.00           H  
ATOM    246  HB  ILE A  17      40.169 113.214 122.163  1.00  0.00           H  
ATOM    247 HG12 ILE A  17      40.802 115.345 122.619  1.00  0.00           H  
ATOM    248 HG13 ILE A  17      42.255 114.564 122.040  1.00  0.00           H  
ATOM    249 HG21 ILE A  17      40.715 111.730 120.247  1.00  0.00           H  
ATOM    250 HG22 ILE A  17      41.693 112.934 119.478  1.00  0.00           H  
ATOM    251 HG23 ILE A  17      42.160 112.450 121.021  1.00  0.00           H  
ATOM    252 HD11 ILE A  17      42.265 116.780 121.072  1.00  0.00           H  
ATOM    253 HD12 ILE A  17      41.950 115.656 119.878  1.00  0.00           H  
ATOM    254 HD13 ILE A  17      40.512 116.565 120.506  1.00  0.00           H  
ATOM    255  N   PRO A  18      37.503 112.646 119.087  1.00  0.00           N  
ATOM    256  CA  PRO A  18      36.479 111.615 118.958  1.00  0.00           C  
ATOM    257  C   PRO A  18      37.080 110.256 118.488  1.00  0.00           C  
ATOM    258  O   PRO A  18      36.306 109.307 118.578  1.00  0.00           O  
ATOM    259  CB  PRO A  18      35.461 112.180 118.014  1.00  0.00           C  
ATOM    260  CG  PRO A  18      36.250 113.153 117.116  1.00  0.00           C  
ATOM    261  CD  PRO A  18      37.183 113.763 118.155  1.00  0.00           C  
ATOM    262  HA  PRO A  18      36.052 111.501 119.954  1.00  0.00           H  
ATOM    263  HB2 PRO A  18      34.994 111.404 117.408  1.00  0.00           H  
ATOM    264  HB3 PRO A  18      34.705 112.694 118.607  1.00  0.00           H  
ATOM    265  HG2 PRO A  18      36.767 112.636 116.308  1.00  0.00           H  
ATOM    266  HG3 PRO A  18      35.629 113.858 116.562  1.00  0.00           H  
ATOM    267  HD2 PRO A  18      38.063 114.031 117.570  1.00  0.00           H  
ATOM    268  HD3 PRO A  18      36.816 114.665 118.644  1.00  0.00           H  
ATOM    269  N   ASP A  19      38.272 110.249 117.944  1.00  0.00           N  
ATOM    270  CA  ASP A  19      39.050 109.108 117.419  1.00  0.00           C  
ATOM    271  C   ASP A  19      39.788 108.357 118.493  1.00  0.00           C  
ATOM    272  O   ASP A  19      40.684 108.853 119.138  1.00  0.00           O  
ATOM    273  CB  ASP A  19      40.000 109.642 116.373  1.00  0.00           C  
ATOM    274  CG  ASP A  19      41.030 108.743 115.760  1.00  0.00           C  
ATOM    275  OD1 ASP A  19      41.897 109.280 115.009  1.00  0.00           O  
ATOM    276  OD2 ASP A  19      40.988 107.506 115.868  1.00  0.00           O1-
ATOM    277  H   ASP A  19      38.748 111.138 117.878  1.00  0.00           H  
ATOM    278  HA  ASP A  19      38.290 108.509 116.918  1.00  0.00           H  
ATOM    279  HB2 ASP A  19      39.458 109.990 115.493  1.00  0.00           H  
ATOM    280  HB3 ASP A  19      40.484 110.544 116.747  1.00  0.00           H  
ATOM    281  N   GLN A  20      39.459 107.099 118.703  1.00  0.00           N  
ATOM    282  CA  GLN A  20      40.130 106.225 119.792  1.00  0.00           C  
ATOM    283  C   GLN A  20      41.448 105.640 119.271  1.00  0.00           C  
ATOM    284  O   GLN A  20      42.370 105.347 120.088  1.00  0.00           O  
ATOM    285  CB  GLN A  20      39.261 105.012 120.068  1.00  0.00           C  
ATOM    286  CG  GLN A  20      37.826 105.515 120.573  1.00  0.00           C  
ATOM    287  CD  GLN A  20      36.949 104.355 121.026  1.00  0.00           C  
ATOM    288  NE2 GLN A  20      35.713 104.621 121.044  1.00  0.00           N  
ATOM    289  OE1 GLN A  20      37.291 103.469 121.774  1.00  0.00           O  
ATOM    290  H   GLN A  20      38.962 106.577 117.994  1.00  0.00           H  
ATOM    291  HA  GLN A  20      40.259 106.823 120.695  1.00  0.00           H  
ATOM    292  HB2 GLN A  20      39.152 104.343 119.216  1.00  0.00           H  
ATOM    293  HB3 GLN A  20      39.756 104.452 120.861  1.00  0.00           H  
ATOM    294  HG2 GLN A  20      38.013 106.306 121.300  1.00  0.00           H  
ATOM    295  HG3 GLN A  20      37.326 105.975 119.720  1.00  0.00           H  
ATOM    296 HE21 GLN A  20      35.231 103.947 121.622  1.00  0.00           H  
ATOM    297 HE22 GLN A  20      35.252 105.500 120.860  1.00  0.00           H  
ATOM    298  N   TYR A  21      41.653 105.489 117.942  1.00  0.00           N  
ATOM    299  CA  TYR A  21      42.847 104.936 117.417  1.00  0.00           C  
ATOM    300  C   TYR A  21      43.865 106.075 117.184  1.00  0.00           C  
ATOM    301  O   TYR A  21      44.960 105.778 116.733  1.00  0.00           O  
ATOM    302  CB  TYR A  21      42.517 104.108 116.211  1.00  0.00           C  
ATOM    303  CG  TYR A  21      41.640 102.963 116.619  1.00  0.00           C  
ATOM    304  CD1 TYR A  21      40.226 103.226 116.674  1.00  0.00           C  
ATOM    305  CD2 TYR A  21      42.110 101.613 116.724  1.00  0.00           C  
ATOM    306  CE1 TYR A  21      39.261 102.123 116.917  1.00  0.00           C  
ATOM    307  CE2 TYR A  21      41.241 100.576 116.988  1.00  0.00           C  
ATOM    308  CZ  TYR A  21      39.802 100.789 117.072  1.00  0.00           C  
ATOM    309  OH  TYR A  21      39.095  99.703 117.397  1.00  0.00           O  
ATOM    310  H   TYR A  21      40.988 105.896 117.300  1.00  0.00           H  
ATOM    311  HA  TYR A  21      43.280 104.249 118.143  1.00  0.00           H  
ATOM    312  HB2 TYR A  21      42.033 104.522 115.327  1.00  0.00           H  
ATOM    313  HB3 TYR A  21      43.469 103.670 115.908  1.00  0.00           H  
ATOM    314  HD1 TYR A  21      39.861 104.233 116.537  1.00  0.00           H  
ATOM    315  HD2 TYR A  21      43.176 101.444 116.691  1.00  0.00           H  
ATOM    316  HE1 TYR A  21      38.247 102.405 117.162  1.00  0.00           H  
ATOM    317  HE2 TYR A  21      41.651  99.619 117.272  1.00  0.00           H  
ATOM    318  HH  TYR A  21      38.160  99.891 117.504  1.00  0.00           H  
ATOM    319  N   ALA A  22      43.573 107.307 117.537  1.00  0.00           N  
ATOM    320  CA  ALA A  22      44.533 108.419 117.688  1.00  0.00           C  
ATOM    321  C   ALA A  22      45.750 108.039 118.498  1.00  0.00           C  
ATOM    322  O   ALA A  22      46.770 108.703 118.401  1.00  0.00           O  
ATOM    323  CB  ALA A  22      43.923 109.751 118.186  1.00  0.00           C  
ATOM    324  H   ALA A  22      42.616 107.532 117.766  1.00  0.00           H  
ATOM    325  HA  ALA A  22      44.942 108.655 116.705  1.00  0.00           H  
ATOM    326  HB1 ALA A  22      44.728 110.485 118.202  1.00  0.00           H  
ATOM    327  HB2 ALA A  22      43.184 110.148 117.491  1.00  0.00           H  
ATOM    328  HB3 ALA A  22      43.537 109.655 119.200  1.00  0.00           H  
ATOM    329  N   ASP A  23      45.646 107.059 119.411  1.00  0.00           N  
ATOM    330  CA  ASP A  23      46.796 106.630 120.293  1.00  0.00           C  
ATOM    331  C   ASP A  23      47.789 105.605 119.555  1.00  0.00           C  
ATOM    332  O   ASP A  23      48.904 105.465 120.101  1.00  0.00           O  
ATOM    333  CB  ASP A  23      46.061 105.970 121.481  1.00  0.00           C  
ATOM    334  CG  ASP A  23      46.951 104.941 122.270  1.00  0.00           C  
ATOM    335  OD1 ASP A  23      46.791 103.709 122.027  1.00  0.00           O  
ATOM    336  OD2 ASP A  23      47.651 105.525 123.160  1.00  0.00           O1-
ATOM    337  H   ASP A  23      44.816 106.484 119.421  1.00  0.00           H  
ATOM    338  HA  ASP A  23      47.376 107.489 120.630  1.00  0.00           H  
ATOM    339  HB2 ASP A  23      45.701 106.761 122.140  1.00  0.00           H  
ATOM    340  HB3 ASP A  23      45.255 105.390 121.031  1.00  0.00           H  
ATOM    341  N   GLY A  24      47.522 105.179 118.304  1.00  0.00           N  
ATOM    342  CA  GLY A  24      48.425 104.471 117.332  1.00  0.00           C  
ATOM    343  C   GLY A  24      48.941 103.083 117.734  1.00  0.00           C  
ATOM    344  O   GLY A  24      49.326 102.317 116.871  1.00  0.00           O  
ATOM    345  H   GLY A  24      46.534 105.189 118.099  1.00  0.00           H  
ATOM    346  HA2 GLY A  24      48.006 104.333 116.336  1.00  0.00           H  
ATOM    347  HA3 GLY A  24      49.298 105.121 117.254  1.00  0.00           H  
ATOM    348  N   GLU A  25      48.938 102.754 119.039  1.00  0.00           N  
ATOM    349  CA  GLU A  25      49.359 101.398 119.545  1.00  0.00           C  
ATOM    350  C   GLU A  25      48.495 100.248 118.941  1.00  0.00           C  
ATOM    351  O   GLU A  25      49.130  99.408 118.283  1.00  0.00           O  
ATOM    352  CB  GLU A  25      49.340 101.399 121.073  1.00  0.00           C  
ATOM    353  CG  GLU A  25      49.690 100.027 121.610  1.00  0.00           C  
ATOM    354  CD  GLU A  25      51.232  99.749 121.550  1.00  0.00           C  
ATOM    355  OE1 GLU A  25      51.990 100.489 120.776  1.00  0.00           O  
ATOM    356  OE2 GLU A  25      51.716  98.833 122.229  1.00  0.00           O1-
ATOM    357  H   GLU A  25      48.462 103.411 119.640  1.00  0.00           H  
ATOM    358  HA  GLU A  25      50.431 101.288 119.378  1.00  0.00           H  
ATOM    359  HB2 GLU A  25      49.999 102.156 121.499  1.00  0.00           H  
ATOM    360  HB3 GLU A  25      48.337 101.646 121.421  1.00  0.00           H  
ATOM    361  HG2 GLU A  25      49.434 100.039 122.670  1.00  0.00           H  
ATOM    362  HG3 GLU A  25      49.217  99.221 121.048  1.00  0.00           H  
ATOM    363  N   ALA A  26      47.145 100.240 119.002  1.00  0.00           N  
ATOM    364  CA  ALA A  26      46.211  99.291 118.319  1.00  0.00           C  
ATOM    365  C   ALA A  26      46.536  99.230 116.870  1.00  0.00           C  
ATOM    366  O   ALA A  26      46.568  98.077 116.397  1.00  0.00           O  
ATOM    367  CB  ALA A  26      44.761  99.675 118.517  1.00  0.00           C  
ATOM    368  H   ALA A  26      46.738 100.949 119.594  1.00  0.00           H  
ATOM    369  HA  ALA A  26      46.299  98.262 118.667  1.00  0.00           H  
ATOM    370  HB1 ALA A  26      44.508  99.661 119.577  1.00  0.00           H  
ATOM    371  HB2 ALA A  26      44.631 100.701 118.172  1.00  0.00           H  
ATOM    372  HB3 ALA A  26      44.052  99.053 117.971  1.00  0.00           H  
ATOM    373  N   ALA A  27      46.751 100.395 116.198  1.00  0.00           N  
ATOM    374  CA  ALA A  27      46.936 100.401 114.751  1.00  0.00           C  
ATOM    375  C   ALA A  27      48.259  99.761 114.384  1.00  0.00           C  
ATOM    376  O   ALA A  27      48.375  99.059 113.370  1.00  0.00           O  
ATOM    377  CB  ALA A  27      46.837 101.859 114.251  1.00  0.00           C  
ATOM    378  H   ALA A  27      46.581 101.292 116.633  1.00  0.00           H  
ATOM    379  HA  ALA A  27      46.204  99.834 114.175  1.00  0.00           H  
ATOM    380  HB1 ALA A  27      45.800 102.153 114.417  1.00  0.00           H  
ATOM    381  HB2 ALA A  27      47.544 102.434 114.849  1.00  0.00           H  
ATOM    382  HB3 ALA A  27      47.105 101.939 113.198  1.00  0.00           H  
ATOM    383  N   ARG A  28      49.294  99.845 115.317  1.00  0.00           N  
ATOM    384  CA  ARG A  28      50.648  99.284 115.220  1.00  0.00           C  
ATOM    385  C   ARG A  28      50.643  97.801 115.357  1.00  0.00           C  
ATOM    386  O   ARG A  28      51.537  97.125 114.856  1.00  0.00           O  
ATOM    387  CB  ARG A  28      51.656  99.961 116.237  1.00  0.00           C  
ATOM    388  CG  ARG A  28      53.104  99.413 116.322  1.00  0.00           C  
ATOM    389  CD  ARG A  28      53.783 100.069 117.509  1.00  0.00           C  
ATOM    390  NE  ARG A  28      53.551  99.422 118.847  1.00  0.00           N  
ATOM    391  CZ  ARG A  28      54.100  98.325 119.341  1.00  0.00           C  
ATOM    392  NH1 ARG A  28      54.953  97.631 118.711  1.00  0.00           N1+
ATOM    393  NH2 ARG A  28      53.780  97.897 120.548  1.00  0.00           N  
ATOM    394  H   ARG A  28      49.137 100.426 116.127  1.00  0.00           H  
ATOM    395  HA  ARG A  28      51.007  99.449 114.205  1.00  0.00           H  
ATOM    396  HB2 ARG A  28      51.730 101.015 115.966  1.00  0.00           H  
ATOM    397  HB3 ARG A  28      51.214  99.897 117.231  1.00  0.00           H  
ATOM    398  HG2 ARG A  28      53.072  98.327 116.413  1.00  0.00           H  
ATOM    399  HG3 ARG A  28      53.561  99.763 115.397  1.00  0.00           H  
ATOM    400  HD2 ARG A  28      54.854  99.942 117.358  1.00  0.00           H  
ATOM    401  HD3 ARG A  28      53.539 101.127 117.418  1.00  0.00           H  
ATOM    402  HE  ARG A  28      52.885  99.810 119.499  1.00  0.00           H  
ATOM    403 HH11 ARG A  28      55.218  97.914 117.778  1.00  0.00           H  
ATOM    404 HH12 ARG A  28      55.361  96.764 119.027  1.00  0.00           H  
ATOM    405 HH21 ARG A  28      53.153  98.492 121.072  1.00  0.00           H  
ATOM    406 HH22 ARG A  28      54.261  97.187 121.083  1.00  0.00           H  
ATOM    407  N   VAL A  29      49.625  97.217 116.031  1.00  0.00           N  
ATOM    408  CA  VAL A  29      49.568  95.766 116.262  1.00  0.00           C  
ATOM    409  C   VAL A  29      48.342  95.108 115.712  1.00  0.00           C  
ATOM    410  O   VAL A  29      48.168  93.957 115.995  1.00  0.00           O  
ATOM    411  CB  VAL A  29      49.853  95.467 117.723  1.00  0.00           C  
ATOM    412  CG1 VAL A  29      51.149  95.999 118.225  1.00  0.00           C  
ATOM    413  CG2 VAL A  29      48.691  95.836 118.630  1.00  0.00           C  
ATOM    414  H   VAL A  29      48.935  97.864 116.383  1.00  0.00           H  
ATOM    415  HA  VAL A  29      50.362  95.278 115.696  1.00  0.00           H  
ATOM    416  HB  VAL A  29      49.873  94.381 117.824  1.00  0.00           H  
ATOM    417 HG11 VAL A  29      51.373  95.555 119.196  1.00  0.00           H  
ATOM    418 HG12 VAL A  29      51.965  95.821 117.525  1.00  0.00           H  
ATOM    419 HG13 VAL A  29      51.102  97.081 118.350  1.00  0.00           H  
ATOM    420 HG21 VAL A  29      48.907  95.657 119.684  1.00  0.00           H  
ATOM    421 HG22 VAL A  29      48.438  96.879 118.441  1.00  0.00           H  
ATOM    422 HG23 VAL A  29      47.822  95.200 118.462  1.00  0.00           H  
ATOM    423  N   TRP A  30      47.531  95.795 114.877  1.00  0.00           N  
ATOM    424  CA  TRP A  30      46.318  95.189 114.367  1.00  0.00           C  
ATOM    425  C   TRP A  30      46.515  93.914 113.616  1.00  0.00           C  
ATOM    426  O   TRP A  30      45.873  92.901 113.836  1.00  0.00           O  
ATOM    427  CB  TRP A  30      45.736  96.303 113.503  1.00  0.00           C  
ATOM    428  CG  TRP A  30      44.249  96.247 113.320  1.00  0.00           C  
ATOM    429  CD1 TRP A  30      43.565  95.964 112.183  1.00  0.00           C  
ATOM    430  CD2 TRP A  30      43.202  96.459 114.342  1.00  0.00           C  
ATOM    431  CE2 TRP A  30      41.907  96.264 113.747  1.00  0.00           C  
ATOM    432  CE3 TRP A  30      43.226  96.647 115.728  1.00  0.00           C  
ATOM    433  NE1 TRP A  30      42.221  95.827 112.457  1.00  0.00           N  
ATOM    434  CZ2 TRP A  30      40.727  96.268 114.521  1.00  0.00           C  
ATOM    435  CZ3 TRP A  30      42.061  96.798 116.482  1.00  0.00           C  
ATOM    436  CH2 TRP A  30      40.774  96.589 115.831  1.00  0.00           C  
ATOM    437  H   TRP A  30      47.783  96.730 114.590  1.00  0.00           H  
ATOM    438  HA  TRP A  30      45.588  94.983 115.150  1.00  0.00           H  
ATOM    439  HB2 TRP A  30      45.941  97.290 113.919  1.00  0.00           H  
ATOM    440  HB3 TRP A  30      46.168  96.271 112.503  1.00  0.00           H  
ATOM    441  HD1 TRP A  30      43.998  95.623 111.255  1.00  0.00           H  
ATOM    442  HE1 TRP A  30      41.583  95.536 111.730  1.00  0.00           H  
ATOM    443  HE3 TRP A  30      44.186  96.557 116.216  1.00  0.00           H  
ATOM    444  HZ2 TRP A  30      39.781  95.893 114.156  1.00  0.00           H  
ATOM    445  HZ3 TRP A  30      42.147  96.875 117.556  1.00  0.00           H  
ATOM    446  HH2 TRP A  30      39.906  96.616 116.474  1.00  0.00           H  
ATOM    447  N   GLN A  31      47.620  93.816 112.861  1.00  0.00           N  
ATOM    448  CA  GLN A  31      48.074  92.659 112.032  1.00  0.00           C  
ATOM    449  C   GLN A  31      48.587  91.532 113.003  1.00  0.00           C  
ATOM    450  O   GLN A  31      48.881  90.402 112.560  1.00  0.00           O  
ATOM    451  CB  GLN A  31      49.178  93.043 111.000  1.00  0.00           C  
ATOM    452  CG  GLN A  31      50.637  93.455 111.350  1.00  0.00           C  
ATOM    453  CD  GLN A  31      50.800  94.686 112.330  1.00  0.00           C  
ATOM    454  NE2 GLN A  31      51.960  95.235 112.593  1.00  0.00           N  
ATOM    455  OE1 GLN A  31      49.822  95.295 112.766  1.00  0.00           O  
ATOM    456  H   GLN A  31      48.163  94.667 112.819  1.00  0.00           H  
ATOM    457  HA  GLN A  31      47.180  92.327 111.506  1.00  0.00           H  
ATOM    458  HB2 GLN A  31      49.172  92.208 110.300  1.00  0.00           H  
ATOM    459  HB3 GLN A  31      48.721  93.899 110.504  1.00  0.00           H  
ATOM    460  HG2 GLN A  31      51.081  92.589 111.842  1.00  0.00           H  
ATOM    461  HG3 GLN A  31      51.251  93.650 110.472  1.00  0.00           H  
ATOM    462 HE21 GLN A  31      51.856  96.011 113.232  1.00  0.00           H  
ATOM    463 HE22 GLN A  31      52.828  94.732 112.481  1.00  0.00           H  
ATOM    464  N   LEU A  32      48.809  91.833 114.273  1.00  0.00           N  
ATOM    465  CA  LEU A  32      49.121  90.829 115.337  1.00  0.00           C  
ATOM    466  C   LEU A  32      47.778  90.453 116.063  1.00  0.00           C  
ATOM    467  O   LEU A  32      47.644  89.267 116.356  1.00  0.00           O  
ATOM    468  CB  LEU A  32      50.191  91.376 116.333  1.00  0.00           C  
ATOM    469  CG  LEU A  32      51.598  91.524 115.708  1.00  0.00           C  
ATOM    470  CD1 LEU A  32      51.839  92.510 114.633  1.00  0.00           C  
ATOM    471  CD2 LEU A  32      52.639  91.760 116.809  1.00  0.00           C  
ATOM    472  H   LEU A  32      48.329  92.694 114.493  1.00  0.00           H  
ATOM    473  HA  LEU A  32      49.475  89.917 114.856  1.00  0.00           H  
ATOM    474  HB2 LEU A  32      49.960  92.364 116.731  1.00  0.00           H  
ATOM    475  HB3 LEU A  32      50.194  90.686 117.177  1.00  0.00           H  
ATOM    476  HG  LEU A  32      51.721  90.539 115.259  1.00  0.00           H  
ATOM    477 HD11 LEU A  32      51.010  92.525 113.924  1.00  0.00           H  
ATOM    478 HD12 LEU A  32      51.918  93.510 115.057  1.00  0.00           H  
ATOM    479 HD13 LEU A  32      52.731  92.304 114.043  1.00  0.00           H  
ATOM    480 HD21 LEU A  32      52.475  91.050 117.619  1.00  0.00           H  
ATOM    481 HD22 LEU A  32      53.574  91.465 116.332  1.00  0.00           H  
ATOM    482 HD23 LEU A  32      52.554  92.749 117.257  1.00  0.00           H  
ATOM    483  N   TYR A  33      46.895  91.418 116.362  1.00  0.00           N  
ATOM    484  CA  TYR A  33      45.513  91.214 116.897  1.00  0.00           C  
ATOM    485  C   TYR A  33      44.561  90.423 116.010  1.00  0.00           C  
ATOM    486  O   TYR A  33      43.681  89.699 116.452  1.00  0.00           O  
ATOM    487  CB  TYR A  33      44.865  92.599 117.093  1.00  0.00           C  
ATOM    488  CG  TYR A  33      43.512  92.551 117.839  1.00  0.00           C  
ATOM    489  CD1 TYR A  33      42.366  93.051 117.205  1.00  0.00           C  
ATOM    490  CD2 TYR A  33      43.407  92.067 119.163  1.00  0.00           C  
ATOM    491  CE1 TYR A  33      41.083  92.953 117.798  1.00  0.00           C  
ATOM    492  CE2 TYR A  33      42.048  91.821 119.702  1.00  0.00           C  
ATOM    493  CZ  TYR A  33      40.879  92.272 119.048  1.00  0.00           C  
ATOM    494  OH  TYR A  33      39.642  92.031 119.693  1.00  0.00           O  
ATOM    495  H   TYR A  33      47.154  92.361 116.113  1.00  0.00           H  
ATOM    496  HA  TYR A  33      45.592  90.683 117.845  1.00  0.00           H  
ATOM    497  HB2 TYR A  33      45.511  93.242 117.689  1.00  0.00           H  
ATOM    498  HB3 TYR A  33      44.729  93.080 116.125  1.00  0.00           H  
ATOM    499  HD1 TYR A  33      42.353  93.552 116.248  1.00  0.00           H  
ATOM    500  HD2 TYR A  33      44.287  91.703 119.673  1.00  0.00           H  
ATOM    501  HE1 TYR A  33      40.222  93.360 117.287  1.00  0.00           H  
ATOM    502  HE2 TYR A  33      41.998  91.208 120.589  1.00  0.00           H  
ATOM    503  HH  TYR A  33      38.954  92.614 119.366  1.00  0.00           H  
ATOM    504  N   ILE A  34      44.679  90.653 114.660  1.00  0.00           N  
ATOM    505  CA  ILE A  34      44.150  89.758 113.563  1.00  0.00           C  
ATOM    506  C   ILE A  34      45.063  88.562 113.294  1.00  0.00           C  
ATOM    507  O   ILE A  34      44.512  87.488 113.059  1.00  0.00           O  
ATOM    508  CB  ILE A  34      44.023  90.528 112.254  1.00  0.00           C  
ATOM    509  CG1 ILE A  34      43.217  91.851 112.274  1.00  0.00           C  
ATOM    510  CG2 ILE A  34      43.322  89.628 111.192  1.00  0.00           C  
ATOM    511  CD1 ILE A  34      43.568  92.763 111.102  1.00  0.00           C  
ATOM    512  H   ILE A  34      45.234  91.445 114.369  1.00  0.00           H  
ATOM    513  HA  ILE A  34      43.180  89.445 113.948  1.00  0.00           H  
ATOM    514  HB  ILE A  34      45.009  90.808 111.882  1.00  0.00           H  
ATOM    515 HG12 ILE A  34      42.190  91.487 112.300  1.00  0.00           H  
ATOM    516 HG13 ILE A  34      43.394  92.443 113.173  1.00  0.00           H  
ATOM    517 HG21 ILE A  34      43.042  90.072 110.238  1.00  0.00           H  
ATOM    518 HG22 ILE A  34      43.930  88.762 110.931  1.00  0.00           H  
ATOM    519 HG23 ILE A  34      42.492  89.174 111.734  1.00  0.00           H  
ATOM    520 HD11 ILE A  34      42.827  93.544 110.927  1.00  0.00           H  
ATOM    521 HD12 ILE A  34      44.506  93.287 111.285  1.00  0.00           H  
ATOM    522 HD13 ILE A  34      43.759  92.125 110.239  1.00  0.00           H  
ATOM    523  N   GLY A  35      46.386  88.751 113.151  1.00  0.00           N  
ATOM    524  CA  GLY A  35      47.199  87.546 112.838  1.00  0.00           C  
ATOM    525  C   GLY A  35      47.501  87.277 111.341  1.00  0.00           C  
ATOM    526  O   GLY A  35      47.611  88.279 110.614  1.00  0.00           O  
ATOM    527  H   GLY A  35      46.926  89.516 113.527  1.00  0.00           H  
ATOM    528  HA2 GLY A  35      48.212  87.570 113.238  1.00  0.00           H  
ATOM    529  HA3 GLY A  35      46.645  86.672 113.179  1.00  0.00           H  
ATOM    530  N   ASP A  36      47.645  86.060 110.841  1.00  0.00           N  
ATOM    531  CA  ASP A  36      47.791  85.967 109.380  1.00  0.00           C  
ATOM    532  C   ASP A  36      46.640  86.539 108.570  1.00  0.00           C  
ATOM    533  O   ASP A  36      45.481  86.127 108.742  1.00  0.00           O  
ATOM    534  CB  ASP A  36      48.128  84.491 109.003  1.00  0.00           C  
ATOM    535  CG  ASP A  36      48.586  84.358 107.579  1.00  0.00           C  
ATOM    536  OD1 ASP A  36      48.940  83.192 107.247  1.00  0.00           O  
ATOM    537  OD2 ASP A  36      48.639  85.324 106.818  1.00  0.00           O1-
ATOM    538  H   ASP A  36      47.502  85.238 111.410  1.00  0.00           H  
ATOM    539  HA  ASP A  36      48.667  86.566 109.132  1.00  0.00           H  
ATOM    540  HB2 ASP A  36      48.973  84.151 109.601  1.00  0.00           H  
ATOM    541  HB3 ASP A  36      47.240  83.926 109.285  1.00  0.00           H  
ATOM    542  N   THR A  37      46.785  87.525 107.660  1.00  0.00           N  
ATOM    543  CA  THR A  37      45.671  87.950 106.736  1.00  0.00           C  
ATOM    544  C   THR A  37      45.143  86.777 105.877  1.00  0.00           C  
ATOM    545  O   THR A  37      43.974  86.846 105.423  1.00  0.00           O  
ATOM    546  CB  THR A  37      46.013  89.203 105.909  1.00  0.00           C  
ATOM    547  CG2 THR A  37      47.118  88.983 104.880  1.00  0.00           C  
ATOM    548  OG1 THR A  37      44.913  89.685 105.148  1.00  0.00           O  
ATOM    549  H   THR A  37      47.706  87.690 107.280  1.00  0.00           H  
ATOM    550  HA  THR A  37      44.860  88.257 107.396  1.00  0.00           H  
ATOM    551  HB  THR A  37      46.323  89.975 106.612  1.00  0.00           H  
ATOM    552  HG1 THR A  37      44.129  89.857 105.673  1.00  0.00           H  
ATOM    553 HG21 THR A  37      47.413  89.980 104.555  1.00  0.00           H  
ATOM    554 HG22 THR A  37      48.010  88.471 105.240  1.00  0.00           H  
ATOM    555 HG23 THR A  37      46.754  88.472 103.989  1.00  0.00           H  
ATOM    556  N   ARG A  38      45.924  85.686 105.531  1.00  0.00           N  
ATOM    557  CA  ARG A  38      45.388  84.684 104.606  1.00  0.00           C  
ATOM    558  C   ARG A  38      44.389  83.814 105.362  1.00  0.00           C  
ATOM    559  O   ARG A  38      43.485  83.200 104.722  1.00  0.00           O  
ATOM    560  CB  ARG A  38      46.480  83.823 104.014  1.00  0.00           C  
ATOM    561  CG  ARG A  38      47.621  84.716 103.286  1.00  0.00           C  
ATOM    562  CD  ARG A  38      49.005  84.014 103.264  1.00  0.00           C  
ATOM    563  NE  ARG A  38      49.576  83.691 104.559  1.00  0.00           N  
ATOM    564  CZ  ARG A  38      50.704  82.927 104.704  1.00  0.00           C  
ATOM    565  NH1 ARG A  38      51.436  82.549 103.664  1.00  0.00           N1+
ATOM    566  NH2 ARG A  38      51.127  82.597 105.887  1.00  0.00           N  
ATOM    567  H   ARG A  38      46.923  85.827 105.564  1.00  0.00           H  
ATOM    568  HA  ARG A  38      44.874  85.185 103.785  1.00  0.00           H  
ATOM    569  HB2 ARG A  38      46.943  83.157 104.743  1.00  0.00           H  
ATOM    570  HB3 ARG A  38      46.028  83.183 103.255  1.00  0.00           H  
ATOM    571  HG2 ARG A  38      47.294  84.910 102.266  1.00  0.00           H  
ATOM    572  HG3 ARG A  38      47.755  85.650 103.833  1.00  0.00           H  
ATOM    573  HD2 ARG A  38      48.755  83.125 102.685  1.00  0.00           H  
ATOM    574  HD3 ARG A  38      49.676  84.628 102.663  1.00  0.00           H  
ATOM    575  HE  ARG A  38      49.044  83.973 105.370  1.00  0.00           H  
ATOM    576 HH11 ARG A  38      51.164  82.795 102.723  1.00  0.00           H  
ATOM    577 HH12 ARG A  38      52.340  82.105 103.735  1.00  0.00           H  
ATOM    578 HH21 ARG A  38      50.535  82.911 106.641  1.00  0.00           H  
ATOM    579 HH22 ARG A  38      51.667  81.749 105.981  1.00  0.00           H  
ATOM    580  N   SER A  39      44.529  83.774 106.664  1.00  0.00           N  
ATOM    581  CA  SER A  39      43.627  83.103 107.622  1.00  0.00           C  
ATOM    582  C   SER A  39      42.427  83.961 107.985  1.00  0.00           C  
ATOM    583  O   SER A  39      41.319  83.468 108.185  1.00  0.00           O  
ATOM    584  CB  SER A  39      44.364  82.568 108.850  1.00  0.00           C  
ATOM    585  OG  SER A  39      43.418  81.899 109.593  1.00  0.00           O  
ATOM    586  H   SER A  39      45.302  84.313 107.028  1.00  0.00           H  
ATOM    587  HA  SER A  39      43.191  82.255 107.092  1.00  0.00           H  
ATOM    588  HB2 SER A  39      45.263  81.994 108.626  1.00  0.00           H  
ATOM    589  HB3 SER A  39      44.766  83.393 109.438  1.00  0.00           H  
ATOM    590  HG  SER A  39      43.882  81.279 110.161  1.00  0.00           H  
ATOM    591  N   ARG A  40      42.500  85.330 108.063  1.00  0.00           N  
ATOM    592  CA  ARG A  40      41.374  86.300 108.106  1.00  0.00           C  
ATOM    593  C   ARG A  40      40.552  86.175 106.784  1.00  0.00           C  
ATOM    594  O   ARG A  40      39.349  86.300 106.798  1.00  0.00           O  
ATOM    595  CB  ARG A  40      41.948  87.722 108.346  1.00  0.00           C  
ATOM    596  CG  ARG A  40      40.944  88.876 108.379  1.00  0.00           C  
ATOM    597  CD  ARG A  40      39.898  88.823 109.522  1.00  0.00           C  
ATOM    598  NE  ARG A  40      38.914  89.937 109.387  1.00  0.00           N  
ATOM    599  CZ  ARG A  40      38.863  91.195 109.905  1.00  0.00           C  
ATOM    600  NH1 ARG A  40      39.411  91.536 111.009  1.00  0.00           N1+
ATOM    601  NH2 ARG A  40      38.201  92.179 109.314  1.00  0.00           N  
ATOM    602  H   ARG A  40      43.411  85.764 108.057  1.00  0.00           H  
ATOM    603  HA  ARG A  40      40.675  86.083 108.914  1.00  0.00           H  
ATOM    604  HB2 ARG A  40      42.391  87.672 109.341  1.00  0.00           H  
ATOM    605  HB3 ARG A  40      42.747  87.998 107.658  1.00  0.00           H  
ATOM    606  HG2 ARG A  40      41.487  89.815 108.486  1.00  0.00           H  
ATOM    607  HG3 ARG A  40      40.319  88.813 107.487  1.00  0.00           H  
ATOM    608  HD2 ARG A  40      39.377  87.878 109.675  1.00  0.00           H  
ATOM    609  HD3 ARG A  40      40.560  88.925 110.383  1.00  0.00           H  
ATOM    610  HE  ARG A  40      38.277  89.791 108.617  1.00  0.00           H  
ATOM    611 HH11 ARG A  40      39.656  90.810 111.667  1.00  0.00           H  
ATOM    612 HH12 ARG A  40      39.399  92.520 111.236  1.00  0.00           H  
ATOM    613 HH21 ARG A  40      37.763  92.041 108.415  1.00  0.00           H  
ATOM    614 HH22 ARG A  40      38.340  93.077 109.757  1.00  0.00           H  
ATOM    615  N   THR A  41      41.171  85.921 105.679  1.00  0.00           N  
ATOM    616  CA  THR A  41      40.539  85.683 104.377  1.00  0.00           C  
ATOM    617  C   THR A  41      39.889  84.286 104.242  1.00  0.00           C  
ATOM    618  O   THR A  41      39.142  84.062 103.266  1.00  0.00           O  
ATOM    619  CB  THR A  41      41.572  85.920 103.297  1.00  0.00           C  
ATOM    620  CG2 THR A  41      41.212  85.983 101.780  1.00  0.00           C  
ATOM    621  OG1 THR A  41      42.105  87.184 103.602  1.00  0.00           O  
ATOM    622  H   THR A  41      42.176  85.867 105.761  1.00  0.00           H  
ATOM    623  HA  THR A  41      39.766  86.407 104.122  1.00  0.00           H  
ATOM    624  HB  THR A  41      42.400  85.223 103.424  1.00  0.00           H  
ATOM    625  HG1 THR A  41      42.643  87.088 104.391  1.00  0.00           H  
ATOM    626 HG21 THR A  41      42.165  86.103 101.264  1.00  0.00           H  
ATOM    627 HG22 THR A  41      40.733  85.052 101.477  1.00  0.00           H  
ATOM    628 HG23 THR A  41      40.635  86.885 101.576  1.00  0.00           H  
ATOM    629  N   ALA A  42      40.052  83.519 105.309  1.00  0.00           N  
ATOM    630  CA  ALA A  42      39.405  82.251 105.456  1.00  0.00           C  
ATOM    631  C   ALA A  42      37.986  82.295 106.188  1.00  0.00           C  
ATOM    632  O   ALA A  42      37.255  81.298 106.164  1.00  0.00           O  
ATOM    633  CB  ALA A  42      40.383  81.241 106.110  1.00  0.00           C  
ATOM    634  H   ALA A  42      40.506  83.803 106.165  1.00  0.00           H  
ATOM    635  HA  ALA A  42      39.132  81.850 104.480  1.00  0.00           H  
ATOM    636  HB1 ALA A  42      39.825  80.306 106.160  1.00  0.00           H  
ATOM    637  HB2 ALA A  42      41.275  81.257 105.484  1.00  0.00           H  
ATOM    638  HB3 ALA A  42      40.648  81.548 107.121  1.00  0.00           H  
ATOM    639  N   GLU A  43      37.636  83.409 106.816  1.00  0.00           N  
ATOM    640  CA  GLU A  43      36.264  83.732 107.353  1.00  0.00           C  
ATOM    641  C   GLU A  43      35.341  84.482 106.378  1.00  0.00           C  
ATOM    642  O   GLU A  43      35.847  85.312 105.664  1.00  0.00           O  
ATOM    643  CB  GLU A  43      36.168  84.347 108.703  1.00  0.00           C  
ATOM    644  CG  GLU A  43      37.088  83.730 109.735  1.00  0.00           C  
ATOM    645  CD  GLU A  43      37.026  82.231 109.831  1.00  0.00           C  
ATOM    646  OE1 GLU A  43      38.065  81.654 110.104  1.00  0.00           O  
ATOM    647  OE2 GLU A  43      35.960  81.593 109.646  1.00  0.00           O1-
ATOM    648  H   GLU A  43      38.238  84.201 106.643  1.00  0.00           H  
ATOM    649  HA  GLU A  43      35.698  82.804 107.437  1.00  0.00           H  
ATOM    650  HB2 GLU A  43      36.424  85.407 108.687  1.00  0.00           H  
ATOM    651  HB3 GLU A  43      35.141  84.136 109.002  1.00  0.00           H  
ATOM    652  HG2 GLU A  43      38.090  84.028 109.425  1.00  0.00           H  
ATOM    653  HG3 GLU A  43      36.855  84.154 110.712  1.00  0.00           H  
ATOM    654  N   TYR A  44      33.977  84.228 106.362  1.00  0.00           N  
ATOM    655  CA  TYR A  44      32.906  85.006 105.770  1.00  0.00           C  
ATOM    656  C   TYR A  44      32.934  85.395 104.247  1.00  0.00           C  
ATOM    657  O   TYR A  44      31.973  85.946 103.710  1.00  0.00           O  
ATOM    658  CB  TYR A  44      32.503  86.191 106.719  1.00  0.00           C  
ATOM    659  CG  TYR A  44      33.548  87.221 107.017  1.00  0.00           C  
ATOM    660  CD1 TYR A  44      33.614  88.301 106.150  1.00  0.00           C  
ATOM    661  CD2 TYR A  44      34.333  87.092 108.185  1.00  0.00           C  
ATOM    662  CE1 TYR A  44      34.685  89.276 106.338  1.00  0.00           C  
ATOM    663  CE2 TYR A  44      35.275  88.056 108.350  1.00  0.00           C  
ATOM    664  CZ  TYR A  44      35.512  89.133 107.442  1.00  0.00           C  
ATOM    665  OH  TYR A  44      36.628  89.868 107.596  1.00  0.00           O  
ATOM    666  H   TYR A  44      33.607  83.373 106.750  1.00  0.00           H  
ATOM    667  HA  TYR A  44      32.139  84.233 105.765  1.00  0.00           H  
ATOM    668  HB2 TYR A  44      31.668  86.726 106.266  1.00  0.00           H  
ATOM    669  HB3 TYR A  44      32.083  85.812 107.650  1.00  0.00           H  
ATOM    670  HD1 TYR A  44      32.913  88.430 105.338  1.00  0.00           H  
ATOM    671  HD2 TYR A  44      34.197  86.228 108.818  1.00  0.00           H  
ATOM    672  HE1 TYR A  44      34.726  90.137 105.689  1.00  0.00           H  
ATOM    673  HE2 TYR A  44      35.895  88.089 109.235  1.00  0.00           H  
ATOM    674  HH  TYR A  44      36.576  90.709 107.136  1.00  0.00           H  
ATOM    675  N   LYS A  45      34.038  85.136 103.562  1.00  0.00           N  
ATOM    676  CA  LYS A  45      34.300  85.423 102.149  1.00  0.00           C  
ATOM    677  C   LYS A  45      33.217  84.872 101.185  1.00  0.00           C  
ATOM    678  O   LYS A  45      32.396  85.647 100.730  1.00  0.00           O  
ATOM    679  CB  LYS A  45      35.712  85.072 101.751  1.00  0.00           C  
ATOM    680  CG  LYS A  45      36.045  85.606 100.379  1.00  0.00           C  
ATOM    681  CD  LYS A  45      37.540  85.371  99.887  1.00  0.00           C  
ATOM    682  CE  LYS A  45      37.681  85.430  98.380  1.00  0.00           C  
ATOM    683  NZ  LYS A  45      39.007  84.972  97.921  1.00  0.00           N1+
ATOM    684  H   LYS A  45      34.754  84.826 104.203  1.00  0.00           H  
ATOM    685  HA  LYS A  45      34.230  86.508 102.068  1.00  0.00           H  
ATOM    686  HB2 LYS A  45      36.417  85.517 102.453  1.00  0.00           H  
ATOM    687  HB3 LYS A  45      35.741  83.998 101.936  1.00  0.00           H  
ATOM    688  HG2 LYS A  45      35.387  85.187  99.617  1.00  0.00           H  
ATOM    689  HG3 LYS A  45      36.001  86.686 100.511  1.00  0.00           H  
ATOM    690  HD2 LYS A  45      38.229  86.099 100.316  1.00  0.00           H  
ATOM    691  HD3 LYS A  45      37.954  84.419 100.226  1.00  0.00           H  
ATOM    692  HE2 LYS A  45      37.003  84.668  97.996  1.00  0.00           H  
ATOM    693  HE3 LYS A  45      37.380  86.404  97.994  1.00  0.00           H  
ATOM    694  HZ1 LYS A  45      39.282  84.060  98.256  1.00  0.00           H  
ATOM    695  HZ2 LYS A  45      38.925  84.926  96.917  1.00  0.00           H  
ATOM    696  HZ3 LYS A  45      39.772  85.582  98.174  1.00  0.00           H  
ATOM    697  N   ALA A  46      33.084  83.575 100.891  1.00  0.00           N  
ATOM    698  CA  ALA A  46      32.146  82.885 100.018  1.00  0.00           C  
ATOM    699  C   ALA A  46      30.632  82.981 100.423  1.00  0.00           C  
ATOM    700  O   ALA A  46      29.743  82.918  99.454  1.00  0.00           O  
ATOM    701  CB  ALA A  46      32.468  81.388  99.978  1.00  0.00           C  
ATOM    702  H   ALA A  46      33.704  82.929 101.359  1.00  0.00           H  
ATOM    703  HA  ALA A  46      32.259  83.087  98.953  1.00  0.00           H  
ATOM    704  HB1 ALA A  46      33.183  81.324  99.157  1.00  0.00           H  
ATOM    705  HB2 ALA A  46      32.918  81.039 100.907  1.00  0.00           H  
ATOM    706  HB3 ALA A  46      31.589  80.836  99.646  1.00  0.00           H  
ATOM    707  N   TRP A  47      30.334  83.100 101.732  1.00  0.00           N  
ATOM    708  CA  TRP A  47      29.002  83.467 102.191  1.00  0.00           C  
ATOM    709  C   TRP A  47      28.476  84.859 101.685  1.00  0.00           C  
ATOM    710  O   TRP A  47      27.491  84.932 100.968  1.00  0.00           O  
ATOM    711  CB  TRP A  47      29.092  83.544 103.732  1.00  0.00           C  
ATOM    712  CG  TRP A  47      27.925  84.094 104.334  1.00  0.00           C  
ATOM    713  CD1 TRP A  47      26.765  83.465 104.608  1.00  0.00           C  
ATOM    714  CD2 TRP A  47      27.691  85.499 104.733  1.00  0.00           C  
ATOM    715  CE2 TRP A  47      26.393  85.680 105.162  1.00  0.00           C  
ATOM    716  CE3 TRP A  47      28.579  86.594 104.952  1.00  0.00           C  
ATOM    717  NE1 TRP A  47      25.814  84.425 105.042  1.00  0.00           N  
ATOM    718  CZ2 TRP A  47      25.874  86.903 105.461  1.00  0.00           C  
ATOM    719  CZ3 TRP A  47      28.058  87.843 105.317  1.00  0.00           C  
ATOM    720  CH2 TRP A  47      26.715  88.029 105.602  1.00  0.00           C  
ATOM    721  H   TRP A  47      31.134  83.144 102.347  1.00  0.00           H  
ATOM    722  HA  TRP A  47      28.202  82.803 101.863  1.00  0.00           H  
ATOM    723  HB2 TRP A  47      29.227  82.539 104.134  1.00  0.00           H  
ATOM    724  HB3 TRP A  47      30.005  84.098 103.945  1.00  0.00           H  
ATOM    725  HD1 TRP A  47      26.613  82.411 104.425  1.00  0.00           H  
ATOM    726  HE1 TRP A  47      24.906  84.180 105.411  1.00  0.00           H  
ATOM    727  HE3 TRP A  47      29.593  86.417 104.624  1.00  0.00           H  
ATOM    728  HZ2 TRP A  47      24.832  87.038 105.712  1.00  0.00           H  
ATOM    729  HZ3 TRP A  47      28.711  88.672 105.551  1.00  0.00           H  
ATOM    730  HH2 TRP A  47      26.395  88.995 105.964  1.00  0.00           H  
ATOM    731  N   LEU A  48      29.256  85.928 101.961  1.00  0.00           N  
ATOM    732  CA  LEU A  48      28.977  87.275 101.521  1.00  0.00           C  
ATOM    733  C   LEU A  48      29.128  87.381  99.993  1.00  0.00           C  
ATOM    734  O   LEU A  48      28.311  88.160  99.493  1.00  0.00           O  
ATOM    735  CB  LEU A  48      29.902  88.374 102.205  1.00  0.00           C  
ATOM    736  CG  LEU A  48      29.891  89.826 101.645  1.00  0.00           C  
ATOM    737  CD1 LEU A  48      28.534  90.502 101.713  1.00  0.00           C  
ATOM    738  CD2 LEU A  48      30.881  90.697 102.481  1.00  0.00           C  
ATOM    739  H   LEU A  48      30.146  85.805 102.422  1.00  0.00           H  
ATOM    740  HA  LEU A  48      27.910  87.389 101.713  1.00  0.00           H  
ATOM    741  HB2 LEU A  48      29.561  88.465 103.237  1.00  0.00           H  
ATOM    742  HB3 LEU A  48      30.947  88.072 102.151  1.00  0.00           H  
ATOM    743  HG  LEU A  48      30.208  89.839 100.603  1.00  0.00           H  
ATOM    744 HD11 LEU A  48      27.844  90.152 100.945  1.00  0.00           H  
ATOM    745 HD12 LEU A  48      28.009  90.412 102.664  1.00  0.00           H  
ATOM    746 HD13 LEU A  48      28.634  91.575 101.545  1.00  0.00           H  
ATOM    747 HD21 LEU A  48      30.838  91.702 102.062  1.00  0.00           H  
ATOM    748 HD22 LEU A  48      30.502  90.831 103.495  1.00  0.00           H  
ATOM    749 HD23 LEU A  48      31.917  90.358 102.443  1.00  0.00           H  
ATOM    750  N   LEU A  49      30.015  86.723  99.267  1.00  0.00           N  
ATOM    751  CA  LEU A  49      29.997  86.679  97.808  1.00  0.00           C  
ATOM    752  C   LEU A  49      28.622  86.117  97.280  1.00  0.00           C  
ATOM    753  O   LEU A  49      28.049  86.571  96.359  1.00  0.00           O  
ATOM    754  CB  LEU A  49      31.150  85.973  97.127  1.00  0.00           C  
ATOM    755  CG  LEU A  49      32.560  86.548  97.349  1.00  0.00           C  
ATOM    756  CD1 LEU A  49      33.609  85.682  96.608  1.00  0.00           C  
ATOM    757  CD2 LEU A  49      32.794  87.925  96.862  1.00  0.00           C  
ATOM    758  H   LEU A  49      30.674  86.163  99.789  1.00  0.00           H  
ATOM    759  HA  LEU A  49      30.004  87.745  97.581  1.00  0.00           H  
ATOM    760  HB2 LEU A  49      31.123  84.905  97.345  1.00  0.00           H  
ATOM    761  HB3 LEU A  49      30.850  85.951  96.080  1.00  0.00           H  
ATOM    762  HG  LEU A  49      32.776  86.504  98.417  1.00  0.00           H  
ATOM    763 HD11 LEU A  49      33.514  85.843  95.535  1.00  0.00           H  
ATOM    764 HD12 LEU A  49      34.601  85.835  97.033  1.00  0.00           H  
ATOM    765 HD13 LEU A  49      33.419  84.613  96.708  1.00  0.00           H  
ATOM    766 HD21 LEU A  49      31.875  88.507  96.935  1.00  0.00           H  
ATOM    767 HD22 LEU A  49      33.454  88.536  97.478  1.00  0.00           H  
ATOM    768 HD23 LEU A  49      33.132  87.961  95.827  1.00  0.00           H  
ATOM    769  N   GLY A  50      27.986  85.144  97.973  1.00  0.00           N  
ATOM    770  CA  GLY A  50      26.705  84.518  97.653  1.00  0.00           C  
ATOM    771  C   GLY A  50      25.569  85.617  97.869  1.00  0.00           C  
ATOM    772  O   GLY A  50      24.644  85.739  97.051  1.00  0.00           O  
ATOM    773  H   GLY A  50      28.418  84.718  98.781  1.00  0.00           H  
ATOM    774  HA2 GLY A  50      26.645  84.131  96.636  1.00  0.00           H  
ATOM    775  HA3 GLY A  50      26.399  83.762  98.376  1.00  0.00           H  
ATOM    776  N   LEU A  51      25.721  86.433  98.901  1.00  0.00           N  
ATOM    777  CA  LEU A  51      24.926  87.628  99.137  1.00  0.00           C  
ATOM    778  C   LEU A  51      24.995  88.611  98.000  1.00  0.00           C  
ATOM    779  O   LEU A  51      23.983  89.111  97.573  1.00  0.00           O  
ATOM    780  CB  LEU A  51      25.163  88.169 100.565  1.00  0.00           C  
ATOM    781  CG  LEU A  51      24.294  89.255 101.090  1.00  0.00           C  
ATOM    782  CD1 LEU A  51      22.817  89.255 100.821  1.00  0.00           C  
ATOM    783  CD2 LEU A  51      24.409  89.413 102.569  1.00  0.00           C  
ATOM    784  H   LEU A  51      26.503  86.246  99.514  1.00  0.00           H  
ATOM    785  HA  LEU A  51      23.872  87.349  99.142  1.00  0.00           H  
ATOM    786  HB2 LEU A  51      24.834  87.367 101.227  1.00  0.00           H  
ATOM    787  HB3 LEU A  51      26.209  88.446 100.688  1.00  0.00           H  
ATOM    788  HG  LEU A  51      24.652  90.168 100.614  1.00  0.00           H  
ATOM    789 HD11 LEU A  51      22.626  89.289  99.748  1.00  0.00           H  
ATOM    790 HD12 LEU A  51      22.432  88.312 101.209  1.00  0.00           H  
ATOM    791 HD13 LEU A  51      22.230  89.995 101.365  1.00  0.00           H  
ATOM    792 HD21 LEU A  51      23.799  90.144 103.100  1.00  0.00           H  
ATOM    793 HD22 LEU A  51      24.188  88.469 103.066  1.00  0.00           H  
ATOM    794 HD23 LEU A  51      25.456  89.608 102.795  1.00  0.00           H  
ATOM    795  N   LEU A  52      26.181  88.979  97.630  1.00  0.00           N  
ATOM    796  CA  LEU A  52      26.444  89.915  96.578  1.00  0.00           C  
ATOM    797  C   LEU A  52      26.119  89.409  95.168  1.00  0.00           C  
ATOM    798  O   LEU A  52      25.601  90.191  94.425  1.00  0.00           O  
ATOM    799  CB  LEU A  52      27.890  90.404  96.681  1.00  0.00           C  
ATOM    800  CG  LEU A  52      28.002  91.185  98.022  1.00  0.00           C  
ATOM    801  CD1 LEU A  52      29.482  91.413  98.231  1.00  0.00           C  
ATOM    802  CD2 LEU A  52      27.301  92.530  98.133  1.00  0.00           C  
ATOM    803  H   LEU A  52      26.971  88.568  98.107  1.00  0.00           H  
ATOM    804  HA  LEU A  52      25.769  90.762  96.697  1.00  0.00           H  
ATOM    805  HB2 LEU A  52      28.539  89.529  96.706  1.00  0.00           H  
ATOM    806  HB3 LEU A  52      28.090  91.078  95.848  1.00  0.00           H  
ATOM    807  HG  LEU A  52      27.663  90.554  98.843  1.00  0.00           H  
ATOM    808 HD11 LEU A  52      29.876  90.399  98.294  1.00  0.00           H  
ATOM    809 HD12 LEU A  52      29.825  92.060  97.424  1.00  0.00           H  
ATOM    810 HD13 LEU A  52      29.842  91.915  99.130  1.00  0.00           H  
ATOM    811 HD21 LEU A  52      26.339  92.473  97.625  1.00  0.00           H  
ATOM    812 HD22 LEU A  52      27.056  92.888  99.133  1.00  0.00           H  
ATOM    813 HD23 LEU A  52      27.852  93.272  97.556  1.00  0.00           H  
ATOM    814  N   ARG A  53      26.252  88.090  94.865  1.00  0.00           N  
ATOM    815  CA  ARG A  53      26.214  87.553  93.449  1.00  0.00           C  
ATOM    816  C   ARG A  53      24.733  87.474  93.080  1.00  0.00           C  
ATOM    817  O   ARG A  53      24.378  87.918  91.960  1.00  0.00           O  
ATOM    818  CB  ARG A  53      26.976  86.249  93.405  1.00  0.00           C  
ATOM    819  CG  ARG A  53      28.429  86.490  92.941  1.00  0.00           C  
ATOM    820  CD  ARG A  53      29.323  85.187  92.926  1.00  0.00           C  
ATOM    821  NE  ARG A  53      30.711  85.441  92.785  1.00  0.00           N  
ATOM    822  CZ  ARG A  53      31.776  84.783  93.163  1.00  0.00           C  
ATOM    823  NH1 ARG A  53      31.671  83.614  93.709  1.00  0.00           N1+
ATOM    824  NH2 ARG A  53      32.938  85.262  93.100  1.00  0.00           N  
ATOM    825  H   ARG A  53      26.555  87.514  95.637  1.00  0.00           H  
ATOM    826  HA  ARG A  53      26.702  88.210  92.731  1.00  0.00           H  
ATOM    827  HB2 ARG A  53      26.927  85.806  94.400  1.00  0.00           H  
ATOM    828  HB3 ARG A  53      26.472  85.579  92.708  1.00  0.00           H  
ATOM    829  HG2 ARG A  53      28.440  86.896  91.930  1.00  0.00           H  
ATOM    830  HG3 ARG A  53      28.897  87.248  93.567  1.00  0.00           H  
ATOM    831  HD2 ARG A  53      29.112  84.485  93.733  1.00  0.00           H  
ATOM    832  HD3 ARG A  53      28.999  84.679  92.018  1.00  0.00           H  
ATOM    833  HE  ARG A  53      30.933  86.337  92.374  1.00  0.00           H  
ATOM    834 HH11 ARG A  53      30.778  83.144  93.688  1.00  0.00           H  
ATOM    835 HH12 ARG A  53      32.527  83.101  93.864  1.00  0.00           H  
ATOM    836 HH21 ARG A  53      33.084  86.148  92.639  1.00  0.00           H  
ATOM    837 HH22 ARG A  53      33.691  84.713  93.490  1.00  0.00           H  
ATOM    838  N   GLN A  54      23.833  87.136  94.002  1.00  0.00           N  
ATOM    839  CA  GLN A  54      22.365  87.123  93.856  1.00  0.00           C  
ATOM    840  C   GLN A  54      21.735  88.570  93.738  1.00  0.00           C  
ATOM    841  O   GLN A  54      20.535  88.705  93.773  1.00  0.00           O  
ATOM    842  CB  GLN A  54      21.823  86.311  95.004  1.00  0.00           C  
ATOM    843  CG  GLN A  54      20.324  85.816  94.867  1.00  0.00           C  
ATOM    844  CD  GLN A  54      20.004  84.509  95.622  1.00  0.00           C  
ATOM    845  NE2 GLN A  54      18.755  84.032  95.673  1.00  0.00           N  
ATOM    846  OE1 GLN A  54      20.825  83.897  96.276  1.00  0.00           O  
ATOM    847  H   GLN A  54      24.137  86.883  94.932  1.00  0.00           H  
ATOM    848  HA  GLN A  54      22.107  86.578  92.947  1.00  0.00           H  
ATOM    849  HB2 GLN A  54      22.432  85.408  94.995  1.00  0.00           H  
ATOM    850  HB3 GLN A  54      21.857  86.826  95.964  1.00  0.00           H  
ATOM    851  HG2 GLN A  54      19.627  86.607  95.140  1.00  0.00           H  
ATOM    852  HG3 GLN A  54      20.246  85.459  93.840  1.00  0.00           H  
ATOM    853 HE21 GLN A  54      18.671  83.116  96.091  1.00  0.00           H  
ATOM    854 HE22 GLN A  54      17.947  84.456  95.239  1.00  0.00           H  
ATOM    855  N   HIP A  55      22.549  89.583  93.592  1.00  0.00           N  
ATOM    856  CA  HIP A  55      22.141  91.015  93.620  1.00  0.00           C  
ATOM    857  C   HIP A  55      22.918  91.887  92.599  1.00  0.00           C  
ATOM    858  O   HIP A  55      22.487  92.994  92.260  1.00  0.00           O  
ATOM    859  CB  HIP A  55      22.266  91.649  95.083  1.00  0.00           C  
ATOM    860  CG  HIP A  55      21.282  91.011  95.972  1.00  0.00           C  
ATOM    861  CD2 HIP A  55      19.967  91.151  95.763  1.00  0.00           C  
ATOM    862  ND1 HIP A  55      21.472  89.892  96.819  1.00  0.00           N1+
ATOM    863  CE1 HIP A  55      20.252  89.471  97.128  1.00  0.00           C  
ATOM    864  NE2 HIP A  55      19.330  90.263  96.590  1.00  0.00           N  
ATOM    865  H   HIP A  55      23.485  89.335  93.303  1.00  0.00           H  
ATOM    866  HA  HIP A  55      21.093  91.159  93.356  1.00  0.00           H  
ATOM    867  HB2 HIP A  55      23.274  91.590  95.494  1.00  0.00           H  
ATOM    868  HB3 HIP A  55      22.040  92.712  95.011  1.00  0.00           H  
ATOM    869  HD1 HIP A  55      22.369  89.593  97.176  1.00  0.00           H  
ATOM    870  HD2 HIP A  55      19.484  91.763  95.016  1.00  0.00           H  
ATOM    871  HE1 HIP A  55      20.146  88.614  97.775  1.00  0.00           H  
ATOM    872  HE2 HIP A  55      18.340  90.100  96.712  1.00  0.00           H  
ATOM    873  N   GLY A  56      24.054  91.367  92.017  1.00  0.00           N  
ATOM    874  CA  GLY A  56      24.837  92.121  90.996  1.00  0.00           C  
ATOM    875  C   GLY A  56      25.583  93.311  91.540  1.00  0.00           C  
ATOM    876  O   GLY A  56      25.772  94.336  90.902  1.00  0.00           O  
ATOM    877  H   GLY A  56      24.373  90.451  92.304  1.00  0.00           H  
ATOM    878  HA2 GLY A  56      25.579  91.406  90.637  1.00  0.00           H  
ATOM    879  HA3 GLY A  56      24.125  92.377  90.212  1.00  0.00           H  
ATOM    880  N   CYS A  57      25.927  93.280  92.882  1.00  0.00           N  
ATOM    881  CA  CYS A  57      26.560  94.404  93.547  1.00  0.00           C  
ATOM    882  C   CYS A  57      28.066  94.598  93.192  1.00  0.00           C  
ATOM    883  O   CYS A  57      28.885  93.725  93.542  1.00  0.00           O  
ATOM    884  CB  CYS A  57      26.441  94.175  95.034  1.00  0.00           C  
ATOM    885  SG  CYS A  57      24.758  94.292  95.626  1.00  0.00           S  
ATOM    886  H   CYS A  57      25.892  92.392  93.362  1.00  0.00           H  
ATOM    887  HA  CYS A  57      26.002  95.304  93.290  1.00  0.00           H  
ATOM    888  HB2 CYS A  57      26.864  93.211  95.315  1.00  0.00           H  
ATOM    889  HB3 CYS A  57      27.025  94.874  95.631  1.00  0.00           H  
ATOM    890  HG  CYS A  57      24.413  95.555  95.365  1.00  0.00           H  
ATOM    891  N   HIE A  58      28.419  95.687  92.509  1.00  0.00           N  
ATOM    892  CA  HIE A  58      29.837  95.870  92.196  1.00  0.00           C  
ATOM    893  C   HIE A  58      30.353  97.222  92.687  1.00  0.00           C  
ATOM    894  O   HIE A  58      31.515  97.271  93.049  1.00  0.00           O  
ATOM    895  CB  HIE A  58      29.995  95.842  90.690  1.00  0.00           C  
ATOM    896  CG  HIE A  58      29.613  94.571  90.025  1.00  0.00           C  
ATOM    897  CD2 HIE A  58      28.393  94.171  89.397  1.00  0.00           C  
ATOM    898  ND1 HIE A  58      30.438  93.402  90.065  1.00  0.00           N  
ATOM    899  CE1 HIE A  58      29.721  92.370  89.540  1.00  0.00           C  
ATOM    900  NE2 HIE A  58      28.499  92.811  89.167  1.00  0.00           N  
ATOM    901  H   HIE A  58      27.714  96.338  92.194  1.00  0.00           H  
ATOM    902  HA  HIE A  58      30.499  95.115  92.622  1.00  0.00           H  
ATOM    903  HB2 HIE A  58      29.365  96.641  90.299  1.00  0.00           H  
ATOM    904  HB3 HIE A  58      31.020  96.128  90.456  1.00  0.00           H  
ATOM    905  HD2 HIE A  58      27.485  94.726  89.210  1.00  0.00           H  
ATOM    906  HE1 HIE A  58      30.175  91.424  89.289  1.00  0.00           H  
ATOM    907  HE2 HIE A  58      27.889  92.306  88.541  1.00  0.00           H  
ATOM    908  N   ARG A  59      29.523  98.224  92.576  1.00  0.00           N  
ATOM    909  CA  ARG A  59      29.770  99.521  93.172  1.00  0.00           C  
ATOM    910  C   ARG A  59      29.528  99.364  94.695  1.00  0.00           C  
ATOM    911  O   ARG A  59      28.381  99.135  95.113  1.00  0.00           O  
ATOM    912  CB  ARG A  59      28.933 100.651  92.524  1.00  0.00           C  
ATOM    913  CG  ARG A  59      29.539 101.134  91.151  1.00  0.00           C  
ATOM    914  CD  ARG A  59      28.712 102.178  90.395  1.00  0.00           C  
ATOM    915  NE  ARG A  59      28.567 103.368  91.177  1.00  0.00           N  
ATOM    916  CZ  ARG A  59      27.597 104.260  91.000  1.00  0.00           C  
ATOM    917  NH1 ARG A  59      26.755 104.153  90.005  1.00  0.00           N1+
ATOM    918  NH2 ARG A  59      27.479 105.266  91.827  1.00  0.00           N  
ATOM    919  H   ARG A  59      28.572  98.081  92.269  1.00  0.00           H  
ATOM    920  HA  ARG A  59      30.829  99.783  93.136  1.00  0.00           H  
ATOM    921  HB2 ARG A  59      27.936 100.212  92.488  1.00  0.00           H  
ATOM    922  HB3 ARG A  59      28.904 101.529  93.169  1.00  0.00           H  
ATOM    923  HG2 ARG A  59      30.512 101.562  91.392  1.00  0.00           H  
ATOM    924  HG3 ARG A  59      29.857 100.361  90.450  1.00  0.00           H  
ATOM    925  HD2 ARG A  59      29.323 102.367  89.512  1.00  0.00           H  
ATOM    926  HD3 ARG A  59      27.721 101.831  90.100  1.00  0.00           H  
ATOM    927  HE  ARG A  59      29.178 103.501  91.969  1.00  0.00           H  
ATOM    928 HH11 ARG A  59      26.851 103.445  89.290  1.00  0.00           H  
ATOM    929 HH12 ARG A  59      25.914 104.707  90.073  1.00  0.00           H  
ATOM    930 HH21 ARG A  59      28.059 105.309  92.652  1.00  0.00           H  
ATOM    931 HH22 ARG A  59      26.670 105.849  91.668  1.00  0.00           H  
ATOM    932  N   VAL A  60      30.548  99.417  95.539  1.00  0.00           N  
ATOM    933  CA  VAL A  60      30.461  98.956  97.003  1.00  0.00           C  
ATOM    934  C   VAL A  60      31.244  99.952  97.871  1.00  0.00           C  
ATOM    935  O   VAL A  60      32.185 100.601  97.505  1.00  0.00           O  
ATOM    936  CB  VAL A  60      31.022  97.519  97.037  1.00  0.00           C  
ATOM    937  CG1 VAL A  60      31.210  96.928  98.437  1.00  0.00           C  
ATOM    938  CG2 VAL A  60      29.998  96.582  96.344  1.00  0.00           C  
ATOM    939  H   VAL A  60      31.433  99.646  95.110  1.00  0.00           H  
ATOM    940  HA  VAL A  60      29.425  98.906  97.342  1.00  0.00           H  
ATOM    941  HB  VAL A  60      32.026  97.458  96.617  1.00  0.00           H  
ATOM    942 HG11 VAL A  60      31.567  95.909  98.288  1.00  0.00           H  
ATOM    943 HG12 VAL A  60      32.096  97.336  98.925  1.00  0.00           H  
ATOM    944 HG13 VAL A  60      30.306  97.042  99.035  1.00  0.00           H  
ATOM    945 HG21 VAL A  60      29.010  96.844  96.721  1.00  0.00           H  
ATOM    946 HG22 VAL A  60      29.928  96.739  95.269  1.00  0.00           H  
ATOM    947 HG23 VAL A  60      30.239  95.539  96.552  1.00  0.00           H  
ATOM    948  N   LEU A  61      30.789 100.188  99.082  1.00  0.00           N  
ATOM    949  CA  LEU A  61      31.389 101.152 100.052  1.00  0.00           C  
ATOM    950  C   LEU A  61      31.536 100.475 101.437  1.00  0.00           C  
ATOM    951  O   LEU A  61      30.563 100.086 102.019  1.00  0.00           O  
ATOM    952  CB  LEU A  61      30.589 102.464 100.206  1.00  0.00           C  
ATOM    953  CG  LEU A  61      30.953 103.600 101.174  1.00  0.00           C  
ATOM    954  CD1 LEU A  61      32.386 104.062 101.145  1.00  0.00           C  
ATOM    955  CD2 LEU A  61      30.091 104.859 100.855  1.00  0.00           C  
ATOM    956  H   LEU A  61      30.033  99.616  99.431  1.00  0.00           H  
ATOM    957  HA  LEU A  61      32.410 101.396  99.760  1.00  0.00           H  
ATOM    958  HB2 LEU A  61      30.463 102.875  99.204  1.00  0.00           H  
ATOM    959  HB3 LEU A  61      29.586 102.091 100.413  1.00  0.00           H  
ATOM    960  HG  LEU A  61      30.689 103.388 102.210  1.00  0.00           H  
ATOM    961 HD11 LEU A  61      32.474 104.704 100.268  1.00  0.00           H  
ATOM    962 HD12 LEU A  61      32.487 104.714 102.012  1.00  0.00           H  
ATOM    963 HD13 LEU A  61      33.067 103.228 100.975  1.00  0.00           H  
ATOM    964 HD21 LEU A  61      30.219 105.269  99.853  1.00  0.00           H  
ATOM    965 HD22 LEU A  61      29.064 104.512 100.963  1.00  0.00           H  
ATOM    966 HD23 LEU A  61      30.174 105.738 101.493  1.00  0.00           H  
ATOM    967  N   ASH A  62      32.749 100.402 101.927  1.00  0.00           N  
ATOM    968  CA  ASH A  62      33.067 100.148 103.331  1.00  0.00           C  
ATOM    969  C   ASH A  62      33.201 101.431 104.198  1.00  0.00           C  
ATOM    970  O   ASH A  62      34.191 102.113 104.080  1.00  0.00           O  
ATOM    971  CB  ASH A  62      34.258  99.148 103.539  1.00  0.00           C  
ATOM    972  CG  ASH A  62      34.533  98.479 104.856  1.00  0.00           C  
ATOM    973  OD1 ASH A  62      35.331  97.634 105.069  1.00  0.00           O  
ATOM    974  OD2 ASH A  62      33.679  98.864 105.866  1.00  0.00           O  
ATOM    975  H   ASH A  62      33.455 100.951 101.457  1.00  0.00           H  
ATOM    976  HA  ASH A  62      32.212  99.603 103.732  1.00  0.00           H  
ATOM    977  HB2 ASH A  62      34.138  98.339 102.818  1.00  0.00           H  
ATOM    978  HB3 ASH A  62      35.214  99.571 103.229  1.00  0.00           H  
ATOM    979  HD2 ASH A  62      33.833  98.247 106.584  1.00  0.00           H  
ATOM    980  N   VAL A  63      32.237 101.604 105.074  1.00  0.00           N  
ATOM    981  CA  VAL A  63      32.264 102.733 106.056  1.00  0.00           C  
ATOM    982  C   VAL A  63      33.246 102.683 107.194  1.00  0.00           C  
ATOM    983  O   VAL A  63      33.302 103.634 107.918  1.00  0.00           O  
ATOM    984  CB  VAL A  63      30.916 103.059 106.657  1.00  0.00           C  
ATOM    985  CG1 VAL A  63      30.012 103.557 105.553  1.00  0.00           C  
ATOM    986  CG2 VAL A  63      30.172 101.915 107.409  1.00  0.00           C  
ATOM    987  H   VAL A  63      31.591 100.859 105.292  1.00  0.00           H  
ATOM    988  HA  VAL A  63      32.488 103.563 105.386  1.00  0.00           H  
ATOM    989  HB  VAL A  63      31.030 103.899 107.344  1.00  0.00           H  
ATOM    990 HG11 VAL A  63      29.557 102.671 105.110  1.00  0.00           H  
ATOM    991 HG12 VAL A  63      29.186 104.096 106.016  1.00  0.00           H  
ATOM    992 HG13 VAL A  63      30.613 104.212 104.922  1.00  0.00           H  
ATOM    993 HG21 VAL A  63      29.155 102.129 107.740  1.00  0.00           H  
ATOM    994 HG22 VAL A  63      30.175 100.962 106.880  1.00  0.00           H  
ATOM    995 HG23 VAL A  63      30.653 101.746 108.372  1.00  0.00           H  
ATOM    996  N   ALA A  64      33.913 101.586 107.497  1.00  0.00           N  
ATOM    997  CA  ALA A  64      34.661 101.372 108.803  1.00  0.00           C  
ATOM    998  C   ALA A  64      35.970 100.645 108.514  1.00  0.00           C  
ATOM    999  O   ALA A  64      36.257  99.513 108.988  1.00  0.00           O  
ATOM   1000  CB  ALA A  64      33.711 100.682 109.795  1.00  0.00           C  
ATOM   1001  H   ALA A  64      33.653 100.772 106.959  1.00  0.00           H  
ATOM   1002  HA  ALA A  64      34.830 102.393 109.145  1.00  0.00           H  
ATOM   1003  HB1 ALA A  64      33.362  99.766 109.319  1.00  0.00           H  
ATOM   1004  HB2 ALA A  64      34.266 100.527 110.721  1.00  0.00           H  
ATOM   1005  HB3 ALA A  64      32.892 101.342 110.081  1.00  0.00           H  
ATOM   1006  N   CYS A  65      36.686 101.246 107.532  1.00  0.00           N  
ATOM   1007  CA  CYS A  65      37.822 100.742 106.778  1.00  0.00           C  
ATOM   1008  C   CYS A  65      38.942 100.162 107.631  1.00  0.00           C  
ATOM   1009  O   CYS A  65      39.462  99.069 107.361  1.00  0.00           O  
ATOM   1010  CB  CYS A  65      38.251 101.775 105.801  1.00  0.00           C  
ATOM   1011  SG  CYS A  65      39.725 101.150 104.892  1.00  0.00           S  
ATOM   1012  H   CYS A  65      36.272 102.133 107.285  1.00  0.00           H  
ATOM   1013  HA  CYS A  65      37.416  99.917 106.194  1.00  0.00           H  
ATOM   1014  HB2 CYS A  65      37.459 101.959 105.076  1.00  0.00           H  
ATOM   1015  HB3 CYS A  65      38.558 102.659 106.362  1.00  0.00           H  
ATOM   1016  HG  CYS A  65      40.597 101.335 105.887  1.00  0.00           H  
ATOM   1017  N   GLY A  66      39.369 100.974 108.640  1.00  0.00           N  
ATOM   1018  CA  GLY A  66      40.534 100.529 109.333  1.00  0.00           C  
ATOM   1019  C   GLY A  66      41.843 100.364 108.534  1.00  0.00           C  
ATOM   1020  O   GLY A  66      42.194 101.158 107.636  1.00  0.00           O  
ATOM   1021  H   GLY A  66      38.969 101.872 108.872  1.00  0.00           H  
ATOM   1022  HA2 GLY A  66      40.749 101.230 110.140  1.00  0.00           H  
ATOM   1023  HA3 GLY A  66      40.290  99.583 109.815  1.00  0.00           H  
ATOM   1024  N   THR A  67      42.515  99.221 108.667  1.00  0.00           N  
ATOM   1025  CA  THR A  67      43.774  98.948 107.965  1.00  0.00           C  
ATOM   1026  C   THR A  67      43.610  98.323 106.540  1.00  0.00           C  
ATOM   1027  O   THR A  67      44.519  97.676 106.030  1.00  0.00           O  
ATOM   1028  CB  THR A  67      44.776  98.164 108.735  1.00  0.00           C  
ATOM   1029  CG2 THR A  67      45.068  98.758 110.151  1.00  0.00           C  
ATOM   1030  OG1 THR A  67      44.353  96.866 109.031  1.00  0.00           O  
ATOM   1031  H   THR A  67      42.197  98.424 109.199  1.00  0.00           H  
ATOM   1032  HA  THR A  67      44.163  99.950 107.780  1.00  0.00           H  
ATOM   1033  HB  THR A  67      45.702  98.088 108.165  1.00  0.00           H  
ATOM   1034  HG1 THR A  67      45.150  96.331 109.053  1.00  0.00           H  
ATOM   1035 HG21 THR A  67      45.448  99.780 110.129  1.00  0.00           H  
ATOM   1036 HG22 THR A  67      44.167  98.759 110.764  1.00  0.00           H  
ATOM   1037 HG23 THR A  67      45.790  98.073 110.594  1.00  0.00           H  
ATOM   1038  N   GLY A  68      42.387  98.400 106.090  1.00  0.00           N  
ATOM   1039  CA  GLY A  68      41.948  98.061 104.740  1.00  0.00           C  
ATOM   1040  C   GLY A  68      41.385  96.682 104.471  1.00  0.00           C  
ATOM   1041  O   GLY A  68      40.921  96.351 103.420  1.00  0.00           O  
ATOM   1042  H   GLY A  68      41.635  98.640 106.721  1.00  0.00           H  
ATOM   1043  HA2 GLY A  68      41.235  98.746 104.281  1.00  0.00           H  
ATOM   1044  HA3 GLY A  68      42.768  98.208 104.036  1.00  0.00           H  
ATOM   1045  N   VAL A  69      41.294  95.896 105.565  1.00  0.00           N  
ATOM   1046  CA  VAL A  69      41.209  94.402 105.587  1.00  0.00           C  
ATOM   1047  C   VAL A  69      40.185  93.854 104.634  1.00  0.00           C  
ATOM   1048  O   VAL A  69      40.578  93.148 103.682  1.00  0.00           O  
ATOM   1049  CB  VAL A  69      41.077  93.856 107.008  1.00  0.00           C  
ATOM   1050  CG1 VAL A  69      40.957  92.335 107.213  1.00  0.00           C  
ATOM   1051  CG2 VAL A  69      42.285  94.361 107.822  1.00  0.00           C  
ATOM   1052  H   VAL A  69      41.488  96.357 106.444  1.00  0.00           H  
ATOM   1053  HA  VAL A  69      42.170  94.082 105.184  1.00  0.00           H  
ATOM   1054  HB  VAL A  69      40.210  94.280 107.516  1.00  0.00           H  
ATOM   1055 HG11 VAL A  69      41.840  91.864 106.782  1.00  0.00           H  
ATOM   1056 HG12 VAL A  69      40.985  92.084 108.273  1.00  0.00           H  
ATOM   1057 HG13 VAL A  69      39.991  91.961 106.873  1.00  0.00           H  
ATOM   1058 HG21 VAL A  69      42.222  93.852 108.784  1.00  0.00           H  
ATOM   1059 HG22 VAL A  69      43.201  94.047 107.322  1.00  0.00           H  
ATOM   1060 HG23 VAL A  69      42.203  95.438 107.963  1.00  0.00           H  
ATOM   1061  N   ASP A  70      38.870  94.121 104.868  1.00  0.00           N  
ATOM   1062  CA  ASP A  70      37.710  93.582 104.181  1.00  0.00           C  
ATOM   1063  C   ASP A  70      37.522  94.130 102.745  1.00  0.00           C  
ATOM   1064  O   ASP A  70      36.876  93.530 101.848  1.00  0.00           O  
ATOM   1065  CB  ASP A  70      36.530  93.909 105.161  1.00  0.00           C  
ATOM   1066  CG  ASP A  70      36.847  93.665 106.630  1.00  0.00           C  
ATOM   1067  OD1 ASP A  70      37.341  94.616 107.274  1.00  0.00           O  
ATOM   1068  OD2 ASP A  70      36.736  92.473 107.091  1.00  0.00           O1-
ATOM   1069  H   ASP A  70      38.679  94.652 105.706  1.00  0.00           H  
ATOM   1070  HA  ASP A  70      37.794  92.517 103.964  1.00  0.00           H  
ATOM   1071  HB2 ASP A  70      36.128  94.888 104.901  1.00  0.00           H  
ATOM   1072  HB3 ASP A  70      35.683  93.259 104.939  1.00  0.00           H  
ATOM   1073  N   SER A  71      38.075  95.304 102.521  1.00  0.00           N  
ATOM   1074  CA  SER A  71      38.029  95.997 101.256  1.00  0.00           C  
ATOM   1075  C   SER A  71      39.179  95.401 100.345  1.00  0.00           C  
ATOM   1076  O   SER A  71      38.898  95.206  99.159  1.00  0.00           O  
ATOM   1077  CB  SER A  71      38.154  97.524 101.521  1.00  0.00           C  
ATOM   1078  OG  SER A  71      37.079  98.111 102.257  1.00  0.00           O  
ATOM   1079  H   SER A  71      38.500  95.828 103.272  1.00  0.00           H  
ATOM   1080  HA  SER A  71      37.062  95.703 100.846  1.00  0.00           H  
ATOM   1081  HB2 SER A  71      39.090  97.720 102.045  1.00  0.00           H  
ATOM   1082  HB3 SER A  71      38.149  97.944 100.516  1.00  0.00           H  
ATOM   1083  HG  SER A  71      36.867  97.479 102.947  1.00  0.00           H  
ATOM   1084  N   ILE A  72      40.367  95.044 100.840  1.00  0.00           N  
ATOM   1085  CA  ILE A  72      41.448  94.311 100.088  1.00  0.00           C  
ATOM   1086  C   ILE A  72      40.895  92.940  99.656  1.00  0.00           C  
ATOM   1087  O   ILE A  72      40.973  92.590  98.477  1.00  0.00           O  
ATOM   1088  CB  ILE A  72      42.716  94.130 100.906  1.00  0.00           C  
ATOM   1089  CG1 ILE A  72      43.298  95.514 101.281  1.00  0.00           C  
ATOM   1090  CG2 ILE A  72      43.756  93.216 100.227  1.00  0.00           C  
ATOM   1091  CD1 ILE A  72      44.132  95.399 102.573  1.00  0.00           C  
ATOM   1092  H   ILE A  72      40.538  95.377 101.778  1.00  0.00           H  
ATOM   1093  HA  ILE A  72      41.619  94.922  99.203  1.00  0.00           H  
ATOM   1094  HB  ILE A  72      42.413  93.597 101.806  1.00  0.00           H  
ATOM   1095 HG12 ILE A  72      43.881  95.915 100.452  1.00  0.00           H  
ATOM   1096 HG13 ILE A  72      42.552  96.273 101.515  1.00  0.00           H  
ATOM   1097 HG21 ILE A  72      43.196  92.295 100.067  1.00  0.00           H  
ATOM   1098 HG22 ILE A  72      44.044  93.611  99.252  1.00  0.00           H  
ATOM   1099 HG23 ILE A  72      44.550  92.990 100.938  1.00  0.00           H  
ATOM   1100 HD11 ILE A  72      44.912  94.646 102.468  1.00  0.00           H  
ATOM   1101 HD12 ILE A  72      44.550  96.396 102.711  1.00  0.00           H  
ATOM   1102 HD13 ILE A  72      43.534  95.206 103.464  1.00  0.00           H  
ATOM   1103  N   MET A  73      40.320  92.157 100.589  1.00  0.00           N  
ATOM   1104  CA  MET A  73      39.657  90.837 100.342  1.00  0.00           C  
ATOM   1105  C   MET A  73      38.728  90.850  99.090  1.00  0.00           C  
ATOM   1106  O   MET A  73      38.817  89.928  98.306  1.00  0.00           O  
ATOM   1107  CB  MET A  73      38.741  90.567 101.548  1.00  0.00           C  
ATOM   1108  CG  MET A  73      38.232  89.123 101.676  1.00  0.00           C  
ATOM   1109  SD  MET A  73      37.111  88.994 103.035  1.00  0.00           S  
ATOM   1110  CE  MET A  73      35.769  89.790 102.237  1.00  0.00           C  
ATOM   1111  H   MET A  73      40.384  92.435 101.558  1.00  0.00           H  
ATOM   1112  HA  MET A  73      40.381  90.032 100.213  1.00  0.00           H  
ATOM   1113  HB2 MET A  73      39.350  90.754 102.433  1.00  0.00           H  
ATOM   1114  HB3 MET A  73      37.865  91.209 101.467  1.00  0.00           H  
ATOM   1115  HG2 MET A  73      37.880  88.580 100.799  1.00  0.00           H  
ATOM   1116  HG3 MET A  73      38.989  88.419 102.022  1.00  0.00           H  
ATOM   1117  HE1 MET A  73      35.777  90.879 102.305  1.00  0.00           H  
ATOM   1118  HE2 MET A  73      35.739  89.595 101.166  1.00  0.00           H  
ATOM   1119  HE3 MET A  73      34.855  89.372 102.659  1.00  0.00           H  
ATOM   1120  N   LEU A  74      38.074  91.983  98.857  1.00  0.00           N  
ATOM   1121  CA  LEU A  74      37.200  92.210  97.687  1.00  0.00           C  
ATOM   1122  C   LEU A  74      37.866  92.860  96.480  1.00  0.00           C  
ATOM   1123  O   LEU A  74      37.556  92.539  95.364  1.00  0.00           O  
ATOM   1124  CB  LEU A  74      36.028  93.059  98.163  1.00  0.00           C  
ATOM   1125  CG  LEU A  74      35.151  92.409  99.198  1.00  0.00           C  
ATOM   1126  CD1 LEU A  74      34.048  93.327  99.668  1.00  0.00           C  
ATOM   1127  CD2 LEU A  74      34.544  91.014  98.850  1.00  0.00           C  
ATOM   1128  H   LEU A  74      38.113  92.726  99.540  1.00  0.00           H  
ATOM   1129  HA  LEU A  74      36.774  91.250  97.396  1.00  0.00           H  
ATOM   1130  HB2 LEU A  74      36.405  94.003  98.558  1.00  0.00           H  
ATOM   1131  HB3 LEU A  74      35.425  93.260  97.278  1.00  0.00           H  
ATOM   1132  HG  LEU A  74      35.801  92.168 100.039  1.00  0.00           H  
ATOM   1133 HD11 LEU A  74      33.368  93.602  98.861  1.00  0.00           H  
ATOM   1134 HD12 LEU A  74      33.375  92.897 100.411  1.00  0.00           H  
ATOM   1135 HD13 LEU A  74      34.540  94.255  99.961  1.00  0.00           H  
ATOM   1136 HD21 LEU A  74      35.298  90.228  98.801  1.00  0.00           H  
ATOM   1137 HD22 LEU A  74      33.724  90.661  99.476  1.00  0.00           H  
ATOM   1138 HD23 LEU A  74      34.165  91.126  97.834  1.00  0.00           H  
ATOM   1139  N   VAL A  75      38.816  93.840  96.682  1.00  0.00           N  
ATOM   1140  CA  VAL A  75      39.511  94.439  95.515  1.00  0.00           C  
ATOM   1141  C   VAL A  75      40.366  93.359  94.792  1.00  0.00           C  
ATOM   1142  O   VAL A  75      40.321  93.359  93.561  1.00  0.00           O  
ATOM   1143  CB  VAL A  75      40.198  95.708  95.898  1.00  0.00           C  
ATOM   1144  CG1 VAL A  75      41.118  96.257  94.780  1.00  0.00           C  
ATOM   1145  CG2 VAL A  75      39.270  96.863  96.351  1.00  0.00           C  
ATOM   1146  H   VAL A  75      38.952  94.208  97.613  1.00  0.00           H  
ATOM   1147  HA  VAL A  75      38.721  94.694  94.808  1.00  0.00           H  
ATOM   1148  HB  VAL A  75      40.882  95.476  96.713  1.00  0.00           H  
ATOM   1149 HG11 VAL A  75      40.412  96.388  93.960  1.00  0.00           H  
ATOM   1150 HG12 VAL A  75      41.618  97.144  95.171  1.00  0.00           H  
ATOM   1151 HG13 VAL A  75      41.892  95.510  94.604  1.00  0.00           H  
ATOM   1152 HG21 VAL A  75      39.769  97.780  96.669  1.00  0.00           H  
ATOM   1153 HG22 VAL A  75      38.706  97.166  95.468  1.00  0.00           H  
ATOM   1154 HG23 VAL A  75      38.556  96.477  97.078  1.00  0.00           H  
ATOM   1155  N   GLU A  76      40.946  92.383  95.537  1.00  0.00           N  
ATOM   1156  CA  GLU A  76      41.595  91.166  95.045  1.00  0.00           C  
ATOM   1157  C   GLU A  76      40.542  90.253  94.343  1.00  0.00           C  
ATOM   1158  O   GLU A  76      40.940  89.708  93.321  1.00  0.00           O  
ATOM   1159  CB  GLU A  76      42.461  90.510  96.172  1.00  0.00           C  
ATOM   1160  CG  GLU A  76      42.920  89.095  95.717  1.00  0.00           C  
ATOM   1161  CD  GLU A  76      43.891  88.477  96.720  1.00  0.00           C  
ATOM   1162  OE1 GLU A  76      45.074  88.745  96.824  1.00  0.00           O  
ATOM   1163  OE2 GLU A  76      43.387  87.761  97.608  1.00  0.00           O1-
ATOM   1164  H   GLU A  76      40.830  92.461  96.537  1.00  0.00           H  
ATOM   1165  HA  GLU A  76      42.232  91.513  94.231  1.00  0.00           H  
ATOM   1166  HB2 GLU A  76      43.352  91.122  96.311  1.00  0.00           H  
ATOM   1167  HB3 GLU A  76      41.783  90.422  97.022  1.00  0.00           H  
ATOM   1168  HG2 GLU A  76      42.057  88.464  95.500  1.00  0.00           H  
ATOM   1169  HG3 GLU A  76      43.421  89.199  94.756  1.00  0.00           H  
ATOM   1170  N   GLU A  77      39.281  90.145  94.831  1.00  0.00           N  
ATOM   1171  CA  GLU A  77      38.121  89.560  94.134  1.00  0.00           C  
ATOM   1172  C   GLU A  77      37.687  90.374  92.915  1.00  0.00           C  
ATOM   1173  O   GLU A  77      36.694  89.973  92.353  1.00  0.00           O  
ATOM   1174  CB  GLU A  77      37.081  89.254  95.161  1.00  0.00           C  
ATOM   1175  CG  GLU A  77      37.439  88.010  96.018  1.00  0.00           C  
ATOM   1176  CD  GLU A  77      37.593  86.704  95.199  1.00  0.00           C  
ATOM   1177  OE1 GLU A  77      38.529  85.997  95.589  1.00  0.00           O  
ATOM   1178  OE2 GLU A  77      36.891  86.516  94.147  1.00  0.00           O1-
ATOM   1179  H   GLU A  77      39.131  90.447  95.782  1.00  0.00           H  
ATOM   1180  HA  GLU A  77      38.540  88.644  93.716  1.00  0.00           H  
ATOM   1181  HB2 GLU A  77      36.978  90.084  95.860  1.00  0.00           H  
ATOM   1182  HB3 GLU A  77      36.223  88.957  94.559  1.00  0.00           H  
ATOM   1183  HG2 GLU A  77      38.407  88.232  96.469  1.00  0.00           H  
ATOM   1184  HG3 GLU A  77      36.676  87.883  96.786  1.00  0.00           H  
ATOM   1185  N   GLY A  78      38.329  91.445  92.444  1.00  0.00           N  
ATOM   1186  CA  GLY A  78      37.951  92.208  91.261  1.00  0.00           C  
ATOM   1187  C   GLY A  78      36.737  93.222  91.474  1.00  0.00           C  
ATOM   1188  O   GLY A  78      36.005  93.629  90.570  1.00  0.00           O  
ATOM   1189  H   GLY A  78      39.169  91.765  92.903  1.00  0.00           H  
ATOM   1190  HA2 GLY A  78      38.845  92.806  91.082  1.00  0.00           H  
ATOM   1191  HA3 GLY A  78      37.727  91.488  90.473  1.00  0.00           H  
ATOM   1192  N   PHE A  79      36.425  93.526  92.759  1.00  0.00           N  
ATOM   1193  CA  PHE A  79      35.307  94.424  93.052  1.00  0.00           C  
ATOM   1194  C   PHE A  79      35.679  95.980  92.826  1.00  0.00           C  
ATOM   1195  O   PHE A  79      36.863  96.400  93.024  1.00  0.00           O  
ATOM   1196  CB  PHE A  79      34.785  94.025  94.481  1.00  0.00           C  
ATOM   1197  CG  PHE A  79      33.817  92.853  94.537  1.00  0.00           C  
ATOM   1198  CD1 PHE A  79      34.255  91.509  94.200  1.00  0.00           C  
ATOM   1199  CD2 PHE A  79      32.444  93.084  94.875  1.00  0.00           C  
ATOM   1200  CE1 PHE A  79      33.359  90.468  94.388  1.00  0.00           C  
ATOM   1201  CE2 PHE A  79      31.608  91.949  95.098  1.00  0.00           C  
ATOM   1202  CZ  PHE A  79      32.062  90.655  94.826  1.00  0.00           C  
ATOM   1203  H   PHE A  79      36.870  92.996  93.495  1.00  0.00           H  
ATOM   1204  HA  PHE A  79      34.531  94.259  92.305  1.00  0.00           H  
ATOM   1205  HB2 PHE A  79      35.674  93.883  95.096  1.00  0.00           H  
ATOM   1206  HB3 PHE A  79      34.277  94.922  94.833  1.00  0.00           H  
ATOM   1207  HD1 PHE A  79      35.261  91.337  93.842  1.00  0.00           H  
ATOM   1208  HD2 PHE A  79      32.093  94.105  94.920  1.00  0.00           H  
ATOM   1209  HE1 PHE A  79      33.664  89.503  94.011  1.00  0.00           H  
ATOM   1210  HE2 PHE A  79      30.583  92.125  95.391  1.00  0.00           H  
ATOM   1211  HZ  PHE A  79      31.383  89.816  94.808  1.00  0.00           H  
ATOM   1212  N   SER A  80      34.703  96.886  92.514  1.00  0.00           N  
ATOM   1213  CA  SER A  80      34.794  98.301  92.489  1.00  0.00           C  
ATOM   1214  C   SER A  80      34.401  98.892  93.910  1.00  0.00           C  
ATOM   1215  O   SER A  80      33.508  99.760  94.035  1.00  0.00           O  
ATOM   1216  CB  SER A  80      34.015  98.835  91.291  1.00  0.00           C  
ATOM   1217  OG  SER A  80      34.015 100.203  91.294  1.00  0.00           O  
ATOM   1218  H   SER A  80      33.790  96.477  92.372  1.00  0.00           H  
ATOM   1219  HA  SER A  80      35.833  98.587  92.325  1.00  0.00           H  
ATOM   1220  HB2 SER A  80      34.582  98.627  90.383  1.00  0.00           H  
ATOM   1221  HB3 SER A  80      33.017  98.401  91.226  1.00  0.00           H  
ATOM   1222  HG  SER A  80      34.090 100.526  90.394  1.00  0.00           H  
ATOM   1223  N   VAL A  81      35.100  98.366  94.942  1.00  0.00           N  
ATOM   1224  CA  VAL A  81      35.106  98.831  96.348  1.00  0.00           C  
ATOM   1225  C   VAL A  81      35.628 100.313  96.457  1.00  0.00           C  
ATOM   1226  O   VAL A  81      36.435 100.848  95.726  1.00  0.00           O  
ATOM   1227  CB  VAL A  81      35.921  97.961  97.211  1.00  0.00           C  
ATOM   1228  CG1 VAL A  81      35.839  98.295  98.686  1.00  0.00           C  
ATOM   1229  CG2 VAL A  81      35.643  96.503  97.072  1.00  0.00           C  
ATOM   1230  H   VAL A  81      35.759  97.624  94.753  1.00  0.00           H  
ATOM   1231  HA  VAL A  81      34.093  98.745  96.744  1.00  0.00           H  
ATOM   1232  HB  VAL A  81      36.974  98.150  97.003  1.00  0.00           H  
ATOM   1233 HG11 VAL A  81      36.139  97.421  99.265  1.00  0.00           H  
ATOM   1234 HG12 VAL A  81      36.543  99.060  99.009  1.00  0.00           H  
ATOM   1235 HG13 VAL A  81      34.800  98.496  98.949  1.00  0.00           H  
ATOM   1236 HG21 VAL A  81      35.828  96.183  96.047  1.00  0.00           H  
ATOM   1237 HG22 VAL A  81      36.206  95.832  97.721  1.00  0.00           H  
ATOM   1238 HG23 VAL A  81      34.616  96.384  97.416  1.00  0.00           H  
ATOM   1239  N   THR A  82      35.068 100.919  97.511  1.00  0.00           N  
ATOM   1240  CA  THR A  82      35.421 102.158  98.087  1.00  0.00           C  
ATOM   1241  C   THR A  82      35.509 101.994  99.625  1.00  0.00           C  
ATOM   1242  O   THR A  82      34.788 101.211 100.170  1.00  0.00           O  
ATOM   1243  CB  THR A  82      34.599 103.302  97.544  1.00  0.00           C  
ATOM   1244  CG2 THR A  82      34.310 103.396  96.005  1.00  0.00           C  
ATOM   1245  OG1 THR A  82      33.285 103.183  98.221  1.00  0.00           O  
ATOM   1246  H   THR A  82      34.196 100.495  97.795  1.00  0.00           H  
ATOM   1247  HA  THR A  82      36.443 102.347  97.760  1.00  0.00           H  
ATOM   1248  HB  THR A  82      35.106 104.242  97.764  1.00  0.00           H  
ATOM   1249  HG1 THR A  82      32.938 102.317  97.993  1.00  0.00           H  
ATOM   1250 HG21 THR A  82      35.266 103.342  95.484  1.00  0.00           H  
ATOM   1251 HG22 THR A  82      33.790 102.450  95.850  1.00  0.00           H  
ATOM   1252 HG23 THR A  82      33.767 104.326  95.845  1.00  0.00           H  
ATOM   1253  N   SER A  83      36.448 102.699 100.272  1.00  0.00           N  
ATOM   1254  CA  SER A  83      36.685 102.672 101.670  1.00  0.00           C  
ATOM   1255  C   SER A  83      36.792 104.037 102.409  1.00  0.00           C  
ATOM   1256  O   SER A  83      37.558 104.919 101.980  1.00  0.00           O  
ATOM   1257  CB  SER A  83      37.888 101.874 101.867  1.00  0.00           C  
ATOM   1258  OG  SER A  83      37.803 100.587 101.192  1.00  0.00           O  
ATOM   1259  H   SER A  83      37.003 103.261  99.642  1.00  0.00           H  
ATOM   1260  HA  SER A  83      35.739 102.284 102.047  1.00  0.00           H  
ATOM   1261  HB2 SER A  83      38.712 102.400 101.383  1.00  0.00           H  
ATOM   1262  HB3 SER A  83      38.118 101.691 102.916  1.00  0.00           H  
ATOM   1263  HG  SER A  83      37.434  99.916 101.771  1.00  0.00           H  
ATOM   1264  N   VAL A  84      36.199 104.177 103.676  1.00  0.00           N  
ATOM   1265  CA  VAL A  84      36.350 105.419 104.436  1.00  0.00           C  
ATOM   1266  C   VAL A  84      36.462 105.170 105.923  1.00  0.00           C  
ATOM   1267  O   VAL A  84      36.033 104.144 106.521  1.00  0.00           O  
ATOM   1268  CB  VAL A  84      35.235 106.456 104.179  1.00  0.00           C  
ATOM   1269  CG1 VAL A  84      35.081 106.829 102.681  1.00  0.00           C  
ATOM   1270  CG2 VAL A  84      33.871 105.949 104.630  1.00  0.00           C  
ATOM   1271  H   VAL A  84      35.764 103.395 104.146  1.00  0.00           H  
ATOM   1272  HA  VAL A  84      37.258 105.939 104.130  1.00  0.00           H  
ATOM   1273  HB  VAL A  84      35.480 107.404 104.658  1.00  0.00           H  
ATOM   1274 HG11 VAL A  84      34.468 105.996 102.336  1.00  0.00           H  
ATOM   1275 HG12 VAL A  84      34.416 107.676 102.524  1.00  0.00           H  
ATOM   1276 HG13 VAL A  84      36.045 106.868 102.173  1.00  0.00           H  
ATOM   1277 HG21 VAL A  84      33.905 105.887 105.718  1.00  0.00           H  
ATOM   1278 HG22 VAL A  84      33.096 106.688 104.432  1.00  0.00           H  
ATOM   1279 HG23 VAL A  84      33.565 105.062 104.075  1.00  0.00           H  
ATOM   1280  N   ASP A  85      37.183 106.025 106.609  1.00  0.00           N  
ATOM   1281  CA  ASP A  85      37.414 105.929 108.052  1.00  0.00           C  
ATOM   1282  C   ASP A  85      37.685 107.402 108.502  1.00  0.00           C  
ATOM   1283  O   ASP A  85      38.278 108.127 107.710  1.00  0.00           O  
ATOM   1284  CB  ASP A  85      38.602 105.059 108.366  1.00  0.00           C  
ATOM   1285  CG  ASP A  85      38.691 104.524 109.814  1.00  0.00           C  
ATOM   1286  OD1 ASP A  85      38.721 103.265 110.008  1.00  0.00           O  
ATOM   1287  OD2 ASP A  85      38.776 105.251 110.760  1.00  0.00           O1-
ATOM   1288  H   ASP A  85      37.769 106.656 106.082  1.00  0.00           H  
ATOM   1289  HA  ASP A  85      36.511 105.543 108.525  1.00  0.00           H  
ATOM   1290  HB2 ASP A  85      38.595 104.212 107.679  1.00  0.00           H  
ATOM   1291  HB3 ASP A  85      39.539 105.584 108.180  1.00  0.00           H  
ATOM   1292  N   ALA A  86      37.416 107.744 109.768  1.00  0.00           N  
ATOM   1293  CA  ALA A  86      37.860 108.996 110.445  1.00  0.00           C  
ATOM   1294  C   ALA A  86      39.369 109.024 110.896  1.00  0.00           C  
ATOM   1295  O   ALA A  86      40.034 110.036 110.739  1.00  0.00           O  
ATOM   1296  CB  ALA A  86      36.922 109.152 111.661  1.00  0.00           C  
ATOM   1297  H   ALA A  86      37.141 107.027 110.426  1.00  0.00           H  
ATOM   1298  HA  ALA A  86      37.656 109.922 109.908  1.00  0.00           H  
ATOM   1299  HB1 ALA A  86      37.017 110.147 112.097  1.00  0.00           H  
ATOM   1300  HB2 ALA A  86      35.876 109.042 111.375  1.00  0.00           H  
ATOM   1301  HB3 ALA A  86      37.133 108.445 112.464  1.00  0.00           H  
ATOM   1302  N   SER A  87      39.960 107.952 111.405  1.00  0.00           N  
ATOM   1303  CA  SER A  87      41.349 107.866 111.837  1.00  0.00           C  
ATOM   1304  C   SER A  87      42.470 107.740 110.783  1.00  0.00           C  
ATOM   1305  O   SER A  87      42.738 106.701 110.273  1.00  0.00           O  
ATOM   1306  CB  SER A  87      41.422 106.754 112.851  1.00  0.00           C  
ATOM   1307  OG  SER A  87      42.755 106.738 113.367  1.00  0.00           O  
ATOM   1308  H   SER A  87      39.449 107.084 111.320  1.00  0.00           H  
ATOM   1309  HA  SER A  87      41.535 108.845 112.279  1.00  0.00           H  
ATOM   1310  HB2 SER A  87      40.678 106.997 113.609  1.00  0.00           H  
ATOM   1311  HB3 SER A  87      41.144 105.811 112.381  1.00  0.00           H  
ATOM   1312  HG  SER A  87      42.633 107.136 114.232  1.00  0.00           H  
ATOM   1313  N   ASP A  88      43.286 108.790 110.576  1.00  0.00           N  
ATOM   1314  CA  ASP A  88      44.443 108.725 109.722  1.00  0.00           C  
ATOM   1315  C   ASP A  88      45.519 107.752 110.252  1.00  0.00           C  
ATOM   1316  O   ASP A  88      46.284 107.325 109.383  1.00  0.00           O  
ATOM   1317  CB  ASP A  88      45.155 110.111 109.574  1.00  0.00           C  
ATOM   1318  CG  ASP A  88      45.521 110.710 110.960  1.00  0.00           C  
ATOM   1319  OD1 ASP A  88      46.690 111.065 111.153  1.00  0.00           O  
ATOM   1320  OD2 ASP A  88      44.665 110.793 111.856  1.00  0.00           O1-
ATOM   1321  H   ASP A  88      43.205 109.630 111.130  1.00  0.00           H  
ATOM   1322  HA  ASP A  88      44.129 108.418 108.724  1.00  0.00           H  
ATOM   1323  HB2 ASP A  88      45.986 110.075 108.868  1.00  0.00           H  
ATOM   1324  HB3 ASP A  88      44.394 110.847 109.314  1.00  0.00           H  
ATOM   1325  N   LYS A  89      45.654 107.333 111.508  1.00  0.00           N  
ATOM   1326  CA  LYS A  89      46.598 106.234 111.968  1.00  0.00           C  
ATOM   1327  C   LYS A  89      46.157 104.824 111.364  1.00  0.00           C  
ATOM   1328  O   LYS A  89      46.979 104.089 110.923  1.00  0.00           O  
ATOM   1329  CB  LYS A  89      46.835 106.210 113.475  1.00  0.00           C  
ATOM   1330  CG  LYS A  89      47.271 107.620 113.914  1.00  0.00           C  
ATOM   1331  CD  LYS A  89      47.754 107.693 115.346  1.00  0.00           C  
ATOM   1332  CE  LYS A  89      48.327 109.075 115.667  1.00  0.00           C  
ATOM   1333  NZ  LYS A  89      47.306 110.158 115.708  1.00  0.00           N1+
ATOM   1334  H   LYS A  89      44.852 107.510 112.095  1.00  0.00           H  
ATOM   1335  HA  LYS A  89      47.590 106.413 111.552  1.00  0.00           H  
ATOM   1336  HB2 LYS A  89      45.991 105.730 113.970  1.00  0.00           H  
ATOM   1337  HB3 LYS A  89      47.702 105.575 113.662  1.00  0.00           H  
ATOM   1338  HG2 LYS A  89      48.119 107.895 113.286  1.00  0.00           H  
ATOM   1339  HG3 LYS A  89      46.469 108.347 113.787  1.00  0.00           H  
ATOM   1340  HD2 LYS A  89      46.960 107.474 116.060  1.00  0.00           H  
ATOM   1341  HD3 LYS A  89      48.529 106.932 115.435  1.00  0.00           H  
ATOM   1342  HE2 LYS A  89      48.632 109.109 116.713  1.00  0.00           H  
ATOM   1343  HE3 LYS A  89      49.126 109.282 114.957  1.00  0.00           H  
ATOM   1344  HZ1 LYS A  89      47.705 111.043 115.429  1.00  0.00           H  
ATOM   1345  HZ2 LYS A  89      46.543 110.025 115.062  1.00  0.00           H  
ATOM   1346  HZ3 LYS A  89      47.019 110.312 116.665  1.00  0.00           H  
ATOM   1347  N   MET A  90      44.842 104.484 111.316  1.00  0.00           N  
ATOM   1348  CA  MET A  90      44.316 103.268 110.752  1.00  0.00           C  
ATOM   1349  C   MET A  90      44.465 103.182 109.225  1.00  0.00           C  
ATOM   1350  O   MET A  90      44.878 102.225 108.628  1.00  0.00           O  
ATOM   1351  CB  MET A  90      42.898 102.993 111.237  1.00  0.00           C  
ATOM   1352  CG  MET A  90      42.918 102.602 112.693  1.00  0.00           C  
ATOM   1353  SD  MET A  90      43.584 100.936 113.004  1.00  0.00           S  
ATOM   1354  CE  MET A  90      42.101  99.871 113.074  1.00  0.00           C  
ATOM   1355  H   MET A  90      44.189 105.154 111.697  1.00  0.00           H  
ATOM   1356  HA  MET A  90      44.827 102.376 111.117  1.00  0.00           H  
ATOM   1357  HB2 MET A  90      42.244 103.859 111.133  1.00  0.00           H  
ATOM   1358  HB3 MET A  90      42.558 102.059 110.790  1.00  0.00           H  
ATOM   1359  HG2 MET A  90      43.494 103.338 113.255  1.00  0.00           H  
ATOM   1360  HG3 MET A  90      41.888 102.628 113.045  1.00  0.00           H  
ATOM   1361  HE1 MET A  90      41.728  99.875 112.049  1.00  0.00           H  
ATOM   1362  HE2 MET A  90      42.294  98.910 113.549  1.00  0.00           H  
ATOM   1363  HE3 MET A  90      41.358 100.362 113.703  1.00  0.00           H  
ATOM   1364  N   LEU A  91      44.041 104.287 108.570  1.00  0.00           N  
ATOM   1365  CA  LEU A  91      43.916 104.348 107.188  1.00  0.00           C  
ATOM   1366  C   LEU A  91      45.337 104.187 106.454  1.00  0.00           C  
ATOM   1367  O   LEU A  91      45.405 103.834 105.290  1.00  0.00           O  
ATOM   1368  CB  LEU A  91      43.213 105.701 106.955  1.00  0.00           C  
ATOM   1369  CG  LEU A  91      42.573 105.812 105.613  1.00  0.00           C  
ATOM   1370  CD1 LEU A  91      41.221 105.098 105.552  1.00  0.00           C  
ATOM   1371  CD2 LEU A  91      42.419 107.271 105.233  1.00  0.00           C  
ATOM   1372  H   LEU A  91      43.791 105.124 109.075  1.00  0.00           H  
ATOM   1373  HA  LEU A  91      43.339 103.549 106.723  1.00  0.00           H  
ATOM   1374  HB2 LEU A  91      42.375 105.804 107.646  1.00  0.00           H  
ATOM   1375  HB3 LEU A  91      43.942 106.492 107.130  1.00  0.00           H  
ATOM   1376  HG  LEU A  91      43.197 105.446 104.799  1.00  0.00           H  
ATOM   1377 HD11 LEU A  91      41.265 104.093 105.972  1.00  0.00           H  
ATOM   1378 HD12 LEU A  91      40.459 105.635 106.118  1.00  0.00           H  
ATOM   1379 HD13 LEU A  91      40.844 105.176 104.533  1.00  0.00           H  
ATOM   1380 HD21 LEU A  91      41.832 107.418 104.327  1.00  0.00           H  
ATOM   1381 HD22 LEU A  91      41.907 107.756 106.064  1.00  0.00           H  
ATOM   1382 HD23 LEU A  91      43.392 107.727 105.049  1.00  0.00           H  
ATOM   1383  N   LYS A  92      46.442 104.542 107.137  1.00  0.00           N  
ATOM   1384  CA  LYS A  92      47.845 104.474 106.607  1.00  0.00           C  
ATOM   1385  C   LYS A  92      48.210 103.205 105.941  1.00  0.00           C  
ATOM   1386  O   LYS A  92      48.838 103.199 104.915  1.00  0.00           O  
ATOM   1387  CB  LYS A  92      48.729 104.763 107.797  1.00  0.00           C  
ATOM   1388  CG  LYS A  92      50.177 104.879 107.393  1.00  0.00           C  
ATOM   1389  CD  LYS A  92      50.957 105.019 108.723  1.00  0.00           C  
ATOM   1390  CE  LYS A  92      52.411 105.384 108.306  1.00  0.00           C  
ATOM   1391  NZ  LYS A  92      53.240 105.880 109.431  1.00  0.00           N1+
ATOM   1392  H   LYS A  92      46.277 104.966 108.040  1.00  0.00           H  
ATOM   1393  HA  LYS A  92      47.986 105.230 105.833  1.00  0.00           H  
ATOM   1394  HB2 LYS A  92      48.360 105.680 108.256  1.00  0.00           H  
ATOM   1395  HB3 LYS A  92      48.491 103.975 108.512  1.00  0.00           H  
ATOM   1396  HG2 LYS A  92      50.548 104.053 106.785  1.00  0.00           H  
ATOM   1397  HG3 LYS A  92      50.193 105.729 106.710  1.00  0.00           H  
ATOM   1398  HD2 LYS A  92      50.495 105.822 109.296  1.00  0.00           H  
ATOM   1399  HD3 LYS A  92      50.885 104.025 109.165  1.00  0.00           H  
ATOM   1400  HE2 LYS A  92      52.960 104.509 107.958  1.00  0.00           H  
ATOM   1401  HE3 LYS A  92      52.300 106.168 107.557  1.00  0.00           H  
ATOM   1402  HZ1 LYS A  92      54.194 106.035 109.138  1.00  0.00           H  
ATOM   1403  HZ2 LYS A  92      52.882 106.801 109.635  1.00  0.00           H  
ATOM   1404  HZ3 LYS A  92      53.302 105.284 110.244  1.00  0.00           H  
ATOM   1405  N   TYR A  93      47.749 102.107 106.530  1.00  0.00           N  
ATOM   1406  CA  TYR A  93      47.943 100.682 106.119  1.00  0.00           C  
ATOM   1407  C   TYR A  93      47.103 100.376 104.887  1.00  0.00           C  
ATOM   1408  O   TYR A  93      47.580  99.580 104.096  1.00  0.00           O  
ATOM   1409  CB  TYR A  93      47.716  99.751 107.266  1.00  0.00           C  
ATOM   1410  CG  TYR A  93      48.604 100.143 108.449  1.00  0.00           C  
ATOM   1411  CD1 TYR A  93      49.884  99.587 108.563  1.00  0.00           C  
ATOM   1412  CD2 TYR A  93      48.076 101.024 109.381  1.00  0.00           C  
ATOM   1413  CE1 TYR A  93      50.617 100.010 109.644  1.00  0.00           C  
ATOM   1414  CE2 TYR A  93      48.777 101.427 110.486  1.00  0.00           C  
ATOM   1415  CZ  TYR A  93      50.093 100.865 110.644  1.00  0.00           C  
ATOM   1416  OH  TYR A  93      50.865 101.278 111.713  1.00  0.00           O  
ATOM   1417  H   TYR A  93      47.289 102.161 107.428  1.00  0.00           H  
ATOM   1418  HA  TYR A  93      48.984 100.520 105.841  1.00  0.00           H  
ATOM   1419  HB2 TYR A  93      46.690  99.967 107.565  1.00  0.00           H  
ATOM   1420  HB3 TYR A  93      48.008  98.721 107.062  1.00  0.00           H  
ATOM   1421  HD1 TYR A  93      50.283  98.948 107.789  1.00  0.00           H  
ATOM   1422  HD2 TYR A  93      47.086 101.374 109.131  1.00  0.00           H  
ATOM   1423  HE1 TYR A  93      51.589  99.553 109.750  1.00  0.00           H  
ATOM   1424  HE2 TYR A  93      48.422 102.187 111.166  1.00  0.00           H  
ATOM   1425  HH  TYR A  93      51.734 100.984 111.428  1.00  0.00           H  
ATOM   1426  N   ALA A  94      45.948 101.025 104.669  1.00  0.00           N  
ATOM   1427  CA  ALA A  94      45.149 100.830 103.457  1.00  0.00           C  
ATOM   1428  C   ALA A  94      45.589 101.698 102.245  1.00  0.00           C  
ATOM   1429  O   ALA A  94      45.576 101.241 101.107  1.00  0.00           O  
ATOM   1430  CB  ALA A  94      43.652 101.016 103.799  1.00  0.00           C  
ATOM   1431  H   ALA A  94      45.651 101.700 105.359  1.00  0.00           H  
ATOM   1432  HA  ALA A  94      45.261  99.786 103.167  1.00  0.00           H  
ATOM   1433  HB1 ALA A  94      43.360 100.508 104.718  1.00  0.00           H  
ATOM   1434  HB2 ALA A  94      43.395 102.048 104.038  1.00  0.00           H  
ATOM   1435  HB3 ALA A  94      43.010 100.747 102.959  1.00  0.00           H  
ATOM   1436  N   LEU A  95      46.196 102.829 102.560  1.00  0.00           N  
ATOM   1437  CA  LEU A  95      47.004 103.746 101.666  1.00  0.00           C  
ATOM   1438  C   LEU A  95      48.235 103.040 101.262  1.00  0.00           C  
ATOM   1439  O   LEU A  95      48.557 103.109 100.073  1.00  0.00           O  
ATOM   1440  CB  LEU A  95      47.310 105.073 102.325  1.00  0.00           C  
ATOM   1441  CG  LEU A  95      46.131 105.985 102.615  1.00  0.00           C  
ATOM   1442  CD1 LEU A  95      46.690 107.330 103.115  1.00  0.00           C  
ATOM   1443  CD2 LEU A  95      45.359 106.271 101.375  1.00  0.00           C  
ATOM   1444  H   LEU A  95      46.141 103.140 103.519  1.00  0.00           H  
ATOM   1445  HA  LEU A  95      46.471 103.798 100.716  1.00  0.00           H  
ATOM   1446  HB2 LEU A  95      47.792 104.800 103.264  1.00  0.00           H  
ATOM   1447  HB3 LEU A  95      48.058 105.627 101.757  1.00  0.00           H  
ATOM   1448  HG  LEU A  95      45.518 105.482 103.363  1.00  0.00           H  
ATOM   1449 HD11 LEU A  95      47.082 107.864 102.250  1.00  0.00           H  
ATOM   1450 HD12 LEU A  95      45.884 107.886 103.595  1.00  0.00           H  
ATOM   1451 HD13 LEU A  95      47.549 107.348 103.785  1.00  0.00           H  
ATOM   1452 HD21 LEU A  95      44.883 105.420 100.885  1.00  0.00           H  
ATOM   1453 HD22 LEU A  95      44.573 107.003 101.558  1.00  0.00           H  
ATOM   1454 HD23 LEU A  95      46.043 106.645 100.613  1.00  0.00           H  
ATOM   1455  N   LYS A  96      48.948 102.369 102.192  1.00  0.00           N  
ATOM   1456  CA  LYS A  96      50.196 101.609 101.944  1.00  0.00           C  
ATOM   1457  C   LYS A  96      49.993 100.314 101.206  1.00  0.00           C  
ATOM   1458  O   LYS A  96      50.666 100.112 100.163  1.00  0.00           O  
ATOM   1459  CB  LYS A  96      50.823 101.154 103.282  1.00  0.00           C  
ATOM   1460  CG  LYS A  96      52.127 100.384 103.091  1.00  0.00           C  
ATOM   1461  CD  LYS A  96      52.985 100.108 104.434  1.00  0.00           C  
ATOM   1462  CE  LYS A  96      53.599 101.405 104.992  1.00  0.00           C  
ATOM   1463  NZ  LYS A  96      54.550 102.054 104.076  1.00  0.00           N1+
ATOM   1464  H   LYS A  96      48.633 102.465 103.148  1.00  0.00           H  
ATOM   1465  HA  LYS A  96      50.956 102.174 101.404  1.00  0.00           H  
ATOM   1466  HB2 LYS A  96      51.192 101.996 103.867  1.00  0.00           H  
ATOM   1467  HB3 LYS A  96      50.099 100.671 103.938  1.00  0.00           H  
ATOM   1468  HG2 LYS A  96      51.859  99.373 102.785  1.00  0.00           H  
ATOM   1469  HG3 LYS A  96      52.828 100.819 102.377  1.00  0.00           H  
ATOM   1470  HD2 LYS A  96      52.246  99.756 105.153  1.00  0.00           H  
ATOM   1471  HD3 LYS A  96      53.765  99.365 104.264  1.00  0.00           H  
ATOM   1472  HE2 LYS A  96      52.896 102.148 105.369  1.00  0.00           H  
ATOM   1473  HE3 LYS A  96      54.220 101.135 105.847  1.00  0.00           H  
ATOM   1474  HZ1 LYS A  96      55.290 102.416 104.661  1.00  0.00           H  
ATOM   1475  HZ2 LYS A  96      54.977 101.280 103.587  1.00  0.00           H  
ATOM   1476  HZ3 LYS A  96      54.252 102.692 103.351  1.00  0.00           H  
ATOM   1477  N   GLU A  97      48.972  99.535 101.550  1.00  0.00           N  
ATOM   1478  CA  GLU A  97      48.610  98.407 100.662  1.00  0.00           C  
ATOM   1479  C   GLU A  97      48.249  98.741  99.211  1.00  0.00           C  
ATOM   1480  O   GLU A  97      48.691  98.091  98.248  1.00  0.00           O  
ATOM   1481  CB  GLU A  97      47.525  97.562 101.309  1.00  0.00           C  
ATOM   1482  CG  GLU A  97      46.921  96.364 100.490  1.00  0.00           C  
ATOM   1483  CD  GLU A  97      47.931  95.188 100.286  1.00  0.00           C  
ATOM   1484  OE1 GLU A  97      47.479  94.056  99.972  1.00  0.00           O  
ATOM   1485  OE2 GLU A  97      49.180  95.383 100.470  1.00  0.00           O1-
ATOM   1486  H   GLU A  97      48.455  99.733 102.394  1.00  0.00           H  
ATOM   1487  HA  GLU A  97      49.530  97.826 100.584  1.00  0.00           H  
ATOM   1488  HB2 GLU A  97      47.941  97.099 102.203  1.00  0.00           H  
ATOM   1489  HB3 GLU A  97      46.729  98.270 101.542  1.00  0.00           H  
ATOM   1490  HG2 GLU A  97      46.066  95.966 101.036  1.00  0.00           H  
ATOM   1491  HG3 GLU A  97      46.617  96.710  99.501  1.00  0.00           H  
ATOM   1492  N   ARG A  98      47.348  99.763  99.013  1.00  0.00           N  
ATOM   1493  CA  ARG A  98      46.870 100.190  97.656  1.00  0.00           C  
ATOM   1494  C   ARG A  98      48.056 100.523  96.795  1.00  0.00           C  
ATOM   1495  O   ARG A  98      48.084 100.346  95.559  1.00  0.00           O  
ATOM   1496  CB  ARG A  98      45.928 101.463  97.642  1.00  0.00           C  
ATOM   1497  CG  ARG A  98      45.409 101.873  96.278  1.00  0.00           C  
ATOM   1498  CD  ARG A  98      44.422 103.047  96.374  1.00  0.00           C  
ATOM   1499  NE  ARG A  98      44.976 104.328  96.907  1.00  0.00           N  
ATOM   1500  CZ  ARG A  98      44.282 105.426  96.844  1.00  0.00           C  
ATOM   1501  NH1 ARG A  98      43.079 105.499  96.445  1.00  0.00           N1+
ATOM   1502  NH2 ARG A  98      44.778 106.619  97.191  1.00  0.00           N  
ATOM   1503  H   ARG A  98      46.913 100.161  99.832  1.00  0.00           H  
ATOM   1504  HA  ARG A  98      46.321  99.413  97.125  1.00  0.00           H  
ATOM   1505  HB2 ARG A  98      45.185 101.215  98.399  1.00  0.00           H  
ATOM   1506  HB3 ARG A  98      46.611 102.270  97.907  1.00  0.00           H  
ATOM   1507  HG2 ARG A  98      46.203 102.233  95.624  1.00  0.00           H  
ATOM   1508  HG3 ARG A  98      44.900 101.040  95.791  1.00  0.00           H  
ATOM   1509  HD2 ARG A  98      44.110 103.281  95.357  1.00  0.00           H  
ATOM   1510  HD3 ARG A  98      43.582 102.705  96.978  1.00  0.00           H  
ATOM   1511  HE  ARG A  98      45.961 104.460  97.088  1.00  0.00           H  
ATOM   1512 HH11 ARG A  98      42.411 104.745  96.379  1.00  0.00           H  
ATOM   1513 HH12 ARG A  98      42.693 106.424  96.327  1.00  0.00           H  
ATOM   1514 HH21 ARG A  98      45.721 106.698  97.546  1.00  0.00           H  
ATOM   1515 HH22 ARG A  98      44.196 107.419  96.983  1.00  0.00           H  
ATOM   1516  N   TRP A  99      49.125 101.072  97.317  1.00  0.00           N  
ATOM   1517  CA  TRP A  99      50.340 101.454  96.652  1.00  0.00           C  
ATOM   1518  C   TRP A  99      51.293 100.339  96.334  1.00  0.00           C  
ATOM   1519  O   TRP A  99      51.885 100.269  95.255  1.00  0.00           O  
ATOM   1520  CB  TRP A  99      50.972 102.539  97.615  1.00  0.00           C  
ATOM   1521  CG  TRP A  99      52.327 102.946  97.177  1.00  0.00           C  
ATOM   1522  CD1 TRP A  99      53.496 102.436  97.646  1.00  0.00           C  
ATOM   1523  CD2 TRP A  99      52.696 103.941  96.168  1.00  0.00           C  
ATOM   1524  CE2 TRP A  99      54.134 104.129  96.205  1.00  0.00           C  
ATOM   1525  CE3 TRP A  99      51.928 104.748  95.376  1.00  0.00           C  
ATOM   1526  NE1 TRP A  99      54.581 103.140  97.083  1.00  0.00           N  
ATOM   1527  CZ2 TRP A  99      54.710 105.218  95.620  1.00  0.00           C  
ATOM   1528  CZ3 TRP A  99      52.508 105.737  94.566  1.00  0.00           C  
ATOM   1529  CH2 TRP A  99      53.866 106.020  94.770  1.00  0.00           C  
ATOM   1530  H   TRP A  99      49.093 101.040  98.326  1.00  0.00           H  
ATOM   1531  HA  TRP A  99      50.102 102.037  95.762  1.00  0.00           H  
ATOM   1532  HB2 TRP A  99      50.292 103.384  97.731  1.00  0.00           H  
ATOM   1533  HB3 TRP A  99      51.033 102.127  98.623  1.00  0.00           H  
ATOM   1534  HD1 TRP A  99      53.548 101.581  98.304  1.00  0.00           H  
ATOM   1535  HE1 TRP A  99      55.492 103.087  97.515  1.00  0.00           H  
ATOM   1536  HE3 TRP A  99      50.851 104.677  95.400  1.00  0.00           H  
ATOM   1537  HZ2 TRP A  99      55.735 105.509  95.800  1.00  0.00           H  
ATOM   1538  HZ3 TRP A  99      51.929 106.406  93.947  1.00  0.00           H  
ATOM   1539  HH2 TRP A  99      54.361 106.822  94.241  1.00  0.00           H  
ATOM   1540  N   ASN A 100      51.533  99.567  97.363  1.00  0.00           N  
ATOM   1541  CA  ASN A 100      52.475  98.381  97.298  1.00  0.00           C  
ATOM   1542  C   ASN A 100      52.237  97.338  96.195  1.00  0.00           C  
ATOM   1543  O   ASN A 100      53.174  96.559  95.775  1.00  0.00           O  
ATOM   1544  CB  ASN A 100      52.707  97.711  98.668  1.00  0.00           C  
ATOM   1545  CG  ASN A 100      53.891  98.424  99.324  1.00  0.00           C  
ATOM   1546  ND2 ASN A 100      53.629  99.323 100.228  1.00  0.00           N  
ATOM   1547  OD1 ASN A 100      55.050  98.162  99.036  1.00  0.00           O  
ATOM   1548  H   ASN A 100      51.166  99.759  98.284  1.00  0.00           H  
ATOM   1549  HA  ASN A 100      53.421  98.858  97.038  1.00  0.00           H  
ATOM   1550  HB2 ASN A 100      51.800  97.660  99.270  1.00  0.00           H  
ATOM   1551  HB3 ASN A 100      52.903  96.644  98.565  1.00  0.00           H  
ATOM   1552 HD21 ASN A 100      54.434  99.827 100.572  1.00  0.00           H  
ATOM   1553 HD22 ASN A 100      52.682  99.488 100.541  1.00  0.00           H  
ATOM   1554  N   ARG A 101      50.989  97.324  95.646  1.00  0.00           N  
ATOM   1555  CA  ARG A 101      50.485  96.376  94.577  1.00  0.00           C  
ATOM   1556  C   ARG A 101      49.651  97.210  93.558  1.00  0.00           C  
ATOM   1557  O   ARG A 101      48.827  96.576  92.826  1.00  0.00           O  
ATOM   1558  CB  ARG A 101      49.690  95.152  95.101  1.00  0.00           C  
ATOM   1559  CG  ARG A 101      48.464  95.464  95.931  1.00  0.00           C  
ATOM   1560  CD  ARG A 101      47.865  94.383  96.780  1.00  0.00           C  
ATOM   1561  NE  ARG A 101      47.437  93.165  96.047  1.00  0.00           N  
ATOM   1562  CZ  ARG A 101      46.929  92.074  96.567  1.00  0.00           C  
ATOM   1563  NH1 ARG A 101      46.842  91.943  97.868  1.00  0.00           N1+
ATOM   1564  NH2 ARG A 101      46.479  91.085  95.824  1.00  0.00           N  
ATOM   1565  H   ARG A 101      50.378  97.916  96.189  1.00  0.00           H  
ATOM   1566  HA  ARG A 101      51.352  95.992  94.040  1.00  0.00           H  
ATOM   1567  HB2 ARG A 101      49.503  94.446  94.292  1.00  0.00           H  
ATOM   1568  HB3 ARG A 101      50.414  94.798  95.836  1.00  0.00           H  
ATOM   1569  HG2 ARG A 101      48.627  96.360  96.531  1.00  0.00           H  
ATOM   1570  HG3 ARG A 101      47.665  95.723  95.237  1.00  0.00           H  
ATOM   1571  HD2 ARG A 101      48.650  93.971  97.414  1.00  0.00           H  
ATOM   1572  HD3 ARG A 101      47.013  94.825  97.298  1.00  0.00           H  
ATOM   1573  HE  ARG A 101      47.657  93.150  95.061  1.00  0.00           H  
ATOM   1574 HH11 ARG A 101      47.170  92.734  98.402  1.00  0.00           H  
ATOM   1575 HH12 ARG A 101      46.633  91.055  98.303  1.00  0.00           H  
ATOM   1576 HH21 ARG A 101      46.660  91.074  94.830  1.00  0.00           H  
ATOM   1577 HH22 ARG A 101      45.955  90.364  96.298  1.00  0.00           H  
ATOM   1578  N   ARG A 102      49.940  98.498  93.339  1.00  0.00           N  
ATOM   1579  CA  ARG A 102      49.032  99.572  92.749  1.00  0.00           C  
ATOM   1580  C   ARG A 102      48.793  99.320  91.265  1.00  0.00           C  
ATOM   1581  O   ARG A 102      48.149 100.150  90.707  1.00  0.00           O  
ATOM   1582  CB  ARG A 102      49.697 100.922  92.941  1.00  0.00           C  
ATOM   1583  CG  ARG A 102      51.092 101.072  92.173  1.00  0.00           C  
ATOM   1584  CD  ARG A 102      51.699 102.333  92.590  1.00  0.00           C  
ATOM   1585  NE  ARG A 102      52.893 102.630  91.809  1.00  0.00           N  
ATOM   1586  CZ  ARG A 102      53.348 103.790  91.380  1.00  0.00           C  
ATOM   1587  NH1 ARG A 102      52.734 104.930  91.435  1.00  0.00           N1+
ATOM   1588  NH2 ARG A 102      54.464 103.798  90.753  1.00  0.00           N  
ATOM   1589  H   ARG A 102      50.696  98.802  93.936  1.00  0.00           H  
ATOM   1590  HA  ARG A 102      48.042  99.428  93.181  1.00  0.00           H  
ATOM   1591  HB2 ARG A 102      49.019 101.735  92.681  1.00  0.00           H  
ATOM   1592  HB3 ARG A 102      49.751 100.993  94.028  1.00  0.00           H  
ATOM   1593  HG2 ARG A 102      51.781 100.282  92.472  1.00  0.00           H  
ATOM   1594  HG3 ARG A 102      51.046 101.018  91.085  1.00  0.00           H  
ATOM   1595  HD2 ARG A 102      51.000 103.168  92.637  1.00  0.00           H  
ATOM   1596  HD3 ARG A 102      52.184 102.122  93.542  1.00  0.00           H  
ATOM   1597  HE  ARG A 102      53.588 101.900  91.737  1.00  0.00           H  
ATOM   1598 HH11 ARG A 102      51.844 104.812  91.899  1.00  0.00           H  
ATOM   1599 HH12 ARG A 102      53.088 105.784  91.028  1.00  0.00           H  
ATOM   1600 HH21 ARG A 102      54.974 102.932  90.658  1.00  0.00           H  
ATOM   1601 HH22 ARG A 102      54.777 104.697  90.416  1.00  0.00           H  
ATOM   1602  N   LYS A 103      49.358  98.267  90.650  1.00  0.00           N  
ATOM   1603  CA  LYS A 103      49.093  97.965  89.277  1.00  0.00           C  
ATOM   1604  C   LYS A 103      48.366  96.624  89.040  1.00  0.00           C  
ATOM   1605  O   LYS A 103      48.188  96.260  87.884  1.00  0.00           O  
ATOM   1606  CB  LYS A 103      50.320  98.219  88.386  1.00  0.00           C  
ATOM   1607  CG  LYS A 103      50.626  99.712  88.098  1.00  0.00           C  
ATOM   1608  CD  LYS A 103      49.522 100.481  87.225  1.00  0.00           C  
ATOM   1609  CE  LYS A 103      49.815 102.050  87.387  1.00  0.00           C  
ATOM   1610  NZ  LYS A 103      48.714 102.928  86.834  1.00  0.00           N1+
ATOM   1611  H   LYS A 103      49.842  97.617  91.252  1.00  0.00           H  
ATOM   1612  HA  LYS A 103      48.262  98.601  88.972  1.00  0.00           H  
ATOM   1613  HB2 LYS A 103      51.279  97.900  88.794  1.00  0.00           H  
ATOM   1614  HB3 LYS A 103      50.149  97.740  87.422  1.00  0.00           H  
ATOM   1615  HG2 LYS A 103      50.654 100.180  89.082  1.00  0.00           H  
ATOM   1616  HG3 LYS A 103      51.594  99.616  87.605  1.00  0.00           H  
ATOM   1617  HD2 LYS A 103      49.597 100.099  86.207  1.00  0.00           H  
ATOM   1618  HD3 LYS A 103      48.512 100.303  87.595  1.00  0.00           H  
ATOM   1619  HE2 LYS A 103      49.795 102.211  88.465  1.00  0.00           H  
ATOM   1620  HE3 LYS A 103      50.804 102.290  86.996  1.00  0.00           H  
ATOM   1621  HZ1 LYS A 103      48.834 103.879  87.151  1.00  0.00           H  
ATOM   1622  HZ2 LYS A 103      48.701 102.948  85.824  1.00  0.00           H  
ATOM   1623  HZ3 LYS A 103      47.809 102.691  87.214  1.00  0.00           H  
ATOM   1624  N   GLU A 104      48.063  95.843  90.059  1.00  0.00           N  
ATOM   1625  CA  GLU A 104      47.002  94.879  89.962  1.00  0.00           C  
ATOM   1626  C   GLU A 104      45.691  95.612  89.564  1.00  0.00           C  
ATOM   1627  O   GLU A 104      45.470  96.726  90.135  1.00  0.00           O  
ATOM   1628  CB  GLU A 104      46.739  94.102  91.315  1.00  0.00           C  
ATOM   1629  CG  GLU A 104      47.731  93.011  91.506  1.00  0.00           C  
ATOM   1630  CD  GLU A 104      47.506  92.114  92.744  1.00  0.00           C  
ATOM   1631  OE1 GLU A 104      46.404  91.504  92.833  1.00  0.00           O  
ATOM   1632  OE2 GLU A 104      48.295  91.992  93.714  1.00  0.00           O1-
ATOM   1633  H   GLU A 104      48.313  96.211  90.965  1.00  0.00           H  
ATOM   1634  HA  GLU A 104      47.265  94.074  89.277  1.00  0.00           H  
ATOM   1635  HB2 GLU A 104      46.846  94.833  92.118  1.00  0.00           H  
ATOM   1636  HB3 GLU A 104      45.705  93.760  91.364  1.00  0.00           H  
ATOM   1637  HG2 GLU A 104      47.678  92.367  90.628  1.00  0.00           H  
ATOM   1638  HG3 GLU A 104      48.714  93.478  91.569  1.00  0.00           H  
ATOM   1639  N   PRO A 105      44.805  95.131  88.661  1.00  0.00           N  
ATOM   1640  CA  PRO A 105      43.911  96.010  87.912  1.00  0.00           C  
ATOM   1641  C   PRO A 105      42.938  96.875  88.803  1.00  0.00           C  
ATOM   1642  O   PRO A 105      42.846  98.119  88.683  1.00  0.00           O  
ATOM   1643  CB  PRO A 105      43.163  95.070  86.979  1.00  0.00           C  
ATOM   1644  CG  PRO A 105      44.259  94.085  86.651  1.00  0.00           C  
ATOM   1645  CD  PRO A 105      45.016  93.918  87.979  1.00  0.00           C  
ATOM   1646  HA  PRO A 105      44.486  96.636  87.230  1.00  0.00           H  
ATOM   1647  HB2 PRO A 105      42.393  94.560  87.556  1.00  0.00           H  
ATOM   1648  HB3 PRO A 105      42.844  95.580  86.071  1.00  0.00           H  
ATOM   1649  HG2 PRO A 105      43.791  93.158  86.320  1.00  0.00           H  
ATOM   1650  HG3 PRO A 105      44.951  94.297  85.836  1.00  0.00           H  
ATOM   1651  HD2 PRO A 105      44.654  93.014  88.470  1.00  0.00           H  
ATOM   1652  HD3 PRO A 105      46.081  93.833  87.764  1.00  0.00           H  
ATOM   1653  N   ALA A 106      42.265  96.156  89.677  1.00  0.00           N  
ATOM   1654  CA  ALA A 106      41.359  96.695  90.655  1.00  0.00           C  
ATOM   1655  C   ALA A 106      41.998  97.548  91.771  1.00  0.00           C  
ATOM   1656  O   ALA A 106      41.354  98.371  92.324  1.00  0.00           O  
ATOM   1657  CB  ALA A 106      40.467  95.608  91.193  1.00  0.00           C  
ATOM   1658  H   ALA A 106      42.409  95.156  89.658  1.00  0.00           H  
ATOM   1659  HA  ALA A 106      40.730  97.402  90.113  1.00  0.00           H  
ATOM   1660  HB1 ALA A 106      41.011  95.073  91.971  1.00  0.00           H  
ATOM   1661  HB2 ALA A 106      39.618  96.075  91.693  1.00  0.00           H  
ATOM   1662  HB3 ALA A 106      40.032  94.940  90.449  1.00  0.00           H  
ATOM   1663  N   PHE A 107      43.362  97.442  91.867  1.00  0.00           N  
ATOM   1664  CA  PHE A 107      44.201  98.188  92.767  1.00  0.00           C  
ATOM   1665  C   PHE A 107      44.659  99.555  92.141  1.00  0.00           C  
ATOM   1666  O   PHE A 107      44.692 100.522  92.865  1.00  0.00           O  
ATOM   1667  CB  PHE A 107      45.349  97.511  93.435  1.00  0.00           C  
ATOM   1668  CG  PHE A 107      44.901  96.422  94.328  1.00  0.00           C  
ATOM   1669  CD1 PHE A 107      44.432  95.185  93.795  1.00  0.00           C  
ATOM   1670  CD2 PHE A 107      44.979  96.584  95.749  1.00  0.00           C  
ATOM   1671  CE1 PHE A 107      44.106  94.155  94.667  1.00  0.00           C  
ATOM   1672  CE2 PHE A 107      44.382  95.611  96.594  1.00  0.00           C  
ATOM   1673  CZ  PHE A 107      44.050  94.337  96.063  1.00  0.00           C  
ATOM   1674  H   PHE A 107      43.825  96.752  91.294  1.00  0.00           H  
ATOM   1675  HA  PHE A 107      43.550  98.438  93.605  1.00  0.00           H  
ATOM   1676  HB2 PHE A 107      46.059  97.140  92.697  1.00  0.00           H  
ATOM   1677  HB3 PHE A 107      45.910  98.217  94.047  1.00  0.00           H  
ATOM   1678  HD1 PHE A 107      44.424  95.095  92.719  1.00  0.00           H  
ATOM   1679  HD2 PHE A 107      45.378  97.403  96.330  1.00  0.00           H  
ATOM   1680  HE1 PHE A 107      43.767  93.203  94.284  1.00  0.00           H  
ATOM   1681  HE2 PHE A 107      44.484  95.730  97.663  1.00  0.00           H  
ATOM   1682  HZ  PHE A 107      43.780  93.519  96.714  1.00  0.00           H  
ATOM   1683  N   ASP A 108      44.722  99.613  90.852  1.00  0.00           N  
ATOM   1684  CA  ASP A 108      44.752 100.856  90.066  1.00  0.00           C  
ATOM   1685  C   ASP A 108      43.325 101.532  90.048  1.00  0.00           C  
ATOM   1686  O   ASP A 108      42.960 102.286  89.125  1.00  0.00           O  
ATOM   1687  CB  ASP A 108      45.282 100.654  88.618  1.00  0.00           C  
ATOM   1688  CG  ASP A 108      45.777 101.859  87.902  1.00  0.00           C  
ATOM   1689  OD1 ASP A 108      45.937 102.887  88.571  1.00  0.00           O  
ATOM   1690  OD2 ASP A 108      46.138 101.789  86.709  1.00  0.00           O1-
ATOM   1691  H   ASP A 108      44.790  98.749  90.334  1.00  0.00           H  
ATOM   1692  HA  ASP A 108      45.512 101.424  90.604  1.00  0.00           H  
ATOM   1693  HB2 ASP A 108      46.151  99.999  88.565  1.00  0.00           H  
ATOM   1694  HB3 ASP A 108      44.549 100.147  87.991  1.00  0.00           H  
ATOM   1695  N   LYS A 109      42.281 101.076  90.826  1.00  0.00           N  
ATOM   1696  CA  LYS A 109      40.916 101.631  90.794  1.00  0.00           C  
ATOM   1697  C   LYS A 109      40.361 101.844  92.223  1.00  0.00           C  
ATOM   1698  O   LYS A 109      39.587 102.783  92.300  1.00  0.00           O  
ATOM   1699  CB  LYS A 109      39.938 100.761  89.958  1.00  0.00           C  
ATOM   1700  CG  LYS A 109      40.128 100.694  88.425  1.00  0.00           C  
ATOM   1701  CD  LYS A 109      39.899 101.992  87.647  1.00  0.00           C  
ATOM   1702  CE  LYS A 109      40.797 101.941  86.309  1.00  0.00           C  
ATOM   1703  NZ  LYS A 109      40.272 100.902  85.335  1.00  0.00           N1+
ATOM   1704  H   LYS A 109      42.504 100.347  91.488  1.00  0.00           H  
ATOM   1705  HA  LYS A 109      40.998 102.607  90.317  1.00  0.00           H  
ATOM   1706  HB2 LYS A 109      39.835  99.747  90.344  1.00  0.00           H  
ATOM   1707  HB3 LYS A 109      38.901 101.038  90.153  1.00  0.00           H  
ATOM   1708  HG2 LYS A 109      41.135 100.326  88.227  1.00  0.00           H  
ATOM   1709  HG3 LYS A 109      39.487  99.909  88.021  1.00  0.00           H  
ATOM   1710  HD2 LYS A 109      38.870 102.100  87.304  1.00  0.00           H  
ATOM   1711  HD3 LYS A 109      40.288 102.865  88.172  1.00  0.00           H  
ATOM   1712  HE2 LYS A 109      40.705 102.929  85.858  1.00  0.00           H  
ATOM   1713  HE3 LYS A 109      41.796 101.675  86.658  1.00  0.00           H  
ATOM   1714  HZ1 LYS A 109      39.307 100.967  85.043  1.00  0.00           H  
ATOM   1715  HZ2 LYS A 109      40.838 100.729  84.516  1.00  0.00           H  
ATOM   1716  HZ3 LYS A 109      40.326 100.010  85.806  1.00  0.00           H  
ATOM   1717  N   TRP A 110      40.768 101.106  93.253  1.00  0.00           N  
ATOM   1718  CA  TRP A 110      40.406 101.248  94.685  1.00  0.00           C  
ATOM   1719  C   TRP A 110      40.500 102.711  95.273  1.00  0.00           C  
ATOM   1720  O   TRP A 110      41.569 103.228  95.621  1.00  0.00           O  
ATOM   1721  CB  TRP A 110      41.057 100.229  95.586  1.00  0.00           C  
ATOM   1722  CG  TRP A 110      40.678 100.200  97.078  1.00  0.00           C  
ATOM   1723  CD1 TRP A 110      39.494 100.565  97.635  1.00  0.00           C  
ATOM   1724  CD2 TRP A 110      41.419  99.551  98.103  1.00  0.00           C  
ATOM   1725  CE2 TRP A 110      40.829  99.948  99.363  1.00  0.00           C  
ATOM   1726  CE3 TRP A 110      42.663  98.845  98.084  1.00  0.00           C  
ATOM   1727  NE1 TRP A 110      39.654 100.508  98.950  1.00  0.00           N  
ATOM   1728  CZ2 TRP A 110      41.431  99.452 100.552  1.00  0.00           C  
ATOM   1729  CZ3 TRP A 110      43.243  98.410  99.293  1.00  0.00           C  
ATOM   1730  CH2 TRP A 110      42.721  98.805 100.552  1.00  0.00           C  
ATOM   1731  H   TRP A 110      41.335 100.298  93.040  1.00  0.00           H  
ATOM   1732  HA  TRP A 110      39.348 100.998  94.784  1.00  0.00           H  
ATOM   1733  HB2 TRP A 110      40.915  99.244  95.140  1.00  0.00           H  
ATOM   1734  HB3 TRP A 110      42.119 100.466  95.520  1.00  0.00           H  
ATOM   1735  HD1 TRP A 110      38.778 101.115  97.042  1.00  0.00           H  
ATOM   1736  HE1 TRP A 110      39.043 100.967  99.611  1.00  0.00           H  
ATOM   1737  HE3 TRP A 110      43.083  98.465  97.164  1.00  0.00           H  
ATOM   1738  HZ2 TRP A 110      40.839  99.488 101.455  1.00  0.00           H  
ATOM   1739  HZ3 TRP A 110      44.179  97.873  99.239  1.00  0.00           H  
ATOM   1740  HH2 TRP A 110      43.178  98.433 101.458  1.00  0.00           H  
ATOM   1741  N   VAL A 111      39.284 103.363  95.555  1.00  0.00           N  
ATOM   1742  CA  VAL A 111      39.243 104.647  96.320  1.00  0.00           C  
ATOM   1743  C   VAL A 111      39.199 104.537  97.855  1.00  0.00           C  
ATOM   1744  O   VAL A 111      38.475 103.709  98.394  1.00  0.00           O  
ATOM   1745  CB  VAL A 111      37.965 105.425  95.943  1.00  0.00           C  
ATOM   1746  CG1 VAL A 111      37.910 106.907  96.463  1.00  0.00           C  
ATOM   1747  CG2 VAL A 111      37.913 105.655  94.480  1.00  0.00           C  
ATOM   1748  H   VAL A 111      38.380 102.966  95.341  1.00  0.00           H  
ATOM   1749  HA  VAL A 111      40.145 105.173  96.008  1.00  0.00           H  
ATOM   1750  HB  VAL A 111      37.095 104.804  96.159  1.00  0.00           H  
ATOM   1751 HG11 VAL A 111      38.878 107.402  96.405  1.00  0.00           H  
ATOM   1752 HG12 VAL A 111      37.166 107.537  95.975  1.00  0.00           H  
ATOM   1753 HG13 VAL A 111      37.536 106.781  97.479  1.00  0.00           H  
ATOM   1754 HG21 VAL A 111      36.998 106.225  94.316  1.00  0.00           H  
ATOM   1755 HG22 VAL A 111      38.745 106.267  94.129  1.00  0.00           H  
ATOM   1756 HG23 VAL A 111      37.809 104.705  93.959  1.00  0.00           H  
ATOM   1757  N   ILE A 112      39.969 105.430  98.546  1.00  0.00           N  
ATOM   1758  CA  ILE A 112      40.125 105.626  99.960  1.00  0.00           C  
ATOM   1759  C   ILE A 112      39.985 107.104 100.477  1.00  0.00           C  
ATOM   1760  O   ILE A 112      40.779 107.832  99.921  1.00  0.00           O  
ATOM   1761  CB  ILE A 112      41.431 104.920 100.428  1.00  0.00           C  
ATOM   1762  CG1 ILE A 112      41.489 103.387 100.151  1.00  0.00           C  
ATOM   1763  CG2 ILE A 112      41.611 105.288 101.897  1.00  0.00           C  
ATOM   1764  CD1 ILE A 112      42.835 102.742 100.329  1.00  0.00           C  
ATOM   1765  H   ILE A 112      40.524 106.042  97.965  1.00  0.00           H  
ATOM   1766  HA  ILE A 112      39.354 105.054 100.476  1.00  0.00           H  
ATOM   1767  HB  ILE A 112      42.254 105.355  99.862  1.00  0.00           H  
ATOM   1768 HG12 ILE A 112      40.724 102.843 100.706  1.00  0.00           H  
ATOM   1769 HG13 ILE A 112      41.151 103.361  99.115  1.00  0.00           H  
ATOM   1770 HG21 ILE A 112      42.449 104.644 102.163  1.00  0.00           H  
ATOM   1771 HG22 ILE A 112      41.958 106.321 101.866  1.00  0.00           H  
ATOM   1772 HG23 ILE A 112      40.685 105.075 102.432  1.00  0.00           H  
ATOM   1773 HD11 ILE A 112      43.022 101.858  99.719  1.00  0.00           H  
ATOM   1774 HD12 ILE A 112      43.686 103.402 100.162  1.00  0.00           H  
ATOM   1775 HD13 ILE A 112      42.983 102.426 101.362  1.00  0.00           H  
ATOM   1776  N   GLU A 113      39.095 107.438 101.417  1.00  0.00           N  
ATOM   1777  CA  GLU A 113      39.009 108.835 101.925  1.00  0.00           C  
ATOM   1778  C   GLU A 113      38.701 108.951 103.330  1.00  0.00           C  
ATOM   1779  O   GLU A 113      38.179 108.019 103.928  1.00  0.00           O  
ATOM   1780  CB  GLU A 113      37.938 109.530 101.090  1.00  0.00           C  
ATOM   1781  CG  GLU A 113      38.183 110.028  99.586  1.00  0.00           C  
ATOM   1782  CD  GLU A 113      39.110 111.236  99.451  1.00  0.00           C  
ATOM   1783  OE1 GLU A 113      39.988 111.375 100.355  1.00  0.00           O  
ATOM   1784  OE2 GLU A 113      38.924 112.064  98.543  1.00  0.00           O1-
ATOM   1785  H   GLU A 113      38.458 106.710 101.710  1.00  0.00           H  
ATOM   1786  HA  GLU A 113      39.939 109.360 101.709  1.00  0.00           H  
ATOM   1787  HB2 GLU A 113      37.039 108.914 101.075  1.00  0.00           H  
ATOM   1788  HB3 GLU A 113      37.601 110.382 101.681  1.00  0.00           H  
ATOM   1789  HG2 GLU A 113      38.503 109.159  99.012  1.00  0.00           H  
ATOM   1790  HG3 GLU A 113      37.262 110.373  99.115  1.00  0.00           H  
ATOM   1791  N   GLU A 114      39.053 110.092 103.990  1.00  0.00           N  
ATOM   1792  CA  GLU A 114      38.756 110.299 105.398  1.00  0.00           C  
ATOM   1793  C   GLU A 114      37.273 110.692 105.515  1.00  0.00           C  
ATOM   1794  O   GLU A 114      36.899 111.657 104.832  1.00  0.00           O  
ATOM   1795  CB  GLU A 114      39.620 111.356 106.122  1.00  0.00           C  
ATOM   1796  CG  GLU A 114      41.026 110.979 106.552  1.00  0.00           C  
ATOM   1797  CD  GLU A 114      41.789 112.164 107.164  1.00  0.00           C  
ATOM   1798  OE1 GLU A 114      41.127 113.143 107.647  1.00  0.00           O  
ATOM   1799  OE2 GLU A 114      43.078 112.127 107.097  1.00  0.00           O1-
ATOM   1800  H   GLU A 114      39.438 110.884 103.496  1.00  0.00           H  
ATOM   1801  HA  GLU A 114      38.910 109.319 105.851  1.00  0.00           H  
ATOM   1802  HB2 GLU A 114      39.657 112.188 105.419  1.00  0.00           H  
ATOM   1803  HB3 GLU A 114      39.072 111.681 107.007  1.00  0.00           H  
ATOM   1804  HG2 GLU A 114      41.102 110.151 107.256  1.00  0.00           H  
ATOM   1805  HG3 GLU A 114      41.477 110.561 105.651  1.00  0.00           H  
ATOM   1806  N   ALA A 115      36.525 110.052 106.409  1.00  0.00           N  
ATOM   1807  CA  ALA A 115      35.144 110.447 106.734  1.00  0.00           C  
ATOM   1808  C   ALA A 115      34.674 110.052 108.144  1.00  0.00           C  
ATOM   1809  O   ALA A 115      34.744 108.910 108.589  1.00  0.00           O  
ATOM   1810  CB  ALA A 115      34.188 109.884 105.644  1.00  0.00           C  
ATOM   1811  H   ALA A 115      36.845 109.226 106.893  1.00  0.00           H  
ATOM   1812  HA  ALA A 115      35.108 111.532 106.626  1.00  0.00           H  
ATOM   1813  HB1 ALA A 115      33.241 110.423 105.663  1.00  0.00           H  
ATOM   1814  HB2 ALA A 115      34.650 110.017 104.666  1.00  0.00           H  
ATOM   1815  HB3 ALA A 115      33.894 108.834 105.670  1.00  0.00           H  
ATOM   1816  N   ASN A 116      34.017 111.008 108.874  1.00  0.00           N  
ATOM   1817  CA  ASN A 116      33.376 110.732 110.170  1.00  0.00           C  
ATOM   1818  C   ASN A 116      31.881 110.476 109.892  1.00  0.00           C  
ATOM   1819  O   ASN A 116      31.233 111.233 109.159  1.00  0.00           O  
ATOM   1820  CB  ASN A 116      33.640 111.980 111.042  1.00  0.00           C  
ATOM   1821  CG  ASN A 116      32.933 112.043 112.426  1.00  0.00           C  
ATOM   1822  ND2 ASN A 116      33.659 112.359 113.387  1.00  0.00           N  
ATOM   1823  OD1 ASN A 116      31.788 111.783 112.591  1.00  0.00           O  
ATOM   1824  H   ASN A 116      33.831 111.910 108.459  1.00  0.00           H  
ATOM   1825  HA  ASN A 116      33.741 109.807 110.616  1.00  0.00           H  
ATOM   1826  HB2 ASN A 116      34.713 112.120 111.165  1.00  0.00           H  
ATOM   1827  HB3 ASN A 116      33.407 112.916 110.533  1.00  0.00           H  
ATOM   1828 HD21 ASN A 116      33.232 112.408 114.301  1.00  0.00           H  
ATOM   1829 HD22 ASN A 116      34.626 112.586 113.206  1.00  0.00           H  
ATOM   1830  N   TRP A 117      31.243 109.386 110.359  1.00  0.00           N  
ATOM   1831  CA  TRP A 117      29.779 108.993 110.061  1.00  0.00           C  
ATOM   1832  C   TRP A 117      28.742 110.125 110.370  1.00  0.00           C  
ATOM   1833  O   TRP A 117      27.746 110.192 109.730  1.00  0.00           O  
ATOM   1834  CB  TRP A 117      29.358 107.761 110.842  1.00  0.00           C  
ATOM   1835  CG  TRP A 117      30.273 106.532 110.668  1.00  0.00           C  
ATOM   1836  CD1 TRP A 117      30.947 106.127 109.514  1.00  0.00           C  
ATOM   1837  CD2 TRP A 117      30.643 105.562 111.697  1.00  0.00           C  
ATOM   1838  CE2 TRP A 117      31.618 104.672 111.072  1.00  0.00           C  
ATOM   1839  CE3 TRP A 117      30.449 105.351 113.090  1.00  0.00           C  
ATOM   1840  NE1 TRP A 117      31.715 105.082 109.765  1.00  0.00           N  
ATOM   1841  CZ2 TRP A 117      32.358 103.692 111.799  1.00  0.00           C  
ATOM   1842  CZ3 TRP A 117      31.116 104.340 113.822  1.00  0.00           C  
ATOM   1843  CH2 TRP A 117      32.099 103.502 113.218  1.00  0.00           C  
ATOM   1844  H   TRP A 117      31.811 108.748 110.899  1.00  0.00           H  
ATOM   1845  HA  TRP A 117      29.728 108.710 109.010  1.00  0.00           H  
ATOM   1846  HB2 TRP A 117      29.315 108.077 111.884  1.00  0.00           H  
ATOM   1847  HB3 TRP A 117      28.380 107.527 110.420  1.00  0.00           H  
ATOM   1848  HD1 TRP A 117      30.915 106.651 108.570  1.00  0.00           H  
ATOM   1849  HE1 TRP A 117      32.477 104.752 109.189  1.00  0.00           H  
ATOM   1850  HE3 TRP A 117      29.708 105.933 113.617  1.00  0.00           H  
ATOM   1851  HZ2 TRP A 117      33.169 103.161 111.323  1.00  0.00           H  
ATOM   1852  HZ3 TRP A 117      30.855 104.177 114.858  1.00  0.00           H  
ATOM   1853  HH2 TRP A 117      32.660 102.787 113.801  1.00  0.00           H  
ATOM   1854  N   LEU A 118      28.968 110.998 111.337  1.00  0.00           N  
ATOM   1855  CA  LEU A 118      28.162 112.171 111.633  1.00  0.00           C  
ATOM   1856  C   LEU A 118      28.223 113.200 110.491  1.00  0.00           C  
ATOM   1857  O   LEU A 118      27.283 113.920 110.358  1.00  0.00           O  
ATOM   1858  CB  LEU A 118      28.381 112.890 112.955  1.00  0.00           C  
ATOM   1859  CG  LEU A 118      27.824 112.149 114.172  1.00  0.00           C  
ATOM   1860  CD1 LEU A 118      28.629 112.544 115.380  1.00  0.00           C  
ATOM   1861  CD2 LEU A 118      26.400 112.410 114.396  1.00  0.00           C  
ATOM   1862  H   LEU A 118      29.821 110.853 111.858  1.00  0.00           H  
ATOM   1863  HA  LEU A 118      27.137 111.811 111.723  1.00  0.00           H  
ATOM   1864  HB2 LEU A 118      29.433 113.158 113.054  1.00  0.00           H  
ATOM   1865  HB3 LEU A 118      27.855 113.843 113.010  1.00  0.00           H  
ATOM   1866  HG  LEU A 118      27.918 111.082 113.972  1.00  0.00           H  
ATOM   1867 HD11 LEU A 118      28.825 113.617 115.368  1.00  0.00           H  
ATOM   1868 HD12 LEU A 118      28.036 112.248 116.245  1.00  0.00           H  
ATOM   1869 HD13 LEU A 118      29.567 111.990 115.387  1.00  0.00           H  
ATOM   1870 HD21 LEU A 118      26.302 113.464 114.655  1.00  0.00           H  
ATOM   1871 HD22 LEU A 118      25.828 112.269 113.478  1.00  0.00           H  
ATOM   1872 HD23 LEU A 118      26.024 111.744 115.174  1.00  0.00           H  
ATOM   1873  N   THR A 119      29.230 113.121 109.660  1.00  0.00           N  
ATOM   1874  CA  THR A 119      29.343 113.989 108.517  1.00  0.00           C  
ATOM   1875  C   THR A 119      29.407 113.264 107.207  1.00  0.00           C  
ATOM   1876  O   THR A 119      29.621 113.906 106.176  1.00  0.00           O  
ATOM   1877  CB  THR A 119      30.497 114.916 108.641  1.00  0.00           C  
ATOM   1878  CG2 THR A 119      30.281 115.844 109.812  1.00  0.00           C  
ATOM   1879  OG1 THR A 119      31.690 114.197 108.908  1.00  0.00           O  
ATOM   1880  H   THR A 119      29.934 112.413 109.814  1.00  0.00           H  
ATOM   1881  HA  THR A 119      28.424 114.568 108.420  1.00  0.00           H  
ATOM   1882  HB  THR A 119      30.539 115.552 107.758  1.00  0.00           H  
ATOM   1883  HG1 THR A 119      32.011 113.795 108.097  1.00  0.00           H  
ATOM   1884 HG21 THR A 119      30.406 115.282 110.738  1.00  0.00           H  
ATOM   1885 HG22 THR A 119      31.015 116.647 109.731  1.00  0.00           H  
ATOM   1886 HG23 THR A 119      29.331 116.376 109.804  1.00  0.00           H  
ATOM   1887  N   LEU A 120      29.251 111.886 107.225  1.00  0.00           N  
ATOM   1888  CA  LEU A 120      29.378 111.050 106.005  1.00  0.00           C  
ATOM   1889  C   LEU A 120      28.549 111.487 104.840  1.00  0.00           C  
ATOM   1890  O   LEU A 120      28.878 111.356 103.696  1.00  0.00           O  
ATOM   1891  CB  LEU A 120      29.204 109.615 106.315  1.00  0.00           C  
ATOM   1892  CG  LEU A 120      29.118 108.522 105.194  1.00  0.00           C  
ATOM   1893  CD1 LEU A 120      30.425 108.237 104.497  1.00  0.00           C  
ATOM   1894  CD2 LEU A 120      28.610 107.197 105.703  1.00  0.00           C  
ATOM   1895  H   LEU A 120      29.236 111.502 108.159  1.00  0.00           H  
ATOM   1896  HA  LEU A 120      30.408 111.282 105.734  1.00  0.00           H  
ATOM   1897  HB2 LEU A 120      29.977 109.175 106.946  1.00  0.00           H  
ATOM   1898  HB3 LEU A 120      28.213 109.529 106.760  1.00  0.00           H  
ATOM   1899  HG  LEU A 120      28.406 108.959 104.492  1.00  0.00           H  
ATOM   1900 HD11 LEU A 120      30.787 109.121 103.971  1.00  0.00           H  
ATOM   1901 HD12 LEU A 120      31.144 107.893 105.240  1.00  0.00           H  
ATOM   1902 HD13 LEU A 120      30.064 107.630 103.666  1.00  0.00           H  
ATOM   1903 HD21 LEU A 120      27.698 107.362 106.277  1.00  0.00           H  
ATOM   1904 HD22 LEU A 120      28.377 106.588 104.830  1.00  0.00           H  
ATOM   1905 HD23 LEU A 120      29.277 106.710 106.415  1.00  0.00           H  
ATOM   1906  N   ASP A 121      27.410 112.173 105.052  1.00  0.00           N  
ATOM   1907  CA  ASP A 121      26.477 112.520 104.012  1.00  0.00           C  
ATOM   1908  C   ASP A 121      26.930 113.780 103.280  1.00  0.00           C  
ATOM   1909  O   ASP A 121      26.274 114.216 102.266  1.00  0.00           O  
ATOM   1910  CB  ASP A 121      25.048 112.720 104.561  1.00  0.00           C  
ATOM   1911  CG  ASP A 121      24.904 113.803 105.571  1.00  0.00           C  
ATOM   1912  OD1 ASP A 121      25.905 113.944 106.274  1.00  0.00           O  
ATOM   1913  OD2 ASP A 121      23.793 114.403 105.672  1.00  0.00           O1-
ATOM   1914  H   ASP A 121      27.033 112.412 105.958  1.00  0.00           H  
ATOM   1915  HA  ASP A 121      26.547 111.710 103.286  1.00  0.00           H  
ATOM   1916  HB2 ASP A 121      24.454 113.012 103.694  1.00  0.00           H  
ATOM   1917  HB3 ASP A 121      24.597 111.816 104.968  1.00  0.00           H  
ATOM   1918  N   LYS A 122      27.993 114.490 103.714  1.00  0.00           N  
ATOM   1919  CA  LYS A 122      28.594 115.692 103.071  1.00  0.00           C  
ATOM   1920  C   LYS A 122      29.991 115.357 102.670  1.00  0.00           C  
ATOM   1921  O   LYS A 122      30.470 115.739 101.555  1.00  0.00           O  
ATOM   1922  CB  LYS A 122      28.514 116.961 104.080  1.00  0.00           C  
ATOM   1923  CG  LYS A 122      27.101 117.678 104.044  1.00  0.00           C  
ATOM   1924  CD  LYS A 122      25.925 117.076 104.761  1.00  0.00           C  
ATOM   1925  CE  LYS A 122      25.883 117.313 106.287  1.00  0.00           C  
ATOM   1926  NZ  LYS A 122      24.549 116.836 106.811  1.00  0.00           N1+
ATOM   1927  H   LYS A 122      28.442 114.273 104.592  1.00  0.00           H  
ATOM   1928  HA  LYS A 122      28.114 115.913 102.118  1.00  0.00           H  
ATOM   1929  HB2 LYS A 122      28.702 116.646 105.107  1.00  0.00           H  
ATOM   1930  HB3 LYS A 122      29.311 117.605 103.708  1.00  0.00           H  
ATOM   1931  HG2 LYS A 122      27.187 118.692 104.435  1.00  0.00           H  
ATOM   1932  HG3 LYS A 122      26.863 117.743 102.982  1.00  0.00           H  
ATOM   1933  HD2 LYS A 122      25.084 117.509 104.220  1.00  0.00           H  
ATOM   1934  HD3 LYS A 122      25.924 116.010 104.531  1.00  0.00           H  
ATOM   1935  HE2 LYS A 122      26.730 116.782 106.723  1.00  0.00           H  
ATOM   1936  HE3 LYS A 122      26.015 118.383 106.449  1.00  0.00           H  
ATOM   1937  HZ1 LYS A 122      23.805 117.334 106.344  1.00  0.00           H  
ATOM   1938  HZ2 LYS A 122      24.453 115.845 106.645  1.00  0.00           H  
ATOM   1939  HZ3 LYS A 122      24.430 116.932 107.810  1.00  0.00           H  
ATOM   1940  N   ASP A 123      30.699 114.553 103.447  1.00  0.00           N  
ATOM   1941  CA  ASP A 123      31.987 113.999 103.074  1.00  0.00           C  
ATOM   1942  C   ASP A 123      31.988 113.170 101.732  1.00  0.00           C  
ATOM   1943  O   ASP A 123      32.720 113.449 100.815  1.00  0.00           O  
ATOM   1944  CB  ASP A 123      32.509 113.208 104.242  1.00  0.00           C  
ATOM   1945  CG  ASP A 123      32.746 113.951 105.494  1.00  0.00           C  
ATOM   1946  OD1 ASP A 123      32.990 115.191 105.367  1.00  0.00           O  
ATOM   1947  OD2 ASP A 123      32.906 113.353 106.564  1.00  0.00           O1-
ATOM   1948  H   ASP A 123      30.274 114.279 104.321  1.00  0.00           H  
ATOM   1949  HA  ASP A 123      32.691 114.826 102.985  1.00  0.00           H  
ATOM   1950  HB2 ASP A 123      31.780 112.435 104.489  1.00  0.00           H  
ATOM   1951  HB3 ASP A 123      33.394 112.668 103.905  1.00  0.00           H  
ATOM   1952  N   VAL A 124      31.054 112.195 101.579  1.00  0.00           N  
ATOM   1953  CA  VAL A 124      30.974 111.315 100.474  1.00  0.00           C  
ATOM   1954  C   VAL A 124      29.690 111.512  99.665  1.00  0.00           C  
ATOM   1955  O   VAL A 124      28.551 111.432 100.215  1.00  0.00           O  
ATOM   1956  CB  VAL A 124      31.046 109.858 101.051  1.00  0.00           C  
ATOM   1957  CG1 VAL A 124      30.556 108.729 100.140  1.00  0.00           C  
ATOM   1958  CG2 VAL A 124      32.470 109.584 101.443  1.00  0.00           C  
ATOM   1959  H   VAL A 124      30.465 111.885 102.339  1.00  0.00           H  
ATOM   1960  HA  VAL A 124      31.858 111.458  99.852  1.00  0.00           H  
ATOM   1961  HB  VAL A 124      30.355 109.786 101.892  1.00  0.00           H  
ATOM   1962 HG11 VAL A 124      29.486 108.878  99.990  1.00  0.00           H  
ATOM   1963 HG12 VAL A 124      31.036 108.710  99.161  1.00  0.00           H  
ATOM   1964 HG13 VAL A 124      30.686 107.779 100.659  1.00  0.00           H  
ATOM   1965 HG21 VAL A 124      32.675 110.212 102.310  1.00  0.00           H  
ATOM   1966 HG22 VAL A 124      32.598 108.545 101.745  1.00  0.00           H  
ATOM   1967 HG23 VAL A 124      33.180 109.791 100.643  1.00  0.00           H  
ATOM   1968  N   PRO A 125      29.771 111.844  98.408  1.00  0.00           N  
ATOM   1969  CA  PRO A 125      28.607 111.814  97.515  1.00  0.00           C  
ATOM   1970  C   PRO A 125      28.146 110.330  97.233  1.00  0.00           C  
ATOM   1971  O   PRO A 125      28.773 109.499  96.628  1.00  0.00           O  
ATOM   1972  CB  PRO A 125      28.995 112.753  96.316  1.00  0.00           C  
ATOM   1973  CG  PRO A 125      30.545 112.683  96.200  1.00  0.00           C  
ATOM   1974  CD  PRO A 125      30.927 112.290  97.658  1.00  0.00           C  
ATOM   1975  HA  PRO A 125      27.749 112.241  98.036  1.00  0.00           H  
ATOM   1976  HB2 PRO A 125      28.594 112.378  95.375  1.00  0.00           H  
ATOM   1977  HB3 PRO A 125      28.689 113.753  96.620  1.00  0.00           H  
ATOM   1978  HG2 PRO A 125      30.889 111.906  95.518  1.00  0.00           H  
ATOM   1979  HG3 PRO A 125      31.014 113.616  95.887  1.00  0.00           H  
ATOM   1980  HD2 PRO A 125      31.591 111.438  97.510  1.00  0.00           H  
ATOM   1981  HD3 PRO A 125      31.391 113.126  98.179  1.00  0.00           H  
ATOM   1982  N   ALA A 126      26.962 110.002  97.690  1.00  0.00           N  
ATOM   1983  CA  ALA A 126      26.303 108.736  97.390  1.00  0.00           C  
ATOM   1984  C   ALA A 126      26.152 108.557  95.876  1.00  0.00           C  
ATOM   1985  O   ALA A 126      26.136 107.367  95.414  1.00  0.00           O  
ATOM   1986  CB  ALA A 126      24.923 108.786  98.021  1.00  0.00           C  
ATOM   1987  H   ALA A 126      26.505 110.722  98.232  1.00  0.00           H  
ATOM   1988  HA  ALA A 126      26.867 107.977  97.931  1.00  0.00           H  
ATOM   1989  HB1 ALA A 126      24.963 108.857  99.108  1.00  0.00           H  
ATOM   1990  HB2 ALA A 126      24.269 109.564  97.626  1.00  0.00           H  
ATOM   1991  HB3 ALA A 126      24.379 107.926  97.628  1.00  0.00           H  
ATOM   1992  N   GLY A 127      25.918 109.612  95.060  1.00  0.00           N  
ATOM   1993  CA  GLY A 127      25.663 109.572  93.656  1.00  0.00           C  
ATOM   1994  C   GLY A 127      24.216 109.068  93.422  1.00  0.00           C  
ATOM   1995  O   GLY A 127      23.370 109.299  94.304  1.00  0.00           O  
ATOM   1996  H   GLY A 127      25.990 110.547  95.435  1.00  0.00           H  
ATOM   1997  HA2 GLY A 127      25.746 110.570  93.227  1.00  0.00           H  
ATOM   1998  HA3 GLY A 127      26.339 108.936  93.086  1.00  0.00           H  
ATOM   1999  N   ASP A 128      24.018 108.327  92.330  1.00  0.00           N  
ATOM   2000  CA  ASP A 128      22.877 107.419  92.185  1.00  0.00           C  
ATOM   2001  C   ASP A 128      22.909 106.188  93.154  1.00  0.00           C  
ATOM   2002  O   ASP A 128      21.912 105.475  93.251  1.00  0.00           O  
ATOM   2003  CB  ASP A 128      22.746 106.983  90.748  1.00  0.00           C  
ATOM   2004  CG  ASP A 128      23.887 106.083  90.303  1.00  0.00           C  
ATOM   2005  OD1 ASP A 128      25.036 106.091  90.883  1.00  0.00           O  
ATOM   2006  OD2 ASP A 128      23.632 105.244  89.414  1.00  0.00           O1-
ATOM   2007  H   ASP A 128      24.788 108.305  91.678  1.00  0.00           H  
ATOM   2008  HA  ASP A 128      22.015 108.057  92.382  1.00  0.00           H  
ATOM   2009  HB2 ASP A 128      21.754 106.562  90.583  1.00  0.00           H  
ATOM   2010  HB3 ASP A 128      22.875 107.891  90.159  1.00  0.00           H  
ATOM   2011  N   GLY A 129      23.900 106.056  93.988  1.00  0.00           N  
ATOM   2012  CA  GLY A 129      23.817 105.083  95.126  1.00  0.00           C  
ATOM   2013  C   GLY A 129      24.771 103.967  94.933  1.00  0.00           C  
ATOM   2014  O   GLY A 129      24.942 103.473  93.830  1.00  0.00           O  
ATOM   2015  H   GLY A 129      24.694 106.671  93.880  1.00  0.00           H  
ATOM   2016  HA2 GLY A 129      24.160 105.627  96.007  1.00  0.00           H  
ATOM   2017  HA3 GLY A 129      22.802 104.702  95.226  1.00  0.00           H  
ATOM   2018  N   PHE A 130      25.440 103.520  95.978  1.00  0.00           N  
ATOM   2019  CA  PHE A 130      26.323 102.381  96.082  1.00  0.00           C  
ATOM   2020  C   PHE A 130      25.450 101.140  96.262  1.00  0.00           C  
ATOM   2021  O   PHE A 130      24.511 101.070  97.098  1.00  0.00           O  
ATOM   2022  CB  PHE A 130      27.213 102.504  97.272  1.00  0.00           C  
ATOM   2023  CG  PHE A 130      28.280 103.628  97.181  1.00  0.00           C  
ATOM   2024  CD1 PHE A 130      28.078 104.827  97.889  1.00  0.00           C  
ATOM   2025  CD2 PHE A 130      29.502 103.279  96.590  1.00  0.00           C  
ATOM   2026  CE1 PHE A 130      29.064 105.766  97.818  1.00  0.00           C  
ATOM   2027  CE2 PHE A 130      30.493 104.238  96.476  1.00  0.00           C  
ATOM   2028  CZ  PHE A 130      30.256 105.473  97.043  1.00  0.00           C  
ATOM   2029  H   PHE A 130      25.124 104.033  96.788  1.00  0.00           H  
ATOM   2030  HA  PHE A 130      26.917 102.366  95.168  1.00  0.00           H  
ATOM   2031  HB2 PHE A 130      26.675 102.628  98.213  1.00  0.00           H  
ATOM   2032  HB3 PHE A 130      27.644 101.509  97.385  1.00  0.00           H  
ATOM   2033  HD1 PHE A 130      27.196 104.937  98.502  1.00  0.00           H  
ATOM   2034  HD2 PHE A 130      29.553 102.321  96.095  1.00  0.00           H  
ATOM   2035  HE1 PHE A 130      28.969 106.749  98.255  1.00  0.00           H  
ATOM   2036  HE2 PHE A 130      31.343 104.045  95.838  1.00  0.00           H  
ATOM   2037  HZ  PHE A 130      30.902 106.333  96.949  1.00  0.00           H  
ATOM   2038  N   ASP A 131      25.772 100.036  95.526  1.00  0.00           N  
ATOM   2039  CA  ASP A 131      24.890  98.815  95.395  1.00  0.00           C  
ATOM   2040  C   ASP A 131      24.842  98.072  96.732  1.00  0.00           C  
ATOM   2041  O   ASP A 131      23.778  97.509  97.039  1.00  0.00           O  
ATOM   2042  CB  ASP A 131      25.390  97.896  94.278  1.00  0.00           C  
ATOM   2043  CG  ASP A 131      25.893  98.454  92.948  1.00  0.00           C  
ATOM   2044  OD1 ASP A 131      26.738  97.854  92.271  1.00  0.00           O  
ATOM   2045  OD2 ASP A 131      25.326  99.486  92.520  1.00  0.00           O1-
ATOM   2046  H   ASP A 131      26.545 100.116  94.881  1.00  0.00           H  
ATOM   2047  HA  ASP A 131      23.861  99.109  95.186  1.00  0.00           H  
ATOM   2048  HB2 ASP A 131      26.269  97.381  94.665  1.00  0.00           H  
ATOM   2049  HB3 ASP A 131      24.607  97.178  94.034  1.00  0.00           H  
ATOM   2050  N   ALA A 132      25.974  98.068  97.428  1.00  0.00           N  
ATOM   2051  CA  ALA A 132      25.952  97.412  98.751  1.00  0.00           C  
ATOM   2052  C   ALA A 132      26.920  98.111  99.700  1.00  0.00           C  
ATOM   2053  O   ALA A 132      27.976  98.564  99.254  1.00  0.00           O  
ATOM   2054  CB  ALA A 132      26.296  95.953  98.602  1.00  0.00           C  
ATOM   2055  H   ALA A 132      26.879  98.422  97.149  1.00  0.00           H  
ATOM   2056  HA  ALA A 132      24.946  97.560  99.144  1.00  0.00           H  
ATOM   2057  HB1 ALA A 132      25.526  95.494  97.981  1.00  0.00           H  
ATOM   2058  HB2 ALA A 132      27.287  95.793  98.177  1.00  0.00           H  
ATOM   2059  HB3 ALA A 132      26.237  95.582  99.626  1.00  0.00           H  
ATOM   2060  N   VAL A 133      26.471  98.409 100.935  1.00  0.00           N  
ATOM   2061  CA  VAL A 133      27.285  99.006 101.994  1.00  0.00           C  
ATOM   2062  C   VAL A 133      27.740  97.990 103.051  1.00  0.00           C  
ATOM   2063  O   VAL A 133      26.926  97.164 103.465  1.00  0.00           O  
ATOM   2064  CB  VAL A 133      26.485 100.123 102.659  1.00  0.00           C  
ATOM   2065  CG1 VAL A 133      27.330 100.792 103.740  1.00  0.00           C  
ATOM   2066  CG2 VAL A 133      25.984 101.121 101.667  1.00  0.00           C  
ATOM   2067  H   VAL A 133      25.638  97.956 101.283  1.00  0.00           H  
ATOM   2068  HA  VAL A 133      28.244  99.343 101.600  1.00  0.00           H  
ATOM   2069  HB  VAL A 133      25.680  99.647 103.220  1.00  0.00           H  
ATOM   2070 HG11 VAL A 133      28.233 101.237 103.322  1.00  0.00           H  
ATOM   2071 HG12 VAL A 133      26.792 101.684 104.061  1.00  0.00           H  
ATOM   2072 HG13 VAL A 133      27.441 100.178 104.634  1.00  0.00           H  
ATOM   2073 HG21 VAL A 133      25.372 100.634 100.907  1.00  0.00           H  
ATOM   2074 HG22 VAL A 133      25.433 101.909 102.182  1.00  0.00           H  
ATOM   2075 HG23 VAL A 133      26.797 101.691 101.219  1.00  0.00           H  
ATOM   2076  N   ILE A 134      29.001  97.961 103.500  1.00  0.00           N  
ATOM   2077  CA  ILE A 134      29.593  97.025 104.504  1.00  0.00           C  
ATOM   2078  C   ILE A 134      30.289  97.848 105.645  1.00  0.00           C  
ATOM   2079  O   ILE A 134      30.901  98.877 105.402  1.00  0.00           O  
ATOM   2080  CB  ILE A 134      30.336  95.847 103.773  1.00  0.00           C  
ATOM   2081  CG1 ILE A 134      31.724  96.398 103.281  1.00  0.00           C  
ATOM   2082  CG2 ILE A 134      29.587  95.154 102.630  1.00  0.00           C  
ATOM   2083  CD1 ILE A 134      32.584  95.311 102.545  1.00  0.00           C  
ATOM   2084  H   ILE A 134      29.573  98.698 103.114  1.00  0.00           H  
ATOM   2085  HA  ILE A 134      28.788  96.520 105.038  1.00  0.00           H  
ATOM   2086  HB  ILE A 134      30.476  95.099 104.554  1.00  0.00           H  
ATOM   2087 HG12 ILE A 134      31.525  97.241 102.620  1.00  0.00           H  
ATOM   2088 HG13 ILE A 134      32.313  96.773 104.118  1.00  0.00           H  
ATOM   2089 HG21 ILE A 134      29.526  95.914 101.850  1.00  0.00           H  
ATOM   2090 HG22 ILE A 134      30.209  94.375 102.188  1.00  0.00           H  
ATOM   2091 HG23 ILE A 134      28.643  94.722 102.962  1.00  0.00           H  
ATOM   2092 HD11 ILE A 134      33.563  95.729 102.313  1.00  0.00           H  
ATOM   2093 HD12 ILE A 134      32.649  94.389 103.123  1.00  0.00           H  
ATOM   2094 HD13 ILE A 134      32.164  95.014 101.584  1.00  0.00           H  
ATOM   2095  N   CYS A 135      30.353  97.343 106.884  1.00  0.00           N  
ATOM   2096  CA  CYS A 135      30.983  97.922 108.085  1.00  0.00           C  
ATOM   2097  C   CYS A 135      32.181  97.064 108.533  1.00  0.00           C  
ATOM   2098  O   CYS A 135      33.289  97.419 108.239  1.00  0.00           O  
ATOM   2099  CB  CYS A 135      29.937  98.083 109.101  1.00  0.00           C  
ATOM   2100  SG  CYS A 135      30.565  98.570 110.674  1.00  0.00           S  
ATOM   2101  H   CYS A 135      29.705  96.579 107.014  1.00  0.00           H  
ATOM   2102  HA  CYS A 135      31.439  98.893 107.893  1.00  0.00           H  
ATOM   2103  HB2 CYS A 135      29.233  98.782 108.648  1.00  0.00           H  
ATOM   2104  HB3 CYS A 135      29.408  97.134 109.187  1.00  0.00           H  
ATOM   2105  HG  CYS A 135      30.884  97.302 110.951  1.00  0.00           H  
ATOM   2106  N   LEU A 136      31.902  95.841 109.033  1.00  0.00           N  
ATOM   2107  CA  LEU A 136      32.698  94.643 109.446  1.00  0.00           C  
ATOM   2108  C   LEU A 136      33.770  94.770 110.459  1.00  0.00           C  
ATOM   2109  O   LEU A 136      34.780  95.474 110.226  1.00  0.00           O  
ATOM   2110  CB  LEU A 136      33.307  94.030 108.162  1.00  0.00           C  
ATOM   2111  CG  LEU A 136      32.216  93.635 107.121  1.00  0.00           C  
ATOM   2112  CD1 LEU A 136      32.727  93.149 105.812  1.00  0.00           C  
ATOM   2113  CD2 LEU A 136      31.240  92.587 107.640  1.00  0.00           C  
ATOM   2114  H   LEU A 136      30.919  95.643 109.154  1.00  0.00           H  
ATOM   2115  HA  LEU A 136      31.954  94.013 109.933  1.00  0.00           H  
ATOM   2116  HB2 LEU A 136      34.019  94.764 107.785  1.00  0.00           H  
ATOM   2117  HB3 LEU A 136      33.863  93.124 108.399  1.00  0.00           H  
ATOM   2118  HG  LEU A 136      31.674  94.510 106.763  1.00  0.00           H  
ATOM   2119 HD11 LEU A 136      33.347  93.894 105.313  1.00  0.00           H  
ATOM   2120 HD12 LEU A 136      33.384  92.278 105.813  1.00  0.00           H  
ATOM   2121 HD13 LEU A 136      31.892  92.843 105.184  1.00  0.00           H  
ATOM   2122 HD21 LEU A 136      30.841  92.869 108.615  1.00  0.00           H  
ATOM   2123 HD22 LEU A 136      30.341  92.474 107.035  1.00  0.00           H  
ATOM   2124 HD23 LEU A 136      31.788  91.656 107.786  1.00  0.00           H  
ATOM   2125  N   GLY A 137      33.684  93.957 111.533  1.00  0.00           N  
ATOM   2126  CA  GLY A 137      34.632  93.805 112.593  1.00  0.00           C  
ATOM   2127  C   GLY A 137      34.320  94.656 113.831  1.00  0.00           C  
ATOM   2128  O   GLY A 137      35.305  95.214 114.357  1.00  0.00           O  
ATOM   2129  H   GLY A 137      32.870  93.360 111.549  1.00  0.00           H  
ATOM   2130  HA2 GLY A 137      34.709  92.766 112.911  1.00  0.00           H  
ATOM   2131  HA3 GLY A 137      35.613  94.086 112.207  1.00  0.00           H  
ATOM   2132  N   ASN A 138      33.022  94.665 114.280  1.00  0.00           N  
ATOM   2133  CA  ASN A 138      32.348  95.402 115.369  1.00  0.00           C  
ATOM   2134  C   ASN A 138      32.253  96.909 115.313  1.00  0.00           C  
ATOM   2135  O   ASN A 138      32.164  97.631 116.339  1.00  0.00           O  
ATOM   2136  CB  ASN A 138      33.022  94.779 116.685  1.00  0.00           C  
ATOM   2137  CG  ASN A 138      32.595  95.348 118.042  1.00  0.00           C  
ATOM   2138  ND2 ASN A 138      33.557  95.858 118.821  1.00  0.00           N  
ATOM   2139  OD1 ASN A 138      31.488  95.358 118.503  1.00  0.00           O  
ATOM   2140  H   ASN A 138      32.423  94.198 113.614  1.00  0.00           H  
ATOM   2141  HA  ASN A 138      31.349  94.977 115.285  1.00  0.00           H  
ATOM   2142  HB2 ASN A 138      32.762  93.720 116.695  1.00  0.00           H  
ATOM   2143  HB3 ASN A 138      34.098  94.897 116.565  1.00  0.00           H  
ATOM   2144 HD21 ASN A 138      33.394  96.414 119.648  1.00  0.00           H  
ATOM   2145 HD22 ASN A 138      34.499  95.720 118.487  1.00  0.00           H  
ATOM   2146  N   SER A 139      32.285  97.522 114.151  1.00  0.00           N  
ATOM   2147  CA  SER A 139      32.752  98.910 114.104  1.00  0.00           C  
ATOM   2148  C   SER A 139      31.875  99.967 114.715  1.00  0.00           C  
ATOM   2149  O   SER A 139      32.392 100.835 115.430  1.00  0.00           O  
ATOM   2150  CB  SER A 139      33.132  99.356 112.716  1.00  0.00           C  
ATOM   2151  OG  SER A 139      33.822  98.278 112.101  1.00  0.00           O  
ATOM   2152  H   SER A 139      32.345  96.986 113.297  1.00  0.00           H  
ATOM   2153  HA  SER A 139      33.657  98.989 114.705  1.00  0.00           H  
ATOM   2154  HB2 SER A 139      32.244  99.643 112.154  1.00  0.00           H  
ATOM   2155  HB3 SER A 139      33.849 100.166 112.856  1.00  0.00           H  
ATOM   2156  HG  SER A 139      33.656  98.339 111.157  1.00  0.00           H  
ATOM   2157  N   PHE A 140      30.560  99.935 114.554  1.00  0.00           N  
ATOM   2158  CA  PHE A 140      29.651 101.066 114.682  1.00  0.00           C  
ATOM   2159  C   PHE A 140      29.442 101.428 116.145  1.00  0.00           C  
ATOM   2160  O   PHE A 140      29.069 102.551 116.494  1.00  0.00           O  
ATOM   2161  CB  PHE A 140      28.308 100.891 113.989  1.00  0.00           C  
ATOM   2162  CG  PHE A 140      27.398 102.102 114.045  1.00  0.00           C  
ATOM   2163  CD1 PHE A 140      27.618 103.110 113.094  1.00  0.00           C  
ATOM   2164  CD2 PHE A 140      26.261 102.244 114.872  1.00  0.00           C  
ATOM   2165  CE1 PHE A 140      26.826 104.260 113.098  1.00  0.00           C  
ATOM   2166  CE2 PHE A 140      25.539 103.453 114.929  1.00  0.00           C  
ATOM   2167  CZ  PHE A 140      25.911 104.474 114.115  1.00  0.00           C  
ATOM   2168  H   PHE A 140      30.204  99.074 114.166  1.00  0.00           H  
ATOM   2169  HA  PHE A 140      30.192 101.868 114.180  1.00  0.00           H  
ATOM   2170  HB2 PHE A 140      28.421 100.586 112.949  1.00  0.00           H  
ATOM   2171  HB3 PHE A 140      27.752 100.049 114.403  1.00  0.00           H  
ATOM   2172  HD1 PHE A 140      28.370 103.058 112.320  1.00  0.00           H  
ATOM   2173  HD2 PHE A 140      25.991 101.490 115.595  1.00  0.00           H  
ATOM   2174  HE1 PHE A 140      26.999 105.062 112.397  1.00  0.00           H  
ATOM   2175  HE2 PHE A 140      24.908 103.575 115.796  1.00  0.00           H  
ATOM   2176  HZ  PHE A 140      25.255 105.331 114.120  1.00  0.00           H  
ATOM   2177  N   ALA A 141      29.761 100.495 117.118  1.00  0.00           N  
ATOM   2178  CA  ALA A 141      29.623 100.758 118.490  1.00  0.00           C  
ATOM   2179  C   ALA A 141      30.720 101.673 119.048  1.00  0.00           C  
ATOM   2180  O   ALA A 141      30.745 101.884 120.273  1.00  0.00           O  
ATOM   2181  CB  ALA A 141      29.706  99.381 119.195  1.00  0.00           C  
ATOM   2182  H   ALA A 141      30.072  99.611 116.742  1.00  0.00           H  
ATOM   2183  HA  ALA A 141      28.659 101.228 118.679  1.00  0.00           H  
ATOM   2184  HB1 ALA A 141      30.734  99.021 119.237  1.00  0.00           H  
ATOM   2185  HB2 ALA A 141      29.254  99.501 120.180  1.00  0.00           H  
ATOM   2186  HB3 ALA A 141      29.065  98.659 118.690  1.00  0.00           H  
ATOM   2187  N   HID A 142      31.657 102.173 118.238  1.00  0.00           N  
ATOM   2188  CA  HID A 142      32.668 103.027 118.837  1.00  0.00           C  
ATOM   2189  C   HID A 142      32.067 104.375 119.057  1.00  0.00           C  
ATOM   2190  O   HID A 142      32.624 105.170 119.802  1.00  0.00           O  
ATOM   2191  CB  HID A 142      33.877 103.139 117.869  1.00  0.00           C  
ATOM   2192  CG  HID A 142      34.896 102.064 117.987  1.00  0.00           C  
ATOM   2193  CD2 HID A 142      35.272 101.211 116.979  1.00  0.00           C  
ATOM   2194  ND1 HID A 142      35.686 101.729 119.099  1.00  0.00           N  
ATOM   2195  CE1 HID A 142      36.478 100.734 118.714  1.00  0.00           C  
ATOM   2196  NE2 HID A 142      36.290 100.361 117.428  1.00  0.00           N  
ATOM   2197  H   HID A 142      31.668 101.966 117.249  1.00  0.00           H  
ATOM   2198  HA  HID A 142      33.042 102.691 119.805  1.00  0.00           H  
ATOM   2199  HB2 HID A 142      33.598 103.228 116.820  1.00  0.00           H  
ATOM   2200  HB3 HID A 142      34.314 104.115 118.081  1.00  0.00           H  
ATOM   2201  HD1 HID A 142      35.494 102.081 120.025  1.00  0.00           H  
ATOM   2202  HD2 HID A 142      34.760 101.180 116.029  1.00  0.00           H  
ATOM   2203  HE1 HID A 142      37.255 100.398 119.385  1.00  0.00           H  
ATOM   2204  N   LEU A 143      30.935 104.696 118.403  1.00  0.00           N  
ATOM   2205  CA  LEU A 143      30.363 106.049 118.481  1.00  0.00           C  
ATOM   2206  C   LEU A 143      29.744 106.246 119.844  1.00  0.00           C  
ATOM   2207  O   LEU A 143      29.016 105.331 120.251  1.00  0.00           O  
ATOM   2208  CB  LEU A 143      29.319 106.171 117.382  1.00  0.00           C  
ATOM   2209  CG  LEU A 143      28.684 107.519 117.027  1.00  0.00           C  
ATOM   2210  CD1 LEU A 143      29.658 108.511 116.372  1.00  0.00           C  
ATOM   2211  CD2 LEU A 143      27.621 107.259 115.918  1.00  0.00           C  
ATOM   2212  H   LEU A 143      30.532 104.034 117.755  1.00  0.00           H  
ATOM   2213  HA  LEU A 143      31.154 106.770 118.275  1.00  0.00           H  
ATOM   2214  HB2 LEU A 143      29.719 105.723 116.474  1.00  0.00           H  
ATOM   2215  HB3 LEU A 143      28.521 105.488 117.677  1.00  0.00           H  
ATOM   2216  HG  LEU A 143      28.116 108.070 117.776  1.00  0.00           H  
ATOM   2217 HD11 LEU A 143      30.063 108.060 115.466  1.00  0.00           H  
ATOM   2218 HD12 LEU A 143      29.167 109.484 116.385  1.00  0.00           H  
ATOM   2219 HD13 LEU A 143      30.477 108.666 117.076  1.00  0.00           H  
ATOM   2220 HD21 LEU A 143      26.986 106.400 116.136  1.00  0.00           H  
ATOM   2221 HD22 LEU A 143      26.964 108.121 115.796  1.00  0.00           H  
ATOM   2222 HD23 LEU A 143      28.043 107.028 114.940  1.00  0.00           H  
ATOM   2223  N   PRO A 144      30.082 107.278 120.642  1.00  0.00           N  
ATOM   2224  CA  PRO A 144      29.592 107.340 122.035  1.00  0.00           C  
ATOM   2225  C   PRO A 144      28.297 108.176 122.179  1.00  0.00           C  
ATOM   2226  O   PRO A 144      27.636 108.572 121.211  1.00  0.00           O  
ATOM   2227  CB  PRO A 144      30.725 108.051 122.747  1.00  0.00           C  
ATOM   2228  CG  PRO A 144      31.294 108.972 121.680  1.00  0.00           C  
ATOM   2229  CD  PRO A 144      31.081 108.247 120.388  1.00  0.00           C  
ATOM   2230  HA  PRO A 144      29.478 106.346 122.467  1.00  0.00           H  
ATOM   2231  HB2 PRO A 144      30.260 108.612 123.558  1.00  0.00           H  
ATOM   2232  HB3 PRO A 144      31.463 107.291 123.004  1.00  0.00           H  
ATOM   2233  HG2 PRO A 144      30.772 109.925 121.595  1.00  0.00           H  
ATOM   2234  HG3 PRO A 144      32.317 109.223 121.957  1.00  0.00           H  
ATOM   2235  HD2 PRO A 144      30.675 108.937 119.648  1.00  0.00           H  
ATOM   2236  HD3 PRO A 144      31.966 107.700 120.061  1.00  0.00           H  
ATOM   2237  N   ASP A 145      27.844 108.315 123.476  1.00  0.00           N  
ATOM   2238  CA  ASP A 145      26.832 109.340 123.895  1.00  0.00           C  
ATOM   2239  C   ASP A 145      27.553 110.359 124.857  1.00  0.00           C  
ATOM   2240  O   ASP A 145      27.865 110.064 126.028  1.00  0.00           O  
ATOM   2241  CB  ASP A 145      25.537 108.731 124.420  1.00  0.00           C  
ATOM   2242  CG  ASP A 145      24.480 109.722 124.999  1.00  0.00           C  
ATOM   2243  OD1 ASP A 145      23.727 109.352 125.924  1.00  0.00           O  
ATOM   2244  OD2 ASP A 145      24.571 110.947 124.678  1.00  0.00           O1-
ATOM   2245  H   ASP A 145      28.463 107.797 124.082  1.00  0.00           H  
ATOM   2246  HA  ASP A 145      26.505 109.777 122.951  1.00  0.00           H  
ATOM   2247  HB2 ASP A 145      25.042 108.027 123.751  1.00  0.00           H  
ATOM   2248  HB3 ASP A 145      25.838 108.058 125.222  1.00  0.00           H  
ATOM   2249  N   SER A 146      27.717 111.596 124.299  1.00  0.00           N  
ATOM   2250  CA  SER A 146      27.941 112.844 125.055  1.00  0.00           C  
ATOM   2251  C   SER A 146      26.754 113.870 124.972  1.00  0.00           C  
ATOM   2252  O   SER A 146      26.837 114.894 125.660  1.00  0.00           O  
ATOM   2253  CB  SER A 146      29.274 113.449 124.679  1.00  0.00           C  
ATOM   2254  OG  SER A 146      29.285 113.778 123.285  1.00  0.00           O  
ATOM   2255  H   SER A 146      27.395 111.730 123.352  1.00  0.00           H  
ATOM   2256  HA  SER A 146      27.899 112.603 126.118  1.00  0.00           H  
ATOM   2257  HB2 SER A 146      29.373 114.303 125.347  1.00  0.00           H  
ATOM   2258  HB3 SER A 146      30.050 112.702 124.847  1.00  0.00           H  
ATOM   2259  HG  SER A 146      29.260 112.980 122.751  1.00  0.00           H  
ATOM   2260  N   LYS A 147      25.791 113.584 124.085  1.00  0.00           N  
ATOM   2261  CA  LYS A 147      24.623 114.431 123.899  1.00  0.00           C  
ATOM   2262  C   LYS A 147      23.686 114.405 125.090  1.00  0.00           C  
ATOM   2263  O   LYS A 147      23.035 115.400 125.477  1.00  0.00           O  
ATOM   2264  CB  LYS A 147      23.936 113.846 122.667  1.00  0.00           C  
ATOM   2265  CG  LYS A 147      22.848 114.726 122.044  1.00  0.00           C  
ATOM   2266  CD  LYS A 147      23.286 116.019 121.332  1.00  0.00           C  
ATOM   2267  CE  LYS A 147      22.229 116.814 120.622  1.00  0.00           C  
ATOM   2268  NZ  LYS A 147      21.327 116.075 119.692  1.00  0.00           N1+
ATOM   2269  H   LYS A 147      25.921 112.732 123.559  1.00  0.00           H  
ATOM   2270  HA  LYS A 147      24.924 115.467 123.734  1.00  0.00           H  
ATOM   2271  HB2 LYS A 147      24.697 113.698 121.901  1.00  0.00           H  
ATOM   2272  HB3 LYS A 147      23.494 112.880 122.910  1.00  0.00           H  
ATOM   2273  HG2 LYS A 147      22.277 114.084 121.373  1.00  0.00           H  
ATOM   2274  HG3 LYS A 147      22.178 114.848 122.896  1.00  0.00           H  
ATOM   2275  HD2 LYS A 147      23.925 116.618 121.982  1.00  0.00           H  
ATOM   2276  HD3 LYS A 147      23.903 115.560 120.559  1.00  0.00           H  
ATOM   2277  HE2 LYS A 147      21.645 117.265 121.423  1.00  0.00           H  
ATOM   2278  HE3 LYS A 147      22.788 117.606 120.124  1.00  0.00           H  
ATOM   2279  HZ1 LYS A 147      21.786 115.544 118.965  1.00  0.00           H  
ATOM   2280  HZ2 LYS A 147      20.706 115.450 120.187  1.00  0.00           H  
ATOM   2281  HZ3 LYS A 147      20.738 116.754 119.229  1.00  0.00           H  
ATOM   2282  N   GLY A 148      23.492 113.176 125.707  1.00  0.00           N  
ATOM   2283  CA  GLY A 148      22.444 112.760 126.631  1.00  0.00           C  
ATOM   2284  C   GLY A 148      21.131 112.320 125.981  1.00  0.00           C  
ATOM   2285  O   GLY A 148      20.037 112.293 126.461  1.00  0.00           O  
ATOM   2286  H   GLY A 148      24.068 112.422 125.360  1.00  0.00           H  
ATOM   2287  HA2 GLY A 148      22.735 111.913 127.252  1.00  0.00           H  
ATOM   2288  HA3 GLY A 148      22.234 113.609 127.282  1.00  0.00           H  
ATOM   2289  N   ASP A 149      21.279 112.045 124.671  1.00  0.00           N  
ATOM   2290  CA  ASP A 149      20.258 111.665 123.693  1.00  0.00           C  
ATOM   2291  C   ASP A 149      20.801 110.748 122.516  1.00  0.00           C  
ATOM   2292  O   ASP A 149      21.838 110.915 121.900  1.00  0.00           O  
ATOM   2293  CB  ASP A 149      19.658 112.934 123.051  1.00  0.00           C  
ATOM   2294  CG  ASP A 149      18.339 112.799 122.336  1.00  0.00           C  
ATOM   2295  OD1 ASP A 149      17.591 111.808 122.365  1.00  0.00           O  
ATOM   2296  OD2 ASP A 149      17.972 113.815 121.688  1.00  0.00           O1-
ATOM   2297  H   ASP A 149      22.222 112.093 124.310  1.00  0.00           H  
ATOM   2298  HA  ASP A 149      19.453 111.094 124.155  1.00  0.00           H  
ATOM   2299  HB2 ASP A 149      19.618 113.706 123.819  1.00  0.00           H  
ATOM   2300  HB3 ASP A 149      20.337 113.404 122.339  1.00  0.00           H  
ATOM   2301  N   GLN A 150      19.918 109.790 122.170  1.00  0.00           N  
ATOM   2302  CA  GLN A 150      20.393 108.806 121.080  1.00  0.00           C  
ATOM   2303  C   GLN A 150      20.168 109.281 119.647  1.00  0.00           C  
ATOM   2304  O   GLN A 150      20.556 108.558 118.675  1.00  0.00           O  
ATOM   2305  CB  GLN A 150      19.683 107.438 121.384  1.00  0.00           C  
ATOM   2306  CG  GLN A 150      20.146 106.190 120.515  1.00  0.00           C  
ATOM   2307  CD  GLN A 150      20.060 104.830 121.247  1.00  0.00           C  
ATOM   2308  NE2 GLN A 150      21.139 104.349 121.773  1.00  0.00           N  
ATOM   2309  OE1 GLN A 150      19.002 104.231 121.399  1.00  0.00           O  
ATOM   2310  H   GLN A 150      19.006 109.647 122.579  1.00  0.00           H  
ATOM   2311  HA  GLN A 150      21.445 108.557 121.216  1.00  0.00           H  
ATOM   2312  HB2 GLN A 150      19.926 107.207 122.421  1.00  0.00           H  
ATOM   2313  HB3 GLN A 150      18.622 107.613 121.208  1.00  0.00           H  
ATOM   2314  HG2 GLN A 150      19.596 106.329 119.585  1.00  0.00           H  
ATOM   2315  HG3 GLN A 150      21.185 106.335 120.222  1.00  0.00           H  
ATOM   2316 HE21 GLN A 150      20.934 103.500 122.280  1.00  0.00           H  
ATOM   2317 HE22 GLN A 150      22.051 104.733 121.571  1.00  0.00           H  
ATOM   2318  N   SER A 151      19.682 110.519 119.474  1.00  0.00           N  
ATOM   2319  CA  SER A 151      19.754 111.282 118.224  1.00  0.00           C  
ATOM   2320  C   SER A 151      21.095 111.280 117.448  1.00  0.00           C  
ATOM   2321  O   SER A 151      21.089 111.306 116.171  1.00  0.00           O  
ATOM   2322  CB  SER A 151      19.386 112.649 118.499  1.00  0.00           C  
ATOM   2323  OG  SER A 151      20.268 113.302 119.388  1.00  0.00           O  
ATOM   2324  H   SER A 151      19.221 111.006 120.229  1.00  0.00           H  
ATOM   2325  HA  SER A 151      19.005 110.835 117.569  1.00  0.00           H  
ATOM   2326  HB2 SER A 151      19.400 113.267 117.602  1.00  0.00           H  
ATOM   2327  HB3 SER A 151      18.393 112.724 118.942  1.00  0.00           H  
ATOM   2328  HG  SER A 151      21.047 113.659 118.954  1.00  0.00           H  
ATOM   2329  N   GLU A 152      22.314 111.189 118.073  1.00  0.00           N  
ATOM   2330  CA  GLU A 152      23.538 111.226 117.252  1.00  0.00           C  
ATOM   2331  C   GLU A 152      23.832 109.858 116.673  1.00  0.00           C  
ATOM   2332  O   GLU A 152      24.296 109.872 115.549  1.00  0.00           O  
ATOM   2333  CB  GLU A 152      24.734 111.679 118.049  1.00  0.00           C  
ATOM   2334  CG  GLU A 152      24.514 112.949 118.878  1.00  0.00           C  
ATOM   2335  CD  GLU A 152      23.821 113.998 118.102  1.00  0.00           C  
ATOM   2336  OE1 GLU A 152      22.571 114.186 118.264  1.00  0.00           O  
ATOM   2337  OE2 GLU A 152      24.448 114.736 117.366  1.00  0.00           O1-
ATOM   2338  H   GLU A 152      22.313 111.164 119.083  1.00  0.00           H  
ATOM   2339  HA  GLU A 152      23.304 111.876 116.409  1.00  0.00           H  
ATOM   2340  HB2 GLU A 152      25.128 110.869 118.661  1.00  0.00           H  
ATOM   2341  HB3 GLU A 152      25.599 111.874 117.417  1.00  0.00           H  
ATOM   2342  HG2 GLU A 152      23.809 112.668 119.659  1.00  0.00           H  
ATOM   2343  HG3 GLU A 152      25.394 113.327 119.399  1.00  0.00           H  
ATOM   2344  N   HIE A 153      23.385 108.717 117.330  1.00  0.00           N  
ATOM   2345  CA  HIE A 153      23.436 107.382 116.728  1.00  0.00           C  
ATOM   2346  C   HIE A 153      22.316 107.190 115.671  1.00  0.00           C  
ATOM   2347  O   HIE A 153      22.639 106.660 114.573  1.00  0.00           O  
ATOM   2348  CB  HIE A 153      23.185 106.294 117.775  1.00  0.00           C  
ATOM   2349  CG  HIE A 153      24.153 106.227 118.909  1.00  0.00           C  
ATOM   2350  CD2 HIE A 153      25.268 107.006 119.068  1.00  0.00           C  
ATOM   2351  ND1 HIE A 153      23.919 105.511 120.048  1.00  0.00           N  
ATOM   2352  CE1 HIE A 153      25.074 105.631 120.732  1.00  0.00           C  
ATOM   2353  NE2 HIE A 153      25.877 106.582 120.197  1.00  0.00           N  
ATOM   2354  H   HIE A 153      22.829 108.829 118.166  1.00  0.00           H  
ATOM   2355  HA  HIE A 153      24.390 107.162 116.250  1.00  0.00           H  
ATOM   2356  HB2 HIE A 153      22.152 106.227 118.120  1.00  0.00           H  
ATOM   2357  HB3 HIE A 153      23.238 105.359 117.219  1.00  0.00           H  
ATOM   2358  HD2 HIE A 153      25.593 107.616 118.238  1.00  0.00           H  
ATOM   2359  HE1 HIE A 153      25.242 105.172 121.695  1.00  0.00           H  
ATOM   2360  HE2 HIE A 153      26.800 106.800 120.544  1.00  0.00           H  
ATOM   2361  N   ARG A 154      21.144 107.781 115.825  1.00  0.00           N  
ATOM   2362  CA  ARG A 154      20.158 107.862 114.768  1.00  0.00           C  
ATOM   2363  C   ARG A 154      20.686 108.589 113.589  1.00  0.00           C  
ATOM   2364  O   ARG A 154      20.557 107.932 112.547  1.00  0.00           O  
ATOM   2365  CB  ARG A 154      18.882 108.604 115.278  1.00  0.00           C  
ATOM   2366  CG  ARG A 154      18.176 107.947 116.356  1.00  0.00           C  
ATOM   2367  CD  ARG A 154      16.798 108.546 116.738  1.00  0.00           C  
ATOM   2368  NE  ARG A 154      16.561 108.293 118.196  1.00  0.00           N  
ATOM   2369  CZ  ARG A 154      16.198 107.209 118.787  1.00  0.00           C  
ATOM   2370  NH1 ARG A 154      16.184 107.119 120.052  1.00  0.00           N1+
ATOM   2371  NH2 ARG A 154      15.840 106.139 118.159  1.00  0.00           N  
ATOM   2372  H   ARG A 154      20.903 108.072 116.762  1.00  0.00           H  
ATOM   2373  HA  ARG A 154      19.947 106.862 114.390  1.00  0.00           H  
ATOM   2374  HB2 ARG A 154      19.169 109.594 115.630  1.00  0.00           H  
ATOM   2375  HB3 ARG A 154      18.244 108.867 114.435  1.00  0.00           H  
ATOM   2376  HG2 ARG A 154      18.106 106.863 116.260  1.00  0.00           H  
ATOM   2377  HG3 ARG A 154      18.825 108.045 117.227  1.00  0.00           H  
ATOM   2378  HD2 ARG A 154      16.955 109.574 116.413  1.00  0.00           H  
ATOM   2379  HD3 ARG A 154      16.022 108.097 116.117  1.00  0.00           H  
ATOM   2380  HE  ARG A 154      16.992 108.961 118.818  1.00  0.00           H  
ATOM   2381 HH11 ARG A 154      16.304 107.928 120.644  1.00  0.00           H  
ATOM   2382 HH12 ARG A 154      15.981 106.206 120.431  1.00  0.00           H  
ATOM   2383 HH21 ARG A 154      15.678 106.066 117.164  1.00  0.00           H  
ATOM   2384 HH22 ARG A 154      15.738 105.306 118.721  1.00  0.00           H  
ATOM   2385  N   LEU A 155      21.314 109.695 113.765  1.00  0.00           N  
ATOM   2386  CA  LEU A 155      21.799 110.438 112.607  1.00  0.00           C  
ATOM   2387  C   LEU A 155      22.928 109.687 111.838  1.00  0.00           C  
ATOM   2388  O   LEU A 155      22.915 109.726 110.660  1.00  0.00           O  
ATOM   2389  CB  LEU A 155      22.265 111.835 113.085  1.00  0.00           C  
ATOM   2390  CG  LEU A 155      23.017 112.764 112.072  1.00  0.00           C  
ATOM   2391  CD1 LEU A 155      22.010 113.183 110.893  1.00  0.00           C  
ATOM   2392  CD2 LEU A 155      23.376 114.069 112.826  1.00  0.00           C  
ATOM   2393  H   LEU A 155      21.255 110.137 114.671  1.00  0.00           H  
ATOM   2394  HA  LEU A 155      20.965 110.569 111.918  1.00  0.00           H  
ATOM   2395  HB2 LEU A 155      21.349 112.292 113.459  1.00  0.00           H  
ATOM   2396  HB3 LEU A 155      23.001 111.853 113.889  1.00  0.00           H  
ATOM   2397  HG  LEU A 155      23.904 112.309 111.633  1.00  0.00           H  
ATOM   2398 HD11 LEU A 155      21.749 112.332 110.264  1.00  0.00           H  
ATOM   2399 HD12 LEU A 155      21.091 113.648 111.249  1.00  0.00           H  
ATOM   2400 HD13 LEU A 155      22.452 113.897 110.198  1.00  0.00           H  
ATOM   2401 HD21 LEU A 155      22.494 114.515 113.286  1.00  0.00           H  
ATOM   2402 HD22 LEU A 155      24.054 113.820 113.641  1.00  0.00           H  
ATOM   2403 HD23 LEU A 155      23.816 114.802 112.151  1.00  0.00           H  
ATOM   2404  N   ALA A 156      23.871 109.147 112.524  1.00  0.00           N  
ATOM   2405  CA  ALA A 156      25.093 108.461 112.028  1.00  0.00           C  
ATOM   2406  C   ALA A 156      24.747 107.207 111.241  1.00  0.00           C  
ATOM   2407  O   ALA A 156      25.366 106.887 110.193  1.00  0.00           O  
ATOM   2408  CB  ALA A 156      25.979 108.155 113.238  1.00  0.00           C  
ATOM   2409  H   ALA A 156      23.823 109.401 113.501  1.00  0.00           H  
ATOM   2410  HA  ALA A 156      25.541 109.139 111.302  1.00  0.00           H  
ATOM   2411  HB1 ALA A 156      26.332 109.091 113.669  1.00  0.00           H  
ATOM   2412  HB2 ALA A 156      25.422 107.628 114.012  1.00  0.00           H  
ATOM   2413  HB3 ALA A 156      26.757 107.482 112.876  1.00  0.00           H  
ATOM   2414  N   LEU A 157      23.655 106.499 111.626  1.00  0.00           N  
ATOM   2415  CA  LEU A 157      23.160 105.359 110.938  1.00  0.00           C  
ATOM   2416  C   LEU A 157      22.192 105.721 109.785  1.00  0.00           C  
ATOM   2417  O   LEU A 157      22.146 104.995 108.776  1.00  0.00           O  
ATOM   2418  CB  LEU A 157      22.424 104.514 111.957  1.00  0.00           C  
ATOM   2419  CG  LEU A 157      22.161 103.021 111.695  1.00  0.00           C  
ATOM   2420  CD1 LEU A 157      23.318 102.257 111.127  1.00  0.00           C  
ATOM   2421  CD2 LEU A 157      21.972 102.320 113.013  1.00  0.00           C  
ATOM   2422  H   LEU A 157      23.271 106.791 112.513  1.00  0.00           H  
ATOM   2423  HA  LEU A 157      23.994 104.791 110.524  1.00  0.00           H  
ATOM   2424  HB2 LEU A 157      22.971 104.662 112.888  1.00  0.00           H  
ATOM   2425  HB3 LEU A 157      21.461 104.994 112.133  1.00  0.00           H  
ATOM   2426  HG  LEU A 157      21.279 102.859 111.077  1.00  0.00           H  
ATOM   2427 HD11 LEU A 157      24.210 102.434 111.728  1.00  0.00           H  
ATOM   2428 HD12 LEU A 157      23.024 101.210 111.050  1.00  0.00           H  
ATOM   2429 HD13 LEU A 157      23.470 102.647 110.120  1.00  0.00           H  
ATOM   2430 HD21 LEU A 157      21.275 102.854 113.660  1.00  0.00           H  
ATOM   2431 HD22 LEU A 157      21.728 101.261 112.936  1.00  0.00           H  
ATOM   2432 HD23 LEU A 157      22.929 102.252 113.531  1.00  0.00           H  
ATOM   2433  N   LYS A 158      21.407 106.772 109.909  1.00  0.00           N  
ATOM   2434  CA  LYS A 158      20.586 107.362 108.736  1.00  0.00           C  
ATOM   2435  C   LYS A 158      21.578 107.759 107.580  1.00  0.00           C  
ATOM   2436  O   LYS A 158      21.440 107.289 106.466  1.00  0.00           O  
ATOM   2437  CB  LYS A 158      19.897 108.634 109.253  1.00  0.00           C  
ATOM   2438  CG  LYS A 158      18.710 108.902 108.308  1.00  0.00           C  
ATOM   2439  CD  LYS A 158      18.000 110.239 108.631  1.00  0.00           C  
ATOM   2440  CE  LYS A 158      17.301 110.301 109.941  1.00  0.00           C  
ATOM   2441  NZ  LYS A 158      16.278 111.337 109.909  1.00  0.00           N1+
ATOM   2442  H   LYS A 158      21.348 107.227 110.809  1.00  0.00           H  
ATOM   2443  HA  LYS A 158      19.798 106.708 108.363  1.00  0.00           H  
ATOM   2444  HB2 LYS A 158      19.426 108.534 110.231  1.00  0.00           H  
ATOM   2445  HB3 LYS A 158      20.524 109.525 109.245  1.00  0.00           H  
ATOM   2446  HG2 LYS A 158      18.934 108.887 107.242  1.00  0.00           H  
ATOM   2447  HG3 LYS A 158      18.024 108.071 108.479  1.00  0.00           H  
ATOM   2448  HD2 LYS A 158      18.788 110.991 108.590  1.00  0.00           H  
ATOM   2449  HD3 LYS A 158      17.238 110.381 107.864  1.00  0.00           H  
ATOM   2450  HE2 LYS A 158      16.843 109.362 110.247  1.00  0.00           H  
ATOM   2451  HE3 LYS A 158      18.026 110.632 110.686  1.00  0.00           H  
ATOM   2452  HZ1 LYS A 158      16.675 112.265 109.878  1.00  0.00           H  
ATOM   2453  HZ2 LYS A 158      15.609 111.274 109.157  1.00  0.00           H  
ATOM   2454  HZ3 LYS A 158      15.789 111.386 110.792  1.00  0.00           H  
ATOM   2455  N   ASN A 159      22.694 108.447 107.884  1.00  0.00           N  
ATOM   2456  CA  ASN A 159      23.703 108.745 106.909  1.00  0.00           C  
ATOM   2457  C   ASN A 159      24.280 107.522 106.188  1.00  0.00           C  
ATOM   2458  O   ASN A 159      24.387 107.491 104.912  1.00  0.00           O  
ATOM   2459  CB  ASN A 159      24.900 109.415 107.652  1.00  0.00           C  
ATOM   2460  CG  ASN A 159      24.501 110.823 108.056  1.00  0.00           C  
ATOM   2461  ND2 ASN A 159      25.350 111.501 108.847  1.00  0.00           N  
ATOM   2462  OD1 ASN A 159      23.551 111.419 107.635  1.00  0.00           O  
ATOM   2463  H   ASN A 159      22.767 108.807 108.824  1.00  0.00           H  
ATOM   2464  HA  ASN A 159      23.292 109.298 106.064  1.00  0.00           H  
ATOM   2465  HB2 ASN A 159      25.196 108.818 108.516  1.00  0.00           H  
ATOM   2466  HB3 ASN A 159      25.765 109.512 106.997  1.00  0.00           H  
ATOM   2467 HD21 ASN A 159      25.184 112.481 109.032  1.00  0.00           H  
ATOM   2468 HD22 ASN A 159      26.049 111.004 109.381  1.00  0.00           H  
ATOM   2469  N   ILE A 160      24.381 106.412 106.979  1.00  0.00           N  
ATOM   2470  CA  ILE A 160      24.940 105.171 106.395  1.00  0.00           C  
ATOM   2471  C   ILE A 160      23.957 104.438 105.484  1.00  0.00           C  
ATOM   2472  O   ILE A 160      24.172 104.178 104.331  1.00  0.00           O  
ATOM   2473  CB  ILE A 160      25.555 104.268 107.501  1.00  0.00           C  
ATOM   2474  CG1 ILE A 160      26.793 104.906 108.156  1.00  0.00           C  
ATOM   2475  CG2 ILE A 160      26.029 102.940 106.914  1.00  0.00           C  
ATOM   2476  CD1 ILE A 160      27.280 104.193 109.383  1.00  0.00           C  
ATOM   2477  H   ILE A 160      24.289 106.521 107.978  1.00  0.00           H  
ATOM   2478  HA  ILE A 160      25.817 105.404 105.792  1.00  0.00           H  
ATOM   2479  HB  ILE A 160      24.827 104.025 108.274  1.00  0.00           H  
ATOM   2480 HG12 ILE A 160      27.571 105.022 107.402  1.00  0.00           H  
ATOM   2481 HG13 ILE A 160      26.508 105.940 108.345  1.00  0.00           H  
ATOM   2482 HG21 ILE A 160      26.839 102.958 106.184  1.00  0.00           H  
ATOM   2483 HG22 ILE A 160      26.209 102.228 107.720  1.00  0.00           H  
ATOM   2484 HG23 ILE A 160      25.174 102.429 106.472  1.00  0.00           H  
ATOM   2485 HD11 ILE A 160      27.759 103.251 109.118  1.00  0.00           H  
ATOM   2486 HD12 ILE A 160      28.140 104.787 109.690  1.00  0.00           H  
ATOM   2487 HD13 ILE A 160      26.471 104.141 110.112  1.00  0.00           H  
ATOM   2488  N   ALA A 161      22.713 104.365 105.929  1.00  0.00           N  
ATOM   2489  CA  ALA A 161      21.558 104.114 105.120  1.00  0.00           C  
ATOM   2490  C   ALA A 161      21.354 104.974 103.871  1.00  0.00           C  
ATOM   2491  O   ALA A 161      20.835 104.471 102.842  1.00  0.00           O  
ATOM   2492  CB  ALA A 161      20.349 104.075 106.042  1.00  0.00           C  
ATOM   2493  H   ALA A 161      22.476 104.911 106.745  1.00  0.00           H  
ATOM   2494  HA  ALA A 161      21.624 103.073 104.803  1.00  0.00           H  
ATOM   2495  HB1 ALA A 161      20.051 105.095 106.286  1.00  0.00           H  
ATOM   2496  HB2 ALA A 161      19.524 103.549 105.563  1.00  0.00           H  
ATOM   2497  HB3 ALA A 161      20.610 103.444 106.892  1.00  0.00           H  
ATOM   2498  N   SER A 162      21.688 106.285 103.886  1.00  0.00           N  
ATOM   2499  CA  SER A 162      21.560 107.184 102.720  1.00  0.00           C  
ATOM   2500  C   SER A 162      22.423 106.881 101.504  1.00  0.00           C  
ATOM   2501  O   SER A 162      22.142 107.145 100.348  1.00  0.00           O  
ATOM   2502  CB  SER A 162      21.665 108.677 103.087  1.00  0.00           C  
ATOM   2503  OG  SER A 162      23.029 109.131 103.149  1.00  0.00           O  
ATOM   2504  H   SER A 162      21.887 106.634 104.812  1.00  0.00           H  
ATOM   2505  HA  SER A 162      20.546 107.093 102.329  1.00  0.00           H  
ATOM   2506  HB2 SER A 162      21.184 109.163 102.238  1.00  0.00           H  
ATOM   2507  HB3 SER A 162      21.113 108.878 104.006  1.00  0.00           H  
ATOM   2508  HG  SER A 162      23.424 108.496 103.752  1.00  0.00           H  
ATOM   2509  N   MET A 163      23.546 106.130 101.792  1.00  0.00           N  
ATOM   2510  CA  MET A 163      24.462 105.679 100.789  1.00  0.00           C  
ATOM   2511  C   MET A 163      23.866 104.738  99.695  1.00  0.00           C  
ATOM   2512  O   MET A 163      24.283 104.641  98.563  1.00  0.00           O  
ATOM   2513  CB  MET A 163      25.546 104.837 101.366  1.00  0.00           C  
ATOM   2514  CG  MET A 163      26.358 105.691 102.347  1.00  0.00           C  
ATOM   2515  SD  MET A 163      27.507 107.012 101.717  1.00  0.00           S  
ATOM   2516  CE  MET A 163      26.356 108.425 101.996  1.00  0.00           C  
ATOM   2517  H   MET A 163      23.784 105.931 102.754  1.00  0.00           H  
ATOM   2518  HA  MET A 163      24.868 106.558 100.287  1.00  0.00           H  
ATOM   2519  HB2 MET A 163      25.061 103.987 101.846  1.00  0.00           H  
ATOM   2520  HB3 MET A 163      26.304 104.467 100.675  1.00  0.00           H  
ATOM   2521  HG2 MET A 163      25.725 106.061 103.153  1.00  0.00           H  
ATOM   2522  HG3 MET A 163      26.952 104.998 102.942  1.00  0.00           H  
ATOM   2523  HE1 MET A 163      25.883 108.218 102.956  1.00  0.00           H  
ATOM   2524  HE2 MET A 163      26.990 109.303 102.110  1.00  0.00           H  
ATOM   2525  HE3 MET A 163      25.709 108.493 101.122  1.00  0.00           H  
ATOM   2526  N   VAL A 164      22.780 104.070 100.025  1.00  0.00           N  
ATOM   2527  CA  VAL A 164      22.201 102.843  99.365  1.00  0.00           C  
ATOM   2528  C   VAL A 164      21.374 103.015  98.087  1.00  0.00           C  
ATOM   2529  O   VAL A 164      20.436 103.793  98.059  1.00  0.00           O  
ATOM   2530  CB  VAL A 164      21.359 102.078 100.391  1.00  0.00           C  
ATOM   2531  CG1 VAL A 164      20.860 100.766  99.833  1.00  0.00           C  
ATOM   2532  CG2 VAL A 164      22.217 101.641 101.647  1.00  0.00           C  
ATOM   2533  H   VAL A 164      22.615 104.249 101.005  1.00  0.00           H  
ATOM   2534  HA  VAL A 164      23.001 102.180  99.037  1.00  0.00           H  
ATOM   2535  HB  VAL A 164      20.509 102.630 100.790  1.00  0.00           H  
ATOM   2536 HG11 VAL A 164      21.683 100.220  99.371  1.00  0.00           H  
ATOM   2537 HG12 VAL A 164      20.432 100.241 100.686  1.00  0.00           H  
ATOM   2538 HG13 VAL A 164      20.114 100.848  99.042  1.00  0.00           H  
ATOM   2539 HG21 VAL A 164      22.976 101.004 101.192  1.00  0.00           H  
ATOM   2540 HG22 VAL A 164      22.598 102.550 102.111  1.00  0.00           H  
ATOM   2541 HG23 VAL A 164      21.719 101.009 102.383  1.00  0.00           H  
ATOM   2542  N   ARG A 165      21.709 102.152  97.075  1.00  0.00           N  
ATOM   2543  CA  ARG A 165      20.986 102.156  95.804  1.00  0.00           C  
ATOM   2544  C   ARG A 165      19.517 101.853  95.989  1.00  0.00           C  
ATOM   2545  O   ARG A 165      19.191 101.115  96.929  1.00  0.00           O  
ATOM   2546  CB  ARG A 165      21.706 101.081  94.933  1.00  0.00           C  
ATOM   2547  CG  ARG A 165      21.240 100.968  93.471  1.00  0.00           C  
ATOM   2548  CD  ARG A 165      22.262 100.158  92.669  1.00  0.00           C  
ATOM   2549  NE  ARG A 165      21.705  99.670  91.432  1.00  0.00           N  
ATOM   2550  CZ  ARG A 165      22.339  99.017  90.499  1.00  0.00           C  
ATOM   2551  NH1 ARG A 165      21.723  98.613  89.432  1.00  0.00           N1+
ATOM   2552  NH2 ARG A 165      23.613  98.688  90.492  1.00  0.00           N  
ATOM   2553  H   ARG A 165      22.460 101.490  97.208  1.00  0.00           H  
ATOM   2554  HA  ARG A 165      21.141 103.126  95.331  1.00  0.00           H  
ATOM   2555  HB2 ARG A 165      22.758 101.335  95.060  1.00  0.00           H  
ATOM   2556  HB3 ARG A 165      21.606 100.050  95.273  1.00  0.00           H  
ATOM   2557  HG2 ARG A 165      20.265 100.482  93.417  1.00  0.00           H  
ATOM   2558  HG3 ARG A 165      21.213 101.992  93.097  1.00  0.00           H  
ATOM   2559  HD2 ARG A 165      23.058 100.857  92.413  1.00  0.00           H  
ATOM   2560  HD3 ARG A 165      22.497  99.300  93.301  1.00  0.00           H  
ATOM   2561  HE  ARG A 165      20.766  99.983  91.230  1.00  0.00           H  
ATOM   2562 HH11 ARG A 165      20.773  98.921  89.282  1.00  0.00           H  
ATOM   2563 HH12 ARG A 165      22.199  98.255  88.615  1.00  0.00           H  
ATOM   2564 HH21 ARG A 165      24.184  99.008  91.260  1.00  0.00           H  
ATOM   2565 HH22 ARG A 165      23.992  98.098  89.765  1.00  0.00           H  
ATOM   2566  N   PRO A 166      18.551 102.174  95.088  1.00  0.00           N  
ATOM   2567  CA  PRO A 166      17.165 101.661  95.154  1.00  0.00           C  
ATOM   2568  C   PRO A 166      16.969 100.172  95.191  1.00  0.00           C  
ATOM   2569  O   PRO A 166      17.154  99.480  94.159  1.00  0.00           O  
ATOM   2570  CB  PRO A 166      16.422 102.409  94.029  1.00  0.00           C  
ATOM   2571  CG  PRO A 166      17.354 103.613  93.686  1.00  0.00           C  
ATOM   2572  CD  PRO A 166      18.765 103.085  93.960  1.00  0.00           C  
ATOM   2573  HA  PRO A 166      16.761 102.054  96.088  1.00  0.00           H  
ATOM   2574  HB2 PRO A 166      16.380 101.820  93.113  1.00  0.00           H  
ATOM   2575  HB3 PRO A 166      15.390 102.621  94.313  1.00  0.00           H  
ATOM   2576  HG2 PRO A 166      17.343 103.829  92.619  1.00  0.00           H  
ATOM   2577  HG3 PRO A 166      17.070 104.479  94.285  1.00  0.00           H  
ATOM   2578  HD2 PRO A 166      19.036 102.515  93.071  1.00  0.00           H  
ATOM   2579  HD3 PRO A 166      19.429 103.930  94.146  1.00  0.00           H  
ATOM   2580  N   GLY A 167      16.761  99.604  96.364  1.00  0.00           N  
ATOM   2581  CA  GLY A 167      16.861  98.123  96.607  1.00  0.00           C  
ATOM   2582  C   GLY A 167      18.190  97.494  96.894  1.00  0.00           C  
ATOM   2583  O   GLY A 167      18.315  96.278  96.774  1.00  0.00           O  
ATOM   2584  H   GLY A 167      16.829 100.182  97.190  1.00  0.00           H  
ATOM   2585  HA2 GLY A 167      16.145  97.876  97.392  1.00  0.00           H  
ATOM   2586  HA3 GLY A 167      16.584  97.674  95.653  1.00  0.00           H  
ATOM   2587  N   GLY A 168      19.146  98.305  97.288  1.00  0.00           N  
ATOM   2588  CA  GLY A 168      20.479  97.831  97.699  1.00  0.00           C  
ATOM   2589  C   GLY A 168      20.571  97.345  99.135  1.00  0.00           C  
ATOM   2590  O   GLY A 168      19.572  97.323  99.861  1.00  0.00           O  
ATOM   2591  H   GLY A 168      18.976  99.294  97.184  1.00  0.00           H  
ATOM   2592  HA2 GLY A 168      20.888  97.004  97.118  1.00  0.00           H  
ATOM   2593  HA3 GLY A 168      21.263  98.580  97.583  1.00  0.00           H  
ATOM   2594  N   LEU A 169      21.789  96.882  99.496  1.00  0.00           N  
ATOM   2595  CA  LEU A 169      22.014  96.083 100.762  1.00  0.00           C  
ATOM   2596  C   LEU A 169      22.842  96.942 101.815  1.00  0.00           C  
ATOM   2597  O   LEU A 169      23.781  97.652 101.392  1.00  0.00           O  
ATOM   2598  CB  LEU A 169      22.856  94.828 100.460  1.00  0.00           C  
ATOM   2599  CG  LEU A 169      22.369  93.960  99.277  1.00  0.00           C  
ATOM   2600  CD1 LEU A 169      23.392  92.865  98.919  1.00  0.00           C  
ATOM   2601  CD2 LEU A 169      21.108  93.211  99.606  1.00  0.00           C  
ATOM   2602  H   LEU A 169      22.444  96.711  98.746  1.00  0.00           H  
ATOM   2603  HA  LEU A 169      21.020  95.780 101.090  1.00  0.00           H  
ATOM   2604  HB2 LEU A 169      23.902  95.098 100.318  1.00  0.00           H  
ATOM   2605  HB3 LEU A 169      22.872  94.231 101.371  1.00  0.00           H  
ATOM   2606  HG  LEU A 169      22.208  94.621  98.426  1.00  0.00           H  
ATOM   2607 HD11 LEU A 169      24.358  93.368  98.867  1.00  0.00           H  
ATOM   2608 HD12 LEU A 169      23.503  92.194  99.770  1.00  0.00           H  
ATOM   2609 HD13 LEU A 169      23.130  92.443  97.948  1.00  0.00           H  
ATOM   2610 HD21 LEU A 169      20.294  93.866  99.916  1.00  0.00           H  
ATOM   2611 HD22 LEU A 169      20.957  92.535  98.765  1.00  0.00           H  
ATOM   2612 HD23 LEU A 169      21.201  92.585 100.494  1.00  0.00           H  
ATOM   2613  N   LEU A 170      22.693  96.679 103.118  1.00  0.00           N  
ATOM   2614  CA  LEU A 170      23.579  97.068 104.154  1.00  0.00           C  
ATOM   2615  C   LEU A 170      23.988  96.005 105.114  1.00  0.00           C  
ATOM   2616  O   LEU A 170      23.114  95.265 105.581  1.00  0.00           O  
ATOM   2617  CB  LEU A 170      22.978  98.319 104.858  1.00  0.00           C  
ATOM   2618  CG  LEU A 170      23.630  98.719 106.216  1.00  0.00           C  
ATOM   2619  CD1 LEU A 170      25.035  99.369 106.083  1.00  0.00           C  
ATOM   2620  CD2 LEU A 170      22.726  99.779 106.868  1.00  0.00           C  
ATOM   2621  H   LEU A 170      21.880  96.155 103.411  1.00  0.00           H  
ATOM   2622  HA  LEU A 170      24.559  97.424 103.838  1.00  0.00           H  
ATOM   2623  HB2 LEU A 170      23.215  99.161 104.209  1.00  0.00           H  
ATOM   2624  HB3 LEU A 170      21.914  98.247 105.080  1.00  0.00           H  
ATOM   2625  HG  LEU A 170      23.731  97.861 106.881  1.00  0.00           H  
ATOM   2626 HD11 LEU A 170      25.025 100.197 105.375  1.00  0.00           H  
ATOM   2627 HD12 LEU A 170      25.323  99.796 107.044  1.00  0.00           H  
ATOM   2628 HD13 LEU A 170      25.770  98.629 105.768  1.00  0.00           H  
ATOM   2629 HD21 LEU A 170      21.723  99.352 106.879  1.00  0.00           H  
ATOM   2630 HD22 LEU A 170      23.071 100.178 107.822  1.00  0.00           H  
ATOM   2631 HD23 LEU A 170      22.532 100.607 106.186  1.00  0.00           H  
ATOM   2632  N   VAL A 171      25.370  95.846 105.396  1.00  0.00           N  
ATOM   2633  CA  VAL A 171      25.866  94.748 106.242  1.00  0.00           C  
ATOM   2634  C   VAL A 171      26.589  95.422 107.373  1.00  0.00           C  
ATOM   2635  O   VAL A 171      27.610  96.132 107.195  1.00  0.00           O  
ATOM   2636  CB  VAL A 171      26.765  93.749 105.436  1.00  0.00           C  
ATOM   2637  CG1 VAL A 171      26.980  92.590 106.391  1.00  0.00           C  
ATOM   2638  CG2 VAL A 171      26.148  93.256 104.089  1.00  0.00           C  
ATOM   2639  H   VAL A 171      25.985  96.350 104.773  1.00  0.00           H  
ATOM   2640  HA  VAL A 171      25.017  94.179 106.621  1.00  0.00           H  
ATOM   2641  HB  VAL A 171      27.680  94.297 105.209  1.00  0.00           H  
ATOM   2642 HG11 VAL A 171      26.055  92.122 106.725  1.00  0.00           H  
ATOM   2643 HG12 VAL A 171      27.462  91.735 105.914  1.00  0.00           H  
ATOM   2644 HG13 VAL A 171      27.563  92.825 107.282  1.00  0.00           H  
ATOM   2645 HG21 VAL A 171      26.152  94.145 103.458  1.00  0.00           H  
ATOM   2646 HG22 VAL A 171      26.960  92.675 103.653  1.00  0.00           H  
ATOM   2647 HG23 VAL A 171      25.203  92.717 104.150  1.00  0.00           H  
ATOM   2648  N   ILE A 172      26.252  95.108 108.616  1.00  0.00           N  
ATOM   2649  CA  ILE A 172      26.705  95.893 109.778  1.00  0.00           C  
ATOM   2650  C   ILE A 172      26.610  95.059 111.064  1.00  0.00           C  
ATOM   2651  O   ILE A 172      25.857  94.142 111.073  1.00  0.00           O  
ATOM   2652  CB  ILE A 172      25.930  97.259 109.856  1.00  0.00           C  
ATOM   2653  CG1 ILE A 172      26.488  98.242 110.931  1.00  0.00           C  
ATOM   2654  CG2 ILE A 172      24.474  97.171 110.298  1.00  0.00           C  
ATOM   2655  CD1 ILE A 172      26.427  99.734 110.643  1.00  0.00           C  
ATOM   2656  H   ILE A 172      25.454  94.505 108.754  1.00  0.00           H  
ATOM   2657  HA  ILE A 172      27.734  96.216 109.626  1.00  0.00           H  
ATOM   2658  HB  ILE A 172      26.041  97.817 108.927  1.00  0.00           H  
ATOM   2659 HG12 ILE A 172      25.936  98.148 111.865  1.00  0.00           H  
ATOM   2660 HG13 ILE A 172      27.535  98.012 111.134  1.00  0.00           H  
ATOM   2661 HG21 ILE A 172      24.052  98.173 110.386  1.00  0.00           H  
ATOM   2662 HG22 ILE A 172      23.871  96.539 109.645  1.00  0.00           H  
ATOM   2663 HG23 ILE A 172      24.487  96.584 111.217  1.00  0.00           H  
ATOM   2664 HD11 ILE A 172      26.964  99.774 109.695  1.00  0.00           H  
ATOM   2665 HD12 ILE A 172      25.391 100.049 110.516  1.00  0.00           H  
ATOM   2666 HD13 ILE A 172      26.951 100.224 111.464  1.00  0.00           H  
ATOM   2667  N   ASP A 173      27.356  95.307 112.117  1.00  0.00           N  
ATOM   2668  CA  ASP A 173      27.700  94.325 113.159  1.00  0.00           C  
ATOM   2669  C   ASP A 173      28.149  94.880 114.508  1.00  0.00           C  
ATOM   2670  O   ASP A 173      28.882  95.895 114.632  1.00  0.00           O  
ATOM   2671  CB  ASP A 173      28.818  93.401 112.586  1.00  0.00           C  
ATOM   2672  CG  ASP A 173      30.197  94.019 112.200  1.00  0.00           C  
ATOM   2673  OD1 ASP A 173      31.148  93.300 112.578  1.00  0.00           O  
ATOM   2674  OD2 ASP A 173      30.374  95.160 111.663  1.00  0.00           O1-
ATOM   2675  H   ASP A 173      27.943  96.121 112.007  1.00  0.00           H  
ATOM   2676  HA  ASP A 173      26.798  93.754 113.378  1.00  0.00           H  
ATOM   2677  HB2 ASP A 173      28.978  92.513 113.196  1.00  0.00           H  
ATOM   2678  HB3 ASP A 173      28.428  92.949 111.673  1.00  0.00           H  
ATOM   2679  N   HIE A 174      27.932  94.024 115.564  1.00  0.00           N  
ATOM   2680  CA  HIE A 174      28.417  94.335 116.894  1.00  0.00           C  
ATOM   2681  C   HIE A 174      28.740  93.084 117.776  1.00  0.00           C  
ATOM   2682  O   HIE A 174      28.567  91.882 117.409  1.00  0.00           O  
ATOM   2683  CB  HIE A 174      27.210  95.108 117.522  1.00  0.00           C  
ATOM   2684  CG  HIE A 174      25.809  94.509 117.376  1.00  0.00           C  
ATOM   2685  CD2 HIE A 174      24.924  94.651 116.339  1.00  0.00           C  
ATOM   2686  ND1 HIE A 174      25.196  93.710 118.370  1.00  0.00           N  
ATOM   2687  CE1 HIE A 174      23.945  93.552 117.980  1.00  0.00           C  
ATOM   2688  NE2 HIE A 174      23.802  93.995 116.746  1.00  0.00           N  
ATOM   2689  H   HIE A 174      27.511  93.113 115.446  1.00  0.00           H  
ATOM   2690  HA  HIE A 174      29.283  94.996 116.872  1.00  0.00           H  
ATOM   2691  HB2 HIE A 174      27.343  95.299 118.587  1.00  0.00           H  
ATOM   2692  HB3 HIE A 174      27.088  96.072 117.027  1.00  0.00           H  
ATOM   2693  HD2 HIE A 174      25.055  95.230 115.438  1.00  0.00           H  
ATOM   2694  HE1 HIE A 174      23.168  92.923 118.388  1.00  0.00           H  
ATOM   2695  HE2 HIE A 174      23.046  93.720 116.135  1.00  0.00           H  
ATOM   2696  N   ARG A 175      29.208  93.254 119.037  1.00  0.00           N  
ATOM   2697  CA  ARG A 175      29.470  92.189 120.080  1.00  0.00           C  
ATOM   2698  C   ARG A 175      28.119  91.912 120.737  1.00  0.00           C  
ATOM   2699  O   ARG A 175      27.314  92.817 120.814  1.00  0.00           O  
ATOM   2700  CB  ARG A 175      30.526  92.661 121.074  1.00  0.00           C  
ATOM   2701  CG  ARG A 175      31.893  92.483 120.549  1.00  0.00           C  
ATOM   2702  CD  ARG A 175      32.982  92.890 121.524  1.00  0.00           C  
ATOM   2703  NE  ARG A 175      34.300  92.577 120.987  1.00  0.00           N  
ATOM   2704  CZ  ARG A 175      34.961  91.532 121.297  1.00  0.00           C  
ATOM   2705  NH1 ARG A 175      34.571  90.603 122.131  1.00  0.00           N1+
ATOM   2706  NH2 ARG A 175      36.206  91.404 120.973  1.00  0.00           N  
ATOM   2707  H   ARG A 175      29.167  94.212 119.352  1.00  0.00           H  
ATOM   2708  HA  ARG A 175      29.840  91.304 119.562  1.00  0.00           H  
ATOM   2709  HB2 ARG A 175      30.452  93.746 121.134  1.00  0.00           H  
ATOM   2710  HB3 ARG A 175      30.355  92.109 122.000  1.00  0.00           H  
ATOM   2711  HG2 ARG A 175      31.998  91.425 120.309  1.00  0.00           H  
ATOM   2712  HG3 ARG A 175      31.956  93.054 119.623  1.00  0.00           H  
ATOM   2713  HD2 ARG A 175      32.960  93.962 121.718  1.00  0.00           H  
ATOM   2714  HD3 ARG A 175      32.803  92.358 122.460  1.00  0.00           H  
ATOM   2715  HE  ARG A 175      34.735  93.098 120.239  1.00  0.00           H  
ATOM   2716 HH11 ARG A 175      33.743  90.740 122.692  1.00  0.00           H  
ATOM   2717 HH12 ARG A 175      35.191  89.819 122.275  1.00  0.00           H  
ATOM   2718 HH21 ARG A 175      36.660  92.055 120.349  1.00  0.00           H  
ATOM   2719 HH22 ARG A 175      36.777  90.696 121.413  1.00  0.00           H  
ATOM   2720  N   ASN A 176      27.967  90.738 121.331  1.00  0.00           N  
ATOM   2721  CA  ASN A 176      26.851  90.374 122.268  1.00  0.00           C  
ATOM   2722  C   ASN A 176      26.775  91.288 123.516  1.00  0.00           C  
ATOM   2723  O   ASN A 176      27.167  90.813 124.571  1.00  0.00           O  
ATOM   2724  CB  ASN A 176      26.952  88.903 122.428  1.00  0.00           C  
ATOM   2725  CG  ASN A 176      25.819  88.192 123.061  1.00  0.00           C  
ATOM   2726  ND2 ASN A 176      25.770  86.894 122.893  1.00  0.00           N  
ATOM   2727  OD1 ASN A 176      24.900  88.749 123.682  1.00  0.00           O  
ATOM   2728  H   ASN A 176      28.616  90.013 121.060  1.00  0.00           H  
ATOM   2729  HA  ASN A 176      25.878  90.506 121.796  1.00  0.00           H  
ATOM   2730  HB2 ASN A 176      27.132  88.500 121.431  1.00  0.00           H  
ATOM   2731  HB3 ASN A 176      27.888  88.710 122.952  1.00  0.00           H  
ATOM   2732 HD21 ASN A 176      24.951  86.390 123.198  1.00  0.00           H  
ATOM   2733 HD22 ASN A 176      26.442  86.431 122.297  1.00  0.00           H  
ATOM   2734  N   TYR A 177      26.455  92.578 123.388  1.00  0.00           N  
ATOM   2735  CA  TYR A 177      26.450  93.544 124.492  1.00  0.00           C  
ATOM   2736  C   TYR A 177      25.375  93.212 125.593  1.00  0.00           C  
ATOM   2737  O   TYR A 177      25.667  93.540 126.711  1.00  0.00           O  
ATOM   2738  CB  TYR A 177      26.414  95.003 123.905  1.00  0.00           C  
ATOM   2739  CG  TYR A 177      27.650  95.460 123.095  1.00  0.00           C  
ATOM   2740  CD1 TYR A 177      28.928  95.575 123.727  1.00  0.00           C  
ATOM   2741  CD2 TYR A 177      27.470  95.772 121.746  1.00  0.00           C  
ATOM   2742  CE1 TYR A 177      30.075  95.926 122.957  1.00  0.00           C  
ATOM   2743  CE2 TYR A 177      28.649  96.219 121.023  1.00  0.00           C  
ATOM   2744  CZ  TYR A 177      29.932  96.248 121.638  1.00  0.00           C  
ATOM   2745  OH  TYR A 177      31.007  96.564 120.888  1.00  0.00           O  
ATOM   2746  H   TYR A 177      26.357  92.859 122.423  1.00  0.00           H  
ATOM   2747  HA  TYR A 177      27.402  93.363 124.992  1.00  0.00           H  
ATOM   2748  HB2 TYR A 177      25.520  95.112 123.291  1.00  0.00           H  
ATOM   2749  HB3 TYR A 177      26.357  95.658 124.775  1.00  0.00           H  
ATOM   2750  HD1 TYR A 177      29.072  95.428 124.787  1.00  0.00           H  
ATOM   2751  HD2 TYR A 177      26.489  95.880 121.306  1.00  0.00           H  
ATOM   2752  HE1 TYR A 177      31.075  96.055 123.347  1.00  0.00           H  
ATOM   2753  HE2 TYR A 177      28.551  96.562 120.004  1.00  0.00           H  
ATOM   2754  HH  TYR A 177      30.842  96.581 119.943  1.00  0.00           H  
ATOM   2755  N   ASP A 178      24.297  92.457 125.315  1.00  0.00           N  
ATOM   2756  CA  ASP A 178      23.462  91.842 126.362  1.00  0.00           C  
ATOM   2757  C   ASP A 178      24.291  90.929 127.286  1.00  0.00           C  
ATOM   2758  O   ASP A 178      24.123  90.984 128.496  1.00  0.00           O  
ATOM   2759  CB  ASP A 178      22.349  91.116 125.664  1.00  0.00           C  
ATOM   2760  CG  ASP A 178      21.587  92.040 124.760  1.00  0.00           C  
ATOM   2761  OD1 ASP A 178      20.892  92.876 125.328  1.00  0.00           O  
ATOM   2762  OD2 ASP A 178      21.893  92.033 123.550  1.00  0.00           O1-
ATOM   2763  H   ASP A 178      24.158  92.177 124.354  1.00  0.00           H  
ATOM   2764  HA  ASP A 178      23.039  92.629 126.986  1.00  0.00           H  
ATOM   2765  HB2 ASP A 178      22.747  90.281 125.086  1.00  0.00           H  
ATOM   2766  HB3 ASP A 178      21.735  90.720 126.473  1.00  0.00           H  
ATOM   2767  N   TYR A 179      25.129  90.028 126.740  1.00  0.00           N  
ATOM   2768  CA  TYR A 179      25.909  89.190 127.598  1.00  0.00           C  
ATOM   2769  C   TYR A 179      26.961  89.923 128.482  1.00  0.00           C  
ATOM   2770  O   TYR A 179      27.120  89.520 129.657  1.00  0.00           O  
ATOM   2771  CB  TYR A 179      26.528  88.128 126.713  1.00  0.00           C  
ATOM   2772  CG  TYR A 179      27.339  87.108 127.423  1.00  0.00           C  
ATOM   2773  CD1 TYR A 179      28.674  87.345 127.683  1.00  0.00           C  
ATOM   2774  CD2 TYR A 179      26.702  85.924 127.779  1.00  0.00           C  
ATOM   2775  CE1 TYR A 179      29.326  86.345 128.457  1.00  0.00           C  
ATOM   2776  CE2 TYR A 179      27.490  84.960 128.524  1.00  0.00           C  
ATOM   2777  CZ  TYR A 179      28.806  85.179 128.914  1.00  0.00           C  
ATOM   2778  OH  TYR A 179      29.502  84.166 129.555  1.00  0.00           O  
ATOM   2779  H   TYR A 179      24.962  89.765 125.779  1.00  0.00           H  
ATOM   2780  HA  TYR A 179      25.257  88.697 128.319  1.00  0.00           H  
ATOM   2781  HB2 TYR A 179      25.744  87.621 126.151  1.00  0.00           H  
ATOM   2782  HB3 TYR A 179      27.219  88.574 125.998  1.00  0.00           H  
ATOM   2783  HD1 TYR A 179      29.301  88.195 127.456  1.00  0.00           H  
ATOM   2784  HD2 TYR A 179      25.741  85.706 127.338  1.00  0.00           H  
ATOM   2785  HE1 TYR A 179      30.376  86.432 128.691  1.00  0.00           H  
ATOM   2786  HE2 TYR A 179      27.012  83.992 128.577  1.00  0.00           H  
ATOM   2787  HH  TYR A 179      30.447  84.143 129.387  1.00  0.00           H  
ATOM   2788  N   ILE A 180      27.637  90.898 127.893  1.00  0.00           N  
ATOM   2789  CA  ILE A 180      28.658  91.637 128.599  1.00  0.00           C  
ATOM   2790  C   ILE A 180      27.981  92.412 129.747  1.00  0.00           C  
ATOM   2791  O   ILE A 180      28.595  92.451 130.824  1.00  0.00           O  
ATOM   2792  CB  ILE A 180      29.561  92.566 127.781  1.00  0.00           C  
ATOM   2793  CG1 ILE A 180      30.135  91.746 126.652  1.00  0.00           C  
ATOM   2794  CG2 ILE A 180      30.663  93.282 128.596  1.00  0.00           C  
ATOM   2795  CD1 ILE A 180      30.635  92.553 125.462  1.00  0.00           C  
ATOM   2796  H   ILE A 180      27.584  90.979 126.888  1.00  0.00           H  
ATOM   2797  HA  ILE A 180      29.292  90.856 129.017  1.00  0.00           H  
ATOM   2798  HB  ILE A 180      28.953  93.368 127.361  1.00  0.00           H  
ATOM   2799 HG12 ILE A 180      31.011  91.143 126.891  1.00  0.00           H  
ATOM   2800 HG13 ILE A 180      29.407  91.017 126.297  1.00  0.00           H  
ATOM   2801 HG21 ILE A 180      30.366  94.064 129.295  1.00  0.00           H  
ATOM   2802 HG22 ILE A 180      31.166  92.629 129.309  1.00  0.00           H  
ATOM   2803 HG23 ILE A 180      31.399  93.688 127.902  1.00  0.00           H  
ATOM   2804 HD11 ILE A 180      29.678  92.845 125.031  1.00  0.00           H  
ATOM   2805 HD12 ILE A 180      31.173  93.444 125.783  1.00  0.00           H  
ATOM   2806 HD13 ILE A 180      31.154  91.885 124.773  1.00  0.00           H  
ATOM   2807  N   LEU A 181      26.730  92.905 129.537  1.00  0.00           N  
ATOM   2808  CA  LEU A 181      25.880  93.518 130.534  1.00  0.00           C  
ATOM   2809  C   LEU A 181      25.240  92.545 131.494  1.00  0.00           C  
ATOM   2810  O   LEU A 181      24.850  92.961 132.635  1.00  0.00           O  
ATOM   2811  CB  LEU A 181      24.719  94.333 129.838  1.00  0.00           C  
ATOM   2812  CG  LEU A 181      25.026  95.835 129.684  1.00  0.00           C  
ATOM   2813  CD1 LEU A 181      26.504  96.085 129.338  1.00  0.00           C  
ATOM   2814  CD2 LEU A 181      24.272  96.598 128.586  1.00  0.00           C  
ATOM   2815  H   LEU A 181      26.383  92.938 128.590  1.00  0.00           H  
ATOM   2816  HA  LEU A 181      26.399  94.144 131.261  1.00  0.00           H  
ATOM   2817  HB2 LEU A 181      24.325  93.941 128.900  1.00  0.00           H  
ATOM   2818  HB3 LEU A 181      23.887  94.290 130.542  1.00  0.00           H  
ATOM   2819  HG  LEU A 181      24.860  96.272 130.668  1.00  0.00           H  
ATOM   2820 HD11 LEU A 181      26.709  95.483 128.453  1.00  0.00           H  
ATOM   2821 HD12 LEU A 181      26.776  97.139 129.270  1.00  0.00           H  
ATOM   2822 HD13 LEU A 181      27.252  95.702 130.032  1.00  0.00           H  
ATOM   2823 HD21 LEU A 181      23.204  96.654 128.800  1.00  0.00           H  
ATOM   2824 HD22 LEU A 181      24.663  97.615 128.543  1.00  0.00           H  
ATOM   2825 HD23 LEU A 181      24.483  96.150 127.615  1.00  0.00           H  
ATOM   2826  N   SER A 182      25.121  91.293 131.123  1.00  0.00           N  
ATOM   2827  CA  SER A 182      24.441  90.278 131.965  1.00  0.00           C  
ATOM   2828  C   SER A 182      25.423  89.658 133.035  1.00  0.00           C  
ATOM   2829  O   SER A 182      25.072  89.523 134.219  1.00  0.00           O  
ATOM   2830  CB  SER A 182      23.910  89.156 131.038  1.00  0.00           C  
ATOM   2831  OG  SER A 182      23.392  88.167 131.844  1.00  0.00           O  
ATOM   2832  H   SER A 182      25.106  91.035 130.146  1.00  0.00           H  
ATOM   2833  HA  SER A 182      23.632  90.803 132.473  1.00  0.00           H  
ATOM   2834  HB2 SER A 182      23.059  89.475 130.434  1.00  0.00           H  
ATOM   2835  HB3 SER A 182      24.590  88.750 130.290  1.00  0.00           H  
ATOM   2836  HG  SER A 182      23.448  87.355 131.337  1.00  0.00           H  
ATOM   2837  N   THR A 183      26.624  89.359 132.577  1.00  0.00           N  
ATOM   2838  CA  THR A 183      27.723  88.602 133.273  1.00  0.00           C  
ATOM   2839  C   THR A 183      28.884  89.500 133.650  1.00  0.00           C  
ATOM   2840  O   THR A 183      29.462  89.266 134.731  1.00  0.00           O  
ATOM   2841  CB  THR A 183      28.277  87.393 132.450  1.00  0.00           C  
ATOM   2842  CG2 THR A 183      27.208  86.508 131.747  1.00  0.00           C  
ATOM   2843  OG1 THR A 183      28.964  87.970 131.321  1.00  0.00           O  
ATOM   2844  H   THR A 183      26.780  89.475 131.586  1.00  0.00           H  
ATOM   2845  HA  THR A 183      27.427  88.209 134.245  1.00  0.00           H  
ATOM   2846  HB  THR A 183      28.911  86.831 133.137  1.00  0.00           H  
ATOM   2847  HG1 THR A 183      28.775  87.450 130.538  1.00  0.00           H  
ATOM   2848 HG21 THR A 183      26.780  87.129 130.960  1.00  0.00           H  
ATOM   2849 HG22 THR A 183      27.728  85.615 131.399  1.00  0.00           H  
ATOM   2850 HG23 THR A 183      26.381  86.133 132.349  1.00  0.00           H  
ATOM   2851  N   GLY A 184      29.168  90.685 132.969  1.00  0.00           N  
ATOM   2852  CA  GLY A 184      30.401  91.473 133.134  1.00  0.00           C  
ATOM   2853  C   GLY A 184      31.604  90.944 132.363  1.00  0.00           C  
ATOM   2854  O   GLY A 184      32.676  91.266 132.829  1.00  0.00           O  
ATOM   2855  H   GLY A 184      28.550  90.927 132.207  1.00  0.00           H  
ATOM   2856  HA2 GLY A 184      30.181  92.465 132.738  1.00  0.00           H  
ATOM   2857  HA3 GLY A 184      30.570  91.545 134.208  1.00  0.00           H  
ATOM   2858  N   CYS A 185      31.479  90.053 131.343  1.00  0.00           N  
ATOM   2859  CA  CYS A 185      32.637  89.464 130.716  1.00  0.00           C  
ATOM   2860  C   CYS A 185      32.516  89.390 129.187  1.00  0.00           C  
ATOM   2861  O   CYS A 185      31.395  89.425 128.640  1.00  0.00           O  
ATOM   2862  CB  CYS A 185      32.997  88.146 131.378  1.00  0.00           C  
ATOM   2863  SG  CYS A 185      34.558  87.357 130.762  1.00  0.00           S  
ATOM   2864  H   CYS A 185      30.551  89.755 131.078  1.00  0.00           H  
ATOM   2865  HA  CYS A 185      33.543  90.042 130.891  1.00  0.00           H  
ATOM   2866  HB2 CYS A 185      33.099  88.334 132.447  1.00  0.00           H  
ATOM   2867  HB3 CYS A 185      32.212  87.402 131.246  1.00  0.00           H  
ATOM   2868  HG  CYS A 185      33.925  86.788 129.733  1.00  0.00           H  
ATOM   2869  N   ALA A 186      33.589  89.234 128.450  1.00  0.00           N  
ATOM   2870  CA  ALA A 186      33.515  88.778 127.063  1.00  0.00           C  
ATOM   2871  C   ALA A 186      32.870  87.474 126.856  1.00  0.00           C  
ATOM   2872  O   ALA A 186      33.128  86.620 127.744  1.00  0.00           O  
ATOM   2873  CB  ALA A 186      34.909  88.788 126.434  1.00  0.00           C  
ATOM   2874  H   ALA A 186      34.511  89.222 128.864  1.00  0.00           H  
ATOM   2875  HA  ALA A 186      33.007  89.629 126.610  1.00  0.00           H  
ATOM   2876  HB1 ALA A 186      35.659  88.237 127.000  1.00  0.00           H  
ATOM   2877  HB2 ALA A 186      34.888  88.439 125.403  1.00  0.00           H  
ATOM   2878  HB3 ALA A 186      35.250  89.815 126.299  1.00  0.00           H  
ATOM   2879  N   PRO A 187      31.996  87.225 125.825  1.00  0.00           N  
ATOM   2880  CA  PRO A 187      31.276  85.948 125.558  1.00  0.00           C  
ATOM   2881  C   PRO A 187      32.149  84.718 125.254  1.00  0.00           C  
ATOM   2882  O   PRO A 187      33.272  84.932 124.747  1.00  0.00           O  
ATOM   2883  CB  PRO A 187      30.183  86.263 124.487  1.00  0.00           C  
ATOM   2884  CG  PRO A 187      30.772  87.494 123.770  1.00  0.00           C  
ATOM   2885  CD  PRO A 187      31.510  88.222 124.888  1.00  0.00           C  
ATOM   2886  HA  PRO A 187      30.717  85.685 126.457  1.00  0.00           H  
ATOM   2887  HB2 PRO A 187      29.985  85.424 123.820  1.00  0.00           H  
ATOM   2888  HB3 PRO A 187      29.298  86.499 125.077  1.00  0.00           H  
ATOM   2889  HG2 PRO A 187      31.487  87.237 122.989  1.00  0.00           H  
ATOM   2890  HG3 PRO A 187      29.952  88.122 123.421  1.00  0.00           H  
ATOM   2891  HD2 PRO A 187      32.325  88.770 124.416  1.00  0.00           H  
ATOM   2892  HD3 PRO A 187      30.902  88.946 125.430  1.00  0.00           H  
ATOM   2893  N   PRO A 188      31.721  83.472 125.488  1.00  0.00           N  
ATOM   2894  CA  PRO A 188      32.675  82.400 125.567  1.00  0.00           C  
ATOM   2895  C   PRO A 188      32.968  81.852 124.155  1.00  0.00           C  
ATOM   2896  O   PRO A 188      32.136  81.892 123.320  1.00  0.00           O  
ATOM   2897  CB  PRO A 188      31.918  81.367 126.318  1.00  0.00           C  
ATOM   2898  CG  PRO A 188      30.401  81.620 126.094  1.00  0.00           C  
ATOM   2899  CD  PRO A 188      30.390  83.149 125.863  1.00  0.00           C  
ATOM   2900  HA  PRO A 188      33.585  82.745 126.060  1.00  0.00           H  
ATOM   2901  HB2 PRO A 188      32.216  80.388 125.946  1.00  0.00           H  
ATOM   2902  HB3 PRO A 188      32.104  81.328 127.392  1.00  0.00           H  
ATOM   2903  HG2 PRO A 188      29.910  81.037 125.315  1.00  0.00           H  
ATOM   2904  HG3 PRO A 188      29.924  81.363 127.040  1.00  0.00           H  
ATOM   2905  HD2 PRO A 188      29.833  83.235 124.930  1.00  0.00           H  
ATOM   2906  HD3 PRO A 188      30.042  83.757 126.698  1.00  0.00           H  
ATOM   2907  N   GLY A 189      34.187  81.309 123.935  1.00  0.00           N  
ATOM   2908  CA  GLY A 189      34.558  80.656 122.664  1.00  0.00           C  
ATOM   2909  C   GLY A 189      35.670  81.399 121.869  1.00  0.00           C  
ATOM   2910  O   GLY A 189      36.216  82.383 122.367  1.00  0.00           O  
ATOM   2911  H   GLY A 189      34.798  81.305 124.739  1.00  0.00           H  
ATOM   2912  HA2 GLY A 189      34.901  79.636 122.833  1.00  0.00           H  
ATOM   2913  HA3 GLY A 189      33.714  80.696 121.975  1.00  0.00           H  
ATOM   2914  N   LYS A 190      35.992  80.798 120.712  1.00  0.00           N  
ATOM   2915  CA  LYS A 190      36.904  81.425 119.736  1.00  0.00           C  
ATOM   2916  C   LYS A 190      36.370  82.591 118.779  1.00  0.00           C  
ATOM   2917  O   LYS A 190      35.200  82.533 118.368  1.00  0.00           O  
ATOM   2918  CB  LYS A 190      37.539  80.310 118.917  1.00  0.00           C  
ATOM   2919  CG  LYS A 190      36.618  79.704 117.810  1.00  0.00           C  
ATOM   2920  CD  LYS A 190      37.374  78.575 117.036  1.00  0.00           C  
ATOM   2921  CE  LYS A 190      37.847  77.486 117.962  1.00  0.00           C  
ATOM   2922  NZ  LYS A 190      38.485  76.420 117.192  1.00  0.00           N1+
ATOM   2923  H   LYS A 190      35.459  79.993 120.415  1.00  0.00           H  
ATOM   2924  HA  LYS A 190      37.675  81.925 120.322  1.00  0.00           H  
ATOM   2925  HB2 LYS A 190      38.439  80.670 118.419  1.00  0.00           H  
ATOM   2926  HB3 LYS A 190      37.852  79.546 119.629  1.00  0.00           H  
ATOM   2927  HG2 LYS A 190      35.653  79.330 118.153  1.00  0.00           H  
ATOM   2928  HG3 LYS A 190      36.397  80.600 117.229  1.00  0.00           H  
ATOM   2929  HD2 LYS A 190      36.758  78.183 116.227  1.00  0.00           H  
ATOM   2930  HD3 LYS A 190      38.171  79.062 116.473  1.00  0.00           H  
ATOM   2931  HE2 LYS A 190      38.420  77.987 118.742  1.00  0.00           H  
ATOM   2932  HE3 LYS A 190      36.919  77.044 118.326  1.00  0.00           H  
ATOM   2933  HZ1 LYS A 190      38.936  75.861 117.903  1.00  0.00           H  
ATOM   2934  HZ2 LYS A 190      37.809  75.951 116.604  1.00  0.00           H  
ATOM   2935  HZ3 LYS A 190      39.221  76.779 116.603  1.00  0.00           H  
ATOM   2936  N   ASN A 191      37.145  83.568 118.426  1.00  0.00           N  
ATOM   2937  CA  ASN A 191      36.766  84.729 117.572  1.00  0.00           C  
ATOM   2938  C   ASN A 191      36.750  84.381 116.119  1.00  0.00           C  
ATOM   2939  O   ASN A 191      37.399  83.451 115.718  1.00  0.00           O  
ATOM   2940  CB  ASN A 191      37.765  85.824 117.871  1.00  0.00           C  
ATOM   2941  CG  ASN A 191      37.327  87.228 117.651  1.00  0.00           C  
ATOM   2942  ND2 ASN A 191      37.218  88.025 118.669  1.00  0.00           N  
ATOM   2943  OD1 ASN A 191      37.066  87.634 116.530  1.00  0.00           O  
ATOM   2944  H   ASN A 191      38.086  83.517 118.790  1.00  0.00           H  
ATOM   2945  HA  ASN A 191      35.764  85.118 117.750  1.00  0.00           H  
ATOM   2946  HB2 ASN A 191      38.049  85.822 118.924  1.00  0.00           H  
ATOM   2947  HB3 ASN A 191      38.755  85.744 117.422  1.00  0.00           H  
ATOM   2948 HD21 ASN A 191      36.650  88.853 118.558  1.00  0.00           H  
ATOM   2949 HD22 ASN A 191      37.364  87.610 119.579  1.00  0.00           H  
ATOM   2950  N   ILE A 192      36.220  85.266 115.310  1.00  0.00           N  
ATOM   2951  CA  ILE A 192      36.164  85.279 113.814  1.00  0.00           C  
ATOM   2952  C   ILE A 192      37.031  86.342 113.233  1.00  0.00           C  
ATOM   2953  O   ILE A 192      38.154  86.049 112.778  1.00  0.00           O  
ATOM   2954  CB  ILE A 192      34.662  85.324 113.383  1.00  0.00           C  
ATOM   2955  CG1 ILE A 192      33.768  86.316 114.249  1.00  0.00           C  
ATOM   2956  CG2 ILE A 192      34.185  83.882 113.384  1.00  0.00           C  
ATOM   2957  CD1 ILE A 192      32.468  86.668 113.360  1.00  0.00           C  
ATOM   2958  H   ILE A 192      35.629  85.970 115.729  1.00  0.00           H  
ATOM   2959  HA  ILE A 192      36.487  84.289 113.491  1.00  0.00           H  
ATOM   2960  HB  ILE A 192      34.657  85.682 112.354  1.00  0.00           H  
ATOM   2961 HG12 ILE A 192      33.491  85.848 115.195  1.00  0.00           H  
ATOM   2962 HG13 ILE A 192      34.308  87.218 114.535  1.00  0.00           H  
ATOM   2963 HG21 ILE A 192      34.933  83.284 112.862  1.00  0.00           H  
ATOM   2964 HG22 ILE A 192      34.220  83.614 114.441  1.00  0.00           H  
ATOM   2965 HG23 ILE A 192      33.248  83.708 112.856  1.00  0.00           H  
ATOM   2966 HD11 ILE A 192      31.956  85.766 113.025  1.00  0.00           H  
ATOM   2967 HD12 ILE A 192      31.802  87.430 113.764  1.00  0.00           H  
ATOM   2968 HD13 ILE A 192      32.965  87.152 112.519  1.00  0.00           H  
ATOM   2969  N   TYR A 193      36.585  87.601 113.204  1.00  0.00           N  
ATOM   2970  CA  TYR A 193      37.403  88.696 112.715  1.00  0.00           C  
ATOM   2971  C   TYR A 193      38.794  88.797 113.382  1.00  0.00           C  
ATOM   2972  O   TYR A 193      39.623  89.256 112.678  1.00  0.00           O  
ATOM   2973  CB  TYR A 193      36.601  90.000 112.810  1.00  0.00           C  
ATOM   2974  CG  TYR A 193      35.190  90.139 112.268  1.00  0.00           C  
ATOM   2975  CD1 TYR A 193      34.084  90.181 113.159  1.00  0.00           C  
ATOM   2976  CD2 TYR A 193      34.874  90.401 110.906  1.00  0.00           C  
ATOM   2977  CE1 TYR A 193      32.815  90.543 112.717  1.00  0.00           C  
ATOM   2978  CE2 TYR A 193      33.600  90.580 110.343  1.00  0.00           C  
ATOM   2979  CZ  TYR A 193      32.603  90.673 111.285  1.00  0.00           C  
ATOM   2980  OH  TYR A 193      31.386  91.169 110.859  1.00  0.00           O  
ATOM   2981  H   TYR A 193      35.702  87.783 113.659  1.00  0.00           H  
ATOM   2982  HA  TYR A 193      37.520  88.516 111.646  1.00  0.00           H  
ATOM   2983  HB2 TYR A 193      36.619  90.117 113.893  1.00  0.00           H  
ATOM   2984  HB3 TYR A 193      37.121  90.849 112.364  1.00  0.00           H  
ATOM   2985  HD1 TYR A 193      34.175  90.088 114.231  1.00  0.00           H  
ATOM   2986  HD2 TYR A 193      35.787  90.323 110.336  1.00  0.00           H  
ATOM   2987  HE1 TYR A 193      31.995  90.679 113.408  1.00  0.00           H  
ATOM   2988  HE2 TYR A 193      33.413  90.779 109.299  1.00  0.00           H  
ATOM   2989  HH  TYR A 193      31.039  91.824 111.470  1.00  0.00           H  
ATOM   2990  N   TYR A 194      38.982  88.405 114.630  1.00  0.00           N  
ATOM   2991  CA  TYR A 194      40.196  88.793 115.403  1.00  0.00           C  
ATOM   2992  C   TYR A 194      40.835  87.502 115.979  1.00  0.00           C  
ATOM   2993  O   TYR A 194      41.224  87.433 117.141  1.00  0.00           O  
ATOM   2994  CB  TYR A 194      39.728  89.820 116.453  1.00  0.00           C  
ATOM   2995  CG  TYR A 194      39.287  91.076 115.779  1.00  0.00           C  
ATOM   2996  CD1 TYR A 194      37.945  91.515 115.931  1.00  0.00           C  
ATOM   2997  CD2 TYR A 194      40.180  91.780 114.895  1.00  0.00           C  
ATOM   2998  CE1 TYR A 194      37.570  92.517 115.069  1.00  0.00           C  
ATOM   2999  CE2 TYR A 194      39.774  92.920 114.167  1.00  0.00           C  
ATOM   3000  CZ  TYR A 194      38.413  93.327 114.263  1.00  0.00           C  
ATOM   3001  OH  TYR A 194      37.855  94.428 113.658  1.00  0.00           O  
ATOM   3002  H   TYR A 194      38.222  87.991 115.151  1.00  0.00           H  
ATOM   3003  HA  TYR A 194      40.938  89.211 114.723  1.00  0.00           H  
ATOM   3004  HB2 TYR A 194      39.067  89.219 117.077  1.00  0.00           H  
ATOM   3005  HB3 TYR A 194      40.602  90.141 117.020  1.00  0.00           H  
ATOM   3006  HD1 TYR A 194      37.254  91.062 116.625  1.00  0.00           H  
ATOM   3007  HD2 TYR A 194      41.230  91.535 114.829  1.00  0.00           H  
ATOM   3008  HE1 TYR A 194      36.592  92.947 115.229  1.00  0.00           H  
ATOM   3009  HE2 TYR A 194      40.453  93.551 113.612  1.00  0.00           H  
ATOM   3010  HH  TYR A 194      36.989  94.597 114.034  1.00  0.00           H  
ATOM   3011  N   LYS A 195      40.689  86.453 115.229  1.00  0.00           N  
ATOM   3012  CA  LYS A 195      41.006  85.016 115.592  1.00  0.00           C  
ATOM   3013  C   LYS A 195      42.500  84.673 115.964  1.00  0.00           C  
ATOM   3014  O   LYS A 195      42.875  83.526 115.878  1.00  0.00           O  
ATOM   3015  CB  LYS A 195      40.447  84.215 114.417  1.00  0.00           C  
ATOM   3016  CG  LYS A 195      41.287  84.554 113.180  1.00  0.00           C  
ATOM   3017  CD  LYS A 195      40.876  83.869 111.889  1.00  0.00           C  
ATOM   3018  CE  LYS A 195      40.957  82.263 111.979  1.00  0.00           C  
ATOM   3019  NZ  LYS A 195      40.716  81.863 110.623  1.00  0.00           N1+
ATOM   3020  H   LYS A 195      40.310  86.586 114.301  1.00  0.00           H  
ATOM   3021  HA  LYS A 195      40.519  84.760 116.532  1.00  0.00           H  
ATOM   3022  HB2 LYS A 195      40.546  83.143 114.590  1.00  0.00           H  
ATOM   3023  HB3 LYS A 195      39.421  84.575 114.330  1.00  0.00           H  
ATOM   3024  HG2 LYS A 195      41.284  85.628 112.998  1.00  0.00           H  
ATOM   3025  HG3 LYS A 195      42.335  84.290 113.318  1.00  0.00           H  
ATOM   3026  HD2 LYS A 195      39.851  84.159 111.658  1.00  0.00           H  
ATOM   3027  HD3 LYS A 195      41.516  84.327 111.134  1.00  0.00           H  
ATOM   3028  HE2 LYS A 195      41.956  81.992 112.320  1.00  0.00           H  
ATOM   3029  HE3 LYS A 195      40.228  81.859 112.682  1.00  0.00           H  
ATOM   3030  HZ1 LYS A 195      41.210  82.443 109.959  1.00  0.00           H  
ATOM   3031  HZ2 LYS A 195      41.107  80.937 110.518  1.00  0.00           H  
ATOM   3032  HZ3 LYS A 195      39.718  81.741 110.539  1.00  0.00           H  
ATOM   3033  N   SER A 196      43.246  85.584 116.342  1.00  0.00           N  
ATOM   3034  CA  SER A 196      44.661  85.435 116.480  1.00  0.00           C  
ATOM   3035  C   SER A 196      45.063  84.647 117.699  1.00  0.00           C  
ATOM   3036  O   SER A 196      44.736  84.988 118.783  1.00  0.00           O  
ATOM   3037  CB  SER A 196      45.362  86.814 116.562  1.00  0.00           C  
ATOM   3038  OG  SER A 196      46.801  86.709 116.470  1.00  0.00           O  
ATOM   3039  H   SER A 196      42.741  86.430 116.564  1.00  0.00           H  
ATOM   3040  HA  SER A 196      45.017  85.031 115.532  1.00  0.00           H  
ATOM   3041  HB2 SER A 196      45.007  87.427 115.733  1.00  0.00           H  
ATOM   3042  HB3 SER A 196      45.002  87.484 117.343  1.00  0.00           H  
ATOM   3043  HG  SER A 196      47.181  87.587 116.560  1.00  0.00           H  
ATOM   3044  N   ASP A 197      45.789  83.543 117.584  1.00  0.00           N  
ATOM   3045  CA  ASP A 197      46.494  83.027 118.734  1.00  0.00           C  
ATOM   3046  C   ASP A 197      47.418  84.006 119.501  1.00  0.00           C  
ATOM   3047  O   ASP A 197      47.715  83.772 120.696  1.00  0.00           O  
ATOM   3048  CB  ASP A 197      47.313  81.860 118.186  1.00  0.00           C  
ATOM   3049  CG  ASP A 197      46.503  80.656 117.618  1.00  0.00           C  
ATOM   3050  OD1 ASP A 197      47.229  79.759 117.113  1.00  0.00           O  
ATOM   3051  OD2 ASP A 197      45.260  80.598 117.710  1.00  0.00           O1-
ATOM   3052  H   ASP A 197      45.928  83.182 116.651  1.00  0.00           H  
ATOM   3053  HA  ASP A 197      45.747  82.625 119.419  1.00  0.00           H  
ATOM   3054  HB2 ASP A 197      47.987  82.309 117.456  1.00  0.00           H  
ATOM   3055  HB3 ASP A 197      47.996  81.687 119.018  1.00  0.00           H  
ATOM   3056  N   LEU A 198      47.787  85.049 118.825  1.00  0.00           N  
ATOM   3057  CA  LEU A 198      48.585  86.087 119.436  1.00  0.00           C  
ATOM   3058  C   LEU A 198      47.858  86.883 120.511  1.00  0.00           C  
ATOM   3059  O   LEU A 198      48.492  87.396 121.423  1.00  0.00           O  
ATOM   3060  CB  LEU A 198      49.196  86.986 118.381  1.00  0.00           C  
ATOM   3061  CG  LEU A 198      49.959  86.189 117.245  1.00  0.00           C  
ATOM   3062  CD1 LEU A 198      50.721  87.250 116.309  1.00  0.00           C  
ATOM   3063  CD2 LEU A 198      50.849  85.147 117.790  1.00  0.00           C  
ATOM   3064  H   LEU A 198      47.513  85.290 117.882  1.00  0.00           H  
ATOM   3065  HA  LEU A 198      49.363  85.541 119.969  1.00  0.00           H  
ATOM   3066  HB2 LEU A 198      48.395  87.625 118.009  1.00  0.00           H  
ATOM   3067  HB3 LEU A 198      49.935  87.650 118.829  1.00  0.00           H  
ATOM   3068  HG  LEU A 198      49.189  85.740 116.616  1.00  0.00           H  
ATOM   3069 HD11 LEU A 198      51.194  88.069 116.852  1.00  0.00           H  
ATOM   3070 HD12 LEU A 198      51.464  86.753 115.684  1.00  0.00           H  
ATOM   3071 HD13 LEU A 198      49.982  87.871 115.803  1.00  0.00           H  
ATOM   3072 HD21 LEU A 198      51.317  84.683 116.923  1.00  0.00           H  
ATOM   3073 HD22 LEU A 198      51.574  85.645 118.434  1.00  0.00           H  
ATOM   3074 HD23 LEU A 198      50.336  84.264 118.175  1.00  0.00           H  
ATOM   3075  N   THR A 199      46.466  86.900 120.616  1.00  0.00           N  
ATOM   3076  CA  THR A 199      45.724  87.561 121.757  1.00  0.00           C  
ATOM   3077  C   THR A 199      45.751  86.743 122.979  1.00  0.00           C  
ATOM   3078  O   THR A 199      45.029  85.737 123.141  1.00  0.00           O  
ATOM   3079  CB  THR A 199      44.309  87.951 121.396  1.00  0.00           C  
ATOM   3080  CG2 THR A 199      43.603  88.662 122.568  1.00  0.00           C  
ATOM   3081  OG1 THR A 199      44.387  88.880 120.393  1.00  0.00           O  
ATOM   3082  H   THR A 199      45.956  86.413 119.892  1.00  0.00           H  
ATOM   3083  HA  THR A 199      46.157  88.536 121.974  1.00  0.00           H  
ATOM   3084  HB  THR A 199      43.699  87.115 121.051  1.00  0.00           H  
ATOM   3085  HG1 THR A 199      43.496  88.935 120.040  1.00  0.00           H  
ATOM   3086 HG21 THR A 199      43.288  87.926 123.309  1.00  0.00           H  
ATOM   3087 HG22 THR A 199      44.310  89.399 122.948  1.00  0.00           H  
ATOM   3088 HG23 THR A 199      42.646  89.138 122.353  1.00  0.00           H  
ATOM   3089  N   LYS A 200      46.627  87.154 123.874  1.00  0.00           N  
ATOM   3090  CA  LYS A 200      46.828  86.452 125.112  1.00  0.00           C  
ATOM   3091  C   LYS A 200      45.853  86.854 126.210  1.00  0.00           C  
ATOM   3092  O   LYS A 200      45.670  86.118 127.196  1.00  0.00           O  
ATOM   3093  CB  LYS A 200      48.206  86.519 125.610  1.00  0.00           C  
ATOM   3094  CG  LYS A 200      49.359  86.064 124.745  1.00  0.00           C  
ATOM   3095  CD  LYS A 200      49.006  84.727 124.105  1.00  0.00           C  
ATOM   3096  CE  LYS A 200      50.258  83.990 123.639  1.00  0.00           C  
ATOM   3097  NZ  LYS A 200      50.129  83.370 122.248  1.00  0.00           N1+
ATOM   3098  H   LYS A 200      47.095  88.028 123.687  1.00  0.00           H  
ATOM   3099  HA  LYS A 200      46.473  85.446 124.889  1.00  0.00           H  
ATOM   3100  HB2 LYS A 200      48.407  87.574 125.795  1.00  0.00           H  
ATOM   3101  HB3 LYS A 200      48.226  86.049 126.593  1.00  0.00           H  
ATOM   3102  HG2 LYS A 200      49.379  86.805 123.948  1.00  0.00           H  
ATOM   3103  HG3 LYS A 200      50.206  86.025 125.431  1.00  0.00           H  
ATOM   3104  HD2 LYS A 200      48.687  84.149 124.973  1.00  0.00           H  
ATOM   3105  HD3 LYS A 200      48.347  84.932 123.262  1.00  0.00           H  
ATOM   3106  HE2 LYS A 200      50.987  84.799 123.584  1.00  0.00           H  
ATOM   3107  HE3 LYS A 200      50.584  83.368 124.472  1.00  0.00           H  
ATOM   3108  HZ1 LYS A 200      51.030  83.076 121.898  1.00  0.00           H  
ATOM   3109  HZ2 LYS A 200      49.572  82.531 122.313  1.00  0.00           H  
ATOM   3110  HZ3 LYS A 200      49.703  83.933 121.525  1.00  0.00           H  
ATOM   3111  N   ASP A 201      45.178  87.980 126.141  1.00  0.00           N  
ATOM   3112  CA  ASP A 201      44.106  88.387 127.084  1.00  0.00           C  
ATOM   3113  C   ASP A 201      43.212  89.458 126.449  1.00  0.00           C  
ATOM   3114  O   ASP A 201      43.677  90.415 125.833  1.00  0.00           O  
ATOM   3115  CB  ASP A 201      44.671  89.070 128.360  1.00  0.00           C  
ATOM   3116  CG  ASP A 201      43.617  89.689 129.298  1.00  0.00           C  
ATOM   3117  OD1 ASP A 201      42.590  89.050 129.676  1.00  0.00           O  
ATOM   3118  OD2 ASP A 201      43.901  90.775 129.866  1.00  0.00           O1-
ATOM   3119  H   ASP A 201      45.268  88.613 125.360  1.00  0.00           H  
ATOM   3120  HA  ASP A 201      43.464  87.534 127.300  1.00  0.00           H  
ATOM   3121  HB2 ASP A 201      45.212  88.241 128.815  1.00  0.00           H  
ATOM   3122  HB3 ASP A 201      45.360  89.886 128.142  1.00  0.00           H  
ATOM   3123  N   ILE A 202      41.929  89.337 126.683  1.00  0.00           N  
ATOM   3124  CA  ILE A 202      40.900  90.368 126.522  1.00  0.00           C  
ATOM   3125  C   ILE A 202      40.162  90.472 127.895  1.00  0.00           C  
ATOM   3126  O   ILE A 202      39.286  89.709 128.240  1.00  0.00           O  
ATOM   3127  CB  ILE A 202      39.829  89.959 125.430  1.00  0.00           C  
ATOM   3128  CG1 ILE A 202      40.409  89.568 123.997  1.00  0.00           C  
ATOM   3129  CG2 ILE A 202      38.868  91.141 125.312  1.00  0.00           C  
ATOM   3130  CD1 ILE A 202      40.360  88.053 123.808  1.00  0.00           C  
ATOM   3131  H   ILE A 202      41.630  88.534 127.217  1.00  0.00           H  
ATOM   3132  HA  ILE A 202      41.358  91.340 126.339  1.00  0.00           H  
ATOM   3133  HB  ILE A 202      39.289  89.100 125.827  1.00  0.00           H  
ATOM   3134 HG12 ILE A 202      39.798  89.917 123.164  1.00  0.00           H  
ATOM   3135 HG13 ILE A 202      41.450  89.890 123.955  1.00  0.00           H  
ATOM   3136 HG21 ILE A 202      39.355  91.988 124.828  1.00  0.00           H  
ATOM   3137 HG22 ILE A 202      38.056  90.949 124.612  1.00  0.00           H  
ATOM   3138 HG23 ILE A 202      38.505  91.392 126.308  1.00  0.00           H  
ATOM   3139 HD11 ILE A 202      39.382  87.706 123.477  1.00  0.00           H  
ATOM   3140 HD12 ILE A 202      40.938  87.828 122.911  1.00  0.00           H  
ATOM   3141 HD13 ILE A 202      40.798  87.533 124.661  1.00  0.00           H  
ATOM   3142  N   THR A 203      40.527  91.494 128.717  1.00  0.00           N  
ATOM   3143  CA  THR A 203      39.870  91.954 129.908  1.00  0.00           C  
ATOM   3144  C   THR A 203      38.690  92.925 129.760  1.00  0.00           C  
ATOM   3145  O   THR A 203      38.866  93.991 129.228  1.00  0.00           O  
ATOM   3146  CB  THR A 203      40.852  92.353 130.985  1.00  0.00           C  
ATOM   3147  CG2 THR A 203      40.265  92.780 132.229  1.00  0.00           C  
ATOM   3148  OG1 THR A 203      41.707  91.277 131.317  1.00  0.00           O  
ATOM   3149  H   THR A 203      41.223  92.140 128.372  1.00  0.00           H  
ATOM   3150  HA  THR A 203      39.418  91.100 130.411  1.00  0.00           H  
ATOM   3151  HB  THR A 203      41.515  93.120 130.582  1.00  0.00           H  
ATOM   3152  HG1 THR A 203      42.438  91.132 130.713  1.00  0.00           H  
ATOM   3153 HG21 THR A 203      39.605  93.645 132.150  1.00  0.00           H  
ATOM   3154 HG22 THR A 203      39.695  91.974 132.692  1.00  0.00           H  
ATOM   3155 HG23 THR A 203      41.046  93.026 132.949  1.00  0.00           H  
ATOM   3156  N   THR A 204      37.577  92.582 130.387  1.00  0.00           N  
ATOM   3157  CA  THR A 204      36.233  93.263 130.198  1.00  0.00           C  
ATOM   3158  C   THR A 204      35.854  94.083 131.462  1.00  0.00           C  
ATOM   3159  O   THR A 204      35.779  93.540 132.599  1.00  0.00           O  
ATOM   3160  CB  THR A 204      35.173  92.228 129.865  1.00  0.00           C  
ATOM   3161  CG2 THR A 204      33.893  92.736 129.274  1.00  0.00           C  
ATOM   3162  OG1 THR A 204      35.748  91.312 128.928  1.00  0.00           O  
ATOM   3163  H   THR A 204      37.672  91.781 130.997  1.00  0.00           H  
ATOM   3164  HA  THR A 204      36.333  93.980 129.382  1.00  0.00           H  
ATOM   3165  HB  THR A 204      34.907  91.616 130.726  1.00  0.00           H  
ATOM   3166  HG1 THR A 204      36.366  90.780 129.433  1.00  0.00           H  
ATOM   3167 HG21 THR A 204      33.217  92.876 130.118  1.00  0.00           H  
ATOM   3168 HG22 THR A 204      34.082  93.736 128.882  1.00  0.00           H  
ATOM   3169 HG23 THR A 204      33.486  92.038 128.543  1.00  0.00           H  
ATOM   3170  N   SER A 205      35.481  95.293 131.191  1.00  0.00           N  
ATOM   3171  CA  SER A 205      34.926  96.240 132.205  1.00  0.00           C  
ATOM   3172  C   SER A 205      33.837  97.021 131.607  1.00  0.00           C  
ATOM   3173  O   SER A 205      33.788  97.311 130.435  1.00  0.00           O  
ATOM   3174  CB  SER A 205      36.010  97.228 132.566  1.00  0.00           C  
ATOM   3175  OG  SER A 205      37.118  96.563 133.178  1.00  0.00           O  
ATOM   3176  H   SER A 205      35.694  95.647 130.269  1.00  0.00           H  
ATOM   3177  HA  SER A 205      34.633  95.685 133.097  1.00  0.00           H  
ATOM   3178  HB2 SER A 205      36.341  97.945 131.815  1.00  0.00           H  
ATOM   3179  HB3 SER A 205      35.571  97.863 133.337  1.00  0.00           H  
ATOM   3180  HG  SER A 205      37.762  96.497 132.469  1.00  0.00           H  
ATOM   3181  N   VAL A 206      32.943  97.482 132.499  1.00  0.00           N  
ATOM   3182  CA  VAL A 206      31.773  98.275 132.369  1.00  0.00           C  
ATOM   3183  C   VAL A 206      31.692  99.529 133.119  1.00  0.00           C  
ATOM   3184  O   VAL A 206      32.038  99.669 134.267  1.00  0.00           O  
ATOM   3185  CB  VAL A 206      30.393  97.494 132.427  1.00  0.00           C  
ATOM   3186  CG1 VAL A 206      29.213  98.391 132.176  1.00  0.00           C  
ATOM   3187  CG2 VAL A 206      30.396  96.217 131.561  1.00  0.00           C  
ATOM   3188  H   VAL A 206      33.091  97.063 133.406  1.00  0.00           H  
ATOM   3189  HA  VAL A 206      31.759  98.644 131.344  1.00  0.00           H  
ATOM   3190  HB  VAL A 206      30.283  97.142 133.452  1.00  0.00           H  
ATOM   3191 HG11 VAL A 206      29.316  98.971 131.259  1.00  0.00           H  
ATOM   3192 HG12 VAL A 206      28.264  97.858 132.242  1.00  0.00           H  
ATOM   3193 HG13 VAL A 206      29.105  99.050 133.038  1.00  0.00           H  
ATOM   3194 HG21 VAL A 206      29.397  95.780 131.579  1.00  0.00           H  
ATOM   3195 HG22 VAL A 206      30.672  96.500 130.545  1.00  0.00           H  
ATOM   3196 HG23 VAL A 206      31.081  95.493 131.998  1.00  0.00           H  
ATOM   3197  N   LEU A 207      31.259 100.633 132.437  1.00  0.00           N  
ATOM   3198  CA  LEU A 207      31.114 102.022 133.062  1.00  0.00           C  
ATOM   3199  C   LEU A 207      29.673 102.440 133.093  1.00  0.00           C  
ATOM   3200  O   LEU A 207      28.979 102.399 132.095  1.00  0.00           O  
ATOM   3201  CB  LEU A 207      31.993 103.138 132.437  1.00  0.00           C  
ATOM   3202  CG  LEU A 207      31.743 104.600 132.880  1.00  0.00           C  
ATOM   3203  CD1 LEU A 207      32.425 104.930 134.178  1.00  0.00           C  
ATOM   3204  CD2 LEU A 207      32.299 105.387 131.695  1.00  0.00           C  
ATOM   3205  H   LEU A 207      31.338 100.576 131.432  1.00  0.00           H  
ATOM   3206  HA  LEU A 207      31.328 101.937 134.128  1.00  0.00           H  
ATOM   3207  HB2 LEU A 207      33.051 102.910 132.566  1.00  0.00           H  
ATOM   3208  HB3 LEU A 207      31.649 103.091 131.403  1.00  0.00           H  
ATOM   3209  HG  LEU A 207      30.678 104.821 132.951  1.00  0.00           H  
ATOM   3210 HD11 LEU A 207      32.277 105.954 134.519  1.00  0.00           H  
ATOM   3211 HD12 LEU A 207      32.044 104.221 134.913  1.00  0.00           H  
ATOM   3212 HD13 LEU A 207      33.484 104.687 134.088  1.00  0.00           H  
ATOM   3213 HD21 LEU A 207      33.360 105.145 131.644  1.00  0.00           H  
ATOM   3214 HD22 LEU A 207      31.788 105.160 130.759  1.00  0.00           H  
ATOM   3215 HD23 LEU A 207      32.110 106.425 131.969  1.00  0.00           H  
ATOM   3216  N   THR A 208      29.200 102.911 134.246  1.00  0.00           N  
ATOM   3217  CA  THR A 208      27.835 103.529 134.435  1.00  0.00           C  
ATOM   3218  C   THR A 208      27.823 105.011 134.359  1.00  0.00           C  
ATOM   3219  O   THR A 208      28.814 105.724 134.594  1.00  0.00           O  
ATOM   3220  CB  THR A 208      27.246 103.005 135.739  1.00  0.00           C  
ATOM   3221  CG2 THR A 208      27.359 101.480 135.912  1.00  0.00           C  
ATOM   3222  OG1 THR A 208      27.879 103.644 136.773  1.00  0.00           O  
ATOM   3223  H   THR A 208      29.798 102.902 135.060  1.00  0.00           H  
ATOM   3224  HA  THR A 208      27.278 103.141 133.582  1.00  0.00           H  
ATOM   3225  HB  THR A 208      26.200 103.307 135.717  1.00  0.00           H  
ATOM   3226  HG1 THR A 208      28.710 103.177 136.894  1.00  0.00           H  
ATOM   3227 HG21 THR A 208      26.928 101.363 136.907  1.00  0.00           H  
ATOM   3228 HG22 THR A 208      26.797 101.053 135.083  1.00  0.00           H  
ATOM   3229 HG23 THR A 208      28.409 101.193 135.869  1.00  0.00           H  
ATOM   3230  N   VAL A 209      26.691 105.523 133.869  1.00  0.00           N  
ATOM   3231  CA  VAL A 209      26.366 106.968 133.916  1.00  0.00           C  
ATOM   3232  C   VAL A 209      24.877 107.064 134.244  1.00  0.00           C  
ATOM   3233  O   VAL A 209      24.134 106.511 133.404  1.00  0.00           O  
ATOM   3234  CB  VAL A 209      26.808 107.771 132.674  1.00  0.00           C  
ATOM   3235  CG1 VAL A 209      26.226 109.218 132.762  1.00  0.00           C  
ATOM   3236  CG2 VAL A 209      28.286 107.805 132.313  1.00  0.00           C  
ATOM   3237  H   VAL A 209      25.983 104.860 133.585  1.00  0.00           H  
ATOM   3238  HA  VAL A 209      26.826 107.375 134.816  1.00  0.00           H  
ATOM   3239  HB  VAL A 209      26.358 107.271 131.817  1.00  0.00           H  
ATOM   3240 HG11 VAL A 209      26.677 109.887 132.030  1.00  0.00           H  
ATOM   3241 HG12 VAL A 209      25.159 109.242 132.538  1.00  0.00           H  
ATOM   3242 HG13 VAL A 209      26.474 109.640 133.735  1.00  0.00           H  
ATOM   3243 HG21 VAL A 209      28.633 106.772 132.315  1.00  0.00           H  
ATOM   3244 HG22 VAL A 209      28.362 108.252 131.322  1.00  0.00           H  
ATOM   3245 HG23 VAL A 209      28.880 108.408 133.000  1.00  0.00           H  
ATOM   3246  N   ASN A 210      24.424 107.766 135.338  1.00  0.00           N  
ATOM   3247  CA  ASN A 210      23.045 107.804 135.738  1.00  0.00           C  
ATOM   3248  C   ASN A 210      22.508 106.405 135.960  1.00  0.00           C  
ATOM   3249  O   ASN A 210      21.579 106.031 135.284  1.00  0.00           O  
ATOM   3250  CB  ASN A 210      22.277 108.732 134.717  1.00  0.00           C  
ATOM   3251  CG  ASN A 210      22.643 110.231 134.875  1.00  0.00           C  
ATOM   3252  ND2 ASN A 210      21.911 110.982 135.721  1.00  0.00           N  
ATOM   3253  OD1 ASN A 210      23.568 110.748 134.270  1.00  0.00           O  
ATOM   3254  H   ASN A 210      25.114 108.257 135.890  1.00  0.00           H  
ATOM   3255  HA  ASN A 210      23.090 108.367 136.669  1.00  0.00           H  
ATOM   3256  HB2 ASN A 210      22.520 108.502 133.679  1.00  0.00           H  
ATOM   3257  HB3 ASN A 210      21.216 108.552 134.891  1.00  0.00           H  
ATOM   3258 HD21 ASN A 210      22.187 111.954 135.749  1.00  0.00           H  
ATOM   3259 HD22 ASN A 210      21.249 110.615 136.388  1.00  0.00           H  
ATOM   3260  N   ASN A 211      23.074 105.493 136.810  1.00  0.00           N  
ATOM   3261  CA  ASN A 211      22.731 104.062 137.084  1.00  0.00           C  
ATOM   3262  C   ASN A 211      22.765 103.052 135.910  1.00  0.00           C  
ATOM   3263  O   ASN A 211      23.271 101.937 136.112  1.00  0.00           O  
ATOM   3264  CB  ASN A 211      21.343 103.945 137.822  1.00  0.00           C  
ATOM   3265  CG  ASN A 211      21.188 102.464 138.372  1.00  0.00           C  
ATOM   3266  ND2 ASN A 211      20.229 101.697 137.940  1.00  0.00           N  
ATOM   3267  OD1 ASN A 211      22.031 101.970 139.111  1.00  0.00           O  
ATOM   3268  H   ASN A 211      23.901 105.794 137.307  1.00  0.00           H  
ATOM   3269  HA  ASN A 211      23.405 103.682 137.852  1.00  0.00           H  
ATOM   3270  HB2 ASN A 211      21.367 104.601 138.691  1.00  0.00           H  
ATOM   3271  HB3 ASN A 211      20.517 104.184 137.152  1.00  0.00           H  
ATOM   3272 HD21 ASN A 211      20.025 100.750 138.224  1.00  0.00           H  
ATOM   3273 HD22 ASN A 211      19.761 102.024 137.105  1.00  0.00           H  
ATOM   3274  N   LYS A 212      22.333 103.395 134.658  1.00  0.00           N  
ATOM   3275  CA  LYS A 212      22.445 102.548 133.390  1.00  0.00           C  
ATOM   3276  C   LYS A 212      23.940 102.156 133.104  1.00  0.00           C  
ATOM   3277  O   LYS A 212      24.861 102.948 133.402  1.00  0.00           O  
ATOM   3278  CB  LYS A 212      21.770 103.180 132.241  1.00  0.00           C  
ATOM   3279  CG  LYS A 212      21.538 102.202 131.074  1.00  0.00           C  
ATOM   3280  CD  LYS A 212      20.561 102.643 129.992  1.00  0.00           C  
ATOM   3281  CE  LYS A 212      19.095 102.621 130.387  1.00  0.00           C  
ATOM   3282  NZ  LYS A 212      18.241 102.741 129.209  1.00  0.00           N1+
ATOM   3283  H   LYS A 212      21.982 104.339 134.600  1.00  0.00           H  
ATOM   3284  HA  LYS A 212      21.842 101.675 133.641  1.00  0.00           H  
ATOM   3285  HB2 LYS A 212      20.798 103.404 132.681  1.00  0.00           H  
ATOM   3286  HB3 LYS A 212      22.313 104.071 131.924  1.00  0.00           H  
ATOM   3287  HG2 LYS A 212      22.501 102.030 130.593  1.00  0.00           H  
ATOM   3288  HG3 LYS A 212      21.091 101.297 131.484  1.00  0.00           H  
ATOM   3289  HD2 LYS A 212      20.925 103.595 129.606  1.00  0.00           H  
ATOM   3290  HD3 LYS A 212      20.643 101.859 129.238  1.00  0.00           H  
ATOM   3291  HE2 LYS A 212      18.765 101.826 131.056  1.00  0.00           H  
ATOM   3292  HE3 LYS A 212      18.962 103.516 130.995  1.00  0.00           H  
ATOM   3293  HZ1 LYS A 212      17.237 102.713 129.314  1.00  0.00           H  
ATOM   3294  HZ2 LYS A 212      18.443 103.642 128.799  1.00  0.00           H  
ATOM   3295  HZ3 LYS A 212      18.421 102.002 128.544  1.00  0.00           H  
ATOM   3296  N   ALA A 213      24.170 100.958 132.620  1.00  0.00           N  
ATOM   3297  CA  ALA A 213      25.437 100.570 131.966  1.00  0.00           C  
ATOM   3298  C   ALA A 213      25.630 101.526 130.743  1.00  0.00           C  
ATOM   3299  O   ALA A 213      24.789 101.418 129.885  1.00  0.00           O  
ATOM   3300  CB  ALA A 213      25.449  99.163 131.534  1.00  0.00           C  
ATOM   3301  H   ALA A 213      23.435 100.269 132.693  1.00  0.00           H  
ATOM   3302  HA  ALA A 213      26.229 100.685 132.706  1.00  0.00           H  
ATOM   3303  HB1 ALA A 213      26.400  98.966 131.038  1.00  0.00           H  
ATOM   3304  HB2 ALA A 213      25.360  98.495 132.390  1.00  0.00           H  
ATOM   3305  HB3 ALA A 213      24.600  99.024 130.863  1.00  0.00           H  
ATOM   3306  N   HIE A 214      26.745 102.272 130.535  1.00  0.00           N  
ATOM   3307  CA  HIE A 214      26.840 103.275 129.461  1.00  0.00           C  
ATOM   3308  C   HIE A 214      27.924 103.004 128.439  1.00  0.00           C  
ATOM   3309  O   HIE A 214      27.982 103.552 127.281  1.00  0.00           O  
ATOM   3310  CB  HIE A 214      27.137 104.622 130.070  1.00  0.00           C  
ATOM   3311  CG  HIE A 214      26.878 105.807 129.178  1.00  0.00           C  
ATOM   3312  CD2 HIE A 214      27.804 106.726 128.957  1.00  0.00           C  
ATOM   3313  ND1 HIE A 214      25.608 106.132 128.590  1.00  0.00           N  
ATOM   3314  CE1 HIE A 214      25.818 107.378 128.176  1.00  0.00           C  
ATOM   3315  NE2 HIE A 214      27.136 107.771 128.399  1.00  0.00           N  
ATOM   3316  H   HIE A 214      27.521 102.216 131.179  1.00  0.00           H  
ATOM   3317  HA  HIE A 214      25.858 103.314 128.990  1.00  0.00           H  
ATOM   3318  HB2 HIE A 214      26.576 104.817 130.985  1.00  0.00           H  
ATOM   3319  HB3 HIE A 214      28.183 104.649 130.376  1.00  0.00           H  
ATOM   3320  HD2 HIE A 214      28.814 106.810 129.329  1.00  0.00           H  
ATOM   3321  HE1 HIE A 214      25.164 108.084 127.686  1.00  0.00           H  
ATOM   3322  HE2 HIE A 214      27.574 108.648 128.157  1.00  0.00           H  
ATOM   3323  N   MET A 215      28.832 102.151 128.837  1.00  0.00           N  
ATOM   3324  CA  MET A 215      30.247 102.074 128.191  1.00  0.00           C  
ATOM   3325  C   MET A 215      30.965 100.784 128.564  1.00  0.00           C  
ATOM   3326  O   MET A 215      31.239 100.466 129.743  1.00  0.00           O  
ATOM   3327  CB  MET A 215      31.012 103.382 128.415  1.00  0.00           C  
ATOM   3328  CG  MET A 215      32.473 103.138 128.125  1.00  0.00           C  
ATOM   3329  SD  MET A 215      33.610 104.536 128.445  1.00  0.00           S  
ATOM   3330  CE  MET A 215      33.146 105.582 126.964  1.00  0.00           C  
ATOM   3331  H   MET A 215      28.838 101.744 129.761  1.00  0.00           H  
ATOM   3332  HA  MET A 215      30.009 102.013 127.130  1.00  0.00           H  
ATOM   3333  HB2 MET A 215      30.682 104.219 127.801  1.00  0.00           H  
ATOM   3334  HB3 MET A 215      31.081 103.709 129.453  1.00  0.00           H  
ATOM   3335  HG2 MET A 215      32.848 102.251 128.633  1.00  0.00           H  
ATOM   3336  HG3 MET A 215      32.544 102.986 127.048  1.00  0.00           H  
ATOM   3337  HE1 MET A 215      33.222 105.032 126.027  1.00  0.00           H  
ATOM   3338  HE2 MET A 215      32.145 105.999 127.077  1.00  0.00           H  
ATOM   3339  HE3 MET A 215      33.931 106.315 126.779  1.00  0.00           H  
ATOM   3340  N   VAL A 216      31.187  99.959 127.524  1.00  0.00           N  
ATOM   3341  CA  VAL A 216      31.896  98.637 127.582  1.00  0.00           C  
ATOM   3342  C   VAL A 216      33.350  98.694 127.055  1.00  0.00           C  
ATOM   3343  O   VAL A 216      33.576  99.325 125.991  1.00  0.00           O  
ATOM   3344  CB  VAL A 216      31.111  97.605 126.737  1.00  0.00           C  
ATOM   3345  CG1 VAL A 216      31.918  96.347 126.577  1.00  0.00           C  
ATOM   3346  CG2 VAL A 216      29.759  97.182 127.388  1.00  0.00           C  
ATOM   3347  H   VAL A 216      31.032 100.351 126.607  1.00  0.00           H  
ATOM   3348  HA  VAL A 216      31.920  98.272 128.608  1.00  0.00           H  
ATOM   3349  HB  VAL A 216      30.935  98.128 125.796  1.00  0.00           H  
ATOM   3350 HG11 VAL A 216      32.688  96.399 125.807  1.00  0.00           H  
ATOM   3351 HG12 VAL A 216      32.457  95.980 127.450  1.00  0.00           H  
ATOM   3352 HG13 VAL A 216      31.274  95.472 126.486  1.00  0.00           H  
ATOM   3353 HG21 VAL A 216      29.919  96.620 128.308  1.00  0.00           H  
ATOM   3354 HG22 VAL A 216      29.083  97.982 127.692  1.00  0.00           H  
ATOM   3355 HG23 VAL A 216      29.236  96.390 126.852  1.00  0.00           H  
ATOM   3356  N   THR A 217      34.285  98.173 127.851  1.00  0.00           N  
ATOM   3357  CA  THR A 217      35.690  98.542 127.671  1.00  0.00           C  
ATOM   3358  C   THR A 217      36.527  97.322 127.695  1.00  0.00           C  
ATOM   3359  O   THR A 217      36.325  96.514 128.575  1.00  0.00           O  
ATOM   3360  CB  THR A 217      36.111  99.636 128.656  1.00  0.00           C  
ATOM   3361  CG2 THR A 217      37.545 100.016 128.481  1.00  0.00           C  
ATOM   3362  OG1 THR A 217      35.334 100.852 128.594  1.00  0.00           O  
ATOM   3363  H   THR A 217      33.956  97.655 128.653  1.00  0.00           H  
ATOM   3364  HA  THR A 217      35.693  99.046 126.705  1.00  0.00           H  
ATOM   3365  HB  THR A 217      36.071  99.244 129.672  1.00  0.00           H  
ATOM   3366  HG1 THR A 217      35.707 101.388 127.890  1.00  0.00           H  
ATOM   3367 HG21 THR A 217      37.763 100.006 127.413  1.00  0.00           H  
ATOM   3368 HG22 THR A 217      37.688 101.008 128.909  1.00  0.00           H  
ATOM   3369 HG23 THR A 217      38.174  99.322 129.038  1.00  0.00           H  
ATOM   3370  N   LEU A 218      37.476  97.240 126.694  1.00  0.00           N  
ATOM   3371  CA  LEU A 218      38.256  95.989 126.468  1.00  0.00           C  
ATOM   3372  C   LEU A 218      39.717  96.327 126.400  1.00  0.00           C  
ATOM   3373  O   LEU A 218      40.171  97.048 125.503  1.00  0.00           O  
ATOM   3374  CB  LEU A 218      37.699  95.343 125.159  1.00  0.00           C  
ATOM   3375  CG  LEU A 218      36.235  94.831 125.218  1.00  0.00           C  
ATOM   3376  CD1 LEU A 218      35.575  94.335 123.815  1.00  0.00           C  
ATOM   3377  CD2 LEU A 218      36.203  93.644 126.216  1.00  0.00           C  
ATOM   3378  H   LEU A 218      37.438  97.935 125.962  1.00  0.00           H  
ATOM   3379  HA  LEU A 218      38.100  95.299 127.296  1.00  0.00           H  
ATOM   3380  HB2 LEU A 218      37.780  96.177 124.461  1.00  0.00           H  
ATOM   3381  HB3 LEU A 218      38.381  94.521 124.939  1.00  0.00           H  
ATOM   3382  HG  LEU A 218      35.523  95.582 125.558  1.00  0.00           H  
ATOM   3383 HD11 LEU A 218      36.189  93.547 123.377  1.00  0.00           H  
ATOM   3384 HD12 LEU A 218      34.583  93.992 124.112  1.00  0.00           H  
ATOM   3385 HD13 LEU A 218      35.373  95.213 123.201  1.00  0.00           H  
ATOM   3386 HD21 LEU A 218      36.960  92.966 125.824  1.00  0.00           H  
ATOM   3387 HD22 LEU A 218      36.323  93.857 127.278  1.00  0.00           H  
ATOM   3388 HD23 LEU A 218      35.186  93.251 126.255  1.00  0.00           H  
ATOM   3389  N   ASP A 219      40.367  95.811 127.409  1.00  0.00           N  
ATOM   3390  CA  ASP A 219      41.812  95.884 127.578  1.00  0.00           C  
ATOM   3391  C   ASP A 219      42.387  94.645 126.875  1.00  0.00           C  
ATOM   3392  O   ASP A 219      42.093  93.483 127.223  1.00  0.00           O  
ATOM   3393  CB  ASP A 219      42.335  95.844 129.126  1.00  0.00           C  
ATOM   3394  CG  ASP A 219      42.083  97.152 129.794  1.00  0.00           C  
ATOM   3395  OD1 ASP A 219      42.791  98.145 129.424  1.00  0.00           O  
ATOM   3396  OD2 ASP A 219      41.304  97.192 130.709  1.00  0.00           O1-
ATOM   3397  H   ASP A 219      39.864  95.076 127.886  1.00  0.00           H  
ATOM   3398  HA  ASP A 219      42.256  96.747 127.082  1.00  0.00           H  
ATOM   3399  HB2 ASP A 219      41.862  95.058 129.717  1.00  0.00           H  
ATOM   3400  HB3 ASP A 219      43.413  95.684 129.141  1.00  0.00           H  
ATOM   3401  N   TYR A 220      43.322  94.836 125.930  1.00  0.00           N  
ATOM   3402  CA  TYR A 220      43.711  93.708 125.011  1.00  0.00           C  
ATOM   3403  C   TYR A 220      45.167  93.439 125.310  1.00  0.00           C  
ATOM   3404  O   TYR A 220      45.916  94.353 125.564  1.00  0.00           O  
ATOM   3405  CB  TYR A 220      43.506  94.043 123.490  1.00  0.00           C  
ATOM   3406  CG  TYR A 220      42.050  94.230 123.129  1.00  0.00           C  
ATOM   3407  CD1 TYR A 220      41.593  95.539 123.007  1.00  0.00           C  
ATOM   3408  CD2 TYR A 220      41.116  93.160 122.897  1.00  0.00           C  
ATOM   3409  CE1 TYR A 220      40.295  95.805 122.508  1.00  0.00           C  
ATOM   3410  CE2 TYR A 220      39.841  93.456 122.380  1.00  0.00           C  
ATOM   3411  CZ  TYR A 220      39.430  94.767 122.153  1.00  0.00           C  
ATOM   3412  OH  TYR A 220      38.267  95.087 121.589  1.00  0.00           O  
ATOM   3413  H   TYR A 220      43.505  95.786 125.639  1.00  0.00           H  
ATOM   3414  HA  TYR A 220      42.988  92.907 125.163  1.00  0.00           H  
ATOM   3415  HB2 TYR A 220      44.086  94.935 123.250  1.00  0.00           H  
ATOM   3416  HB3 TYR A 220      43.874  93.265 122.822  1.00  0.00           H  
ATOM   3417  HD1 TYR A 220      42.269  96.320 123.325  1.00  0.00           H  
ATOM   3418  HD2 TYR A 220      41.420  92.134 123.038  1.00  0.00           H  
ATOM   3419  HE1 TYR A 220      39.930  96.815 122.395  1.00  0.00           H  
ATOM   3420  HE2 TYR A 220      39.108  92.668 122.286  1.00  0.00           H  
ATOM   3421  HH  TYR A 220      37.861  94.454 120.992  1.00  0.00           H  
ATOM   3422  N   THR A 221      45.646  92.208 125.135  1.00  0.00           N  
ATOM   3423  CA  THR A 221      47.033  91.843 125.168  1.00  0.00           C  
ATOM   3424  C   THR A 221      47.428  90.978 124.008  1.00  0.00           C  
ATOM   3425  O   THR A 221      46.901  89.869 123.949  1.00  0.00           O  
ATOM   3426  CB  THR A 221      47.392  91.199 126.535  1.00  0.00           C  
ATOM   3427  CG2 THR A 221      48.858  90.837 126.616  1.00  0.00           C  
ATOM   3428  OG1 THR A 221      47.132  92.104 127.596  1.00  0.00           O  
ATOM   3429  H   THR A 221      45.001  91.437 125.045  1.00  0.00           H  
ATOM   3430  HA  THR A 221      47.549  92.792 125.018  1.00  0.00           H  
ATOM   3431  HB  THR A 221      46.773  90.312 126.675  1.00  0.00           H  
ATOM   3432  HG1 THR A 221      46.204  92.351 127.564  1.00  0.00           H  
ATOM   3433 HG21 THR A 221      49.073  90.489 127.627  1.00  0.00           H  
ATOM   3434 HG22 THR A 221      48.997  89.996 125.935  1.00  0.00           H  
ATOM   3435 HG23 THR A 221      49.561  91.638 126.388  1.00  0.00           H  
ATOM   3436  N   VAL A 222      48.416  91.386 123.255  1.00  0.00           N  
ATOM   3437  CA  VAL A 222      48.877  90.607 122.144  1.00  0.00           C  
ATOM   3438  C   VAL A 222      50.335  90.258 122.275  1.00  0.00           C  
ATOM   3439  O   VAL A 222      51.140  91.167 122.447  1.00  0.00           O  
ATOM   3440  CB  VAL A 222      48.587  91.367 120.859  1.00  0.00           C  
ATOM   3441  CG1 VAL A 222      48.998  90.530 119.665  1.00  0.00           C  
ATOM   3442  CG2 VAL A 222      47.065  91.699 120.605  1.00  0.00           C  
ATOM   3443  H   VAL A 222      48.845  92.289 123.403  1.00  0.00           H  
ATOM   3444  HA  VAL A 222      48.231  89.735 122.041  1.00  0.00           H  
ATOM   3445  HB  VAL A 222      49.120  92.316 120.810  1.00  0.00           H  
ATOM   3446 HG11 VAL A 222      50.078  90.530 119.518  1.00  0.00           H  
ATOM   3447 HG12 VAL A 222      48.582  89.525 119.583  1.00  0.00           H  
ATOM   3448 HG13 VAL A 222      48.679  91.104 118.795  1.00  0.00           H  
ATOM   3449 HG21 VAL A 222      46.662  92.228 121.469  1.00  0.00           H  
ATOM   3450 HG22 VAL A 222      47.040  92.444 119.809  1.00  0.00           H  
ATOM   3451 HG23 VAL A 222      46.528  90.779 120.375  1.00  0.00           H  
ATOM   3452  N   GLN A 223      50.658  88.935 122.184  1.00  0.00           N  
ATOM   3453  CA  GLN A 223      52.037  88.482 122.305  1.00  0.00           C  
ATOM   3454  C   GLN A 223      52.817  88.813 121.063  1.00  0.00           C  
ATOM   3455  O   GLN A 223      52.359  88.436 119.946  1.00  0.00           O  
ATOM   3456  CB  GLN A 223      51.919  86.973 122.706  1.00  0.00           C  
ATOM   3457  CG  GLN A 223      53.235  86.199 122.628  1.00  0.00           C  
ATOM   3458  CD  GLN A 223      53.424  85.299 121.395  1.00  0.00           C  
ATOM   3459  NE2 GLN A 223      54.574  85.369 120.788  1.00  0.00           N  
ATOM   3460  OE1 GLN A 223      52.537  84.546 120.995  1.00  0.00           O  
ATOM   3461  H   GLN A 223      50.029  88.178 121.959  1.00  0.00           H  
ATOM   3462  HA  GLN A 223      52.499  89.012 123.138  1.00  0.00           H  
ATOM   3463  HB2 GLN A 223      51.618  86.894 123.751  1.00  0.00           H  
ATOM   3464  HB3 GLN A 223      51.128  86.520 122.107  1.00  0.00           H  
ATOM   3465  HG2 GLN A 223      53.976  86.994 122.712  1.00  0.00           H  
ATOM   3466  HG3 GLN A 223      53.422  85.592 123.514  1.00  0.00           H  
ATOM   3467 HE21 GLN A 223      54.754  84.711 120.043  1.00  0.00           H  
ATOM   3468 HE22 GLN A 223      55.264  86.043 121.090  1.00  0.00           H  
ATOM   3469  N   VAL A 224      53.845  89.634 121.148  1.00  0.00           N  
ATOM   3470  CA  VAL A 224      54.652  89.923 119.995  1.00  0.00           C  
ATOM   3471  C   VAL A 224      55.634  88.763 119.694  1.00  0.00           C  
ATOM   3472  O   VAL A 224      56.430  88.448 120.575  1.00  0.00           O  
ATOM   3473  CB  VAL A 224      55.417  91.205 120.243  1.00  0.00           C  
ATOM   3474  CG1 VAL A 224      56.461  91.544 119.216  1.00  0.00           C  
ATOM   3475  CG2 VAL A 224      54.764  92.557 120.529  1.00  0.00           C  
ATOM   3476  H   VAL A 224      54.262  89.799 122.052  1.00  0.00           H  
ATOM   3477  HA  VAL A 224      54.005  90.097 119.134  1.00  0.00           H  
ATOM   3478  HB  VAL A 224      56.054  90.975 121.097  1.00  0.00           H  
ATOM   3479 HG11 VAL A 224      55.977  91.750 118.261  1.00  0.00           H  
ATOM   3480 HG12 VAL A 224      56.944  92.499 119.422  1.00  0.00           H  
ATOM   3481 HG13 VAL A 224      57.304  90.870 119.074  1.00  0.00           H  
ATOM   3482 HG21 VAL A 224      53.790  92.421 120.999  1.00  0.00           H  
ATOM   3483 HG22 VAL A 224      55.369  93.265 121.096  1.00  0.00           H  
ATOM   3484 HG23 VAL A 224      54.481  92.985 119.567  1.00  0.00           H  
ATOM   3485  N   PRO A 225      55.672  88.074 118.526  1.00  0.00           N  
ATOM   3486  CA  PRO A 225      56.571  86.998 118.182  1.00  0.00           C  
ATOM   3487  C   PRO A 225      58.083  87.392 118.218  1.00  0.00           C  
ATOM   3488  O   PRO A 225      58.565  88.521 117.960  1.00  0.00           O  
ATOM   3489  CB  PRO A 225      56.153  86.594 116.810  1.00  0.00           C  
ATOM   3490  CG  PRO A 225      54.764  87.036 116.659  1.00  0.00           C  
ATOM   3491  CD  PRO A 225      54.668  88.257 117.520  1.00  0.00           C  
ATOM   3492  HA  PRO A 225      56.376  86.132 118.813  1.00  0.00           H  
ATOM   3493  HB2 PRO A 225      56.788  87.107 116.087  1.00  0.00           H  
ATOM   3494  HB3 PRO A 225      56.124  85.508 116.726  1.00  0.00           H  
ATOM   3495  HG2 PRO A 225      54.539  87.296 115.625  1.00  0.00           H  
ATOM   3496  HG3 PRO A 225      54.096  86.277 117.067  1.00  0.00           H  
ATOM   3497  HD2 PRO A 225      54.897  89.154 116.945  1.00  0.00           H  
ATOM   3498  HD3 PRO A 225      53.662  88.286 117.936  1.00  0.00           H  
ATOM   3499  N   GLY A 226      58.924  86.354 118.521  1.00  0.00           N  
ATOM   3500  CA  GLY A 226      60.265  86.595 118.946  1.00  0.00           C  
ATOM   3501  C   GLY A 226      60.363  87.454 120.212  1.00  0.00           C  
ATOM   3502  O   GLY A 226      59.882  87.057 121.290  1.00  0.00           O  
ATOM   3503  H   GLY A 226      58.596  85.411 118.675  1.00  0.00           H  
ATOM   3504  HA2 GLY A 226      60.800  85.658 119.096  1.00  0.00           H  
ATOM   3505  HA3 GLY A 226      60.800  87.234 118.243  1.00  0.00           H  
ATOM   3506  N   ALA A 227      61.087  88.629 120.134  1.00  0.00           N  
ATOM   3507  CA  ALA A 227      60.971  89.731 121.004  1.00  0.00           C  
ATOM   3508  C   ALA A 227      61.125  89.570 122.570  1.00  0.00           C  
ATOM   3509  O   ALA A 227      60.535  90.273 123.379  1.00  0.00           O  
ATOM   3510  CB  ALA A 227      59.735  90.570 120.756  1.00  0.00           C  
ATOM   3511  H   ALA A 227      61.522  88.749 119.231  1.00  0.00           H  
ATOM   3512  HA  ALA A 227      61.841  90.337 120.749  1.00  0.00           H  
ATOM   3513  HB1 ALA A 227      58.790  90.240 121.189  1.00  0.00           H  
ATOM   3514  HB2 ALA A 227      60.000  91.541 121.174  1.00  0.00           H  
ATOM   3515  HB3 ALA A 227      59.502  90.686 119.697  1.00  0.00           H  
ATOM   3516  N   GLY A 228      62.078  88.663 122.991  1.00  0.00           N  
ATOM   3517  CA  GLY A 228      62.308  88.342 124.393  1.00  0.00           C  
ATOM   3518  C   GLY A 228      63.352  87.262 124.548  1.00  0.00           C  
ATOM   3519  O   GLY A 228      64.435  87.326 123.926  1.00  0.00           O  
ATOM   3520  H   GLY A 228      62.737  88.340 122.295  1.00  0.00           H  
ATOM   3521  HA2 GLY A 228      62.674  89.295 124.775  1.00  0.00           H  
ATOM   3522  HA3 GLY A 228      61.320  88.166 124.818  1.00  0.00           H  
ATOM   3523  N   ARG A 229      63.035  86.199 125.304  1.00  0.00           N  
ATOM   3524  CA  ARG A 229      63.867  84.997 125.409  1.00  0.00           C  
ATOM   3525  C   ARG A 229      62.962  83.793 125.662  1.00  0.00           C  
ATOM   3526  O   ARG A 229      61.698  83.866 125.482  1.00  0.00           O  
ATOM   3527  CB  ARG A 229      64.942  85.138 126.511  1.00  0.00           C  
ATOM   3528  CG  ARG A 229      64.433  85.751 127.870  1.00  0.00           C  
ATOM   3529  CD  ARG A 229      63.690  84.728 128.751  1.00  0.00           C  
ATOM   3530  NE  ARG A 229      64.433  83.604 129.293  1.00  0.00           N  
ATOM   3531  CZ  ARG A 229      64.906  83.419 130.505  1.00  0.00           C  
ATOM   3532  NH1 ARG A 229      64.882  84.298 131.429  1.00  0.00           N1+
ATOM   3533  NH2 ARG A 229      65.485  82.285 130.836  1.00  0.00           N  
ATOM   3534  H   ARG A 229      62.101  86.223 125.687  1.00  0.00           H  
ATOM   3535  HA  ARG A 229      64.433  84.831 124.492  1.00  0.00           H  
ATOM   3536  HB2 ARG A 229      65.432  84.169 126.602  1.00  0.00           H  
ATOM   3537  HB3 ARG A 229      65.694  85.794 126.075  1.00  0.00           H  
ATOM   3538  HG2 ARG A 229      65.285  86.128 128.436  1.00  0.00           H  
ATOM   3539  HG3 ARG A 229      63.839  86.608 127.552  1.00  0.00           H  
ATOM   3540  HD2 ARG A 229      63.253  85.314 129.560  1.00  0.00           H  
ATOM   3541  HD3 ARG A 229      62.862  84.247 128.231  1.00  0.00           H  
ATOM   3542  HE  ARG A 229      64.702  82.892 128.629  1.00  0.00           H  
ATOM   3543 HH11 ARG A 229      64.551  85.214 131.163  1.00  0.00           H  
ATOM   3544 HH12 ARG A 229      65.429  84.064 132.245  1.00  0.00           H  
ATOM   3545 HH21 ARG A 229      65.709  81.644 130.088  1.00  0.00           H  
ATOM   3546 HH22 ARG A 229      65.745  82.159 131.803  1.00  0.00           H  
ATOM   3547  N   ASP A 230      63.544  82.643 125.973  1.00  0.00           N  
ATOM   3548  CA  ASP A 230      62.910  81.374 126.254  1.00  0.00           C  
ATOM   3549  C   ASP A 230      61.799  81.351 127.459  1.00  0.00           C  
ATOM   3550  O   ASP A 230      62.083  81.952 128.498  1.00  0.00           O  
ATOM   3551  CB  ASP A 230      64.021  80.303 126.358  1.00  0.00           C  
ATOM   3552  CG  ASP A 230      64.828  80.464 127.614  1.00  0.00           C  
ATOM   3553  OD1 ASP A 230      64.710  79.546 128.481  1.00  0.00           O  
ATOM   3554  OD2 ASP A 230      65.617  81.431 127.809  1.00  0.00           O1-
ATOM   3555  H   ASP A 230      64.549  82.596 126.060  1.00  0.00           H  
ATOM   3556  HA  ASP A 230      62.298  81.164 125.377  1.00  0.00           H  
ATOM   3557  HB2 ASP A 230      63.466  79.366 126.415  1.00  0.00           H  
ATOM   3558  HB3 ASP A 230      64.628  80.448 125.464  1.00  0.00           H  
ATOM   3559  N   GLY A 231      60.563  80.854 127.216  1.00  0.00           N  
ATOM   3560  CA  GLY A 231      59.393  81.078 128.119  1.00  0.00           C  
ATOM   3561  C   GLY A 231      58.961  82.550 128.392  1.00  0.00           C  
ATOM   3562  O   GLY A 231      57.954  82.811 129.085  1.00  0.00           O  
ATOM   3563  H   GLY A 231      60.432  80.219 126.441  1.00  0.00           H  
ATOM   3564  HA2 GLY A 231      58.542  80.562 127.672  1.00  0.00           H  
ATOM   3565  HA3 GLY A 231      59.542  80.571 129.072  1.00  0.00           H  
ATOM   3566  N   ALA A 232      59.611  83.548 127.794  1.00  0.00           N  
ATOM   3567  CA  ALA A 232      59.401  84.964 127.969  1.00  0.00           C  
ATOM   3568  C   ALA A 232      59.301  85.823 126.687  1.00  0.00           C  
ATOM   3569  O   ALA A 232      60.223  86.613 126.452  1.00  0.00           O  
ATOM   3570  CB  ALA A 232      60.350  85.511 129.041  1.00  0.00           C  
ATOM   3571  H   ALA A 232      60.467  83.319 127.310  1.00  0.00           H  
ATOM   3572  HA  ALA A 232      58.443  85.051 128.482  1.00  0.00           H  
ATOM   3573  HB1 ALA A 232      59.904  86.385 129.516  1.00  0.00           H  
ATOM   3574  HB2 ALA A 232      60.455  84.791 129.852  1.00  0.00           H  
ATOM   3575  HB3 ALA A 232      61.305  85.729 128.563  1.00  0.00           H  
ATOM   3576  N   PRO A 233      58.286  85.689 125.810  1.00  0.00           N  
ATOM   3577  CA  PRO A 233      58.156  86.618 124.710  1.00  0.00           C  
ATOM   3578  C   PRO A 233      57.929  88.112 125.120  1.00  0.00           C  
ATOM   3579  O   PRO A 233      57.742  88.487 126.266  1.00  0.00           O  
ATOM   3580  CB  PRO A 233      56.885  86.128 124.059  1.00  0.00           C  
ATOM   3581  CG  PRO A 233      56.024  85.536 125.206  1.00  0.00           C  
ATOM   3582  CD  PRO A 233      57.098  84.860 126.026  1.00  0.00           C  
ATOM   3583  HA  PRO A 233      58.927  86.595 123.938  1.00  0.00           H  
ATOM   3584  HB2 PRO A 233      56.315  86.778 123.395  1.00  0.00           H  
ATOM   3585  HB3 PRO A 233      57.241  85.291 123.457  1.00  0.00           H  
ATOM   3586  HG2 PRO A 233      55.483  86.205 125.876  1.00  0.00           H  
ATOM   3587  HG3 PRO A 233      55.309  84.793 124.856  1.00  0.00           H  
ATOM   3588  HD2 PRO A 233      56.832  84.775 127.080  1.00  0.00           H  
ATOM   3589  HD3 PRO A 233      57.340  83.842 125.722  1.00  0.00           H  
ATOM   3590  N   GLY A 234      57.985  89.015 124.179  1.00  0.00           N  
ATOM   3591  CA  GLY A 234      57.479  90.360 124.294  1.00  0.00           C  
ATOM   3592  C   GLY A 234      55.886  90.486 124.212  1.00  0.00           C  
ATOM   3593  O   GLY A 234      55.203  89.606 123.733  1.00  0.00           O  
ATOM   3594  H   GLY A 234      58.039  88.679 123.228  1.00  0.00           H  
ATOM   3595  HA2 GLY A 234      57.817  90.827 125.220  1.00  0.00           H  
ATOM   3596  HA3 GLY A 234      57.757  90.953 123.423  1.00  0.00           H  
ATOM   3597  N   PHE A 235      55.335  91.619 124.574  1.00  0.00           N  
ATOM   3598  CA  PHE A 235      53.921  91.955 124.523  1.00  0.00           C  
ATOM   3599  C   PHE A 235      53.600  93.398 124.170  1.00  0.00           C  
ATOM   3600  O   PHE A 235      54.437  94.311 124.206  1.00  0.00           O  
ATOM   3601  CB  PHE A 235      53.361  91.693 125.949  1.00  0.00           C  
ATOM   3602  CG  PHE A 235      53.417  90.253 126.451  1.00  0.00           C  
ATOM   3603  CD1 PHE A 235      54.649  89.818 126.915  1.00  0.00           C  
ATOM   3604  CD2 PHE A 235      52.293  89.376 126.348  1.00  0.00           C  
ATOM   3605  CE1 PHE A 235      54.750  88.410 127.314  1.00  0.00           C  
ATOM   3606  CE2 PHE A 235      52.397  88.140 126.894  1.00  0.00           C  
ATOM   3607  CZ  PHE A 235      53.608  87.632 127.277  1.00  0.00           C  
ATOM   3608  H   PHE A 235      55.918  92.323 125.004  1.00  0.00           H  
ATOM   3609  HA  PHE A 235      53.409  91.230 123.891  1.00  0.00           H  
ATOM   3610  HB2 PHE A 235      53.875  92.306 126.689  1.00  0.00           H  
ATOM   3611  HB3 PHE A 235      52.294  91.918 125.957  1.00  0.00           H  
ATOM   3612  HD1 PHE A 235      55.502  90.478 126.863  1.00  0.00           H  
ATOM   3613  HD2 PHE A 235      51.402  89.861 125.978  1.00  0.00           H  
ATOM   3614  HE1 PHE A 235      55.734  88.065 127.593  1.00  0.00           H  
ATOM   3615  HE2 PHE A 235      51.496  87.552 126.787  1.00  0.00           H  
ATOM   3616  HZ  PHE A 235      53.700  86.567 127.426  1.00  0.00           H  
ATOM   3617  N   SER A 236      52.386  93.584 123.709  1.00  0.00           N  
ATOM   3618  CA  SER A 236      51.735  94.873 123.449  1.00  0.00           C  
ATOM   3619  C   SER A 236      50.311  94.789 124.102  1.00  0.00           C  
ATOM   3620  O   SER A 236      49.756  93.692 124.323  1.00  0.00           O  
ATOM   3621  CB  SER A 236      51.790  95.235 121.945  1.00  0.00           C  
ATOM   3622  OG  SER A 236      50.971  96.362 121.668  1.00  0.00           O  
ATOM   3623  H   SER A 236      51.763  92.809 123.534  1.00  0.00           H  
ATOM   3624  HA  SER A 236      52.377  95.650 123.862  1.00  0.00           H  
ATOM   3625  HB2 SER A 236      52.798  95.404 121.565  1.00  0.00           H  
ATOM   3626  HB3 SER A 236      51.424  94.346 121.433  1.00  0.00           H  
ATOM   3627  HG  SER A 236      51.371  97.172 121.992  1.00  0.00           H  
ATOM   3628  N   LYS A 237      49.812  95.940 124.533  1.00  0.00           N  
ATOM   3629  CA  LYS A 237      48.637  96.201 125.360  1.00  0.00           C  
ATOM   3630  C   LYS A 237      47.889  97.492 124.910  1.00  0.00           C  
ATOM   3631  O   LYS A 237      48.464  98.527 124.826  1.00  0.00           O  
ATOM   3632  CB  LYS A 237      49.067  96.340 126.819  1.00  0.00           C  
ATOM   3633  CG  LYS A 237      49.236  94.952 127.482  1.00  0.00           C  
ATOM   3634  CD  LYS A 237      49.722  95.038 128.960  1.00  0.00           C  
ATOM   3635  CE  LYS A 237      51.113  95.561 129.086  1.00  0.00           C  
ATOM   3636  NZ  LYS A 237      51.590  95.512 130.500  1.00  0.00           N1+
ATOM   3637  H   LYS A 237      50.403  96.725 124.297  1.00  0.00           H  
ATOM   3638  HA  LYS A 237      47.996  95.323 125.295  1.00  0.00           H  
ATOM   3639  HB2 LYS A 237      49.989  96.905 126.959  1.00  0.00           H  
ATOM   3640  HB3 LYS A 237      48.225  96.832 127.308  1.00  0.00           H  
ATOM   3641  HG2 LYS A 237      48.323  94.361 127.418  1.00  0.00           H  
ATOM   3642  HG3 LYS A 237      49.945  94.356 126.909  1.00  0.00           H  
ATOM   3643  HD2 LYS A 237      49.021  95.727 129.432  1.00  0.00           H  
ATOM   3644  HD3 LYS A 237      49.625  94.026 129.354  1.00  0.00           H  
ATOM   3645  HE2 LYS A 237      51.876  94.984 128.564  1.00  0.00           H  
ATOM   3646  HE3 LYS A 237      51.379  96.536 128.676  1.00  0.00           H  
ATOM   3647  HZ1 LYS A 237      50.931  95.927 131.142  1.00  0.00           H  
ATOM   3648  HZ2 LYS A 237      51.754  94.538 130.710  1.00  0.00           H  
ATOM   3649  HZ3 LYS A 237      52.443  96.033 130.648  1.00  0.00           H  
ATOM   3650  N   PHE A 238      46.525  97.535 124.717  1.00  0.00           N  
ATOM   3651  CA  PHE A 238      45.729  98.730 124.258  1.00  0.00           C  
ATOM   3652  C   PHE A 238      44.324  98.637 124.801  1.00  0.00           C  
ATOM   3653  O   PHE A 238      43.980  97.533 125.251  1.00  0.00           O  
ATOM   3654  CB  PHE A 238      45.859  98.890 122.686  1.00  0.00           C  
ATOM   3655  CG  PHE A 238      45.438  97.593 121.957  1.00  0.00           C  
ATOM   3656  CD1 PHE A 238      46.419  96.675 121.633  1.00  0.00           C  
ATOM   3657  CD2 PHE A 238      44.075  97.406 121.456  1.00  0.00           C  
ATOM   3658  CE1 PHE A 238      46.063  95.540 120.866  1.00  0.00           C  
ATOM   3659  CE2 PHE A 238      43.731  96.312 120.729  1.00  0.00           C  
ATOM   3660  CZ  PHE A 238      44.740  95.412 120.381  1.00  0.00           C  
ATOM   3661  H   PHE A 238      45.918  96.756 124.927  1.00  0.00           H  
ATOM   3662  HA  PHE A 238      46.229  99.600 124.685  1.00  0.00           H  
ATOM   3663  HB2 PHE A 238      45.219  99.659 122.254  1.00  0.00           H  
ATOM   3664  HB3 PHE A 238      46.902  99.113 122.456  1.00  0.00           H  
ATOM   3665  HD1 PHE A 238      47.435  96.770 121.988  1.00  0.00           H  
ATOM   3666  HD2 PHE A 238      43.325  98.121 121.763  1.00  0.00           H  
ATOM   3667  HE1 PHE A 238      46.792  94.770 120.659  1.00  0.00           H  
ATOM   3668  HE2 PHE A 238      42.733  96.139 120.356  1.00  0.00           H  
ATOM   3669  HZ  PHE A 238      44.552  94.483 119.864  1.00  0.00           H  
ATOM   3670  N   ARG A 239      43.511  99.720 124.684  1.00  0.00           N  
ATOM   3671  CA  ARG A 239      42.214  99.861 125.283  1.00  0.00           C  
ATOM   3672  C   ARG A 239      41.329 100.567 124.216  1.00  0.00           C  
ATOM   3673  O   ARG A 239      41.554 101.726 123.889  1.00  0.00           O  
ATOM   3674  CB  ARG A 239      42.309 100.659 126.632  1.00  0.00           C  
ATOM   3675  CG  ARG A 239      40.981 100.789 127.385  1.00  0.00           C  
ATOM   3676  CD  ARG A 239      41.188 101.447 128.765  1.00  0.00           C  
ATOM   3677  NE  ARG A 239      41.253 100.422 129.834  1.00  0.00           N  
ATOM   3678  CZ  ARG A 239      41.176 100.629 131.107  1.00  0.00           C  
ATOM   3679  NH1 ARG A 239      41.087 101.816 131.589  1.00  0.00           N1+
ATOM   3680  NH2 ARG A 239      41.008  99.587 131.914  1.00  0.00           N  
ATOM   3681  H   ARG A 239      43.851 100.477 124.109  1.00  0.00           H  
ATOM   3682  HA  ARG A 239      41.904  98.825 125.423  1.00  0.00           H  
ATOM   3683  HB2 ARG A 239      42.872 100.103 127.381  1.00  0.00           H  
ATOM   3684  HB3 ARG A 239      42.827 101.615 126.556  1.00  0.00           H  
ATOM   3685  HG2 ARG A 239      40.324 101.271 126.660  1.00  0.00           H  
ATOM   3686  HG3 ARG A 239      40.549  99.792 127.479  1.00  0.00           H  
ATOM   3687  HD2 ARG A 239      41.979 102.193 128.839  1.00  0.00           H  
ATOM   3688  HD3 ARG A 239      40.341 102.100 128.973  1.00  0.00           H  
ATOM   3689  HE  ARG A 239      41.570  99.516 129.522  1.00  0.00           H  
ATOM   3690 HH11 ARG A 239      41.051 102.591 130.941  1.00  0.00           H  
ATOM   3691 HH12 ARG A 239      40.748 102.036 132.515  1.00  0.00           H  
ATOM   3692 HH21 ARG A 239      41.004  98.694 131.444  1.00  0.00           H  
ATOM   3693 HH22 ARG A 239      41.017  99.666 132.921  1.00  0.00           H  
ATOM   3694  N   LEU A 240      40.240  99.941 123.883  1.00  0.00           N  
ATOM   3695  CA  LEU A 240      39.122 100.538 123.171  1.00  0.00           C  
ATOM   3696  C   LEU A 240      37.817 100.327 123.947  1.00  0.00           C  
ATOM   3697  O   LEU A 240      37.627  99.447 124.775  1.00  0.00           O  
ATOM   3698  CB  LEU A 240      38.963  99.862 121.838  1.00  0.00           C  
ATOM   3699  CG  LEU A 240      40.093 100.082 120.772  1.00  0.00           C  
ATOM   3700  CD1 LEU A 240      40.169 101.585 120.368  1.00  0.00           C  
ATOM   3701  CD2 LEU A 240      41.498  99.481 121.063  1.00  0.00           C  
ATOM   3702  H   LEU A 240      40.014  99.064 124.329  1.00  0.00           H  
ATOM   3703  HA  LEU A 240      39.374 101.593 123.066  1.00  0.00           H  
ATOM   3704  HB2 LEU A 240      38.808  98.806 122.060  1.00  0.00           H  
ATOM   3705  HB3 LEU A 240      38.016 100.254 121.466  1.00  0.00           H  
ATOM   3706  HG  LEU A 240      39.765  99.587 119.858  1.00  0.00           H  
ATOM   3707 HD11 LEU A 240      40.494 102.046 121.300  1.00  0.00           H  
ATOM   3708 HD12 LEU A 240      40.806 101.873 119.531  1.00  0.00           H  
ATOM   3709 HD13 LEU A 240      39.145 101.892 120.153  1.00  0.00           H  
ATOM   3710 HD21 LEU A 240      42.065 100.226 121.622  1.00  0.00           H  
ATOM   3711 HD22 LEU A 240      41.338  98.474 121.450  1.00  0.00           H  
ATOM   3712 HD23 LEU A 240      42.060  99.352 120.139  1.00  0.00           H  
ATOM   3713  N   SER A 241      36.940 101.287 123.751  1.00  0.00           N  
ATOM   3714  CA  SER A 241      35.674 101.465 124.439  1.00  0.00           C  
ATOM   3715  C   SER A 241      34.499 101.622 123.408  1.00  0.00           C  
ATOM   3716  O   SER A 241      34.695 102.261 122.301  1.00  0.00           O  
ATOM   3717  CB  SER A 241      35.593 102.549 125.535  1.00  0.00           C  
ATOM   3718  OG  SER A 241      36.657 102.449 126.439  1.00  0.00           O  
ATOM   3719  H   SER A 241      37.024 101.836 122.908  1.00  0.00           H  
ATOM   3720  HA  SER A 241      35.468 100.555 125.003  1.00  0.00           H  
ATOM   3721  HB2 SER A 241      35.606 103.525 125.049  1.00  0.00           H  
ATOM   3722  HB3 SER A 241      34.606 102.371 125.963  1.00  0.00           H  
ATOM   3723  HG  SER A 241      37.359 102.928 125.994  1.00  0.00           H  
ATOM   3724  N   TYR A 242      33.331 101.129 123.828  1.00  0.00           N  
ATOM   3725  CA  TYR A 242      32.212 100.773 122.960  1.00  0.00           C  
ATOM   3726  C   TYR A 242      30.938 101.182 123.706  1.00  0.00           C  
ATOM   3727  O   TYR A 242      30.852 101.086 124.990  1.00  0.00           O  
ATOM   3728  CB  TYR A 242      32.297  99.271 122.674  1.00  0.00           C  
ATOM   3729  CG  TYR A 242      33.614  98.836 122.072  1.00  0.00           C  
ATOM   3730  CD1 TYR A 242      33.737  98.784 120.691  1.00  0.00           C  
ATOM   3731  CD2 TYR A 242      34.657  98.290 122.892  1.00  0.00           C  
ATOM   3732  CE1 TYR A 242      34.974  98.344 120.197  1.00  0.00           C  
ATOM   3733  CE2 TYR A 242      35.923  97.978 122.431  1.00  0.00           C  
ATOM   3734  CZ  TYR A 242      36.056  98.045 121.042  1.00  0.00           C  
ATOM   3735  OH  TYR A 242      37.155  97.525 120.474  1.00  0.00           O  
ATOM   3736  H   TYR A 242      33.265 100.848 124.796  1.00  0.00           H  
ATOM   3737  HA  TYR A 242      32.282 101.400 122.070  1.00  0.00           H  
ATOM   3738  HB2 TYR A 242      32.092  98.666 123.558  1.00  0.00           H  
ATOM   3739  HB3 TYR A 242      31.478  98.975 122.020  1.00  0.00           H  
ATOM   3740  HD1 TYR A 242      32.856  98.971 120.095  1.00  0.00           H  
ATOM   3741  HD2 TYR A 242      34.572  98.192 123.964  1.00  0.00           H  
ATOM   3742  HE1 TYR A 242      35.123  98.159 119.144  1.00  0.00           H  
ATOM   3743  HE2 TYR A 242      36.690  97.657 123.119  1.00  0.00           H  
ATOM   3744  HH  TYR A 242      37.418  96.743 120.964  1.00  0.00           H  
ATOM   3745  N   TYR A 243      29.931 101.682 123.055  1.00  0.00           N  
ATOM   3746  CA  TYR A 243      28.574 101.897 123.598  1.00  0.00           C  
ATOM   3747  C   TYR A 243      27.811 100.533 123.667  1.00  0.00           C  
ATOM   3748  O   TYR A 243      27.932  99.785 122.720  1.00  0.00           O  
ATOM   3749  CB  TYR A 243      27.776 103.034 122.832  1.00  0.00           C  
ATOM   3750  CG  TYR A 243      26.419 103.339 123.278  1.00  0.00           C  
ATOM   3751  CD1 TYR A 243      26.276 104.449 124.164  1.00  0.00           C  
ATOM   3752  CD2 TYR A 243      25.290 102.621 122.842  1.00  0.00           C  
ATOM   3753  CE1 TYR A 243      24.976 104.727 124.710  1.00  0.00           C  
ATOM   3754  CE2 TYR A 243      24.034 102.847 123.396  1.00  0.00           C  
ATOM   3755  CZ  TYR A 243      23.861 103.903 124.327  1.00  0.00           C  
ATOM   3756  OH  TYR A 243      22.594 104.141 124.738  1.00  0.00           O  
ATOM   3757  H   TYR A 243      30.036 101.825 122.060  1.00  0.00           H  
ATOM   3758  HA  TYR A 243      28.643 102.340 124.592  1.00  0.00           H  
ATOM   3759  HB2 TYR A 243      28.370 103.941 122.723  1.00  0.00           H  
ATOM   3760  HB3 TYR A 243      27.828 102.518 121.874  1.00  0.00           H  
ATOM   3761  HD1 TYR A 243      27.128 105.036 124.473  1.00  0.00           H  
ATOM   3762  HD2 TYR A 243      25.406 101.723 122.253  1.00  0.00           H  
ATOM   3763  HE1 TYR A 243      24.811 105.568 125.367  1.00  0.00           H  
ATOM   3764  HE2 TYR A 243      23.167 102.261 123.127  1.00  0.00           H  
ATOM   3765  HH  TYR A 243      22.460 105.050 125.016  1.00  0.00           H  
ATOM   3766  N   PRO A 244      27.043 100.152 124.650  1.00  0.00           N  
ATOM   3767  CA  PRO A 244      26.321  98.894 124.609  1.00  0.00           C  
ATOM   3768  C   PRO A 244      25.092  98.935 123.757  1.00  0.00           C  
ATOM   3769  O   PRO A 244      23.975  99.093 124.212  1.00  0.00           O  
ATOM   3770  CB  PRO A 244      26.092  98.476 126.014  1.00  0.00           C  
ATOM   3771  CG  PRO A 244      26.040  99.822 126.723  1.00  0.00           C  
ATOM   3772  CD  PRO A 244      26.945 100.820 125.925  1.00  0.00           C  
ATOM   3773  HA  PRO A 244      26.920  98.079 124.202  1.00  0.00           H  
ATOM   3774  HB2 PRO A 244      25.162  97.930 126.170  1.00  0.00           H  
ATOM   3775  HB3 PRO A 244      26.869  97.854 126.459  1.00  0.00           H  
ATOM   3776  HG2 PRO A 244      25.026 100.215 126.647  1.00  0.00           H  
ATOM   3777  HG3 PRO A 244      26.357  99.708 127.761  1.00  0.00           H  
ATOM   3778  HD2 PRO A 244      26.485 101.806 125.889  1.00  0.00           H  
ATOM   3779  HD3 PRO A 244      27.919 101.039 126.362  1.00  0.00           H  
ATOM   3780  N   HIE A 245      25.284  98.821 122.482  1.00  0.00           N  
ATOM   3781  CA  HIE A 245      24.222  98.661 121.478  1.00  0.00           C  
ATOM   3782  C   HIE A 245      23.651  97.292 121.526  1.00  0.00           C  
ATOM   3783  O   HIE A 245      24.029  96.428 120.747  1.00  0.00           O  
ATOM   3784  CB  HIE A 245      24.687  99.012 120.023  1.00  0.00           C  
ATOM   3785  CG  HIE A 245      24.878 100.470 119.764  1.00  0.00           C  
ATOM   3786  CD2 HIE A 245      23.874 101.360 119.778  1.00  0.00           C  
ATOM   3787  ND1 HIE A 245      26.083 101.111 119.529  1.00  0.00           N  
ATOM   3788  CE1 HIE A 245      25.832 102.400 119.393  1.00  0.00           C  
ATOM   3789  NE2 HIE A 245      24.530 102.609 119.480  1.00  0.00           N  
ATOM   3790  H   HIE A 245      26.203  99.063 122.139  1.00  0.00           H  
ATOM   3791  HA  HIE A 245      23.403  99.338 121.719  1.00  0.00           H  
ATOM   3792  HB2 HIE A 245      25.593  98.467 119.756  1.00  0.00           H  
ATOM   3793  HB3 HIE A 245      23.879  98.728 119.348  1.00  0.00           H  
ATOM   3794  HD2 HIE A 245      22.808 101.267 119.920  1.00  0.00           H  
ATOM   3795  HE1 HIE A 245      26.553 103.188 119.231  1.00  0.00           H  
ATOM   3796  HE2 HIE A 245      24.080 103.512 119.534  1.00  0.00           H  
ATOM   3797  N   CYS A 246      22.764  97.084 122.503  1.00  0.00           N  
ATOM   3798  CA  CYS A 246      22.150  95.749 122.644  1.00  0.00           C  
ATOM   3799  C   CYS A 246      21.198  95.277 121.519  1.00  0.00           C  
ATOM   3800  O   CYS A 246      20.466  96.064 120.893  1.00  0.00           O  
ATOM   3801  CB  CYS A 246      21.507  95.718 124.043  1.00  0.00           C  
ATOM   3802  SG  CYS A 246      22.787  95.898 125.259  1.00  0.00           S  
ATOM   3803  H   CYS A 246      22.606  97.746 123.249  1.00  0.00           H  
ATOM   3804  HA  CYS A 246      22.964  95.025 122.645  1.00  0.00           H  
ATOM   3805  HB2 CYS A 246      20.743  96.480 124.197  1.00  0.00           H  
ATOM   3806  HB3 CYS A 246      20.935  94.806 124.216  1.00  0.00           H  
ATOM   3807  HG  CYS A 246      22.082  95.934 126.394  1.00  0.00           H  
ATOM   3808  N   LEU A 247      21.061  93.958 121.359  1.00  0.00           N  
ATOM   3809  CA  LEU A 247      20.473  93.348 120.167  1.00  0.00           C  
ATOM   3810  C   LEU A 247      19.043  93.850 119.795  1.00  0.00           C  
ATOM   3811  O   LEU A 247      18.884  94.498 118.753  1.00  0.00           O  
ATOM   3812  CB  LEU A 247      20.475  91.797 120.254  1.00  0.00           C  
ATOM   3813  CG  LEU A 247      19.667  90.991 119.220  1.00  0.00           C  
ATOM   3814  CD1 LEU A 247      20.034  91.242 117.696  1.00  0.00           C  
ATOM   3815  CD2 LEU A 247      19.592  89.490 119.482  1.00  0.00           C  
ATOM   3816  H   LEU A 247      21.479  93.361 122.057  1.00  0.00           H  
ATOM   3817  HA  LEU A 247      21.186  93.596 119.382  1.00  0.00           H  
ATOM   3818  HB2 LEU A 247      21.510  91.462 120.183  1.00  0.00           H  
ATOM   3819  HB3 LEU A 247      20.039  91.488 121.204  1.00  0.00           H  
ATOM   3820  HG  LEU A 247      18.653  91.355 119.383  1.00  0.00           H  
ATOM   3821 HD11 LEU A 247      20.917  90.630 117.510  1.00  0.00           H  
ATOM   3822 HD12 LEU A 247      19.175  90.805 117.184  1.00  0.00           H  
ATOM   3823 HD13 LEU A 247      20.098  92.271 117.343  1.00  0.00           H  
ATOM   3824 HD21 LEU A 247      19.393  89.213 120.517  1.00  0.00           H  
ATOM   3825 HD22 LEU A 247      18.924  88.946 118.814  1.00  0.00           H  
ATOM   3826 HD23 LEU A 247      20.572  89.109 119.197  1.00  0.00           H  
ATOM   3827  N   ALA A 248      18.102  93.808 120.752  1.00  0.00           N  
ATOM   3828  CA  ALA A 248      16.731  94.346 120.612  1.00  0.00           C  
ATOM   3829  C   ALA A 248      16.833  95.848 120.447  1.00  0.00           C  
ATOM   3830  O   ALA A 248      16.119  96.393 119.597  1.00  0.00           O  
ATOM   3831  CB  ALA A 248      15.864  93.917 121.824  1.00  0.00           C  
ATOM   3832  H   ALA A 248      18.387  93.380 121.621  1.00  0.00           H  
ATOM   3833  HA  ALA A 248      16.167  94.044 119.729  1.00  0.00           H  
ATOM   3834  HB1 ALA A 248      16.174  94.307 122.793  1.00  0.00           H  
ATOM   3835  HB2 ALA A 248      14.895  94.400 121.690  1.00  0.00           H  
ATOM   3836  HB3 ALA A 248      15.743  92.835 121.860  1.00  0.00           H  
ATOM   3837  N   SER A 249      17.699  96.584 121.108  1.00  0.00           N  
ATOM   3838  CA  SER A 249      17.716  98.061 121.082  1.00  0.00           C  
ATOM   3839  C   SER A 249      18.263  98.571 119.793  1.00  0.00           C  
ATOM   3840  O   SER A 249      17.655  99.485 119.282  1.00  0.00           O  
ATOM   3841  CB  SER A 249      18.634  98.461 122.250  1.00  0.00           C  
ATOM   3842  OG  SER A 249      18.521  99.807 122.430  1.00  0.00           O  
ATOM   3843  H   SER A 249      18.430  96.129 121.636  1.00  0.00           H  
ATOM   3844  HA  SER A 249      16.733  98.504 121.240  1.00  0.00           H  
ATOM   3845  HB2 SER A 249      18.410  98.004 123.214  1.00  0.00           H  
ATOM   3846  HB3 SER A 249      19.674  98.196 122.065  1.00  0.00           H  
ATOM   3847  HG  SER A 249      17.650 100.136 122.667  1.00  0.00           H  
ATOM   3848  N   PHE A 250      19.236  97.887 119.096  1.00  0.00           N  
ATOM   3849  CA  PHE A 250      19.732  98.194 117.807  1.00  0.00           C  
ATOM   3850  C   PHE A 250      18.768  97.866 116.708  1.00  0.00           C  
ATOM   3851  O   PHE A 250      18.554  98.576 115.747  1.00  0.00           O  
ATOM   3852  CB  PHE A 250      21.031  97.435 117.752  1.00  0.00           C  
ATOM   3853  CG  PHE A 250      21.890  97.672 116.487  1.00  0.00           C  
ATOM   3854  CD1 PHE A 250      22.951  98.636 116.523  1.00  0.00           C  
ATOM   3855  CD2 PHE A 250      21.666  96.923 115.286  1.00  0.00           C  
ATOM   3856  CE1 PHE A 250      23.652  98.891 115.339  1.00  0.00           C  
ATOM   3857  CE2 PHE A 250      22.329  97.254 114.069  1.00  0.00           C  
ATOM   3858  CZ  PHE A 250      23.341  98.230 114.159  1.00  0.00           C  
ATOM   3859  H   PHE A 250      19.669  97.080 119.524  1.00  0.00           H  
ATOM   3860  HA  PHE A 250      19.891  99.272 117.812  1.00  0.00           H  
ATOM   3861  HB2 PHE A 250      21.609  97.676 118.645  1.00  0.00           H  
ATOM   3862  HB3 PHE A 250      20.872  96.369 117.915  1.00  0.00           H  
ATOM   3863  HD1 PHE A 250      23.029  99.272 117.392  1.00  0.00           H  
ATOM   3864  HD2 PHE A 250      20.901  96.166 115.196  1.00  0.00           H  
ATOM   3865  HE1 PHE A 250      24.416  99.654 115.382  1.00  0.00           H  
ATOM   3866  HE2 PHE A 250      22.051  96.840 113.111  1.00  0.00           H  
ATOM   3867  HZ  PHE A 250      23.837  98.570 113.262  1.00  0.00           H  
ATOM   3868  N   THR A 251      18.006  96.754 116.799  1.00  0.00           N  
ATOM   3869  CA  THR A 251      17.059  96.279 115.727  1.00  0.00           C  
ATOM   3870  C   THR A 251      15.988  97.382 115.392  1.00  0.00           C  
ATOM   3871  O   THR A 251      15.588  97.607 114.280  1.00  0.00           O  
ATOM   3872  CB  THR A 251      16.410  95.040 116.282  1.00  0.00           C  
ATOM   3873  CG2 THR A 251      15.343  94.426 115.324  1.00  0.00           C  
ATOM   3874  OG1 THR A 251      17.328  93.954 116.393  1.00  0.00           O  
ATOM   3875  H   THR A 251      18.239  96.177 117.595  1.00  0.00           H  
ATOM   3876  HA  THR A 251      17.507  95.954 114.787  1.00  0.00           H  
ATOM   3877  HB  THR A 251      15.853  95.308 117.180  1.00  0.00           H  
ATOM   3878  HG1 THR A 251      17.807  94.100 117.212  1.00  0.00           H  
ATOM   3879 HG21 THR A 251      14.364  94.706 115.712  1.00  0.00           H  
ATOM   3880 HG22 THR A 251      15.522  94.746 114.298  1.00  0.00           H  
ATOM   3881 HG23 THR A 251      15.415  93.343 115.427  1.00  0.00           H  
ATOM   3882  N   GLU A 252      15.474  98.015 116.470  1.00  0.00           N  
ATOM   3883  CA  GLU A 252      14.657  99.225 116.317  1.00  0.00           C  
ATOM   3884  C   GLU A 252      15.402 100.348 115.607  1.00  0.00           C  
ATOM   3885  O   GLU A 252      14.918 100.876 114.599  1.00  0.00           O  
ATOM   3886  CB  GLU A 252      14.232  99.657 117.665  1.00  0.00           C  
ATOM   3887  CG  GLU A 252      13.177 100.787 117.615  1.00  0.00           C  
ATOM   3888  CD  GLU A 252      12.620 101.146 118.965  1.00  0.00           C  
ATOM   3889  OE1 GLU A 252      13.317 101.013 119.976  1.00  0.00           O  
ATOM   3890  OE2 GLU A 252      11.445 101.566 119.016  1.00  0.00           O1-
ATOM   3891  H   GLU A 252      15.823  97.847 117.403  1.00  0.00           H  
ATOM   3892  HA  GLU A 252      13.741  98.944 115.796  1.00  0.00           H  
ATOM   3893  HB2 GLU A 252      13.801  98.789 118.165  1.00  0.00           H  
ATOM   3894  HB3 GLU A 252      15.013  99.947 118.366  1.00  0.00           H  
ATOM   3895  HG2 GLU A 252      13.753 101.688 117.401  1.00  0.00           H  
ATOM   3896  HG3 GLU A 252      12.357 100.692 116.903  1.00  0.00           H  
ATOM   3897  N   LEU A 253      16.572 100.818 116.179  1.00  0.00           N  
ATOM   3898  CA  LEU A 253      17.526 101.843 115.708  1.00  0.00           C  
ATOM   3899  C   LEU A 253      17.933 101.653 114.241  1.00  0.00           C  
ATOM   3900  O   LEU A 253      18.029 102.636 113.484  1.00  0.00           O  
ATOM   3901  CB  LEU A 253      18.703 101.849 116.778  1.00  0.00           C  
ATOM   3902  CG  LEU A 253      19.693 103.000 116.629  1.00  0.00           C  
ATOM   3903  CD1 LEU A 253      19.291 104.269 117.389  1.00  0.00           C  
ATOM   3904  CD2 LEU A 253      21.038 102.554 117.277  1.00  0.00           C  
ATOM   3905  H   LEU A 253      16.807 100.177 116.923  1.00  0.00           H  
ATOM   3906  HA  LEU A 253      17.019 102.803 115.808  1.00  0.00           H  
ATOM   3907  HB2 LEU A 253      18.168 101.880 117.728  1.00  0.00           H  
ATOM   3908  HB3 LEU A 253      19.248 100.910 116.862  1.00  0.00           H  
ATOM   3909  HG  LEU A 253      19.937 103.195 115.584  1.00  0.00           H  
ATOM   3910 HD11 LEU A 253      20.070 105.024 117.280  1.00  0.00           H  
ATOM   3911 HD12 LEU A 253      18.382 104.662 116.933  1.00  0.00           H  
ATOM   3912 HD13 LEU A 253      19.118 104.085 118.450  1.00  0.00           H  
ATOM   3913 HD21 LEU A 253      21.817 103.293 117.094  1.00  0.00           H  
ATOM   3914 HD22 LEU A 253      20.839 102.439 118.343  1.00  0.00           H  
ATOM   3915 HD23 LEU A 253      21.320 101.655 116.728  1.00  0.00           H  
ATOM   3916  N   VAL A 254      18.214 100.439 113.767  1.00  0.00           N  
ATOM   3917  CA  VAL A 254      18.730 100.134 112.466  1.00  0.00           C  
ATOM   3918  C   VAL A 254      17.755 100.117 111.351  1.00  0.00           C  
ATOM   3919  O   VAL A 254      18.050 100.536 110.256  1.00  0.00           O  
ATOM   3920  CB  VAL A 254      19.599  98.875 112.468  1.00  0.00           C  
ATOM   3921  CG1 VAL A 254      18.790  97.577 112.616  1.00  0.00           C  
ATOM   3922  CG2 VAL A 254      20.530  98.789 111.189  1.00  0.00           C  
ATOM   3923  H   VAL A 254      17.872  99.758 114.430  1.00  0.00           H  
ATOM   3924  HA  VAL A 254      19.378 100.943 112.129  1.00  0.00           H  
ATOM   3925  HB  VAL A 254      20.255  98.933 113.335  1.00  0.00           H  
ATOM   3926 HG11 VAL A 254      18.269  97.339 111.689  1.00  0.00           H  
ATOM   3927 HG12 VAL A 254      19.450  96.739 112.840  1.00  0.00           H  
ATOM   3928 HG13 VAL A 254      18.095  97.753 113.437  1.00  0.00           H  
ATOM   3929 HG21 VAL A 254      21.154  97.897 111.132  1.00  0.00           H  
ATOM   3930 HG22 VAL A 254      19.918  98.870 110.289  1.00  0.00           H  
ATOM   3931 HG23 VAL A 254      21.148  99.687 111.195  1.00  0.00           H  
ATOM   3932  N   GLN A 255      16.532  99.687 111.631  1.00  0.00           N  
ATOM   3933  CA  GLN A 255      15.414  99.756 110.647  1.00  0.00           C  
ATOM   3934  C   GLN A 255      14.960 101.247 110.529  1.00  0.00           C  
ATOM   3935  O   GLN A 255      14.608 101.742 109.439  1.00  0.00           O  
ATOM   3936  CB  GLN A 255      14.310  98.737 110.922  1.00  0.00           C  
ATOM   3937  CG  GLN A 255      14.897  97.301 110.904  1.00  0.00           C  
ATOM   3938  CD  GLN A 255      13.827  96.316 111.382  1.00  0.00           C  
ATOM   3939  NE2 GLN A 255      13.569  96.266 112.622  1.00  0.00           N  
ATOM   3940  OE1 GLN A 255      13.123  95.693 110.602  1.00  0.00           O  
ATOM   3941  H   GLN A 255      16.358  99.180 112.487  1.00  0.00           H  
ATOM   3942  HA  GLN A 255      15.740  99.516 109.635  1.00  0.00           H  
ATOM   3943  HB2 GLN A 255      13.747  98.934 111.835  1.00  0.00           H  
ATOM   3944  HB3 GLN A 255      13.609  98.856 110.095  1.00  0.00           H  
ATOM   3945  HG2 GLN A 255      15.232  96.946 109.930  1.00  0.00           H  
ATOM   3946  HG3 GLN A 255      15.728  97.143 111.592  1.00  0.00           H  
ATOM   3947 HE21 GLN A 255      13.058  95.426 112.856  1.00  0.00           H  
ATOM   3948 HE22 GLN A 255      13.957  96.802 113.385  1.00  0.00           H  
ATOM   3949  N   GLU A 256      14.904 102.008 111.682  1.00  0.00           N  
ATOM   3950  CA  GLU A 256      14.545 103.457 111.820  1.00  0.00           C  
ATOM   3951  C   GLU A 256      15.358 104.335 110.892  1.00  0.00           C  
ATOM   3952  O   GLU A 256      14.939 105.399 110.356  1.00  0.00           O  
ATOM   3953  CB  GLU A 256      14.740 103.868 113.297  1.00  0.00           C  
ATOM   3954  CG  GLU A 256      14.175 105.231 113.702  1.00  0.00           C  
ATOM   3955  CD  GLU A 256      14.713 105.784 115.011  1.00  0.00           C  
ATOM   3956  OE1 GLU A 256      13.847 106.411 115.694  1.00  0.00           O  
ATOM   3957  OE2 GLU A 256      15.910 105.625 115.347  1.00  0.00           O1-
ATOM   3958  H   GLU A 256      15.244 101.524 112.500  1.00  0.00           H  
ATOM   3959  HA  GLU A 256      13.477 103.594 111.649  1.00  0.00           H  
ATOM   3960  HB2 GLU A 256      14.441 103.108 114.019  1.00  0.00           H  
ATOM   3961  HB3 GLU A 256      15.812 104.015 113.428  1.00  0.00           H  
ATOM   3962  HG2 GLU A 256      14.563 106.000 113.032  1.00  0.00           H  
ATOM   3963  HG3 GLU A 256      13.105 105.031 113.743  1.00  0.00           H  
ATOM   3964  N   ALA A 257      16.586 103.889 110.570  1.00  0.00           N  
ATOM   3965  CA  ALA A 257      17.503 104.570 109.677  1.00  0.00           C  
ATOM   3966  C   ALA A 257      16.976 104.568 108.208  1.00  0.00           C  
ATOM   3967  O   ALA A 257      17.090 105.611 107.555  1.00  0.00           O  
ATOM   3968  CB  ALA A 257      19.012 103.936 109.837  1.00  0.00           C  
ATOM   3969  H   ALA A 257      16.903 103.139 111.167  1.00  0.00           H  
ATOM   3970  HA  ALA A 257      17.596 105.629 109.918  1.00  0.00           H  
ATOM   3971  HB1 ALA A 257      18.985 102.907 109.482  1.00  0.00           H  
ATOM   3972  HB2 ALA A 257      19.663 104.521 109.188  1.00  0.00           H  
ATOM   3973  HB3 ALA A 257      19.259 104.088 110.888  1.00  0.00           H  
ATOM   3974  N   PHE A 258      16.212 103.595 107.736  1.00  0.00           N  
ATOM   3975  CA  PHE A 258      15.457 103.695 106.560  1.00  0.00           C  
ATOM   3976  C   PHE A 258      14.004 104.127 106.845  1.00  0.00           C  
ATOM   3977  O   PHE A 258      13.183 104.083 105.973  1.00  0.00           O  
ATOM   3978  CB  PHE A 258      15.494 102.251 105.933  1.00  0.00           C  
ATOM   3979  CG  PHE A 258      16.792 101.722 105.612  1.00  0.00           C  
ATOM   3980  CD1 PHE A 258      17.353 101.891 104.356  1.00  0.00           C  
ATOM   3981  CD2 PHE A 258      17.433 100.898 106.549  1.00  0.00           C  
ATOM   3982  CE1 PHE A 258      18.598 101.300 104.103  1.00  0.00           C  
ATOM   3983  CE2 PHE A 258      18.691 100.316 106.299  1.00  0.00           C  
ATOM   3984  CZ  PHE A 258      19.202 100.499 105.052  1.00  0.00           C  
ATOM   3985  H   PHE A 258      16.074 102.762 108.291  1.00  0.00           H  
ATOM   3986  HA  PHE A 258      15.770 104.403 105.793  1.00  0.00           H  
ATOM   3987  HB2 PHE A 258      14.938 101.528 106.531  1.00  0.00           H  
ATOM   3988  HB3 PHE A 258      14.940 102.414 105.008  1.00  0.00           H  
ATOM   3989  HD1 PHE A 258      16.822 102.410 103.572  1.00  0.00           H  
ATOM   3990  HD2 PHE A 258      17.002 100.746 107.527  1.00  0.00           H  
ATOM   3991  HE1 PHE A 258      19.087 101.526 103.167  1.00  0.00           H  
ATOM   3992  HE2 PHE A 258      19.166  99.800 107.120  1.00  0.00           H  
ATOM   3993  HZ  PHE A 258      20.075  99.913 104.800  1.00  0.00           H  
ATOM   3994  N   GLY A 259      13.724 104.432 108.068  1.00  0.00           N  
ATOM   3995  CA  GLY A 259      12.373 104.668 108.631  1.00  0.00           C  
ATOM   3996  C   GLY A 259      11.355 103.601 108.375  1.00  0.00           C  
ATOM   3997  O   GLY A 259      10.165 103.945 108.147  1.00  0.00           O  
ATOM   3998  H   GLY A 259      14.502 104.410 108.711  1.00  0.00           H  
ATOM   3999  HA2 GLY A 259      12.537 104.739 109.706  1.00  0.00           H  
ATOM   4000  HA3 GLY A 259      12.071 105.662 108.299  1.00  0.00           H  
ATOM   4001  N   GLY A 260      11.803 102.327 108.353  1.00  0.00           N  
ATOM   4002  CA  GLY A 260      11.031 101.128 108.127  1.00  0.00           C  
ATOM   4003  C   GLY A 260      10.933 100.606 106.684  1.00  0.00           C  
ATOM   4004  O   GLY A 260      10.363  99.603 106.435  1.00  0.00           O  
ATOM   4005  H   GLY A 260      12.809 102.293 108.430  1.00  0.00           H  
ATOM   4006  HA2 GLY A 260      11.438 100.288 108.690  1.00  0.00           H  
ATOM   4007  HA3 GLY A 260      10.022 101.283 108.510  1.00  0.00           H  
ATOM   4008  N   ARG A 261      11.390 101.420 105.711  1.00  0.00           N  
ATOM   4009  CA  ARG A 261      11.408 101.077 104.267  1.00  0.00           C  
ATOM   4010  C   ARG A 261      12.620 100.210 103.907  1.00  0.00           C  
ATOM   4011  O   ARG A 261      13.526 100.514 103.116  1.00  0.00           O  
ATOM   4012  CB  ARG A 261      11.329 102.337 103.393  1.00  0.00           C  
ATOM   4013  CG  ARG A 261      10.011 103.119 103.571  1.00  0.00           C  
ATOM   4014  CD  ARG A 261       8.898 102.362 102.892  1.00  0.00           C  
ATOM   4015  NE  ARG A 261       9.078 102.352 101.402  1.00  0.00           N  
ATOM   4016  CZ  ARG A 261       8.330 101.938 100.390  1.00  0.00           C  
ATOM   4017  NH1 ARG A 261       8.635 102.213  99.189  1.00  0.00           N1+
ATOM   4018  NH2 ARG A 261       7.129 101.542 100.511  1.00  0.00           N  
ATOM   4019  H   ARG A 261      11.759 102.335 105.928  1.00  0.00           H  
ATOM   4020  HA  ARG A 261      10.585 100.442 103.943  1.00  0.00           H  
ATOM   4021  HB2 ARG A 261      12.156 102.981 103.689  1.00  0.00           H  
ATOM   4022  HB3 ARG A 261      11.439 102.006 102.360  1.00  0.00           H  
ATOM   4023  HG2 ARG A 261       9.719 103.234 104.615  1.00  0.00           H  
ATOM   4024  HG3 ARG A 261      10.183 104.157 103.287  1.00  0.00           H  
ATOM   4025  HD2 ARG A 261       8.899 101.356 103.312  1.00  0.00           H  
ATOM   4026  HD3 ARG A 261       8.001 102.940 103.113  1.00  0.00           H  
ATOM   4027  HE  ARG A 261       9.875 102.871 101.060  1.00  0.00           H  
ATOM   4028 HH11 ARG A 261       9.505 102.698  99.018  1.00  0.00           H  
ATOM   4029 HH12 ARG A 261       7.960 101.952  98.485  1.00  0.00           H  
ATOM   4030 HH21 ARG A 261       6.723 101.504 101.435  1.00  0.00           H  
ATOM   4031 HH22 ARG A 261       6.604 101.233  99.705  1.00  0.00           H  
ATOM   4032  N   CYS A 262      12.670  99.129 104.625  1.00  0.00           N  
ATOM   4033  CA  CYS A 262      13.689  98.114 104.549  1.00  0.00           C  
ATOM   4034  C   CYS A 262      13.145  96.783 105.062  1.00  0.00           C  
ATOM   4035  O   CYS A 262      12.413  96.696 106.042  1.00  0.00           O  
ATOM   4036  CB  CYS A 262      14.896  98.534 105.372  1.00  0.00           C  
ATOM   4037  SG  CYS A 262      14.628  98.710 107.204  1.00  0.00           S  
ATOM   4038  H   CYS A 262      11.920  98.931 105.273  1.00  0.00           H  
ATOM   4039  HA  CYS A 262      14.109  97.927 103.560  1.00  0.00           H  
ATOM   4040  HB2 CYS A 262      15.735  97.851 105.240  1.00  0.00           H  
ATOM   4041  HB3 CYS A 262      15.270  99.503 105.041  1.00  0.00           H  
ATOM   4042  HG  CYS A 262      13.450  98.080 107.227  1.00  0.00           H  
ATOM   4043  N   GLN A 263      13.793  95.671 104.524  1.00  0.00           N  
ATOM   4044  CA  GLN A 263      13.723  94.253 104.930  1.00  0.00           C  
ATOM   4045  C   GLN A 263      14.916  93.938 105.857  1.00  0.00           C  
ATOM   4046  O   GLN A 263      15.975  94.484 105.621  1.00  0.00           O  
ATOM   4047  CB  GLN A 263      13.836  93.374 103.679  1.00  0.00           C  
ATOM   4048  CG  GLN A 263      12.659  93.763 102.702  1.00  0.00           C  
ATOM   4049  CD  GLN A 263      12.920  93.116 101.334  1.00  0.00           C  
ATOM   4050  NE2 GLN A 263      12.048  93.326 100.373  1.00  0.00           N  
ATOM   4051  OE1 GLN A 263      13.834  92.465 101.019  1.00  0.00           O  
ATOM   4052  H   GLN A 263      14.390  95.895 103.740  1.00  0.00           H  
ATOM   4053  HA  GLN A 263      12.784  94.095 105.460  1.00  0.00           H  
ATOM   4054  HB2 GLN A 263      14.729  93.678 103.132  1.00  0.00           H  
ATOM   4055  HB3 GLN A 263      13.823  92.308 103.905  1.00  0.00           H  
ATOM   4056  HG2 GLN A 263      11.699  93.436 103.099  1.00  0.00           H  
ATOM   4057  HG3 GLN A 263      12.631  94.831 102.490  1.00  0.00           H  
ATOM   4058 HE21 GLN A 263      12.141  92.707  99.581  1.00  0.00           H  
ATOM   4059 HE22 GLN A 263      11.235  93.904 100.533  1.00  0.00           H  
ATOM   4060  N   HID A 264      14.755  92.978 106.751  1.00  0.00           N  
ATOM   4061  CA  HID A 264      15.612  92.720 107.913  1.00  0.00           C  
ATOM   4062  C   HID A 264      15.874  91.221 108.101  1.00  0.00           C  
ATOM   4063  O   HID A 264      14.863  90.420 108.101  1.00  0.00           O  
ATOM   4064  CB  HID A 264      14.938  93.342 109.191  1.00  0.00           C  
ATOM   4065  CG  HID A 264      15.799  93.082 110.433  1.00  0.00           C  
ATOM   4066  CD2 HID A 264      16.809  93.907 110.845  1.00  0.00           C  
ATOM   4067  ND1 HID A 264      15.804  91.985 111.209  1.00  0.00           N  
ATOM   4068  CE1 HID A 264      16.835  92.043 112.001  1.00  0.00           C  
ATOM   4069  NE2 HID A 264      17.440  93.276 111.959  1.00  0.00           N  
ATOM   4070  H   HID A 264      13.886  92.464 106.704  1.00  0.00           H  
ATOM   4071  HA  HID A 264      16.602  93.165 107.815  1.00  0.00           H  
ATOM   4072  HB2 HID A 264      14.802  94.415 109.060  1.00  0.00           H  
ATOM   4073  HB3 HID A 264      14.019  92.801 109.416  1.00  0.00           H  
ATOM   4074  HD1 HID A 264      15.230  91.177 111.017  1.00  0.00           H  
ATOM   4075  HD2 HID A 264      17.051  94.859 110.396  1.00  0.00           H  
ATOM   4076  HE1 HID A 264      17.097  91.195 112.615  1.00  0.00           H  
ATOM   4077  N   SER A 265      17.090  90.793 108.437  1.00  0.00           N  
ATOM   4078  CA  SER A 265      17.515  89.445 108.938  1.00  0.00           C  
ATOM   4079  C   SER A 265      18.828  89.524 109.823  1.00  0.00           C  
ATOM   4080  O   SER A 265      19.589  90.513 109.681  1.00  0.00           O  
ATOM   4081  CB  SER A 265      17.628  88.506 107.793  1.00  0.00           C  
ATOM   4082  OG  SER A 265      18.734  88.863 106.894  1.00  0.00           O  
ATOM   4083  H   SER A 265      17.841  91.440 108.242  1.00  0.00           H  
ATOM   4084  HA  SER A 265      16.683  89.148 109.577  1.00  0.00           H  
ATOM   4085  HB2 SER A 265      17.874  87.510 108.162  1.00  0.00           H  
ATOM   4086  HB3 SER A 265      16.672  88.504 107.268  1.00  0.00           H  
ATOM   4087  HG  SER A 265      18.438  89.641 106.415  1.00  0.00           H  
ATOM   4088  N   VAL A 266      19.148  88.571 110.658  1.00  0.00           N  
ATOM   4089  CA  VAL A 266      20.253  88.691 111.550  1.00  0.00           C  
ATOM   4090  C   VAL A 266      20.909  87.269 111.609  1.00  0.00           C  
ATOM   4091  O   VAL A 266      20.447  86.199 111.138  1.00  0.00           O  
ATOM   4092  CB  VAL A 266      19.855  89.344 112.947  1.00  0.00           C  
ATOM   4093  CG1 VAL A 266      18.807  88.510 113.776  1.00  0.00           C  
ATOM   4094  CG2 VAL A 266      21.061  89.684 113.800  1.00  0.00           C  
ATOM   4095  H   VAL A 266      18.494  87.802 110.631  1.00  0.00           H  
ATOM   4096  HA  VAL A 266      20.970  89.337 111.044  1.00  0.00           H  
ATOM   4097  HB  VAL A 266      19.398  90.309 112.729  1.00  0.00           H  
ATOM   4098 HG11 VAL A 266      17.935  88.330 113.147  1.00  0.00           H  
ATOM   4099 HG12 VAL A 266      19.308  87.611 114.132  1.00  0.00           H  
ATOM   4100 HG13 VAL A 266      18.638  89.024 114.721  1.00  0.00           H  
ATOM   4101 HG21 VAL A 266      20.758  90.525 114.423  1.00  0.00           H  
ATOM   4102 HG22 VAL A 266      21.285  88.941 114.565  1.00  0.00           H  
ATOM   4103 HG23 VAL A 266      22.025  89.821 113.310  1.00  0.00           H  
ATOM   4104  N   LEU A 267      22.153  87.237 112.005  1.00  0.00           N  
ATOM   4105  CA  LEU A 267      22.967  86.067 112.238  1.00  0.00           C  
ATOM   4106  C   LEU A 267      23.781  86.320 113.499  1.00  0.00           C  
ATOM   4107  O   LEU A 267      23.790  87.454 113.899  1.00  0.00           O  
ATOM   4108  CB  LEU A 267      23.875  85.804 111.004  1.00  0.00           C  
ATOM   4109  CG  LEU A 267      23.134  85.207 109.857  1.00  0.00           C  
ATOM   4110  CD1 LEU A 267      24.112  85.039 108.719  1.00  0.00           C  
ATOM   4111  CD2 LEU A 267      22.673  83.809 110.286  1.00  0.00           C  
ATOM   4112  H   LEU A 267      22.672  88.084 112.191  1.00  0.00           H  
ATOM   4113  HA  LEU A 267      22.278  85.240 112.412  1.00  0.00           H  
ATOM   4114  HB2 LEU A 267      24.336  86.757 110.745  1.00  0.00           H  
ATOM   4115  HB3 LEU A 267      24.709  85.150 111.256  1.00  0.00           H  
ATOM   4116  HG  LEU A 267      22.330  85.894 109.592  1.00  0.00           H  
ATOM   4117 HD11 LEU A 267      25.073  84.628 109.030  1.00  0.00           H  
ATOM   4118 HD12 LEU A 267      23.588  84.586 107.878  1.00  0.00           H  
ATOM   4119 HD13 LEU A 267      24.201  86.078 108.402  1.00  0.00           H  
ATOM   4120 HD21 LEU A 267      23.519  83.336 110.784  1.00  0.00           H  
ATOM   4121 HD22 LEU A 267      21.775  83.878 110.901  1.00  0.00           H  
ATOM   4122 HD23 LEU A 267      22.395  83.282 109.373  1.00  0.00           H  
ATOM   4123  N   GLY A 268      24.316  85.312 114.106  1.00  0.00           N  
ATOM   4124  CA  GLY A 268      25.440  85.364 114.989  1.00  0.00           C  
ATOM   4125  C   GLY A 268      26.784  85.728 114.358  1.00  0.00           C  
ATOM   4126  O   GLY A 268      26.881  86.460 113.430  1.00  0.00           O  
ATOM   4127  H   GLY A 268      24.057  84.481 113.594  1.00  0.00           H  
ATOM   4128  HA2 GLY A 268      25.292  86.209 115.661  1.00  0.00           H  
ATOM   4129  HA3 GLY A 268      25.511  84.373 115.438  1.00  0.00           H  
ATOM   4130  N   ASP A 269      27.842  85.112 114.893  1.00  0.00           N  
ATOM   4131  CA  ASP A 269      29.165  85.181 114.392  1.00  0.00           C  
ATOM   4132  C   ASP A 269      29.366  84.221 113.191  1.00  0.00           C  
ATOM   4133  O   ASP A 269      29.968  83.166 113.134  1.00  0.00           O  
ATOM   4134  CB  ASP A 269      30.151  85.034 115.535  1.00  0.00           C  
ATOM   4135  CG  ASP A 269      30.054  83.714 116.331  1.00  0.00           C  
ATOM   4136  OD1 ASP A 269      30.922  83.516 117.198  1.00  0.00           O  
ATOM   4137  OD2 ASP A 269      29.122  82.908 116.096  1.00  0.00           O1-
ATOM   4138  H   ASP A 269      27.713  84.495 115.682  1.00  0.00           H  
ATOM   4139  HA  ASP A 269      29.352  86.195 114.040  1.00  0.00           H  
ATOM   4140  HB2 ASP A 269      31.159  85.075 115.125  1.00  0.00           H  
ATOM   4141  HB3 ASP A 269      29.993  85.806 116.288  1.00  0.00           H  
ATOM   4142  N   PHE A 270      28.439  84.510 112.220  1.00  0.00           N  
ATOM   4143  CA  PHE A 270      27.956  83.771 111.060  1.00  0.00           C  
ATOM   4144  C   PHE A 270      27.317  82.359 111.404  1.00  0.00           C  
ATOM   4145  O   PHE A 270      27.198  81.535 110.564  1.00  0.00           O  
ATOM   4146  CB  PHE A 270      29.022  83.699 109.976  1.00  0.00           C  
ATOM   4147  CG  PHE A 270      29.530  85.074 109.656  1.00  0.00           C  
ATOM   4148  CD1 PHE A 270      30.755  85.575 110.125  1.00  0.00           C  
ATOM   4149  CD2 PHE A 270      28.802  85.885 108.754  1.00  0.00           C  
ATOM   4150  CE1 PHE A 270      31.189  86.933 109.943  1.00  0.00           C  
ATOM   4151  CE2 PHE A 270      29.199  87.188 108.518  1.00  0.00           C  
ATOM   4152  CZ  PHE A 270      30.297  87.697 109.167  1.00  0.00           C  
ATOM   4153  H   PHE A 270      28.018  85.421 112.337  1.00  0.00           H  
ATOM   4154  HA  PHE A 270      27.066  84.250 110.652  1.00  0.00           H  
ATOM   4155  HB2 PHE A 270      29.802  82.954 110.138  1.00  0.00           H  
ATOM   4156  HB3 PHE A 270      28.486  83.314 109.108  1.00  0.00           H  
ATOM   4157  HD1 PHE A 270      31.337  84.843 110.665  1.00  0.00           H  
ATOM   4158  HD2 PHE A 270      27.927  85.516 108.239  1.00  0.00           H  
ATOM   4159  HE1 PHE A 270      32.121  87.275 110.366  1.00  0.00           H  
ATOM   4160  HE2 PHE A 270      28.616  87.837 107.881  1.00  0.00           H  
ATOM   4161  HZ  PHE A 270      30.580  88.724 108.984  1.00  0.00           H  
ATOM   4162  N   LYS A 271      26.866  82.181 112.623  1.00  0.00           N  
ATOM   4163  CA  LYS A 271      25.925  81.063 113.038  1.00  0.00           C  
ATOM   4164  C   LYS A 271      24.466  81.569 113.125  1.00  0.00           C  
ATOM   4165  O   LYS A 271      24.191  82.730 113.520  1.00  0.00           O  
ATOM   4166  CB  LYS A 271      26.373  80.533 114.442  1.00  0.00           C  
ATOM   4167  CG  LYS A 271      27.797  80.009 114.331  1.00  0.00           C  
ATOM   4168  CD  LYS A 271      27.916  78.675 113.571  1.00  0.00           C  
ATOM   4169  CE  LYS A 271      29.189  77.872 113.929  1.00  0.00           C  
ATOM   4170  NZ  LYS A 271      30.403  78.570 113.482  1.00  0.00           N1+
ATOM   4171  H   LYS A 271      26.977  82.962 113.253  1.00  0.00           H  
ATOM   4172  HA  LYS A 271      25.967  80.227 112.341  1.00  0.00           H  
ATOM   4173  HB2 LYS A 271      26.337  81.388 115.116  1.00  0.00           H  
ATOM   4174  HB3 LYS A 271      25.736  79.768 114.885  1.00  0.00           H  
ATOM   4175  HG2 LYS A 271      28.464  80.834 114.078  1.00  0.00           H  
ATOM   4176  HG3 LYS A 271      28.035  79.856 115.383  1.00  0.00           H  
ATOM   4177  HD2 LYS A 271      27.108  77.989 113.825  1.00  0.00           H  
ATOM   4178  HD3 LYS A 271      27.936  78.952 112.517  1.00  0.00           H  
ATOM   4179  HE2 LYS A 271      29.220  77.740 115.010  1.00  0.00           H  
ATOM   4180  HE3 LYS A 271      29.201  76.960 113.333  1.00  0.00           H  
ATOM   4181  HZ1 LYS A 271      30.239  79.174 112.688  1.00  0.00           H  
ATOM   4182  HZ2 LYS A 271      30.679  79.115 114.287  1.00  0.00           H  
ATOM   4183  HZ3 LYS A 271      31.068  77.852 113.232  1.00  0.00           H  
ATOM   4184  N   PRO A 272      23.468  80.708 112.903  1.00  0.00           N  
ATOM   4185  CA  PRO A 272      22.031  81.022 112.970  1.00  0.00           C  
ATOM   4186  C   PRO A 272      21.617  81.387 114.426  1.00  0.00           C  
ATOM   4187  O   PRO A 272      22.097  80.814 115.397  1.00  0.00           O  
ATOM   4188  CB  PRO A 272      21.410  79.826 112.395  1.00  0.00           C  
ATOM   4189  CG  PRO A 272      22.304  78.676 112.797  1.00  0.00           C  
ATOM   4190  CD  PRO A 272      23.639  79.317 112.631  1.00  0.00           C  
ATOM   4191  HA  PRO A 272      21.853  81.930 112.393  1.00  0.00           H  
ATOM   4192  HB2 PRO A 272      20.446  79.587 112.841  1.00  0.00           H  
ATOM   4193  HB3 PRO A 272      21.293  79.927 111.316  1.00  0.00           H  
ATOM   4194  HG2 PRO A 272      21.990  78.434 113.812  1.00  0.00           H  
ATOM   4195  HG3 PRO A 272      22.230  77.853 112.085  1.00  0.00           H  
ATOM   4196  HD2 PRO A 272      24.390  78.974 113.344  1.00  0.00           H  
ATOM   4197  HD3 PRO A 272      23.919  79.224 111.583  1.00  0.00           H  
ATOM   4198  N   TYR A 273      20.628  82.186 114.572  1.00  0.00           N  
ATOM   4199  CA  TYR A 273      20.070  82.652 115.830  1.00  0.00           C  
ATOM   4200  C   TYR A 273      18.634  82.274 116.098  1.00  0.00           C  
ATOM   4201  O   TYR A 273      17.716  82.485 115.289  1.00  0.00           O  
ATOM   4202  CB  TYR A 273      20.100  84.208 115.891  1.00  0.00           C  
ATOM   4203  CG  TYR A 273      19.896  84.795 117.220  1.00  0.00           C  
ATOM   4204  CD1 TYR A 273      20.440  84.225 118.440  1.00  0.00           C  
ATOM   4205  CD2 TYR A 273      18.786  85.745 117.278  1.00  0.00           C  
ATOM   4206  CE1 TYR A 273      19.955  84.655 119.669  1.00  0.00           C  
ATOM   4207  CE2 TYR A 273      18.368  86.134 118.568  1.00  0.00           C  
ATOM   4208  CZ  TYR A 273      18.966  85.566 119.695  1.00  0.00           C  
ATOM   4209  OH  TYR A 273      18.524  86.042 120.903  1.00  0.00           O  
ATOM   4210  H   TYR A 273      20.192  82.486 113.711  1.00  0.00           H  
ATOM   4211  HA  TYR A 273      20.654  82.252 116.660  1.00  0.00           H  
ATOM   4212  HB2 TYR A 273      21.051  84.574 115.502  1.00  0.00           H  
ATOM   4213  HB3 TYR A 273      19.262  84.564 115.293  1.00  0.00           H  
ATOM   4214  HD1 TYR A 273      21.232  83.493 118.376  1.00  0.00           H  
ATOM   4215  HD2 TYR A 273      18.240  86.121 116.426  1.00  0.00           H  
ATOM   4216  HE1 TYR A 273      20.329  84.245 120.596  1.00  0.00           H  
ATOM   4217  HE2 TYR A 273      17.544  86.831 118.601  1.00  0.00           H  
ATOM   4218  HH  TYR A 273      18.748  85.350 121.530  1.00  0.00           H  
ATOM   4219  N   ARG A 274      18.416  81.790 117.345  1.00  0.00           N  
ATOM   4220  CA  ARG A 274      17.125  81.690 117.961  1.00  0.00           C  
ATOM   4221  C   ARG A 274      17.217  82.040 119.396  1.00  0.00           C  
ATOM   4222  O   ARG A 274      18.228  81.701 120.021  1.00  0.00           O  
ATOM   4223  CB  ARG A 274      16.704  80.193 117.832  1.00  0.00           C  
ATOM   4224  CG  ARG A 274      16.540  79.484 116.408  1.00  0.00           C  
ATOM   4225  CD  ARG A 274      16.014  78.116 116.545  1.00  0.00           C  
ATOM   4226  NE  ARG A 274      15.824  77.427 115.299  1.00  0.00           N  
ATOM   4227  CZ  ARG A 274      15.743  76.152 115.151  1.00  0.00           C  
ATOM   4228  NH1 ARG A 274      16.031  75.384 116.187  1.00  0.00           N1+
ATOM   4229  NH2 ARG A 274      15.561  75.547 113.999  1.00  0.00           N  
ATOM   4230  H   ARG A 274      19.225  81.498 117.875  1.00  0.00           H  
ATOM   4231  HA  ARG A 274      16.423  82.305 117.399  1.00  0.00           H  
ATOM   4232  HB2 ARG A 274      17.428  79.633 118.423  1.00  0.00           H  
ATOM   4233  HB3 ARG A 274      15.734  80.030 118.304  1.00  0.00           H  
ATOM   4234  HG2 ARG A 274      15.818  79.991 115.768  1.00  0.00           H  
ATOM   4235  HG3 ARG A 274      17.503  79.480 115.898  1.00  0.00           H  
ATOM   4236  HD2 ARG A 274      16.793  77.674 117.167  1.00  0.00           H  
ATOM   4237  HD3 ARG A 274      15.120  78.139 117.170  1.00  0.00           H  
ATOM   4238  HE  ARG A 274      15.518  78.003 114.528  1.00  0.00           H  
ATOM   4239 HH11 ARG A 274      16.060  75.905 117.052  1.00  0.00           H  
ATOM   4240 HH12 ARG A 274      15.987  74.377 116.127  1.00  0.00           H  
ATOM   4241 HH21 ARG A 274      15.157  76.081 113.243  1.00  0.00           H  
ATOM   4242 HH22 ARG A 274      15.554  74.539 114.076  1.00  0.00           H  
ATOM   4243  N   PRO A 275      16.231  82.729 119.921  1.00  0.00           N  
ATOM   4244  CA  PRO A 275      16.047  83.000 121.302  1.00  0.00           C  
ATOM   4245  C   PRO A 275      16.052  81.665 122.087  1.00  0.00           C  
ATOM   4246  O   PRO A 275      15.652  80.544 121.663  1.00  0.00           O  
ATOM   4247  CB  PRO A 275      14.641  83.728 121.383  1.00  0.00           C  
ATOM   4248  CG  PRO A 275      14.546  84.525 120.160  1.00  0.00           C  
ATOM   4249  CD  PRO A 275      15.170  83.569 119.164  1.00  0.00           C  
ATOM   4250  HA  PRO A 275      16.839  83.652 121.668  1.00  0.00           H  
ATOM   4251  HB2 PRO A 275      13.852  82.975 121.368  1.00  0.00           H  
ATOM   4252  HB3 PRO A 275      14.516  84.317 122.291  1.00  0.00           H  
ATOM   4253  HG2 PRO A 275      13.509  84.702 119.873  1.00  0.00           H  
ATOM   4254  HG3 PRO A 275      15.195  85.389 120.306  1.00  0.00           H  
ATOM   4255  HD2 PRO A 275      14.495  82.763 118.878  1.00  0.00           H  
ATOM   4256  HD3 PRO A 275      15.422  84.035 118.211  1.00  0.00           H  
ATOM   4257  N   GLY A 276      16.557  81.723 123.312  1.00  0.00           N  
ATOM   4258  CA  GLY A 276      16.745  80.589 124.216  1.00  0.00           C  
ATOM   4259  C   GLY A 276      17.691  79.443 123.810  1.00  0.00           C  
ATOM   4260  O   GLY A 276      17.580  78.306 124.321  1.00  0.00           O  
ATOM   4261  H   GLY A 276      16.839  82.658 123.571  1.00  0.00           H  
ATOM   4262  HA2 GLY A 276      17.307  81.035 125.037  1.00  0.00           H  
ATOM   4263  HA3 GLY A 276      15.797  80.146 124.523  1.00  0.00           H  
ATOM   4264  N   GLN A 277      18.489  79.667 122.760  1.00  0.00           N  
ATOM   4265  CA  GLN A 277      19.473  78.585 122.255  1.00  0.00           C  
ATOM   4266  C   GLN A 277      20.669  78.329 123.131  1.00  0.00           C  
ATOM   4267  O   GLN A 277      21.173  79.175 123.849  1.00  0.00           O  
ATOM   4268  CB  GLN A 277      19.862  78.899 120.845  1.00  0.00           C  
ATOM   4269  CG  GLN A 277      20.845  80.098 120.671  1.00  0.00           C  
ATOM   4270  CD  GLN A 277      21.357  80.236 119.254  1.00  0.00           C  
ATOM   4271  NE2 GLN A 277      22.577  80.497 119.012  1.00  0.00           N  
ATOM   4272  OE1 GLN A 277      20.597  79.944 118.321  1.00  0.00           O  
ATOM   4273  H   GLN A 277      18.580  80.586 122.353  1.00  0.00           H  
ATOM   4274  HA  GLN A 277      18.990  77.610 122.224  1.00  0.00           H  
ATOM   4275  HB2 GLN A 277      20.332  77.994 120.458  1.00  0.00           H  
ATOM   4276  HB3 GLN A 277      18.964  79.088 120.258  1.00  0.00           H  
ATOM   4277  HG2 GLN A 277      20.253  80.968 120.960  1.00  0.00           H  
ATOM   4278  HG3 GLN A 277      21.768  80.029 121.246  1.00  0.00           H  
ATOM   4279 HE21 GLN A 277      22.831  80.484 118.035  1.00  0.00           H  
ATOM   4280 HE22 GLN A 277      23.299  80.399 119.711  1.00  0.00           H  
ATOM   4281  N   ALA A 278      21.223  77.131 123.038  1.00  0.00           N  
ATOM   4282  CA  ALA A 278      22.231  76.558 123.965  1.00  0.00           C  
ATOM   4283  C   ALA A 278      23.718  77.093 123.623  1.00  0.00           C  
ATOM   4284  O   ALA A 278      24.577  77.198 124.522  1.00  0.00           O  
ATOM   4285  CB  ALA A 278      22.219  74.983 123.900  1.00  0.00           C  
ATOM   4286  H   ALA A 278      20.908  76.558 122.268  1.00  0.00           H  
ATOM   4287  HA  ALA A 278      21.941  76.949 124.940  1.00  0.00           H  
ATOM   4288  HB1 ALA A 278      22.714  74.734 122.962  1.00  0.00           H  
ATOM   4289  HB2 ALA A 278      22.768  74.600 124.759  1.00  0.00           H  
ATOM   4290  HB3 ALA A 278      21.234  74.519 123.921  1.00  0.00           H  
ATOM   4291  N   TYR A 279      23.954  77.477 122.331  1.00  0.00           N  
ATOM   4292  CA  TYR A 279      25.182  78.251 121.979  1.00  0.00           C  
ATOM   4293  C   TYR A 279      25.081  79.777 122.165  1.00  0.00           C  
ATOM   4294  O   TYR A 279      24.071  80.344 121.738  1.00  0.00           O  
ATOM   4295  CB  TYR A 279      25.564  77.927 120.536  1.00  0.00           C  
ATOM   4296  CG  TYR A 279      26.543  78.836 119.821  1.00  0.00           C  
ATOM   4297  CD1 TYR A 279      26.154  79.708 118.825  1.00  0.00           C  
ATOM   4298  CD2 TYR A 279      27.918  78.750 120.239  1.00  0.00           C  
ATOM   4299  CE1 TYR A 279      27.189  80.417 118.131  1.00  0.00           C  
ATOM   4300  CE2 TYR A 279      28.999  79.444 119.550  1.00  0.00           C  
ATOM   4301  CZ  TYR A 279      28.575  80.273 118.456  1.00  0.00           C  
ATOM   4302  OH  TYR A 279      29.654  80.912 117.917  1.00  0.00           O  
ATOM   4303  H   TYR A 279      23.185  77.538 121.679  1.00  0.00           H  
ATOM   4304  HA  TYR A 279      26.029  77.827 122.517  1.00  0.00           H  
ATOM   4305  HB2 TYR A 279      25.932  76.913 120.374  1.00  0.00           H  
ATOM   4306  HB3 TYR A 279      24.666  77.913 119.918  1.00  0.00           H  
ATOM   4307  HD1 TYR A 279      25.119  79.777 118.525  1.00  0.00           H  
ATOM   4308  HD2 TYR A 279      28.209  78.085 121.040  1.00  0.00           H  
ATOM   4309  HE1 TYR A 279      26.962  81.138 117.360  1.00  0.00           H  
ATOM   4310  HE2 TYR A 279      30.041  79.283 119.788  1.00  0.00           H  
ATOM   4311  HH  TYR A 279      29.451  81.757 117.511  1.00  0.00           H  
ATOM   4312  N   VAL A 280      26.049  80.452 122.820  1.00  0.00           N  
ATOM   4313  CA  VAL A 280      26.107  81.994 122.834  1.00  0.00           C  
ATOM   4314  C   VAL A 280      27.039  82.508 121.668  1.00  0.00           C  
ATOM   4315  O   VAL A 280      28.239  82.428 121.731  1.00  0.00           O  
ATOM   4316  CB  VAL A 280      26.459  82.503 124.179  1.00  0.00           C  
ATOM   4317  CG1 VAL A 280      26.883  84.027 124.181  1.00  0.00           C  
ATOM   4318  CG2 VAL A 280      25.282  82.451 125.239  1.00  0.00           C  
ATOM   4319  H   VAL A 280      26.830  79.973 123.245  1.00  0.00           H  
ATOM   4320  HA  VAL A 280      25.124  82.395 122.589  1.00  0.00           H  
ATOM   4321  HB  VAL A 280      27.332  81.969 124.555  1.00  0.00           H  
ATOM   4322 HG11 VAL A 280      27.300  84.185 125.176  1.00  0.00           H  
ATOM   4323 HG12 VAL A 280      27.655  84.185 123.428  1.00  0.00           H  
ATOM   4324 HG13 VAL A 280      26.018  84.683 124.100  1.00  0.00           H  
ATOM   4325 HG21 VAL A 280      25.110  81.381 125.362  1.00  0.00           H  
ATOM   4326 HG22 VAL A 280      25.713  82.855 126.156  1.00  0.00           H  
ATOM   4327 HG23 VAL A 280      24.418  83.049 124.953  1.00  0.00           H  
ATOM   4328  N   PRO A 281      26.572  83.150 120.598  1.00  0.00           N  
ATOM   4329  CA  PRO A 281      27.468  83.831 119.604  1.00  0.00           C  
ATOM   4330  C   PRO A 281      28.186  84.966 120.252  1.00  0.00           C  
ATOM   4331  O   PRO A 281      27.616  85.789 120.975  1.00  0.00           O  
ATOM   4332  CB  PRO A 281      26.581  84.246 118.464  1.00  0.00           C  
ATOM   4333  CG  PRO A 281      25.125  83.651 118.755  1.00  0.00           C  
ATOM   4334  CD  PRO A 281      25.197  83.329 120.224  1.00  0.00           C  
ATOM   4335  HA  PRO A 281      28.208  83.120 119.237  1.00  0.00           H  
ATOM   4336  HB2 PRO A 281      26.645  85.334 118.461  1.00  0.00           H  
ATOM   4337  HB3 PRO A 281      26.991  83.839 117.539  1.00  0.00           H  
ATOM   4338  HG2 PRO A 281      24.260  84.304 118.640  1.00  0.00           H  
ATOM   4339  HG3 PRO A 281      24.853  82.770 118.175  1.00  0.00           H  
ATOM   4340  HD2 PRO A 281      24.772  84.102 120.864  1.00  0.00           H  
ATOM   4341  HD3 PRO A 281      24.628  82.420 120.422  1.00  0.00           H  
ATOM   4342  N   CYS A 282      29.462  85.262 119.885  1.00  0.00           N  
ATOM   4343  CA  CYS A 282      30.226  86.403 120.408  1.00  0.00           C  
ATOM   4344  C   CYS A 282      29.858  87.745 119.763  1.00  0.00           C  
ATOM   4345  O   CYS A 282      29.811  88.808 120.437  1.00  0.00           O  
ATOM   4346  CB  CYS A 282      31.686  85.922 120.254  1.00  0.00           C  
ATOM   4347  SG  CYS A 282      32.160  84.570 121.359  1.00  0.00           S  
ATOM   4348  H   CYS A 282      29.858  84.439 119.453  1.00  0.00           H  
ATOM   4349  HA  CYS A 282      29.992  86.468 121.471  1.00  0.00           H  
ATOM   4350  HB2 CYS A 282      31.911  85.639 119.226  1.00  0.00           H  
ATOM   4351  HB3 CYS A 282      32.351  86.767 120.426  1.00  0.00           H  
ATOM   4352  HG  CYS A 282      31.519  83.605 120.696  1.00  0.00           H  
ATOM   4353  N   TYR A 283      29.393  87.673 118.506  1.00  0.00           N  
ATOM   4354  CA  TYR A 283      28.977  88.791 117.689  1.00  0.00           C  
ATOM   4355  C   TYR A 283      27.642  88.518 116.997  1.00  0.00           C  
ATOM   4356  O   TYR A 283      27.208  87.356 116.837  1.00  0.00           O  
ATOM   4357  CB  TYR A 283      30.011  89.022 116.616  1.00  0.00           C  
ATOM   4358  CG  TYR A 283      31.419  89.437 117.154  1.00  0.00           C  
ATOM   4359  CD1 TYR A 283      32.348  88.433 117.488  1.00  0.00           C  
ATOM   4360  CD2 TYR A 283      31.831  90.817 117.255  1.00  0.00           C  
ATOM   4361  CE1 TYR A 283      33.697  88.695 117.822  1.00  0.00           C  
ATOM   4362  CE2 TYR A 283      33.197  91.079 117.592  1.00  0.00           C  
ATOM   4363  CZ  TYR A 283      34.129  90.034 117.775  1.00  0.00           C  
ATOM   4364  OH  TYR A 283      35.473  90.369 118.139  1.00  0.00           O  
ATOM   4365  H   TYR A 283      29.223  86.767 118.094  1.00  0.00           H  
ATOM   4366  HA  TYR A 283      28.836  89.675 118.311  1.00  0.00           H  
ATOM   4367  HB2 TYR A 283      30.141  88.136 115.994  1.00  0.00           H  
ATOM   4368  HB3 TYR A 283      29.742  89.901 116.031  1.00  0.00           H  
ATOM   4369  HD1 TYR A 283      31.949  87.429 117.530  1.00  0.00           H  
ATOM   4370  HD2 TYR A 283      31.134  91.628 117.110  1.00  0.00           H  
ATOM   4371  HE1 TYR A 283      34.317  87.856 118.101  1.00  0.00           H  
ATOM   4372  HE2 TYR A 283      33.492  92.104 117.761  1.00  0.00           H  
ATOM   4373  HH  TYR A 283      35.460  91.323 118.242  1.00  0.00           H  
ATOM   4374  N   PHE A 284      26.988  89.519 116.470  1.00  0.00           N  
ATOM   4375  CA  PHE A 284      25.751  89.569 115.593  1.00  0.00           C  
ATOM   4376  C   PHE A 284      26.011  90.356 114.249  1.00  0.00           C  
ATOM   4377  O   PHE A 284      26.659  91.385 114.218  1.00  0.00           O  
ATOM   4378  CB  PHE A 284      24.700  90.267 116.417  1.00  0.00           C  
ATOM   4379  CG  PHE A 284      24.244  89.567 117.637  1.00  0.00           C  
ATOM   4380  CD1 PHE A 284      24.468  90.002 118.898  1.00  0.00           C  
ATOM   4381  CD2 PHE A 284      23.494  88.409 117.410  1.00  0.00           C  
ATOM   4382  CE1 PHE A 284      23.964  89.286 120.031  1.00  0.00           C  
ATOM   4383  CE2 PHE A 284      22.979  87.699 118.517  1.00  0.00           C  
ATOM   4384  CZ  PHE A 284      23.208  88.067 119.866  1.00  0.00           C  
ATOM   4385  H   PHE A 284      27.353  90.443 116.656  1.00  0.00           H  
ATOM   4386  HA  PHE A 284      25.518  88.549 115.287  1.00  0.00           H  
ATOM   4387  HB2 PHE A 284      25.122  91.251 116.618  1.00  0.00           H  
ATOM   4388  HB3 PHE A 284      23.887  90.443 115.712  1.00  0.00           H  
ATOM   4389  HD1 PHE A 284      25.051  90.902 119.024  1.00  0.00           H  
ATOM   4390  HD2 PHE A 284      23.309  87.983 116.435  1.00  0.00           H  
ATOM   4391  HE1 PHE A 284      24.188  89.626 121.031  1.00  0.00           H  
ATOM   4392  HE2 PHE A 284      22.409  86.819 118.256  1.00  0.00           H  
ATOM   4393  HZ  PHE A 284      22.802  87.488 120.683  1.00  0.00           H  
ATOM   4394  N   ILE A 285      25.390  89.915 113.161  1.00  0.00           N  
ATOM   4395  CA  ILE A 285      25.429  90.612 111.866  1.00  0.00           C  
ATOM   4396  C   ILE A 285      24.044  90.984 111.415  1.00  0.00           C  
ATOM   4397  O   ILE A 285      23.255  90.068 111.129  1.00  0.00           O  
ATOM   4398  CB  ILE A 285      26.108  89.766 110.684  1.00  0.00           C  
ATOM   4399  CG1 ILE A 285      27.420  89.037 111.086  1.00  0.00           C  
ATOM   4400  CG2 ILE A 285      26.193  90.678 109.444  1.00  0.00           C  
ATOM   4401  CD1 ILE A 285      28.513  89.953 111.455  1.00  0.00           C  
ATOM   4402  H   ILE A 285      24.910  89.033 113.269  1.00  0.00           H  
ATOM   4403  HA  ILE A 285      25.840  91.618 111.962  1.00  0.00           H  
ATOM   4404  HB  ILE A 285      25.421  88.964 110.417  1.00  0.00           H  
ATOM   4405 HG12 ILE A 285      27.257  88.454 111.992  1.00  0.00           H  
ATOM   4406 HG13 ILE A 285      27.608  88.326 110.282  1.00  0.00           H  
ATOM   4407 HG21 ILE A 285      26.831  90.281 108.654  1.00  0.00           H  
ATOM   4408 HG22 ILE A 285      25.145  90.776 109.160  1.00  0.00           H  
ATOM   4409 HG23 ILE A 285      26.544  91.679 109.693  1.00  0.00           H  
ATOM   4410 HD11 ILE A 285      28.429  90.199 112.514  1.00  0.00           H  
ATOM   4411 HD12 ILE A 285      29.436  89.432 111.200  1.00  0.00           H  
ATOM   4412 HD13 ILE A 285      28.479  90.874 110.873  1.00  0.00           H  
ATOM   4413  N   HID A 286      23.770  92.241 111.190  1.00  0.00           N  
ATOM   4414  CA  HID A 286      22.562  92.714 110.516  1.00  0.00           C  
ATOM   4415  C   HID A 286      22.645  92.827 109.034  1.00  0.00           C  
ATOM   4416  O   HID A 286      23.609  93.398 108.493  1.00  0.00           O  
ATOM   4417  CB  HID A 286      22.060  94.011 111.348  1.00  0.00           C  
ATOM   4418  CG  HID A 286      21.517  93.704 112.658  1.00  0.00           C  
ATOM   4419  CD2 HID A 286      22.308  93.666 113.745  1.00  0.00           C  
ATOM   4420  ND1 HID A 286      20.162  93.467 113.075  1.00  0.00           N  
ATOM   4421  CE1 HID A 286      20.221  93.414 114.393  1.00  0.00           C  
ATOM   4422  NE2 HID A 286      21.504  93.349 114.838  1.00  0.00           N  
ATOM   4423  H   HID A 286      24.561  92.868 111.171  1.00  0.00           H  
ATOM   4424  HA  HID A 286      21.833  91.920 110.675  1.00  0.00           H  
ATOM   4425  HB2 HID A 286      22.832  94.746 111.576  1.00  0.00           H  
ATOM   4426  HB3 HID A 286      21.323  94.542 110.746  1.00  0.00           H  
ATOM   4427  HD1 HID A 286      19.354  93.420 112.472  1.00  0.00           H  
ATOM   4428  HD2 HID A 286      23.382  93.776 113.772  1.00  0.00           H  
ATOM   4429  HE1 HID A 286      19.307  93.312 114.960  1.00  0.00           H  
ATOM   4430  N   VAL A 287      21.634  92.271 108.387  1.00  0.00           N  
ATOM   4431  CA  VAL A 287      21.469  92.340 106.984  1.00  0.00           C  
ATOM   4432  C   VAL A 287      20.156  92.977 106.568  1.00  0.00           C  
ATOM   4433  O   VAL A 287      19.189  92.333 106.731  1.00  0.00           O  
ATOM   4434  CB  VAL A 287      21.641  90.945 106.347  1.00  0.00           C  
ATOM   4435  CG1 VAL A 287      21.413  90.892 104.833  1.00  0.00           C  
ATOM   4436  CG2 VAL A 287      23.069  90.281 106.615  1.00  0.00           C  
ATOM   4437  H   VAL A 287      20.839  91.928 108.908  1.00  0.00           H  
ATOM   4438  HA  VAL A 287      22.338  92.819 106.532  1.00  0.00           H  
ATOM   4439  HB  VAL A 287      20.945  90.278 106.855  1.00  0.00           H  
ATOM   4440 HG11 VAL A 287      22.210  91.496 104.398  1.00  0.00           H  
ATOM   4441 HG12 VAL A 287      21.514  89.834 104.591  1.00  0.00           H  
ATOM   4442 HG13 VAL A 287      20.433  91.300 104.588  1.00  0.00           H  
ATOM   4443 HG21 VAL A 287      23.298  90.414 107.673  1.00  0.00           H  
ATOM   4444 HG22 VAL A 287      23.008  89.259 106.243  1.00  0.00           H  
ATOM   4445 HG23 VAL A 287      23.836  90.844 106.081  1.00  0.00           H  
ATOM   4446  N   LEU A 288      20.235  94.190 105.972  1.00  0.00           N  
ATOM   4447  CA  LEU A 288      19.090  95.057 105.621  1.00  0.00           C  
ATOM   4448  C   LEU A 288      19.067  95.320 104.076  1.00  0.00           C  
ATOM   4449  O   LEU A 288      20.077  95.623 103.512  1.00  0.00           O  
ATOM   4450  CB  LEU A 288      19.346  96.375 106.398  1.00  0.00           C  
ATOM   4451  CG  LEU A 288      18.920  96.466 107.881  1.00  0.00           C  
ATOM   4452  CD1 LEU A 288      17.399  96.634 108.110  1.00  0.00           C  
ATOM   4453  CD2 LEU A 288      19.441  95.318 108.809  1.00  0.00           C  
ATOM   4454  H   LEU A 288      21.176  94.529 105.831  1.00  0.00           H  
ATOM   4455  HA  LEU A 288      18.124  94.753 106.023  1.00  0.00           H  
ATOM   4456  HB2 LEU A 288      20.416  96.576 106.350  1.00  0.00           H  
ATOM   4457  HB3 LEU A 288      18.871  97.184 105.845  1.00  0.00           H  
ATOM   4458  HG  LEU A 288      19.352  97.390 108.265  1.00  0.00           H  
ATOM   4459 HD11 LEU A 288      16.862  96.605 107.161  1.00  0.00           H  
ATOM   4460 HD12 LEU A 288      16.890  95.850 108.671  1.00  0.00           H  
ATOM   4461 HD13 LEU A 288      17.305  97.630 108.544  1.00  0.00           H  
ATOM   4462 HD21 LEU A 288      19.254  95.596 109.846  1.00  0.00           H  
ATOM   4463 HD22 LEU A 288      18.872  94.398 108.669  1.00  0.00           H  
ATOM   4464 HD23 LEU A 288      20.497  95.129 108.620  1.00  0.00           H  
ATOM   4465  N   LYS A 289      17.869  95.156 103.444  1.00  0.00           N  
ATOM   4466  CA  LYS A 289      17.635  95.517 102.022  1.00  0.00           C  
ATOM   4467  C   LYS A 289      16.518  96.596 101.863  1.00  0.00           C  
ATOM   4468  O   LYS A 289      15.384  96.411 102.370  1.00  0.00           O  
ATOM   4469  CB  LYS A 289      17.444  94.252 101.223  1.00  0.00           C  
ATOM   4470  CG  LYS A 289      17.385  94.512  99.678  1.00  0.00           C  
ATOM   4471  CD  LYS A 289      17.409  93.155  98.881  1.00  0.00           C  
ATOM   4472  CE  LYS A 289      16.107  92.348  99.045  1.00  0.00           C  
ATOM   4473  NZ  LYS A 289      15.034  92.813  98.176  1.00  0.00           N1+
ATOM   4474  H   LYS A 289      17.159  94.694 103.993  1.00  0.00           H  
ATOM   4475  HA  LYS A 289      18.600  95.971 101.797  1.00  0.00           H  
ATOM   4476  HB2 LYS A 289      18.320  93.615 101.346  1.00  0.00           H  
ATOM   4477  HB3 LYS A 289      16.526  93.738 101.510  1.00  0.00           H  
ATOM   4478  HG2 LYS A 289      16.583  95.166  99.338  1.00  0.00           H  
ATOM   4479  HG3 LYS A 289      18.303  95.037  99.414  1.00  0.00           H  
ATOM   4480  HD2 LYS A 289      17.559  93.305  97.811  1.00  0.00           H  
ATOM   4481  HD3 LYS A 289      18.211  92.467  99.150  1.00  0.00           H  
ATOM   4482  HE2 LYS A 289      16.336  91.311  98.802  1.00  0.00           H  
ATOM   4483  HE3 LYS A 289      15.892  92.325 100.113  1.00  0.00           H  
ATOM   4484  HZ1 LYS A 289      15.379  92.684  97.236  1.00  0.00           H  
ATOM   4485  HZ2 LYS A 289      14.136  92.375  98.324  1.00  0.00           H  
ATOM   4486  HZ3 LYS A 289      14.798  93.793  98.253  1.00  0.00           H  
ATOM   4487  N   LYS A 290      16.914  97.746 101.289  1.00  0.00           N  
ATOM   4488  CA  LYS A 290      16.103  98.923 101.116  1.00  0.00           C  
ATOM   4489  C   LYS A 290      14.900  98.654 100.172  1.00  0.00           C  
ATOM   4490  O   LYS A 290      14.800  97.696  99.377  1.00  0.00           O  
ATOM   4491  CB  LYS A 290      17.058 100.029 100.586  1.00  0.00           C  
ATOM   4492  CG  LYS A 290      16.347 101.270 100.104  1.00  0.00           C  
ATOM   4493  CD  LYS A 290      17.239 102.557 100.171  1.00  0.00           C  
ATOM   4494  CE  LYS A 290      16.545 103.719  99.443  1.00  0.00           C  
ATOM   4495  NZ  LYS A 290      17.127 105.062  99.832  1.00  0.00           N1+
ATOM   4496  H   LYS A 290      17.783  97.742 100.776  1.00  0.00           H  
ATOM   4497  HA  LYS A 290      15.778  99.288 102.089  1.00  0.00           H  
ATOM   4498  HB2 LYS A 290      17.735 100.281 101.402  1.00  0.00           H  
ATOM   4499  HB3 LYS A 290      17.728  99.719  99.782  1.00  0.00           H  
ATOM   4500  HG2 LYS A 290      15.978 100.998  99.115  1.00  0.00           H  
ATOM   4501  HG3 LYS A 290      15.497 101.497 100.748  1.00  0.00           H  
ATOM   4502  HD2 LYS A 290      17.351 102.881 101.205  1.00  0.00           H  
ATOM   4503  HD3 LYS A 290      18.248 102.444  99.776  1.00  0.00           H  
ATOM   4504  HE2 LYS A 290      16.667 103.631  98.363  1.00  0.00           H  
ATOM   4505  HE3 LYS A 290      15.470 103.598  99.573  1.00  0.00           H  
ATOM   4506  HZ1 LYS A 290      17.257 105.165 100.828  1.00  0.00           H  
ATOM   4507  HZ2 LYS A 290      18.058 105.058  99.439  1.00  0.00           H  
ATOM   4508  HZ3 LYS A 290      16.583 105.827  99.460  1.00  0.00           H  
ATOM   4509  N   THR A 291      13.828  99.396 100.479  1.00  0.00           N  
ATOM   4510  CA  THR A 291      12.561  99.317  99.706  1.00  0.00           C  
ATOM   4511  C   THR A 291      12.261 100.701  99.062  1.00  0.00           C  
ATOM   4512  O   THR A 291      11.247 100.826  98.372  1.00  0.00           O  
ATOM   4513  CB  THR A 291      11.341  98.691 100.392  1.00  0.00           C  
ATOM   4514  CG2 THR A 291      11.767  97.289 100.867  1.00  0.00           C  
ATOM   4515  OG1 THR A 291      11.090  99.568 101.501  1.00  0.00           O  
ATOM   4516  H   THR A 291      13.804  99.894 101.358  1.00  0.00           H  
ATOM   4517  HA  THR A 291      12.788  98.632  98.890  1.00  0.00           H  
ATOM   4518  HB  THR A 291      10.600  98.655  99.593  1.00  0.00           H  
ATOM   4519  HG1 THR A 291      10.170  99.408 101.728  1.00  0.00           H  
ATOM   4520 HG21 THR A 291      11.978  96.649 100.011  1.00  0.00           H  
ATOM   4521 HG22 THR A 291      12.654  97.227 101.499  1.00  0.00           H  
ATOM   4522 HG23 THR A 291      10.917  96.817 101.361  1.00  0.00           H  
ATOM   4523  N   GLY A 292      13.062 101.765  99.380  1.00  0.00           N  
ATOM   4524  CA  GLY A 292      12.837 103.144  98.977  1.00  0.00           C  
ATOM   4525  C   GLY A 292      11.954 103.857  99.932  1.00  0.00           C  
ATOM   4526  O   GLY A 292      10.768 104.018  99.635  1.00  0.00           O  
ATOM   4527  OXT GLY A 292      12.455 104.153 101.049  1.00  0.00           O1-
ATOM   4528  H   GLY A 292      13.686 101.659 100.167  1.00  0.00           H  
ATOM   4529  HA2 GLY A 292      13.792 103.652  98.837  1.00  0.00           H  
ATOM   4530  HA3 GLY A 292      12.354 103.170  98.000  1.00  0.00           H  
ATOM   4531  CA' SAM A 293      38.215  97.017 110.041  1.00  0.00           C  
ATOM   4532  CB  SAM A 293      37.620  97.595 111.420  1.00  0.00           C  
ATOM   4533  CG  SAM A 293      38.783  98.381 112.131  1.00  0.00           C  
ATOM   4534  SD  SAM A 293      38.332  99.108 113.793  1.00  0.00           S  
ATOM   4535  CE  SAM A 293      37.387  97.738 114.609  1.00  0.00           C  
ATOM   4536  C5' SAM A 293      36.882 100.165 113.404  1.00  0.00           C  
ATOM   4537  C4' SAM A 293      37.296 101.394 112.588  1.00  0.00           C  
ATOM   4538  O4' SAM A 293      36.140 102.287 112.607  1.00  0.00           O  
ATOM   4539  C3' SAM A 293      38.550 102.122 113.146  1.00  0.00           C  
ATOM   4540  O3' SAM A 293      39.575 102.203 112.106  1.00  0.00           O  
ATOM   4541  C2' SAM A 293      37.951 103.530 113.490  1.00  0.00           C  
ATOM   4542  O2' SAM A 293      38.778 104.693 113.278  1.00  0.00           O  
ATOM   4543  C1' SAM A 293      36.618 103.682 112.661  1.00  0.00           C  
ATOM   4544  OXT SAM A 293      40.422  96.209 110.213  1.00  0.00           O  
ATOM   4545  N1  SAM A 293      33.456 107.601 111.910  1.00  0.00           N  
ATOM   4546  C2  SAM A 293      34.162 106.883 111.074  1.00  0.00           C  
ATOM   4547  N3  SAM A 293      34.937 105.819 111.349  1.00  0.00           N  
ATOM   4548  C4  SAM A 293      35.011 105.508 112.667  1.00  0.00           C  
ATOM   4549  C5  SAM A 293      34.344 106.221 113.554  1.00  0.00           C  
ATOM   4550  C6  SAM A 293      33.543 107.321 113.181  1.00  0.00           C  
ATOM   4551  N6  SAM A 293      32.767 108.022 114.005  1.00  0.00           N  
ATOM   4552  N7  SAM A 293      34.422 105.698 114.862  1.00  0.00           N  
ATOM   4553  C8  SAM A 293      35.211 104.589 114.656  1.00  0.00           C  
ATOM   4554  N9  SAM A 293      35.650 104.517 113.346  1.00  0.00           N  
ATOM   4555  C'  SAM A 293      39.217  95.888 110.319  1.00  0.00           C  
ATOM   4556  N'  SAM A 293      37.040  96.677 109.020  1.00  0.00           N  
ATOM   4557  O'  SAM A 293      38.777  94.749 110.419  1.00  0.00           O  
ATOM   4558 HN61 SAM A 293      32.700 107.515 114.879  1.00  0.00           H  
ATOM   4559 HN62 SAM A 293      31.925 108.455 113.648  1.00  0.00           H  
ATOM   4560  HA  SAM A 293      38.785  97.814 109.561  1.00  0.00           H  
ATOM   4561  HB1 SAM A 293      37.201  96.801 112.051  1.00  0.00           H  
ATOM   4562  HB2 SAM A 293      36.808  98.228 111.041  1.00  0.00           H  
ATOM   4563  HG1 SAM A 293      39.181  99.209 111.532  1.00  0.00           H  
ATOM   4564  HG2 SAM A 293      39.594  97.681 112.363  1.00  0.00           H  
ATOM   4565  HE1 SAM A 293      36.633  97.356 113.910  1.00  0.00           H  
ATOM   4566  HE2 SAM A 293      36.851  98.117 115.488  1.00  0.00           H  
ATOM   4567  HE3 SAM A 293      38.015  96.863 114.822  1.00  0.00           H  
ATOM   4568 HO2' SAM A 293      39.037 104.717 112.341  1.00  0.00           H  
ATOM   4569 HO3' SAM A 293      39.233 102.679 111.329  1.00  0.00           H  
ATOM   4570  H01 SAM A 293      35.468 103.750 115.289  1.00  0.00           H  
ATOM   4571  H02 SAM A 293      37.416 101.090 111.540  1.00  0.00           H  
ATOM   4572  H03 SAM A 293      38.949 101.664 114.060  1.00  0.00           H  
ATOM   4573  H04 SAM A 293      37.726 103.312 114.541  1.00  0.00           H  
ATOM   4574  H05 SAM A 293      36.777 103.980 111.617  1.00  0.00           H  
ATOM   4575  H06 SAM A 293      34.066 107.158 110.026  1.00  0.00           H  
ATOM   4576  H07 SAM A 293      37.246  96.007 108.264  1.00  0.00           H  
ATOM   4577  H08 SAM A 293      36.511  97.472 108.632  1.00  0.00           H  
ATOM   4578  H09 SAM A 293      36.263  96.138 109.430  1.00  0.00           H  
ATOM   4579 H5'1 SAM A 293      36.449 100.629 114.298  1.00  0.00           H  
ATOM   4580 H5'2 SAM A 293      36.072  99.603 112.923  1.00  0.00           H  
ATOM   4581  N   ACT A 294      36.292  96.275 117.939  1.00  0.00           N  
ATOM   4582  CA  ACT A 294      36.999  94.949 117.791  1.00  0.00           C  
ATOM   4583  C   ACT A 294      36.559  93.709 118.650  1.00  0.00           C  
ATOM   4584  O   ACT A 294      35.566  92.989 118.503  1.00  0.00           O  
ATOM   4585  OXT ACT A 294      37.225  93.527 119.700  1.00  0.00           O1-
ATOM   4586  H1  ACT A 294      38.068  95.191 117.843  1.00  0.00           H  
ATOM   4587  H3  ACT A 294      36.728  94.629 116.777  1.00  0.00           H  
ATOM   4588  H01 ACT A 294      36.770  97.029 117.449  1.00  0.00           H  
ATOM   4589  H02 ACT A 294      36.304  96.533 118.925  1.00  0.00           H  
END
