# Supplementary material for: Computational Investigation of GNMT-Catalyzed Methyl Transfer Reaction: Integrating MD, QM, and ML Approaches
Source: J Comput Chem. Author manuscript; Available in PMC 2026 Jun 29. (PMC13312424; doi:10.1002/jcc.70434)
Supplement: SI-3 [file NIHMS2188582-supplement-SI-3.zip › MD-frame-pdbs/sampling-P1-18203.pdb]

ATOM      1  N   VAL A   1      47.553 115.494 114.996  1.00  0.00           N  
ATOM      2  CA  VAL A   1      47.755 116.902 114.586  1.00  0.00           C  
ATOM      3  C   VAL A   1      47.984 117.067 112.998  1.00  0.00           C  
ATOM      4  O   VAL A   1      48.938 116.500 112.490  1.00  0.00           O  
ATOM      5  CB  VAL A   1      49.036 117.504 115.310  1.00  0.00           C  
ATOM      6  CG1 VAL A   1      48.829 119.029 115.242  1.00  0.00           C  
ATOM      7  CG2 VAL A   1      49.286 117.021 116.691  1.00  0.00           C  
ATOM      8  HA  VAL A   1      46.901 117.507 114.894  1.00  0.00           H  
ATOM      9  HB  VAL A   1      49.933 117.224 114.758  1.00  0.00           H  
ATOM     10 HG11 VAL A   1      47.845 119.292 115.632  1.00  0.00           H  
ATOM     11 HG12 VAL A   1      49.544 119.657 115.773  1.00  0.00           H  
ATOM     12 HG13 VAL A   1      48.936 119.343 114.204  1.00  0.00           H  
ATOM     13 HG21 VAL A   1      49.488 115.957 116.815  1.00  0.00           H  
ATOM     14 HG22 VAL A   1      50.161 117.514 117.117  1.00  0.00           H  
ATOM     15 HG23 VAL A   1      48.460 117.238 117.368  1.00  0.00           H  
ATOM     16  H1  VAL A   1      47.446 115.493 115.999  1.00  0.00           H  
ATOM     17  H2  VAL A   1      48.315 114.864 114.784  1.00  0.00           H  
ATOM     18  H3  VAL A   1      46.678 115.220 114.574  1.00  0.00           H  
ATOM     19  N   ASP A   2      46.997 117.688 112.354  1.00  0.00           N  
ATOM     20  CA  ASP A   2      47.005 117.940 110.857  1.00  0.00           C  
ATOM     21  C   ASP A   2      46.469 119.345 110.583  1.00  0.00           C  
ATOM     22  O   ASP A   2      46.603 119.771 109.460  1.00  0.00           O  
ATOM     23  CB  ASP A   2      46.327 116.848 110.024  1.00  0.00           C  
ATOM     24  CG  ASP A   2      44.987 116.288 110.559  1.00  0.00           C  
ATOM     25  OD1 ASP A   2      44.305 117.017 111.280  1.00  0.00           O  
ATOM     26  OD2 ASP A   2      44.713 115.121 110.209  1.00  0.00           O1-
ATOM     27  H   ASP A   2      46.154 117.868 112.881  1.00  0.00           H  
ATOM     28  HA  ASP A   2      48.055 117.974 110.569  1.00  0.00           H  
ATOM     29  HB2 ASP A   2      46.161 117.265 109.031  1.00  0.00           H  
ATOM     30  HB3 ASP A   2      47.061 116.051 109.902  1.00  0.00           H  
ATOM     31  N   SER A   3      45.928 120.120 111.523  1.00  0.00           N  
ATOM     32  CA  SER A   3      45.309 121.509 111.436  1.00  0.00           C  
ATOM     33  C   SER A   3      44.344 121.713 110.283  1.00  0.00           C  
ATOM     34  O   SER A   3      44.335 122.751 109.603  1.00  0.00           O  
ATOM     35  CB  SER A   3      46.400 122.500 111.445  1.00  0.00           C  
ATOM     36  OG  SER A   3      45.886 123.694 111.913  1.00  0.00           O  
ATOM     37  H   SER A   3      46.020 119.757 112.462  1.00  0.00           H  
ATOM     38  HA  SER A   3      44.806 121.662 112.392  1.00  0.00           H  
ATOM     39  HB2 SER A   3      47.128 122.239 112.215  1.00  0.00           H  
ATOM     40  HB3 SER A   3      46.739 122.620 110.417  1.00  0.00           H  
ATOM     41  HG  SER A   3      45.208 123.881 111.259  1.00  0.00           H  
ATOM     42  N   VAL A   4      43.559 120.679 109.906  1.00  0.00           N  
ATOM     43  CA  VAL A   4      42.412 120.756 108.957  1.00  0.00           C  
ATOM     44  C   VAL A   4      41.029 120.691 109.637  1.00  0.00           C  
ATOM     45  O   VAL A   4      40.952 120.321 110.802  1.00  0.00           O  
ATOM     46  CB  VAL A   4      42.603 119.663 107.872  1.00  0.00           C  
ATOM     47  CG1 VAL A   4      43.824 120.017 107.057  1.00  0.00           C  
ATOM     48  CG2 VAL A   4      42.831 118.169 108.326  1.00  0.00           C  
ATOM     49  H   VAL A   4      43.715 119.863 110.482  1.00  0.00           H  
ATOM     50  HA  VAL A   4      42.489 121.747 108.509  1.00  0.00           H  
ATOM     51  HB  VAL A   4      41.704 119.701 107.257  1.00  0.00           H  
ATOM     52 HG11 VAL A   4      43.639 120.941 106.511  1.00  0.00           H  
ATOM     53 HG12 VAL A   4      44.701 120.025 107.704  1.00  0.00           H  
ATOM     54 HG13 VAL A   4      43.888 119.258 106.277  1.00  0.00           H  
ATOM     55 HG21 VAL A   4      43.766 118.170 108.885  1.00  0.00           H  
ATOM     56 HG22 VAL A   4      41.995 117.708 108.852  1.00  0.00           H  
ATOM     57 HG23 VAL A   4      42.907 117.499 107.468  1.00  0.00           H  
ATOM     58  N   TYR A   5      39.967 121.173 108.949  1.00  0.00           N  
ATOM     59  CA  TYR A   5      38.666 121.269 109.699  1.00  0.00           C  
ATOM     60  C   TYR A   5      37.902 119.989 109.822  1.00  0.00           C  
ATOM     61  O   TYR A   5      37.871 119.189 108.850  1.00  0.00           O  
ATOM     62  CB  TYR A   5      37.744 122.462 109.202  1.00  0.00           C  
ATOM     63  CG  TYR A   5      36.440 122.699 110.034  1.00  0.00           C  
ATOM     64  CD1 TYR A   5      36.481 123.365 111.293  1.00  0.00           C  
ATOM     65  CD2 TYR A   5      35.211 122.092 109.586  1.00  0.00           C  
ATOM     66  CE1 TYR A   5      35.397 123.396 112.155  1.00  0.00           C  
ATOM     67  CE2 TYR A   5      34.072 122.274 110.408  1.00  0.00           C  
ATOM     68  CZ  TYR A   5      34.201 122.884 111.698  1.00  0.00           C  
ATOM     69  OH  TYR A   5      33.101 123.057 112.493  1.00  0.00           O  
ATOM     70  H   TYR A   5      40.079 121.446 107.983  1.00  0.00           H  
ATOM     71  HA  TYR A   5      38.829 121.516 110.748  1.00  0.00           H  
ATOM     72  HB2 TYR A   5      38.412 123.319 109.277  1.00  0.00           H  
ATOM     73  HB3 TYR A   5      37.574 122.274 108.141  1.00  0.00           H  
ATOM     74  HD1 TYR A   5      37.441 123.737 111.619  1.00  0.00           H  
ATOM     75  HD2 TYR A   5      35.246 121.499 108.684  1.00  0.00           H  
ATOM     76  HE1 TYR A   5      35.566 123.861 113.115  1.00  0.00           H  
ATOM     77  HE2 TYR A   5      33.099 121.957 110.063  1.00  0.00           H  
ATOM     78  HH  TYR A   5      32.373 123.073 111.868  1.00  0.00           H  
ATOM     79  N   ARG A   6      37.319 119.723 110.967  1.00  0.00           N  
ATOM     80  CA  ARG A   6      36.383 118.650 111.253  1.00  0.00           C  
ATOM     81  C   ARG A   6      35.200 119.186 112.083  1.00  0.00           C  
ATOM     82  O   ARG A   6      35.259 120.218 112.757  1.00  0.00           O  
ATOM     83  CB  ARG A   6      37.092 117.480 111.936  1.00  0.00           C  
ATOM     84  CG  ARG A   6      38.312 116.956 111.043  1.00  0.00           C  
ATOM     85  CD  ARG A   6      38.784 115.545 111.460  1.00  0.00           C  
ATOM     86  NE  ARG A   6      39.853 115.109 110.557  1.00  0.00           N  
ATOM     87  CZ  ARG A   6      41.152 115.210 110.608  1.00  0.00           C  
ATOM     88  NH1 ARG A   6      41.959 114.605 109.795  1.00  0.00           N1+
ATOM     89  NH2 ARG A   6      41.668 115.974 111.517  1.00  0.00           N  
ATOM     90  H   ARG A   6      37.586 120.371 111.695  1.00  0.00           H  
ATOM     91  HA  ARG A   6      35.920 118.365 110.309  1.00  0.00           H  
ATOM     92  HB2 ARG A   6      37.476 117.867 112.880  1.00  0.00           H  
ATOM     93  HB3 ARG A   6      36.389 116.654 112.052  1.00  0.00           H  
ATOM     94  HG2 ARG A   6      37.865 116.800 110.062  1.00  0.00           H  
ATOM     95  HG3 ARG A   6      39.179 117.606 110.914  1.00  0.00           H  
ATOM     96  HD2 ARG A   6      39.080 115.459 112.505  1.00  0.00           H  
ATOM     97  HD3 ARG A   6      37.858 114.980 111.352  1.00  0.00           H  
ATOM     98  HE  ARG A   6      39.525 114.589 109.756  1.00  0.00           H  
ATOM     99 HH11 ARG A   6      41.646 113.803 109.267  1.00  0.00           H  
ATOM    100 HH12 ARG A   6      42.956 114.767 109.830  1.00  0.00           H  
ATOM    101 HH21 ARG A   6      41.110 116.296 112.296  1.00  0.00           H  
ATOM    102 HH22 ARG A   6      42.673 116.069 111.531  1.00  0.00           H  
ATOM    103  N   THR A   7      34.107 118.522 111.930  1.00  0.00           N  
ATOM    104  CA  THR A   7      32.765 119.141 112.284  1.00  0.00           C  
ATOM    105  C   THR A   7      32.542 119.129 113.831  1.00  0.00           C  
ATOM    106  O   THR A   7      32.237 118.043 114.369  1.00  0.00           O  
ATOM    107  CB  THR A   7      31.580 118.438 111.602  1.00  0.00           C  
ATOM    108  CG2 THR A   7      30.253 119.152 111.829  1.00  0.00           C  
ATOM    109  OG1 THR A   7      31.839 118.386 110.245  1.00  0.00           O  
ATOM    110  H   THR A   7      34.033 117.730 111.307  1.00  0.00           H  
ATOM    111  HA  THR A   7      32.668 120.212 112.104  1.00  0.00           H  
ATOM    112  HB  THR A   7      31.426 117.404 111.911  1.00  0.00           H  
ATOM    113  HG1 THR A   7      32.619 117.827 110.199  1.00  0.00           H  
ATOM    114 HG21 THR A   7      29.731 118.837 112.733  1.00  0.00           H  
ATOM    115 HG22 THR A   7      30.312 120.239 111.773  1.00  0.00           H  
ATOM    116 HG23 THR A   7      29.555 118.915 111.025  1.00  0.00           H  
ATOM    117  N   ARG A   8      32.723 120.313 114.519  1.00  0.00           N  
ATOM    118  CA  ARG A   8      32.746 120.394 116.046  1.00  0.00           C  
ATOM    119  C   ARG A   8      31.395 120.331 116.705  1.00  0.00           C  
ATOM    120  O   ARG A   8      31.299 119.785 117.804  1.00  0.00           O  
ATOM    121  CB  ARG A   8      33.489 121.658 116.439  1.00  0.00           C  
ATOM    122  CG  ARG A   8      34.894 121.635 115.776  1.00  0.00           C  
ATOM    123  CD  ARG A   8      35.605 122.708 116.512  1.00  0.00           C  
ATOM    124  NE  ARG A   8      36.141 122.189 117.809  1.00  0.00           N  
ATOM    125  CZ  ARG A   8      37.091 122.761 118.579  1.00  0.00           C  
ATOM    126  NH1 ARG A   8      37.345 122.266 119.815  1.00  0.00           N1+
ATOM    127  NH2 ARG A   8      37.746 123.746 118.155  1.00  0.00           N  
ATOM    128  H   ARG A   8      32.945 121.135 113.977  1.00  0.00           H  
ATOM    129  HA  ARG A   8      33.429 119.657 116.468  1.00  0.00           H  
ATOM    130  HB2 ARG A   8      32.805 122.447 116.127  1.00  0.00           H  
ATOM    131  HB3 ARG A   8      33.586 121.736 117.523  1.00  0.00           H  
ATOM    132  HG2 ARG A   8      35.554 120.769 115.724  1.00  0.00           H  
ATOM    133  HG3 ARG A   8      34.803 121.884 114.720  1.00  0.00           H  
ATOM    134  HD2 ARG A   8      36.497 122.873 115.908  1.00  0.00           H  
ATOM    135  HD3 ARG A   8      35.011 123.580 116.789  1.00  0.00           H  
ATOM    136  HE  ARG A   8      35.838 121.280 118.128  1.00  0.00           H  
ATOM    137 HH11 ARG A   8      36.812 121.464 120.118  1.00  0.00           H  
ATOM    138 HH12 ARG A   8      38.060 122.764 120.327  1.00  0.00           H  
ATOM    139 HH21 ARG A   8      37.486 124.140 117.262  1.00  0.00           H  
ATOM    140 HH22 ARG A   8      38.525 124.086 118.702  1.00  0.00           H  
ATOM    141  N   SER A   9      30.353 120.813 116.059  1.00  0.00           N  
ATOM    142  CA  SER A   9      28.941 120.766 116.600  1.00  0.00           C  
ATOM    143  C   SER A   9      28.423 119.418 116.925  1.00  0.00           C  
ATOM    144  O   SER A   9      27.357 119.280 117.594  1.00  0.00           O  
ATOM    145  CB  SER A   9      28.021 121.405 115.572  1.00  0.00           C  
ATOM    146  OG  SER A   9      28.182 120.755 114.339  1.00  0.00           O  
ATOM    147  H   SER A   9      30.410 121.280 115.164  1.00  0.00           H  
ATOM    148  HA  SER A   9      28.919 121.364 117.511  1.00  0.00           H  
ATOM    149  HB2 SER A   9      27.022 121.368 116.005  1.00  0.00           H  
ATOM    150  HB3 SER A   9      28.302 122.454 115.468  1.00  0.00           H  
ATOM    151  HG  SER A   9      28.797 121.286 113.826  1.00  0.00           H  
ATOM    152  N   LEU A  10      29.050 118.359 116.525  1.00  0.00           N  
ATOM    153  CA  LEU A  10      28.682 116.938 116.736  1.00  0.00           C  
ATOM    154  C   LEU A  10      28.706 116.523 118.208  1.00  0.00           C  
ATOM    155  O   LEU A  10      28.277 115.445 118.507  1.00  0.00           O  
ATOM    156  CB  LEU A  10      29.607 116.018 115.887  1.00  0.00           C  
ATOM    157  CG  LEU A  10      29.463 116.048 114.326  1.00  0.00           C  
ATOM    158  CD1 LEU A  10      30.575 115.254 113.624  1.00  0.00           C  
ATOM    159  CD2 LEU A  10      28.134 115.529 113.720  1.00  0.00           C  
ATOM    160  H   LEU A  10      29.956 118.560 116.124  1.00  0.00           H  
ATOM    161  HA  LEU A  10      27.623 116.854 116.494  1.00  0.00           H  
ATOM    162  HB2 LEU A  10      30.630 116.394 115.902  1.00  0.00           H  
ATOM    163  HB3 LEU A  10      29.475 114.990 116.226  1.00  0.00           H  
ATOM    164  HG  LEU A  10      29.607 117.082 114.012  1.00  0.00           H  
ATOM    165 HD11 LEU A  10      30.458 115.283 112.542  1.00  0.00           H  
ATOM    166 HD12 LEU A  10      31.566 115.582 113.935  1.00  0.00           H  
ATOM    167 HD13 LEU A  10      30.395 114.190 113.778  1.00  0.00           H  
ATOM    168 HD21 LEU A  10      28.041 115.694 112.646  1.00  0.00           H  
ATOM    169 HD22 LEU A  10      27.953 114.488 113.992  1.00  0.00           H  
ATOM    170 HD23 LEU A  10      27.332 116.223 113.972  1.00  0.00           H  
ATOM    171  N   GLY A  11      29.194 117.333 119.101  1.00  0.00           N  
ATOM    172  CA  GLY A  11      29.113 117.058 120.539  1.00  0.00           C  
ATOM    173  C   GLY A  11      30.137 115.944 120.979  1.00  0.00           C  
ATOM    174  O   GLY A  11      31.260 115.870 120.445  1.00  0.00           O  
ATOM    175  H   GLY A  11      29.582 118.203 118.767  1.00  0.00           H  
ATOM    176  HA2 GLY A  11      29.253 117.995 121.079  1.00  0.00           H  
ATOM    177  HA3 GLY A  11      28.138 116.623 120.758  1.00  0.00           H  
ATOM    178  N   VAL A  12      29.763 115.081 121.946  1.00  0.00           N  
ATOM    179  CA  VAL A  12      30.524 113.939 122.493  1.00  0.00           C  
ATOM    180  C   VAL A  12      30.919 112.932 121.358  1.00  0.00           C  
ATOM    181  O   VAL A  12      32.063 112.467 121.415  1.00  0.00           O  
ATOM    182  CB  VAL A  12      29.778 113.205 123.573  1.00  0.00           C  
ATOM    183  CG1 VAL A  12      30.150 111.767 123.898  1.00  0.00           C  
ATOM    184  CG2 VAL A  12      29.894 114.015 124.832  1.00  0.00           C  
ATOM    185  H   VAL A  12      28.986 115.449 122.475  1.00  0.00           H  
ATOM    186  HA  VAL A  12      31.458 114.277 122.942  1.00  0.00           H  
ATOM    187  HB  VAL A  12      28.717 113.289 123.335  1.00  0.00           H  
ATOM    188 HG11 VAL A  12      29.368 111.492 124.604  1.00  0.00           H  
ATOM    189 HG12 VAL A  12      30.088 111.051 123.079  1.00  0.00           H  
ATOM    190 HG13 VAL A  12      31.127 111.872 124.370  1.00  0.00           H  
ATOM    191 HG21 VAL A  12      29.392 114.973 124.707  1.00  0.00           H  
ATOM    192 HG22 VAL A  12      29.519 113.544 125.740  1.00  0.00           H  
ATOM    193 HG23 VAL A  12      30.932 114.182 125.122  1.00  0.00           H  
ATOM    194  N   ALA A  13      30.133 112.849 120.284  1.00  0.00           N  
ATOM    195  CA  ALA A  13      30.300 111.826 119.194  1.00  0.00           C  
ATOM    196  C   ALA A  13      31.452 112.262 118.263  1.00  0.00           C  
ATOM    197  O   ALA A  13      31.761 111.528 117.342  1.00  0.00           O  
ATOM    198  CB  ALA A  13      28.923 111.700 118.534  1.00  0.00           C  
ATOM    199  H   ALA A  13      29.197 113.229 120.325  1.00  0.00           H  
ATOM    200  HA  ALA A  13      30.608 110.861 119.595  1.00  0.00           H  
ATOM    201  HB1 ALA A  13      29.015 110.963 117.737  1.00  0.00           H  
ATOM    202  HB2 ALA A  13      28.198 111.447 119.307  1.00  0.00           H  
ATOM    203  HB3 ALA A  13      28.533 112.616 118.089  1.00  0.00           H  
ATOM    204  N   ALA A  14      32.126 113.430 118.479  1.00  0.00           N  
ATOM    205  CA  ALA A  14      33.514 113.756 117.961  1.00  0.00           C  
ATOM    206  C   ALA A  14      34.427 114.353 119.021  1.00  0.00           C  
ATOM    207  O   ALA A  14      35.494 113.777 119.247  1.00  0.00           O  
ATOM    208  CB  ALA A  14      33.358 114.722 116.775  1.00  0.00           C  
ATOM    209  H   ALA A  14      31.705 114.181 119.007  1.00  0.00           H  
ATOM    210  HA  ALA A  14      33.978 112.845 117.583  1.00  0.00           H  
ATOM    211  HB1 ALA A  14      32.645 114.202 116.137  1.00  0.00           H  
ATOM    212  HB2 ALA A  14      32.895 115.612 117.201  1.00  0.00           H  
ATOM    213  HB3 ALA A  14      34.401 114.872 116.496  1.00  0.00           H  
ATOM    214  N   GLU A  15      34.109 115.438 119.724  1.00  0.00           N  
ATOM    215  CA  GLU A  15      35.001 116.079 120.708  1.00  0.00           C  
ATOM    216  C   GLU A  15      35.183 115.160 121.904  1.00  0.00           C  
ATOM    217  O   GLU A  15      36.296 114.928 122.303  1.00  0.00           O  
ATOM    218  CB  GLU A  15      34.390 117.399 121.262  1.00  0.00           C  
ATOM    219  CG  GLU A  15      33.994 118.496 120.178  1.00  0.00           C  
ATOM    220  CD  GLU A  15      35.108 119.300 119.581  1.00  0.00           C  
ATOM    221  OE1 GLU A  15      35.178 120.530 119.831  1.00  0.00           O  
ATOM    222  OE2 GLU A  15      35.880 118.722 118.710  1.00  0.00           O1-
ATOM    223  H   GLU A  15      33.201 115.868 119.618  1.00  0.00           H  
ATOM    224  HA  GLU A  15      35.987 116.213 120.262  1.00  0.00           H  
ATOM    225  HB2 GLU A  15      33.521 117.053 121.821  1.00  0.00           H  
ATOM    226  HB3 GLU A  15      35.107 117.727 122.014  1.00  0.00           H  
ATOM    227  HG2 GLU A  15      33.476 118.048 119.331  1.00  0.00           H  
ATOM    228  HG3 GLU A  15      33.231 119.063 120.712  1.00  0.00           H  
ATOM    229  N   GLY A  16      34.147 114.391 122.332  1.00  0.00           N  
ATOM    230  CA  GLY A  16      34.263 113.471 123.526  1.00  0.00           C  
ATOM    231  C   GLY A  16      34.793 112.076 123.324  1.00  0.00           C  
ATOM    232  O   GLY A  16      34.701 111.292 124.287  1.00  0.00           O  
ATOM    233  H   GLY A  16      33.301 114.429 121.782  1.00  0.00           H  
ATOM    234  HA2 GLY A  16      34.869 113.930 124.307  1.00  0.00           H  
ATOM    235  HA3 GLY A  16      33.293 113.199 123.941  1.00  0.00           H  
ATOM    236  N   ILE A  17      35.429 111.716 122.160  1.00  0.00           N  
ATOM    237  CA  ILE A  17      35.927 110.369 121.769  1.00  0.00           C  
ATOM    238  C   ILE A  17      37.299 110.139 122.433  1.00  0.00           C  
ATOM    239  O   ILE A  17      38.164 110.949 122.245  1.00  0.00           O  
ATOM    240  CB  ILE A  17      35.833 110.155 120.223  1.00  0.00           C  
ATOM    241  CG1 ILE A  17      36.051 108.754 119.670  1.00  0.00           C  
ATOM    242  CG2 ILE A  17      36.884 111.061 119.510  1.00  0.00           C  
ATOM    243  CD1 ILE A  17      34.860 107.901 120.129  1.00  0.00           C  
ATOM    244  H   ILE A  17      35.589 112.484 121.523  1.00  0.00           H  
ATOM    245  HA  ILE A  17      35.338 109.615 122.292  1.00  0.00           H  
ATOM    246  HB  ILE A  17      34.861 110.496 119.867  1.00  0.00           H  
ATOM    247 HG12 ILE A  17      35.922 108.723 118.589  1.00  0.00           H  
ATOM    248 HG13 ILE A  17      36.989 108.316 120.010  1.00  0.00           H  
ATOM    249 HG21 ILE A  17      36.564 111.373 118.516  1.00  0.00           H  
ATOM    250 HG22 ILE A  17      37.176 111.950 120.069  1.00  0.00           H  
ATOM    251 HG23 ILE A  17      37.845 110.549 119.469  1.00  0.00           H  
ATOM    252 HD11 ILE A  17      34.030 108.158 119.470  1.00  0.00           H  
ATOM    253 HD12 ILE A  17      34.982 106.862 119.825  1.00  0.00           H  
ATOM    254 HD13 ILE A  17      34.602 108.056 121.177  1.00  0.00           H  
ATOM    255  N   PRO A  18      37.591 108.991 123.108  1.00  0.00           N  
ATOM    256  CA  PRO A  18      38.999 108.647 123.537  1.00  0.00           C  
ATOM    257  C   PRO A  18      39.915 108.670 122.368  1.00  0.00           C  
ATOM    258  O   PRO A  18      39.469 108.282 121.263  1.00  0.00           O  
ATOM    259  CB  PRO A  18      38.937 107.219 124.176  1.00  0.00           C  
ATOM    260  CG  PRO A  18      37.545 107.187 124.779  1.00  0.00           C  
ATOM    261  CD  PRO A  18      36.692 108.053 123.771  1.00  0.00           C  
ATOM    262  HA  PRO A  18      39.280 109.312 124.354  1.00  0.00           H  
ATOM    263  HB2 PRO A  18      38.909 106.531 123.332  1.00  0.00           H  
ATOM    264  HB3 PRO A  18      39.706 106.929 124.893  1.00  0.00           H  
ATOM    265  HG2 PRO A  18      37.164 106.166 124.745  1.00  0.00           H  
ATOM    266  HG3 PRO A  18      37.502 107.699 125.741  1.00  0.00           H  
ATOM    267  HD2 PRO A  18      36.414 107.306 123.027  1.00  0.00           H  
ATOM    268  HD3 PRO A  18      35.848 108.540 124.262  1.00  0.00           H  
ATOM    269  N   ASP A  19      41.232 108.872 122.511  1.00  0.00           N  
ATOM    270  CA  ASP A  19      42.256 108.723 121.410  1.00  0.00           C  
ATOM    271  C   ASP A  19      42.579 107.262 121.087  1.00  0.00           C  
ATOM    272  O   ASP A  19      43.742 106.870 120.837  1.00  0.00           O  
ATOM    273  CB  ASP A  19      43.540 109.507 121.860  1.00  0.00           C  
ATOM    274  CG  ASP A  19      43.258 111.058 122.009  1.00  0.00           C  
ATOM    275  OD1 ASP A  19      44.275 111.807 121.976  1.00  0.00           O  
ATOM    276  OD2 ASP A  19      42.142 111.567 122.087  1.00  0.00           O1-
ATOM    277  H   ASP A  19      41.550 109.338 123.348  1.00  0.00           H  
ATOM    278  HA  ASP A  19      41.893 109.170 120.484  1.00  0.00           H  
ATOM    279  HB2 ASP A  19      43.973 109.016 122.732  1.00  0.00           H  
ATOM    280  HB3 ASP A  19      44.420 109.480 121.216  1.00  0.00           H  
ATOM    281  N   GLN A  20      41.622 106.345 121.122  1.00  0.00           N  
ATOM    282  CA  GLN A  20      41.791 104.852 120.999  1.00  0.00           C  
ATOM    283  C   GLN A  20      42.430 104.440 119.627  1.00  0.00           C  
ATOM    284  O   GLN A  20      43.138 103.459 119.562  1.00  0.00           O  
ATOM    285  CB  GLN A  20      40.454 104.182 121.176  1.00  0.00           C  
ATOM    286  CG  GLN A  20      39.203 104.766 120.350  1.00  0.00           C  
ATOM    287  CD  GLN A  20      37.925 104.069 120.817  1.00  0.00           C  
ATOM    288  NE2 GLN A  20      36.886 104.070 120.036  1.00  0.00           N  
ATOM    289  OE1 GLN A  20      37.867 103.461 121.855  1.00  0.00           O  
ATOM    290  H   GLN A  20      40.649 106.574 121.267  1.00  0.00           H  
ATOM    291  HA  GLN A  20      42.378 104.498 121.845  1.00  0.00           H  
ATOM    292  HB2 GLN A  20      40.682 103.139 120.948  1.00  0.00           H  
ATOM    293  HB3 GLN A  20      40.352 104.231 122.259  1.00  0.00           H  
ATOM    294  HG2 GLN A  20      39.070 105.836 120.510  1.00  0.00           H  
ATOM    295  HG3 GLN A  20      39.387 104.539 119.299  1.00  0.00           H  
ATOM    296 HE21 GLN A  20      36.127 103.520 120.412  1.00  0.00           H  
ATOM    297 HE22 GLN A  20      36.689 104.731 119.298  1.00  0.00           H  
ATOM    298  N   TYR A  21      42.073 105.083 118.520  1.00  0.00           N  
ATOM    299  CA  TYR A  21      42.660 104.873 117.169  1.00  0.00           C  
ATOM    300  C   TYR A  21      43.399 106.169 116.659  1.00  0.00           C  
ATOM    301  O   TYR A  21      44.003 106.182 115.591  1.00  0.00           O  
ATOM    302  CB  TYR A  21      41.652 104.351 116.097  1.00  0.00           C  
ATOM    303  CG  TYR A  21      40.925 103.131 116.435  1.00  0.00           C  
ATOM    304  CD1 TYR A  21      39.532 103.133 116.837  1.00  0.00           C  
ATOM    305  CD2 TYR A  21      41.627 101.915 116.495  1.00  0.00           C  
ATOM    306  CE1 TYR A  21      38.834 101.994 117.196  1.00  0.00           C  
ATOM    307  CE2 TYR A  21      40.896 100.696 116.771  1.00  0.00           C  
ATOM    308  CZ  TYR A  21      39.493 100.758 117.039  1.00  0.00           C  
ATOM    309  OH  TYR A  21      38.771  99.650 117.294  1.00  0.00           O  
ATOM    310  H   TYR A  21      41.390 105.824 118.583  1.00  0.00           H  
ATOM    311  HA  TYR A  21      43.442 104.113 117.175  1.00  0.00           H  
ATOM    312  HB2 TYR A  21      40.940 105.167 115.974  1.00  0.00           H  
ATOM    313  HB3 TYR A  21      42.164 104.193 115.146  1.00  0.00           H  
ATOM    314  HD1 TYR A  21      39.024 104.085 116.794  1.00  0.00           H  
ATOM    315  HD2 TYR A  21      42.673 101.854 116.231  1.00  0.00           H  
ATOM    316  HE1 TYR A  21      37.852 102.135 117.622  1.00  0.00           H  
ATOM    317  HE2 TYR A  21      41.324  99.709 116.688  1.00  0.00           H  
ATOM    318  HH  TYR A  21      37.842  99.880 117.218  1.00  0.00           H  
ATOM    319  N   ALA A  22      43.282 107.272 117.388  1.00  0.00           N  
ATOM    320  CA  ALA A  22      43.876 108.614 117.057  1.00  0.00           C  
ATOM    321  C   ALA A  22      45.461 108.571 117.278  1.00  0.00           C  
ATOM    322  O   ALA A  22      46.145 109.504 116.734  1.00  0.00           O  
ATOM    323  CB  ALA A  22      43.268 109.633 118.040  1.00  0.00           C  
ATOM    324  H   ALA A  22      42.647 107.126 118.161  1.00  0.00           H  
ATOM    325  HA  ALA A  22      43.792 108.971 116.031  1.00  0.00           H  
ATOM    326  HB1 ALA A  22      43.439 110.639 117.656  1.00  0.00           H  
ATOM    327  HB2 ALA A  22      42.193 109.499 118.166  1.00  0.00           H  
ATOM    328  HB3 ALA A  22      43.742 109.549 119.018  1.00  0.00           H  
ATOM    329  N   ASP A  23      46.075 107.697 118.069  1.00  0.00           N  
ATOM    330  CA  ASP A  23      47.524 107.652 118.416  1.00  0.00           C  
ATOM    331  C   ASP A  23      48.420 106.714 117.588  1.00  0.00           C  
ATOM    332  O   ASP A  23      49.679 106.982 117.610  1.00  0.00           O  
ATOM    333  CB  ASP A  23      47.635 107.261 119.907  1.00  0.00           C  
ATOM    334  CG  ASP A  23      47.211 105.879 120.309  1.00  0.00           C  
ATOM    335  OD1 ASP A  23      46.825 105.166 119.416  1.00  0.00           O  
ATOM    336  OD2 ASP A  23      47.239 105.564 121.487  1.00  0.00           O1-
ATOM    337  H   ASP A  23      45.563 106.975 118.556  1.00  0.00           H  
ATOM    338  HA  ASP A  23      47.930 108.652 118.259  1.00  0.00           H  
ATOM    339  HB2 ASP A  23      48.698 107.300 120.145  1.00  0.00           H  
ATOM    340  HB3 ASP A  23      47.125 107.973 120.556  1.00  0.00           H  
ATOM    341  N   GLY A  24      47.820 105.707 116.895  1.00  0.00           N  
ATOM    342  CA  GLY A  24      48.370 104.634 116.126  1.00  0.00           C  
ATOM    343  C   GLY A  24      49.053 103.522 116.944  1.00  0.00           C  
ATOM    344  O   GLY A  24      49.686 102.670 116.344  1.00  0.00           O  
ATOM    345  H   GLY A  24      46.859 105.598 117.188  1.00  0.00           H  
ATOM    346  HA2 GLY A  24      47.558 104.157 115.578  1.00  0.00           H  
ATOM    347  HA3 GLY A  24      49.160 104.929 115.437  1.00  0.00           H  
ATOM    348  N   GLU A  25      48.850 103.419 118.253  1.00  0.00           N  
ATOM    349  CA  GLU A  25      49.645 102.535 119.065  1.00  0.00           C  
ATOM    350  C   GLU A  25      49.095 101.028 118.999  1.00  0.00           C  
ATOM    351  O   GLU A  25      49.903 100.057 118.813  1.00  0.00           O  
ATOM    352  CB  GLU A  25      49.899 103.093 120.459  1.00  0.00           C  
ATOM    353  CG  GLU A  25      50.646 102.180 121.475  1.00  0.00           C  
ATOM    354  CD  GLU A  25      51.859 101.413 120.998  1.00  0.00           C  
ATOM    355  OE1 GLU A  25      52.095 100.334 121.610  1.00  0.00           O  
ATOM    356  OE2 GLU A  25      52.580 101.825 120.139  1.00  0.00           O1-
ATOM    357  H   GLU A  25      48.193 104.028 118.720  1.00  0.00           H  
ATOM    358  HA  GLU A  25      50.667 102.422 118.705  1.00  0.00           H  
ATOM    359  HB2 GLU A  25      50.559 103.961 120.473  1.00  0.00           H  
ATOM    360  HB3 GLU A  25      48.946 103.487 120.813  1.00  0.00           H  
ATOM    361  HG2 GLU A  25      50.980 102.825 122.289  1.00  0.00           H  
ATOM    362  HG3 GLU A  25      49.923 101.502 121.930  1.00  0.00           H  
ATOM    363  N   ALA A  26      47.769 100.857 118.915  1.00  0.00           N  
ATOM    364  CA  ALA A  26      47.235  99.544 118.454  1.00  0.00           C  
ATOM    365  C   ALA A  26      47.567  99.327 116.953  1.00  0.00           C  
ATOM    366  O   ALA A  26      47.945  98.242 116.600  1.00  0.00           O  
ATOM    367  CB  ALA A  26      45.702  99.656 118.788  1.00  0.00           C  
ATOM    368  H   ALA A  26      47.261 101.729 118.918  1.00  0.00           H  
ATOM    369  HA  ALA A  26      47.544  98.736 119.116  1.00  0.00           H  
ATOM    370  HB1 ALA A  26      45.506 100.283 119.658  1.00  0.00           H  
ATOM    371  HB2 ALA A  26      45.217 100.213 117.986  1.00  0.00           H  
ATOM    372  HB3 ALA A  26      45.122  98.734 118.839  1.00  0.00           H  
ATOM    373  N   ALA A  27      47.579 100.373 116.141  1.00  0.00           N  
ATOM    374  CA  ALA A  27      47.863 100.314 114.691  1.00  0.00           C  
ATOM    375  C   ALA A  27      49.269  99.852 114.226  1.00  0.00           C  
ATOM    376  O   ALA A  27      49.408  99.305 113.105  1.00  0.00           O  
ATOM    377  CB  ALA A  27      47.559 101.730 114.204  1.00  0.00           C  
ATOM    378  H   ALA A  27      47.254 101.253 116.517  1.00  0.00           H  
ATOM    379  HA  ALA A  27      47.061  99.747 114.219  1.00  0.00           H  
ATOM    380  HB1 ALA A  27      46.696 102.196 114.682  1.00  0.00           H  
ATOM    381  HB2 ALA A  27      48.475 102.311 114.315  1.00  0.00           H  
ATOM    382  HB3 ALA A  27      47.323 101.782 113.142  1.00  0.00           H  
ATOM    383  N   ARG A  28      50.262  99.950 115.142  1.00  0.00           N  
ATOM    384  CA  ARG A  28      51.474  99.163 114.956  1.00  0.00           C  
ATOM    385  C   ARG A  28      51.335  97.615 115.033  1.00  0.00           C  
ATOM    386  O   ARG A  28      52.064  96.852 114.362  1.00  0.00           O  
ATOM    387  CB  ARG A  28      52.747  99.735 115.757  1.00  0.00           C  
ATOM    388  CG  ARG A  28      52.792  99.736 117.239  1.00  0.00           C  
ATOM    389  CD  ARG A  28      54.178  99.217 117.838  1.00  0.00           C  
ATOM    390  NE  ARG A  28      54.046  99.326 119.307  1.00  0.00           N  
ATOM    391  CZ  ARG A  28      54.869  98.883 120.206  1.00  0.00           C  
ATOM    392  NH1 ARG A  28      55.974  98.165 119.965  1.00  0.00           N1+
ATOM    393  NH2 ARG A  28      54.645  99.220 121.442  1.00  0.00           N  
ATOM    394  H   ARG A  28      50.150 100.535 115.959  1.00  0.00           H  
ATOM    395  HA  ARG A  28      51.723  99.228 113.897  1.00  0.00           H  
ATOM    396  HB2 ARG A  28      53.614  99.208 115.360  1.00  0.00           H  
ATOM    397  HB3 ARG A  28      52.960 100.753 115.431  1.00  0.00           H  
ATOM    398  HG2 ARG A  28      52.776 100.779 117.557  1.00  0.00           H  
ATOM    399  HG3 ARG A  28      51.868  99.278 117.592  1.00  0.00           H  
ATOM    400  HD2 ARG A  28      54.355  98.218 117.443  1.00  0.00           H  
ATOM    401  HD3 ARG A  28      55.026  99.816 117.506  1.00  0.00           H  
ATOM    402  HE  ARG A  28      53.401 100.020 119.657  1.00  0.00           H  
ATOM    403 HH11 ARG A  28      56.315  98.046 119.022  1.00  0.00           H  
ATOM    404 HH12 ARG A  28      56.691  97.944 120.642  1.00  0.00           H  
ATOM    405 HH21 ARG A  28      53.742  99.570 121.730  1.00  0.00           H  
ATOM    406 HH22 ARG A  28      55.412  99.137 122.093  1.00  0.00           H  
ATOM    407  N   VAL A  29      50.349  97.131 115.771  1.00  0.00           N  
ATOM    408  CA  VAL A  29      50.168  95.704 116.108  1.00  0.00           C  
ATOM    409  C   VAL A  29      48.832  95.124 115.631  1.00  0.00           C  
ATOM    410  O   VAL A  29      48.535  93.935 115.791  1.00  0.00           O  
ATOM    411  CB  VAL A  29      50.400  95.450 117.635  1.00  0.00           C  
ATOM    412  CG1 VAL A  29      51.856  95.694 117.943  1.00  0.00           C  
ATOM    413  CG2 VAL A  29      49.437  96.285 118.570  1.00  0.00           C  
ATOM    414  H   VAL A  29      49.761  97.758 116.303  1.00  0.00           H  
ATOM    415  HA  VAL A  29      50.958  95.081 115.686  1.00  0.00           H  
ATOM    416  HB  VAL A  29      50.306  94.384 117.839  1.00  0.00           H  
ATOM    417 HG11 VAL A  29      51.945  96.780 117.952  1.00  0.00           H  
ATOM    418 HG12 VAL A  29      52.051  95.347 118.958  1.00  0.00           H  
ATOM    419 HG13 VAL A  29      52.443  95.213 117.161  1.00  0.00           H  
ATOM    420 HG21 VAL A  29      48.403  96.046 118.322  1.00  0.00           H  
ATOM    421 HG22 VAL A  29      49.638  95.963 119.591  1.00  0.00           H  
ATOM    422 HG23 VAL A  29      49.642  97.356 118.532  1.00  0.00           H  
ATOM    423  N   TRP A  30      48.005  95.919 114.982  1.00  0.00           N  
ATOM    424  CA  TRP A  30      46.677  95.467 114.592  1.00  0.00           C  
ATOM    425  C   TRP A  30      46.648  94.224 113.700  1.00  0.00           C  
ATOM    426  O   TRP A  30      45.868  93.269 113.944  1.00  0.00           O  
ATOM    427  CB  TRP A  30      46.031  96.689 113.936  1.00  0.00           C  
ATOM    428  CG  TRP A  30      44.494  96.506 113.897  1.00  0.00           C  
ATOM    429  CD1 TRP A  30      43.822  96.032 112.784  1.00  0.00           C  
ATOM    430  CD2 TRP A  30      43.429  96.734 114.918  1.00  0.00           C  
ATOM    431  CE2 TRP A  30      42.199  96.217 114.344  1.00  0.00           C  
ATOM    432  CE3 TRP A  30      43.435  97.102 116.258  1.00  0.00           C  
ATOM    433  NE1 TRP A  30      42.526  95.926 113.026  1.00  0.00           N  
ATOM    434  CZ2 TRP A  30      41.026  96.263 115.003  1.00  0.00           C  
ATOM    435  CZ3 TRP A  30      42.224  97.016 116.981  1.00  0.00           C  
ATOM    436  CH2 TRP A  30      41.021  96.708 116.314  1.00  0.00           C  
ATOM    437  H   TRP A  30      48.173  96.914 114.977  1.00  0.00           H  
ATOM    438  HA  TRP A  30      46.112  95.147 115.468  1.00  0.00           H  
ATOM    439  HB2 TRP A  30      46.132  97.483 114.676  1.00  0.00           H  
ATOM    440  HB3 TRP A  30      46.555  96.885 113.001  1.00  0.00           H  
ATOM    441  HD1 TRP A  30      44.323  95.816 111.852  1.00  0.00           H  
ATOM    442  HE1 TRP A  30      41.903  95.673 112.272  1.00  0.00           H  
ATOM    443  HE3 TRP A  30      44.289  97.541 116.753  1.00  0.00           H  
ATOM    444  HZ2 TRP A  30      40.152  96.023 114.415  1.00  0.00           H  
ATOM    445  HZ3 TRP A  30      42.316  97.301 118.019  1.00  0.00           H  
ATOM    446  HH2 TRP A  30      40.068  96.801 116.813  1.00  0.00           H  
ATOM    447  N   GLN A  31      47.560  94.082 112.759  1.00  0.00           N  
ATOM    448  CA  GLN A  31      47.830  92.816 112.013  1.00  0.00           C  
ATOM    449  C   GLN A  31      48.099  91.576 112.870  1.00  0.00           C  
ATOM    450  O   GLN A  31      47.679  90.468 112.519  1.00  0.00           O  
ATOM    451  CB  GLN A  31      48.903  93.050 110.926  1.00  0.00           C  
ATOM    452  CG  GLN A  31      50.361  93.067 111.401  1.00  0.00           C  
ATOM    453  CD  GLN A  31      50.662  94.491 112.128  1.00  0.00           C  
ATOM    454  NE2 GLN A  31      51.524  94.497 113.161  1.00  0.00           N  
ATOM    455  OE1 GLN A  31      50.041  95.533 111.900  1.00  0.00           O  
ATOM    456  H   GLN A  31      48.284  94.785 112.718  1.00  0.00           H  
ATOM    457  HA  GLN A  31      46.841  92.667 111.580  1.00  0.00           H  
ATOM    458  HB2 GLN A  31      48.777  92.206 110.248  1.00  0.00           H  
ATOM    459  HB3 GLN A  31      48.625  93.962 110.395  1.00  0.00           H  
ATOM    460  HG2 GLN A  31      50.624  92.249 112.072  1.00  0.00           H  
ATOM    461  HG3 GLN A  31      51.084  92.978 110.591  1.00  0.00           H  
ATOM    462 HE21 GLN A  31      51.627  95.349 113.693  1.00  0.00           H  
ATOM    463 HE22 GLN A  31      52.256  93.817 113.305  1.00  0.00           H  
ATOM    464  N   LEU A  32      48.612  91.744 114.096  1.00  0.00           N  
ATOM    465  CA  LEU A  32      48.855  90.601 115.066  1.00  0.00           C  
ATOM    466  C   LEU A  32      47.643  90.404 115.979  1.00  0.00           C  
ATOM    467  O   LEU A  32      47.519  89.316 116.464  1.00  0.00           O  
ATOM    468  CB  LEU A  32      49.992  91.004 115.984  1.00  0.00           C  
ATOM    469  CG  LEU A  32      51.211  91.523 115.290  1.00  0.00           C  
ATOM    470  CD1 LEU A  32      52.280  91.640 116.322  1.00  0.00           C  
ATOM    471  CD2 LEU A  32      51.701  90.409 114.351  1.00  0.00           C  
ATOM    472  H   LEU A  32      48.794  92.707 114.340  1.00  0.00           H  
ATOM    473  HA  LEU A  32      49.006  89.629 114.595  1.00  0.00           H  
ATOM    474  HB2 LEU A  32      49.691  91.867 116.578  1.00  0.00           H  
ATOM    475  HB3 LEU A  32      50.168  90.152 116.642  1.00  0.00           H  
ATOM    476  HG  LEU A  32      51.022  92.429 114.714  1.00  0.00           H  
ATOM    477 HD11 LEU A  32      52.306  90.674 116.825  1.00  0.00           H  
ATOM    478 HD12 LEU A  32      53.259  91.783 115.866  1.00  0.00           H  
ATOM    479 HD13 LEU A  32      52.009  92.473 116.971  1.00  0.00           H  
ATOM    480 HD21 LEU A  32      50.929  90.356 113.583  1.00  0.00           H  
ATOM    481 HD22 LEU A  32      52.671  90.681 113.935  1.00  0.00           H  
ATOM    482 HD23 LEU A  32      51.685  89.442 114.854  1.00  0.00           H  
ATOM    483  N   TYR A  33      46.781  91.370 116.207  1.00  0.00           N  
ATOM    484  CA  TYR A  33      45.580  91.243 116.970  1.00  0.00           C  
ATOM    485  C   TYR A  33      44.442  90.630 116.183  1.00  0.00           C  
ATOM    486  O   TYR A  33      43.481  90.003 116.715  1.00  0.00           O  
ATOM    487  CB  TYR A  33      45.081  92.684 117.387  1.00  0.00           C  
ATOM    488  CG  TYR A  33      43.706  92.727 117.991  1.00  0.00           C  
ATOM    489  CD1 TYR A  33      42.669  93.205 117.196  1.00  0.00           C  
ATOM    490  CD2 TYR A  33      43.542  92.270 119.270  1.00  0.00           C  
ATOM    491  CE1 TYR A  33      41.434  93.450 117.804  1.00  0.00           C  
ATOM    492  CE2 TYR A  33      42.205  92.227 119.807  1.00  0.00           C  
ATOM    493  CZ  TYR A  33      41.188  92.897 119.076  1.00  0.00           C  
ATOM    494  OH  TYR A  33      40.017  93.195 119.607  1.00  0.00           O  
ATOM    495  H   TYR A  33      47.132  92.258 115.880  1.00  0.00           H  
ATOM    496  HA  TYR A  33      45.752  90.719 117.910  1.00  0.00           H  
ATOM    497  HB2 TYR A  33      45.800  93.105 118.090  1.00  0.00           H  
ATOM    498  HB3 TYR A  33      45.054  93.231 116.445  1.00  0.00           H  
ATOM    499  HD1 TYR A  33      42.836  93.623 116.214  1.00  0.00           H  
ATOM    500  HD2 TYR A  33      44.423  92.017 119.842  1.00  0.00           H  
ATOM    501  HE1 TYR A  33      40.640  93.967 117.284  1.00  0.00           H  
ATOM    502  HE2 TYR A  33      42.120  91.905 120.835  1.00  0.00           H  
ATOM    503  HH  TYR A  33      39.300  93.270 118.972  1.00  0.00           H  
ATOM    504  N   ILE A  34      44.532  90.809 114.834  1.00  0.00           N  
ATOM    505  CA  ILE A  34      43.852  90.044 113.756  1.00  0.00           C  
ATOM    506  C   ILE A  34      44.367  88.646 113.695  1.00  0.00           C  
ATOM    507  O   ILE A  34      43.540  87.729 113.954  1.00  0.00           O  
ATOM    508  CB  ILE A  34      43.999  90.761 112.350  1.00  0.00           C  
ATOM    509  CG1 ILE A  34      43.255  92.135 112.416  1.00  0.00           C  
ATOM    510  CG2 ILE A  34      43.536  89.851 111.189  1.00  0.00           C  
ATOM    511  CD1 ILE A  34      43.505  92.815 111.069  1.00  0.00           C  
ATOM    512  H   ILE A  34      45.151  91.550 114.537  1.00  0.00           H  
ATOM    513  HA  ILE A  34      42.803  89.976 114.040  1.00  0.00           H  
ATOM    514  HB  ILE A  34      45.059  90.900 112.139  1.00  0.00           H  
ATOM    515 HG12 ILE A  34      42.174  92.000 112.449  1.00  0.00           H  
ATOM    516 HG13 ILE A  34      43.513  92.782 113.255  1.00  0.00           H  
ATOM    517 HG21 ILE A  34      43.672  90.283 110.197  1.00  0.00           H  
ATOM    518 HG22 ILE A  34      44.080  88.908 111.167  1.00  0.00           H  
ATOM    519 HG23 ILE A  34      42.497  89.601 111.402  1.00  0.00           H  
ATOM    520 HD11 ILE A  34      43.050  92.224 110.276  1.00  0.00           H  
ATOM    521 HD12 ILE A  34      43.098  93.825 111.016  1.00  0.00           H  
ATOM    522 HD13 ILE A  34      44.584  92.963 111.030  1.00  0.00           H  
ATOM    523  N   GLY A  35      45.673  88.536 113.431  1.00  0.00           N  
ATOM    524  CA  GLY A  35      46.434  87.297 113.431  1.00  0.00           C  
ATOM    525  C   GLY A  35      46.382  86.548 112.164  1.00  0.00           C  
ATOM    526  O   GLY A  35      46.259  87.205 111.133  1.00  0.00           O  
ATOM    527  H   GLY A  35      46.085  89.409 113.132  1.00  0.00           H  
ATOM    528  HA2 GLY A  35      47.485  87.468 113.664  1.00  0.00           H  
ATOM    529  HA3 GLY A  35      45.943  86.678 114.182  1.00  0.00           H  
ATOM    530  N   ASP A  36      46.221  85.209 112.188  1.00  0.00           N  
ATOM    531  CA  ASP A  36      46.053  84.424 111.048  1.00  0.00           C  
ATOM    532  C   ASP A  36      44.817  84.874 110.199  1.00  0.00           C  
ATOM    533  O   ASP A  36      43.645  84.712 110.545  1.00  0.00           O  
ATOM    534  CB  ASP A  36      46.017  82.907 111.455  1.00  0.00           C  
ATOM    535  CG  ASP A  36      45.585  82.003 110.354  1.00  0.00           C  
ATOM    536  OD1 ASP A  36      46.028  82.235 109.184  1.00  0.00           O  
ATOM    537  OD2 ASP A  36      44.873  81.005 110.683  1.00  0.00           O1-
ATOM    538  H   ASP A  36      46.258  84.759 113.090  1.00  0.00           H  
ATOM    539  HA  ASP A  36      46.943  84.503 110.422  1.00  0.00           H  
ATOM    540  HB2 ASP A  36      47.011  82.641 111.817  1.00  0.00           H  
ATOM    541  HB3 ASP A  36      45.301  82.955 112.274  1.00  0.00           H  
ATOM    542  N   THR A  37      45.141  85.334 108.956  1.00  0.00           N  
ATOM    543  CA  THR A  37      44.211  85.650 107.911  1.00  0.00           C  
ATOM    544  C   THR A  37      43.308  84.497 107.550  1.00  0.00           C  
ATOM    545  O   THR A  37      42.178  84.715 107.111  1.00  0.00           O  
ATOM    546  CB  THR A  37      45.039  86.209 106.667  1.00  0.00           C  
ATOM    547  CG2 THR A  37      46.007  87.405 106.945  1.00  0.00           C  
ATOM    548  OG1 THR A  37      45.839  85.177 106.153  1.00  0.00           O  
ATOM    549  H   THR A  37      46.133  85.462 108.809  1.00  0.00           H  
ATOM    550  HA  THR A  37      43.537  86.395 108.331  1.00  0.00           H  
ATOM    551  HB  THR A  37      44.286  86.609 105.988  1.00  0.00           H  
ATOM    552  HG1 THR A  37      46.614  85.453 105.660  1.00  0.00           H  
ATOM    553 HG21 THR A  37      46.925  87.144 107.472  1.00  0.00           H  
ATOM    554 HG22 THR A  37      46.407  87.752 105.992  1.00  0.00           H  
ATOM    555 HG23 THR A  37      45.324  88.100 107.432  1.00  0.00           H  
ATOM    556  N   ARG A  38      43.819  83.245 107.669  1.00  0.00           N  
ATOM    557  CA  ARG A  38      42.885  82.122 107.355  1.00  0.00           C  
ATOM    558  C   ARG A  38      41.812  81.890 108.412  1.00  0.00           C  
ATOM    559  O   ARG A  38      40.646  81.720 107.960  1.00  0.00           O  
ATOM    560  CB  ARG A  38      43.548  80.803 107.154  1.00  0.00           C  
ATOM    561  CG  ARG A  38      44.252  80.782 105.854  1.00  0.00           C  
ATOM    562  CD  ARG A  38      44.976  79.508 105.422  1.00  0.00           C  
ATOM    563  NE  ARG A  38      45.511  79.663 104.100  1.00  0.00           N  
ATOM    564  CZ  ARG A  38      46.793  79.715 103.806  1.00  0.00           C  
ATOM    565  NH1 ARG A  38      47.720  79.321 104.645  1.00  0.00           N1+
ATOM    566  NH2 ARG A  38      47.162  80.007 102.608  1.00  0.00           N  
ATOM    567  H   ARG A  38      44.742  83.033 108.022  1.00  0.00           H  
ATOM    568  HA  ARG A  38      42.289  82.270 106.455  1.00  0.00           H  
ATOM    569  HB2 ARG A  38      44.164  80.680 108.044  1.00  0.00           H  
ATOM    570  HB3 ARG A  38      42.699  80.130 107.041  1.00  0.00           H  
ATOM    571  HG2 ARG A  38      43.451  81.011 105.151  1.00  0.00           H  
ATOM    572  HG3 ARG A  38      44.951  81.619 105.872  1.00  0.00           H  
ATOM    573  HD2 ARG A  38      45.815  79.559 106.117  1.00  0.00           H  
ATOM    574  HD3 ARG A  38      44.315  78.651 105.550  1.00  0.00           H  
ATOM    575  HE  ARG A  38      44.997  80.039 103.315  1.00  0.00           H  
ATOM    576 HH11 ARG A  38      47.494  79.127 105.610  1.00  0.00           H  
ATOM    577 HH12 ARG A  38      48.696  79.479 104.444  1.00  0.00           H  
ATOM    578 HH21 ARG A  38      46.517  80.394 101.933  1.00  0.00           H  
ATOM    579 HH22 ARG A  38      48.153  79.863 102.477  1.00  0.00           H  
ATOM    580  N   SER A  39      42.063  81.955 109.707  1.00  0.00           N  
ATOM    581  CA  SER A  39      41.099  81.699 110.812  1.00  0.00           C  
ATOM    582  C   SER A  39      39.908  82.681 110.852  1.00  0.00           C  
ATOM    583  O   SER A  39      38.793  82.260 111.215  1.00  0.00           O  
ATOM    584  CB  SER A  39      41.767  81.724 112.201  1.00  0.00           C  
ATOM    585  OG  SER A  39      42.413  80.555 112.259  1.00  0.00           O  
ATOM    586  H   SER A  39      43.031  81.854 109.979  1.00  0.00           H  
ATOM    587  HA  SER A  39      40.666  80.721 110.603  1.00  0.00           H  
ATOM    588  HB2 SER A  39      42.485  82.500 112.468  1.00  0.00           H  
ATOM    589  HB3 SER A  39      40.999  81.712 112.974  1.00  0.00           H  
ATOM    590  HG  SER A  39      43.205  80.643 111.723  1.00  0.00           H  
ATOM    591  N   ARG A  40      40.156  83.928 110.372  1.00  0.00           N  
ATOM    592  CA  ARG A  40      39.057  84.865 110.163  1.00  0.00           C  
ATOM    593  C   ARG A  40      38.325  84.868 108.813  1.00  0.00           C  
ATOM    594  O   ARG A  40      37.195  85.330 108.724  1.00  0.00           O  
ATOM    595  CB  ARG A  40      39.439  86.272 110.371  1.00  0.00           C  
ATOM    596  CG  ARG A  40      40.521  86.935 109.510  1.00  0.00           C  
ATOM    597  CD  ARG A  40      40.527  88.460 109.766  1.00  0.00           C  
ATOM    598  NE  ARG A  40      39.356  89.179 109.261  1.00  0.00           N  
ATOM    599  CZ  ARG A  40      39.018  90.388 109.647  1.00  0.00           C  
ATOM    600  NH1 ARG A  40      39.427  90.919 110.822  1.00  0.00           N1+
ATOM    601  NH2 ARG A  40      38.112  91.058 108.984  1.00  0.00           N  
ATOM    602  H   ARG A  40      41.133  84.108 110.188  1.00  0.00           H  
ATOM    603  HA  ARG A  40      38.250  84.561 110.832  1.00  0.00           H  
ATOM    604  HB2 ARG A  40      38.564  86.909 110.245  1.00  0.00           H  
ATOM    605  HB3 ARG A  40      39.748  86.413 111.407  1.00  0.00           H  
ATOM    606  HG2 ARG A  40      41.492  86.449 109.609  1.00  0.00           H  
ATOM    607  HG3 ARG A  40      40.214  86.865 108.467  1.00  0.00           H  
ATOM    608  HD2 ARG A  40      40.579  88.597 110.846  1.00  0.00           H  
ATOM    609  HD3 ARG A  40      41.402  88.839 109.237  1.00  0.00           H  
ATOM    610  HE  ARG A  40      39.011  88.982 108.332  1.00  0.00           H  
ATOM    611 HH11 ARG A  40      39.830  90.374 111.571  1.00  0.00           H  
ATOM    612 HH12 ARG A  40      39.154  91.865 111.050  1.00  0.00           H  
ATOM    613 HH21 ARG A  40      37.924  90.800 108.025  1.00  0.00           H  
ATOM    614 HH22 ARG A  40      37.778  91.973 109.250  1.00  0.00           H  
ATOM    615  N   THR A  41      39.062  84.512 107.771  1.00  0.00           N  
ATOM    616  CA  THR A  41      38.501  84.473 106.381  1.00  0.00           C  
ATOM    617  C   THR A  41      37.366  83.449 106.185  1.00  0.00           C  
ATOM    618  O   THR A  41      36.285  83.735 105.645  1.00  0.00           O  
ATOM    619  CB  THR A  41      39.678  84.369 105.388  1.00  0.00           C  
ATOM    620  CG2 THR A  41      39.230  83.830 104.029  1.00  0.00           C  
ATOM    621  OG1 THR A  41      40.216  85.644 105.235  1.00  0.00           O  
ATOM    622  H   THR A  41      40.032  84.287 107.939  1.00  0.00           H  
ATOM    623  HA  THR A  41      37.985  85.374 106.049  1.00  0.00           H  
ATOM    624  HB  THR A  41      40.346  83.653 105.868  1.00  0.00           H  
ATOM    625  HG1 THR A  41      40.852  85.733 105.948  1.00  0.00           H  
ATOM    626 HG21 THR A  41      40.042  83.914 103.306  1.00  0.00           H  
ATOM    627 HG22 THR A  41      38.864  82.810 104.138  1.00  0.00           H  
ATOM    628 HG23 THR A  41      38.320  84.332 103.701  1.00  0.00           H  
ATOM    629  N   ALA A  42      37.643  82.282 106.666  1.00  0.00           N  
ATOM    630  CA  ALA A  42      36.865  80.996 106.345  1.00  0.00           C  
ATOM    631  C   ALA A  42      35.495  80.903 107.150  1.00  0.00           C  
ATOM    632  O   ALA A  42      34.915  79.816 107.330  1.00  0.00           O  
ATOM    633  CB  ALA A  42      37.781  79.850 106.677  1.00  0.00           C  
ATOM    634  H   ALA A  42      38.544  82.067 107.068  1.00  0.00           H  
ATOM    635  HA  ALA A  42      36.642  80.988 105.279  1.00  0.00           H  
ATOM    636  HB1 ALA A  42      37.425  78.846 106.443  1.00  0.00           H  
ATOM    637  HB2 ALA A  42      38.615  79.864 105.975  1.00  0.00           H  
ATOM    638  HB3 ALA A  42      38.035  79.839 107.737  1.00  0.00           H  
ATOM    639  N   GLU A  43      35.018  81.999 107.649  1.00  0.00           N  
ATOM    640  CA  GLU A  43      33.799  82.177 108.529  1.00  0.00           C  
ATOM    641  C   GLU A  43      32.722  83.034 107.827  1.00  0.00           C  
ATOM    642  O   GLU A  43      31.522  82.778 108.124  1.00  0.00           O  
ATOM    643  CB  GLU A  43      34.342  82.767 109.838  1.00  0.00           C  
ATOM    644  CG  GLU A  43      35.249  81.796 110.616  1.00  0.00           C  
ATOM    645  CD  GLU A  43      34.629  80.488 111.116  1.00  0.00           C  
ATOM    646  OE1 GLU A  43      33.423  80.298 111.070  1.00  0.00           O  
ATOM    647  OE2 GLU A  43      35.424  79.622 111.556  1.00  0.00           O1-
ATOM    648  H   GLU A  43      35.519  82.860 107.484  1.00  0.00           H  
ATOM    649  HA  GLU A  43      33.430  81.179 108.765  1.00  0.00           H  
ATOM    650  HB2 GLU A  43      34.865  83.703 109.640  1.00  0.00           H  
ATOM    651  HB3 GLU A  43      33.464  83.053 110.418  1.00  0.00           H  
ATOM    652  HG2 GLU A  43      36.224  81.562 110.188  1.00  0.00           H  
ATOM    653  HG3 GLU A  43      35.543  82.321 111.524  1.00  0.00           H  
ATOM    654  N   TYR A  44      33.104  84.055 107.101  1.00  0.00           N  
ATOM    655  CA  TYR A  44      32.187  85.010 106.503  1.00  0.00           C  
ATOM    656  C   TYR A  44      32.364  85.399 105.116  1.00  0.00           C  
ATOM    657  O   TYR A  44      31.518  86.062 104.546  1.00  0.00           O  
ATOM    658  CB  TYR A  44      31.878  86.185 107.455  1.00  0.00           C  
ATOM    659  CG  TYR A  44      32.861  87.330 107.476  1.00  0.00           C  
ATOM    660  CD1 TYR A  44      32.480  88.640 107.043  1.00  0.00           C  
ATOM    661  CD2 TYR A  44      34.164  87.112 107.913  1.00  0.00           C  
ATOM    662  CE1 TYR A  44      33.398  89.695 107.150  1.00  0.00           C  
ATOM    663  CE2 TYR A  44      35.020  88.210 108.188  1.00  0.00           C  
ATOM    664  CZ  TYR A  44      34.660  89.427 107.668  1.00  0.00           C  
ATOM    665  OH  TYR A  44      35.516  90.478 107.758  1.00  0.00           O  
ATOM    666  H   TYR A  44      34.080  84.139 106.853  1.00  0.00           H  
ATOM    667  HA  TYR A  44      31.256  84.442 106.536  1.00  0.00           H  
ATOM    668  HB2 TYR A  44      30.867  86.470 107.160  1.00  0.00           H  
ATOM    669  HB3 TYR A  44      31.793  85.721 108.438  1.00  0.00           H  
ATOM    670  HD1 TYR A  44      31.521  88.848 106.593  1.00  0.00           H  
ATOM    671  HD2 TYR A  44      34.528  86.144 108.224  1.00  0.00           H  
ATOM    672  HE1 TYR A  44      33.088  90.692 106.874  1.00  0.00           H  
ATOM    673  HE2 TYR A  44      36.018  88.055 108.573  1.00  0.00           H  
ATOM    674  HH  TYR A  44      35.127  91.248 108.179  1.00  0.00           H  
ATOM    675  N   LYS A  45      33.456  85.019 104.484  1.00  0.00           N  
ATOM    676  CA  LYS A  45      33.797  85.356 103.117  1.00  0.00           C  
ATOM    677  C   LYS A  45      32.727  84.796 102.190  1.00  0.00           C  
ATOM    678  O   LYS A  45      32.354  85.584 101.299  1.00  0.00           O  
ATOM    679  CB  LYS A  45      35.055  84.618 102.696  1.00  0.00           C  
ATOM    680  CG  LYS A  45      35.436  84.809 101.202  1.00  0.00           C  
ATOM    681  CD  LYS A  45      36.882  84.479 101.031  1.00  0.00           C  
ATOM    682  CE  LYS A  45      37.142  84.459  99.467  1.00  0.00           C  
ATOM    683  NZ  LYS A  45      38.348  83.613  99.097  1.00  0.00           N1+
ATOM    684  H   LYS A  45      34.163  84.481 104.965  1.00  0.00           H  
ATOM    685  HA  LYS A  45      33.921  86.423 102.926  1.00  0.00           H  
ATOM    686  HB2 LYS A  45      35.850  85.062 103.296  1.00  0.00           H  
ATOM    687  HB3 LYS A  45      34.970  83.550 102.900  1.00  0.00           H  
ATOM    688  HG2 LYS A  45      34.698  84.273 100.605  1.00  0.00           H  
ATOM    689  HG3 LYS A  45      35.240  85.850 100.943  1.00  0.00           H  
ATOM    690  HD2 LYS A  45      37.446  85.272 101.525  1.00  0.00           H  
ATOM    691  HD3 LYS A  45      37.145  83.521 101.480  1.00  0.00           H  
ATOM    692  HE2 LYS A  45      36.217  84.171  98.969  1.00  0.00           H  
ATOM    693  HE3 LYS A  45      37.284  85.482  99.118  1.00  0.00           H  
ATOM    694  HZ1 LYS A  45      38.150  82.627  99.203  1.00  0.00           H  
ATOM    695  HZ2 LYS A  45      38.581  83.819  98.137  1.00  0.00           H  
ATOM    696  HZ3 LYS A  45      39.132  83.859  99.686  1.00  0.00           H  
ATOM    697  N   ALA A  46      32.365  83.532 102.240  1.00  0.00           N  
ATOM    698  CA  ALA A  46      31.550  82.992 101.158  1.00  0.00           C  
ATOM    699  C   ALA A  46      30.104  83.478 101.318  1.00  0.00           C  
ATOM    700  O   ALA A  46      29.405  83.520 100.315  1.00  0.00           O  
ATOM    701  CB  ALA A  46      31.506  81.480 101.102  1.00  0.00           C  
ATOM    702  H   ALA A  46      32.835  82.920 102.892  1.00  0.00           H  
ATOM    703  HA  ALA A  46      31.882  83.323 100.175  1.00  0.00           H  
ATOM    704  HB1 ALA A  46      31.132  81.000 102.007  1.00  0.00           H  
ATOM    705  HB2 ALA A  46      30.924  81.200 100.224  1.00  0.00           H  
ATOM    706  HB3 ALA A  46      32.555  81.184 101.076  1.00  0.00           H  
ATOM    707  N   TRP A  47      29.630  83.819 102.506  1.00  0.00           N  
ATOM    708  CA  TRP A  47      28.408  84.514 102.755  1.00  0.00           C  
ATOM    709  C   TRP A  47      28.463  85.921 102.150  1.00  0.00           C  
ATOM    710  O   TRP A  47      27.511  86.350 101.500  1.00  0.00           O  
ATOM    711  CB  TRP A  47      28.000  84.493 104.151  1.00  0.00           C  
ATOM    712  CG  TRP A  47      26.652  85.191 104.505  1.00  0.00           C  
ATOM    713  CD1 TRP A  47      25.479  84.562 104.420  1.00  0.00           C  
ATOM    714  CD2 TRP A  47      26.375  86.590 104.862  1.00  0.00           C  
ATOM    715  CE2 TRP A  47      24.980  86.717 105.036  1.00  0.00           C  
ATOM    716  CE3 TRP A  47      27.159  87.750 105.156  1.00  0.00           C  
ATOM    717  NE1 TRP A  47      24.484  85.392 104.858  1.00  0.00           N  
ATOM    718  CZ2 TRP A  47      24.435  87.902 105.544  1.00  0.00           C  
ATOM    719  CZ3 TRP A  47      26.613  88.974 105.594  1.00  0.00           C  
ATOM    720  CH2 TRP A  47      25.242  89.032 105.838  1.00  0.00           C  
ATOM    721  H   TRP A  47      30.112  83.399 103.287  1.00  0.00           H  
ATOM    722  HA  TRP A  47      27.604  83.983 102.242  1.00  0.00           H  
ATOM    723  HB2 TRP A  47      28.047  83.462 104.498  1.00  0.00           H  
ATOM    724  HB3 TRP A  47      28.760  85.003 104.742  1.00  0.00           H  
ATOM    725  HD1 TRP A  47      25.342  83.555 104.052  1.00  0.00           H  
ATOM    726  HE1 TRP A  47      23.524  85.110 104.996  1.00  0.00           H  
ATOM    727  HE3 TRP A  47      28.214  87.618 104.964  1.00  0.00           H  
ATOM    728  HZ2 TRP A  47      23.364  87.942 105.681  1.00  0.00           H  
ATOM    729  HZ3 TRP A  47      27.261  89.836 105.662  1.00  0.00           H  
ATOM    730  HH2 TRP A  47      24.776  89.956 106.145  1.00  0.00           H  
ATOM    731  N   LEU A  48      29.536  86.636 102.485  1.00  0.00           N  
ATOM    732  CA  LEU A  48      29.467  88.059 102.176  1.00  0.00           C  
ATOM    733  C   LEU A  48      29.729  88.267 100.631  1.00  0.00           C  
ATOM    734  O   LEU A  48      28.943  88.986  99.996  1.00  0.00           O  
ATOM    735  CB  LEU A  48      30.497  88.806 102.977  1.00  0.00           C  
ATOM    736  CG  LEU A  48      30.654  90.349 102.798  1.00  0.00           C  
ATOM    737  CD1 LEU A  48      29.279  90.926 103.146  1.00  0.00           C  
ATOM    738  CD2 LEU A  48      31.589  90.991 103.806  1.00  0.00           C  
ATOM    739  H   LEU A  48      30.282  86.295 103.074  1.00  0.00           H  
ATOM    740  HA  LEU A  48      28.458  88.335 102.483  1.00  0.00           H  
ATOM    741  HB2 LEU A  48      30.296  88.702 104.044  1.00  0.00           H  
ATOM    742  HB3 LEU A  48      31.497  88.396 102.837  1.00  0.00           H  
ATOM    743  HG  LEU A  48      30.875  90.632 101.769  1.00  0.00           H  
ATOM    744 HD11 LEU A  48      28.496  90.524 102.504  1.00  0.00           H  
ATOM    745 HD12 LEU A  48      28.927  90.731 104.159  1.00  0.00           H  
ATOM    746 HD13 LEU A  48      29.332  92.003 102.986  1.00  0.00           H  
ATOM    747 HD21 LEU A  48      31.162  91.070 104.807  1.00  0.00           H  
ATOM    748 HD22 LEU A  48      32.471  90.352 103.854  1.00  0.00           H  
ATOM    749 HD23 LEU A  48      31.886  91.964 103.415  1.00  0.00           H  
ATOM    750  N   LEU A  49      30.637  87.522 100.013  1.00  0.00           N  
ATOM    751  CA  LEU A  49      30.893  87.591  98.570  1.00  0.00           C  
ATOM    752  C   LEU A  49      29.694  87.006  97.824  1.00  0.00           C  
ATOM    753  O   LEU A  49      29.276  87.632  96.905  1.00  0.00           O  
ATOM    754  CB  LEU A  49      32.183  86.881  98.204  1.00  0.00           C  
ATOM    755  CG  LEU A  49      33.487  87.558  98.615  1.00  0.00           C  
ATOM    756  CD1 LEU A  49      34.581  86.776  97.961  1.00  0.00           C  
ATOM    757  CD2 LEU A  49      33.590  89.050  98.453  1.00  0.00           C  
ATOM    758  H   LEU A  49      31.300  87.066 100.623  1.00  0.00           H  
ATOM    759  HA  LEU A  49      30.843  88.652  98.326  1.00  0.00           H  
ATOM    760  HB2 LEU A  49      32.129  85.842  98.529  1.00  0.00           H  
ATOM    761  HB3 LEU A  49      32.216  86.971  97.119  1.00  0.00           H  
ATOM    762  HG  LEU A  49      33.522  87.347  99.684  1.00  0.00           H  
ATOM    763 HD11 LEU A  49      34.534  85.741  98.300  1.00  0.00           H  
ATOM    764 HD12 LEU A  49      34.472  87.018  96.904  1.00  0.00           H  
ATOM    765 HD13 LEU A  49      35.550  87.226  98.177  1.00  0.00           H  
ATOM    766 HD21 LEU A  49      34.501  89.548  98.790  1.00  0.00           H  
ATOM    767 HD22 LEU A  49      33.255  89.260  97.438  1.00  0.00           H  
ATOM    768 HD23 LEU A  49      32.853  89.496  99.122  1.00  0.00           H  
ATOM    769  N   GLY A  50      29.125  85.862  98.334  1.00  0.00           N  
ATOM    770  CA  GLY A  50      27.903  85.207  97.781  1.00  0.00           C  
ATOM    771  C   GLY A  50      26.678  86.099  97.796  1.00  0.00           C  
ATOM    772  O   GLY A  50      25.859  86.145  96.903  1.00  0.00           O  
ATOM    773  H   GLY A  50      29.555  85.420  99.133  1.00  0.00           H  
ATOM    774  HA2 GLY A  50      28.137  84.937  96.751  1.00  0.00           H  
ATOM    775  HA3 GLY A  50      27.547  84.339  98.336  1.00  0.00           H  
ATOM    776  N   LEU A  51      26.517  86.904  98.877  1.00  0.00           N  
ATOM    777  CA  LEU A  51      25.509  87.967  99.089  1.00  0.00           C  
ATOM    778  C   LEU A  51      25.637  89.088  98.047  1.00  0.00           C  
ATOM    779  O   LEU A  51      24.711  89.398  97.300  1.00  0.00           O  
ATOM    780  CB  LEU A  51      25.443  88.570 100.522  1.00  0.00           C  
ATOM    781  CG  LEU A  51      24.480  89.715 100.744  1.00  0.00           C  
ATOM    782  CD1 LEU A  51      23.030  89.411 100.697  1.00  0.00           C  
ATOM    783  CD2 LEU A  51      24.747  90.248 102.164  1.00  0.00           C  
ATOM    784  H   LEU A  51      27.103  86.643  99.657  1.00  0.00           H  
ATOM    785  HA  LEU A  51      24.532  87.506  98.940  1.00  0.00           H  
ATOM    786  HB2 LEU A  51      25.243  87.801 101.269  1.00  0.00           H  
ATOM    787  HB3 LEU A  51      26.456  88.861 100.801  1.00  0.00           H  
ATOM    788  HG  LEU A  51      24.779  90.559 100.123  1.00  0.00           H  
ATOM    789 HD11 LEU A  51      22.518  90.266 101.138  1.00  0.00           H  
ATOM    790 HD12 LEU A  51      22.755  89.268  99.652  1.00  0.00           H  
ATOM    791 HD13 LEU A  51      22.837  88.455 101.183  1.00  0.00           H  
ATOM    792 HD21 LEU A  51      25.821  90.323 102.336  1.00  0.00           H  
ATOM    793 HD22 LEU A  51      24.318  91.237 102.321  1.00  0.00           H  
ATOM    794 HD23 LEU A  51      24.306  89.566 102.891  1.00  0.00           H  
ATOM    795  N   LEU A  52      26.839  89.723  97.928  1.00  0.00           N  
ATOM    796  CA  LEU A  52      27.195  90.721  96.954  1.00  0.00           C  
ATOM    797  C   LEU A  52      27.139  90.221  95.538  1.00  0.00           C  
ATOM    798  O   LEU A  52      26.499  90.928  94.780  1.00  0.00           O  
ATOM    799  CB  LEU A  52      28.582  91.253  97.169  1.00  0.00           C  
ATOM    800  CG  LEU A  52      28.700  92.150  98.503  1.00  0.00           C  
ATOM    801  CD1 LEU A  52      30.174  92.673  98.530  1.00  0.00           C  
ATOM    802  CD2 LEU A  52      27.776  93.368  98.652  1.00  0.00           C  
ATOM    803  H   LEU A  52      27.472  89.391  98.641  1.00  0.00           H  
ATOM    804  HA  LEU A  52      26.523  91.571  97.066  1.00  0.00           H  
ATOM    805  HB2 LEU A  52      29.387  90.519  97.129  1.00  0.00           H  
ATOM    806  HB3 LEU A  52      28.738  92.002  96.393  1.00  0.00           H  
ATOM    807  HG  LEU A  52      28.643  91.416  99.307  1.00  0.00           H  
ATOM    808 HD11 LEU A  52      30.825  91.801  98.481  1.00  0.00           H  
ATOM    809 HD12 LEU A  52      30.500  93.339  97.730  1.00  0.00           H  
ATOM    810 HD13 LEU A  52      30.334  93.235  99.450  1.00  0.00           H  
ATOM    811 HD21 LEU A  52      27.790  94.141  97.883  1.00  0.00           H  
ATOM    812 HD22 LEU A  52      26.731  93.056  98.672  1.00  0.00           H  
ATOM    813 HD23 LEU A  52      27.960  93.699  99.674  1.00  0.00           H  
ATOM    814  N   ARG A  53      27.492  88.974  95.205  1.00  0.00           N  
ATOM    815  CA  ARG A  53      27.262  88.460  93.845  1.00  0.00           C  
ATOM    816  C   ARG A  53      25.797  88.042  93.586  1.00  0.00           C  
ATOM    817  O   ARG A  53      25.371  88.345  92.515  1.00  0.00           O  
ATOM    818  CB  ARG A  53      28.209  87.266  93.689  1.00  0.00           C  
ATOM    819  CG  ARG A  53      29.691  87.610  93.450  1.00  0.00           C  
ATOM    820  CD  ARG A  53      29.957  88.014  92.026  1.00  0.00           C  
ATOM    821  NE  ARG A  53      31.389  88.298  91.896  1.00  0.00           N  
ATOM    822  CZ  ARG A  53      31.925  89.269  91.149  1.00  0.00           C  
ATOM    823  NH1 ARG A  53      31.140  90.127  90.569  1.00  0.00           N1+
ATOM    824  NH2 ARG A  53      33.190  89.309  90.875  1.00  0.00           N  
ATOM    825  H   ARG A  53      28.016  88.424  95.871  1.00  0.00           H  
ATOM    826  HA  ARG A  53      27.539  89.212  93.106  1.00  0.00           H  
ATOM    827  HB2 ARG A  53      27.934  86.661  94.553  1.00  0.00           H  
ATOM    828  HB3 ARG A  53      27.937  86.596  92.873  1.00  0.00           H  
ATOM    829  HG2 ARG A  53      29.987  88.451  94.079  1.00  0.00           H  
ATOM    830  HG3 ARG A  53      30.298  86.725  93.639  1.00  0.00           H  
ATOM    831  HD2 ARG A  53      29.713  87.264  91.274  1.00  0.00           H  
ATOM    832  HD3 ARG A  53      29.379  88.929  91.900  1.00  0.00           H  
ATOM    833  HE  ARG A  53      32.088  87.678  92.282  1.00  0.00           H  
ATOM    834 HH11 ARG A  53      30.146  89.998  90.698  1.00  0.00           H  
ATOM    835 HH12 ARG A  53      31.496  90.871  89.987  1.00  0.00           H  
ATOM    836 HH21 ARG A  53      33.844  88.601  91.181  1.00  0.00           H  
ATOM    837 HH22 ARG A  53      33.619  90.165  90.555  1.00  0.00           H  
ATOM    838  N   GLN A  54      25.057  87.539  94.576  1.00  0.00           N  
ATOM    839  CA  GLN A  54      23.591  87.396  94.449  1.00  0.00           C  
ATOM    840  C   GLN A  54      22.846  88.728  94.240  1.00  0.00           C  
ATOM    841  O   GLN A  54      21.816  88.778  93.592  1.00  0.00           O  
ATOM    842  CB  GLN A  54      23.045  86.684  95.651  1.00  0.00           C  
ATOM    843  CG  GLN A  54      23.337  85.162  95.646  1.00  0.00           C  
ATOM    844  CD  GLN A  54      22.988  84.405  96.894  1.00  0.00           C  
ATOM    845  NE2 GLN A  54      23.883  83.478  97.298  1.00  0.00           N  
ATOM    846  OE1 GLN A  54      22.098  84.842  97.588  1.00  0.00           O  
ATOM    847  H   GLN A  54      25.466  87.670  95.490  1.00  0.00           H  
ATOM    848  HA  GLN A  54      23.434  86.755  93.581  1.00  0.00           H  
ATOM    849  HB2 GLN A  54      23.618  87.156  96.449  1.00  0.00           H  
ATOM    850  HB3 GLN A  54      21.992  86.914  95.810  1.00  0.00           H  
ATOM    851  HG2 GLN A  54      22.778  84.656  94.860  1.00  0.00           H  
ATOM    852  HG3 GLN A  54      24.394  85.063  95.398  1.00  0.00           H  
ATOM    853 HE21 GLN A  54      23.790  82.958  98.160  1.00  0.00           H  
ATOM    854 HE22 GLN A  54      24.547  83.171  96.600  1.00  0.00           H  
ATOM    855  N   HIP A  55      23.453  89.792  94.851  1.00  0.00           N  
ATOM    856  CA  HIP A  55      23.015  91.173  94.694  1.00  0.00           C  
ATOM    857  C   HIP A  55      23.438  91.854  93.388  1.00  0.00           C  
ATOM    858  O   HIP A  55      22.896  92.913  93.098  1.00  0.00           O  
ATOM    859  CB  HIP A  55      23.405  92.035  95.841  1.00  0.00           C  
ATOM    860  CG  HIP A  55      22.448  93.259  96.014  1.00  0.00           C  
ATOM    861  CD2 HIP A  55      22.661  94.602  95.646  1.00  0.00           C  
ATOM    862  ND1 HIP A  55      21.289  93.220  96.641  1.00  0.00           N1+
ATOM    863  CE1 HIP A  55      20.676  94.410  96.640  1.00  0.00           C  
ATOM    864  NE2 HIP A  55      21.502  95.310  96.068  1.00  0.00           N  
ATOM    865  H   HIP A  55      24.161  89.628  95.552  1.00  0.00           H  
ATOM    866  HA  HIP A  55      21.928  91.094  94.704  1.00  0.00           H  
ATOM    867  HB2 HIP A  55      23.250  91.422  96.728  1.00  0.00           H  
ATOM    868  HB3 HIP A  55      24.436  92.387  95.794  1.00  0.00           H  
ATOM    869  HD1 HIP A  55      20.886  92.365  96.997  1.00  0.00           H  
ATOM    870  HD2 HIP A  55      23.487  94.966  95.052  1.00  0.00           H  
ATOM    871  HE1 HIP A  55      19.666  94.591  96.976  1.00  0.00           H  
ATOM    872  HE2 HIP A  55      21.314  96.293  95.931  1.00  0.00           H  
ATOM    873  N   GLY A  56      24.308  91.301  92.594  1.00  0.00           N  
ATOM    874  CA  GLY A  56      24.955  91.944  91.527  1.00  0.00           C  
ATOM    875  C   GLY A  56      25.783  93.132  91.821  1.00  0.00           C  
ATOM    876  O   GLY A  56      25.859  94.020  90.945  1.00  0.00           O  
ATOM    877  H   GLY A  56      24.606  90.370  92.850  1.00  0.00           H  
ATOM    878  HA2 GLY A  56      25.631  91.168  91.168  1.00  0.00           H  
ATOM    879  HA3 GLY A  56      24.254  92.214  90.737  1.00  0.00           H  
ATOM    880  N   CYS A  57      26.389  93.225  92.998  1.00  0.00           N  
ATOM    881  CA  CYS A  57      27.194  94.364  93.438  1.00  0.00           C  
ATOM    882  C   CYS A  57      28.296  94.775  92.389  1.00  0.00           C  
ATOM    883  O   CYS A  57      28.996  93.869  91.913  1.00  0.00           O  
ATOM    884  CB  CYS A  57      27.845  94.004  94.763  1.00  0.00           C  
ATOM    885  SG  CYS A  57      28.680  95.399  95.545  1.00  0.00           S  
ATOM    886  H   CYS A  57      26.514  92.408  93.579  1.00  0.00           H  
ATOM    887  HA  CYS A  57      26.535  95.210  93.633  1.00  0.00           H  
ATOM    888  HB2 CYS A  57      27.070  93.657  95.446  1.00  0.00           H  
ATOM    889  HB3 CYS A  57      28.495  93.137  94.652  1.00  0.00           H  
ATOM    890  HG  CYS A  57      29.626  95.628  94.629  1.00  0.00           H  
ATOM    891  N   HIE A  58      28.488  96.060  92.112  1.00  0.00           N  
ATOM    892  CA  HIE A  58      29.535  96.600  91.243  1.00  0.00           C  
ATOM    893  C   HIE A  58      30.307  97.728  91.931  1.00  0.00           C  
ATOM    894  O   HIE A  58      31.516  97.655  92.097  1.00  0.00           O  
ATOM    895  CB  HIE A  58      28.922  97.040  89.850  1.00  0.00           C  
ATOM    896  CG  HIE A  58      29.877  97.854  89.029  1.00  0.00           C  
ATOM    897  CD2 HIE A  58      30.352  97.581  87.799  1.00  0.00           C  
ATOM    898  ND1 HIE A  58      30.223  99.239  89.260  1.00  0.00           N  
ATOM    899  CE1 HIE A  58      30.870  99.663  88.173  1.00  0.00           C  
ATOM    900  NE2 HIE A  58      31.137  98.620  87.363  1.00  0.00           N  
ATOM    901  H   HIE A  58      27.807  96.709  92.478  1.00  0.00           H  
ATOM    902  HA  HIE A  58      30.284  95.822  91.094  1.00  0.00           H  
ATOM    903  HB2 HIE A  58      28.475  96.187  89.340  1.00  0.00           H  
ATOM    904  HB3 HIE A  58      28.138  97.781  90.000  1.00  0.00           H  
ATOM    905  HD2 HIE A  58      30.166  96.725  87.168  1.00  0.00           H  
ATOM    906  HE1 HIE A  58      31.202 100.671  87.975  1.00  0.00           H  
ATOM    907  HE2 HIE A  58      31.680  98.617  86.512  1.00  0.00           H  
ATOM    908  N   ARG A  59      29.490  98.697  92.417  1.00  0.00           N  
ATOM    909  CA  ARG A  59      30.119  99.834  93.221  1.00  0.00           C  
ATOM    910  C   ARG A  59      29.686  99.637  94.665  1.00  0.00           C  
ATOM    911  O   ARG A  59      28.524  99.598  95.019  1.00  0.00           O  
ATOM    912  CB  ARG A  59      29.726 101.193  92.636  1.00  0.00           C  
ATOM    913  CG  ARG A  59      30.640 102.359  93.068  1.00  0.00           C  
ATOM    914  CD  ARG A  59      30.173 103.740  92.531  1.00  0.00           C  
ATOM    915  NE  ARG A  59      31.161 104.760  93.032  1.00  0.00           N  
ATOM    916  CZ  ARG A  59      30.954 105.826  93.809  1.00  0.00           C  
ATOM    917  NH1 ARG A  59      29.760 106.114  94.304  1.00  0.00           N1+
ATOM    918  NH2 ARG A  59      31.933 106.610  94.058  1.00  0.00           N  
ATOM    919  H   ARG A  59      28.569  98.830  92.026  1.00  0.00           H  
ATOM    920  HA  ARG A  59      31.206  99.818  93.151  1.00  0.00           H  
ATOM    921  HB2 ARG A  59      29.587 101.237  91.555  1.00  0.00           H  
ATOM    922  HB3 ARG A  59      28.717 101.367  93.011  1.00  0.00           H  
ATOM    923  HG2 ARG A  59      30.728 102.527  94.141  1.00  0.00           H  
ATOM    924  HG3 ARG A  59      31.642 102.040  92.777  1.00  0.00           H  
ATOM    925  HD2 ARG A  59      30.083 103.734  91.446  1.00  0.00           H  
ATOM    926  HD3 ARG A  59      29.213 104.052  92.943  1.00  0.00           H  
ATOM    927  HE  ARG A  59      32.103 104.412  92.923  1.00  0.00           H  
ATOM    928 HH11 ARG A  59      29.019 105.428  94.290  1.00  0.00           H  
ATOM    929 HH12 ARG A  59      29.647 106.962  94.840  1.00  0.00           H  
ATOM    930 HH21 ARG A  59      32.736 106.479  93.461  1.00  0.00           H  
ATOM    931 HH22 ARG A  59      31.809 107.388  94.689  1.00  0.00           H  
ATOM    932  N   VAL A  60      30.704  99.350  95.536  1.00  0.00           N  
ATOM    933  CA  VAL A  60      30.597  99.052  97.027  1.00  0.00           C  
ATOM    934  C   VAL A  60      31.466  99.998  97.952  1.00  0.00           C  
ATOM    935  O   VAL A  60      32.427 100.613  97.532  1.00  0.00           O  
ATOM    936  CB  VAL A  60      31.005  97.593  97.251  1.00  0.00           C  
ATOM    937  CG1 VAL A  60      32.525  97.286  97.034  1.00  0.00           C  
ATOM    938  CG2 VAL A  60      30.530  97.025  98.578  1.00  0.00           C  
ATOM    939  H   VAL A  60      31.631  99.406  95.140  1.00  0.00           H  
ATOM    940  HA  VAL A  60      29.549  99.106  97.318  1.00  0.00           H  
ATOM    941  HB  VAL A  60      30.430  97.103  96.465  1.00  0.00           H  
ATOM    942 HG11 VAL A  60      32.821  97.651  96.051  1.00  0.00           H  
ATOM    943 HG12 VAL A  60      33.017  97.881  97.804  1.00  0.00           H  
ATOM    944 HG13 VAL A  60      32.804  96.249  97.222  1.00  0.00           H  
ATOM    945 HG21 VAL A  60      30.510  95.954  98.374  1.00  0.00           H  
ATOM    946 HG22 VAL A  60      31.166  97.232  99.438  1.00  0.00           H  
ATOM    947 HG23 VAL A  60      29.603  97.497  98.904  1.00  0.00           H  
ATOM    948  N   LEU A  61      31.026 100.118  99.224  1.00  0.00           N  
ATOM    949  CA  LEU A  61      31.505 100.962 100.298  1.00  0.00           C  
ATOM    950  C   LEU A  61      31.776 100.157 101.574  1.00  0.00           C  
ATOM    951  O   LEU A  61      30.861  99.891 102.331  1.00  0.00           O  
ATOM    952  CB  LEU A  61      30.522 102.150 100.354  1.00  0.00           C  
ATOM    953  CG  LEU A  61      30.743 103.059 101.624  1.00  0.00           C  
ATOM    954  CD1 LEU A  61      32.096 103.605 102.028  1.00  0.00           C  
ATOM    955  CD2 LEU A  61      29.864 104.252 101.526  1.00  0.00           C  
ATOM    956  H   LEU A  61      30.130  99.676  99.379  1.00  0.00           H  
ATOM    957  HA  LEU A  61      32.433 101.420  99.960  1.00  0.00           H  
ATOM    958  HB2 LEU A  61      30.725 102.641  99.402  1.00  0.00           H  
ATOM    959  HB3 LEU A  61      29.489 101.867 100.149  1.00  0.00           H  
ATOM    960  HG  LEU A  61      30.485 102.505 102.527  1.00  0.00           H  
ATOM    961 HD11 LEU A  61      32.528 104.467 101.521  1.00  0.00           H  
ATOM    962 HD12 LEU A  61      32.072 103.789 103.103  1.00  0.00           H  
ATOM    963 HD13 LEU A  61      32.858 102.849 101.837  1.00  0.00           H  
ATOM    964 HD21 LEU A  61      30.251 104.880 100.723  1.00  0.00           H  
ATOM    965 HD22 LEU A  61      28.801 104.201 101.291  1.00  0.00           H  
ATOM    966 HD23 LEU A  61      29.917 104.860 102.429  1.00  0.00           H  
ATOM    967  N   ASH A  62      33.057  99.798 101.793  1.00  0.00           N  
ATOM    968  CA  ASH A  62      33.432  99.395 103.097  1.00  0.00           C  
ATOM    969  C   ASH A  62      33.466 100.594 104.068  1.00  0.00           C  
ATOM    970  O   ASH A  62      34.460 101.361 104.123  1.00  0.00           O  
ATOM    971  CB  ASH A  62      34.736  98.571 103.103  1.00  0.00           C  
ATOM    972  CG  ASH A  62      35.112  97.948 104.425  1.00  0.00           C  
ATOM    973  OD1 ASH A  62      34.510  98.177 105.463  1.00  0.00           O  
ATOM    974  OD2 ASH A  62      36.231  97.219 104.382  1.00  0.00           O  
ATOM    975  H   ASH A  62      33.786 100.128 101.178  1.00  0.00           H  
ATOM    976  HA  ASH A  62      32.705  98.699 103.516  1.00  0.00           H  
ATOM    977  HB2 ASH A  62      34.563  97.812 102.340  1.00  0.00           H  
ATOM    978  HB3 ASH A  62      35.599  99.163 102.798  1.00  0.00           H  
ATOM    979  HD2 ASH A  62      36.474  96.781 105.202  1.00  0.00           H  
ATOM    980  N   VAL A  63      32.437 100.917 104.883  1.00  0.00           N  
ATOM    981  CA  VAL A  63      32.354 102.192 105.702  1.00  0.00           C  
ATOM    982  C   VAL A  63      33.060 102.218 107.074  1.00  0.00           C  
ATOM    983  O   VAL A  63      33.183 103.229 107.711  1.00  0.00           O  
ATOM    984  CB  VAL A  63      30.876 102.561 105.919  1.00  0.00           C  
ATOM    985  CG1 VAL A  63      30.275 102.102 107.207  1.00  0.00           C  
ATOM    986  CG2 VAL A  63      30.697 104.065 105.747  1.00  0.00           C  
ATOM    987  H   VAL A  63      31.722 100.221 105.040  1.00  0.00           H  
ATOM    988  HA  VAL A  63      32.865 102.972 105.139  1.00  0.00           H  
ATOM    989  HB  VAL A  63      30.238 102.195 105.114  1.00  0.00           H  
ATOM    990 HG11 VAL A  63      29.198 101.984 107.088  1.00  0.00           H  
ATOM    991 HG12 VAL A  63      30.598 101.096 107.480  1.00  0.00           H  
ATOM    992 HG13 VAL A  63      30.541 102.753 108.039  1.00  0.00           H  
ATOM    993 HG21 VAL A  63      31.485 104.590 106.287  1.00  0.00           H  
ATOM    994 HG22 VAL A  63      30.736 104.272 104.677  1.00  0.00           H  
ATOM    995 HG23 VAL A  63      29.710 104.375 106.091  1.00  0.00           H  
ATOM    996  N   ALA A  64      33.647 101.165 107.593  1.00  0.00           N  
ATOM    997  CA  ALA A  64      34.203 100.993 108.864  1.00  0.00           C  
ATOM    998  C   ALA A  64      35.506 100.104 108.779  1.00  0.00           C  
ATOM    999  O   ALA A  64      35.666  98.971 109.343  1.00  0.00           O  
ATOM   1000  CB  ALA A  64      33.076 100.440 109.763  1.00  0.00           C  
ATOM   1001  H   ALA A  64      33.369 100.306 107.142  1.00  0.00           H  
ATOM   1002  HA  ALA A  64      34.561 101.954 109.233  1.00  0.00           H  
ATOM   1003  HB1 ALA A  64      32.249 101.150 109.785  1.00  0.00           H  
ATOM   1004  HB2 ALA A  64      32.746  99.480 109.364  1.00  0.00           H  
ATOM   1005  HB3 ALA A  64      33.522 100.375 110.756  1.00  0.00           H  
ATOM   1006  N   CYS A  65      36.376 100.613 107.884  1.00  0.00           N  
ATOM   1007  CA  CYS A  65      37.351  99.836 107.166  1.00  0.00           C  
ATOM   1008  C   CYS A  65      38.691  99.418 107.864  1.00  0.00           C  
ATOM   1009  O   CYS A  65      39.214  98.373 107.633  1.00  0.00           O  
ATOM   1010  CB  CYS A  65      37.716 100.755 105.933  1.00  0.00           C  
ATOM   1011  SG  CYS A  65      39.302 100.334 105.126  1.00  0.00           S  
ATOM   1012  H   CYS A  65      36.078 101.522 107.560  1.00  0.00           H  
ATOM   1013  HA  CYS A  65      36.961  98.859 106.877  1.00  0.00           H  
ATOM   1014  HB2 CYS A  65      36.918 100.567 105.214  1.00  0.00           H  
ATOM   1015  HB3 CYS A  65      37.839 101.795 106.238  1.00  0.00           H  
ATOM   1016  HG  CYS A  65      40.095 100.691 106.140  1.00  0.00           H  
ATOM   1017  N   GLY A  66      39.205 100.204 108.833  1.00  0.00           N  
ATOM   1018  CA  GLY A  66      40.484 100.045 109.553  1.00  0.00           C  
ATOM   1019  C   GLY A  66      41.613  99.863 108.577  1.00  0.00           C  
ATOM   1020  O   GLY A  66      41.687 100.518 107.552  1.00  0.00           O  
ATOM   1021  H   GLY A  66      38.676 101.020 109.105  1.00  0.00           H  
ATOM   1022  HA2 GLY A  66      40.864 100.925 110.072  1.00  0.00           H  
ATOM   1023  HA3 GLY A  66      40.402  99.191 110.225  1.00  0.00           H  
ATOM   1024  N   THR A  67      42.475  98.934 108.928  1.00  0.00           N  
ATOM   1025  CA  THR A  67      43.688  98.612 108.095  1.00  0.00           C  
ATOM   1026  C   THR A  67      43.435  97.996 106.668  1.00  0.00           C  
ATOM   1027  O   THR A  67      44.388  97.551 106.012  1.00  0.00           O  
ATOM   1028  CB  THR A  67      44.659  97.701 108.844  1.00  0.00           C  
ATOM   1029  CG2 THR A  67      44.982  98.310 110.170  1.00  0.00           C  
ATOM   1030  OG1 THR A  67      44.116  96.441 109.153  1.00  0.00           O  
ATOM   1031  H   THR A  67      42.229  98.434 109.771  1.00  0.00           H  
ATOM   1032  HA  THR A  67      44.224  99.554 107.980  1.00  0.00           H  
ATOM   1033  HB  THR A  67      45.573  97.645 108.252  1.00  0.00           H  
ATOM   1034  HG1 THR A  67      44.803  95.778 109.055  1.00  0.00           H  
ATOM   1035 HG21 THR A  67      44.136  98.360 110.855  1.00  0.00           H  
ATOM   1036 HG22 THR A  67      45.659  97.634 110.690  1.00  0.00           H  
ATOM   1037 HG23 THR A  67      45.405  99.304 110.024  1.00  0.00           H  
ATOM   1038  N   GLY A  68      42.219  98.023 106.098  1.00  0.00           N  
ATOM   1039  CA  GLY A  68      41.968  97.485 104.702  1.00  0.00           C  
ATOM   1040  C   GLY A  68      41.639  96.008 104.605  1.00  0.00           C  
ATOM   1041  O   GLY A  68      41.145  95.628 103.537  1.00  0.00           O  
ATOM   1042  H   GLY A  68      41.466  98.455 106.614  1.00  0.00           H  
ATOM   1043  HA2 GLY A  68      41.072  98.010 104.368  1.00  0.00           H  
ATOM   1044  HA3 GLY A  68      42.838  97.778 104.115  1.00  0.00           H  
ATOM   1045  N   VAL A  69      41.895  95.247 105.618  1.00  0.00           N  
ATOM   1046  CA  VAL A  69      41.777  93.754 105.570  1.00  0.00           C  
ATOM   1047  C   VAL A  69      40.443  93.240 105.048  1.00  0.00           C  
ATOM   1048  O   VAL A  69      40.477  92.360 104.197  1.00  0.00           O  
ATOM   1049  CB  VAL A  69      42.057  93.116 106.939  1.00  0.00           C  
ATOM   1050  CG1 VAL A  69      41.977  91.618 106.986  1.00  0.00           C  
ATOM   1051  CG2 VAL A  69      43.452  93.520 107.389  1.00  0.00           C  
ATOM   1052  H   VAL A  69      42.337  95.688 106.412  1.00  0.00           H  
ATOM   1053  HA  VAL A  69      42.538  93.387 104.881  1.00  0.00           H  
ATOM   1054  HB  VAL A  69      41.241  93.463 107.574  1.00  0.00           H  
ATOM   1055 HG11 VAL A  69      40.925  91.356 106.864  1.00  0.00           H  
ATOM   1056 HG12 VAL A  69      42.542  91.049 106.248  1.00  0.00           H  
ATOM   1057 HG13 VAL A  69      42.105  91.212 107.990  1.00  0.00           H  
ATOM   1058 HG21 VAL A  69      43.458  94.593 107.578  1.00  0.00           H  
ATOM   1059 HG22 VAL A  69      43.674  92.993 108.317  1.00  0.00           H  
ATOM   1060 HG23 VAL A  69      44.219  93.174 106.696  1.00  0.00           H  
ATOM   1061  N   ASP A  70      39.342  93.735 105.608  1.00  0.00           N  
ATOM   1062  CA  ASP A  70      38.079  93.315 105.073  1.00  0.00           C  
ATOM   1063  C   ASP A  70      37.699  93.895 103.665  1.00  0.00           C  
ATOM   1064  O   ASP A  70      36.815  93.351 103.028  1.00  0.00           O  
ATOM   1065  CB  ASP A  70      36.903  93.386 106.100  1.00  0.00           C  
ATOM   1066  CG  ASP A  70      36.457  94.819 106.380  1.00  0.00           C  
ATOM   1067  OD1 ASP A  70      35.270  94.972 106.788  1.00  0.00           O  
ATOM   1068  OD2 ASP A  70      37.287  95.745 106.258  1.00  0.00           O1-
ATOM   1069  H   ASP A  70      39.352  94.269 106.466  1.00  0.00           H  
ATOM   1070  HA  ASP A  70      38.155  92.248 104.863  1.00  0.00           H  
ATOM   1071  HB2 ASP A  70      36.020  92.866 105.728  1.00  0.00           H  
ATOM   1072  HB3 ASP A  70      37.153  92.935 107.061  1.00  0.00           H  
ATOM   1073  N   SER A  71      38.433  94.907 103.192  1.00  0.00           N  
ATOM   1074  CA  SER A  71      38.231  95.370 101.831  1.00  0.00           C  
ATOM   1075  C   SER A  71      38.917  94.371 100.944  1.00  0.00           C  
ATOM   1076  O   SER A  71      38.408  94.227  99.854  1.00  0.00           O  
ATOM   1077  CB  SER A  71      38.827  96.690 101.574  1.00  0.00           C  
ATOM   1078  OG  SER A  71      38.317  97.749 102.454  1.00  0.00           O  
ATOM   1079  H   SER A  71      39.177  95.309 103.744  1.00  0.00           H  
ATOM   1080  HA  SER A  71      37.162  95.433 101.628  1.00  0.00           H  
ATOM   1081  HB2 SER A  71      39.900  96.685 101.769  1.00  0.00           H  
ATOM   1082  HB3 SER A  71      38.762  96.923 100.511  1.00  0.00           H  
ATOM   1083  HG  SER A  71      38.074  97.312 103.273  1.00  0.00           H  
ATOM   1084  N   ILE A  72      39.956  93.711 101.344  1.00  0.00           N  
ATOM   1085  CA  ILE A  72      40.811  92.994 100.357  1.00  0.00           C  
ATOM   1086  C   ILE A  72      40.197  91.763  99.685  1.00  0.00           C  
ATOM   1087  O   ILE A  72      40.311  91.491  98.519  1.00  0.00           O  
ATOM   1088  CB  ILE A  72      42.113  92.490 100.999  1.00  0.00           C  
ATOM   1089  CG1 ILE A  72      42.941  93.446 101.831  1.00  0.00           C  
ATOM   1090  CG2 ILE A  72      43.015  91.978  99.766  1.00  0.00           C  
ATOM   1091  CD1 ILE A  72      43.331  94.746 101.138  1.00  0.00           C  
ATOM   1092  H   ILE A  72      40.426  93.964 102.202  1.00  0.00           H  
ATOM   1093  HA  ILE A  72      40.988  93.719  99.563  1.00  0.00           H  
ATOM   1094  HB  ILE A  72      41.868  91.569 101.528  1.00  0.00           H  
ATOM   1095 HG12 ILE A  72      42.353  93.718 102.709  1.00  0.00           H  
ATOM   1096 HG13 ILE A  72      43.821  92.951 102.242  1.00  0.00           H  
ATOM   1097 HG21 ILE A  72      42.600  91.032  99.418  1.00  0.00           H  
ATOM   1098 HG22 ILE A  72      43.103  92.735  98.987  1.00  0.00           H  
ATOM   1099 HG23 ILE A  72      43.977  91.801 100.246  1.00  0.00           H  
ATOM   1100 HD11 ILE A  72      43.676  95.347 101.980  1.00  0.00           H  
ATOM   1101 HD12 ILE A  72      44.065  94.591 100.347  1.00  0.00           H  
ATOM   1102 HD13 ILE A  72      42.481  95.210 100.639  1.00  0.00           H  
ATOM   1103  N   MET A  73      39.327  91.178 100.510  1.00  0.00           N  
ATOM   1104  CA  MET A  73      38.272  90.218 100.113  1.00  0.00           C  
ATOM   1105  C   MET A  73      37.374  90.678  99.000  1.00  0.00           C  
ATOM   1106  O   MET A  73      37.166  89.904  98.004  1.00  0.00           O  
ATOM   1107  CB  MET A  73      37.560  90.021 101.482  1.00  0.00           C  
ATOM   1108  CG  MET A  73      36.527  88.881 101.537  1.00  0.00           C  
ATOM   1109  SD  MET A  73      36.387  87.995 103.099  1.00  0.00           S  
ATOM   1110  CE  MET A  73      35.489  89.375 104.050  1.00  0.00           C  
ATOM   1111  H   MET A  73      39.159  91.544 101.436  1.00  0.00           H  
ATOM   1112  HA  MET A  73      38.828  89.379  99.696  1.00  0.00           H  
ATOM   1113  HB2 MET A  73      38.296  89.695 102.217  1.00  0.00           H  
ATOM   1114  HB3 MET A  73      37.101  90.953 101.814  1.00  0.00           H  
ATOM   1115  HG2 MET A  73      35.548  89.273 101.265  1.00  0.00           H  
ATOM   1116  HG3 MET A  73      36.737  88.116 100.790  1.00  0.00           H  
ATOM   1117  HE1 MET A  73      35.452  89.211 105.127  1.00  0.00           H  
ATOM   1118  HE2 MET A  73      36.074  90.282 103.897  1.00  0.00           H  
ATOM   1119  HE3 MET A  73      34.456  89.441 103.708  1.00  0.00           H  
ATOM   1120  N   LEU A  74      37.018  91.953  99.024  1.00  0.00           N  
ATOM   1121  CA  LEU A  74      36.180  92.618  98.030  1.00  0.00           C  
ATOM   1122  C   LEU A  74      36.943  93.071  96.850  1.00  0.00           C  
ATOM   1123  O   LEU A  74      36.377  92.958  95.774  1.00  0.00           O  
ATOM   1124  CB  LEU A  74      35.391  93.817  98.635  1.00  0.00           C  
ATOM   1125  CG  LEU A  74      34.564  93.700  99.873  1.00  0.00           C  
ATOM   1126  CD1 LEU A  74      33.796  94.972 100.262  1.00  0.00           C  
ATOM   1127  CD2 LEU A  74      33.658  92.474  99.684  1.00  0.00           C  
ATOM   1128  H   LEU A  74      37.394  92.520  99.770  1.00  0.00           H  
ATOM   1129  HA  LEU A  74      35.514  91.817  97.708  1.00  0.00           H  
ATOM   1130  HB2 LEU A  74      36.142  94.586  98.811  1.00  0.00           H  
ATOM   1131  HB3 LEU A  74      34.698  94.205  97.888  1.00  0.00           H  
ATOM   1132  HG  LEU A  74      35.224  93.372 100.677  1.00  0.00           H  
ATOM   1133 HD11 LEU A  74      34.415  95.835 100.511  1.00  0.00           H  
ATOM   1134 HD12 LEU A  74      33.114  95.268  99.465  1.00  0.00           H  
ATOM   1135 HD13 LEU A  74      33.214  94.950 101.184  1.00  0.00           H  
ATOM   1136 HD21 LEU A  74      32.957  92.696  98.879  1.00  0.00           H  
ATOM   1137 HD22 LEU A  74      34.246  91.585  99.460  1.00  0.00           H  
ATOM   1138 HD23 LEU A  74      33.273  92.378 100.699  1.00  0.00           H  
ATOM   1139  N   VAL A  75      38.175  93.576  96.927  1.00  0.00           N  
ATOM   1140  CA  VAL A  75      39.152  93.934  95.812  1.00  0.00           C  
ATOM   1141  C   VAL A  75      39.778  92.720  95.032  1.00  0.00           C  
ATOM   1142  O   VAL A  75      40.111  92.859  93.829  1.00  0.00           O  
ATOM   1143  CB  VAL A  75      40.349  94.865  96.288  1.00  0.00           C  
ATOM   1144  CG1 VAL A  75      40.782  95.665  95.050  1.00  0.00           C  
ATOM   1145  CG2 VAL A  75      39.846  95.936  97.303  1.00  0.00           C  
ATOM   1146  H   VAL A  75      38.531  93.698  97.864  1.00  0.00           H  
ATOM   1147  HA  VAL A  75      38.622  94.462  95.021  1.00  0.00           H  
ATOM   1148  HB  VAL A  75      41.222  94.384  96.730  1.00  0.00           H  
ATOM   1149 HG11 VAL A  75      41.629  96.275  95.361  1.00  0.00           H  
ATOM   1150 HG12 VAL A  75      41.163  95.138  94.174  1.00  0.00           H  
ATOM   1151 HG13 VAL A  75      40.072  96.439  94.759  1.00  0.00           H  
ATOM   1152 HG21 VAL A  75      38.923  96.452  97.039  1.00  0.00           H  
ATOM   1153 HG22 VAL A  75      39.612  95.465  98.257  1.00  0.00           H  
ATOM   1154 HG23 VAL A  75      40.704  96.559  97.556  1.00  0.00           H  
ATOM   1155  N   GLU A  76      39.909  91.616  95.781  1.00  0.00           N  
ATOM   1156  CA  GLU A  76      40.307  90.309  95.226  1.00  0.00           C  
ATOM   1157  C   GLU A  76      39.118  89.712  94.457  1.00  0.00           C  
ATOM   1158  O   GLU A  76      39.359  89.087  93.410  1.00  0.00           O  
ATOM   1159  CB  GLU A  76      40.879  89.359  96.234  1.00  0.00           C  
ATOM   1160  CG  GLU A  76      42.360  89.679  96.654  1.00  0.00           C  
ATOM   1161  CD  GLU A  76      43.443  89.212  95.688  1.00  0.00           C  
ATOM   1162  OE1 GLU A  76      44.636  88.930  96.100  1.00  0.00           O  
ATOM   1163  OE2 GLU A  76      43.224  89.215  94.455  1.00  0.00           O1-
ATOM   1164  H   GLU A  76      39.788  91.650  96.783  1.00  0.00           H  
ATOM   1165  HA  GLU A  76      41.077  90.506  94.479  1.00  0.00           H  
ATOM   1166  HB2 GLU A  76      40.324  89.438  97.170  1.00  0.00           H  
ATOM   1167  HB3 GLU A  76      40.842  88.374  95.768  1.00  0.00           H  
ATOM   1168  HG2 GLU A  76      42.528  90.744  96.810  1.00  0.00           H  
ATOM   1169  HG3 GLU A  76      42.510  89.142  97.591  1.00  0.00           H  
ATOM   1170  N   GLU A  77      37.805  89.810  94.872  1.00  0.00           N  
ATOM   1171  CA  GLU A  77      36.708  89.509  94.085  1.00  0.00           C  
ATOM   1172  C   GLU A  77      36.424  90.587  92.961  1.00  0.00           C  
ATOM   1173  O   GLU A  77      36.014  90.130  91.911  1.00  0.00           O  
ATOM   1174  CB  GLU A  77      35.509  89.303  95.021  1.00  0.00           C  
ATOM   1175  CG  GLU A  77      34.210  88.907  94.328  1.00  0.00           C  
ATOM   1176  CD  GLU A  77      34.341  87.526  93.715  1.00  0.00           C  
ATOM   1177  OE1 GLU A  77      35.280  86.775  94.030  1.00  0.00           O  
ATOM   1178  OE2 GLU A  77      33.564  87.127  92.842  1.00  0.00           O1-
ATOM   1179  H   GLU A  77      37.664  90.076  95.836  1.00  0.00           H  
ATOM   1180  HA  GLU A  77      37.010  88.569  93.623  1.00  0.00           H  
ATOM   1181  HB2 GLU A  77      35.726  88.561  95.789  1.00  0.00           H  
ATOM   1182  HB3 GLU A  77      35.362  90.277  95.486  1.00  0.00           H  
ATOM   1183  HG2 GLU A  77      33.424  88.862  95.082  1.00  0.00           H  
ATOM   1184  HG3 GLU A  77      33.954  89.648  93.570  1.00  0.00           H  
ATOM   1185  N   GLY A  78      36.843  91.865  93.112  1.00  0.00           N  
ATOM   1186  CA  GLY A  78      37.092  92.860  92.047  1.00  0.00           C  
ATOM   1187  C   GLY A  78      36.035  93.915  91.796  1.00  0.00           C  
ATOM   1188  O   GLY A  78      35.880  94.422  90.697  1.00  0.00           O  
ATOM   1189  H   GLY A  78      37.100  92.144  94.048  1.00  0.00           H  
ATOM   1190  HA2 GLY A  78      38.039  93.305  92.353  1.00  0.00           H  
ATOM   1191  HA3 GLY A  78      37.344  92.355  91.114  1.00  0.00           H  
ATOM   1192  N   PHE A  79      35.158  94.138  92.768  1.00  0.00           N  
ATOM   1193  CA  PHE A  79      34.204  95.281  92.823  1.00  0.00           C  
ATOM   1194  C   PHE A  79      34.829  96.608  93.012  1.00  0.00           C  
ATOM   1195  O   PHE A  79      35.979  96.695  93.490  1.00  0.00           O  
ATOM   1196  CB  PHE A  79      33.233  95.099  94.043  1.00  0.00           C  
ATOM   1197  CG  PHE A  79      32.593  93.690  94.264  1.00  0.00           C  
ATOM   1198  CD1 PHE A  79      31.556  93.235  93.437  1.00  0.00           C  
ATOM   1199  CD2 PHE A  79      33.002  92.912  95.336  1.00  0.00           C  
ATOM   1200  CE1 PHE A  79      30.921  91.948  93.679  1.00  0.00           C  
ATOM   1201  CE2 PHE A  79      32.323  91.721  95.616  1.00  0.00           C  
ATOM   1202  CZ  PHE A  79      31.393  91.192  94.733  1.00  0.00           C  
ATOM   1203  H   PHE A  79      35.308  93.692  93.661  1.00  0.00           H  
ATOM   1204  HA  PHE A  79      33.629  95.398  91.905  1.00  0.00           H  
ATOM   1205  HB2 PHE A  79      33.770  95.344  94.959  1.00  0.00           H  
ATOM   1206  HB3 PHE A  79      32.432  95.805  93.819  1.00  0.00           H  
ATOM   1207  HD1 PHE A  79      31.204  93.883  92.648  1.00  0.00           H  
ATOM   1208  HD2 PHE A  79      33.792  93.281  95.973  1.00  0.00           H  
ATOM   1209  HE1 PHE A  79      30.126  91.611  93.030  1.00  0.00           H  
ATOM   1210  HE2 PHE A  79      32.502  91.204  96.548  1.00  0.00           H  
ATOM   1211  HZ  PHE A  79      30.970  90.213  94.897  1.00  0.00           H  
ATOM   1212  N   SER A  80      34.138  97.623  92.508  1.00  0.00           N  
ATOM   1213  CA  SER A  80      34.611  99.039  92.706  1.00  0.00           C  
ATOM   1214  C   SER A  80      34.368  99.495  94.128  1.00  0.00           C  
ATOM   1215  O   SER A  80      33.347 100.134  94.470  1.00  0.00           O  
ATOM   1216  CB  SER A  80      33.845  99.904  91.658  1.00  0.00           C  
ATOM   1217  OG  SER A  80      34.388  99.821  90.336  1.00  0.00           O  
ATOM   1218  H   SER A  80      33.280  97.474  91.997  1.00  0.00           H  
ATOM   1219  HA  SER A  80      35.688  99.154  92.583  1.00  0.00           H  
ATOM   1220  HB2 SER A  80      32.788  99.640  91.682  1.00  0.00           H  
ATOM   1221  HB3 SER A  80      33.866 100.951  91.962  1.00  0.00           H  
ATOM   1222  HG  SER A  80      34.336 100.698  89.949  1.00  0.00           H  
ATOM   1223  N   VAL A  81      35.439  99.301  94.983  1.00  0.00           N  
ATOM   1224  CA  VAL A  81      35.498  99.547  96.435  1.00  0.00           C  
ATOM   1225  C   VAL A  81      35.850 101.053  96.650  1.00  0.00           C  
ATOM   1226  O   VAL A  81      36.845 101.536  96.176  1.00  0.00           O  
ATOM   1227  CB  VAL A  81      36.507  98.535  97.053  1.00  0.00           C  
ATOM   1228  CG1 VAL A  81      36.341  98.800  98.598  1.00  0.00           C  
ATOM   1229  CG2 VAL A  81      36.046  97.092  96.914  1.00  0.00           C  
ATOM   1230  H   VAL A  81      36.289  98.876  94.639  1.00  0.00           H  
ATOM   1231  HA  VAL A  81      34.482  99.325  96.762  1.00  0.00           H  
ATOM   1232  HB  VAL A  81      37.508  98.721  96.668  1.00  0.00           H  
ATOM   1233 HG11 VAL A  81      35.274  98.710  98.802  1.00  0.00           H  
ATOM   1234 HG12 VAL A  81      37.026  98.119  99.103  1.00  0.00           H  
ATOM   1235 HG13 VAL A  81      36.738  99.785  98.843  1.00  0.00           H  
ATOM   1236 HG21 VAL A  81      35.084  96.978  97.411  1.00  0.00           H  
ATOM   1237 HG22 VAL A  81      36.019  96.817  95.860  1.00  0.00           H  
ATOM   1238 HG23 VAL A  81      36.849  96.626  97.487  1.00  0.00           H  
ATOM   1239  N   THR A  82      35.017 101.678  97.445  1.00  0.00           N  
ATOM   1240  CA  THR A  82      35.407 102.873  98.274  1.00  0.00           C  
ATOM   1241  C   THR A  82      35.644 102.323  99.702  1.00  0.00           C  
ATOM   1242  O   THR A  82      34.813 101.557 100.213  1.00  0.00           O  
ATOM   1243  CB  THR A  82      34.308 103.942  98.202  1.00  0.00           C  
ATOM   1244  CG2 THR A  82      34.718 105.111  99.124  1.00  0.00           C  
ATOM   1245  OG1 THR A  82      34.280 104.461  96.878  1.00  0.00           O  
ATOM   1246  H   THR A  82      34.169 101.210  97.731  1.00  0.00           H  
ATOM   1247  HA  THR A  82      36.315 103.245  97.797  1.00  0.00           H  
ATOM   1248  HB  THR A  82      33.374 103.534  98.587  1.00  0.00           H  
ATOM   1249  HG1 THR A  82      33.994 103.690  96.383  1.00  0.00           H  
ATOM   1250 HG21 THR A  82      34.731 104.811 100.172  1.00  0.00           H  
ATOM   1251 HG22 THR A  82      35.730 105.456  98.915  1.00  0.00           H  
ATOM   1252 HG23 THR A  82      34.031 105.942  98.962  1.00  0.00           H  
ATOM   1253  N   SER A  83      36.668 102.782 100.411  1.00  0.00           N  
ATOM   1254  CA  SER A  83      36.929 102.298 101.798  1.00  0.00           C  
ATOM   1255  C   SER A  83      37.312 103.483 102.697  1.00  0.00           C  
ATOM   1256  O   SER A  83      38.284 104.234 102.439  1.00  0.00           O  
ATOM   1257  CB  SER A  83      37.981 101.235 101.760  1.00  0.00           C  
ATOM   1258  OG  SER A  83      37.752 100.115 101.032  1.00  0.00           O  
ATOM   1259  H   SER A  83      37.267 103.453  99.950  1.00  0.00           H  
ATOM   1260  HA  SER A  83      36.051 101.863 102.276  1.00  0.00           H  
ATOM   1261  HB2 SER A  83      38.953 101.576 101.403  1.00  0.00           H  
ATOM   1262  HB3 SER A  83      38.121 100.884 102.783  1.00  0.00           H  
ATOM   1263  HG  SER A  83      37.831  99.384 101.649  1.00  0.00           H  
ATOM   1264  N   VAL A  84      36.432 103.769 103.708  1.00  0.00           N  
ATOM   1265  CA  VAL A  84      36.558 104.889 104.616  1.00  0.00           C  
ATOM   1266  C   VAL A  84      36.635 104.575 106.117  1.00  0.00           C  
ATOM   1267  O   VAL A  84      36.090 103.534 106.548  1.00  0.00           O  
ATOM   1268  CB  VAL A  84      35.531 106.002 104.250  1.00  0.00           C  
ATOM   1269  CG1 VAL A  84      35.543 106.418 102.743  1.00  0.00           C  
ATOM   1270  CG2 VAL A  84      34.213 105.709 104.981  1.00  0.00           C  
ATOM   1271  H   VAL A  84      35.663 103.132 103.860  1.00  0.00           H  
ATOM   1272  HA  VAL A  84      37.496 105.404 104.409  1.00  0.00           H  
ATOM   1273  HB  VAL A  84      36.015 106.846 104.740  1.00  0.00           H  
ATOM   1274 HG11 VAL A  84      34.806 105.825 102.200  1.00  0.00           H  
ATOM   1275 HG12 VAL A  84      35.214 107.455 102.682  1.00  0.00           H  
ATOM   1276 HG13 VAL A  84      36.547 106.271 102.345  1.00  0.00           H  
ATOM   1277 HG21 VAL A  84      33.836 104.695 104.847  1.00  0.00           H  
ATOM   1278 HG22 VAL A  84      34.266 105.885 106.055  1.00  0.00           H  
ATOM   1279 HG23 VAL A  84      33.533 106.413 104.501  1.00  0.00           H  
ATOM   1280  N   ASP A  85      37.387 105.403 106.821  1.00  0.00           N  
ATOM   1281  CA  ASP A  85      37.636 105.383 108.275  1.00  0.00           C  
ATOM   1282  C   ASP A  85      38.009 106.763 108.818  1.00  0.00           C  
ATOM   1283  O   ASP A  85      38.544 107.627 108.104  1.00  0.00           O  
ATOM   1284  CB  ASP A  85      38.685 104.269 108.566  1.00  0.00           C  
ATOM   1285  CG  ASP A  85      38.584 103.703 109.936  1.00  0.00           C  
ATOM   1286  OD1 ASP A  85      38.429 102.484 110.081  1.00  0.00           O  
ATOM   1287  OD2 ASP A  85      38.819 104.487 110.935  1.00  0.00           O1-
ATOM   1288  H   ASP A  85      37.905 106.118 106.330  1.00  0.00           H  
ATOM   1289  HA  ASP A  85      36.718 105.144 108.811  1.00  0.00           H  
ATOM   1290  HB2 ASP A  85      38.666 103.435 107.864  1.00  0.00           H  
ATOM   1291  HB3 ASP A  85      39.715 104.608 108.459  1.00  0.00           H  
ATOM   1292  N   ALA A  86      37.891 106.933 110.140  1.00  0.00           N  
ATOM   1293  CA  ALA A  86      38.005 108.174 110.877  1.00  0.00           C  
ATOM   1294  C   ALA A  86      39.361 108.289 111.596  1.00  0.00           C  
ATOM   1295  O   ALA A  86      39.819 109.367 112.002  1.00  0.00           O  
ATOM   1296  CB  ALA A  86      36.841 108.313 111.818  1.00  0.00           C  
ATOM   1297  H   ALA A  86      37.499 106.193 110.704  1.00  0.00           H  
ATOM   1298  HA  ALA A  86      37.958 109.064 110.249  1.00  0.00           H  
ATOM   1299  HB1 ALA A  86      35.953 108.740 111.352  1.00  0.00           H  
ATOM   1300  HB2 ALA A  86      36.618 107.417 112.398  1.00  0.00           H  
ATOM   1301  HB3 ALA A  86      37.040 109.008 112.634  1.00  0.00           H  
ATOM   1302  N   SER A  87      40.061 107.164 111.686  1.00  0.00           N  
ATOM   1303  CA  SER A  87      41.553 107.177 111.927  1.00  0.00           C  
ATOM   1304  C   SER A  87      42.223 107.239 110.575  1.00  0.00           C  
ATOM   1305  O   SER A  87      42.175 106.200 109.894  1.00  0.00           O  
ATOM   1306  CB  SER A  87      41.763 105.913 112.734  1.00  0.00           C  
ATOM   1307  OG  SER A  87      43.158 105.969 112.931  1.00  0.00           O  
ATOM   1308  H   SER A  87      39.632 106.314 111.347  1.00  0.00           H  
ATOM   1309  HA  SER A  87      41.954 108.010 112.503  1.00  0.00           H  
ATOM   1310  HB2 SER A  87      41.207 105.903 113.672  1.00  0.00           H  
ATOM   1311  HB3 SER A  87      41.557 105.042 112.111  1.00  0.00           H  
ATOM   1312  HG  SER A  87      43.273 105.997 113.884  1.00  0.00           H  
ATOM   1313  N   ASP A  88      42.929 108.358 110.185  1.00  0.00           N  
ATOM   1314  CA  ASP A  88      43.904 108.266 109.031  1.00  0.00           C  
ATOM   1315  C   ASP A  88      45.083 107.274 109.431  1.00  0.00           C  
ATOM   1316  O   ASP A  88      45.699 106.689 108.542  1.00  0.00           O  
ATOM   1317  CB  ASP A  88      44.612 109.636 108.726  1.00  0.00           C  
ATOM   1318  CG  ASP A  88      45.342 110.277 109.790  1.00  0.00           C  
ATOM   1319  OD1 ASP A  88      46.311 110.975 109.365  1.00  0.00           O  
ATOM   1320  OD2 ASP A  88      44.907 110.213 110.962  1.00  0.00           O1-
ATOM   1321  H   ASP A  88      42.871 109.221 110.707  1.00  0.00           H  
ATOM   1322  HA  ASP A  88      43.431 107.887 108.125  1.00  0.00           H  
ATOM   1323  HB2 ASP A  88      45.309 109.338 107.944  1.00  0.00           H  
ATOM   1324  HB3 ASP A  88      43.949 110.399 108.320  1.00  0.00           H  
ATOM   1325  N   LYS A  89      45.354 107.142 110.753  1.00  0.00           N  
ATOM   1326  CA  LYS A  89      46.390 106.261 111.344  1.00  0.00           C  
ATOM   1327  C   LYS A  89      46.119 104.775 111.214  1.00  0.00           C  
ATOM   1328  O   LYS A  89      47.052 103.946 111.185  1.00  0.00           O  
ATOM   1329  CB  LYS A  89      46.638 106.647 112.783  1.00  0.00           C  
ATOM   1330  CG  LYS A  89      46.979 108.113 113.067  1.00  0.00           C  
ATOM   1331  CD  LYS A  89      47.967 108.769 112.026  1.00  0.00           C  
ATOM   1332  CE  LYS A  89      48.221 110.228 112.539  1.00  0.00           C  
ATOM   1333  NZ  LYS A  89      47.132 111.200 112.439  1.00  0.00           N1+
ATOM   1334  H   LYS A  89      44.822 107.716 111.391  1.00  0.00           H  
ATOM   1335  HA  LYS A  89      47.276 106.396 110.722  1.00  0.00           H  
ATOM   1336  HB2 LYS A  89      45.715 106.418 113.317  1.00  0.00           H  
ATOM   1337  HB3 LYS A  89      47.500 106.065 113.107  1.00  0.00           H  
ATOM   1338  HG2 LYS A  89      46.068 108.711 113.088  1.00  0.00           H  
ATOM   1339  HG3 LYS A  89      47.329 108.259 114.090  1.00  0.00           H  
ATOM   1340  HD2 LYS A  89      48.877 108.169 111.990  1.00  0.00           H  
ATOM   1341  HD3 LYS A  89      47.592 108.813 111.003  1.00  0.00           H  
ATOM   1342  HE2 LYS A  89      48.486 110.243 113.596  1.00  0.00           H  
ATOM   1343  HE3 LYS A  89      49.080 110.664 112.029  1.00  0.00           H  
ATOM   1344  HZ1 LYS A  89      46.315 110.897 112.951  1.00  0.00           H  
ATOM   1345  HZ2 LYS A  89      47.262 112.113 112.850  1.00  0.00           H  
ATOM   1346  HZ3 LYS A  89      46.848 111.274 111.472  1.00  0.00           H  
ATOM   1347  N   MET A  90      44.817 104.438 111.114  1.00  0.00           N  
ATOM   1348  CA  MET A  90      44.300 103.102 110.734  1.00  0.00           C  
ATOM   1349  C   MET A  90      44.249 102.900 109.220  1.00  0.00           C  
ATOM   1350  O   MET A  90      44.625 101.862 108.739  1.00  0.00           O  
ATOM   1351  CB  MET A  90      43.056 102.660 111.364  1.00  0.00           C  
ATOM   1352  CG  MET A  90      43.126 102.631 112.907  1.00  0.00           C  
ATOM   1353  SD  MET A  90      43.819 101.150 113.652  1.00  0.00           S  
ATOM   1354  CE  MET A  90      42.461 100.018 113.139  1.00  0.00           C  
ATOM   1355  H   MET A  90      44.068 105.101 111.260  1.00  0.00           H  
ATOM   1356  HA  MET A  90      45.112 102.475 111.101  1.00  0.00           H  
ATOM   1357  HB2 MET A  90      42.265 103.320 111.009  1.00  0.00           H  
ATOM   1358  HB3 MET A  90      42.760 101.689 110.968  1.00  0.00           H  
ATOM   1359  HG2 MET A  90      43.703 103.453 113.334  1.00  0.00           H  
ATOM   1360  HG3 MET A  90      42.100 102.634 113.274  1.00  0.00           H  
ATOM   1361  HE1 MET A  90      41.471 100.458 113.247  1.00  0.00           H  
ATOM   1362  HE2 MET A  90      42.590  99.796 112.078  1.00  0.00           H  
ATOM   1363  HE3 MET A  90      42.618  99.105 113.713  1.00  0.00           H  
ATOM   1364  N   LEU A  91      43.782 103.923 108.503  1.00  0.00           N  
ATOM   1365  CA  LEU A  91      43.536 103.903 107.086  1.00  0.00           C  
ATOM   1366  C   LEU A  91      44.828 103.777 106.214  1.00  0.00           C  
ATOM   1367  O   LEU A  91      44.821 103.242 105.095  1.00  0.00           O  
ATOM   1368  CB  LEU A  91      42.581 105.016 106.676  1.00  0.00           C  
ATOM   1369  CG  LEU A  91      41.925 104.959 105.267  1.00  0.00           C  
ATOM   1370  CD1 LEU A  91      40.915 103.851 104.981  1.00  0.00           C  
ATOM   1371  CD2 LEU A  91      41.305 106.312 104.947  1.00  0.00           C  
ATOM   1372  H   LEU A  91      43.361 104.690 109.007  1.00  0.00           H  
ATOM   1373  HA  LEU A  91      42.981 102.984 106.899  1.00  0.00           H  
ATOM   1374  HB2 LEU A  91      41.795 105.219 107.404  1.00  0.00           H  
ATOM   1375  HB3 LEU A  91      43.128 105.959 106.663  1.00  0.00           H  
ATOM   1376  HG  LEU A  91      42.718 104.970 104.519  1.00  0.00           H  
ATOM   1377 HD11 LEU A  91      41.358 102.855 104.996  1.00  0.00           H  
ATOM   1378 HD12 LEU A  91      40.017 103.851 105.601  1.00  0.00           H  
ATOM   1379 HD13 LEU A  91      40.663 104.036 103.936  1.00  0.00           H  
ATOM   1380 HD21 LEU A  91      41.918 107.162 105.246  1.00  0.00           H  
ATOM   1381 HD22 LEU A  91      41.209 106.488 103.875  1.00  0.00           H  
ATOM   1382 HD23 LEU A  91      40.375 106.391 105.508  1.00  0.00           H  
ATOM   1383  N   LYS A  92      46.019 104.245 106.674  1.00  0.00           N  
ATOM   1384  CA  LYS A  92      47.261 104.322 105.877  1.00  0.00           C  
ATOM   1385  C   LYS A  92      47.889 102.953 105.561  1.00  0.00           C  
ATOM   1386  O   LYS A  92      48.685 102.851 104.647  1.00  0.00           O  
ATOM   1387  CB  LYS A  92      48.241 105.295 106.577  1.00  0.00           C  
ATOM   1388  CG  LYS A  92      48.912 104.593 107.802  1.00  0.00           C  
ATOM   1389  CD  LYS A  92      49.998 105.253 108.673  1.00  0.00           C  
ATOM   1390  CE  LYS A  92      50.940 106.019 107.760  1.00  0.00           C  
ATOM   1391  NZ  LYS A  92      52.071 106.671 108.483  1.00  0.00           N1+
ATOM   1392  H   LYS A  92      45.951 104.907 107.434  1.00  0.00           H  
ATOM   1393  HA  LYS A  92      46.963 104.843 104.968  1.00  0.00           H  
ATOM   1394  HB2 LYS A  92      49.049 105.641 105.931  1.00  0.00           H  
ATOM   1395  HB3 LYS A  92      47.712 106.153 106.994  1.00  0.00           H  
ATOM   1396  HG2 LYS A  92      48.148 104.055 108.362  1.00  0.00           H  
ATOM   1397  HG3 LYS A  92      49.507 103.796 107.356  1.00  0.00           H  
ATOM   1398  HD2 LYS A  92      49.428 105.895 109.346  1.00  0.00           H  
ATOM   1399  HD3 LYS A  92      50.509 104.466 109.228  1.00  0.00           H  
ATOM   1400  HE2 LYS A  92      51.352 105.354 107.001  1.00  0.00           H  
ATOM   1401  HE3 LYS A  92      50.372 106.811 107.273  1.00  0.00           H  
ATOM   1402  HZ1 LYS A  92      51.758 107.318 109.192  1.00  0.00           H  
ATOM   1403  HZ2 LYS A  92      52.530 105.865 108.884  1.00  0.00           H  
ATOM   1404  HZ3 LYS A  92      52.656 107.168 107.827  1.00  0.00           H  
ATOM   1405  N   TYR A  93      47.368 101.853 106.142  1.00  0.00           N  
ATOM   1406  CA  TYR A  93      47.652 100.433 105.807  1.00  0.00           C  
ATOM   1407  C   TYR A  93      46.871  99.908 104.589  1.00  0.00           C  
ATOM   1408  O   TYR A  93      47.373  99.033 103.809  1.00  0.00           O  
ATOM   1409  CB  TYR A  93      47.602  99.648 107.070  1.00  0.00           C  
ATOM   1410  CG  TYR A  93      48.555 100.094 108.171  1.00  0.00           C  
ATOM   1411  CD1 TYR A  93      49.865  99.572 108.234  1.00  0.00           C  
ATOM   1412  CD2 TYR A  93      48.158 101.091 109.084  1.00  0.00           C  
ATOM   1413  CE1 TYR A  93      50.656  99.902 109.332  1.00  0.00           C  
ATOM   1414  CE2 TYR A  93      48.985 101.576 110.098  1.00  0.00           C  
ATOM   1415  CZ  TYR A  93      50.204 100.916 110.264  1.00  0.00           C  
ATOM   1416  OH  TYR A  93      50.852 101.165 111.374  1.00  0.00           O  
ATOM   1417  H   TYR A  93      46.568 101.920 106.755  1.00  0.00           H  
ATOM   1418  HA  TYR A  93      48.689 100.443 105.473  1.00  0.00           H  
ATOM   1419  HB2 TYR A  93      46.603  99.580 107.501  1.00  0.00           H  
ATOM   1420  HB3 TYR A  93      47.948  98.647 106.814  1.00  0.00           H  
ATOM   1421  HD1 TYR A  93      50.277  98.860 107.534  1.00  0.00           H  
ATOM   1422  HD2 TYR A  93      47.113 101.354 109.031  1.00  0.00           H  
ATOM   1423  HE1 TYR A  93      51.624  99.444 109.469  1.00  0.00           H  
ATOM   1424  HE2 TYR A  93      48.619 102.213 110.888  1.00  0.00           H  
ATOM   1425  HH  TYR A  93      50.953 102.097 111.585  1.00  0.00           H  
ATOM   1426  N   ALA A  94      45.693 100.589 104.349  1.00  0.00           N  
ATOM   1427  CA  ALA A  94      44.983 100.395 103.060  1.00  0.00           C  
ATOM   1428  C   ALA A  94      45.671 101.217 101.968  1.00  0.00           C  
ATOM   1429  O   ALA A  94      45.806 100.613 100.942  1.00  0.00           O  
ATOM   1430  CB  ALA A  94      43.589 100.857 103.204  1.00  0.00           C  
ATOM   1431  H   ALA A  94      45.371 101.358 104.919  1.00  0.00           H  
ATOM   1432  HA  ALA A  94      45.028  99.373 102.685  1.00  0.00           H  
ATOM   1433  HB1 ALA A  94      43.091 100.623 102.262  1.00  0.00           H  
ATOM   1434  HB2 ALA A  94      43.207 100.230 104.009  1.00  0.00           H  
ATOM   1435  HB3 ALA A  94      43.526 101.920 103.436  1.00  0.00           H  
ATOM   1436  N   LEU A  95      46.018 102.468 102.068  1.00  0.00           N  
ATOM   1437  CA  LEU A  95      46.865 103.117 101.032  1.00  0.00           C  
ATOM   1438  C   LEU A  95      48.180 102.432 100.757  1.00  0.00           C  
ATOM   1439  O   LEU A  95      48.527 102.342  99.606  1.00  0.00           O  
ATOM   1440  CB  LEU A  95      47.134 104.610 101.377  1.00  0.00           C  
ATOM   1441  CG  LEU A  95      45.843 105.469 101.294  1.00  0.00           C  
ATOM   1442  CD1 LEU A  95      45.584 106.233 102.565  1.00  0.00           C  
ATOM   1443  CD2 LEU A  95      45.798 106.423 100.083  1.00  0.00           C  
ATOM   1444  H   LEU A  95      45.786 102.915 102.943  1.00  0.00           H  
ATOM   1445  HA  LEU A  95      46.282 103.048 100.113  1.00  0.00           H  
ATOM   1446  HB2 LEU A  95      47.437 104.649 102.424  1.00  0.00           H  
ATOM   1447  HB3 LEU A  95      47.978 105.079 100.873  1.00  0.00           H  
ATOM   1448  HG  LEU A  95      44.941 104.861 101.210  1.00  0.00           H  
ATOM   1449 HD11 LEU A  95      46.380 106.941 102.794  1.00  0.00           H  
ATOM   1450 HD12 LEU A  95      44.690 106.847 102.456  1.00  0.00           H  
ATOM   1451 HD13 LEU A  95      45.355 105.659 103.462  1.00  0.00           H  
ATOM   1452 HD21 LEU A  95      45.866 105.831  99.170  1.00  0.00           H  
ATOM   1453 HD22 LEU A  95      44.898 107.028 100.194  1.00  0.00           H  
ATOM   1454 HD23 LEU A  95      46.644 107.104 100.173  1.00  0.00           H  
ATOM   1455  N   LYS A  96      48.768 101.872 101.799  1.00  0.00           N  
ATOM   1456  CA  LYS A  96      49.914 100.978 101.722  1.00  0.00           C  
ATOM   1457  C   LYS A  96      49.704  99.762 100.889  1.00  0.00           C  
ATOM   1458  O   LYS A  96      50.582  99.514 100.046  1.00  0.00           O  
ATOM   1459  CB  LYS A  96      50.509 100.720 103.184  1.00  0.00           C  
ATOM   1460  CG  LYS A  96      51.917 100.029 103.033  1.00  0.00           C  
ATOM   1461  CD  LYS A  96      52.593  99.739 104.394  1.00  0.00           C  
ATOM   1462  CE  LYS A  96      52.991 101.008 105.052  1.00  0.00           C  
ATOM   1463  NZ  LYS A  96      53.690 100.669 106.402  1.00  0.00           N1+
ATOM   1464  H   LYS A  96      48.541 102.291 102.689  1.00  0.00           H  
ATOM   1465  HA  LYS A  96      50.635 101.609 101.200  1.00  0.00           H  
ATOM   1466  HB2 LYS A  96      50.644 101.713 103.613  1.00  0.00           H  
ATOM   1467  HB3 LYS A  96      49.804 100.098 103.733  1.00  0.00           H  
ATOM   1468  HG2 LYS A  96      51.685  99.024 102.681  1.00  0.00           H  
ATOM   1469  HG3 LYS A  96      52.557 100.605 102.365  1.00  0.00           H  
ATOM   1470  HD2 LYS A  96      51.905  99.237 105.074  1.00  0.00           H  
ATOM   1471  HD3 LYS A  96      53.425  99.113 104.072  1.00  0.00           H  
ATOM   1472  HE2 LYS A  96      53.629 101.631 104.426  1.00  0.00           H  
ATOM   1473  HE3 LYS A  96      52.170 101.623 105.424  1.00  0.00           H  
ATOM   1474  HZ1 LYS A  96      53.172  99.962 106.905  1.00  0.00           H  
ATOM   1475  HZ2 LYS A  96      54.559 100.184 106.224  1.00  0.00           H  
ATOM   1476  HZ3 LYS A  96      53.835 101.470 106.999  1.00  0.00           H  
ATOM   1477  N   GLU A  97      48.589  98.984 100.997  1.00  0.00           N  
ATOM   1478  CA  GLU A  97      48.267  97.820 100.228  1.00  0.00           C  
ATOM   1479  C   GLU A  97      47.809  98.207  98.748  1.00  0.00           C  
ATOM   1480  O   GLU A  97      48.133  97.410  97.876  1.00  0.00           O  
ATOM   1481  CB  GLU A  97      47.367  96.952 101.023  1.00  0.00           C  
ATOM   1482  CG  GLU A  97      47.145  95.471 100.431  1.00  0.00           C  
ATOM   1483  CD  GLU A  97      48.406  94.616 100.501  1.00  0.00           C  
ATOM   1484  OE1 GLU A  97      48.702  94.084 101.632  1.00  0.00           O  
ATOM   1485  OE2 GLU A  97      49.158  94.501  99.570  1.00  0.00           O1-
ATOM   1486  H   GLU A  97      47.919  99.201 101.722  1.00  0.00           H  
ATOM   1487  HA  GLU A  97      49.212  97.278 100.183  1.00  0.00           H  
ATOM   1488  HB2 GLU A  97      47.706  96.833 102.052  1.00  0.00           H  
ATOM   1489  HB3 GLU A  97      46.360  97.369 100.995  1.00  0.00           H  
ATOM   1490  HG2 GLU A  97      46.393  95.130 101.142  1.00  0.00           H  
ATOM   1491  HG3 GLU A  97      46.786  95.483  99.401  1.00  0.00           H  
ATOM   1492  N   ARG A  98      47.043  99.264  98.576  1.00  0.00           N  
ATOM   1493  CA  ARG A  98      46.792  99.802  97.216  1.00  0.00           C  
ATOM   1494  C   ARG A  98      48.114 100.015  96.372  1.00  0.00           C  
ATOM   1495  O   ARG A  98      48.062  99.622  95.235  1.00  0.00           O  
ATOM   1496  CB  ARG A  98      45.921 101.084  97.353  1.00  0.00           C  
ATOM   1497  CG  ARG A  98      45.385 101.474  95.963  1.00  0.00           C  
ATOM   1498  CD  ARG A  98      44.370 102.657  95.795  1.00  0.00           C  
ATOM   1499  NE  ARG A  98      44.984 103.980  96.114  1.00  0.00           N  
ATOM   1500  CZ  ARG A  98      44.382 105.191  96.225  1.00  0.00           C  
ATOM   1501  NH1 ARG A  98      43.189 105.318  95.785  1.00  0.00           N1+
ATOM   1502  NH2 ARG A  98      45.123 106.094  96.745  1.00  0.00           N  
ATOM   1503  H   ARG A  98      46.738  99.756  99.404  1.00  0.00           H  
ATOM   1504  HA  ARG A  98      46.126  99.169  96.630  1.00  0.00           H  
ATOM   1505  HB2 ARG A  98      45.122 101.012  98.091  1.00  0.00           H  
ATOM   1506  HB3 ARG A  98      46.524 101.971  97.550  1.00  0.00           H  
ATOM   1507  HG2 ARG A  98      46.142 101.775  95.239  1.00  0.00           H  
ATOM   1508  HG3 ARG A  98      44.902 100.601  95.524  1.00  0.00           H  
ATOM   1509  HD2 ARG A  98      44.050 102.597  94.755  1.00  0.00           H  
ATOM   1510  HD3 ARG A  98      43.504 102.452  96.424  1.00  0.00           H  
ATOM   1511  HE  ARG A  98      45.847 103.975  96.637  1.00  0.00           H  
ATOM   1512 HH11 ARG A  98      42.734 104.459  95.509  1.00  0.00           H  
ATOM   1513 HH12 ARG A  98      42.758 106.218  95.945  1.00  0.00           H  
ATOM   1514 HH21 ARG A  98      46.116 105.911  96.788  1.00  0.00           H  
ATOM   1515 HH22 ARG A  98      44.763 107.037  96.784  1.00  0.00           H  
ATOM   1516  N   TRP A  99      49.174 100.465  97.062  1.00  0.00           N  
ATOM   1517  CA  TRP A  99      50.448 100.743  96.454  1.00  0.00           C  
ATOM   1518  C   TRP A  99      51.193  99.428  96.014  1.00  0.00           C  
ATOM   1519  O   TRP A  99      51.613  99.310  94.841  1.00  0.00           O  
ATOM   1520  CB  TRP A  99      51.311 101.591  97.416  1.00  0.00           C  
ATOM   1521  CG  TRP A  99      52.507 102.293  96.956  1.00  0.00           C  
ATOM   1522  CD1 TRP A  99      53.357 101.754  96.123  1.00  0.00           C  
ATOM   1523  CD2 TRP A  99      52.949 103.633  97.344  1.00  0.00           C  
ATOM   1524  CE2 TRP A  99      54.229 103.813  96.659  1.00  0.00           C  
ATOM   1525  CE3 TRP A  99      52.426 104.781  97.952  1.00  0.00           C  
ATOM   1526  NE1 TRP A  99      54.399 102.604  95.959  1.00  0.00           N  
ATOM   1527  CZ2 TRP A  99      54.952 104.951  96.791  1.00  0.00           C  
ATOM   1528  CZ3 TRP A  99      53.165 105.959  98.124  1.00  0.00           C  
ATOM   1529  CH2 TRP A  99      54.384 106.060  97.453  1.00  0.00           C  
ATOM   1530  H   TRP A  99      48.945 100.813  97.982  1.00  0.00           H  
ATOM   1531  HA  TRP A  99      50.259 101.381  95.590  1.00  0.00           H  
ATOM   1532  HB2 TRP A  99      50.608 102.384  97.673  1.00  0.00           H  
ATOM   1533  HB3 TRP A  99      51.504 101.085  98.361  1.00  0.00           H  
ATOM   1534  HD1 TRP A  99      53.347 100.737  95.759  1.00  0.00           H  
ATOM   1535  HE1 TRP A  99      55.284 102.327  95.557  1.00  0.00           H  
ATOM   1536  HE3 TRP A  99      51.383 104.676  98.214  1.00  0.00           H  
ATOM   1537  HZ2 TRP A  99      55.872 105.003  96.227  1.00  0.00           H  
ATOM   1538  HZ3 TRP A  99      52.763 106.902  98.466  1.00  0.00           H  
ATOM   1539  HH2 TRP A  99      55.013 106.939  97.476  1.00  0.00           H  
ATOM   1540  N   ASN A 100      51.220  98.426  96.906  1.00  0.00           N  
ATOM   1541  CA  ASN A 100      51.695  97.044  96.762  1.00  0.00           C  
ATOM   1542  C   ASN A 100      50.989  96.371  95.602  1.00  0.00           C  
ATOM   1543  O   ASN A 100      51.555  95.468  94.949  1.00  0.00           O  
ATOM   1544  CB  ASN A 100      51.595  96.290  98.013  1.00  0.00           C  
ATOM   1545  CG  ASN A 100      52.190  94.846  97.889  1.00  0.00           C  
ATOM   1546  ND2 ASN A 100      51.619  93.804  98.510  1.00  0.00           N  
ATOM   1547  OD1 ASN A 100      53.202  94.679  97.241  1.00  0.00           O  
ATOM   1548  H   ASN A 100      50.751  98.532  97.795  1.00  0.00           H  
ATOM   1549  HA  ASN A 100      52.750  97.105  96.497  1.00  0.00           H  
ATOM   1550  HB2 ASN A 100      52.199  96.777  98.779  1.00  0.00           H  
ATOM   1551  HB3 ASN A 100      50.615  96.305  98.488  1.00  0.00           H  
ATOM   1552 HD21 ASN A 100      52.018  92.886  98.371  1.00  0.00           H  
ATOM   1553 HD22 ASN A 100      50.687  93.941  98.874  1.00  0.00           H  
ATOM   1554  N   ARG A 101      49.740  96.722  95.215  1.00  0.00           N  
ATOM   1555  CA  ARG A 101      49.003  96.065  94.145  1.00  0.00           C  
ATOM   1556  C   ARG A 101      48.334  97.005  93.120  1.00  0.00           C  
ATOM   1557  O   ARG A 101      47.511  96.565  92.307  1.00  0.00           O  
ATOM   1558  CB  ARG A 101      47.948  95.183  94.890  1.00  0.00           C  
ATOM   1559  CG  ARG A 101      47.460  93.924  94.293  1.00  0.00           C  
ATOM   1560  CD  ARG A 101      48.532  92.772  94.419  1.00  0.00           C  
ATOM   1561  NE  ARG A 101      47.915  91.459  94.120  1.00  0.00           N  
ATOM   1562  CZ  ARG A 101      46.959  90.804  94.725  1.00  0.00           C  
ATOM   1563  NH1 ARG A 101      46.602  91.028  95.955  1.00  0.00           N1+
ATOM   1564  NH2 ARG A 101      46.448  89.796  94.198  1.00  0.00           N  
ATOM   1565  H   ARG A 101      49.240  97.473  95.670  1.00  0.00           H  
ATOM   1566  HA  ARG A 101      49.657  95.382  93.605  1.00  0.00           H  
ATOM   1567  HB2 ARG A 101      48.284  94.935  95.897  1.00  0.00           H  
ATOM   1568  HB3 ARG A 101      47.143  95.881  95.126  1.00  0.00           H  
ATOM   1569  HG2 ARG A 101      46.562  93.736  94.881  1.00  0.00           H  
ATOM   1570  HG3 ARG A 101      47.197  94.038  93.241  1.00  0.00           H  
ATOM   1571  HD2 ARG A 101      49.327  93.088  93.744  1.00  0.00           H  
ATOM   1572  HD3 ARG A 101      48.938  92.708  95.428  1.00  0.00           H  
ATOM   1573  HE  ARG A 101      48.198  91.064  93.235  1.00  0.00           H  
ATOM   1574 HH11 ARG A 101      46.992  91.818  96.449  1.00  0.00           H  
ATOM   1575 HH12 ARG A 101      45.975  90.417  96.458  1.00  0.00           H  
ATOM   1576 HH21 ARG A 101      46.806  89.529  93.292  1.00  0.00           H  
ATOM   1577 HH22 ARG A 101      45.739  89.258  94.677  1.00  0.00           H  
ATOM   1578  N   ARG A 102      48.902  98.219  92.972  1.00  0.00           N  
ATOM   1579  CA  ARG A 102      48.298  99.173  91.965  1.00  0.00           C  
ATOM   1580  C   ARG A 102      48.245  98.722  90.551  1.00  0.00           C  
ATOM   1581  O   ARG A 102      47.427  99.108  89.744  1.00  0.00           O  
ATOM   1582  CB  ARG A 102      49.070 100.515  92.063  1.00  0.00           C  
ATOM   1583  CG  ARG A 102      48.372 101.881  91.605  1.00  0.00           C  
ATOM   1584  CD  ARG A 102      47.133 102.268  92.340  1.00  0.00           C  
ATOM   1585  NE  ARG A 102      46.286 103.117  91.530  1.00  0.00           N  
ATOM   1586  CZ  ARG A 102      45.766 104.327  91.897  1.00  0.00           C  
ATOM   1587  NH1 ARG A 102      45.914 104.894  93.083  1.00  0.00           N1+
ATOM   1588  NH2 ARG A 102      45.017 104.973  91.011  1.00  0.00           N  
ATOM   1589  H   ARG A 102      49.597  98.593  93.603  1.00  0.00           H  
ATOM   1590  HA  ARG A 102      47.256  99.208  92.282  1.00  0.00           H  
ATOM   1591  HB2 ARG A 102      49.413 100.618  93.092  1.00  0.00           H  
ATOM   1592  HB3 ARG A 102      50.028 100.448  91.546  1.00  0.00           H  
ATOM   1593  HG2 ARG A 102      49.173 102.617  91.536  1.00  0.00           H  
ATOM   1594  HG3 ARG A 102      47.992 101.703  90.599  1.00  0.00           H  
ATOM   1595  HD2 ARG A 102      46.654 101.289  92.310  1.00  0.00           H  
ATOM   1596  HD3 ARG A 102      47.197 102.682  93.346  1.00  0.00           H  
ATOM   1597  HE  ARG A 102      46.310 102.890  90.546  1.00  0.00           H  
ATOM   1598 HH11 ARG A 102      46.592 104.478  93.706  1.00  0.00           H  
ATOM   1599 HH12 ARG A 102      45.703 105.858  93.300  1.00  0.00           H  
ATOM   1600 HH21 ARG A 102      44.696 104.436  90.218  1.00  0.00           H  
ATOM   1601 HH22 ARG A 102      44.431 105.720  91.356  1.00  0.00           H  
ATOM   1602  N   LYS A 103      49.067  97.751  90.107  1.00  0.00           N  
ATOM   1603  CA  LYS A 103      49.115  97.158  88.813  1.00  0.00           C  
ATOM   1604  C   LYS A 103      47.807  96.380  88.265  1.00  0.00           C  
ATOM   1605  O   LYS A 103      47.547  96.240  87.063  1.00  0.00           O  
ATOM   1606  CB  LYS A 103      50.268  96.126  88.904  1.00  0.00           C  
ATOM   1607  CG  LYS A 103      50.897  95.835  87.546  1.00  0.00           C  
ATOM   1608  CD  LYS A 103      52.248  95.079  87.461  1.00  0.00           C  
ATOM   1609  CE  LYS A 103      53.531  95.412  88.291  1.00  0.00           C  
ATOM   1610  NZ  LYS A 103      54.238  96.607  87.886  1.00  0.00           N1+
ATOM   1611  H   LYS A 103      49.851  97.598  90.725  1.00  0.00           H  
ATOM   1612  HA  LYS A 103      49.326  97.996  88.148  1.00  0.00           H  
ATOM   1613  HB2 LYS A 103      51.056  96.599  89.490  1.00  0.00           H  
ATOM   1614  HB3 LYS A 103      49.957  95.229  89.440  1.00  0.00           H  
ATOM   1615  HG2 LYS A 103      50.242  95.159  86.996  1.00  0.00           H  
ATOM   1616  HG3 LYS A 103      50.958  96.747  86.954  1.00  0.00           H  
ATOM   1617  HD2 LYS A 103      51.917  94.086  87.766  1.00  0.00           H  
ATOM   1618  HD3 LYS A 103      52.546  94.902  86.427  1.00  0.00           H  
ATOM   1619  HE2 LYS A 103      53.437  95.494  89.374  1.00  0.00           H  
ATOM   1620  HE3 LYS A 103      54.139  94.508  88.272  1.00  0.00           H  
ATOM   1621  HZ1 LYS A 103      53.602  97.390  87.854  1.00  0.00           H  
ATOM   1622  HZ2 LYS A 103      54.924  96.897  88.567  1.00  0.00           H  
ATOM   1623  HZ3 LYS A 103      54.457  96.445  86.912  1.00  0.00           H  
ATOM   1624  N   GLU A 104      46.972  95.904  89.183  1.00  0.00           N  
ATOM   1625  CA  GLU A 104      45.659  95.237  89.021  1.00  0.00           C  
ATOM   1626  C   GLU A 104      44.482  96.288  88.798  1.00  0.00           C  
ATOM   1627  O   GLU A 104      44.384  97.141  89.759  1.00  0.00           O  
ATOM   1628  CB  GLU A 104      45.350  94.271  90.211  1.00  0.00           C  
ATOM   1629  CG  GLU A 104      45.976  92.875  89.841  1.00  0.00           C  
ATOM   1630  CD  GLU A 104      45.312  92.265  88.580  1.00  0.00           C  
ATOM   1631  OE1 GLU A 104      45.976  91.505  87.872  1.00  0.00           O  
ATOM   1632  OE2 GLU A 104      44.123  92.467  88.332  1.00  0.00           O1-
ATOM   1633  H   GLU A 104      47.081  96.247  90.127  1.00  0.00           H  
ATOM   1634  HA  GLU A 104      45.632  94.567  88.162  1.00  0.00           H  
ATOM   1635  HB2 GLU A 104      45.732  94.678  91.147  1.00  0.00           H  
ATOM   1636  HB3 GLU A 104      44.267  94.164  90.287  1.00  0.00           H  
ATOM   1637  HG2 GLU A 104      47.065  92.856  89.849  1.00  0.00           H  
ATOM   1638  HG3 GLU A 104      45.802  92.202  90.680  1.00  0.00           H  
ATOM   1639  N   PRO A 105      43.617  96.234  87.836  1.00  0.00           N  
ATOM   1640  CA  PRO A 105      42.616  97.255  87.694  1.00  0.00           C  
ATOM   1641  C   PRO A 105      41.705  97.511  88.897  1.00  0.00           C  
ATOM   1642  O   PRO A 105      41.432  98.657  89.167  1.00  0.00           O  
ATOM   1643  CB  PRO A 105      41.884  96.881  86.388  1.00  0.00           C  
ATOM   1644  CG  PRO A 105      42.973  96.305  85.576  1.00  0.00           C  
ATOM   1645  CD  PRO A 105      43.690  95.490  86.582  1.00  0.00           C  
ATOM   1646  HA  PRO A 105      43.189  98.157  87.479  1.00  0.00           H  
ATOM   1647  HB2 PRO A 105      41.069  96.180  86.563  1.00  0.00           H  
ATOM   1648  HB3 PRO A 105      41.579  97.811  85.907  1.00  0.00           H  
ATOM   1649  HG2 PRO A 105      42.568  95.599  84.853  1.00  0.00           H  
ATOM   1650  HG3 PRO A 105      43.583  97.084  85.118  1.00  0.00           H  
ATOM   1651  HD2 PRO A 105      43.207  94.519  86.690  1.00  0.00           H  
ATOM   1652  HD3 PRO A 105      44.692  95.409  86.161  1.00  0.00           H  
ATOM   1653  N   ALA A 106      41.149  96.439  89.578  1.00  0.00           N  
ATOM   1654  CA  ALA A 106      40.412  96.603  90.866  1.00  0.00           C  
ATOM   1655  C   ALA A 106      41.216  97.373  91.945  1.00  0.00           C  
ATOM   1656  O   ALA A 106      40.646  98.190  92.603  1.00  0.00           O  
ATOM   1657  CB  ALA A 106      39.974  95.208  91.378  1.00  0.00           C  
ATOM   1658  H   ALA A 106      41.470  95.498  89.402  1.00  0.00           H  
ATOM   1659  HA  ALA A 106      39.483  97.100  90.586  1.00  0.00           H  
ATOM   1660  HB1 ALA A 106      39.618  94.727  90.468  1.00  0.00           H  
ATOM   1661  HB2 ALA A 106      40.797  94.596  91.747  1.00  0.00           H  
ATOM   1662  HB3 ALA A 106      39.215  95.294  92.155  1.00  0.00           H  
ATOM   1663  N   PHE A 107      42.569  97.184  92.078  1.00  0.00           N  
ATOM   1664  CA  PHE A 107      43.375  97.986  92.985  1.00  0.00           C  
ATOM   1665  C   PHE A 107      43.711  99.399  92.377  1.00  0.00           C  
ATOM   1666  O   PHE A 107      43.747 100.320  93.196  1.00  0.00           O  
ATOM   1667  CB  PHE A 107      44.514  97.165  93.549  1.00  0.00           C  
ATOM   1668  CG  PHE A 107      44.318  96.007  94.469  1.00  0.00           C  
ATOM   1669  CD1 PHE A 107      43.889  94.781  93.921  1.00  0.00           C  
ATOM   1670  CD2 PHE A 107      44.601  96.112  95.839  1.00  0.00           C  
ATOM   1671  CE1 PHE A 107      43.508  93.718  94.796  1.00  0.00           C  
ATOM   1672  CE2 PHE A 107      44.240  95.065  96.679  1.00  0.00           C  
ATOM   1673  CZ  PHE A 107      43.666  93.873  96.168  1.00  0.00           C  
ATOM   1674  H   PHE A 107      43.027  96.688  91.327  1.00  0.00           H  
ATOM   1675  HA  PHE A 107      42.747  98.222  93.844  1.00  0.00           H  
ATOM   1676  HB2 PHE A 107      45.098  96.820  92.696  1.00  0.00           H  
ATOM   1677  HB3 PHE A 107      45.094  97.843  94.175  1.00  0.00           H  
ATOM   1678  HD1 PHE A 107      43.757  94.694  92.852  1.00  0.00           H  
ATOM   1679  HD2 PHE A 107      45.011  96.993  96.310  1.00  0.00           H  
ATOM   1680  HE1 PHE A 107      43.063  92.808  94.420  1.00  0.00           H  
ATOM   1681  HE2 PHE A 107      44.410  95.137  97.743  1.00  0.00           H  
ATOM   1682  HZ  PHE A 107      43.359  93.119  96.878  1.00  0.00           H  
ATOM   1683  N   ASP A 108      43.787  99.628  91.115  1.00  0.00           N  
ATOM   1684  CA  ASP A 108      43.880 100.990  90.478  1.00  0.00           C  
ATOM   1685  C   ASP A 108      42.590 101.760  90.699  1.00  0.00           C  
ATOM   1686  O   ASP A 108      42.513 102.997  90.642  1.00  0.00           O  
ATOM   1687  CB  ASP A 108      44.100 100.819  88.978  1.00  0.00           C  
ATOM   1688  CG  ASP A 108      44.982 101.956  88.332  1.00  0.00           C  
ATOM   1689  OD1 ASP A 108      45.267 101.913  87.133  1.00  0.00           O  
ATOM   1690  OD2 ASP A 108      45.357 102.973  88.958  1.00  0.00           O1-
ATOM   1691  H   ASP A 108      43.772  98.791  90.550  1.00  0.00           H  
ATOM   1692  HA  ASP A 108      44.671 101.500  91.028  1.00  0.00           H  
ATOM   1693  HB2 ASP A 108      44.582  99.865  88.766  1.00  0.00           H  
ATOM   1694  HB3 ASP A 108      43.158 100.800  88.431  1.00  0.00           H  
ATOM   1695  N   LYS A 109      41.447 101.031  90.843  1.00  0.00           N  
ATOM   1696  CA  LYS A 109      40.079 101.606  90.947  1.00  0.00           C  
ATOM   1697  C   LYS A 109      39.751 101.913  92.460  1.00  0.00           C  
ATOM   1698  O   LYS A 109      38.815 102.633  92.711  1.00  0.00           O  
ATOM   1699  CB  LYS A 109      39.100 100.539  90.449  1.00  0.00           C  
ATOM   1700  CG  LYS A 109      38.828 100.680  88.953  1.00  0.00           C  
ATOM   1701  CD  LYS A 109      38.250  99.443  88.217  1.00  0.00           C  
ATOM   1702  CE  LYS A 109      37.047  98.843  88.983  1.00  0.00           C  
ATOM   1703  NZ  LYS A 109      36.402  97.778  88.134  1.00  0.00           N1+
ATOM   1704  H   LYS A 109      41.437 100.049  90.608  1.00  0.00           H  
ATOM   1705  HA  LYS A 109      39.928 102.522  90.375  1.00  0.00           H  
ATOM   1706  HB2 LYS A 109      39.552  99.587  90.729  1.00  0.00           H  
ATOM   1707  HB3 LYS A 109      38.161 100.622  90.997  1.00  0.00           H  
ATOM   1708  HG2 LYS A 109      38.302 101.613  88.752  1.00  0.00           H  
ATOM   1709  HG3 LYS A 109      39.818 100.912  88.559  1.00  0.00           H  
ATOM   1710  HD2 LYS A 109      38.043  99.779  87.200  1.00  0.00           H  
ATOM   1711  HD3 LYS A 109      39.052  98.706  88.198  1.00  0.00           H  
ATOM   1712  HE2 LYS A 109      37.394  98.419  89.926  1.00  0.00           H  
ATOM   1713  HE3 LYS A 109      36.353  99.657  89.192  1.00  0.00           H  
ATOM   1714  HZ1 LYS A 109      37.037  96.993  88.161  1.00  0.00           H  
ATOM   1715  HZ2 LYS A 109      35.573  97.444  88.605  1.00  0.00           H  
ATOM   1716  HZ3 LYS A 109      36.186  97.980  87.168  1.00  0.00           H  
ATOM   1717  N   TRP A 110      40.498 101.328  93.396  1.00  0.00           N  
ATOM   1718  CA  TRP A 110      40.080 101.258  94.830  1.00  0.00           C  
ATOM   1719  C   TRP A 110      40.207 102.683  95.444  1.00  0.00           C  
ATOM   1720  O   TRP A 110      41.293 103.248  95.585  1.00  0.00           O  
ATOM   1721  CB  TRP A 110      40.933 100.208  95.589  1.00  0.00           C  
ATOM   1722  CG  TRP A 110      40.678  99.846  96.987  1.00  0.00           C  
ATOM   1723  CD1 TRP A 110      39.614 100.307  97.712  1.00  0.00           C  
ATOM   1724  CD2 TRP A 110      41.452  99.038  97.879  1.00  0.00           C  
ATOM   1725  CE2 TRP A 110      40.893  99.064  99.122  1.00  0.00           C  
ATOM   1726  CE3 TRP A 110      42.652  98.363  97.754  1.00  0.00           C  
ATOM   1727  NE1 TRP A 110      39.755  99.737  98.962  1.00  0.00           N  
ATOM   1728  CZ2 TRP A 110      41.457  98.493 100.272  1.00  0.00           C  
ATOM   1729  CZ3 TRP A 110      43.296  97.780  98.893  1.00  0.00           C  
ATOM   1730  CH2 TRP A 110      42.728  97.917 100.209  1.00  0.00           C  
ATOM   1731  H   TRP A 110      41.126 100.585  93.126  1.00  0.00           H  
ATOM   1732  HA  TRP A 110      39.034 100.950  94.844  1.00  0.00           H  
ATOM   1733  HB2 TRP A 110      40.553  99.328  95.072  1.00  0.00           H  
ATOM   1734  HB3 TRP A 110      41.979 100.342  95.313  1.00  0.00           H  
ATOM   1735  HD1 TRP A 110      38.794 100.911  97.351  1.00  0.00           H  
ATOM   1736  HE1 TRP A 110      39.121 100.046  99.685  1.00  0.00           H  
ATOM   1737  HE3 TRP A 110      43.144  98.345  96.793  1.00  0.00           H  
ATOM   1738  HZ2 TRP A 110      40.954  98.580 101.225  1.00  0.00           H  
ATOM   1739  HZ3 TRP A 110      44.310  97.411  98.838  1.00  0.00           H  
ATOM   1740  HH2 TRP A 110      43.261  97.673 101.116  1.00  0.00           H  
ATOM   1741  N   VAL A 111      39.090 103.253  95.735  1.00  0.00           N  
ATOM   1742  CA  VAL A 111      39.062 104.598  96.365  1.00  0.00           C  
ATOM   1743  C   VAL A 111      39.327 104.434  97.860  1.00  0.00           C  
ATOM   1744  O   VAL A 111      38.651 103.620  98.530  1.00  0.00           O  
ATOM   1745  CB  VAL A 111      37.740 105.264  96.010  1.00  0.00           C  
ATOM   1746  CG1 VAL A 111      37.589 106.550  96.841  1.00  0.00           C  
ATOM   1747  CG2 VAL A 111      37.627 105.724  94.548  1.00  0.00           C  
ATOM   1748  H   VAL A 111      38.194 102.796  95.632  1.00  0.00           H  
ATOM   1749  HA  VAL A 111      39.905 105.253  96.145  1.00  0.00           H  
ATOM   1750  HB  VAL A 111      36.949 104.538  96.201  1.00  0.00           H  
ATOM   1751 HG11 VAL A 111      36.817 107.212  96.447  1.00  0.00           H  
ATOM   1752 HG12 VAL A 111      37.418 106.323  97.893  1.00  0.00           H  
ATOM   1753 HG13 VAL A 111      38.573 107.015  96.776  1.00  0.00           H  
ATOM   1754 HG21 VAL A 111      38.176 105.035  93.908  1.00  0.00           H  
ATOM   1755 HG22 VAL A 111      36.636 105.962  94.163  1.00  0.00           H  
ATOM   1756 HG23 VAL A 111      38.264 106.607  94.505  1.00  0.00           H  
ATOM   1757  N   ILE A 112      40.134 105.299  98.483  1.00  0.00           N  
ATOM   1758  CA  ILE A 112      40.578 105.298  99.891  1.00  0.00           C  
ATOM   1759  C   ILE A 112      40.605 106.773 100.426  1.00  0.00           C  
ATOM   1760  O   ILE A 112      41.356 107.609  99.923  1.00  0.00           O  
ATOM   1761  CB  ILE A 112      41.864 104.545 100.122  1.00  0.00           C  
ATOM   1762  CG1 ILE A 112      41.970 103.313  99.134  1.00  0.00           C  
ATOM   1763  CG2 ILE A 112      42.033 104.128 101.623  1.00  0.00           C  
ATOM   1764  CD1 ILE A 112      43.116 102.356  99.443  1.00  0.00           C  
ATOM   1765  H   ILE A 112      40.598 105.977  97.895  1.00  0.00           H  
ATOM   1766  HA  ILE A 112      39.779 104.735 100.374  1.00  0.00           H  
ATOM   1767  HB  ILE A 112      42.724 105.181  99.911  1.00  0.00           H  
ATOM   1768 HG12 ILE A 112      41.037 102.749  99.126  1.00  0.00           H  
ATOM   1769 HG13 ILE A 112      42.159 103.697  98.132  1.00  0.00           H  
ATOM   1770 HG21 ILE A 112      41.263 103.428 101.948  1.00  0.00           H  
ATOM   1771 HG22 ILE A 112      43.032 103.742 101.824  1.00  0.00           H  
ATOM   1772 HG23 ILE A 112      41.930 105.064 102.172  1.00  0.00           H  
ATOM   1773 HD11 ILE A 112      43.112 102.175 100.518  1.00  0.00           H  
ATOM   1774 HD12 ILE A 112      43.076 101.457  98.829  1.00  0.00           H  
ATOM   1775 HD13 ILE A 112      44.034 102.914  99.256  1.00  0.00           H  
ATOM   1776  N   GLU A 113      39.823 107.109 101.454  1.00  0.00           N  
ATOM   1777  CA  GLU A 113      39.662 108.449 101.968  1.00  0.00           C  
ATOM   1778  C   GLU A 113      39.267 108.473 103.435  1.00  0.00           C  
ATOM   1779  O   GLU A 113      38.502 107.606 103.773  1.00  0.00           O  
ATOM   1780  CB  GLU A 113      38.563 109.124 101.209  1.00  0.00           C  
ATOM   1781  CG  GLU A 113      38.547 109.166  99.616  1.00  0.00           C  
ATOM   1782  CD  GLU A 113      39.695 110.000  99.053  1.00  0.00           C  
ATOM   1783  OE1 GLU A 113      40.017 109.916  97.863  1.00  0.00           O  
ATOM   1784  OE2 GLU A 113      40.313 110.746  99.788  1.00  0.00           O1-
ATOM   1785  H   GLU A 113      39.207 106.395 101.815  1.00  0.00           H  
ATOM   1786  HA  GLU A 113      40.618 108.961 101.856  1.00  0.00           H  
ATOM   1787  HB2 GLU A 113      37.656 108.568 101.449  1.00  0.00           H  
ATOM   1788  HB3 GLU A 113      38.422 110.135 101.592  1.00  0.00           H  
ATOM   1789  HG2 GLU A 113      38.708 108.139  99.291  1.00  0.00           H  
ATOM   1790  HG3 GLU A 113      37.603 109.540  99.219  1.00  0.00           H  
ATOM   1791  N   GLU A 114      39.766 109.407 104.237  1.00  0.00           N  
ATOM   1792  CA  GLU A 114      39.266 109.529 105.575  1.00  0.00           C  
ATOM   1793  C   GLU A 114      37.853 110.129 105.635  1.00  0.00           C  
ATOM   1794  O   GLU A 114      37.575 111.212 105.108  1.00  0.00           O  
ATOM   1795  CB  GLU A 114      40.243 110.359 106.463  1.00  0.00           C  
ATOM   1796  CG  GLU A 114      39.977 110.500 107.952  1.00  0.00           C  
ATOM   1797  CD  GLU A 114      40.389 111.800 108.548  1.00  0.00           C  
ATOM   1798  OE1 GLU A 114      39.531 112.567 109.060  1.00  0.00           O  
ATOM   1799  OE2 GLU A 114      41.602 112.028 108.637  1.00  0.00           O1-
ATOM   1800  H   GLU A 114      40.417 110.112 103.922  1.00  0.00           H  
ATOM   1801  HA  GLU A 114      39.284 108.596 106.139  1.00  0.00           H  
ATOM   1802  HB2 GLU A 114      41.233 109.969 106.226  1.00  0.00           H  
ATOM   1803  HB3 GLU A 114      40.142 111.361 106.045  1.00  0.00           H  
ATOM   1804  HG2 GLU A 114      38.888 110.504 107.893  1.00  0.00           H  
ATOM   1805  HG3 GLU A 114      40.359 109.624 108.477  1.00  0.00           H  
ATOM   1806  N   ALA A 115      36.923 109.381 106.284  1.00  0.00           N  
ATOM   1807  CA  ALA A 115      35.536 109.845 106.446  1.00  0.00           C  
ATOM   1808  C   ALA A 115      34.926 109.224 107.675  1.00  0.00           C  
ATOM   1809  O   ALA A 115      35.456 108.344 108.288  1.00  0.00           O  
ATOM   1810  CB  ALA A 115      34.704 109.528 105.193  1.00  0.00           C  
ATOM   1811  H   ALA A 115      37.217 108.539 106.756  1.00  0.00           H  
ATOM   1812  HA  ALA A 115      35.546 110.919 106.632  1.00  0.00           H  
ATOM   1813  HB1 ALA A 115      35.194 109.787 104.254  1.00  0.00           H  
ATOM   1814  HB2 ALA A 115      34.382 108.490 105.277  1.00  0.00           H  
ATOM   1815  HB3 ALA A 115      33.767 110.085 105.195  1.00  0.00           H  
ATOM   1816  N   ASN A 116      33.794 109.854 108.104  1.00  0.00           N  
ATOM   1817  CA  ASN A 116      33.117 109.409 109.305  1.00  0.00           C  
ATOM   1818  C   ASN A 116      31.648 109.132 109.040  1.00  0.00           C  
ATOM   1819  O   ASN A 116      30.890 109.861 108.395  1.00  0.00           O  
ATOM   1820  CB  ASN A 116      33.390 110.454 110.418  1.00  0.00           C  
ATOM   1821  CG  ASN A 116      32.834 110.158 111.855  1.00  0.00           C  
ATOM   1822  ND2 ASN A 116      33.653 110.271 112.868  1.00  0.00           N  
ATOM   1823  OD1 ASN A 116      31.694 109.835 112.006  1.00  0.00           O  
ATOM   1824  H   ASN A 116      33.535 110.647 107.534  1.00  0.00           H  
ATOM   1825  HA  ASN A 116      33.525 108.474 109.691  1.00  0.00           H  
ATOM   1826  HB2 ASN A 116      34.456 110.660 110.512  1.00  0.00           H  
ATOM   1827  HB3 ASN A 116      32.884 111.397 110.212  1.00  0.00           H  
ATOM   1828 HD21 ASN A 116      33.312 110.158 113.813  1.00  0.00           H  
ATOM   1829 HD22 ASN A 116      34.543 110.713 112.690  1.00  0.00           H  
ATOM   1830  N   TRP A 117      31.000 108.220 109.794  1.00  0.00           N  
ATOM   1831  CA  TRP A 117      29.634 107.756 109.723  1.00  0.00           C  
ATOM   1832  C   TRP A 117      28.714 108.952 109.990  1.00  0.00           C  
ATOM   1833  O   TRP A 117      27.663 109.005 109.441  1.00  0.00           O  
ATOM   1834  CB  TRP A 117      29.493 106.638 110.825  1.00  0.00           C  
ATOM   1835  CG  TRP A 117      30.443 105.507 110.736  1.00  0.00           C  
ATOM   1836  CD1 TRP A 117      31.228 105.231 109.663  1.00  0.00           C  
ATOM   1837  CD2 TRP A 117      30.989 104.646 111.839  1.00  0.00           C  
ATOM   1838  CE2 TRP A 117      31.969 103.859 111.285  1.00  0.00           C  
ATOM   1839  CE3 TRP A 117      30.781 104.583 113.210  1.00  0.00           C  
ATOM   1840  NE1 TRP A 117      32.045 104.161 109.970  1.00  0.00           N  
ATOM   1841  CZ2 TRP A 117      32.794 103.052 112.019  1.00  0.00           C  
ATOM   1842  CZ3 TRP A 117      31.582 103.742 113.974  1.00  0.00           C  
ATOM   1843  CH2 TRP A 117      32.570 102.909 113.395  1.00  0.00           C  
ATOM   1844  H   TRP A 117      31.649 107.769 110.424  1.00  0.00           H  
ATOM   1845  HA  TRP A 117      29.376 107.240 108.799  1.00  0.00           H  
ATOM   1846  HB2 TRP A 117      29.663 107.141 111.777  1.00  0.00           H  
ATOM   1847  HB3 TRP A 117      28.481 106.237 110.783  1.00  0.00           H  
ATOM   1848  HD1 TRP A 117      31.346 105.754 108.726  1.00  0.00           H  
ATOM   1849  HE1 TRP A 117      32.634 103.707 109.286  1.00  0.00           H  
ATOM   1850  HE3 TRP A 117      30.147 105.374 113.583  1.00  0.00           H  
ATOM   1851  HZ2 TRP A 117      33.699 102.652 111.584  1.00  0.00           H  
ATOM   1852  HZ3 TRP A 117      31.367 103.683 115.031  1.00  0.00           H  
ATOM   1853  HH2 TRP A 117      33.311 102.449 114.032  1.00  0.00           H  
ATOM   1854  N   LEU A 118      29.180 109.986 110.723  1.00  0.00           N  
ATOM   1855  CA  LEU A 118      28.336 111.095 110.956  1.00  0.00           C  
ATOM   1856  C   LEU A 118      28.184 112.090 109.748  1.00  0.00           C  
ATOM   1857  O   LEU A 118      27.199 112.913 109.735  1.00  0.00           O  
ATOM   1858  CB  LEU A 118      28.742 111.948 112.160  1.00  0.00           C  
ATOM   1859  CG  LEU A 118      28.622 111.152 113.460  1.00  0.00           C  
ATOM   1860  CD1 LEU A 118      29.409 111.718 114.617  1.00  0.00           C  
ATOM   1861  CD2 LEU A 118      27.175 111.070 113.919  1.00  0.00           C  
ATOM   1862  H   LEU A 118      30.076 109.935 111.185  1.00  0.00           H  
ATOM   1863  HA  LEU A 118      27.343 110.707 111.185  1.00  0.00           H  
ATOM   1864  HB2 LEU A 118      29.803 112.184 112.076  1.00  0.00           H  
ATOM   1865  HB3 LEU A 118      28.119 112.839 112.253  1.00  0.00           H  
ATOM   1866  HG  LEU A 118      29.161 110.215 113.323  1.00  0.00           H  
ATOM   1867 HD11 LEU A 118      28.901 112.632 114.923  1.00  0.00           H  
ATOM   1868 HD12 LEU A 118      29.499 110.915 115.348  1.00  0.00           H  
ATOM   1869 HD13 LEU A 118      30.451 111.960 114.410  1.00  0.00           H  
ATOM   1870 HD21 LEU A 118      26.531 110.588 113.184  1.00  0.00           H  
ATOM   1871 HD22 LEU A 118      27.127 110.607 114.905  1.00  0.00           H  
ATOM   1872 HD23 LEU A 118      26.821 112.100 113.981  1.00  0.00           H  
ATOM   1873  N   THR A 119      29.023 112.053 108.737  1.00  0.00           N  
ATOM   1874  CA  THR A 119      29.365 113.189 107.852  1.00  0.00           C  
ATOM   1875  C   THR A 119      29.595 112.845 106.396  1.00  0.00           C  
ATOM   1876  O   THR A 119      30.138 113.625 105.653  1.00  0.00           O  
ATOM   1877  CB  THR A 119      30.527 114.077 108.432  1.00  0.00           C  
ATOM   1878  CG2 THR A 119      30.125 114.942 109.643  1.00  0.00           C  
ATOM   1879  OG1 THR A 119      31.571 113.249 108.900  1.00  0.00           O  
ATOM   1880  H   THR A 119      29.671 111.278 108.746  1.00  0.00           H  
ATOM   1881  HA  THR A 119      28.514 113.869 107.900  1.00  0.00           H  
ATOM   1882  HB  THR A 119      30.994 114.776 107.739  1.00  0.00           H  
ATOM   1883  HG1 THR A 119      32.064 112.886 108.162  1.00  0.00           H  
ATOM   1884 HG21 THR A 119      29.737 114.400 110.506  1.00  0.00           H  
ATOM   1885 HG22 THR A 119      31.000 115.546 109.881  1.00  0.00           H  
ATOM   1886 HG23 THR A 119      29.397 115.675 109.294  1.00  0.00           H  
ATOM   1887  N   LEU A 120      29.137 111.693 106.020  1.00  0.00           N  
ATOM   1888  CA  LEU A 120      29.411 111.156 104.680  1.00  0.00           C  
ATOM   1889  C   LEU A 120      28.890 111.970 103.467  1.00  0.00           C  
ATOM   1890  O   LEU A 120      29.510 112.055 102.424  1.00  0.00           O  
ATOM   1891  CB  LEU A 120      28.890 109.767 104.580  1.00  0.00           C  
ATOM   1892  CG  LEU A 120      29.533 108.770 105.603  1.00  0.00           C  
ATOM   1893  CD1 LEU A 120      29.001 107.414 105.200  1.00  0.00           C  
ATOM   1894  CD2 LEU A 120      31.020 108.610 105.471  1.00  0.00           C  
ATOM   1895  H   LEU A 120      28.840 111.114 106.792  1.00  0.00           H  
ATOM   1896  HA  LEU A 120      30.480 111.087 104.478  1.00  0.00           H  
ATOM   1897  HB2 LEU A 120      27.808 109.686 104.692  1.00  0.00           H  
ATOM   1898  HB3 LEU A 120      29.239 109.398 103.616  1.00  0.00           H  
ATOM   1899  HG  LEU A 120      29.227 109.126 106.586  1.00  0.00           H  
ATOM   1900 HD11 LEU A 120      28.026 107.440 105.686  1.00  0.00           H  
ATOM   1901 HD12 LEU A 120      28.952 107.084 104.162  1.00  0.00           H  
ATOM   1902 HD13 LEU A 120      29.430 106.589 105.767  1.00  0.00           H  
ATOM   1903 HD21 LEU A 120      31.597 109.488 105.758  1.00  0.00           H  
ATOM   1904 HD22 LEU A 120      31.324 107.804 106.140  1.00  0.00           H  
ATOM   1905 HD23 LEU A 120      31.341 108.272 104.485  1.00  0.00           H  
ATOM   1906  N   ASP A 121      27.757 112.718 103.717  1.00  0.00           N  
ATOM   1907  CA  ASP A 121      27.164 113.711 102.834  1.00  0.00           C  
ATOM   1908  C   ASP A 121      27.890 115.011 102.608  1.00  0.00           C  
ATOM   1909  O   ASP A 121      27.251 115.883 102.020  1.00  0.00           O  
ATOM   1910  CB  ASP A 121      25.666 113.880 103.184  1.00  0.00           C  
ATOM   1911  CG  ASP A 121      25.408 114.470 104.581  1.00  0.00           C  
ATOM   1912  OD1 ASP A 121      24.256 114.816 104.776  1.00  0.00           O  
ATOM   1913  OD2 ASP A 121      26.328 114.718 105.394  1.00  0.00           O1-
ATOM   1914  H   ASP A 121      27.306 112.549 104.604  1.00  0.00           H  
ATOM   1915  HA  ASP A 121      27.128 113.192 101.876  1.00  0.00           H  
ATOM   1916  HB2 ASP A 121      25.179 114.339 102.324  1.00  0.00           H  
ATOM   1917  HB3 ASP A 121      25.286 112.862 103.098  1.00  0.00           H  
ATOM   1918  N   LYS A 122      29.108 115.158 103.073  1.00  0.00           N  
ATOM   1919  CA  LYS A 122      30.102 116.270 103.003  1.00  0.00           C  
ATOM   1920  C   LYS A 122      31.464 115.657 102.830  1.00  0.00           C  
ATOM   1921  O   LYS A 122      32.304 116.146 102.044  1.00  0.00           O  
ATOM   1922  CB  LYS A 122      30.030 116.944 104.440  1.00  0.00           C  
ATOM   1923  CG  LYS A 122      28.660 117.486 104.785  1.00  0.00           C  
ATOM   1924  CD  LYS A 122      28.551 118.085 106.176  1.00  0.00           C  
ATOM   1925  CE  LYS A 122      27.110 118.393 106.621  1.00  0.00           C  
ATOM   1926  NZ  LYS A 122      26.330 117.094 106.730  1.00  0.00           N1+
ATOM   1927  H   LYS A 122      29.541 114.330 103.457  1.00  0.00           H  
ATOM   1928  HA  LYS A 122      29.883 116.904 102.143  1.00  0.00           H  
ATOM   1929  HB2 LYS A 122      30.237 116.180 105.190  1.00  0.00           H  
ATOM   1930  HB3 LYS A 122      30.730 117.776 104.512  1.00  0.00           H  
ATOM   1931  HG2 LYS A 122      28.354 118.225 104.044  1.00  0.00           H  
ATOM   1932  HG3 LYS A 122      27.981 116.649 104.621  1.00  0.00           H  
ATOM   1933  HD2 LYS A 122      29.060 117.376 106.826  1.00  0.00           H  
ATOM   1934  HD3 LYS A 122      29.109 119.005 106.345  1.00  0.00           H  
ATOM   1935  HE2 LYS A 122      27.134 118.949 107.559  1.00  0.00           H  
ATOM   1936  HE3 LYS A 122      26.762 119.129 105.896  1.00  0.00           H  
ATOM   1937  HZ1 LYS A 122      25.344 117.244 106.569  1.00  0.00           H  
ATOM   1938  HZ2 LYS A 122      26.720 116.350 106.170  1.00  0.00           H  
ATOM   1939  HZ3 LYS A 122      26.479 116.531 107.555  1.00  0.00           H  
ATOM   1940  N   ASP A 123      31.812 114.560 103.590  1.00  0.00           N  
ATOM   1941  CA  ASP A 123      33.069 113.782 103.422  1.00  0.00           C  
ATOM   1942  C   ASP A 123      33.308 112.987 102.122  1.00  0.00           C  
ATOM   1943  O   ASP A 123      34.459 112.875 101.650  1.00  0.00           O  
ATOM   1944  CB  ASP A 123      33.331 112.759 104.502  1.00  0.00           C  
ATOM   1945  CG  ASP A 123      33.162 113.292 105.906  1.00  0.00           C  
ATOM   1946  OD1 ASP A 123      32.937 112.470 106.817  1.00  0.00           O  
ATOM   1947  OD2 ASP A 123      33.310 114.470 106.133  1.00  0.00           O1-
ATOM   1948  H   ASP A 123      31.277 114.338 104.418  1.00  0.00           H  
ATOM   1949  HA  ASP A 123      33.912 114.469 103.491  1.00  0.00           H  
ATOM   1950  HB2 ASP A 123      32.578 111.975 104.414  1.00  0.00           H  
ATOM   1951  HB3 ASP A 123      34.288 112.244 104.429  1.00  0.00           H  
ATOM   1952  N   VAL A 124      32.343 112.359 101.568  1.00  0.00           N  
ATOM   1953  CA  VAL A 124      32.604 111.504 100.422  1.00  0.00           C  
ATOM   1954  C   VAL A 124      32.516 112.260  99.091  1.00  0.00           C  
ATOM   1955  O   VAL A 124      31.604 113.047  98.998  1.00  0.00           O  
ATOM   1956  CB  VAL A 124      31.679 110.256 100.461  1.00  0.00           C  
ATOM   1957  CG1 VAL A 124      31.999 109.229  99.375  1.00  0.00           C  
ATOM   1958  CG2 VAL A 124      31.964 109.544 101.786  1.00  0.00           C  
ATOM   1959  H   VAL A 124      31.421 112.362 101.981  1.00  0.00           H  
ATOM   1960  HA  VAL A 124      33.586 111.039 100.509  1.00  0.00           H  
ATOM   1961  HB  VAL A 124      30.629 110.547 100.430  1.00  0.00           H  
ATOM   1962 HG11 VAL A 124      31.196 108.493  99.425  1.00  0.00           H  
ATOM   1963 HG12 VAL A 124      31.987 109.820  98.459  1.00  0.00           H  
ATOM   1964 HG13 VAL A 124      32.955 108.710  99.428  1.00  0.00           H  
ATOM   1965 HG21 VAL A 124      31.406 109.969 102.621  1.00  0.00           H  
ATOM   1966 HG22 VAL A 124      31.453 108.583 101.735  1.00  0.00           H  
ATOM   1967 HG23 VAL A 124      32.993 109.357 102.093  1.00  0.00           H  
ATOM   1968  N   PRO A 125      33.343 111.957  98.051  1.00  0.00           N  
ATOM   1969  CA  PRO A 125      33.227 112.625  96.696  1.00  0.00           C  
ATOM   1970  C   PRO A 125      31.843 112.220  96.049  1.00  0.00           C  
ATOM   1971  O   PRO A 125      31.352 111.108  96.167  1.00  0.00           O  
ATOM   1972  CB  PRO A 125      34.562 112.278  96.018  1.00  0.00           C  
ATOM   1973  CG  PRO A 125      35.083 111.002  96.711  1.00  0.00           C  
ATOM   1974  CD  PRO A 125      34.604 111.169  98.154  1.00  0.00           C  
ATOM   1975  HA  PRO A 125      33.070 113.690  96.866  1.00  0.00           H  
ATOM   1976  HB2 PRO A 125      34.416 112.104  94.952  1.00  0.00           H  
ATOM   1977  HB3 PRO A 125      35.175 113.160  96.201  1.00  0.00           H  
ATOM   1978  HG2 PRO A 125      34.711 110.036  96.368  1.00  0.00           H  
ATOM   1979  HG3 PRO A 125      36.172 110.991  96.671  1.00  0.00           H  
ATOM   1980  HD2 PRO A 125      34.563 110.184  98.621  1.00  0.00           H  
ATOM   1981  HD3 PRO A 125      35.408 111.763  98.590  1.00  0.00           H  
ATOM   1982  N   ALA A 126      31.413 113.133  95.177  1.00  0.00           N  
ATOM   1983  CA  ALA A 126      30.138 112.939  94.440  1.00  0.00           C  
ATOM   1984  C   ALA A 126      30.112 111.573  93.671  1.00  0.00           C  
ATOM   1985  O   ALA A 126      31.128 111.132  93.070  1.00  0.00           O  
ATOM   1986  CB  ALA A 126      29.867 114.076  93.490  1.00  0.00           C  
ATOM   1987  H   ALA A 126      32.008 113.931  95.010  1.00  0.00           H  
ATOM   1988  HA  ALA A 126      29.348 112.801  95.179  1.00  0.00           H  
ATOM   1989  HB1 ALA A 126      30.809 114.317  92.996  1.00  0.00           H  
ATOM   1990  HB2 ALA A 126      29.166 113.836  92.690  1.00  0.00           H  
ATOM   1991  HB3 ALA A 126      29.637 114.938  94.116  1.00  0.00           H  
ATOM   1992  N   GLY A 127      28.949 110.969  93.532  1.00  0.00           N  
ATOM   1993  CA  GLY A 127      28.677 109.840  92.583  1.00  0.00           C  
ATOM   1994  C   GLY A 127      27.162 109.435  92.648  1.00  0.00           C  
ATOM   1995  O   GLY A 127      26.320 110.115  93.260  1.00  0.00           O  
ATOM   1996  H   GLY A 127      28.162 111.389  94.005  1.00  0.00           H  
ATOM   1997  HA2 GLY A 127      29.020 110.103  91.582  1.00  0.00           H  
ATOM   1998  HA3 GLY A 127      29.184 108.922  92.884  1.00  0.00           H  
ATOM   1999  N   ASP A 128      26.922 108.235  92.159  1.00  0.00           N  
ATOM   2000  CA  ASP A 128      25.522 107.707  92.056  1.00  0.00           C  
ATOM   2001  C   ASP A 128      25.209 106.725  93.230  1.00  0.00           C  
ATOM   2002  O   ASP A 128      24.225 105.921  93.095  1.00  0.00           O  
ATOM   2003  CB  ASP A 128      25.233 107.182  90.606  1.00  0.00           C  
ATOM   2004  CG  ASP A 128      26.112 106.044  90.133  1.00  0.00           C  
ATOM   2005  OD1 ASP A 128      27.076 105.648  90.846  1.00  0.00           O  
ATOM   2006  OD2 ASP A 128      25.849 105.488  89.024  1.00  0.00           O1-
ATOM   2007  H   ASP A 128      27.699 107.751  91.732  1.00  0.00           H  
ATOM   2008  HA  ASP A 128      24.790 108.501  92.209  1.00  0.00           H  
ATOM   2009  HB2 ASP A 128      24.179 106.903  90.566  1.00  0.00           H  
ATOM   2010  HB3 ASP A 128      25.339 107.974  89.866  1.00  0.00           H  
ATOM   2011  N   GLY A 129      25.986 106.694  94.304  1.00  0.00           N  
ATOM   2012  CA  GLY A 129      25.819 105.824  95.494  1.00  0.00           C  
ATOM   2013  C   GLY A 129      26.582 104.493  95.364  1.00  0.00           C  
ATOM   2014  O   GLY A 129      27.483 104.402  94.531  1.00  0.00           O  
ATOM   2015  H   GLY A 129      26.732 107.373  94.357  1.00  0.00           H  
ATOM   2016  HA2 GLY A 129      26.096 106.406  96.374  1.00  0.00           H  
ATOM   2017  HA3 GLY A 129      24.749 105.658  95.619  1.00  0.00           H  
ATOM   2018  N   PHE A 130      26.100 103.528  96.164  1.00  0.00           N  
ATOM   2019  CA  PHE A 130      26.647 102.214  96.162  1.00  0.00           C  
ATOM   2020  C   PHE A 130      25.526 101.201  96.141  1.00  0.00           C  
ATOM   2021  O   PHE A 130      24.446 101.393  96.756  1.00  0.00           O  
ATOM   2022  CB  PHE A 130      27.553 102.125  97.368  1.00  0.00           C  
ATOM   2023  CG  PHE A 130      28.697 103.212  97.446  1.00  0.00           C  
ATOM   2024  CD1 PHE A 130      28.548 104.474  98.133  1.00  0.00           C  
ATOM   2025  CD2 PHE A 130      29.805 102.926  96.688  1.00  0.00           C  
ATOM   2026  CE1 PHE A 130      29.586 105.395  98.123  1.00  0.00           C  
ATOM   2027  CE2 PHE A 130      30.856 103.823  96.685  1.00  0.00           C  
ATOM   2028  CZ  PHE A 130      30.735 105.049  97.395  1.00  0.00           C  
ATOM   2029  H   PHE A 130      25.404 103.741  96.864  1.00  0.00           H  
ATOM   2030  HA  PHE A 130      27.258 102.035  95.278  1.00  0.00           H  
ATOM   2031  HB2 PHE A 130      26.989 102.203  98.297  1.00  0.00           H  
ATOM   2032  HB3 PHE A 130      28.110 101.188  97.382  1.00  0.00           H  
ATOM   2033  HD1 PHE A 130      27.636 104.667  98.678  1.00  0.00           H  
ATOM   2034  HD2 PHE A 130      29.890 101.921  96.302  1.00  0.00           H  
ATOM   2035  HE1 PHE A 130      29.456 106.345  98.619  1.00  0.00           H  
ATOM   2036  HE2 PHE A 130      31.856 103.631  96.326  1.00  0.00           H  
ATOM   2037  HZ  PHE A 130      31.591 105.692  97.541  1.00  0.00           H  
ATOM   2038  N   ASP A 131      25.686 100.086  95.488  1.00  0.00           N  
ATOM   2039  CA  ASP A 131      24.922  98.837  95.541  1.00  0.00           C  
ATOM   2040  C   ASP A 131      24.953  98.210  96.964  1.00  0.00           C  
ATOM   2041  O   ASP A 131      24.005  97.544  97.360  1.00  0.00           O  
ATOM   2042  CB  ASP A 131      25.538  97.803  94.533  1.00  0.00           C  
ATOM   2043  CG  ASP A 131      25.626  98.330  93.107  1.00  0.00           C  
ATOM   2044  OD1 ASP A 131      26.533  97.952  92.346  1.00  0.00           O  
ATOM   2045  OD2 ASP A 131      24.736  99.094  92.711  1.00  0.00           O1-
ATOM   2046  H   ASP A 131      26.631 100.021  95.138  1.00  0.00           H  
ATOM   2047  HA  ASP A 131      23.857  98.945  95.337  1.00  0.00           H  
ATOM   2048  HB2 ASP A 131      26.560  97.539  94.800  1.00  0.00           H  
ATOM   2049  HB3 ASP A 131      24.997  96.859  94.462  1.00  0.00           H  
ATOM   2050  N   ALA A 132      25.997  98.483  97.712  1.00  0.00           N  
ATOM   2051  CA  ALA A 132      26.159  98.058  99.068  1.00  0.00           C  
ATOM   2052  C   ALA A 132      26.964  98.946  99.984  1.00  0.00           C  
ATOM   2053  O   ALA A 132      28.033  99.397  99.478  1.00  0.00           O  
ATOM   2054  CB  ALA A 132      26.658  96.655  99.101  1.00  0.00           C  
ATOM   2055  H   ALA A 132      26.877  98.727  97.281  1.00  0.00           H  
ATOM   2056  HA  ALA A 132      25.161  97.939  99.490  1.00  0.00           H  
ATOM   2057  HB1 ALA A 132      27.626  96.638  98.600  1.00  0.00           H  
ATOM   2058  HB2 ALA A 132      26.689  96.427 100.167  1.00  0.00           H  
ATOM   2059  HB3 ALA A 132      25.911  96.022  98.623  1.00  0.00           H  
ATOM   2060  N   VAL A 133      26.603  99.004 101.236  1.00  0.00           N  
ATOM   2061  CA  VAL A 133      27.403  99.587 102.310  1.00  0.00           C  
ATOM   2062  C   VAL A 133      27.632  98.572 103.388  1.00  0.00           C  
ATOM   2063  O   VAL A 133      26.712  97.806 103.827  1.00  0.00           O  
ATOM   2064  CB  VAL A 133      26.735 100.821 102.989  1.00  0.00           C  
ATOM   2065  CG1 VAL A 133      27.594 101.508 104.069  1.00  0.00           C  
ATOM   2066  CG2 VAL A 133      26.654 101.981 101.939  1.00  0.00           C  
ATOM   2067  H   VAL A 133      25.701  98.694 101.570  1.00  0.00           H  
ATOM   2068  HA  VAL A 133      28.357  99.967 101.944  1.00  0.00           H  
ATOM   2069  HB  VAL A 133      25.744 100.565 103.365  1.00  0.00           H  
ATOM   2070 HG11 VAL A 133      27.590 100.852 104.939  1.00  0.00           H  
ATOM   2071 HG12 VAL A 133      28.613 101.565 103.686  1.00  0.00           H  
ATOM   2072 HG13 VAL A 133      27.316 102.554 104.204  1.00  0.00           H  
ATOM   2073 HG21 VAL A 133      26.066 101.625 101.094  1.00  0.00           H  
ATOM   2074 HG22 VAL A 133      26.104 102.792 102.418  1.00  0.00           H  
ATOM   2075 HG23 VAL A 133      27.636 102.292 101.582  1.00  0.00           H  
ATOM   2076  N   ILE A 134      28.845  98.492 103.906  1.00  0.00           N  
ATOM   2077  CA  ILE A 134      29.259  97.352 104.782  1.00  0.00           C  
ATOM   2078  C   ILE A 134      30.041  97.856 105.999  1.00  0.00           C  
ATOM   2079  O   ILE A 134      30.871  98.745 105.875  1.00  0.00           O  
ATOM   2080  CB  ILE A 134      30.078  96.336 103.937  1.00  0.00           C  
ATOM   2081  CG1 ILE A 134      29.336  95.893 102.644  1.00  0.00           C  
ATOM   2082  CG2 ILE A 134      30.490  95.134 104.716  1.00  0.00           C  
ATOM   2083  CD1 ILE A 134      30.194  95.293 101.493  1.00  0.00           C  
ATOM   2084  H   ILE A 134      29.670  98.964 103.568  1.00  0.00           H  
ATOM   2085  HA  ILE A 134      28.393  96.817 105.174  1.00  0.00           H  
ATOM   2086  HB  ILE A 134      30.971  96.848 103.577  1.00  0.00           H  
ATOM   2087 HG12 ILE A 134      28.580  95.163 102.933  1.00  0.00           H  
ATOM   2088 HG13 ILE A 134      28.920  96.770 102.146  1.00  0.00           H  
ATOM   2089 HG21 ILE A 134      30.792  94.298 104.085  1.00  0.00           H  
ATOM   2090 HG22 ILE A 134      31.374  95.385 105.301  1.00  0.00           H  
ATOM   2091 HG23 ILE A 134      29.622  94.807 105.289  1.00  0.00           H  
ATOM   2092 HD11 ILE A 134      30.971  95.983 101.164  1.00  0.00           H  
ATOM   2093 HD12 ILE A 134      30.539  94.323 101.850  1.00  0.00           H  
ATOM   2094 HD13 ILE A 134      29.506  95.106 100.669  1.00  0.00           H  
ATOM   2095  N   CYS A 135      29.576  97.388 107.185  1.00  0.00           N  
ATOM   2096  CA  CYS A 135      29.992  97.931 108.514  1.00  0.00           C  
ATOM   2097  C   CYS A 135      30.131  96.723 109.459  1.00  0.00           C  
ATOM   2098  O   CYS A 135      29.403  96.612 110.482  1.00  0.00           O  
ATOM   2099  CB  CYS A 135      28.978  98.988 108.968  1.00  0.00           C  
ATOM   2100  SG  CYS A 135      29.418  99.872 110.523  1.00  0.00           S  
ATOM   2101  H   CYS A 135      28.758  96.796 107.197  1.00  0.00           H  
ATOM   2102  HA  CYS A 135      30.956  98.422 108.382  1.00  0.00           H  
ATOM   2103  HB2 CYS A 135      28.804  99.770 108.228  1.00  0.00           H  
ATOM   2104  HB3 CYS A 135      27.987  98.535 108.966  1.00  0.00           H  
ATOM   2105  HG  CYS A 135      29.781  98.691 111.031  1.00  0.00           H  
ATOM   2106  N   LEU A 136      31.023  95.798 109.054  1.00  0.00           N  
ATOM   2107  CA  LEU A 136      31.286  94.539 109.743  1.00  0.00           C  
ATOM   2108  C   LEU A 136      32.673  94.597 110.529  1.00  0.00           C  
ATOM   2109  O   LEU A 136      33.524  95.467 110.411  1.00  0.00           O  
ATOM   2110  CB  LEU A 136      31.190  93.420 108.686  1.00  0.00           C  
ATOM   2111  CG  LEU A 136      29.787  92.993 108.364  1.00  0.00           C  
ATOM   2112  CD1 LEU A 136      29.724  91.582 107.787  1.00  0.00           C  
ATOM   2113  CD2 LEU A 136      28.834  93.006 109.541  1.00  0.00           C  
ATOM   2114  H   LEU A 136      31.681  96.108 108.352  1.00  0.00           H  
ATOM   2115  HA  LEU A 136      30.680  94.312 110.620  1.00  0.00           H  
ATOM   2116  HB2 LEU A 136      31.657  93.885 107.818  1.00  0.00           H  
ATOM   2117  HB3 LEU A 136      31.794  92.569 109.003  1.00  0.00           H  
ATOM   2118  HG  LEU A 136      29.383  93.716 107.656  1.00  0.00           H  
ATOM   2119 HD11 LEU A 136      29.974  90.828 108.533  1.00  0.00           H  
ATOM   2120 HD12 LEU A 136      28.715  91.300 107.488  1.00  0.00           H  
ATOM   2121 HD13 LEU A 136      30.379  91.462 106.924  1.00  0.00           H  
ATOM   2122 HD21 LEU A 136      28.773  94.015 109.951  1.00  0.00           H  
ATOM   2123 HD22 LEU A 136      27.856  92.710 109.161  1.00  0.00           H  
ATOM   2124 HD23 LEU A 136      29.175  92.298 110.296  1.00  0.00           H  
ATOM   2125  N   GLY A 137      32.905  93.719 111.488  1.00  0.00           N  
ATOM   2126  CA  GLY A 137      34.058  93.738 112.342  1.00  0.00           C  
ATOM   2127  C   GLY A 137      33.897  94.448 113.737  1.00  0.00           C  
ATOM   2128  O   GLY A 137      34.911  94.733 114.383  1.00  0.00           O  
ATOM   2129  H   GLY A 137      32.138  93.114 111.746  1.00  0.00           H  
ATOM   2130  HA2 GLY A 137      34.206  92.712 112.678  1.00  0.00           H  
ATOM   2131  HA3 GLY A 137      34.978  94.123 111.901  1.00  0.00           H  
ATOM   2132  N   ASN A 138      32.625  94.631 114.105  1.00  0.00           N  
ATOM   2133  CA  ASN A 138      32.208  95.327 115.293  1.00  0.00           C  
ATOM   2134  C   ASN A 138      32.960  96.695 115.405  1.00  0.00           C  
ATOM   2135  O   ASN A 138      33.842  96.938 116.245  1.00  0.00           O  
ATOM   2136  CB  ASN A 138      32.303  94.319 116.420  1.00  0.00           C  
ATOM   2137  CG  ASN A 138      31.819  94.937 117.780  1.00  0.00           C  
ATOM   2138  ND2 ASN A 138      32.728  94.965 118.759  1.00  0.00           N  
ATOM   2139  OD1 ASN A 138      30.673  95.247 117.994  1.00  0.00           O  
ATOM   2140  H   ASN A 138      31.930  94.303 113.450  1.00  0.00           H  
ATOM   2141  HA  ASN A 138      31.175  95.561 115.036  1.00  0.00           H  
ATOM   2142  HB2 ASN A 138      31.647  93.460 116.287  1.00  0.00           H  
ATOM   2143  HB3 ASN A 138      33.298  93.886 116.525  1.00  0.00           H  
ATOM   2144 HD21 ASN A 138      32.442  95.483 119.578  1.00  0.00           H  
ATOM   2145 HD22 ASN A 138      33.675  94.666 118.578  1.00  0.00           H  
ATOM   2146  N   SER A 139      32.497  97.562 114.544  1.00  0.00           N  
ATOM   2147  CA  SER A 139      32.970  98.981 114.555  1.00  0.00           C  
ATOM   2148  C   SER A 139      31.916  99.981 114.998  1.00  0.00           C  
ATOM   2149  O   SER A 139      32.224 100.968 115.677  1.00  0.00           O  
ATOM   2150  CB  SER A 139      33.406  99.365 113.132  1.00  0.00           C  
ATOM   2151  OG  SER A 139      34.142  98.362 112.459  1.00  0.00           O  
ATOM   2152  H   SER A 139      31.653  97.357 114.028  1.00  0.00           H  
ATOM   2153  HA  SER A 139      33.892  99.061 115.130  1.00  0.00           H  
ATOM   2154  HB2 SER A 139      32.593  99.402 112.407  1.00  0.00           H  
ATOM   2155  HB3 SER A 139      33.948 100.298 113.286  1.00  0.00           H  
ATOM   2156  HG  SER A 139      33.603  97.909 111.808  1.00  0.00           H  
ATOM   2157  N   PHE A 140      30.664  99.792 114.533  1.00  0.00           N  
ATOM   2158  CA  PHE A 140      29.598 100.733 114.838  1.00  0.00           C  
ATOM   2159  C   PHE A 140      29.421 101.002 116.367  1.00  0.00           C  
ATOM   2160  O   PHE A 140      29.059 102.138 116.732  1.00  0.00           O  
ATOM   2161  CB  PHE A 140      28.291 100.447 114.105  1.00  0.00           C  
ATOM   2162  CG  PHE A 140      27.278 101.559 114.223  1.00  0.00           C  
ATOM   2163  CD1 PHE A 140      27.490 102.608 113.350  1.00  0.00           C  
ATOM   2164  CD2 PHE A 140      26.378 101.601 115.286  1.00  0.00           C  
ATOM   2165  CE1 PHE A 140      26.657 103.717 113.463  1.00  0.00           C  
ATOM   2166  CE2 PHE A 140      25.657 102.759 115.451  1.00  0.00           C  
ATOM   2167  CZ  PHE A 140      25.733 103.809 114.567  1.00  0.00           C  
ATOM   2168  H   PHE A 140      30.521  99.042 113.870  1.00  0.00           H  
ATOM   2169  HA  PHE A 140      30.039 101.683 114.536  1.00  0.00           H  
ATOM   2170  HB2 PHE A 140      28.631 100.456 113.069  1.00  0.00           H  
ATOM   2171  HB3 PHE A 140      27.894  99.474 114.391  1.00  0.00           H  
ATOM   2172  HD1 PHE A 140      28.205 102.588 112.542  1.00  0.00           H  
ATOM   2173  HD2 PHE A 140      26.240 100.730 115.909  1.00  0.00           H  
ATOM   2174  HE1 PHE A 140      26.780 104.549 112.785  1.00  0.00           H  
ATOM   2175  HE2 PHE A 140      24.856 102.864 116.167  1.00  0.00           H  
ATOM   2176  HZ  PHE A 140      25.142 104.710 114.638  1.00  0.00           H  
ATOM   2177  N   ALA A 141      29.607 100.020 117.255  1.00  0.00           N  
ATOM   2178  CA  ALA A 141      29.597 100.174 118.733  1.00  0.00           C  
ATOM   2179  C   ALA A 141      30.653 101.098 119.328  1.00  0.00           C  
ATOM   2180  O   ALA A 141      30.540 101.438 120.488  1.00  0.00           O  
ATOM   2181  CB  ALA A 141      29.597  98.725 119.210  1.00  0.00           C  
ATOM   2182  H   ALA A 141      29.751  99.108 116.845  1.00  0.00           H  
ATOM   2183  HA  ALA A 141      28.644 100.537 119.120  1.00  0.00           H  
ATOM   2184  HB1 ALA A 141      29.501  98.784 120.296  1.00  0.00           H  
ATOM   2185  HB2 ALA A 141      28.758  98.103 118.897  1.00  0.00           H  
ATOM   2186  HB3 ALA A 141      30.521  98.268 118.856  1.00  0.00           H  
ATOM   2187  N   HID A 142      31.671 101.543 118.616  1.00  0.00           N  
ATOM   2188  CA  HID A 142      32.557 102.600 119.184  1.00  0.00           C  
ATOM   2189  C   HID A 142      31.861 103.922 119.359  1.00  0.00           C  
ATOM   2190  O   HID A 142      32.219 104.640 120.250  1.00  0.00           O  
ATOM   2191  CB  HID A 142      33.768 102.825 118.258  1.00  0.00           C  
ATOM   2192  CG  HID A 142      34.781 101.668 118.256  1.00  0.00           C  
ATOM   2193  CD2 HID A 142      35.220 101.055 117.114  1.00  0.00           C  
ATOM   2194  ND1 HID A 142      35.318 100.965 119.314  1.00  0.00           N  
ATOM   2195  CE1 HID A 142      35.988  99.916 118.786  1.00  0.00           C  
ATOM   2196  NE2 HID A 142      35.931  99.964 117.433  1.00  0.00           N  
ATOM   2197  H   HID A 142      31.772 101.232 117.661  1.00  0.00           H  
ATOM   2198  HA  HID A 142      33.021 102.249 120.105  1.00  0.00           H  
ATOM   2199  HB2 HID A 142      33.449 102.885 117.217  1.00  0.00           H  
ATOM   2200  HB3 HID A 142      34.230 103.740 118.626  1.00  0.00           H  
ATOM   2201  HD1 HID A 142      35.197 101.054 120.312  1.00  0.00           H  
ATOM   2202  HD2 HID A 142      34.957 101.338 116.106  1.00  0.00           H  
ATOM   2203  HE1 HID A 142      36.429  99.108 119.350  1.00  0.00           H  
ATOM   2204  N   LEU A 143      30.863 104.236 118.570  1.00  0.00           N  
ATOM   2205  CA  LEU A 143      30.174 105.554 118.515  1.00  0.00           C  
ATOM   2206  C   LEU A 143      29.499 105.824 119.931  1.00  0.00           C  
ATOM   2207  O   LEU A 143      28.536 105.198 120.288  1.00  0.00           O  
ATOM   2208  CB  LEU A 143      29.282 105.508 117.247  1.00  0.00           C  
ATOM   2209  CG  LEU A 143      28.791 106.914 116.812  1.00  0.00           C  
ATOM   2210  CD1 LEU A 143      29.893 107.943 116.311  1.00  0.00           C  
ATOM   2211  CD2 LEU A 143      27.755 106.892 115.652  1.00  0.00           C  
ATOM   2212  H   LEU A 143      30.574 103.615 117.827  1.00  0.00           H  
ATOM   2213  HA  LEU A 143      30.947 106.282 118.272  1.00  0.00           H  
ATOM   2214  HB2 LEU A 143      29.824 105.123 116.383  1.00  0.00           H  
ATOM   2215  HB3 LEU A 143      28.383 104.931 117.464  1.00  0.00           H  
ATOM   2216  HG  LEU A 143      28.287 107.308 117.695  1.00  0.00           H  
ATOM   2217 HD11 LEU A 143      30.411 107.582 115.423  1.00  0.00           H  
ATOM   2218 HD12 LEU A 143      29.468 108.935 116.147  1.00  0.00           H  
ATOM   2219 HD13 LEU A 143      30.641 108.141 117.078  1.00  0.00           H  
ATOM   2220 HD21 LEU A 143      28.126 106.227 114.873  1.00  0.00           H  
ATOM   2221 HD22 LEU A 143      26.782 106.669 116.091  1.00  0.00           H  
ATOM   2222 HD23 LEU A 143      27.768 107.895 115.226  1.00  0.00           H  
ATOM   2223  N   PRO A 144      29.970 106.767 120.708  1.00  0.00           N  
ATOM   2224  CA  PRO A 144      29.637 106.944 122.106  1.00  0.00           C  
ATOM   2225  C   PRO A 144      28.275 107.636 122.278  1.00  0.00           C  
ATOM   2226  O   PRO A 144      27.798 108.423 121.519  1.00  0.00           O  
ATOM   2227  CB  PRO A 144      30.732 107.903 122.621  1.00  0.00           C  
ATOM   2228  CG  PRO A 144      31.199 108.802 121.485  1.00  0.00           C  
ATOM   2229  CD  PRO A 144      31.082 107.668 120.390  1.00  0.00           C  
ATOM   2230  HA  PRO A 144      29.640 105.973 122.600  1.00  0.00           H  
ATOM   2231  HB2 PRO A 144      30.377 108.413 123.518  1.00  0.00           H  
ATOM   2232  HB3 PRO A 144      31.578 107.286 122.923  1.00  0.00           H  
ATOM   2233  HG2 PRO A 144      30.453 109.596 121.454  1.00  0.00           H  
ATOM   2234  HG3 PRO A 144      32.188 109.214 121.689  1.00  0.00           H  
ATOM   2235  HD2 PRO A 144      31.001 108.169 119.425  1.00  0.00           H  
ATOM   2236  HD3 PRO A 144      32.031 107.135 120.358  1.00  0.00           H  
ATOM   2237  N   ASP A 145      27.696 107.364 123.421  1.00  0.00           N  
ATOM   2238  CA  ASP A 145      26.415 107.952 123.795  1.00  0.00           C  
ATOM   2239  C   ASP A 145      26.613 108.993 124.929  1.00  0.00           C  
ATOM   2240  O   ASP A 145      27.727 109.155 125.501  1.00  0.00           O  
ATOM   2241  CB  ASP A 145      25.453 106.763 124.178  1.00  0.00           C  
ATOM   2242  CG  ASP A 145      24.212 107.276 124.836  1.00  0.00           C  
ATOM   2243  OD1 ASP A 145      23.854 106.819 125.940  1.00  0.00           O  
ATOM   2244  OD2 ASP A 145      23.611 108.228 124.298  1.00  0.00           O1-
ATOM   2245  H   ASP A 145      28.106 106.760 124.118  1.00  0.00           H  
ATOM   2246  HA  ASP A 145      25.932 108.425 122.940  1.00  0.00           H  
ATOM   2247  HB2 ASP A 145      25.255 106.083 123.350  1.00  0.00           H  
ATOM   2248  HB3 ASP A 145      25.991 106.290 125.000  1.00  0.00           H  
ATOM   2249  N   SER A 146      25.576 109.812 125.188  1.00  0.00           N  
ATOM   2250  CA  SER A 146      25.520 110.965 126.091  1.00  0.00           C  
ATOM   2251  C   SER A 146      24.064 111.483 126.376  1.00  0.00           C  
ATOM   2252  O   SER A 146      23.919 112.519 127.062  1.00  0.00           O  
ATOM   2253  CB  SER A 146      26.277 112.159 125.642  1.00  0.00           C  
ATOM   2254  OG  SER A 146      25.826 112.833 124.454  1.00  0.00           O  
ATOM   2255  H   SER A 146      24.757 109.626 124.628  1.00  0.00           H  
ATOM   2256  HA  SER A 146      25.926 110.648 127.051  1.00  0.00           H  
ATOM   2257  HB2 SER A 146      26.282 112.861 126.476  1.00  0.00           H  
ATOM   2258  HB3 SER A 146      27.253 111.761 125.363  1.00  0.00           H  
ATOM   2259  HG  SER A 146      25.966 112.243 123.710  1.00  0.00           H  
ATOM   2260  N   LYS A 147      23.034 110.857 125.788  1.00  0.00           N  
ATOM   2261  CA  LYS A 147      21.655 111.410 125.812  1.00  0.00           C  
ATOM   2262  C   LYS A 147      20.634 110.291 125.901  1.00  0.00           C  
ATOM   2263  O   LYS A 147      20.930 109.152 125.655  1.00  0.00           O  
ATOM   2264  CB  LYS A 147      21.288 112.249 124.579  1.00  0.00           C  
ATOM   2265  CG  LYS A 147      22.326 113.406 124.269  1.00  0.00           C  
ATOM   2266  CD  LYS A 147      22.124 114.097 122.893  1.00  0.00           C  
ATOM   2267  CE  LYS A 147      23.210 115.042 122.524  1.00  0.00           C  
ATOM   2268  NZ  LYS A 147      24.607 114.556 122.445  1.00  0.00           N1+
ATOM   2269  H   LYS A 147      23.226 110.163 125.078  1.00  0.00           H  
ATOM   2270  HA  LYS A 147      21.641 111.978 126.743  1.00  0.00           H  
ATOM   2271  HB2 LYS A 147      21.189 111.611 123.700  1.00  0.00           H  
ATOM   2272  HB3 LYS A 147      20.330 112.723 124.790  1.00  0.00           H  
ATOM   2273  HG2 LYS A 147      22.099 114.165 125.017  1.00  0.00           H  
ATOM   2274  HG3 LYS A 147      23.379 113.137 124.346  1.00  0.00           H  
ATOM   2275  HD2 LYS A 147      22.025 113.423 122.042  1.00  0.00           H  
ATOM   2276  HD3 LYS A 147      21.228 114.716 122.969  1.00  0.00           H  
ATOM   2277  HE2 LYS A 147      22.812 115.447 121.594  1.00  0.00           H  
ATOM   2278  HE3 LYS A 147      23.121 115.807 123.295  1.00  0.00           H  
ATOM   2279  HZ1 LYS A 147      24.963 114.146 123.296  1.00  0.00           H  
ATOM   2280  HZ2 LYS A 147      24.588 113.873 121.701  1.00  0.00           H  
ATOM   2281  HZ3 LYS A 147      25.321 115.241 122.245  1.00  0.00           H  
ATOM   2282  N   GLY A 148      19.360 110.534 126.473  1.00  0.00           N  
ATOM   2283  CA  GLY A 148      18.261 109.654 126.850  1.00  0.00           C  
ATOM   2284  C   GLY A 148      17.636 108.718 125.805  1.00  0.00           C  
ATOM   2285  O   GLY A 148      16.895 107.810 126.154  1.00  0.00           O  
ATOM   2286  H   GLY A 148      19.433 111.463 126.862  1.00  0.00           H  
ATOM   2287  HA2 GLY A 148      18.551 109.076 127.727  1.00  0.00           H  
ATOM   2288  HA3 GLY A 148      17.464 110.248 127.298  1.00  0.00           H  
ATOM   2289  N   ASP A 149      17.942 108.994 124.551  1.00  0.00           N  
ATOM   2290  CA  ASP A 149      17.620 108.214 123.295  1.00  0.00           C  
ATOM   2291  C   ASP A 149      18.817 108.109 122.271  1.00  0.00           C  
ATOM   2292  O   ASP A 149      19.740 108.942 122.289  1.00  0.00           O  
ATOM   2293  CB  ASP A 149      16.498 108.969 122.591  1.00  0.00           C  
ATOM   2294  CG  ASP A 149      16.033 108.192 121.376  1.00  0.00           C  
ATOM   2295  OD1 ASP A 149      16.102 106.983 121.253  1.00  0.00           O  
ATOM   2296  OD2 ASP A 149      15.495 108.761 120.415  1.00  0.00           O1-
ATOM   2297  H   ASP A 149      18.613 109.733 124.396  1.00  0.00           H  
ATOM   2298  HA  ASP A 149      17.246 107.221 123.544  1.00  0.00           H  
ATOM   2299  HB2 ASP A 149      15.667 108.998 123.296  1.00  0.00           H  
ATOM   2300  HB3 ASP A 149      16.787 109.971 122.272  1.00  0.00           H  
ATOM   2301  N   GLN A 150      18.808 107.098 121.366  1.00  0.00           N  
ATOM   2302  CA  GLN A 150      19.942 106.820 120.536  1.00  0.00           C  
ATOM   2303  C   GLN A 150      20.023 107.727 119.256  1.00  0.00           C  
ATOM   2304  O   GLN A 150      20.031 107.224 118.112  1.00  0.00           O  
ATOM   2305  CB  GLN A 150      19.932 105.332 120.137  1.00  0.00           C  
ATOM   2306  CG  GLN A 150      19.941 104.213 121.255  1.00  0.00           C  
ATOM   2307  CD  GLN A 150      18.805 104.233 122.202  1.00  0.00           C  
ATOM   2308  NE2 GLN A 150      18.974 104.567 123.420  1.00  0.00           N  
ATOM   2309  OE1 GLN A 150      17.672 103.812 121.868  1.00  0.00           O  
ATOM   2310  H   GLN A 150      18.014 106.474 121.359  1.00  0.00           H  
ATOM   2311  HA  GLN A 150      20.904 106.940 121.035  1.00  0.00           H  
ATOM   2312  HB2 GLN A 150      19.136 105.181 119.409  1.00  0.00           H  
ATOM   2313  HB3 GLN A 150      20.771 105.123 119.474  1.00  0.00           H  
ATOM   2314  HG2 GLN A 150      19.968 103.265 120.718  1.00  0.00           H  
ATOM   2315  HG3 GLN A 150      20.890 104.318 121.781  1.00  0.00           H  
ATOM   2316 HE21 GLN A 150      18.184 104.561 124.048  1.00  0.00           H  
ATOM   2317 HE22 GLN A 150      19.873 104.923 123.712  1.00  0.00           H  
ATOM   2318  N   SER A 151      20.042 109.035 119.562  1.00  0.00           N  
ATOM   2319  CA  SER A 151      19.839 110.084 118.591  1.00  0.00           C  
ATOM   2320  C   SER A 151      21.008 110.366 117.614  1.00  0.00           C  
ATOM   2321  O   SER A 151      20.808 110.632 116.428  1.00  0.00           O  
ATOM   2322  CB  SER A 151      19.341 111.369 119.182  1.00  0.00           C  
ATOM   2323  OG  SER A 151      20.220 111.792 120.139  1.00  0.00           O  
ATOM   2324  H   SER A 151      20.001 109.243 120.549  1.00  0.00           H  
ATOM   2325  HA  SER A 151      19.056 109.740 117.916  1.00  0.00           H  
ATOM   2326  HB2 SER A 151      19.246 112.124 118.401  1.00  0.00           H  
ATOM   2327  HB3 SER A 151      18.379 111.064 119.592  1.00  0.00           H  
ATOM   2328  HG  SER A 151      20.983 112.231 119.754  1.00  0.00           H  
ATOM   2329  N   GLU A 152      22.272 110.299 118.057  1.00  0.00           N  
ATOM   2330  CA  GLU A 152      23.512 110.465 117.167  1.00  0.00           C  
ATOM   2331  C   GLU A 152      23.766 109.273 116.362  1.00  0.00           C  
ATOM   2332  O   GLU A 152      24.163 109.359 115.198  1.00  0.00           O  
ATOM   2333  CB  GLU A 152      24.750 111.086 117.851  1.00  0.00           C  
ATOM   2334  CG  GLU A 152      24.539 112.574 118.268  1.00  0.00           C  
ATOM   2335  CD  GLU A 152      23.566 112.737 119.432  1.00  0.00           C  
ATOM   2336  OE1 GLU A 152      22.357 112.905 119.178  1.00  0.00           O  
ATOM   2337  OE2 GLU A 152      23.979 112.589 120.619  1.00  0.00           O1-
ATOM   2338  H   GLU A 152      22.342 110.172 119.057  1.00  0.00           H  
ATOM   2339  HA  GLU A 152      23.265 111.253 116.456  1.00  0.00           H  
ATOM   2340  HB2 GLU A 152      24.869 110.548 118.791  1.00  0.00           H  
ATOM   2341  HB3 GLU A 152      25.628 110.981 117.214  1.00  0.00           H  
ATOM   2342  HG2 GLU A 152      25.551 112.900 118.513  1.00  0.00           H  
ATOM   2343  HG3 GLU A 152      24.188 113.084 117.370  1.00  0.00           H  
ATOM   2344  N   HIE A 153      23.556 108.130 116.957  1.00  0.00           N  
ATOM   2345  CA  HIE A 153      23.609 106.839 116.296  1.00  0.00           C  
ATOM   2346  C   HIE A 153      22.588 106.737 115.124  1.00  0.00           C  
ATOM   2347  O   HIE A 153      22.932 106.274 114.074  1.00  0.00           O  
ATOM   2348  CB  HIE A 153      23.169 105.724 117.245  1.00  0.00           C  
ATOM   2349  CG  HIE A 153      23.967 105.449 118.466  1.00  0.00           C  
ATOM   2350  CD2 HIE A 153      25.335 105.381 118.405  1.00  0.00           C  
ATOM   2351  ND1 HIE A 153      23.549 105.124 119.722  1.00  0.00           N  
ATOM   2352  CE1 HIE A 153      24.628 104.948 120.454  1.00  0.00           C  
ATOM   2353  NE2 HIE A 153      25.727 105.078 119.668  1.00  0.00           N  
ATOM   2354  H   HIE A 153      23.636 108.161 117.963  1.00  0.00           H  
ATOM   2355  HA  HIE A 153      24.606 106.684 115.883  1.00  0.00           H  
ATOM   2356  HB2 HIE A 153      22.122 105.918 117.477  1.00  0.00           H  
ATOM   2357  HB3 HIE A 153      23.100 104.802 116.667  1.00  0.00           H  
ATOM   2358  HD2 HIE A 153      25.880 105.486 117.479  1.00  0.00           H  
ATOM   2359  HE1 HIE A 153      24.636 104.688 121.502  1.00  0.00           H  
ATOM   2360  HE2 HIE A 153      26.677 105.126 120.008  1.00  0.00           H  
ATOM   2361  N   ARG A 154      21.395 107.306 115.302  1.00  0.00           N  
ATOM   2362  CA  ARG A 154      20.378 107.418 114.340  1.00  0.00           C  
ATOM   2363  C   ARG A 154      20.756 108.321 113.188  1.00  0.00           C  
ATOM   2364  O   ARG A 154      20.625 107.883 112.040  1.00  0.00           O  
ATOM   2365  CB  ARG A 154      19.090 107.774 115.065  1.00  0.00           C  
ATOM   2366  CG  ARG A 154      17.931 107.302 114.189  1.00  0.00           C  
ATOM   2367  CD  ARG A 154      16.616 107.634 114.957  1.00  0.00           C  
ATOM   2368  NE  ARG A 154      16.405 106.860 116.213  1.00  0.00           N  
ATOM   2369  CZ  ARG A 154      16.429 107.267 117.502  1.00  0.00           C  
ATOM   2370  NH1 ARG A 154      16.061 106.445 118.436  1.00  0.00           N1+
ATOM   2371  NH2 ARG A 154      16.771 108.489 117.915  1.00  0.00           N  
ATOM   2372  H   ARG A 154      21.269 107.701 116.223  1.00  0.00           H  
ATOM   2373  HA  ARG A 154      20.167 106.400 114.013  1.00  0.00           H  
ATOM   2374  HB2 ARG A 154      19.051 107.232 116.010  1.00  0.00           H  
ATOM   2375  HB3 ARG A 154      19.097 108.851 115.231  1.00  0.00           H  
ATOM   2376  HG2 ARG A 154      18.008 107.861 113.256  1.00  0.00           H  
ATOM   2377  HG3 ARG A 154      17.908 106.214 114.112  1.00  0.00           H  
ATOM   2378  HD2 ARG A 154      16.729 108.716 115.043  1.00  0.00           H  
ATOM   2379  HD3 ARG A 154      15.677 107.613 114.402  1.00  0.00           H  
ATOM   2380  HE  ARG A 154      15.938 105.968 116.135  1.00  0.00           H  
ATOM   2381 HH11 ARG A 154      15.600 105.583 118.181  1.00  0.00           H  
ATOM   2382 HH12 ARG A 154      16.100 106.786 119.385  1.00  0.00           H  
ATOM   2383 HH21 ARG A 154      16.793 109.232 117.231  1.00  0.00           H  
ATOM   2384 HH22 ARG A 154      16.496 108.717 118.860  1.00  0.00           H  
ATOM   2385  N   LEU A 155      21.388 109.414 113.451  1.00  0.00           N  
ATOM   2386  CA  LEU A 155      21.838 110.355 112.465  1.00  0.00           C  
ATOM   2387  C   LEU A 155      22.970 109.797 111.599  1.00  0.00           C  
ATOM   2388  O   LEU A 155      23.068 110.105 110.398  1.00  0.00           O  
ATOM   2389  CB  LEU A 155      22.383 111.669 113.052  1.00  0.00           C  
ATOM   2390  CG  LEU A 155      21.341 112.684 113.506  1.00  0.00           C  
ATOM   2391  CD1 LEU A 155      21.846 113.564 114.710  1.00  0.00           C  
ATOM   2392  CD2 LEU A 155      21.070 113.653 112.410  1.00  0.00           C  
ATOM   2393  H   LEU A 155      21.492 109.657 114.426  1.00  0.00           H  
ATOM   2394  HA  LEU A 155      21.050 110.720 111.805  1.00  0.00           H  
ATOM   2395  HB2 LEU A 155      23.000 111.283 113.863  1.00  0.00           H  
ATOM   2396  HB3 LEU A 155      23.108 112.184 112.420  1.00  0.00           H  
ATOM   2397  HG  LEU A 155      20.440 112.181 113.856  1.00  0.00           H  
ATOM   2398 HD11 LEU A 155      22.871 113.893 114.541  1.00  0.00           H  
ATOM   2399 HD12 LEU A 155      21.228 114.449 114.860  1.00  0.00           H  
ATOM   2400 HD13 LEU A 155      21.716 112.986 115.625  1.00  0.00           H  
ATOM   2401 HD21 LEU A 155      20.548 113.044 111.673  1.00  0.00           H  
ATOM   2402 HD22 LEU A 155      20.284 114.370 112.648  1.00  0.00           H  
ATOM   2403 HD23 LEU A 155      21.988 114.146 112.093  1.00  0.00           H  
ATOM   2404  N   ALA A 156      23.927 108.992 112.225  1.00  0.00           N  
ATOM   2405  CA  ALA A 156      24.972 108.259 111.552  1.00  0.00           C  
ATOM   2406  C   ALA A 156      24.421 107.183 110.514  1.00  0.00           C  
ATOM   2407  O   ALA A 156      25.076 107.100 109.483  1.00  0.00           O  
ATOM   2408  CB  ALA A 156      25.817 107.561 112.657  1.00  0.00           C  
ATOM   2409  H   ALA A 156      23.826 108.826 113.217  1.00  0.00           H  
ATOM   2410  HA  ALA A 156      25.596 109.017 111.077  1.00  0.00           H  
ATOM   2411  HB1 ALA A 156      25.889 108.242 113.505  1.00  0.00           H  
ATOM   2412  HB2 ALA A 156      25.313 106.648 112.973  1.00  0.00           H  
ATOM   2413  HB3 ALA A 156      26.784 107.286 112.236  1.00  0.00           H  
ATOM   2414  N   LEU A 157      23.325 106.508 110.871  1.00  0.00           N  
ATOM   2415  CA  LEU A 157      22.750 105.435 110.041  1.00  0.00           C  
ATOM   2416  C   LEU A 157      21.896 105.896 108.835  1.00  0.00           C  
ATOM   2417  O   LEU A 157      21.833 105.188 107.839  1.00  0.00           O  
ATOM   2418  CB  LEU A 157      21.947 104.443 110.871  1.00  0.00           C  
ATOM   2419  CG  LEU A 157      22.911 103.623 111.793  1.00  0.00           C  
ATOM   2420  CD1 LEU A 157      21.976 102.977 112.882  1.00  0.00           C  
ATOM   2421  CD2 LEU A 157      23.766 102.589 111.100  1.00  0.00           C  
ATOM   2422  H   LEU A 157      22.923 106.720 111.773  1.00  0.00           H  
ATOM   2423  HA  LEU A 157      23.583 104.897 109.587  1.00  0.00           H  
ATOM   2424  HB2 LEU A 157      21.219 104.970 111.487  1.00  0.00           H  
ATOM   2425  HB3 LEU A 157      21.374 103.805 110.198  1.00  0.00           H  
ATOM   2426  HG  LEU A 157      23.616 104.279 112.304  1.00  0.00           H  
ATOM   2427 HD11 LEU A 157      21.270 102.313 112.383  1.00  0.00           H  
ATOM   2428 HD12 LEU A 157      22.478 102.300 113.573  1.00  0.00           H  
ATOM   2429 HD13 LEU A 157      21.377 103.701 113.434  1.00  0.00           H  
ATOM   2430 HD21 LEU A 157      24.595 103.156 110.677  1.00  0.00           H  
ATOM   2431 HD22 LEU A 157      24.149 101.913 111.865  1.00  0.00           H  
ATOM   2432 HD23 LEU A 157      23.121 102.002 110.446  1.00  0.00           H  
ATOM   2433  N   LYS A 158      21.256 107.056 108.970  1.00  0.00           N  
ATOM   2434  CA  LYS A 158      20.696 107.786 107.892  1.00  0.00           C  
ATOM   2435  C   LYS A 158      21.693 108.415 106.969  1.00  0.00           C  
ATOM   2436  O   LYS A 158      21.446 108.416 105.735  1.00  0.00           O  
ATOM   2437  CB  LYS A 158      19.806 108.853 108.419  1.00  0.00           C  
ATOM   2438  CG  LYS A 158      18.466 108.413 108.983  1.00  0.00           C  
ATOM   2439  CD  LYS A 158      17.716 109.596 109.654  1.00  0.00           C  
ATOM   2440  CE  LYS A 158      16.496 109.122 110.412  1.00  0.00           C  
ATOM   2441  NZ  LYS A 158      15.714 110.240 110.987  1.00  0.00           N1+
ATOM   2442  H   LYS A 158      21.190 107.278 109.952  1.00  0.00           H  
ATOM   2443  HA  LYS A 158      20.082 107.140 107.263  1.00  0.00           H  
ATOM   2444  HB2 LYS A 158      20.292 109.291 109.290  1.00  0.00           H  
ATOM   2445  HB3 LYS A 158      19.643 109.646 107.688  1.00  0.00           H  
ATOM   2446  HG2 LYS A 158      17.766 108.151 108.189  1.00  0.00           H  
ATOM   2447  HG3 LYS A 158      18.557 107.575 109.674  1.00  0.00           H  
ATOM   2448  HD2 LYS A 158      18.318 109.992 110.471  1.00  0.00           H  
ATOM   2449  HD3 LYS A 158      17.501 110.395 108.945  1.00  0.00           H  
ATOM   2450  HE2 LYS A 158      15.844 108.650 109.677  1.00  0.00           H  
ATOM   2451  HE3 LYS A 158      16.717 108.396 111.194  1.00  0.00           H  
ATOM   2452  HZ1 LYS A 158      14.848 109.940 111.411  1.00  0.00           H  
ATOM   2453  HZ2 LYS A 158      16.234 110.754 111.683  1.00  0.00           H  
ATOM   2454  HZ3 LYS A 158      15.462 110.946 110.310  1.00  0.00           H  
ATOM   2455  N   ASN A 159      22.832 108.868 107.450  1.00  0.00           N  
ATOM   2456  CA  ASN A 159      23.871 109.335 106.565  1.00  0.00           C  
ATOM   2457  C   ASN A 159      24.518 108.247 105.701  1.00  0.00           C  
ATOM   2458  O   ASN A 159      24.624 108.395 104.475  1.00  0.00           O  
ATOM   2459  CB  ASN A 159      24.903 110.114 107.372  1.00  0.00           C  
ATOM   2460  CG  ASN A 159      25.509 111.240 106.609  1.00  0.00           C  
ATOM   2461  ND2 ASN A 159      25.534 112.473 107.145  1.00  0.00           N  
ATOM   2462  OD1 ASN A 159      25.942 111.027 105.506  1.00  0.00           O  
ATOM   2463  H   ASN A 159      22.896 108.823 108.457  1.00  0.00           H  
ATOM   2464  HA  ASN A 159      23.392 110.023 105.870  1.00  0.00           H  
ATOM   2465  HB2 ASN A 159      24.411 110.453 108.283  1.00  0.00           H  
ATOM   2466  HB3 ASN A 159      25.625 109.392 107.752  1.00  0.00           H  
ATOM   2467 HD21 ASN A 159      25.882 113.251 106.603  1.00  0.00           H  
ATOM   2468 HD22 ASN A 159      25.315 112.517 108.129  1.00  0.00           H  
ATOM   2469  N   ILE A 160      24.683 107.109 106.364  1.00  0.00           N  
ATOM   2470  CA  ILE A 160      25.075 105.809 105.819  1.00  0.00           C  
ATOM   2471  C   ILE A 160      23.998 105.332 104.714  1.00  0.00           C  
ATOM   2472  O   ILE A 160      24.354 105.080 103.581  1.00  0.00           O  
ATOM   2473  CB  ILE A 160      25.282 104.854 107.024  1.00  0.00           C  
ATOM   2474  CG1 ILE A 160      26.703 105.122 107.591  1.00  0.00           C  
ATOM   2475  CG2 ILE A 160      25.003 103.331 106.686  1.00  0.00           C  
ATOM   2476  CD1 ILE A 160      26.993 104.199 108.776  1.00  0.00           C  
ATOM   2477  H   ILE A 160      24.384 107.106 107.330  1.00  0.00           H  
ATOM   2478  HA  ILE A 160      25.977 105.906 105.214  1.00  0.00           H  
ATOM   2479  HB  ILE A 160      24.514 105.107 107.754  1.00  0.00           H  
ATOM   2480 HG12 ILE A 160      27.463 104.895 106.843  1.00  0.00           H  
ATOM   2481 HG13 ILE A 160      26.747 106.174 107.871  1.00  0.00           H  
ATOM   2482 HG21 ILE A 160      25.811 103.013 106.028  1.00  0.00           H  
ATOM   2483 HG22 ILE A 160      25.016 102.735 107.599  1.00  0.00           H  
ATOM   2484 HG23 ILE A 160      24.023 103.296 106.209  1.00  0.00           H  
ATOM   2485 HD11 ILE A 160      26.089 104.099 109.378  1.00  0.00           H  
ATOM   2486 HD12 ILE A 160      27.426 103.276 108.394  1.00  0.00           H  
ATOM   2487 HD13 ILE A 160      27.773 104.746 109.307  1.00  0.00           H  
ATOM   2488  N   ALA A 161      22.719 105.313 105.124  1.00  0.00           N  
ATOM   2489  CA  ALA A 161      21.709 104.971 104.160  1.00  0.00           C  
ATOM   2490  C   ALA A 161      21.504 105.947 103.042  1.00  0.00           C  
ATOM   2491  O   ALA A 161      20.975 105.532 102.031  1.00  0.00           O  
ATOM   2492  CB  ALA A 161      20.372 104.754 104.919  1.00  0.00           C  
ATOM   2493  H   ALA A 161      22.511 105.388 106.110  1.00  0.00           H  
ATOM   2494  HA  ALA A 161      21.971 104.024 103.687  1.00  0.00           H  
ATOM   2495  HB1 ALA A 161      20.645 104.191 105.811  1.00  0.00           H  
ATOM   2496  HB2 ALA A 161      19.980 105.756 105.095  1.00  0.00           H  
ATOM   2497  HB3 ALA A 161      19.710 104.071 104.386  1.00  0.00           H  
ATOM   2498  N   SER A 162      22.011 107.235 103.175  1.00  0.00           N  
ATOM   2499  CA  SER A 162      21.880 108.142 102.050  1.00  0.00           C  
ATOM   2500  C   SER A 162      22.774 107.740 100.917  1.00  0.00           C  
ATOM   2501  O   SER A 162      22.450 107.848  99.746  1.00  0.00           O  
ATOM   2502  CB  SER A 162      22.134 109.590 102.393  1.00  0.00           C  
ATOM   2503  OG  SER A 162      21.798 110.517 101.318  1.00  0.00           O  
ATOM   2504  H   SER A 162      22.145 107.498 104.142  1.00  0.00           H  
ATOM   2505  HA  SER A 162      20.837 108.215 101.745  1.00  0.00           H  
ATOM   2506  HB2 SER A 162      21.469 109.764 103.239  1.00  0.00           H  
ATOM   2507  HB3 SER A 162      23.132 109.709 102.813  1.00  0.00           H  
ATOM   2508  HG  SER A 162      22.567 110.794 100.815  1.00  0.00           H  
ATOM   2509  N   MET A 163      23.901 107.110 101.274  1.00  0.00           N  
ATOM   2510  CA  MET A 163      24.853 106.489 100.321  1.00  0.00           C  
ATOM   2511  C   MET A 163      24.268 105.316  99.528  1.00  0.00           C  
ATOM   2512  O   MET A 163      24.822 104.893  98.527  1.00  0.00           O  
ATOM   2513  CB  MET A 163      26.100 105.934 101.064  1.00  0.00           C  
ATOM   2514  CG  MET A 163      26.876 107.042 101.788  1.00  0.00           C  
ATOM   2515  SD  MET A 163      28.117 107.682 100.737  1.00  0.00           S  
ATOM   2516  CE  MET A 163      27.769 109.375 100.624  1.00  0.00           C  
ATOM   2517  H   MET A 163      24.170 107.207 102.243  1.00  0.00           H  
ATOM   2518  HA  MET A 163      25.183 107.271  99.638  1.00  0.00           H  
ATOM   2519  HB2 MET A 163      25.650 105.291 101.822  1.00  0.00           H  
ATOM   2520  HB3 MET A 163      26.819 105.397 100.445  1.00  0.00           H  
ATOM   2521  HG2 MET A 163      26.175 107.783 102.172  1.00  0.00           H  
ATOM   2522  HG3 MET A 163      27.272 106.687 102.739  1.00  0.00           H  
ATOM   2523  HE1 MET A 163      26.713 109.314 100.360  1.00  0.00           H  
ATOM   2524  HE2 MET A 163      27.632 109.939 101.547  1.00  0.00           H  
ATOM   2525  HE3 MET A 163      28.415 109.808  99.859  1.00  0.00           H  
ATOM   2526  N   VAL A 164      23.087 104.753  99.909  1.00  0.00           N  
ATOM   2527  CA  VAL A 164      22.583 103.456  99.454  1.00  0.00           C  
ATOM   2528  C   VAL A 164      21.732 103.674  98.183  1.00  0.00           C  
ATOM   2529  O   VAL A 164      20.867 104.550  98.117  1.00  0.00           O  
ATOM   2530  CB  VAL A 164      21.923 102.614 100.543  1.00  0.00           C  
ATOM   2531  CG1 VAL A 164      21.503 101.279 100.053  1.00  0.00           C  
ATOM   2532  CG2 VAL A 164      23.047 102.162 101.636  1.00  0.00           C  
ATOM   2533  H   VAL A 164      22.779 104.999 100.838  1.00  0.00           H  
ATOM   2534  HA  VAL A 164      23.448 102.836  99.218  1.00  0.00           H  
ATOM   2535  HB  VAL A 164      21.135 103.212 101.001  1.00  0.00           H  
ATOM   2536 HG11 VAL A 164      21.024 100.747 100.875  1.00  0.00           H  
ATOM   2537 HG12 VAL A 164      20.694 101.337  99.326  1.00  0.00           H  
ATOM   2538 HG13 VAL A 164      22.338 100.750  99.594  1.00  0.00           H  
ATOM   2539 HG21 VAL A 164      23.407 103.032 102.188  1.00  0.00           H  
ATOM   2540 HG22 VAL A 164      22.612 101.544 102.422  1.00  0.00           H  
ATOM   2541 HG23 VAL A 164      23.841 101.514 101.265  1.00  0.00           H  
ATOM   2542  N   ARG A 165      21.946 102.918  97.128  1.00  0.00           N  
ATOM   2543  CA  ARG A 165      21.212 102.923  95.848  1.00  0.00           C  
ATOM   2544  C   ARG A 165      19.797 102.433  95.804  1.00  0.00           C  
ATOM   2545  O   ARG A 165      19.438 101.690  96.691  1.00  0.00           O  
ATOM   2546  CB  ARG A 165      22.019 102.038  94.823  1.00  0.00           C  
ATOM   2547  CG  ARG A 165      23.150 102.822  94.070  1.00  0.00           C  
ATOM   2548  CD  ARG A 165      23.955 102.034  93.083  1.00  0.00           C  
ATOM   2549  NE  ARG A 165      25.029 102.806  92.473  1.00  0.00           N  
ATOM   2550  CZ  ARG A 165      25.860 102.258  91.587  1.00  0.00           C  
ATOM   2551  NH1 ARG A 165      26.676 102.862  90.859  1.00  0.00           N1+
ATOM   2552  NH2 ARG A 165      25.795 101.024  91.344  1.00  0.00           N  
ATOM   2553  H   ARG A 165      22.742 102.297  97.151  1.00  0.00           H  
ATOM   2554  HA  ARG A 165      21.193 103.951  95.487  1.00  0.00           H  
ATOM   2555  HB2 ARG A 165      22.537 101.185  95.261  1.00  0.00           H  
ATOM   2556  HB3 ARG A 165      21.377 101.664  94.027  1.00  0.00           H  
ATOM   2557  HG2 ARG A 165      22.586 103.565  93.507  1.00  0.00           H  
ATOM   2558  HG3 ARG A 165      23.772 103.277  94.840  1.00  0.00           H  
ATOM   2559  HD2 ARG A 165      24.298 101.163  93.640  1.00  0.00           H  
ATOM   2560  HD3 ARG A 165      23.362 101.519  92.326  1.00  0.00           H  
ATOM   2561  HE  ARG A 165      25.076 103.807  92.604  1.00  0.00           H  
ATOM   2562 HH11 ARG A 165      26.836 103.854  90.965  1.00  0.00           H  
ATOM   2563 HH12 ARG A 165      27.090 102.460  90.031  1.00  0.00           H  
ATOM   2564 HH21 ARG A 165      25.115 100.457  91.828  1.00  0.00           H  
ATOM   2565 HH22 ARG A 165      26.489 100.632  90.722  1.00  0.00           H  
ATOM   2566  N   PRO A 166      18.933 102.746  94.795  1.00  0.00           N  
ATOM   2567  CA  PRO A 166      17.599 102.099  94.717  1.00  0.00           C  
ATOM   2568  C   PRO A 166      17.733 100.571  94.782  1.00  0.00           C  
ATOM   2569  O   PRO A 166      18.517  99.987  94.056  1.00  0.00           O  
ATOM   2570  CB  PRO A 166      16.918 102.592  93.469  1.00  0.00           C  
ATOM   2571  CG  PRO A 166      17.660 103.898  93.183  1.00  0.00           C  
ATOM   2572  CD  PRO A 166      19.042 103.787  93.831  1.00  0.00           C  
ATOM   2573  HA  PRO A 166      16.921 102.321  95.542  1.00  0.00           H  
ATOM   2574  HB2 PRO A 166      17.064 101.891  92.649  1.00  0.00           H  
ATOM   2575  HB3 PRO A 166      15.861 102.806  93.632  1.00  0.00           H  
ATOM   2576  HG2 PRO A 166      17.728 104.025  92.102  1.00  0.00           H  
ATOM   2577  HG3 PRO A 166      17.086 104.759  93.524  1.00  0.00           H  
ATOM   2578  HD2 PRO A 166      19.782 103.595  93.054  1.00  0.00           H  
ATOM   2579  HD3 PRO A 166      19.355 104.716  94.308  1.00  0.00           H  
ATOM   2580  N   GLY A 167      17.083  99.862  95.746  1.00  0.00           N  
ATOM   2581  CA  GLY A 167      17.261  98.458  96.059  1.00  0.00           C  
ATOM   2582  C   GLY A 167      18.593  98.053  96.695  1.00  0.00           C  
ATOM   2583  O   GLY A 167      18.862  96.870  96.752  1.00  0.00           O  
ATOM   2584  H   GLY A 167      16.287 100.315  96.174  1.00  0.00           H  
ATOM   2585  HA2 GLY A 167      16.456  98.148  96.723  1.00  0.00           H  
ATOM   2586  HA3 GLY A 167      17.164  97.919  95.117  1.00  0.00           H  
ATOM   2587  N   GLY A 168      19.367  98.946  97.275  1.00  0.00           N  
ATOM   2588  CA  GLY A 168      20.726  98.552  97.624  1.00  0.00           C  
ATOM   2589  C   GLY A 168      20.829  97.860  99.002  1.00  0.00           C  
ATOM   2590  O   GLY A 168      19.794  97.721  99.673  1.00  0.00           O  
ATOM   2591  H   GLY A 168      19.172  99.929  97.401  1.00  0.00           H  
ATOM   2592  HA2 GLY A 168      21.157  97.903  96.863  1.00  0.00           H  
ATOM   2593  HA3 GLY A 168      21.341  99.444  97.737  1.00  0.00           H  
ATOM   2594  N   LEU A 169      22.035  97.496  99.371  1.00  0.00           N  
ATOM   2595  CA  LEU A 169      22.216  96.961 100.779  1.00  0.00           C  
ATOM   2596  C   LEU A 169      22.726  97.975 101.815  1.00  0.00           C  
ATOM   2597  O   LEU A 169      23.686  98.714 101.511  1.00  0.00           O  
ATOM   2598  CB  LEU A 169      23.201  95.779 100.789  1.00  0.00           C  
ATOM   2599  CG  LEU A 169      22.981  94.586  99.839  1.00  0.00           C  
ATOM   2600  CD1 LEU A 169      23.862  93.414 100.288  1.00  0.00           C  
ATOM   2601  CD2 LEU A 169      21.541  94.074  99.811  1.00  0.00           C  
ATOM   2602  H   LEU A 169      22.775  97.505  98.685  1.00  0.00           H  
ATOM   2603  HA  LEU A 169      21.225  96.648 101.106  1.00  0.00           H  
ATOM   2604  HB2 LEU A 169      24.265  96.001 100.715  1.00  0.00           H  
ATOM   2605  HB3 LEU A 169      23.161  95.418 101.816  1.00  0.00           H  
ATOM   2606  HG  LEU A 169      23.272  94.883  98.832  1.00  0.00           H  
ATOM   2607 HD11 LEU A 169      23.705  92.608  99.571  1.00  0.00           H  
ATOM   2608 HD12 LEU A 169      24.893  93.752 100.190  1.00  0.00           H  
ATOM   2609 HD13 LEU A 169      23.660  92.980 101.268  1.00  0.00           H  
ATOM   2610 HD21 LEU A 169      21.534  93.127  99.271  1.00  0.00           H  
ATOM   2611 HD22 LEU A 169      21.335  93.873 100.862  1.00  0.00           H  
ATOM   2612 HD23 LEU A 169      20.805  94.701  99.309  1.00  0.00           H  
ATOM   2613  N   LEU A 170      22.351  97.777 103.100  1.00  0.00           N  
ATOM   2614  CA  LEU A 170      23.304  98.028 104.261  1.00  0.00           C  
ATOM   2615  C   LEU A 170      23.573  96.749 105.051  1.00  0.00           C  
ATOM   2616  O   LEU A 170      22.659  96.036 105.358  1.00  0.00           O  
ATOM   2617  CB  LEU A 170      22.521  99.078 105.211  1.00  0.00           C  
ATOM   2618  CG  LEU A 170      23.126  99.164 106.633  1.00  0.00           C  
ATOM   2619  CD1 LEU A 170      24.511  99.764 106.557  1.00  0.00           C  
ATOM   2620  CD2 LEU A 170      22.244  99.971 107.531  1.00  0.00           C  
ATOM   2621  H   LEU A 170      21.524  97.239 103.313  1.00  0.00           H  
ATOM   2622  HA  LEU A 170      24.243  98.458 103.912  1.00  0.00           H  
ATOM   2623  HB2 LEU A 170      22.439 100.070 104.766  1.00  0.00           H  
ATOM   2624  HB3 LEU A 170      21.529  98.629 105.246  1.00  0.00           H  
ATOM   2625  HG  LEU A 170      23.193  98.141 107.003  1.00  0.00           H  
ATOM   2626 HD11 LEU A 170      25.111  99.063 105.976  1.00  0.00           H  
ATOM   2627 HD12 LEU A 170      24.538 100.703 106.004  1.00  0.00           H  
ATOM   2628 HD13 LEU A 170      24.968  99.988 107.522  1.00  0.00           H  
ATOM   2629 HD21 LEU A 170      22.143 101.037 107.330  1.00  0.00           H  
ATOM   2630 HD22 LEU A 170      21.237  99.559 107.486  1.00  0.00           H  
ATOM   2631 HD23 LEU A 170      22.724  99.803 108.496  1.00  0.00           H  
ATOM   2632  N   VAL A 171      24.871  96.449 105.349  1.00  0.00           N  
ATOM   2633  CA  VAL A 171      25.273  95.277 106.112  1.00  0.00           C  
ATOM   2634  C   VAL A 171      25.995  95.734 107.368  1.00  0.00           C  
ATOM   2635  O   VAL A 171      26.980  96.438 107.236  1.00  0.00           O  
ATOM   2636  CB  VAL A 171      26.087  94.296 105.296  1.00  0.00           C  
ATOM   2637  CG1 VAL A 171      26.523  93.022 106.110  1.00  0.00           C  
ATOM   2638  CG2 VAL A 171      25.243  93.736 104.059  1.00  0.00           C  
ATOM   2639  H   VAL A 171      25.635  96.944 104.914  1.00  0.00           H  
ATOM   2640  HA  VAL A 171      24.348  94.767 106.384  1.00  0.00           H  
ATOM   2641  HB  VAL A 171      27.021  94.757 104.973  1.00  0.00           H  
ATOM   2642 HG11 VAL A 171      25.627  92.495 106.435  1.00  0.00           H  
ATOM   2643 HG12 VAL A 171      26.974  92.290 105.440  1.00  0.00           H  
ATOM   2644 HG13 VAL A 171      27.143  93.207 106.988  1.00  0.00           H  
ATOM   2645 HG21 VAL A 171      25.887  93.062 103.495  1.00  0.00           H  
ATOM   2646 HG22 VAL A 171      24.424  93.207 104.547  1.00  0.00           H  
ATOM   2647 HG23 VAL A 171      24.876  94.527 103.405  1.00  0.00           H  
ATOM   2648  N   ILE A 172      25.662  95.297 108.556  1.00  0.00           N  
ATOM   2649  CA  ILE A 172      26.259  95.846 109.806  1.00  0.00           C  
ATOM   2650  C   ILE A 172      26.297  94.798 110.898  1.00  0.00           C  
ATOM   2651  O   ILE A 172      25.477  93.901 110.812  1.00  0.00           O  
ATOM   2652  CB  ILE A 172      25.510  97.153 110.094  1.00  0.00           C  
ATOM   2653  CG1 ILE A 172      26.150  97.948 111.283  1.00  0.00           C  
ATOM   2654  CG2 ILE A 172      24.021  97.011 110.518  1.00  0.00           C  
ATOM   2655  CD1 ILE A 172      25.698  99.480 111.333  1.00  0.00           C  
ATOM   2656  H   ILE A 172      24.926  94.617 108.687  1.00  0.00           H  
ATOM   2657  HA  ILE A 172      27.287  96.095 109.542  1.00  0.00           H  
ATOM   2658  HB  ILE A 172      25.692  97.725 109.185  1.00  0.00           H  
ATOM   2659 HG12 ILE A 172      25.867  97.501 112.236  1.00  0.00           H  
ATOM   2660 HG13 ILE A 172      27.224  98.042 111.132  1.00  0.00           H  
ATOM   2661 HG21 ILE A 172      23.513  96.545 109.674  1.00  0.00           H  
ATOM   2662 HG22 ILE A 172      23.919  96.413 111.424  1.00  0.00           H  
ATOM   2663 HG23 ILE A 172      23.514  97.960 110.693  1.00  0.00           H  
ATOM   2664 HD11 ILE A 172      25.847  99.961 110.366  1.00  0.00           H  
ATOM   2665 HD12 ILE A 172      24.701  99.490 111.775  1.00  0.00           H  
ATOM   2666 HD13 ILE A 172      26.249  99.940 112.153  1.00  0.00           H  
ATOM   2667  N   ASP A 173      27.186  94.852 111.942  1.00  0.00           N  
ATOM   2668  CA  ASP A 173      27.082  93.988 113.131  1.00  0.00           C  
ATOM   2669  C   ASP A 173      27.323  94.613 114.506  1.00  0.00           C  
ATOM   2670  O   ASP A 173      27.757  95.787 114.574  1.00  0.00           O  
ATOM   2671  CB  ASP A 173      28.169  92.843 112.933  1.00  0.00           C  
ATOM   2672  CG  ASP A 173      29.589  93.302 112.931  1.00  0.00           C  
ATOM   2673  OD1 ASP A 173      30.514  92.474 112.643  1.00  0.00           O  
ATOM   2674  OD2 ASP A 173      29.932  94.455 113.267  1.00  0.00           O1-
ATOM   2675  H   ASP A 173      27.698  95.722 111.989  1.00  0.00           H  
ATOM   2676  HA  ASP A 173      26.099  93.523 113.201  1.00  0.00           H  
ATOM   2677  HB2 ASP A 173      28.108  92.095 113.724  1.00  0.00           H  
ATOM   2678  HB3 ASP A 173      27.937  92.327 112.001  1.00  0.00           H  
ATOM   2679  N   HIE A 174      27.073  93.851 115.619  1.00  0.00           N  
ATOM   2680  CA  HIE A 174      27.617  94.104 116.943  1.00  0.00           C  
ATOM   2681  C   HIE A 174      27.900  92.774 117.670  1.00  0.00           C  
ATOM   2682  O   HIE A 174      27.237  91.800 117.413  1.00  0.00           O  
ATOM   2683  CB  HIE A 174      26.625  94.972 117.687  1.00  0.00           C  
ATOM   2684  CG  HIE A 174      25.194  94.415 117.769  1.00  0.00           C  
ATOM   2685  CD2 HIE A 174      24.254  94.748 116.835  1.00  0.00           C  
ATOM   2686  ND1 HIE A 174      24.606  93.527 118.733  1.00  0.00           N  
ATOM   2687  CE1 HIE A 174      23.339  93.385 118.362  1.00  0.00           C  
ATOM   2688  NE2 HIE A 174      23.087  94.074 117.198  1.00  0.00           N  
ATOM   2689  H   HIE A 174      26.761  92.903 115.461  1.00  0.00           H  
ATOM   2690  HA  HIE A 174      28.524  94.690 116.793  1.00  0.00           H  
ATOM   2691  HB2 HIE A 174      26.981  95.203 118.690  1.00  0.00           H  
ATOM   2692  HB3 HIE A 174      26.648  95.953 117.212  1.00  0.00           H  
ATOM   2693  HD2 HIE A 174      24.450  95.218 115.883  1.00  0.00           H  
ATOM   2694  HE1 HIE A 174      22.670  92.794 118.970  1.00  0.00           H  
ATOM   2695  HE2 HIE A 174      22.253  94.147 116.635  1.00  0.00           H  
ATOM   2696  N   ARG A 175      28.891  92.839 118.622  1.00  0.00           N  
ATOM   2697  CA  ARG A 175      29.109  91.797 119.613  1.00  0.00           C  
ATOM   2698  C   ARG A 175      27.960  91.575 120.593  1.00  0.00           C  
ATOM   2699  O   ARG A 175      27.149  92.451 120.822  1.00  0.00           O  
ATOM   2700  CB  ARG A 175      30.377  92.087 120.458  1.00  0.00           C  
ATOM   2701  CG  ARG A 175      31.642  91.859 119.686  1.00  0.00           C  
ATOM   2702  CD  ARG A 175      32.921  92.121 120.467  1.00  0.00           C  
ATOM   2703  NE  ARG A 175      34.168  91.930 119.697  1.00  0.00           N  
ATOM   2704  CZ  ARG A 175      34.926  90.835 119.704  1.00  0.00           C  
ATOM   2705  NH1 ARG A 175      34.515  89.625 120.050  1.00  0.00           N1+
ATOM   2706  NH2 ARG A 175      36.145  90.880 119.268  1.00  0.00           N  
ATOM   2707  H   ARG A 175      29.304  93.742 118.805  1.00  0.00           H  
ATOM   2708  HA  ARG A 175      29.412  90.914 119.048  1.00  0.00           H  
ATOM   2709  HB2 ARG A 175      30.327  93.116 120.813  1.00  0.00           H  
ATOM   2710  HB3 ARG A 175      30.556  91.520 121.372  1.00  0.00           H  
ATOM   2711  HG2 ARG A 175      31.612  90.819 119.363  1.00  0.00           H  
ATOM   2712  HG3 ARG A 175      31.640  92.550 118.843  1.00  0.00           H  
ATOM   2713  HD2 ARG A 175      32.901  93.177 120.739  1.00  0.00           H  
ATOM   2714  HD3 ARG A 175      32.894  91.567 121.405  1.00  0.00           H  
ATOM   2715  HE  ARG A 175      34.574  92.791 119.359  1.00  0.00           H  
ATOM   2716 HH11 ARG A 175      33.613  89.533 120.495  1.00  0.00           H  
ATOM   2717 HH12 ARG A 175      35.118  88.816 120.003  1.00  0.00           H  
ATOM   2718 HH21 ARG A 175      36.672  91.740 119.278  1.00  0.00           H  
ATOM   2719 HH22 ARG A 175      36.597  89.977 119.295  1.00  0.00           H  
ATOM   2720  N   ASN A 176      27.956  90.367 121.203  1.00  0.00           N  
ATOM   2721  CA  ASN A 176      26.936  89.943 122.231  1.00  0.00           C  
ATOM   2722  C   ASN A 176      27.237  90.520 123.661  1.00  0.00           C  
ATOM   2723  O   ASN A 176      27.303  89.831 124.670  1.00  0.00           O  
ATOM   2724  CB  ASN A 176      26.733  88.362 122.127  1.00  0.00           C  
ATOM   2725  CG  ASN A 176      25.433  87.873 122.816  1.00  0.00           C  
ATOM   2726  ND2 ASN A 176      25.285  86.551 123.080  1.00  0.00           N  
ATOM   2727  OD1 ASN A 176      24.683  88.672 123.242  1.00  0.00           O  
ATOM   2728  H   ASN A 176      28.748  89.780 120.981  1.00  0.00           H  
ATOM   2729  HA  ASN A 176      25.962  90.343 121.950  1.00  0.00           H  
ATOM   2730  HB2 ASN A 176      26.555  88.002 121.113  1.00  0.00           H  
ATOM   2731  HB3 ASN A 176      27.579  87.926 122.658  1.00  0.00           H  
ATOM   2732 HD21 ASN A 176      24.516  86.305 123.688  1.00  0.00           H  
ATOM   2733 HD22 ASN A 176      25.934  85.977 122.561  1.00  0.00           H  
ATOM   2734  N   TYR A 177      27.377  91.842 123.709  1.00  0.00           N  
ATOM   2735  CA  TYR A 177      27.484  92.622 124.977  1.00  0.00           C  
ATOM   2736  C   TYR A 177      26.475  92.148 126.091  1.00  0.00           C  
ATOM   2737  O   TYR A 177      26.976  92.090 127.196  1.00  0.00           O  
ATOM   2738  CB  TYR A 177      27.257  94.091 124.689  1.00  0.00           C  
ATOM   2739  CG  TYR A 177      28.157  94.592 123.604  1.00  0.00           C  
ATOM   2740  CD1 TYR A 177      29.510  94.853 123.876  1.00  0.00           C  
ATOM   2741  CD2 TYR A 177      27.727  94.957 122.284  1.00  0.00           C  
ATOM   2742  CE1 TYR A 177      30.478  95.298 122.964  1.00  0.00           C  
ATOM   2743  CE2 TYR A 177      28.651  95.464 121.318  1.00  0.00           C  
ATOM   2744  CZ  TYR A 177      30.016  95.665 121.699  1.00  0.00           C  
ATOM   2745  OH  TYR A 177      30.938  96.130 120.745  1.00  0.00           O  
ATOM   2746  H   TYR A 177      27.339  92.348 122.835  1.00  0.00           H  
ATOM   2747  HA  TYR A 177      28.515  92.444 125.286  1.00  0.00           H  
ATOM   2748  HB2 TYR A 177      26.195  94.251 124.500  1.00  0.00           H  
ATOM   2749  HB3 TYR A 177      27.433  94.682 125.588  1.00  0.00           H  
ATOM   2750  HD1 TYR A 177      29.799  94.655 124.897  1.00  0.00           H  
ATOM   2751  HD2 TYR A 177      26.713  94.869 121.920  1.00  0.00           H  
ATOM   2752  HE1 TYR A 177      31.517  95.451 123.218  1.00  0.00           H  
ATOM   2753  HE2 TYR A 177      28.326  95.688 120.313  1.00  0.00           H  
ATOM   2754  HH  TYR A 177      30.333  96.136 120.000  1.00  0.00           H  
ATOM   2755  N   ASP A 178      25.259  91.798 125.790  1.00  0.00           N  
ATOM   2756  CA  ASP A 178      24.139  91.460 126.709  1.00  0.00           C  
ATOM   2757  C   ASP A 178      24.400  90.110 127.493  1.00  0.00           C  
ATOM   2758  O   ASP A 178      24.102  89.996 128.661  1.00  0.00           O  
ATOM   2759  CB  ASP A 178      22.886  91.334 125.771  1.00  0.00           C  
ATOM   2760  CG  ASP A 178      21.499  91.478 126.396  1.00  0.00           C  
ATOM   2761  OD1 ASP A 178      21.328  91.944 127.570  1.00  0.00           O  
ATOM   2762  OD2 ASP A 178      20.533  91.032 125.748  1.00  0.00           O1-
ATOM   2763  H   ASP A 178      24.971  91.879 124.825  1.00  0.00           H  
ATOM   2764  HA  ASP A 178      23.945  92.234 127.451  1.00  0.00           H  
ATOM   2765  HB2 ASP A 178      23.033  92.120 125.030  1.00  0.00           H  
ATOM   2766  HB3 ASP A 178      22.970  90.402 125.211  1.00  0.00           H  
ATOM   2767  N   TYR A 179      25.015  89.131 126.839  1.00  0.00           N  
ATOM   2768  CA  TYR A 179      25.544  87.998 127.486  1.00  0.00           C  
ATOM   2769  C   TYR A 179      26.846  88.340 128.163  1.00  0.00           C  
ATOM   2770  O   TYR A 179      27.055  87.774 129.268  1.00  0.00           O  
ATOM   2771  CB  TYR A 179      25.841  86.869 126.498  1.00  0.00           C  
ATOM   2772  CG  TYR A 179      26.389  85.531 127.040  1.00  0.00           C  
ATOM   2773  CD1 TYR A 179      27.742  85.296 127.234  1.00  0.00           C  
ATOM   2774  CD2 TYR A 179      25.425  84.605 127.460  1.00  0.00           C  
ATOM   2775  CE1 TYR A 179      28.146  83.974 127.615  1.00  0.00           C  
ATOM   2776  CE2 TYR A 179      25.786  83.314 127.819  1.00  0.00           C  
ATOM   2777  CZ  TYR A 179      27.158  82.969 127.914  1.00  0.00           C  
ATOM   2778  OH  TYR A 179      27.436  81.688 128.284  1.00  0.00           O  
ATOM   2779  H   TYR A 179      25.411  89.230 125.916  1.00  0.00           H  
ATOM   2780  HA  TYR A 179      24.955  87.634 128.327  1.00  0.00           H  
ATOM   2781  HB2 TYR A 179      24.882  86.681 126.016  1.00  0.00           H  
ATOM   2782  HB3 TYR A 179      26.519  87.207 125.714  1.00  0.00           H  
ATOM   2783  HD1 TYR A 179      28.431  86.110 127.066  1.00  0.00           H  
ATOM   2784  HD2 TYR A 179      24.386  84.877 127.355  1.00  0.00           H  
ATOM   2785  HE1 TYR A 179      29.197  83.793 127.779  1.00  0.00           H  
ATOM   2786  HE2 TYR A 179      25.032  82.557 127.978  1.00  0.00           H  
ATOM   2787  HH  TYR A 179      28.243  81.527 128.779  1.00  0.00           H  
ATOM   2788  N   ILE A 180      27.829  89.114 127.606  1.00  0.00           N  
ATOM   2789  CA  ILE A 180      29.091  89.490 128.376  1.00  0.00           C  
ATOM   2790  C   ILE A 180      28.687  89.994 129.787  1.00  0.00           C  
ATOM   2791  O   ILE A 180      29.180  89.539 130.795  1.00  0.00           O  
ATOM   2792  CB  ILE A 180      29.962  90.434 127.515  1.00  0.00           C  
ATOM   2793  CG1 ILE A 180      30.531  89.776 126.198  1.00  0.00           C  
ATOM   2794  CG2 ILE A 180      31.134  91.189 128.260  1.00  0.00           C  
ATOM   2795  CD1 ILE A 180      31.226  90.669 125.132  1.00  0.00           C  
ATOM   2796  H   ILE A 180      27.683  89.302 126.625  1.00  0.00           H  
ATOM   2797  HA  ILE A 180      29.594  88.540 128.560  1.00  0.00           H  
ATOM   2798  HB  ILE A 180      29.374  91.279 127.155  1.00  0.00           H  
ATOM   2799 HG12 ILE A 180      31.266  89.048 126.543  1.00  0.00           H  
ATOM   2800 HG13 ILE A 180      29.724  89.278 125.662  1.00  0.00           H  
ATOM   2801 HG21 ILE A 180      31.479  91.970 127.583  1.00  0.00           H  
ATOM   2802 HG22 ILE A 180      30.721  91.557 129.200  1.00  0.00           H  
ATOM   2803 HG23 ILE A 180      32.014  90.604 128.527  1.00  0.00           H  
ATOM   2804 HD11 ILE A 180      32.180  91.069 125.474  1.00  0.00           H  
ATOM   2805 HD12 ILE A 180      31.350  90.115 124.203  1.00  0.00           H  
ATOM   2806 HD13 ILE A 180      30.576  91.544 125.100  1.00  0.00           H  
ATOM   2807  N   LEU A 181      27.735  90.963 129.770  1.00  0.00           N  
ATOM   2808  CA  LEU A 181      27.354  91.805 130.900  1.00  0.00           C  
ATOM   2809  C   LEU A 181      26.513  90.992 131.921  1.00  0.00           C  
ATOM   2810  O   LEU A 181      26.766  91.024 133.087  1.00  0.00           O  
ATOM   2811  CB  LEU A 181      26.500  92.970 130.226  1.00  0.00           C  
ATOM   2812  CG  LEU A 181      27.223  94.386 129.957  1.00  0.00           C  
ATOM   2813  CD1 LEU A 181      28.506  94.374 129.165  1.00  0.00           C  
ATOM   2814  CD2 LEU A 181      26.217  95.366 129.374  1.00  0.00           C  
ATOM   2815  H   LEU A 181      27.448  91.240 128.842  1.00  0.00           H  
ATOM   2816  HA  LEU A 181      28.274  92.062 131.424  1.00  0.00           H  
ATOM   2817  HB2 LEU A 181      26.019  92.567 129.336  1.00  0.00           H  
ATOM   2818  HB3 LEU A 181      25.709  93.262 130.917  1.00  0.00           H  
ATOM   2819  HG  LEU A 181      27.429  94.765 130.958  1.00  0.00           H  
ATOM   2820 HD11 LEU A 181      28.906  95.388 129.173  1.00  0.00           H  
ATOM   2821 HD12 LEU A 181      29.166  93.623 129.599  1.00  0.00           H  
ATOM   2822 HD13 LEU A 181      28.389  94.087 128.120  1.00  0.00           H  
ATOM   2823 HD21 LEU A 181      26.791  96.270 129.171  1.00  0.00           H  
ATOM   2824 HD22 LEU A 181      25.633  94.967 128.544  1.00  0.00           H  
ATOM   2825 HD23 LEU A 181      25.417  95.559 130.090  1.00  0.00           H  
ATOM   2826  N   SER A 182      25.656  90.127 131.392  1.00  0.00           N  
ATOM   2827  CA  SER A 182      24.914  89.133 132.226  1.00  0.00           C  
ATOM   2828  C   SER A 182      25.845  88.088 132.852  1.00  0.00           C  
ATOM   2829  O   SER A 182      25.754  87.886 134.025  1.00  0.00           O  
ATOM   2830  CB  SER A 182      23.949  88.424 131.239  1.00  0.00           C  
ATOM   2831  OG  SER A 182      23.502  87.304 131.851  1.00  0.00           O  
ATOM   2832  H   SER A 182      25.553  90.135 130.388  1.00  0.00           H  
ATOM   2833  HA  SER A 182      24.305  89.696 132.933  1.00  0.00           H  
ATOM   2834  HB2 SER A 182      23.117  89.052 130.918  1.00  0.00           H  
ATOM   2835  HB3 SER A 182      24.549  88.057 130.407  1.00  0.00           H  
ATOM   2836  HG  SER A 182      22.541  87.314 131.836  1.00  0.00           H  
ATOM   2837  N   THR A 183      26.578  87.372 132.073  1.00  0.00           N  
ATOM   2838  CA  THR A 183      27.281  86.124 132.494  1.00  0.00           C  
ATOM   2839  C   THR A 183      28.659  86.318 133.148  1.00  0.00           C  
ATOM   2840  O   THR A 183      29.152  85.397 133.772  1.00  0.00           O  
ATOM   2841  CB  THR A 183      27.390  85.073 131.332  1.00  0.00           C  
ATOM   2842  CG2 THR A 183      27.462  83.623 131.677  1.00  0.00           C  
ATOM   2843  OG1 THR A 183      26.386  85.264 130.420  1.00  0.00           O  
ATOM   2844  H   THR A 183      26.655  87.574 131.087  1.00  0.00           H  
ATOM   2845  HA  THR A 183      26.686  85.587 133.231  1.00  0.00           H  
ATOM   2846  HB  THR A 183      28.309  85.265 130.778  1.00  0.00           H  
ATOM   2847  HG1 THR A 183      26.716  86.013 129.919  1.00  0.00           H  
ATOM   2848 HG21 THR A 183      26.854  82.970 131.051  1.00  0.00           H  
ATOM   2849 HG22 THR A 183      28.489  83.281 131.806  1.00  0.00           H  
ATOM   2850 HG23 THR A 183      26.909  83.569 132.615  1.00  0.00           H  
ATOM   2851  N   GLY A 184      29.279  87.491 132.926  1.00  0.00           N  
ATOM   2852  CA  GLY A 184      30.763  87.710 133.235  1.00  0.00           C  
ATOM   2853  C   GLY A 184      31.641  86.774 132.467  1.00  0.00           C  
ATOM   2854  O   GLY A 184      32.608  86.250 132.957  1.00  0.00           O  
ATOM   2855  H   GLY A 184      28.841  88.221 132.382  1.00  0.00           H  
ATOM   2856  HA2 GLY A 184      31.086  88.747 133.134  1.00  0.00           H  
ATOM   2857  HA3 GLY A 184      30.884  87.455 134.288  1.00  0.00           H  
ATOM   2858  N   CYS A 185      31.376  86.712 131.164  1.00  0.00           N  
ATOM   2859  CA  CYS A 185      31.948  85.684 130.244  1.00  0.00           C  
ATOM   2860  C   CYS A 185      31.928  86.131 128.733  1.00  0.00           C  
ATOM   2861  O   CYS A 185      30.881  86.517 128.129  1.00  0.00           O  
ATOM   2862  CB  CYS A 185      31.182  84.403 130.311  1.00  0.00           C  
ATOM   2863  SG  CYS A 185      32.070  82.975 129.584  1.00  0.00           S  
ATOM   2864  H   CYS A 185      30.837  87.414 130.677  1.00  0.00           H  
ATOM   2865  HA  CYS A 185      32.918  85.345 130.605  1.00  0.00           H  
ATOM   2866  HB2 CYS A 185      30.931  84.157 131.343  1.00  0.00           H  
ATOM   2867  HB3 CYS A 185      30.212  84.482 129.818  1.00  0.00           H  
ATOM   2868  HG  CYS A 185      31.883  83.233 128.286  1.00  0.00           H  
ATOM   2869  N   ALA A 186      33.080  85.996 128.051  1.00  0.00           N  
ATOM   2870  CA  ALA A 186      33.161  85.993 126.566  1.00  0.00           C  
ATOM   2871  C   ALA A 186      32.146  84.992 125.991  1.00  0.00           C  
ATOM   2872  O   ALA A 186      32.050  83.894 126.581  1.00  0.00           O  
ATOM   2873  CB  ALA A 186      34.615  85.696 126.182  1.00  0.00           C  
ATOM   2874  H   ALA A 186      33.852  85.573 128.545  1.00  0.00           H  
ATOM   2875  HA  ALA A 186      32.924  87.020 126.290  1.00  0.00           H  
ATOM   2876  HB1 ALA A 186      35.018  84.759 126.566  1.00  0.00           H  
ATOM   2877  HB2 ALA A 186      34.749  85.637 125.103  1.00  0.00           H  
ATOM   2878  HB3 ALA A 186      35.222  86.552 126.477  1.00  0.00           H  
ATOM   2879  N   PRO A 187      31.489  85.296 124.877  1.00  0.00           N  
ATOM   2880  CA  PRO A 187      30.461  84.437 124.236  1.00  0.00           C  
ATOM   2881  C   PRO A 187      30.981  83.017 123.849  1.00  0.00           C  
ATOM   2882  O   PRO A 187      32.013  82.878 123.192  1.00  0.00           O  
ATOM   2883  CB  PRO A 187      30.073  85.195 122.935  1.00  0.00           C  
ATOM   2884  CG  PRO A 187      30.390  86.646 123.222  1.00  0.00           C  
ATOM   2885  CD  PRO A 187      31.570  86.566 124.173  1.00  0.00           C  
ATOM   2886  HA  PRO A 187      29.625  84.396 124.935  1.00  0.00           H  
ATOM   2887  HB2 PRO A 187      30.778  84.947 122.142  1.00  0.00           H  
ATOM   2888  HB3 PRO A 187      29.045  85.002 122.627  1.00  0.00           H  
ATOM   2889  HG2 PRO A 187      30.685  87.078 122.266  1.00  0.00           H  
ATOM   2890  HG3 PRO A 187      29.530  86.965 123.811  1.00  0.00           H  
ATOM   2891  HD2 PRO A 187      32.497  86.634 123.603  1.00  0.00           H  
ATOM   2892  HD3 PRO A 187      31.434  87.354 124.914  1.00  0.00           H  
ATOM   2893  N   PRO A 188      30.239  81.891 124.105  1.00  0.00           N  
ATOM   2894  CA  PRO A 188      30.462  80.514 123.533  1.00  0.00           C  
ATOM   2895  C   PRO A 188      30.365  80.303 121.981  1.00  0.00           C  
ATOM   2896  O   PRO A 188      30.455  79.220 121.457  1.00  0.00           O  
ATOM   2897  CB  PRO A 188      29.570  79.540 124.371  1.00  0.00           C  
ATOM   2898  CG  PRO A 188      29.094  80.330 125.560  1.00  0.00           C  
ATOM   2899  CD  PRO A 188      29.235  81.832 125.153  1.00  0.00           C  
ATOM   2900  HA  PRO A 188      31.517  80.316 123.724  1.00  0.00           H  
ATOM   2901  HB2 PRO A 188      28.755  79.235 123.713  1.00  0.00           H  
ATOM   2902  HB3 PRO A 188      30.016  78.573 124.605  1.00  0.00           H  
ATOM   2903  HG2 PRO A 188      28.136  79.993 125.957  1.00  0.00           H  
ATOM   2904  HG3 PRO A 188      29.882  80.194 126.301  1.00  0.00           H  
ATOM   2905  HD2 PRO A 188      28.371  82.419 124.844  1.00  0.00           H  
ATOM   2906  HD3 PRO A 188      29.734  82.326 125.986  1.00  0.00           H  
ATOM   2907  N   GLY A 189      30.148  81.397 121.192  1.00  0.00           N  
ATOM   2908  CA  GLY A 189      30.053  81.432 119.758  1.00  0.00           C  
ATOM   2909  C   GLY A 189      31.433  81.820 119.063  1.00  0.00           C  
ATOM   2910  O   GLY A 189      32.502  81.868 119.682  1.00  0.00           O  
ATOM   2911  H   GLY A 189      30.015  82.301 121.623  1.00  0.00           H  
ATOM   2912  HA2 GLY A 189      29.840  80.443 119.354  1.00  0.00           H  
ATOM   2913  HA3 GLY A 189      29.369  82.202 119.399  1.00  0.00           H  
ATOM   2914  N   LYS A 190      31.376  81.947 117.688  1.00  0.00           N  
ATOM   2915  CA  LYS A 190      32.588  82.038 116.818  1.00  0.00           C  
ATOM   2916  C   LYS A 190      33.474  83.251 117.117  1.00  0.00           C  
ATOM   2917  O   LYS A 190      32.934  84.352 117.366  1.00  0.00           O  
ATOM   2918  CB  LYS A 190      32.239  82.039 115.307  1.00  0.00           C  
ATOM   2919  CG  LYS A 190      31.471  80.731 114.887  1.00  0.00           C  
ATOM   2920  CD  LYS A 190      30.977  80.604 113.433  1.00  0.00           C  
ATOM   2921  CE  LYS A 190      30.695  79.204 112.930  1.00  0.00           C  
ATOM   2922  NZ  LYS A 190      32.006  78.514 112.586  1.00  0.00           N1+
ATOM   2923  H   LYS A 190      30.472  81.919 117.238  1.00  0.00           H  
ATOM   2924  HA  LYS A 190      33.216  81.192 117.100  1.00  0.00           H  
ATOM   2925  HB2 LYS A 190      31.571  82.859 115.047  1.00  0.00           H  
ATOM   2926  HB3 LYS A 190      33.127  81.878 114.697  1.00  0.00           H  
ATOM   2927  HG2 LYS A 190      32.191  79.933 115.075  1.00  0.00           H  
ATOM   2928  HG3 LYS A 190      30.597  80.607 115.525  1.00  0.00           H  
ATOM   2929  HD2 LYS A 190      30.116  81.270 113.398  1.00  0.00           H  
ATOM   2930  HD3 LYS A 190      31.757  81.072 112.834  1.00  0.00           H  
ATOM   2931  HE2 LYS A 190      30.073  78.709 113.676  1.00  0.00           H  
ATOM   2932  HE3 LYS A 190      30.096  79.212 112.018  1.00  0.00           H  
ATOM   2933  HZ1 LYS A 190      31.964  77.724 111.960  1.00  0.00           H  
ATOM   2934  HZ2 LYS A 190      32.671  79.089 112.087  1.00  0.00           H  
ATOM   2935  HZ3 LYS A 190      32.465  78.234 113.442  1.00  0.00           H  
ATOM   2936  N   ASN A 191      34.833  83.124 117.123  1.00  0.00           N  
ATOM   2937  CA  ASN A 191      35.695  84.274 117.370  1.00  0.00           C  
ATOM   2938  C   ASN A 191      35.724  85.346 116.189  1.00  0.00           C  
ATOM   2939  O   ASN A 191      36.000  86.536 116.357  1.00  0.00           O  
ATOM   2940  CB  ASN A 191      37.146  83.888 117.567  1.00  0.00           C  
ATOM   2941  CG  ASN A 191      37.456  82.707 118.486  1.00  0.00           C  
ATOM   2942  ND2 ASN A 191      38.449  82.889 119.310  1.00  0.00           N  
ATOM   2943  OD1 ASN A 191      36.831  81.644 118.503  1.00  0.00           O  
ATOM   2944  H   ASN A 191      35.284  82.225 117.023  1.00  0.00           H  
ATOM   2945  HA  ASN A 191      35.399  84.784 118.288  1.00  0.00           H  
ATOM   2946  HB2 ASN A 191      37.607  83.630 116.614  1.00  0.00           H  
ATOM   2947  HB3 ASN A 191      37.678  84.794 117.856  1.00  0.00           H  
ATOM   2948 HD21 ASN A 191      38.683  82.182 119.992  1.00  0.00           H  
ATOM   2949 HD22 ASN A 191      38.961  83.760 119.328  1.00  0.00           H  
ATOM   2950  N   ILE A 192      35.569  84.836 114.941  1.00  0.00           N  
ATOM   2951  CA  ILE A 192      35.442  85.466 113.659  1.00  0.00           C  
ATOM   2952  C   ILE A 192      36.615  86.446 113.323  1.00  0.00           C  
ATOM   2953  O   ILE A 192      37.563  86.042 112.610  1.00  0.00           O  
ATOM   2954  CB  ILE A 192      34.047  86.096 113.469  1.00  0.00           C  
ATOM   2955  CG1 ILE A 192      32.942  85.119 113.765  1.00  0.00           C  
ATOM   2956  CG2 ILE A 192      34.080  86.445 111.944  1.00  0.00           C  
ATOM   2957  CD1 ILE A 192      31.541  85.503 113.380  1.00  0.00           C  
ATOM   2958  H   ILE A 192      35.357  83.848 114.912  1.00  0.00           H  
ATOM   2959  HA  ILE A 192      35.440  84.708 112.876  1.00  0.00           H  
ATOM   2960  HB  ILE A 192      33.971  87.020 114.043  1.00  0.00           H  
ATOM   2961 HG12 ILE A 192      33.234  84.257 113.163  1.00  0.00           H  
ATOM   2962 HG13 ILE A 192      32.988  84.962 114.842  1.00  0.00           H  
ATOM   2963 HG21 ILE A 192      34.844  87.201 111.760  1.00  0.00           H  
ATOM   2964 HG22 ILE A 192      34.182  85.517 111.382  1.00  0.00           H  
ATOM   2965 HG23 ILE A 192      33.202  86.995 111.607  1.00  0.00           H  
ATOM   2966 HD11 ILE A 192      31.366  85.444 112.306  1.00  0.00           H  
ATOM   2967 HD12 ILE A 192      30.905  84.793 113.908  1.00  0.00           H  
ATOM   2968 HD13 ILE A 192      31.325  86.502 113.756  1.00  0.00           H  
ATOM   2969  N   TYR A 193      36.465  87.698 113.740  1.00  0.00           N  
ATOM   2970  CA  TYR A 193      37.233  88.759 113.189  1.00  0.00           C  
ATOM   2971  C   TYR A 193      38.615  88.834 113.764  1.00  0.00           C  
ATOM   2972  O   TYR A 193      39.494  89.333 113.090  1.00  0.00           O  
ATOM   2973  CB  TYR A 193      36.569  90.114 113.277  1.00  0.00           C  
ATOM   2974  CG  TYR A 193      35.135  90.039 112.735  1.00  0.00           C  
ATOM   2975  CD1 TYR A 193      34.016  90.184 113.665  1.00  0.00           C  
ATOM   2976  CD2 TYR A 193      34.935  89.976 111.332  1.00  0.00           C  
ATOM   2977  CE1 TYR A 193      32.725  90.261 113.183  1.00  0.00           C  
ATOM   2978  CE2 TYR A 193      33.611  90.044 110.837  1.00  0.00           C  
ATOM   2979  CZ  TYR A 193      32.542  90.219 111.738  1.00  0.00           C  
ATOM   2980  OH  TYR A 193      31.320  90.488 111.222  1.00  0.00           O  
ATOM   2981  H   TYR A 193      35.714  87.989 114.350  1.00  0.00           H  
ATOM   2982  HA  TYR A 193      37.352  88.539 112.127  1.00  0.00           H  
ATOM   2983  HB2 TYR A 193      36.618  90.482 114.302  1.00  0.00           H  
ATOM   2984  HB3 TYR A 193      37.161  90.835 112.713  1.00  0.00           H  
ATOM   2985  HD1 TYR A 193      34.204  90.439 114.698  1.00  0.00           H  
ATOM   2986  HD2 TYR A 193      35.817  89.901 110.713  1.00  0.00           H  
ATOM   2987  HE1 TYR A 193      31.918  90.448 113.875  1.00  0.00           H  
ATOM   2988  HE2 TYR A 193      33.345  89.926 109.797  1.00  0.00           H  
ATOM   2989  HH  TYR A 193      30.926  91.238 111.675  1.00  0.00           H  
ATOM   2990  N   TYR A 194      38.844  88.313 114.938  1.00  0.00           N  
ATOM   2991  CA  TYR A 194      40.095  88.388 115.718  1.00  0.00           C  
ATOM   2992  C   TYR A 194      40.390  87.016 116.472  1.00  0.00           C  
ATOM   2993  O   TYR A 194      39.548  86.567 117.262  1.00  0.00           O  
ATOM   2994  CB  TYR A 194      40.008  89.519 116.730  1.00  0.00           C  
ATOM   2995  CG  TYR A 194      39.415  90.814 116.213  1.00  0.00           C  
ATOM   2996  CD1 TYR A 194      38.058  91.051 116.472  1.00  0.00           C  
ATOM   2997  CD2 TYR A 194      40.149  91.584 115.304  1.00  0.00           C  
ATOM   2998  CE1 TYR A 194      37.377  92.099 115.856  1.00  0.00           C  
ATOM   2999  CE2 TYR A 194      39.485  92.673 114.598  1.00  0.00           C  
ATOM   3000  CZ  TYR A 194      38.121  92.879 114.937  1.00  0.00           C  
ATOM   3001  OH  TYR A 194      37.413  93.783 114.234  1.00  0.00           O  
ATOM   3002  H   TYR A 194      38.085  87.867 115.435  1.00  0.00           H  
ATOM   3003  HA  TYR A 194      40.884  88.620 115.003  1.00  0.00           H  
ATOM   3004  HB2 TYR A 194      39.462  89.233 117.628  1.00  0.00           H  
ATOM   3005  HB3 TYR A 194      41.032  89.790 116.988  1.00  0.00           H  
ATOM   3006  HD1 TYR A 194      37.465  90.354 117.046  1.00  0.00           H  
ATOM   3007  HD2 TYR A 194      41.193  91.319 115.230  1.00  0.00           H  
ATOM   3008  HE1 TYR A 194      36.322  92.268 116.012  1.00  0.00           H  
ATOM   3009  HE2 TYR A 194      39.955  93.296 113.850  1.00  0.00           H  
ATOM   3010  HH  TYR A 194      36.527  93.929 114.576  1.00  0.00           H  
ATOM   3011  N   LYS A 195      41.621  86.487 116.279  1.00  0.00           N  
ATOM   3012  CA  LYS A 195      42.207  85.402 117.036  1.00  0.00           C  
ATOM   3013  C   LYS A 195      43.687  85.566 117.039  1.00  0.00           C  
ATOM   3014  O   LYS A 195      44.306  85.729 115.967  1.00  0.00           O  
ATOM   3015  CB  LYS A 195      41.757  84.120 116.442  1.00  0.00           C  
ATOM   3016  CG  LYS A 195      41.712  82.989 117.619  1.00  0.00           C  
ATOM   3017  CD  LYS A 195      41.047  81.680 117.093  1.00  0.00           C  
ATOM   3018  CE  LYS A 195      41.329  80.612 118.135  1.00  0.00           C  
ATOM   3019  NZ  LYS A 195      41.242  79.253 117.544  1.00  0.00           N1+
ATOM   3020  H   LYS A 195      42.130  87.068 115.628  1.00  0.00           H  
ATOM   3021  HA  LYS A 195      41.810  85.474 118.049  1.00  0.00           H  
ATOM   3022  HB2 LYS A 195      40.748  84.135 116.029  1.00  0.00           H  
ATOM   3023  HB3 LYS A 195      42.432  83.869 115.624  1.00  0.00           H  
ATOM   3024  HG2 LYS A 195      42.724  82.778 117.963  1.00  0.00           H  
ATOM   3025  HG3 LYS A 195      41.214  83.182 118.569  1.00  0.00           H  
ATOM   3026  HD2 LYS A 195      39.982  81.891 116.989  1.00  0.00           H  
ATOM   3027  HD3 LYS A 195      41.446  81.412 116.115  1.00  0.00           H  
ATOM   3028  HE2 LYS A 195      42.380  80.696 118.411  1.00  0.00           H  
ATOM   3029  HE3 LYS A 195      40.683  80.762 119.000  1.00  0.00           H  
ATOM   3030  HZ1 LYS A 195      41.290  78.510 118.228  1.00  0.00           H  
ATOM   3031  HZ2 LYS A 195      40.330  79.081 117.145  1.00  0.00           H  
ATOM   3032  HZ3 LYS A 195      41.869  79.098 116.767  1.00  0.00           H  
ATOM   3033  N   SER A 196      44.267  85.453 118.220  1.00  0.00           N  
ATOM   3034  CA  SER A 196      45.701  85.640 118.406  1.00  0.00           C  
ATOM   3035  C   SER A 196      46.421  85.084 119.646  1.00  0.00           C  
ATOM   3036  O   SER A 196      45.978  85.402 120.720  1.00  0.00           O  
ATOM   3037  CB  SER A 196      45.847  87.169 118.445  1.00  0.00           C  
ATOM   3038  OG  SER A 196      47.108  87.706 118.763  1.00  0.00           O  
ATOM   3039  H   SER A 196      43.690  85.487 119.049  1.00  0.00           H  
ATOM   3040  HA  SER A 196      46.305  85.337 117.550  1.00  0.00           H  
ATOM   3041  HB2 SER A 196      45.515  87.582 117.493  1.00  0.00           H  
ATOM   3042  HB3 SER A 196      45.195  87.639 119.180  1.00  0.00           H  
ATOM   3043  HG  SER A 196      47.379  88.114 117.937  1.00  0.00           H  
ATOM   3044  N   ASP A 197      47.568  84.355 119.524  1.00  0.00           N  
ATOM   3045  CA  ASP A 197      48.282  83.925 120.731  1.00  0.00           C  
ATOM   3046  C   ASP A 197      49.049  85.132 121.350  1.00  0.00           C  
ATOM   3047  O   ASP A 197      49.308  85.105 122.575  1.00  0.00           O  
ATOM   3048  CB  ASP A 197      49.051  82.709 120.366  1.00  0.00           C  
ATOM   3049  CG  ASP A 197      48.195  81.579 119.820  1.00  0.00           C  
ATOM   3050  OD1 ASP A 197      47.105  81.280 120.301  1.00  0.00           O  
ATOM   3051  OD2 ASP A 197      48.750  80.843 118.936  1.00  0.00           O1-
ATOM   3052  H   ASP A 197      47.902  84.026 118.629  1.00  0.00           H  
ATOM   3053  HA  ASP A 197      47.592  83.717 121.548  1.00  0.00           H  
ATOM   3054  HB2 ASP A 197      49.719  82.983 119.550  1.00  0.00           H  
ATOM   3055  HB3 ASP A 197      49.617  82.366 121.232  1.00  0.00           H  
ATOM   3056  N   LEU A 198      49.496  86.162 120.589  1.00  0.00           N  
ATOM   3057  CA  LEU A 198      50.275  87.285 121.144  1.00  0.00           C  
ATOM   3058  C   LEU A 198      49.409  88.247 122.005  1.00  0.00           C  
ATOM   3059  O   LEU A 198      49.955  88.894 122.909  1.00  0.00           O  
ATOM   3060  CB  LEU A 198      50.831  88.044 119.932  1.00  0.00           C  
ATOM   3061  CG  LEU A 198      51.754  87.148 119.053  1.00  0.00           C  
ATOM   3062  CD1 LEU A 198      52.182  88.034 117.880  1.00  0.00           C  
ATOM   3063  CD2 LEU A 198      53.065  86.602 119.649  1.00  0.00           C  
ATOM   3064  H   LEU A 198      49.398  86.067 119.588  1.00  0.00           H  
ATOM   3065  HA  LEU A 198      51.029  86.938 121.850  1.00  0.00           H  
ATOM   3066  HB2 LEU A 198      50.007  88.397 119.313  1.00  0.00           H  
ATOM   3067  HB3 LEU A 198      51.363  88.936 120.261  1.00  0.00           H  
ATOM   3068  HG  LEU A 198      51.148  86.372 118.587  1.00  0.00           H  
ATOM   3069 HD11 LEU A 198      51.252  88.327 117.394  1.00  0.00           H  
ATOM   3070 HD12 LEU A 198      52.784  88.914 118.110  1.00  0.00           H  
ATOM   3071 HD13 LEU A 198      52.751  87.356 117.244  1.00  0.00           H  
ATOM   3072 HD21 LEU A 198      52.832  85.689 120.197  1.00  0.00           H  
ATOM   3073 HD22 LEU A 198      53.859  86.357 118.944  1.00  0.00           H  
ATOM   3074 HD23 LEU A 198      53.470  87.304 120.378  1.00  0.00           H  
ATOM   3075  N   THR A 199      48.076  88.205 121.835  1.00  0.00           N  
ATOM   3076  CA  THR A 199      47.224  89.057 122.591  1.00  0.00           C  
ATOM   3077  C   THR A 199      47.158  88.452 124.031  1.00  0.00           C  
ATOM   3078  O   THR A 199      46.987  87.249 124.254  1.00  0.00           O  
ATOM   3079  CB  THR A 199      45.822  89.176 121.883  1.00  0.00           C  
ATOM   3080  CG2 THR A 199      44.800  89.872 122.816  1.00  0.00           C  
ATOM   3081  OG1 THR A 199      45.873  89.860 120.606  1.00  0.00           O  
ATOM   3082  H   THR A 199      47.763  87.515 121.166  1.00  0.00           H  
ATOM   3083  HA  THR A 199      47.779  89.992 122.659  1.00  0.00           H  
ATOM   3084  HB  THR A 199      45.483  88.150 121.745  1.00  0.00           H  
ATOM   3085  HG1 THR A 199      46.381  89.243 120.073  1.00  0.00           H  
ATOM   3086 HG21 THR A 199      43.895  89.962 122.214  1.00  0.00           H  
ATOM   3087 HG22 THR A 199      44.655  89.200 123.661  1.00  0.00           H  
ATOM   3088 HG23 THR A 199      45.309  90.796 123.088  1.00  0.00           H  
ATOM   3089  N   LYS A 200      47.250  89.257 125.078  1.00  0.00           N  
ATOM   3090  CA  LYS A 200      47.309  88.888 126.485  1.00  0.00           C  
ATOM   3091  C   LYS A 200      46.714  89.856 127.514  1.00  0.00           C  
ATOM   3092  O   LYS A 200      46.396  91.008 127.129  1.00  0.00           O  
ATOM   3093  CB  LYS A 200      48.791  88.487 126.814  1.00  0.00           C  
ATOM   3094  CG  LYS A 200      49.825  89.689 126.830  1.00  0.00           C  
ATOM   3095  CD  LYS A 200      51.257  89.143 127.054  1.00  0.00           C  
ATOM   3096  CE  LYS A 200      51.242  88.547 128.470  1.00  0.00           C  
ATOM   3097  NZ  LYS A 200      52.570  87.983 128.827  1.00  0.00           N1+
ATOM   3098  H   LYS A 200      47.163  90.226 124.810  1.00  0.00           H  
ATOM   3099  HA  LYS A 200      46.680  87.997 126.516  1.00  0.00           H  
ATOM   3100  HB2 LYS A 200      48.729  88.113 127.837  1.00  0.00           H  
ATOM   3101  HB3 LYS A 200      49.075  87.591 126.262  1.00  0.00           H  
ATOM   3102  HG2 LYS A 200      49.704  90.232 125.892  1.00  0.00           H  
ATOM   3103  HG3 LYS A 200      49.616  90.422 127.608  1.00  0.00           H  
ATOM   3104  HD2 LYS A 200      51.274  88.338 126.319  1.00  0.00           H  
ATOM   3105  HD3 LYS A 200      52.008  89.907 126.850  1.00  0.00           H  
ATOM   3106  HE2 LYS A 200      50.983  89.405 129.090  1.00  0.00           H  
ATOM   3107  HE3 LYS A 200      50.482  87.766 128.513  1.00  0.00           H  
ATOM   3108  HZ1 LYS A 200      52.597  87.553 129.741  1.00  0.00           H  
ATOM   3109  HZ2 LYS A 200      52.680  87.298 128.093  1.00  0.00           H  
ATOM   3110  HZ3 LYS A 200      53.352  88.606 128.680  1.00  0.00           H  
ATOM   3111  N   ASP A 201      46.726  89.467 128.839  1.00  0.00           N  
ATOM   3112  CA  ASP A 201      46.354  90.261 129.967  1.00  0.00           C  
ATOM   3113  C   ASP A 201      45.123  91.177 129.772  1.00  0.00           C  
ATOM   3114  O   ASP A 201      45.153  92.381 130.206  1.00  0.00           O  
ATOM   3115  CB  ASP A 201      47.589  91.038 130.559  1.00  0.00           C  
ATOM   3116  CG  ASP A 201      48.694  90.133 131.102  1.00  0.00           C  
ATOM   3117  OD1 ASP A 201      49.904  90.400 130.905  1.00  0.00           O  
ATOM   3118  OD2 ASP A 201      48.404  89.204 131.887  1.00  0.00           O1-
ATOM   3119  H   ASP A 201      46.865  88.485 129.035  1.00  0.00           H  
ATOM   3120  HA  ASP A 201      46.018  89.514 130.686  1.00  0.00           H  
ATOM   3121  HB2 ASP A 201      47.994  91.740 129.828  1.00  0.00           H  
ATOM   3122  HB3 ASP A 201      47.340  91.713 131.378  1.00  0.00           H  
ATOM   3123  N   ILE A 202      44.074  90.720 129.146  1.00  0.00           N  
ATOM   3124  CA  ILE A 202      42.934  91.589 128.913  1.00  0.00           C  
ATOM   3125  C   ILE A 202      42.242  91.901 130.275  1.00  0.00           C  
ATOM   3126  O   ILE A 202      41.898  91.051 131.062  1.00  0.00           O  
ATOM   3127  CB  ILE A 202      41.929  91.016 127.922  1.00  0.00           C  
ATOM   3128  CG1 ILE A 202      42.498  90.337 126.670  1.00  0.00           C  
ATOM   3129  CG2 ILE A 202      40.901  92.061 127.560  1.00  0.00           C  
ATOM   3130  CD1 ILE A 202      41.478  89.409 126.095  1.00  0.00           C  
ATOM   3131  H   ILE A 202      44.022  89.803 128.728  1.00  0.00           H  
ATOM   3132  HA  ILE A 202      43.356  92.531 128.561  1.00  0.00           H  
ATOM   3133  HB  ILE A 202      41.409  90.251 128.499  1.00  0.00           H  
ATOM   3134 HG12 ILE A 202      42.807  91.066 125.921  1.00  0.00           H  
ATOM   3135 HG13 ILE A 202      43.299  89.669 126.989  1.00  0.00           H  
ATOM   3136 HG21 ILE A 202      40.058  91.529 127.117  1.00  0.00           H  
ATOM   3137 HG22 ILE A 202      40.465  92.542 128.435  1.00  0.00           H  
ATOM   3138 HG23 ILE A 202      41.450  92.788 126.961  1.00  0.00           H  
ATOM   3139 HD11 ILE A 202      41.036  88.679 126.773  1.00  0.00           H  
ATOM   3140 HD12 ILE A 202      40.757  89.945 125.479  1.00  0.00           H  
ATOM   3141 HD13 ILE A 202      42.089  88.763 125.466  1.00  0.00           H  
ATOM   3142  N   THR A 203      42.000  93.179 130.596  1.00  0.00           N  
ATOM   3143  CA  THR A 203      41.232  93.638 131.775  1.00  0.00           C  
ATOM   3144  C   THR A 203      40.047  94.457 131.242  1.00  0.00           C  
ATOM   3145  O   THR A 203      40.303  95.447 130.512  1.00  0.00           O  
ATOM   3146  CB  THR A 203      42.083  94.503 132.678  1.00  0.00           C  
ATOM   3147  CG2 THR A 203      41.376  95.028 134.003  1.00  0.00           C  
ATOM   3148  OG1 THR A 203      43.101  93.705 133.158  1.00  0.00           O  
ATOM   3149  H   THR A 203      42.426  93.873 129.997  1.00  0.00           H  
ATOM   3150  HA  THR A 203      40.769  92.881 132.409  1.00  0.00           H  
ATOM   3151  HB  THR A 203      42.462  95.350 132.104  1.00  0.00           H  
ATOM   3152  HG1 THR A 203      43.797  93.732 132.496  1.00  0.00           H  
ATOM   3153 HG21 THR A 203      42.171  95.307 134.694  1.00  0.00           H  
ATOM   3154 HG22 THR A 203      40.778  95.896 133.727  1.00  0.00           H  
ATOM   3155 HG23 THR A 203      40.744  94.206 134.341  1.00  0.00           H  
ATOM   3156  N   THR A 204      38.825  94.128 131.637  1.00  0.00           N  
ATOM   3157  CA  THR A 204      37.578  94.853 131.299  1.00  0.00           C  
ATOM   3158  C   THR A 204      36.915  95.611 132.429  1.00  0.00           C  
ATOM   3159  O   THR A 204      36.667  95.049 133.495  1.00  0.00           O  
ATOM   3160  CB  THR A 204      36.657  93.835 130.648  1.00  0.00           C  
ATOM   3161  CG2 THR A 204      35.224  94.279 130.188  1.00  0.00           C  
ATOM   3162  OG1 THR A 204      37.210  93.197 129.515  1.00  0.00           O  
ATOM   3163  H   THR A 204      38.693  93.303 132.204  1.00  0.00           H  
ATOM   3164  HA  THR A 204      37.823  95.584 130.528  1.00  0.00           H  
ATOM   3165  HB  THR A 204      36.464  93.022 131.349  1.00  0.00           H  
ATOM   3166  HG1 THR A 204      37.912  92.591 129.763  1.00  0.00           H  
ATOM   3167 HG21 THR A 204      34.738  93.533 129.560  1.00  0.00           H  
ATOM   3168 HG22 THR A 204      34.547  94.527 131.006  1.00  0.00           H  
ATOM   3169 HG23 THR A 204      35.316  95.161 129.554  1.00  0.00           H  
ATOM   3170  N   SER A 205      36.564  96.868 132.143  1.00  0.00           N  
ATOM   3171  CA  SER A 205      35.850  97.745 133.041  1.00  0.00           C  
ATOM   3172  C   SER A 205      34.528  98.182 132.484  1.00  0.00           C  
ATOM   3173  O   SER A 205      34.323  98.195 131.303  1.00  0.00           O  
ATOM   3174  CB  SER A 205      36.684  98.869 133.477  1.00  0.00           C  
ATOM   3175  OG  SER A 205      37.061  99.545 132.308  1.00  0.00           O  
ATOM   3176  H   SER A 205      36.719  97.149 131.185  1.00  0.00           H  
ATOM   3177  HA  SER A 205      35.624  97.194 133.954  1.00  0.00           H  
ATOM   3178  HB2 SER A 205      36.130  99.569 134.102  1.00  0.00           H  
ATOM   3179  HB3 SER A 205      37.573  98.418 133.919  1.00  0.00           H  
ATOM   3180  HG  SER A 205      37.865  99.192 131.919  1.00  0.00           H  
ATOM   3181  N   VAL A 206      33.526  98.556 133.360  1.00  0.00           N  
ATOM   3182  CA  VAL A 206      32.196  98.915 132.935  1.00  0.00           C  
ATOM   3183  C   VAL A 206      31.772 100.239 133.603  1.00  0.00           C  
ATOM   3184  O   VAL A 206      31.950 100.426 134.825  1.00  0.00           O  
ATOM   3185  CB  VAL A 206      31.066  97.837 133.169  1.00  0.00           C  
ATOM   3186  CG1 VAL A 206      29.686  98.362 132.677  1.00  0.00           C  
ATOM   3187  CG2 VAL A 206      31.285  96.528 132.412  1.00  0.00           C  
ATOM   3188  H   VAL A 206      33.738  98.564 134.348  1.00  0.00           H  
ATOM   3189  HA  VAL A 206      32.213  99.207 131.885  1.00  0.00           H  
ATOM   3190  HB  VAL A 206      30.989  97.543 134.216  1.00  0.00           H  
ATOM   3191 HG11 VAL A 206      29.780  98.835 131.700  1.00  0.00           H  
ATOM   3192 HG12 VAL A 206      28.887  97.657 132.452  1.00  0.00           H  
ATOM   3193 HG13 VAL A 206      29.279  99.025 133.441  1.00  0.00           H  
ATOM   3194 HG21 VAL A 206      32.234  96.026 132.600  1.00  0.00           H  
ATOM   3195 HG22 VAL A 206      30.451  95.842 132.563  1.00  0.00           H  
ATOM   3196 HG23 VAL A 206      31.178  96.547 131.328  1.00  0.00           H  
ATOM   3197  N   LEU A 207      31.352 101.260 132.811  1.00  0.00           N  
ATOM   3198  CA  LEU A 207      30.595 102.418 133.310  1.00  0.00           C  
ATOM   3199  C   LEU A 207      29.074 102.034 133.169  1.00  0.00           C  
ATOM   3200  O   LEU A 207      28.671 101.368 132.213  1.00  0.00           O  
ATOM   3201  CB  LEU A 207      30.951 103.693 132.556  1.00  0.00           C  
ATOM   3202  CG  LEU A 207      32.435 104.099 132.283  1.00  0.00           C  
ATOM   3203  CD1 LEU A 207      32.433 105.383 131.551  1.00  0.00           C  
ATOM   3204  CD2 LEU A 207      33.280 104.229 133.640  1.00  0.00           C  
ATOM   3205  H   LEU A 207      31.251 101.285 131.806  1.00  0.00           H  
ATOM   3206  HA  LEU A 207      30.890 102.550 134.352  1.00  0.00           H  
ATOM   3207  HB2 LEU A 207      30.520 103.588 131.561  1.00  0.00           H  
ATOM   3208  HB3 LEU A 207      30.485 104.520 133.090  1.00  0.00           H  
ATOM   3209  HG  LEU A 207      32.995 103.347 131.729  1.00  0.00           H  
ATOM   3210 HD11 LEU A 207      31.831 106.121 132.082  1.00  0.00           H  
ATOM   3211 HD12 LEU A 207      33.440 105.798 131.587  1.00  0.00           H  
ATOM   3212 HD13 LEU A 207      32.141 105.308 130.504  1.00  0.00           H  
ATOM   3213 HD21 LEU A 207      34.229 104.765 133.615  1.00  0.00           H  
ATOM   3214 HD22 LEU A 207      32.700 104.923 134.248  1.00  0.00           H  
ATOM   3215 HD23 LEU A 207      33.305 103.287 134.190  1.00  0.00           H  
ATOM   3216  N   THR A 208      28.211 102.548 134.143  1.00  0.00           N  
ATOM   3217  CA  THR A 208      26.804 102.375 134.123  1.00  0.00           C  
ATOM   3218  C   THR A 208      26.072 103.611 134.646  1.00  0.00           C  
ATOM   3219  O   THR A 208      26.558 104.256 135.599  1.00  0.00           O  
ATOM   3220  CB  THR A 208      26.486 101.073 134.930  1.00  0.00           C  
ATOM   3221  CG2 THR A 208      27.013 101.070 136.383  1.00  0.00           C  
ATOM   3222  OG1 THR A 208      25.070 100.929 135.100  1.00  0.00           O  
ATOM   3223  H   THR A 208      28.613 103.150 134.849  1.00  0.00           H  
ATOM   3224  HA  THR A 208      26.472 102.164 133.108  1.00  0.00           H  
ATOM   3225  HB  THR A 208      26.973 100.283 134.359  1.00  0.00           H  
ATOM   3226  HG1 THR A 208      24.905 100.101 135.556  1.00  0.00           H  
ATOM   3227 HG21 THR A 208      27.027 100.037 136.727  1.00  0.00           H  
ATOM   3228 HG22 THR A 208      28.035 101.420 136.529  1.00  0.00           H  
ATOM   3229 HG23 THR A 208      26.361 101.752 136.929  1.00  0.00           H  
ATOM   3230  N   VAL A 209      24.981 103.998 134.015  1.00  0.00           N  
ATOM   3231  CA  VAL A 209      24.282 105.266 134.214  1.00  0.00           C  
ATOM   3232  C   VAL A 209      22.775 104.961 134.222  1.00  0.00           C  
ATOM   3233  O   VAL A 209      22.251 104.393 133.226  1.00  0.00           O  
ATOM   3234  CB  VAL A 209      24.625 106.321 133.126  1.00  0.00           C  
ATOM   3235  CG1 VAL A 209      23.726 107.481 133.407  1.00  0.00           C  
ATOM   3236  CG2 VAL A 209      26.075 106.766 133.171  1.00  0.00           C  
ATOM   3237  H   VAL A 209      24.708 103.554 133.149  1.00  0.00           H  
ATOM   3238  HA  VAL A 209      24.544 105.637 135.206  1.00  0.00           H  
ATOM   3239  HB  VAL A 209      24.374 105.954 132.132  1.00  0.00           H  
ATOM   3240 HG11 VAL A 209      22.708 107.225 133.113  1.00  0.00           H  
ATOM   3241 HG12 VAL A 209      23.902 107.753 134.448  1.00  0.00           H  
ATOM   3242 HG13 VAL A 209      24.038 108.346 132.823  1.00  0.00           H  
ATOM   3243 HG21 VAL A 209      26.287 107.556 132.450  1.00  0.00           H  
ATOM   3244 HG22 VAL A 209      26.364 107.138 134.153  1.00  0.00           H  
ATOM   3245 HG23 VAL A 209      26.696 105.895 132.963  1.00  0.00           H  
ATOM   3246  N   ASN A 210      22.049 105.443 135.235  1.00  0.00           N  
ATOM   3247  CA  ASN A 210      20.673 105.038 135.635  1.00  0.00           C  
ATOM   3248  C   ASN A 210      20.478 103.485 135.710  1.00  0.00           C  
ATOM   3249  O   ASN A 210      19.477 102.871 135.335  1.00  0.00           O  
ATOM   3250  CB  ASN A 210      19.705 105.684 134.610  1.00  0.00           C  
ATOM   3251  CG  ASN A 210      19.870 107.170 134.525  1.00  0.00           C  
ATOM   3252  ND2 ASN A 210      19.634 107.756 133.356  1.00  0.00           N  
ATOM   3253  OD1 ASN A 210      19.978 107.834 135.541  1.00  0.00           O  
ATOM   3254  H   ASN A 210      22.601 105.920 135.934  1.00  0.00           H  
ATOM   3255  HA  ASN A 210      20.385 105.442 136.606  1.00  0.00           H  
ATOM   3256  HB2 ASN A 210      19.898 105.241 133.633  1.00  0.00           H  
ATOM   3257  HB3 ASN A 210      18.716 105.478 135.018  1.00  0.00           H  
ATOM   3258 HD21 ASN A 210      19.827 108.733 133.184  1.00  0.00           H  
ATOM   3259 HD22 ASN A 210      19.384 107.117 132.615  1.00  0.00           H  
ATOM   3260  N   ASN A 211      21.524 102.787 136.245  1.00  0.00           N  
ATOM   3261  CA  ASN A 211      21.669 101.289 136.254  1.00  0.00           C  
ATOM   3262  C   ASN A 211      21.259 100.549 134.907  1.00  0.00           C  
ATOM   3263  O   ASN A 211      20.630  99.490 134.905  1.00  0.00           O  
ATOM   3264  CB  ASN A 211      20.852 100.866 137.486  1.00  0.00           C  
ATOM   3265  CG  ASN A 211      21.459 101.121 138.839  1.00  0.00           C  
ATOM   3266  ND2 ASN A 211      21.018 102.153 139.602  1.00  0.00           N  
ATOM   3267  OD1 ASN A 211      22.289 100.319 139.275  1.00  0.00           O  
ATOM   3268  H   ASN A 211      22.353 103.278 136.549  1.00  0.00           H  
ATOM   3269  HA  ASN A 211      22.725 101.075 136.417  1.00  0.00           H  
ATOM   3270  HB2 ASN A 211      19.866 101.328 137.518  1.00  0.00           H  
ATOM   3271  HB3 ASN A 211      20.715  99.788 137.410  1.00  0.00           H  
ATOM   3272 HD21 ASN A 211      21.283 102.127 140.576  1.00  0.00           H  
ATOM   3273 HD22 ASN A 211      20.317 102.786 139.244  1.00  0.00           H  
ATOM   3274  N   LYS A 212      21.819 101.075 133.823  1.00  0.00           N  
ATOM   3275  CA  LYS A 212      22.096 100.373 132.551  1.00  0.00           C  
ATOM   3276  C   LYS A 212      23.563 100.746 132.136  1.00  0.00           C  
ATOM   3277  O   LYS A 212      23.970 101.902 132.119  1.00  0.00           O  
ATOM   3278  CB  LYS A 212      21.003 100.877 131.603  1.00  0.00           C  
ATOM   3279  CG  LYS A 212      19.491 100.625 132.003  1.00  0.00           C  
ATOM   3280  CD  LYS A 212      19.147  99.166 131.786  1.00  0.00           C  
ATOM   3281  CE  LYS A 212      18.850  98.800 130.314  1.00  0.00           C  
ATOM   3282  NZ  LYS A 212      18.685  97.299 130.136  1.00  0.00           N1+
ATOM   3283  H   LYS A 212      22.371 101.893 134.039  1.00  0.00           H  
ATOM   3284  HA  LYS A 212      21.988  99.311 132.768  1.00  0.00           H  
ATOM   3285  HB2 LYS A 212      21.107 101.947 131.429  1.00  0.00           H  
ATOM   3286  HB3 LYS A 212      21.101 100.513 130.581  1.00  0.00           H  
ATOM   3287  HG2 LYS A 212      19.480 101.023 133.018  1.00  0.00           H  
ATOM   3288  HG3 LYS A 212      18.818 101.187 131.356  1.00  0.00           H  
ATOM   3289  HD2 LYS A 212      19.996  98.659 132.244  1.00  0.00           H  
ATOM   3290  HD3 LYS A 212      18.310  98.843 132.405  1.00  0.00           H  
ATOM   3291  HE2 LYS A 212      17.990  99.366 129.955  1.00  0.00           H  
ATOM   3292  HE3 LYS A 212      19.646  99.232 129.708  1.00  0.00           H  
ATOM   3293  HZ1 LYS A 212      17.794  97.072 130.554  1.00  0.00           H  
ATOM   3294  HZ2 LYS A 212      18.504  97.162 129.152  1.00  0.00           H  
ATOM   3295  HZ3 LYS A 212      19.428  96.697 130.462  1.00  0.00           H  
ATOM   3296  N   ALA A 213      24.274  99.660 131.940  1.00  0.00           N  
ATOM   3297  CA  ALA A 213      25.686  99.812 131.521  1.00  0.00           C  
ATOM   3298  C   ALA A 213      25.816 100.774 130.347  1.00  0.00           C  
ATOM   3299  O   ALA A 213      25.031 100.745 129.378  1.00  0.00           O  
ATOM   3300  CB  ALA A 213      26.136  98.401 131.178  1.00  0.00           C  
ATOM   3301  H   ALA A 213      23.900  98.724 131.990  1.00  0.00           H  
ATOM   3302  HA  ALA A 213      26.130 100.380 132.339  1.00  0.00           H  
ATOM   3303  HB1 ALA A 213      27.218  98.385 131.047  1.00  0.00           H  
ATOM   3304  HB2 ALA A 213      25.846  97.660 131.923  1.00  0.00           H  
ATOM   3305  HB3 ALA A 213      25.679  98.142 130.223  1.00  0.00           H  
ATOM   3306  N   HIE A 214      26.782 101.722 130.329  1.00  0.00           N  
ATOM   3307  CA  HIE A 214      26.748 102.954 129.509  1.00  0.00           C  
ATOM   3308  C   HIE A 214      27.920 102.822 128.510  1.00  0.00           C  
ATOM   3309  O   HIE A 214      27.795 103.184 127.345  1.00  0.00           O  
ATOM   3310  CB  HIE A 214      26.669 104.129 130.461  1.00  0.00           C  
ATOM   3311  CG  HIE A 214      26.364 105.350 129.723  1.00  0.00           C  
ATOM   3312  CD2 HIE A 214      25.191 105.643 129.151  1.00  0.00           C  
ATOM   3313  ND1 HIE A 214      27.347 106.205 129.171  1.00  0.00           N  
ATOM   3314  CE1 HIE A 214      26.655 107.051 128.412  1.00  0.00           C  
ATOM   3315  NE2 HIE A 214      25.410 106.707 128.380  1.00  0.00           N  
ATOM   3316  H   HIE A 214      27.425 101.654 131.106  1.00  0.00           H  
ATOM   3317  HA  HIE A 214      25.798 102.916 128.976  1.00  0.00           H  
ATOM   3318  HB2 HIE A 214      26.010 103.961 131.312  1.00  0.00           H  
ATOM   3319  HB3 HIE A 214      27.684 104.212 130.849  1.00  0.00           H  
ATOM   3320  HD2 HIE A 214      24.410 104.910 129.015  1.00  0.00           H  
ATOM   3321  HE1 HIE A 214      27.208 107.757 127.810  1.00  0.00           H  
ATOM   3322  HE2 HIE A 214      24.658 106.943 127.748  1.00  0.00           H  
ATOM   3323  N   MET A 215      29.035 102.328 128.994  1.00  0.00           N  
ATOM   3324  CA  MET A 215      30.244 102.007 128.256  1.00  0.00           C  
ATOM   3325  C   MET A 215      30.870 100.703 128.740  1.00  0.00           C  
ATOM   3326  O   MET A 215      31.073 100.548 129.948  1.00  0.00           O  
ATOM   3327  CB  MET A 215      31.207 103.252 128.212  1.00  0.00           C  
ATOM   3328  CG  MET A 215      32.542 102.944 127.624  1.00  0.00           C  
ATOM   3329  SD  MET A 215      33.404 104.410 126.821  1.00  0.00           S  
ATOM   3330  CE  MET A 215      34.099 105.278 128.322  1.00  0.00           C  
ATOM   3331  H   MET A 215      29.110 102.196 129.993  1.00  0.00           H  
ATOM   3332  HA  MET A 215      29.975 101.879 127.208  1.00  0.00           H  
ATOM   3333  HB2 MET A 215      30.702 103.988 127.586  1.00  0.00           H  
ATOM   3334  HB3 MET A 215      31.306 103.633 129.229  1.00  0.00           H  
ATOM   3335  HG2 MET A 215      33.190 102.401 128.312  1.00  0.00           H  
ATOM   3336  HG3 MET A 215      32.395 102.182 126.859  1.00  0.00           H  
ATOM   3337  HE1 MET A 215      33.316 105.923 128.718  1.00  0.00           H  
ATOM   3338  HE2 MET A 215      34.331 104.550 129.100  1.00  0.00           H  
ATOM   3339  HE3 MET A 215      34.922 105.950 128.075  1.00  0.00           H  
ATOM   3340  N   VAL A 216      31.314  99.747 127.880  1.00  0.00           N  
ATOM   3341  CA  VAL A 216      32.253  98.715 128.253  1.00  0.00           C  
ATOM   3342  C   VAL A 216      33.664  99.018 127.685  1.00  0.00           C  
ATOM   3343  O   VAL A 216      33.828  99.347 126.475  1.00  0.00           O  
ATOM   3344  CB  VAL A 216      31.698  97.326 127.959  1.00  0.00           C  
ATOM   3345  CG1 VAL A 216      31.485  97.026 126.499  1.00  0.00           C  
ATOM   3346  CG2 VAL A 216      32.561  96.182 128.511  1.00  0.00           C  
ATOM   3347  H   VAL A 216      31.096  99.933 126.912  1.00  0.00           H  
ATOM   3348  HA  VAL A 216      32.349  98.713 129.339  1.00  0.00           H  
ATOM   3349  HB  VAL A 216      30.758  97.326 128.511  1.00  0.00           H  
ATOM   3350 HG11 VAL A 216      30.796  97.772 126.103  1.00  0.00           H  
ATOM   3351 HG12 VAL A 216      32.455  97.191 126.030  1.00  0.00           H  
ATOM   3352 HG13 VAL A 216      31.145  95.996 126.404  1.00  0.00           H  
ATOM   3353 HG21 VAL A 216      33.552  96.208 128.059  1.00  0.00           H  
ATOM   3354 HG22 VAL A 216      32.775  96.333 129.570  1.00  0.00           H  
ATOM   3355 HG23 VAL A 216      32.173  95.184 128.310  1.00  0.00           H  
ATOM   3356  N   THR A 217      34.763  99.057 128.434  1.00  0.00           N  
ATOM   3357  CA  THR A 217      36.152  99.272 128.018  1.00  0.00           C  
ATOM   3358  C   THR A 217      37.076  98.037 128.227  1.00  0.00           C  
ATOM   3359  O   THR A 217      36.902  97.307 129.228  1.00  0.00           O  
ATOM   3360  CB  THR A 217      36.805 100.518 128.740  1.00  0.00           C  
ATOM   3361  CG2 THR A 217      38.232 100.804 128.277  1.00  0.00           C  
ATOM   3362  OG1 THR A 217      36.107 101.707 128.452  1.00  0.00           O  
ATOM   3363  H   THR A 217      34.692  98.925 129.432  1.00  0.00           H  
ATOM   3364  HA  THR A 217      36.113  99.473 126.948  1.00  0.00           H  
ATOM   3365  HB  THR A 217      36.862 100.403 129.822  1.00  0.00           H  
ATOM   3366  HG1 THR A 217      36.403 102.339 129.111  1.00  0.00           H  
ATOM   3367 HG21 THR A 217      38.168 101.253 127.285  1.00  0.00           H  
ATOM   3368 HG22 THR A 217      38.656 101.585 128.910  1.00  0.00           H  
ATOM   3369 HG23 THR A 217      38.869  99.921 128.241  1.00  0.00           H  
ATOM   3370  N   LEU A 218      37.907  97.758 127.191  1.00  0.00           N  
ATOM   3371  CA  LEU A 218      38.866  96.643 127.264  1.00  0.00           C  
ATOM   3372  C   LEU A 218      40.351  97.136 127.130  1.00  0.00           C  
ATOM   3373  O   LEU A 218      40.678  97.632 126.112  1.00  0.00           O  
ATOM   3374  CB  LEU A 218      38.498  95.563 126.151  1.00  0.00           C  
ATOM   3375  CG  LEU A 218      37.229  94.736 126.488  1.00  0.00           C  
ATOM   3376  CD1 LEU A 218      35.897  95.421 126.076  1.00  0.00           C  
ATOM   3377  CD2 LEU A 218      37.235  93.266 125.936  1.00  0.00           C  
ATOM   3378  H   LEU A 218      38.122  98.489 126.529  1.00  0.00           H  
ATOM   3379  HA  LEU A 218      38.751  96.126 128.216  1.00  0.00           H  
ATOM   3380  HB2 LEU A 218      38.476  96.092 125.198  1.00  0.00           H  
ATOM   3381  HB3 LEU A 218      39.392  94.941 126.128  1.00  0.00           H  
ATOM   3382  HG  LEU A 218      37.191  94.551 127.562  1.00  0.00           H  
ATOM   3383 HD11 LEU A 218      35.740  95.567 125.008  1.00  0.00           H  
ATOM   3384 HD12 LEU A 218      35.039  94.793 126.314  1.00  0.00           H  
ATOM   3385 HD13 LEU A 218      35.699  96.281 126.717  1.00  0.00           H  
ATOM   3386 HD21 LEU A 218      37.299  93.470 124.867  1.00  0.00           H  
ATOM   3387 HD22 LEU A 218      38.133  92.741 126.256  1.00  0.00           H  
ATOM   3388 HD23 LEU A 218      36.297  92.803 126.246  1.00  0.00           H  
ATOM   3389  N   ASP A 219      41.154  96.997 128.170  1.00  0.00           N  
ATOM   3390  CA  ASP A 219      42.592  97.064 128.103  1.00  0.00           C  
ATOM   3391  C   ASP A 219      43.210  95.833 127.416  1.00  0.00           C  
ATOM   3392  O   ASP A 219      42.992  94.721 127.907  1.00  0.00           O  
ATOM   3393  CB  ASP A 219      43.199  97.142 129.508  1.00  0.00           C  
ATOM   3394  CG  ASP A 219      42.560  98.113 130.510  1.00  0.00           C  
ATOM   3395  OD1 ASP A 219      41.521  98.804 130.285  1.00  0.00           O  
ATOM   3396  OD2 ASP A 219      42.975  98.121 131.682  1.00  0.00           O1-
ATOM   3397  H   ASP A 219      40.809  96.475 128.963  1.00  0.00           H  
ATOM   3398  HA  ASP A 219      42.778  97.979 127.539  1.00  0.00           H  
ATOM   3399  HB2 ASP A 219      43.291  96.168 129.988  1.00  0.00           H  
ATOM   3400  HB3 ASP A 219      44.256  97.407 129.457  1.00  0.00           H  
ATOM   3401  N   TYR A 220      44.030  96.016 126.370  1.00  0.00           N  
ATOM   3402  CA  TYR A 220      44.707  95.041 125.624  1.00  0.00           C  
ATOM   3403  C   TYR A 220      46.214  95.204 125.587  1.00  0.00           C  
ATOM   3404  O   TYR A 220      46.673  96.335 125.509  1.00  0.00           O  
ATOM   3405  CB  TYR A 220      44.159  95.028 124.189  1.00  0.00           C  
ATOM   3406  CG  TYR A 220      42.873  94.252 124.018  1.00  0.00           C  
ATOM   3407  CD1 TYR A 220      41.615  94.822 123.949  1.00  0.00           C  
ATOM   3408  CD2 TYR A 220      42.946  92.834 123.855  1.00  0.00           C  
ATOM   3409  CE1 TYR A 220      40.436  94.103 123.749  1.00  0.00           C  
ATOM   3410  CE2 TYR A 220      41.792  92.102 123.523  1.00  0.00           C  
ATOM   3411  CZ  TYR A 220      40.515  92.751 123.534  1.00  0.00           C  
ATOM   3412  OH  TYR A 220      39.392  92.010 123.240  1.00  0.00           O  
ATOM   3413  H   TYR A 220      44.399  96.932 126.162  1.00  0.00           H  
ATOM   3414  HA  TYR A 220      44.425  94.065 126.016  1.00  0.00           H  
ATOM   3415  HB2 TYR A 220      43.995  96.043 123.826  1.00  0.00           H  
ATOM   3416  HB3 TYR A 220      44.839  94.455 123.559  1.00  0.00           H  
ATOM   3417  HD1 TYR A 220      41.540  95.897 124.004  1.00  0.00           H  
ATOM   3418  HD2 TYR A 220      43.872  92.281 123.901  1.00  0.00           H  
ATOM   3419  HE1 TYR A 220      39.494  94.631 123.751  1.00  0.00           H  
ATOM   3420  HE2 TYR A 220      41.922  91.037 123.642  1.00  0.00           H  
ATOM   3421  HH  TYR A 220      38.629  92.573 123.098  1.00  0.00           H  
ATOM   3422  N   THR A 221      46.929  94.120 125.898  1.00  0.00           N  
ATOM   3423  CA  THR A 221      48.314  93.912 125.740  1.00  0.00           C  
ATOM   3424  C   THR A 221      48.545  93.012 124.522  1.00  0.00           C  
ATOM   3425  O   THR A 221      47.735  92.088 124.324  1.00  0.00           O  
ATOM   3426  CB  THR A 221      48.998  93.150 126.851  1.00  0.00           C  
ATOM   3427  CG2 THR A 221      50.539  92.987 126.677  1.00  0.00           C  
ATOM   3428  OG1 THR A 221      48.902  93.785 128.150  1.00  0.00           O  
ATOM   3429  H   THR A 221      46.428  93.258 126.056  1.00  0.00           H  
ATOM   3430  HA  THR A 221      48.753  94.908 125.682  1.00  0.00           H  
ATOM   3431  HB  THR A 221      48.506  92.183 126.950  1.00  0.00           H  
ATOM   3432  HG1 THR A 221      47.996  94.066 128.300  1.00  0.00           H  
ATOM   3433 HG21 THR A 221      50.951  93.996 126.676  1.00  0.00           H  
ATOM   3434 HG22 THR A 221      50.948  92.430 127.520  1.00  0.00           H  
ATOM   3435 HG23 THR A 221      50.844  92.522 125.739  1.00  0.00           H  
ATOM   3436  N   VAL A 222      49.611  93.180 123.710  1.00  0.00           N  
ATOM   3437  CA  VAL A 222      50.078  92.360 122.643  1.00  0.00           C  
ATOM   3438  C   VAL A 222      51.615  92.114 122.811  1.00  0.00           C  
ATOM   3439  O   VAL A 222      52.380  93.061 122.569  1.00  0.00           O  
ATOM   3440  CB  VAL A 222      49.747  92.928 121.193  1.00  0.00           C  
ATOM   3441  CG1 VAL A 222      50.515  92.287 120.067  1.00  0.00           C  
ATOM   3442  CG2 VAL A 222      48.225  92.599 120.968  1.00  0.00           C  
ATOM   3443  H   VAL A 222      50.180  93.982 123.938  1.00  0.00           H  
ATOM   3444  HA  VAL A 222      49.557  91.404 122.592  1.00  0.00           H  
ATOM   3445  HB  VAL A 222      49.952  93.999 121.161  1.00  0.00           H  
ATOM   3446 HG11 VAL A 222      50.755  91.244 120.274  1.00  0.00           H  
ATOM   3447 HG12 VAL A 222      50.098  92.458 119.075  1.00  0.00           H  
ATOM   3448 HG13 VAL A 222      51.542  92.614 119.914  1.00  0.00           H  
ATOM   3449 HG21 VAL A 222      48.156  91.553 120.674  1.00  0.00           H  
ATOM   3450 HG22 VAL A 222      47.555  92.914 121.769  1.00  0.00           H  
ATOM   3451 HG23 VAL A 222      47.998  93.283 120.151  1.00  0.00           H  
ATOM   3452  N   GLN A 223      52.052  90.872 122.933  1.00  0.00           N  
ATOM   3453  CA  GLN A 223      53.444  90.422 122.890  1.00  0.00           C  
ATOM   3454  C   GLN A 223      54.001  90.787 121.454  1.00  0.00           C  
ATOM   3455  O   GLN A 223      53.442  90.338 120.457  1.00  0.00           O  
ATOM   3456  CB  GLN A 223      53.453  88.826 122.954  1.00  0.00           C  
ATOM   3457  CG  GLN A 223      54.773  88.086 122.857  1.00  0.00           C  
ATOM   3458  CD  GLN A 223      54.709  86.621 123.193  1.00  0.00           C  
ATOM   3459  NE2 GLN A 223      55.255  86.138 124.249  1.00  0.00           N  
ATOM   3460  OE1 GLN A 223      53.947  85.907 122.626  1.00  0.00           O  
ATOM   3461  H   GLN A 223      51.352  90.159 123.083  1.00  0.00           H  
ATOM   3462  HA  GLN A 223      54.095  90.924 123.606  1.00  0.00           H  
ATOM   3463  HB2 GLN A 223      53.052  88.542 123.927  1.00  0.00           H  
ATOM   3464  HB3 GLN A 223      52.804  88.401 122.189  1.00  0.00           H  
ATOM   3465  HG2 GLN A 223      55.277  88.257 121.907  1.00  0.00           H  
ATOM   3466  HG3 GLN A 223      55.424  88.549 123.598  1.00  0.00           H  
ATOM   3467 HE21 GLN A 223      55.382  85.152 124.433  1.00  0.00           H  
ATOM   3468 HE22 GLN A 223      55.914  86.678 124.792  1.00  0.00           H  
ATOM   3469  N   VAL A 224      55.000  91.670 121.357  1.00  0.00           N  
ATOM   3470  CA  VAL A 224      55.623  92.169 120.089  1.00  0.00           C  
ATOM   3471  C   VAL A 224      56.689  91.144 119.674  1.00  0.00           C  
ATOM   3472  O   VAL A 224      57.499  90.794 120.597  1.00  0.00           O  
ATOM   3473  CB  VAL A 224      56.347  93.512 120.068  1.00  0.00           C  
ATOM   3474  CG1 VAL A 224      57.165  93.785 118.746  1.00  0.00           C  
ATOM   3475  CG2 VAL A 224      55.401  94.602 120.532  1.00  0.00           C  
ATOM   3476  H   VAL A 224      55.418  91.995 122.215  1.00  0.00           H  
ATOM   3477  HA  VAL A 224      54.849  92.232 119.326  1.00  0.00           H  
ATOM   3478  HB  VAL A 224      57.127  93.347 120.811  1.00  0.00           H  
ATOM   3479 HG11 VAL A 224      57.695  92.930 118.328  1.00  0.00           H  
ATOM   3480 HG12 VAL A 224      56.385  94.080 118.044  1.00  0.00           H  
ATOM   3481 HG13 VAL A 224      57.826  94.644 118.857  1.00  0.00           H  
ATOM   3482 HG21 VAL A 224      55.936  95.544 120.652  1.00  0.00           H  
ATOM   3483 HG22 VAL A 224      54.647  94.706 119.752  1.00  0.00           H  
ATOM   3484 HG23 VAL A 224      54.901  94.388 121.476  1.00  0.00           H  
ATOM   3485  N   PRO A 225      56.586  90.528 118.535  1.00  0.00           N  
ATOM   3486  CA  PRO A 225      57.556  89.479 118.181  1.00  0.00           C  
ATOM   3487  C   PRO A 225      58.925  89.951 118.043  1.00  0.00           C  
ATOM   3488  O   PRO A 225      59.214  90.604 117.017  1.00  0.00           O  
ATOM   3489  CB  PRO A 225      56.955  88.800 116.886  1.00  0.00           C  
ATOM   3490  CG  PRO A 225      56.173  89.986 116.177  1.00  0.00           C  
ATOM   3491  CD  PRO A 225      55.632  90.731 117.377  1.00  0.00           C  
ATOM   3492  HA  PRO A 225      57.626  88.657 118.893  1.00  0.00           H  
ATOM   3493  HB2 PRO A 225      57.826  88.373 116.390  1.00  0.00           H  
ATOM   3494  HB3 PRO A 225      56.223  88.185 117.410  1.00  0.00           H  
ATOM   3495  HG2 PRO A 225      56.867  90.615 115.621  1.00  0.00           H  
ATOM   3496  HG3 PRO A 225      55.425  89.580 115.497  1.00  0.00           H  
ATOM   3497  HD2 PRO A 225      55.645  91.771 117.055  1.00  0.00           H  
ATOM   3498  HD3 PRO A 225      54.650  90.348 117.655  1.00  0.00           H  
ATOM   3499  N   GLY A 226      59.824  89.379 118.895  1.00  0.00           N  
ATOM   3500  CA  GLY A 226      61.245  89.687 118.908  1.00  0.00           C  
ATOM   3501  C   GLY A 226      62.075  88.910 117.865  1.00  0.00           C  
ATOM   3502  O   GLY A 226      61.884  87.653 117.632  1.00  0.00           O  
ATOM   3503  H   GLY A 226      59.507  88.827 119.678  1.00  0.00           H  
ATOM   3504  HA2 GLY A 226      61.316  90.772 118.982  1.00  0.00           H  
ATOM   3505  HA3 GLY A 226      61.549  89.382 119.909  1.00  0.00           H  
ATOM   3506  N   ALA A 227      63.096  89.559 117.258  1.00  0.00           N  
ATOM   3507  CA  ALA A 227      64.020  88.962 116.276  1.00  0.00           C  
ATOM   3508  C   ALA A 227      65.495  89.149 116.647  1.00  0.00           C  
ATOM   3509  O   ALA A 227      66.307  88.249 116.453  1.00  0.00           O  
ATOM   3510  CB  ALA A 227      63.675  89.735 115.008  1.00  0.00           C  
ATOM   3511  H   ALA A 227      63.242  90.520 117.532  1.00  0.00           H  
ATOM   3512  HA  ALA A 227      63.909  87.889 116.121  1.00  0.00           H  
ATOM   3513  HB1 ALA A 227      62.612  89.555 114.841  1.00  0.00           H  
ATOM   3514  HB2 ALA A 227      64.136  90.722 115.003  1.00  0.00           H  
ATOM   3515  HB3 ALA A 227      64.181  89.201 114.203  1.00  0.00           H  
ATOM   3516  N   GLY A 228      65.949  90.246 117.214  1.00  0.00           N  
ATOM   3517  CA  GLY A 228      67.266  90.631 117.544  1.00  0.00           C  
ATOM   3518  C   GLY A 228      67.579  92.119 117.490  1.00  0.00           C  
ATOM   3519  O   GLY A 228      66.645  92.882 117.811  1.00  0.00           O  
ATOM   3520  H   GLY A 228      65.310  91.022 117.314  1.00  0.00           H  
ATOM   3521  HA2 GLY A 228      67.528  90.296 118.549  1.00  0.00           H  
ATOM   3522  HA3 GLY A 228      67.873  90.315 116.696  1.00  0.00           H  
ATOM   3523  N   ARG A 229      68.687  92.588 116.956  1.00  0.00           N  
ATOM   3524  CA  ARG A 229      69.149  93.958 116.919  1.00  0.00           C  
ATOM   3525  C   ARG A 229      68.329  94.963 116.135  1.00  0.00           C  
ATOM   3526  O   ARG A 229      68.364  96.121 116.608  1.00  0.00           O  
ATOM   3527  CB  ARG A 229      70.620  93.928 116.554  1.00  0.00           C  
ATOM   3528  CG  ARG A 229      70.842  93.808 115.046  1.00  0.00           C  
ATOM   3529  CD  ARG A 229      72.194  94.078 114.444  1.00  0.00           C  
ATOM   3530  NE  ARG A 229      73.204  93.010 114.844  1.00  0.00           N  
ATOM   3531  CZ  ARG A 229      73.987  93.050 115.886  1.00  0.00           C  
ATOM   3532  NH1 ARG A 229      73.947  93.984 116.833  1.00  0.00           N1+
ATOM   3533  NH2 ARG A 229      74.861  92.109 115.905  1.00  0.00           N  
ATOM   3534  H   ARG A 229      69.410  91.918 116.735  1.00  0.00           H  
ATOM   3535  HA  ARG A 229      68.976  94.352 117.921  1.00  0.00           H  
ATOM   3536  HB2 ARG A 229      71.071  94.871 116.864  1.00  0.00           H  
ATOM   3537  HB3 ARG A 229      71.081  93.190 117.211  1.00  0.00           H  
ATOM   3538  HG2 ARG A 229      70.530  92.852 114.626  1.00  0.00           H  
ATOM   3539  HG3 ARG A 229      70.206  94.582 114.616  1.00  0.00           H  
ATOM   3540  HD2 ARG A 229      72.118  94.135 113.358  1.00  0.00           H  
ATOM   3541  HD3 ARG A 229      72.547  95.056 114.769  1.00  0.00           H  
ATOM   3542  HE  ARG A 229      73.451  92.339 114.130  1.00  0.00           H  
ATOM   3543 HH11 ARG A 229      73.334  94.779 116.722  1.00  0.00           H  
ATOM   3544 HH12 ARG A 229      74.504  93.923 117.674  1.00  0.00           H  
ATOM   3545 HH21 ARG A 229      74.864  91.473 115.120  1.00  0.00           H  
ATOM   3546 HH22 ARG A 229      75.536  92.120 116.657  1.00  0.00           H  
ATOM   3547  N   ASP A 230      67.560  94.518 115.182  1.00  0.00           N  
ATOM   3548  CA  ASP A 230      66.527  95.229 114.273  1.00  0.00           C  
ATOM   3549  C   ASP A 230      65.066  95.130 114.782  1.00  0.00           C  
ATOM   3550  O   ASP A 230      64.129  95.610 114.115  1.00  0.00           O  
ATOM   3551  CB  ASP A 230      66.678  94.903 112.814  1.00  0.00           C  
ATOM   3552  CG  ASP A 230      68.121  95.052 112.286  1.00  0.00           C  
ATOM   3553  OD1 ASP A 230      68.816  95.988 112.662  1.00  0.00           O  
ATOM   3554  OD2 ASP A 230      68.488  94.145 111.493  1.00  0.00           O1-
ATOM   3555  H   ASP A 230      67.646  93.517 115.082  1.00  0.00           H  
ATOM   3556  HA  ASP A 230      66.650  96.309 114.358  1.00  0.00           H  
ATOM   3557  HB2 ASP A 230      66.359  93.870 112.670  1.00  0.00           H  
ATOM   3558  HB3 ASP A 230      66.017  95.537 112.224  1.00  0.00           H  
ATOM   3559  N   GLY A 231      64.831  94.484 115.964  1.00  0.00           N  
ATOM   3560  CA  GLY A 231      63.612  94.358 116.685  1.00  0.00           C  
ATOM   3561  C   GLY A 231      63.686  93.515 117.928  1.00  0.00           C  
ATOM   3562  O   GLY A 231      63.795  92.281 117.800  1.00  0.00           O  
ATOM   3563  H   GLY A 231      65.603  94.112 116.498  1.00  0.00           H  
ATOM   3564  HA2 GLY A 231      63.144  95.293 116.992  1.00  0.00           H  
ATOM   3565  HA3 GLY A 231      62.913  93.776 116.085  1.00  0.00           H  
ATOM   3566  N   ALA A 232      63.672  94.086 119.136  1.00  0.00           N  
ATOM   3567  CA  ALA A 232      63.524  93.378 120.406  1.00  0.00           C  
ATOM   3568  C   ALA A 232      62.248  92.605 120.574  1.00  0.00           C  
ATOM   3569  O   ALA A 232      61.196  93.028 120.096  1.00  0.00           O  
ATOM   3570  CB  ALA A 232      63.686  94.389 121.578  1.00  0.00           C  
ATOM   3571  H   ALA A 232      63.313  95.028 119.184  1.00  0.00           H  
ATOM   3572  HA  ALA A 232      64.390  92.731 120.546  1.00  0.00           H  
ATOM   3573  HB1 ALA A 232      63.665  93.854 122.527  1.00  0.00           H  
ATOM   3574  HB2 ALA A 232      64.669  94.814 121.373  1.00  0.00           H  
ATOM   3575  HB3 ALA A 232      62.945  95.189 121.568  1.00  0.00           H  
ATOM   3576  N   PRO A 233      62.109  91.557 121.380  1.00  0.00           N  
ATOM   3577  CA  PRO A 233      60.802  91.215 122.093  1.00  0.00           C  
ATOM   3578  C   PRO A 233      60.398  92.361 123.061  1.00  0.00           C  
ATOM   3579  O   PRO A 233      61.086  93.309 123.386  1.00  0.00           O  
ATOM   3580  CB  PRO A 233      61.132  90.014 123.004  1.00  0.00           C  
ATOM   3581  CG  PRO A 233      62.642  90.146 123.122  1.00  0.00           C  
ATOM   3582  CD  PRO A 233      63.217  90.673 121.864  1.00  0.00           C  
ATOM   3583  HA  PRO A 233      60.007  91.000 121.379  1.00  0.00           H  
ATOM   3584  HB2 PRO A 233      60.708  90.007 124.008  1.00  0.00           H  
ATOM   3585  HB3 PRO A 233      60.968  89.106 122.423  1.00  0.00           H  
ATOM   3586  HG2 PRO A 233      62.980  90.758 123.958  1.00  0.00           H  
ATOM   3587  HG3 PRO A 233      63.083  89.159 123.261  1.00  0.00           H  
ATOM   3588  HD2 PRO A 233      64.093  91.275 122.109  1.00  0.00           H  
ATOM   3589  HD3 PRO A 233      63.442  89.875 121.157  1.00  0.00           H  
ATOM   3590  N   GLY A 234      59.163  92.225 123.531  1.00  0.00           N  
ATOM   3591  CA  GLY A 234      58.473  93.050 124.565  1.00  0.00           C  
ATOM   3592  C   GLY A 234      57.005  93.084 124.342  1.00  0.00           C  
ATOM   3593  O   GLY A 234      56.428  92.133 123.814  1.00  0.00           O  
ATOM   3594  H   GLY A 234      58.624  91.401 123.302  1.00  0.00           H  
ATOM   3595  HA2 GLY A 234      58.643  92.511 125.498  1.00  0.00           H  
ATOM   3596  HA3 GLY A 234      58.843  94.066 124.697  1.00  0.00           H  
ATOM   3597  N   PHE A 235      56.181  94.119 124.600  1.00  0.00           N  
ATOM   3598  CA  PHE A 235      54.705  94.203 124.500  1.00  0.00           C  
ATOM   3599  C   PHE A 235      54.244  95.607 124.198  1.00  0.00           C  
ATOM   3600  O   PHE A 235      54.847  96.596 124.652  1.00  0.00           O  
ATOM   3601  CB  PHE A 235      54.000  93.635 125.710  1.00  0.00           C  
ATOM   3602  CG  PHE A 235      54.492  94.247 126.990  1.00  0.00           C  
ATOM   3603  CD1 PHE A 235      55.360  93.577 127.878  1.00  0.00           C  
ATOM   3604  CD2 PHE A 235      53.950  95.469 127.396  1.00  0.00           C  
ATOM   3605  CE1 PHE A 235      55.664  94.078 129.151  1.00  0.00           C  
ATOM   3606  CE2 PHE A 235      54.350  96.038 128.599  1.00  0.00           C  
ATOM   3607  CZ  PHE A 235      55.205  95.323 129.522  1.00  0.00           C  
ATOM   3608  H   PHE A 235      56.716  94.969 124.710  1.00  0.00           H  
ATOM   3609  HA  PHE A 235      54.532  93.578 123.623  1.00  0.00           H  
ATOM   3610  HB2 PHE A 235      52.921  93.667 125.565  1.00  0.00           H  
ATOM   3611  HB3 PHE A 235      54.156  92.556 125.686  1.00  0.00           H  
ATOM   3612  HD1 PHE A 235      55.643  92.567 127.625  1.00  0.00           H  
ATOM   3613  HD2 PHE A 235      53.287  95.950 126.691  1.00  0.00           H  
ATOM   3614  HE1 PHE A 235      56.301  93.524 129.826  1.00  0.00           H  
ATOM   3615  HE2 PHE A 235      53.994  97.013 128.893  1.00  0.00           H  
ATOM   3616  HZ  PHE A 235      55.409  95.808 130.466  1.00  0.00           H  
ATOM   3617  N   SER A 236      53.141  95.689 123.470  1.00  0.00           N  
ATOM   3618  CA  SER A 236      52.362  96.915 123.317  1.00  0.00           C  
ATOM   3619  C   SER A 236      51.138  96.842 124.274  1.00  0.00           C  
ATOM   3620  O   SER A 236      50.777  95.750 124.696  1.00  0.00           O  
ATOM   3621  CB  SER A 236      51.814  96.913 121.843  1.00  0.00           C  
ATOM   3622  OG  SER A 236      50.869  97.932 121.618  1.00  0.00           O  
ATOM   3623  H   SER A 236      52.696  94.881 123.059  1.00  0.00           H  
ATOM   3624  HA  SER A 236      53.001  97.783 123.485  1.00  0.00           H  
ATOM   3625  HB2 SER A 236      52.623  97.154 121.154  1.00  0.00           H  
ATOM   3626  HB3 SER A 236      51.215  96.042 121.580  1.00  0.00           H  
ATOM   3627  HG  SER A 236      51.248  98.814 121.589  1.00  0.00           H  
ATOM   3628  N   LYS A 237      50.698  97.993 124.743  1.00  0.00           N  
ATOM   3629  CA  LYS A 237      49.569  98.269 125.629  1.00  0.00           C  
ATOM   3630  C   LYS A 237      48.653  99.257 124.953  1.00  0.00           C  
ATOM   3631  O   LYS A 237      49.120 100.364 124.542  1.00  0.00           O  
ATOM   3632  CB  LYS A 237      50.089  98.919 126.944  1.00  0.00           C  
ATOM   3633  CG  LYS A 237      50.963  97.943 127.799  1.00  0.00           C  
ATOM   3634  CD  LYS A 237      50.232  96.592 128.070  1.00  0.00           C  
ATOM   3635  CE  LYS A 237      50.958  95.960 129.197  1.00  0.00           C  
ATOM   3636  NZ  LYS A 237      50.497  96.534 130.463  1.00  0.00           N1+
ATOM   3637  H   LYS A 237      51.046  98.772 124.201  1.00  0.00           H  
ATOM   3638  HA  LYS A 237      49.006  97.343 125.750  1.00  0.00           H  
ATOM   3639  HB2 LYS A 237      50.703  99.787 126.706  1.00  0.00           H  
ATOM   3640  HB3 LYS A 237      49.339  99.323 127.622  1.00  0.00           H  
ATOM   3641  HG2 LYS A 237      51.904  97.641 127.341  1.00  0.00           H  
ATOM   3642  HG3 LYS A 237      51.246  98.430 128.732  1.00  0.00           H  
ATOM   3643  HD2 LYS A 237      49.181  96.697 128.340  1.00  0.00           H  
ATOM   3644  HD3 LYS A 237      50.338  96.041 127.136  1.00  0.00           H  
ATOM   3645  HE2 LYS A 237      50.846  94.876 129.191  1.00  0.00           H  
ATOM   3646  HE3 LYS A 237      52.029  96.093 129.046  1.00  0.00           H  
ATOM   3647  HZ1 LYS A 237      50.914  96.052 131.246  1.00  0.00           H  
ATOM   3648  HZ2 LYS A 237      50.825  97.484 130.559  1.00  0.00           H  
ATOM   3649  HZ3 LYS A 237      49.492  96.616 130.542  1.00  0.00           H  
ATOM   3650  N   PHE A 238      47.395  98.969 124.980  1.00  0.00           N  
ATOM   3651  CA  PHE A 238      46.355  99.961 124.675  1.00  0.00           C  
ATOM   3652  C   PHE A 238      45.027  99.634 125.352  1.00  0.00           C  
ATOM   3653  O   PHE A 238      44.966  98.547 125.984  1.00  0.00           O  
ATOM   3654  CB  PHE A 238      46.249  99.932 123.160  1.00  0.00           C  
ATOM   3655  CG  PHE A 238      45.845  98.695 122.508  1.00  0.00           C  
ATOM   3656  CD1 PHE A 238      46.822  97.815 122.030  1.00  0.00           C  
ATOM   3657  CD2 PHE A 238      44.472  98.437 122.235  1.00  0.00           C  
ATOM   3658  CE1 PHE A 238      46.491  96.602 121.420  1.00  0.00           C  
ATOM   3659  CE2 PHE A 238      44.214  97.316 121.408  1.00  0.00           C  
ATOM   3660  CZ  PHE A 238      45.145  96.359 121.101  1.00  0.00           C  
ATOM   3661  H   PHE A 238      47.047  98.050 125.214  1.00  0.00           H  
ATOM   3662  HA  PHE A 238      46.755 100.885 125.090  1.00  0.00           H  
ATOM   3663  HB2 PHE A 238      45.647 100.782 122.837  1.00  0.00           H  
ATOM   3664  HB3 PHE A 238      47.127 100.322 122.643  1.00  0.00           H  
ATOM   3665  HD1 PHE A 238      47.882  98.014 121.981  1.00  0.00           H  
ATOM   3666  HD2 PHE A 238      43.729  99.132 122.598  1.00  0.00           H  
ATOM   3667  HE1 PHE A 238      47.307  95.993 121.060  1.00  0.00           H  
ATOM   3668  HE2 PHE A 238      43.222  97.083 121.054  1.00  0.00           H  
ATOM   3669  HZ  PHE A 238      44.814  95.622 120.385  1.00  0.00           H  
ATOM   3670  N   ARG A 239      43.955 100.427 125.108  1.00  0.00           N  
ATOM   3671  CA  ARG A 239      42.512 100.155 125.504  1.00  0.00           C  
ATOM   3672  C   ARG A 239      41.604 100.453 124.326  1.00  0.00           C  
ATOM   3673  O   ARG A 239      41.882 101.346 123.515  1.00  0.00           O  
ATOM   3674  CB  ARG A 239      42.171 101.072 126.695  1.00  0.00           C  
ATOM   3675  CG  ARG A 239      43.258 101.006 127.896  1.00  0.00           C  
ATOM   3676  CD  ARG A 239      42.863 102.031 128.961  1.00  0.00           C  
ATOM   3677  NE  ARG A 239      41.828 101.534 129.916  1.00  0.00           N  
ATOM   3678  CZ  ARG A 239      40.894 102.270 130.492  1.00  0.00           C  
ATOM   3679  NH1 ARG A 239      40.754 103.573 130.271  1.00  0.00           N1+
ATOM   3680  NH2 ARG A 239      40.089 101.737 131.260  1.00  0.00           N  
ATOM   3681  H   ARG A 239      44.078 101.282 124.588  1.00  0.00           H  
ATOM   3682  HA  ARG A 239      42.398  99.106 125.779  1.00  0.00           H  
ATOM   3683  HB2 ARG A 239      41.848 102.078 126.430  1.00  0.00           H  
ATOM   3684  HB3 ARG A 239      41.277 100.564 127.057  1.00  0.00           H  
ATOM   3685  HG2 ARG A 239      43.473 100.002 128.260  1.00  0.00           H  
ATOM   3686  HG3 ARG A 239      44.204 101.345 127.476  1.00  0.00           H  
ATOM   3687  HD2 ARG A 239      43.680 102.276 129.639  1.00  0.00           H  
ATOM   3688  HD3 ARG A 239      42.449 102.883 128.421  1.00  0.00           H  
ATOM   3689  HE  ARG A 239      41.877 100.571 130.215  1.00  0.00           H  
ATOM   3690 HH11 ARG A 239      41.159 104.042 129.473  1.00  0.00           H  
ATOM   3691 HH12 ARG A 239      40.181 104.162 130.859  1.00  0.00           H  
ATOM   3692 HH21 ARG A 239      40.269 100.803 131.599  1.00  0.00           H  
ATOM   3693 HH22 ARG A 239      39.369 102.270 131.725  1.00  0.00           H  
ATOM   3694  N   LEU A 240      40.435  99.877 124.307  1.00  0.00           N  
ATOM   3695  CA  LEU A 240      39.323 100.117 123.358  1.00  0.00           C  
ATOM   3696  C   LEU A 240      38.116 100.349 124.170  1.00  0.00           C  
ATOM   3697  O   LEU A 240      37.968  99.717 125.298  1.00  0.00           O  
ATOM   3698  CB  LEU A 240      39.303  98.779 122.614  1.00  0.00           C  
ATOM   3699  CG  LEU A 240      40.525  98.480 121.717  1.00  0.00           C  
ATOM   3700  CD1 LEU A 240      40.286  97.103 121.041  1.00  0.00           C  
ATOM   3701  CD2 LEU A 240      40.827  99.447 120.595  1.00  0.00           C  
ATOM   3702  H   LEU A 240      40.340  99.219 125.068  1.00  0.00           H  
ATOM   3703  HA  LEU A 240      39.396 100.967 122.679  1.00  0.00           H  
ATOM   3704  HB2 LEU A 240      39.167  97.992 123.356  1.00  0.00           H  
ATOM   3705  HB3 LEU A 240      38.400  98.726 122.005  1.00  0.00           H  
ATOM   3706  HG  LEU A 240      41.387  98.454 122.385  1.00  0.00           H  
ATOM   3707 HD11 LEU A 240      40.963  96.901 120.209  1.00  0.00           H  
ATOM   3708 HD12 LEU A 240      40.189  96.308 121.781  1.00  0.00           H  
ATOM   3709 HD13 LEU A 240      39.246  97.126 120.719  1.00  0.00           H  
ATOM   3710 HD21 LEU A 240      40.954 100.459 120.981  1.00  0.00           H  
ATOM   3711 HD22 LEU A 240      41.733  99.206 120.040  1.00  0.00           H  
ATOM   3712 HD23 LEU A 240      40.005  99.462 119.880  1.00  0.00           H  
ATOM   3713  N   SER A 241      37.159 101.016 123.558  1.00  0.00           N  
ATOM   3714  CA  SER A 241      35.785 101.209 124.179  1.00  0.00           C  
ATOM   3715  C   SER A 241      34.592 101.063 123.261  1.00  0.00           C  
ATOM   3716  O   SER A 241      34.629 101.537 122.141  1.00  0.00           O  
ATOM   3717  CB  SER A 241      35.706 102.619 124.753  1.00  0.00           C  
ATOM   3718  OG  SER A 241      36.674 102.665 125.767  1.00  0.00           O  
ATOM   3719  H   SER A 241      37.345 101.455 122.667  1.00  0.00           H  
ATOM   3720  HA  SER A 241      35.690 100.468 124.973  1.00  0.00           H  
ATOM   3721  HB2 SER A 241      35.978 103.329 123.973  1.00  0.00           H  
ATOM   3722  HB3 SER A 241      34.690 102.851 125.073  1.00  0.00           H  
ATOM   3723  HG  SER A 241      36.219 102.411 126.572  1.00  0.00           H  
ATOM   3724  N   TYR A 242      33.564 100.477 123.822  1.00  0.00           N  
ATOM   3725  CA  TYR A 242      32.287 100.158 123.085  1.00  0.00           C  
ATOM   3726  C   TYR A 242      31.065 100.579 123.965  1.00  0.00           C  
ATOM   3727  O   TYR A 242      31.089 100.400 125.192  1.00  0.00           O  
ATOM   3728  CB  TYR A 242      32.266  98.572 122.960  1.00  0.00           C  
ATOM   3729  CG  TYR A 242      33.374  97.888 122.132  1.00  0.00           C  
ATOM   3730  CD1 TYR A 242      33.378  98.015 120.758  1.00  0.00           C  
ATOM   3731  CD2 TYR A 242      34.536  97.579 122.832  1.00  0.00           C  
ATOM   3732  CE1 TYR A 242      34.521  97.613 120.072  1.00  0.00           C  
ATOM   3733  CE2 TYR A 242      35.702  97.232 122.176  1.00  0.00           C  
ATOM   3734  CZ  TYR A 242      35.704  97.157 120.749  1.00  0.00           C  
ATOM   3735  OH  TYR A 242      36.814  96.732 120.144  1.00  0.00           O  
ATOM   3736  H   TYR A 242      33.624 100.093 124.753  1.00  0.00           H  
ATOM   3737  HA  TYR A 242      32.274 100.759 122.175  1.00  0.00           H  
ATOM   3738  HB2 TYR A 242      32.383  98.220 123.985  1.00  0.00           H  
ATOM   3739  HB3 TYR A 242      31.267  98.307 122.614  1.00  0.00           H  
ATOM   3740  HD1 TYR A 242      32.562  98.378 120.152  1.00  0.00           H  
ATOM   3741  HD2 TYR A 242      34.704  97.701 123.892  1.00  0.00           H  
ATOM   3742  HE1 TYR A 242      34.358  97.590 119.004  1.00  0.00           H  
ATOM   3743  HE2 TYR A 242      36.619  97.070 122.722  1.00  0.00           H  
ATOM   3744  HH  TYR A 242      37.304  96.080 120.650  1.00  0.00           H  
ATOM   3745  N   TYR A 243      29.972 100.919 123.286  1.00  0.00           N  
ATOM   3746  CA  TYR A 243      28.755 101.154 123.912  1.00  0.00           C  
ATOM   3747  C   TYR A 243      28.030  99.740 123.920  1.00  0.00           C  
ATOM   3748  O   TYR A 243      27.846  99.144 122.870  1.00  0.00           O  
ATOM   3749  CB  TYR A 243      27.943 102.276 123.136  1.00  0.00           C  
ATOM   3750  CG  TYR A 243      26.576 102.436 123.598  1.00  0.00           C  
ATOM   3751  CD1 TYR A 243      26.255 103.439 124.558  1.00  0.00           C  
ATOM   3752  CD2 TYR A 243      25.572 101.660 122.976  1.00  0.00           C  
ATOM   3753  CE1 TYR A 243      24.896 103.627 124.896  1.00  0.00           C  
ATOM   3754  CE2 TYR A 243      24.209 101.964 123.240  1.00  0.00           C  
ATOM   3755  CZ  TYR A 243      23.893 102.925 124.213  1.00  0.00           C  
ATOM   3756  OH  TYR A 243      22.560 103.180 124.373  1.00  0.00           O  
ATOM   3757  H   TYR A 243      30.080 100.909 122.282  1.00  0.00           H  
ATOM   3758  HA  TYR A 243      28.903 101.480 124.941  1.00  0.00           H  
ATOM   3759  HB2 TYR A 243      28.475 103.225 123.200  1.00  0.00           H  
ATOM   3760  HB3 TYR A 243      27.972 101.964 122.092  1.00  0.00           H  
ATOM   3761  HD1 TYR A 243      27.029 104.109 124.903  1.00  0.00           H  
ATOM   3762  HD2 TYR A 243      25.790 100.853 122.292  1.00  0.00           H  
ATOM   3763  HE1 TYR A 243      24.677 104.409 125.607  1.00  0.00           H  
ATOM   3764  HE2 TYR A 243      23.496 101.378 122.680  1.00  0.00           H  
ATOM   3765  HH  TYR A 243      22.470 103.923 124.976  1.00  0.00           H  
ATOM   3766  N   PRO A 244      27.584  99.218 125.069  1.00  0.00           N  
ATOM   3767  CA  PRO A 244      27.041  97.917 125.177  1.00  0.00           C  
ATOM   3768  C   PRO A 244      25.615  97.811 124.656  1.00  0.00           C  
ATOM   3769  O   PRO A 244      24.656  97.788 125.420  1.00  0.00           O  
ATOM   3770  CB  PRO A 244      27.172  97.542 126.619  1.00  0.00           C  
ATOM   3771  CG  PRO A 244      27.069  98.856 127.378  1.00  0.00           C  
ATOM   3772  CD  PRO A 244      27.736  99.850 126.421  1.00  0.00           C  
ATOM   3773  HA  PRO A 244      27.646  97.279 124.532  1.00  0.00           H  
ATOM   3774  HB2 PRO A 244      26.394  96.835 126.910  1.00  0.00           H  
ATOM   3775  HB3 PRO A 244      28.138  97.081 126.821  1.00  0.00           H  
ATOM   3776  HG2 PRO A 244      26.044  99.214 127.478  1.00  0.00           H  
ATOM   3777  HG3 PRO A 244      27.549  98.777 128.355  1.00  0.00           H  
ATOM   3778  HD2 PRO A 244      27.205 100.802 126.434  1.00  0.00           H  
ATOM   3779  HD3 PRO A 244      28.792  99.948 126.672  1.00  0.00           H  
ATOM   3780  N   HIE A 245      25.454  97.725 123.349  1.00  0.00           N  
ATOM   3781  CA  HIE A 245      24.194  97.577 122.631  1.00  0.00           C  
ATOM   3782  C   HIE A 245      23.347  96.363 122.937  1.00  0.00           C  
ATOM   3783  O   HIE A 245      23.744  95.192 122.774  1.00  0.00           O  
ATOM   3784  CB  HIE A 245      24.369  97.591 121.077  1.00  0.00           C  
ATOM   3785  CG  HIE A 245      24.733  98.957 120.488  1.00  0.00           C  
ATOM   3786  CD2 HIE A 245      25.998  99.394 120.131  1.00  0.00           C  
ATOM   3787  ND1 HIE A 245      23.839 100.000 120.154  1.00  0.00           N  
ATOM   3788  CE1 HIE A 245      24.543 101.023 119.656  1.00  0.00           C  
ATOM   3789  NE2 HIE A 245      25.825 100.610 119.512  1.00  0.00           N  
ATOM   3790  H   HIE A 245      26.278  97.652 122.772  1.00  0.00           H  
ATOM   3791  HA  HIE A 245      23.529  98.392 122.915  1.00  0.00           H  
ATOM   3792  HB2 HIE A 245      25.138  96.840 120.900  1.00  0.00           H  
ATOM   3793  HB3 HIE A 245      23.439  97.320 120.578  1.00  0.00           H  
ATOM   3794  HD2 HIE A 245      26.931  98.855 120.206  1.00  0.00           H  
ATOM   3795  HE1 HIE A 245      24.139 101.951 119.279  1.00  0.00           H  
ATOM   3796  HE2 HIE A 245      26.588 101.215 119.239  1.00  0.00           H  
ATOM   3797  N   CYS A 246      22.065  96.410 123.258  1.00  0.00           N  
ATOM   3798  CA  CYS A 246      21.056  95.319 123.268  1.00  0.00           C  
ATOM   3799  C   CYS A 246      20.586  95.063 121.882  1.00  0.00           C  
ATOM   3800  O   CYS A 246      20.169  96.017 121.136  1.00  0.00           O  
ATOM   3801  CB  CYS A 246      19.956  95.890 124.185  1.00  0.00           C  
ATOM   3802  SG  CYS A 246      18.475  94.867 124.234  1.00  0.00           S  
ATOM   3803  H   CYS A 246      21.624  97.299 123.445  1.00  0.00           H  
ATOM   3804  HA  CYS A 246      21.436  94.426 123.765  1.00  0.00           H  
ATOM   3805  HB2 CYS A 246      20.424  95.993 125.165  1.00  0.00           H  
ATOM   3806  HB3 CYS A 246      19.627  96.861 123.813  1.00  0.00           H  
ATOM   3807  HG  CYS A 246      17.748  95.800 124.855  1.00  0.00           H  
ATOM   3808  N   LEU A 247      20.652  93.742 121.346  1.00  0.00           N  
ATOM   3809  CA  LEU A 247      20.094  93.320 120.063  1.00  0.00           C  
ATOM   3810  C   LEU A 247      18.662  93.872 119.748  1.00  0.00           C  
ATOM   3811  O   LEU A 247      18.360  94.400 118.711  1.00  0.00           O  
ATOM   3812  CB  LEU A 247      20.165  91.764 119.788  1.00  0.00           C  
ATOM   3813  CG  LEU A 247      19.538  91.150 118.549  1.00  0.00           C  
ATOM   3814  CD1 LEU A 247      20.062  91.710 117.267  1.00  0.00           C  
ATOM   3815  CD2 LEU A 247      19.631  89.692 118.461  1.00  0.00           C  
ATOM   3816  H   LEU A 247      21.129  93.065 121.925  1.00  0.00           H  
ATOM   3817  HA  LEU A 247      20.728  93.809 119.324  1.00  0.00           H  
ATOM   3818  HB2 LEU A 247      21.219  91.487 119.788  1.00  0.00           H  
ATOM   3819  HB3 LEU A 247      19.608  91.352 120.630  1.00  0.00           H  
ATOM   3820  HG  LEU A 247      18.471  91.366 118.589  1.00  0.00           H  
ATOM   3821 HD11 LEU A 247      20.111  92.784 117.445  1.00  0.00           H  
ATOM   3822 HD12 LEU A 247      21.080  91.387 117.049  1.00  0.00           H  
ATOM   3823 HD13 LEU A 247      19.379  91.439 116.462  1.00  0.00           H  
ATOM   3824 HD21 LEU A 247      19.099  89.226 117.631  1.00  0.00           H  
ATOM   3825 HD22 LEU A 247      20.686  89.424 118.416  1.00  0.00           H  
ATOM   3826 HD23 LEU A 247      19.217  89.180 119.330  1.00  0.00           H  
ATOM   3827  N   ALA A 248      17.715  93.856 120.707  1.00  0.00           N  
ATOM   3828  CA  ALA A 248      16.360  94.476 120.637  1.00  0.00           C  
ATOM   3829  C   ALA A 248      16.278  95.966 120.343  1.00  0.00           C  
ATOM   3830  O   ALA A 248      15.577  96.411 119.387  1.00  0.00           O  
ATOM   3831  CB  ALA A 248      15.682  94.074 121.904  1.00  0.00           C  
ATOM   3832  H   ALA A 248      17.856  93.425 121.609  1.00  0.00           H  
ATOM   3833  HA  ALA A 248      15.768  93.979 119.868  1.00  0.00           H  
ATOM   3834  HB1 ALA A 248      15.754  93.019 122.166  1.00  0.00           H  
ATOM   3835  HB2 ALA A 248      16.034  94.691 122.732  1.00  0.00           H  
ATOM   3836  HB3 ALA A 248      14.695  94.489 121.702  1.00  0.00           H  
ATOM   3837  N   SER A 249      17.077  96.759 121.047  1.00  0.00           N  
ATOM   3838  CA  SER A 249      17.319  98.133 120.739  1.00  0.00           C  
ATOM   3839  C   SER A 249      17.773  98.333 119.260  1.00  0.00           C  
ATOM   3840  O   SER A 249      17.337  99.235 118.588  1.00  0.00           O  
ATOM   3841  CB  SER A 249      18.159  98.861 121.776  1.00  0.00           C  
ATOM   3842  OG  SER A 249      18.333 100.187 121.431  1.00  0.00           O  
ATOM   3843  H   SER A 249      17.588  96.331 121.805  1.00  0.00           H  
ATOM   3844  HA  SER A 249      16.367  98.655 120.843  1.00  0.00           H  
ATOM   3845  HB2 SER A 249      17.725  98.680 122.759  1.00  0.00           H  
ATOM   3846  HB3 SER A 249      19.132  98.390 121.916  1.00  0.00           H  
ATOM   3847  HG  SER A 249      19.122 100.154 120.886  1.00  0.00           H  
ATOM   3848  N   PHE A 250      18.911  97.723 118.894  1.00  0.00           N  
ATOM   3849  CA  PHE A 250      19.568  97.839 117.620  1.00  0.00           C  
ATOM   3850  C   PHE A 250      18.694  97.621 116.486  1.00  0.00           C  
ATOM   3851  O   PHE A 250      18.682  98.353 115.486  1.00  0.00           O  
ATOM   3852  CB  PHE A 250      20.887  97.110 117.595  1.00  0.00           C  
ATOM   3853  CG  PHE A 250      21.742  97.631 116.522  1.00  0.00           C  
ATOM   3854  CD1 PHE A 250      22.696  98.613 116.864  1.00  0.00           C  
ATOM   3855  CD2 PHE A 250      21.624  97.045 115.251  1.00  0.00           C  
ATOM   3856  CE1 PHE A 250      23.504  99.105 115.819  1.00  0.00           C  
ATOM   3857  CE2 PHE A 250      22.452  97.611 114.213  1.00  0.00           C  
ATOM   3858  CZ  PHE A 250      23.416  98.615 114.520  1.00  0.00           C  
ATOM   3859  H   PHE A 250      19.407  97.177 119.584  1.00  0.00           H  
ATOM   3860  HA  PHE A 250      19.786  98.907 117.643  1.00  0.00           H  
ATOM   3861  HB2 PHE A 250      21.580  97.187 118.432  1.00  0.00           H  
ATOM   3862  HB3 PHE A 250      20.691  96.085 117.280  1.00  0.00           H  
ATOM   3863  HD1 PHE A 250      22.729  99.053 117.851  1.00  0.00           H  
ATOM   3864  HD2 PHE A 250      20.774  96.414 115.036  1.00  0.00           H  
ATOM   3865  HE1 PHE A 250      24.272  99.825 116.059  1.00  0.00           H  
ATOM   3866  HE2 PHE A 250      22.392  97.266 113.190  1.00  0.00           H  
ATOM   3867  HZ  PHE A 250      24.109  98.991 113.782  1.00  0.00           H  
ATOM   3868  N   THR A 251      17.904  96.594 116.634  1.00  0.00           N  
ATOM   3869  CA  THR A 251      16.989  96.027 115.592  1.00  0.00           C  
ATOM   3870  C   THR A 251      15.918  97.080 115.298  1.00  0.00           C  
ATOM   3871  O   THR A 251      15.772  97.358 114.095  1.00  0.00           O  
ATOM   3872  CB  THR A 251      16.321  94.704 116.018  1.00  0.00           C  
ATOM   3873  CG2 THR A 251      15.230  94.279 115.023  1.00  0.00           C  
ATOM   3874  OG1 THR A 251      17.148  93.598 116.143  1.00  0.00           O  
ATOM   3875  H   THR A 251      18.174  96.045 117.438  1.00  0.00           H  
ATOM   3876  HA  THR A 251      17.465  95.796 114.640  1.00  0.00           H  
ATOM   3877  HB  THR A 251      15.744  94.832 116.934  1.00  0.00           H  
ATOM   3878  HG1 THR A 251      17.664  93.712 116.944  1.00  0.00           H  
ATOM   3879 HG21 THR A 251      15.272  93.195 114.931  1.00  0.00           H  
ATOM   3880 HG22 THR A 251      14.286  94.533 115.507  1.00  0.00           H  
ATOM   3881 HG23 THR A 251      15.248  94.746 114.038  1.00  0.00           H  
ATOM   3882  N   GLU A 252      15.355  97.716 116.301  1.00  0.00           N  
ATOM   3883  CA  GLU A 252      14.478  98.970 115.957  1.00  0.00           C  
ATOM   3884  C   GLU A 252      15.210 100.151 115.370  1.00  0.00           C  
ATOM   3885  O   GLU A 252      14.574 100.904 114.678  1.00  0.00           O  
ATOM   3886  CB  GLU A 252      13.917  99.479 117.280  1.00  0.00           C  
ATOM   3887  CG  GLU A 252      12.809  98.692 117.931  1.00  0.00           C  
ATOM   3888  CD  GLU A 252      11.610  98.447 117.000  1.00  0.00           C  
ATOM   3889  OE1 GLU A 252      10.896  99.463 116.684  1.00  0.00           O  
ATOM   3890  OE2 GLU A 252      11.338  97.283 116.621  1.00  0.00           O1-
ATOM   3891  H   GLU A 252      15.609  97.495 117.254  1.00  0.00           H  
ATOM   3892  HA  GLU A 252      13.750  98.598 115.237  1.00  0.00           H  
ATOM   3893  HB2 GLU A 252      14.733  99.472 118.002  1.00  0.00           H  
ATOM   3894  HB3 GLU A 252      13.631 100.521 117.140  1.00  0.00           H  
ATOM   3895  HG2 GLU A 252      13.140  97.711 118.271  1.00  0.00           H  
ATOM   3896  HG3 GLU A 252      12.428  99.101 118.866  1.00  0.00           H  
ATOM   3897  N   LEU A 253      16.482 100.373 115.764  1.00  0.00           N  
ATOM   3898  CA  LEU A 253      17.294 101.582 115.393  1.00  0.00           C  
ATOM   3899  C   LEU A 253      17.894 101.464 114.004  1.00  0.00           C  
ATOM   3900  O   LEU A 253      17.938 102.420 113.219  1.00  0.00           O  
ATOM   3901  CB  LEU A 253      18.398 101.618 116.452  1.00  0.00           C  
ATOM   3902  CG  LEU A 253      19.328 102.825 116.331  1.00  0.00           C  
ATOM   3903  CD1 LEU A 253      18.677 104.135 116.742  1.00  0.00           C  
ATOM   3904  CD2 LEU A 253      20.522 102.671 117.340  1.00  0.00           C  
ATOM   3905  H   LEU A 253      16.873  99.682 116.388  1.00  0.00           H  
ATOM   3906  HA  LEU A 253      16.746 102.507 115.569  1.00  0.00           H  
ATOM   3907  HB2 LEU A 253      17.858 101.671 117.398  1.00  0.00           H  
ATOM   3908  HB3 LEU A 253      18.968 100.690 116.411  1.00  0.00           H  
ATOM   3909  HG  LEU A 253      19.727 102.893 115.319  1.00  0.00           H  
ATOM   3910 HD11 LEU A 253      17.863 104.389 116.061  1.00  0.00           H  
ATOM   3911 HD12 LEU A 253      18.253 104.153 117.746  1.00  0.00           H  
ATOM   3912 HD13 LEU A 253      19.382 104.963 116.685  1.00  0.00           H  
ATOM   3913 HD21 LEU A 253      21.248 101.897 117.092  1.00  0.00           H  
ATOM   3914 HD22 LEU A 253      21.076 103.609 117.385  1.00  0.00           H  
ATOM   3915 HD23 LEU A 253      20.191 102.468 118.358  1.00  0.00           H  
ATOM   3916  N   VAL A 254      18.378 100.269 113.573  1.00  0.00           N  
ATOM   3917  CA  VAL A 254      18.912  99.949 112.212  1.00  0.00           C  
ATOM   3918  C   VAL A 254      17.700  99.941 111.184  1.00  0.00           C  
ATOM   3919  O   VAL A 254      17.860 100.400 110.103  1.00  0.00           O  
ATOM   3920  CB  VAL A 254      19.783  98.723 112.279  1.00  0.00           C  
ATOM   3921  CG1 VAL A 254      18.992  97.459 112.338  1.00  0.00           C  
ATOM   3922  CG2 VAL A 254      20.748  98.681 111.159  1.00  0.00           C  
ATOM   3923  H   VAL A 254      18.452  99.539 114.268  1.00  0.00           H  
ATOM   3924  HA  VAL A 254      19.503 100.784 111.834  1.00  0.00           H  
ATOM   3925  HB  VAL A 254      20.373  98.854 113.187  1.00  0.00           H  
ATOM   3926 HG11 VAL A 254      18.253  97.391 113.136  1.00  0.00           H  
ATOM   3927 HG12 VAL A 254      18.469  97.177 111.423  1.00  0.00           H  
ATOM   3928 HG13 VAL A 254      19.723  96.700 112.616  1.00  0.00           H  
ATOM   3929 HG21 VAL A 254      20.139  98.816 110.266  1.00  0.00           H  
ATOM   3930 HG22 VAL A 254      21.521  99.447 111.216  1.00  0.00           H  
ATOM   3931 HG23 VAL A 254      21.077  97.655 110.990  1.00  0.00           H  
ATOM   3932  N   GLN A 255      16.511  99.471 111.584  1.00  0.00           N  
ATOM   3933  CA  GLN A 255      15.277  99.620 110.739  1.00  0.00           C  
ATOM   3934  C   GLN A 255      14.743 101.022 110.669  1.00  0.00           C  
ATOM   3935  O   GLN A 255      14.496 101.547 109.573  1.00  0.00           O  
ATOM   3936  CB  GLN A 255      14.218  98.623 111.300  1.00  0.00           C  
ATOM   3937  CG  GLN A 255      12.824  98.680 110.607  1.00  0.00           C  
ATOM   3938  CD  GLN A 255      12.743  97.729 109.392  1.00  0.00           C  
ATOM   3939  NE2 GLN A 255      12.860  98.260 108.150  1.00  0.00           N  
ATOM   3940  OE1 GLN A 255      12.638  96.463 109.462  1.00  0.00           O  
ATOM   3941  H   GLN A 255      16.464  99.168 112.546  1.00  0.00           H  
ATOM   3942  HA  GLN A 255      15.602  99.349 109.734  1.00  0.00           H  
ATOM   3943  HB2 GLN A 255      14.568  97.615 111.077  1.00  0.00           H  
ATOM   3944  HB3 GLN A 255      14.038  98.823 112.356  1.00  0.00           H  
ATOM   3945  HG2 GLN A 255      12.090  98.254 111.292  1.00  0.00           H  
ATOM   3946  HG3 GLN A 255      12.599  99.711 110.335  1.00  0.00           H  
ATOM   3947 HE21 GLN A 255      12.651  97.675 107.354  1.00  0.00           H  
ATOM   3948 HE22 GLN A 255      13.045  99.244 108.016  1.00  0.00           H  
ATOM   3949  N   GLU A 256      14.700 101.805 111.812  1.00  0.00           N  
ATOM   3950  CA  GLU A 256      14.109 103.204 111.894  1.00  0.00           C  
ATOM   3951  C   GLU A 256      14.965 104.195 111.021  1.00  0.00           C  
ATOM   3952  O   GLU A 256      14.477 105.110 110.375  1.00  0.00           O  
ATOM   3953  CB  GLU A 256      13.997 103.663 113.365  1.00  0.00           C  
ATOM   3954  CG  GLU A 256      13.428 105.035 113.688  1.00  0.00           C  
ATOM   3955  CD  GLU A 256      12.213 105.363 112.983  1.00  0.00           C  
ATOM   3956  OE1 GLU A 256      11.915 106.546 112.809  1.00  0.00           O  
ATOM   3957  OE2 GLU A 256      11.434 104.437 112.743  1.00  0.00           O1-
ATOM   3958  H   GLU A 256      14.859 101.268 112.652  1.00  0.00           H  
ATOM   3959  HA  GLU A 256      13.093 103.143 111.507  1.00  0.00           H  
ATOM   3960  HB2 GLU A 256      13.328 103.038 113.957  1.00  0.00           H  
ATOM   3961  HB3 GLU A 256      15.017 103.590 113.741  1.00  0.00           H  
ATOM   3962  HG2 GLU A 256      13.320 105.011 114.773  1.00  0.00           H  
ATOM   3963  HG3 GLU A 256      14.172 105.826 113.604  1.00  0.00           H  
ATOM   3964  N   ALA A 257      16.303 104.092 111.168  1.00  0.00           N  
ATOM   3965  CA  ALA A 257      17.234 104.907 110.461  1.00  0.00           C  
ATOM   3966  C   ALA A 257      17.387 104.513 108.964  1.00  0.00           C  
ATOM   3967  O   ALA A 257      17.419 105.406 108.157  1.00  0.00           O  
ATOM   3968  CB  ALA A 257      18.554 104.953 111.270  1.00  0.00           C  
ATOM   3969  H   ALA A 257      16.726 103.405 111.775  1.00  0.00           H  
ATOM   3970  HA  ALA A 257      16.891 105.942 110.443  1.00  0.00           H  
ATOM   3971  HB1 ALA A 257      19.092 105.687 110.671  1.00  0.00           H  
ATOM   3972  HB2 ALA A 257      18.560 105.177 112.337  1.00  0.00           H  
ATOM   3973  HB3 ALA A 257      19.134 104.037 111.154  1.00  0.00           H  
ATOM   3974  N   PHE A 258      17.555 103.230 108.683  1.00  0.00           N  
ATOM   3975  CA  PHE A 258      17.654 102.706 107.313  1.00  0.00           C  
ATOM   3976  C   PHE A 258      16.394 102.831 106.435  1.00  0.00           C  
ATOM   3977  O   PHE A 258      16.553 103.312 105.305  1.00  0.00           O  
ATOM   3978  CB  PHE A 258      18.254 101.346 107.327  1.00  0.00           C  
ATOM   3979  CG  PHE A 258      18.505 100.876 105.899  1.00  0.00           C  
ATOM   3980  CD1 PHE A 258      17.593  99.984 105.255  1.00  0.00           C  
ATOM   3981  CD2 PHE A 258      19.674 101.278 105.206  1.00  0.00           C  
ATOM   3982  CE1 PHE A 258      17.968  99.432 104.002  1.00  0.00           C  
ATOM   3983  CE2 PHE A 258      19.931 100.814 103.884  1.00  0.00           C  
ATOM   3984  CZ  PHE A 258      19.082  99.862 103.340  1.00  0.00           C  
ATOM   3985  H   PHE A 258      17.745 102.604 109.452  1.00  0.00           H  
ATOM   3986  HA  PHE A 258      18.444 103.277 106.825  1.00  0.00           H  
ATOM   3987  HB2 PHE A 258      19.211 101.345 107.851  1.00  0.00           H  
ATOM   3988  HB3 PHE A 258      17.563 100.612 107.744  1.00  0.00           H  
ATOM   3989  HD1 PHE A 258      16.666  99.633 105.683  1.00  0.00           H  
ATOM   3990  HD2 PHE A 258      20.401 101.931 105.667  1.00  0.00           H  
ATOM   3991  HE1 PHE A 258      17.336  98.689 103.538  1.00  0.00           H  
ATOM   3992  HE2 PHE A 258      20.757 101.215 103.316  1.00  0.00           H  
ATOM   3993  HZ  PHE A 258      19.409  99.451 102.396  1.00  0.00           H  
ATOM   3994  N   GLY A 259      15.269 102.485 106.987  1.00  0.00           N  
ATOM   3995  CA  GLY A 259      13.914 102.928 106.623  1.00  0.00           C  
ATOM   3996  C   GLY A 259      12.847 102.012 107.166  1.00  0.00           C  
ATOM   3997  O   GLY A 259      13.057 100.808 107.107  1.00  0.00           O  
ATOM   3998  H   GLY A 259      15.304 101.930 107.830  1.00  0.00           H  
ATOM   3999  HA2 GLY A 259      13.710 103.922 107.021  1.00  0.00           H  
ATOM   4000  HA3 GLY A 259      13.869 102.967 105.534  1.00  0.00           H  
ATOM   4001  N   GLY A 260      11.782 102.512 107.642  1.00  0.00           N  
ATOM   4002  CA  GLY A 260      10.739 101.873 108.331  1.00  0.00           C  
ATOM   4003  C   GLY A 260       9.920 100.805 107.515  1.00  0.00           C  
ATOM   4004  O   GLY A 260       9.361  99.945 108.173  1.00  0.00           O  
ATOM   4005  H   GLY A 260      11.661 103.486 107.405  1.00  0.00           H  
ATOM   4006  HA2 GLY A 260      11.164 101.468 109.249  1.00  0.00           H  
ATOM   4007  HA3 GLY A 260      10.030 102.676 108.530  1.00  0.00           H  
ATOM   4008  N   ARG A 261      10.051 100.780 106.174  1.00  0.00           N  
ATOM   4009  CA  ARG A 261       9.505  99.744 105.269  1.00  0.00           C  
ATOM   4010  C   ARG A 261      10.604  99.007 104.475  1.00  0.00           C  
ATOM   4011  O   ARG A 261      10.319  98.047 103.727  1.00  0.00           O  
ATOM   4012  CB  ARG A 261       8.550 100.321 104.325  1.00  0.00           C  
ATOM   4013  CG  ARG A 261       7.174 100.684 104.886  1.00  0.00           C  
ATOM   4014  CD  ARG A 261       6.105 100.875 103.756  1.00  0.00           C  
ATOM   4015  NE  ARG A 261       4.934 101.510 104.394  1.00  0.00           N  
ATOM   4016  CZ  ARG A 261       4.649 102.812 104.398  1.00  0.00           C  
ATOM   4017  NH1 ARG A 261       3.611 103.261 105.032  1.00  0.00           N1+
ATOM   4018  NH2 ARG A 261       5.412 103.734 103.839  1.00  0.00           N  
ATOM   4019  H   ARG A 261      10.655 101.520 105.841  1.00  0.00           H  
ATOM   4020  HA  ARG A 261       8.926  98.964 105.764  1.00  0.00           H  
ATOM   4021  HB2 ARG A 261       9.022 101.204 103.896  1.00  0.00           H  
ATOM   4022  HB3 ARG A 261       8.375  99.591 103.535  1.00  0.00           H  
ATOM   4023  HG2 ARG A 261       6.769  99.912 105.538  1.00  0.00           H  
ATOM   4024  HG3 ARG A 261       7.310 101.556 105.525  1.00  0.00           H  
ATOM   4025  HD2 ARG A 261       6.519 101.602 103.056  1.00  0.00           H  
ATOM   4026  HD3 ARG A 261       5.909  99.928 103.253  1.00  0.00           H  
ATOM   4027  HE  ARG A 261       4.320 100.837 104.830  1.00  0.00           H  
ATOM   4028 HH11 ARG A 261       3.030 102.559 105.469  1.00  0.00           H  
ATOM   4029 HH12 ARG A 261       3.358 104.221 104.847  1.00  0.00           H  
ATOM   4030 HH21 ARG A 261       6.362 103.502 103.587  1.00  0.00           H  
ATOM   4031 HH22 ARG A 261       5.173 104.702 104.004  1.00  0.00           H  
ATOM   4032  N   CYS A 262      11.876  99.298 104.692  1.00  0.00           N  
ATOM   4033  CA  CYS A 262      12.973  98.518 104.146  1.00  0.00           C  
ATOM   4034  C   CYS A 262      12.891  97.059 104.576  1.00  0.00           C  
ATOM   4035  O   CYS A 262      12.369  96.796 105.643  1.00  0.00           O  
ATOM   4036  CB  CYS A 262      14.322  99.166 104.495  1.00  0.00           C  
ATOM   4037  SG  CYS A 262      14.626 100.722 103.584  1.00  0.00           S  
ATOM   4038  H   CYS A 262      12.072 100.012 105.378  1.00  0.00           H  
ATOM   4039  HA  CYS A 262      12.845  98.498 103.064  1.00  0.00           H  
ATOM   4040  HB2 CYS A 262      14.329  99.465 105.543  1.00  0.00           H  
ATOM   4041  HB3 CYS A 262      15.171  98.496 104.365  1.00  0.00           H  
ATOM   4042  HG  CYS A 262      13.848 101.507 104.334  1.00  0.00           H  
ATOM   4043  N   GLN A 263      13.451  96.090 103.847  1.00  0.00           N  
ATOM   4044  CA  GLN A 263      13.507  94.684 104.351  1.00  0.00           C  
ATOM   4045  C   GLN A 263      14.641  94.588 105.357  1.00  0.00           C  
ATOM   4046  O   GLN A 263      15.580  95.417 105.252  1.00  0.00           O  
ATOM   4047  CB  GLN A 263      13.679  93.655 103.250  1.00  0.00           C  
ATOM   4048  CG  GLN A 263      12.807  93.991 101.958  1.00  0.00           C  
ATOM   4049  CD  GLN A 263      11.396  93.957 102.515  1.00  0.00           C  
ATOM   4050  NE2 GLN A 263      10.606  94.921 102.267  1.00  0.00           N  
ATOM   4051  OE1 GLN A 263      10.897  92.972 103.049  1.00  0.00           O  
ATOM   4052  H   GLN A 263      13.725  96.315 102.901  1.00  0.00           H  
ATOM   4053  HA  GLN A 263      12.555  94.417 104.810  1.00  0.00           H  
ATOM   4054  HB2 GLN A 263      14.706  93.702 102.888  1.00  0.00           H  
ATOM   4055  HB3 GLN A 263      13.546  92.629 103.598  1.00  0.00           H  
ATOM   4056  HG2 GLN A 263      13.068  94.974 101.566  1.00  0.00           H  
ATOM   4057  HG3 GLN A 263      13.006  93.226 101.207  1.00  0.00           H  
ATOM   4058 HE21 GLN A 263       9.716  94.934 102.745  1.00  0.00           H  
ATOM   4059 HE22 GLN A 263      10.980  95.719 101.774  1.00  0.00           H  
ATOM   4060  N   HID A 264      14.629  93.616 106.309  1.00  0.00           N  
ATOM   4061  CA  HID A 264      15.644  93.427 107.363  1.00  0.00           C  
ATOM   4062  C   HID A 264      15.731  92.004 107.678  1.00  0.00           C  
ATOM   4063  O   HID A 264      14.698  91.252 107.764  1.00  0.00           O  
ATOM   4064  CB  HID A 264      15.200  94.317 108.525  1.00  0.00           C  
ATOM   4065  CG  HID A 264      15.762  93.875 109.860  1.00  0.00           C  
ATOM   4066  CD2 HID A 264      17.004  94.219 110.275  1.00  0.00           C  
ATOM   4067  ND1 HID A 264      15.282  92.939 110.739  1.00  0.00           N  
ATOM   4068  CE1 HID A 264      16.149  92.825 111.775  1.00  0.00           C  
ATOM   4069  NE2 HID A 264      17.218  93.587 111.551  1.00  0.00           N  
ATOM   4070  H   HID A 264      13.872  92.948 106.307  1.00  0.00           H  
ATOM   4071  HA  HID A 264      16.627  93.781 107.050  1.00  0.00           H  
ATOM   4072  HB2 HID A 264      15.559  95.319 108.290  1.00  0.00           H  
ATOM   4073  HB3 HID A 264      14.132  94.290 108.739  1.00  0.00           H  
ATOM   4074  HD1 HID A 264      14.378  92.498 110.636  1.00  0.00           H  
ATOM   4075  HD2 HID A 264      17.726  94.859 109.787  1.00  0.00           H  
ATOM   4076  HE1 HID A 264      16.088  92.125 112.595  1.00  0.00           H  
ATOM   4077  N   SER A 265      16.888  91.490 108.077  1.00  0.00           N  
ATOM   4078  CA  SER A 265      17.066  90.229 108.769  1.00  0.00           C  
ATOM   4079  C   SER A 265      18.361  90.306 109.613  1.00  0.00           C  
ATOM   4080  O   SER A 265      19.173  91.149 109.269  1.00  0.00           O  
ATOM   4081  CB  SER A 265      17.098  88.984 107.839  1.00  0.00           C  
ATOM   4082  OG  SER A 265      16.922  87.771 108.619  1.00  0.00           O  
ATOM   4083  H   SER A 265      17.672  92.123 108.144  1.00  0.00           H  
ATOM   4084  HA  SER A 265      16.241  90.080 109.466  1.00  0.00           H  
ATOM   4085  HB2 SER A 265      16.288  89.075 107.116  1.00  0.00           H  
ATOM   4086  HB3 SER A 265      18.020  88.846 107.273  1.00  0.00           H  
ATOM   4087  HG  SER A 265      16.828  87.071 107.970  1.00  0.00           H  
ATOM   4088  N   VAL A 266      18.420  89.410 110.619  1.00  0.00           N  
ATOM   4089  CA  VAL A 266      19.501  89.289 111.523  1.00  0.00           C  
ATOM   4090  C   VAL A 266      19.942  87.819 111.670  1.00  0.00           C  
ATOM   4091  O   VAL A 266      19.097  86.963 111.866  1.00  0.00           O  
ATOM   4092  CB  VAL A 266      19.109  89.795 112.971  1.00  0.00           C  
ATOM   4093  CG1 VAL A 266      18.233  88.957 113.893  1.00  0.00           C  
ATOM   4094  CG2 VAL A 266      20.429  90.071 113.809  1.00  0.00           C  
ATOM   4095  H   VAL A 266      17.712  88.691 110.669  1.00  0.00           H  
ATOM   4096  HA  VAL A 266      20.400  89.829 111.227  1.00  0.00           H  
ATOM   4097  HB  VAL A 266      18.620  90.761 112.846  1.00  0.00           H  
ATOM   4098 HG11 VAL A 266      17.461  88.532 113.250  1.00  0.00           H  
ATOM   4099 HG12 VAL A 266      18.754  88.225 114.510  1.00  0.00           H  
ATOM   4100 HG13 VAL A 266      17.684  89.608 114.575  1.00  0.00           H  
ATOM   4101 HG21 VAL A 266      20.856  89.068 113.834  1.00  0.00           H  
ATOM   4102 HG22 VAL A 266      21.073  90.797 113.314  1.00  0.00           H  
ATOM   4103 HG23 VAL A 266      20.187  90.475 114.793  1.00  0.00           H  
ATOM   4104  N   LEU A 267      21.260  87.711 111.671  1.00  0.00           N  
ATOM   4105  CA  LEU A 267      21.956  86.429 111.832  1.00  0.00           C  
ATOM   4106  C   LEU A 267      22.914  86.395 112.994  1.00  0.00           C  
ATOM   4107  O   LEU A 267      23.825  87.229 113.039  1.00  0.00           O  
ATOM   4108  CB  LEU A 267      22.684  86.156 110.443  1.00  0.00           C  
ATOM   4109  CG  LEU A 267      21.747  86.073 109.260  1.00  0.00           C  
ATOM   4110  CD1 LEU A 267      22.454  85.871 107.990  1.00  0.00           C  
ATOM   4111  CD2 LEU A 267      20.738  84.984 109.400  1.00  0.00           C  
ATOM   4112  H   LEU A 267      21.846  88.493 111.413  1.00  0.00           H  
ATOM   4113  HA  LEU A 267      21.249  85.614 111.986  1.00  0.00           H  
ATOM   4114  HB2 LEU A 267      23.378  86.988 110.327  1.00  0.00           H  
ATOM   4115  HB3 LEU A 267      23.232  85.216 110.504  1.00  0.00           H  
ATOM   4116  HG  LEU A 267      21.068  86.926 109.267  1.00  0.00           H  
ATOM   4117 HD11 LEU A 267      21.806  85.855 107.113  1.00  0.00           H  
ATOM   4118 HD12 LEU A 267      23.128  86.701 107.777  1.00  0.00           H  
ATOM   4119 HD13 LEU A 267      22.954  84.912 108.129  1.00  0.00           H  
ATOM   4120 HD21 LEU A 267      20.167  85.055 110.326  1.00  0.00           H  
ATOM   4121 HD22 LEU A 267      20.018  85.096 108.589  1.00  0.00           H  
ATOM   4122 HD23 LEU A 267      21.203  84.011 109.244  1.00  0.00           H  
ATOM   4123  N   GLY A 268      22.881  85.428 113.954  1.00  0.00           N  
ATOM   4124  CA  GLY A 268      23.868  85.234 114.985  1.00  0.00           C  
ATOM   4125  C   GLY A 268      24.991  84.399 114.439  1.00  0.00           C  
ATOM   4126  O   GLY A 268      24.747  83.256 114.174  1.00  0.00           O  
ATOM   4127  H   GLY A 268      22.186  84.722 113.759  1.00  0.00           H  
ATOM   4128  HA2 GLY A 268      24.217  86.228 115.269  1.00  0.00           H  
ATOM   4129  HA3 GLY A 268      23.388  84.810 115.867  1.00  0.00           H  
ATOM   4130  N   ASP A 269      26.167  84.923 114.270  1.00  0.00           N  
ATOM   4131  CA  ASP A 269      27.393  84.310 113.805  1.00  0.00           C  
ATOM   4132  C   ASP A 269      27.141  83.773 112.418  1.00  0.00           C  
ATOM   4133  O   ASP A 269      27.415  82.641 112.042  1.00  0.00           O  
ATOM   4134  CB  ASP A 269      27.939  83.223 114.717  1.00  0.00           C  
ATOM   4135  CG  ASP A 269      28.347  83.631 116.102  1.00  0.00           C  
ATOM   4136  OD1 ASP A 269      28.336  84.853 116.400  1.00  0.00           O  
ATOM   4137  OD2 ASP A 269      28.719  82.774 116.934  1.00  0.00           O1-
ATOM   4138  H   ASP A 269      26.356  85.865 114.584  1.00  0.00           H  
ATOM   4139  HA  ASP A 269      28.253  84.972 113.714  1.00  0.00           H  
ATOM   4140  HB2 ASP A 269      27.171  82.451 114.774  1.00  0.00           H  
ATOM   4141  HB3 ASP A 269      28.822  82.775 114.262  1.00  0.00           H  
ATOM   4142  N   PHE A 270      26.421  84.532 111.540  1.00  0.00           N  
ATOM   4143  CA  PHE A 270      25.954  84.229 110.156  1.00  0.00           C  
ATOM   4144  C   PHE A 270      24.984  83.033 110.013  1.00  0.00           C  
ATOM   4145  O   PHE A 270      24.825  82.438 108.920  1.00  0.00           O  
ATOM   4146  CB  PHE A 270      27.142  84.184 109.113  1.00  0.00           C  
ATOM   4147  CG  PHE A 270      28.043  85.376 109.179  1.00  0.00           C  
ATOM   4148  CD1 PHE A 270      29.127  85.457 110.074  1.00  0.00           C  
ATOM   4149  CD2 PHE A 270      27.803  86.399 108.261  1.00  0.00           C  
ATOM   4150  CE1 PHE A 270      29.930  86.602 110.082  1.00  0.00           C  
ATOM   4151  CE2 PHE A 270      28.632  87.585 108.255  1.00  0.00           C  
ATOM   4152  CZ  PHE A 270      29.700  87.621 109.189  1.00  0.00           C  
ATOM   4153  H   PHE A 270      26.266  85.475 111.867  1.00  0.00           H  
ATOM   4154  HA  PHE A 270      25.394  85.116 109.858  1.00  0.00           H  
ATOM   4155  HB2 PHE A 270      27.656  83.281 109.443  1.00  0.00           H  
ATOM   4156  HB3 PHE A 270      26.794  84.142 108.082  1.00  0.00           H  
ATOM   4157  HD1 PHE A 270      29.277  84.577 110.680  1.00  0.00           H  
ATOM   4158  HD2 PHE A 270      26.970  86.263 107.585  1.00  0.00           H  
ATOM   4159  HE1 PHE A 270      30.772  86.762 110.739  1.00  0.00           H  
ATOM   4160  HE2 PHE A 270      28.505  88.383 107.539  1.00  0.00           H  
ATOM   4161  HZ  PHE A 270      30.410  88.428 109.088  1.00  0.00           H  
ATOM   4162  N   LYS A 271      24.290  82.678 111.086  1.00  0.00           N  
ATOM   4163  CA  LYS A 271      23.107  81.799 111.011  1.00  0.00           C  
ATOM   4164  C   LYS A 271      21.931  82.329 111.892  1.00  0.00           C  
ATOM   4165  O   LYS A 271      22.148  82.987 112.898  1.00  0.00           O  
ATOM   4166  CB  LYS A 271      23.391  80.294 111.370  1.00  0.00           C  
ATOM   4167  CG  LYS A 271      24.186  79.587 110.216  1.00  0.00           C  
ATOM   4168  CD  LYS A 271      24.100  78.061 110.287  1.00  0.00           C  
ATOM   4169  CE  LYS A 271      24.878  77.526 111.489  1.00  0.00           C  
ATOM   4170  NZ  LYS A 271      25.081  76.070 111.540  1.00  0.00           N1+
ATOM   4171  H   LYS A 271      24.462  82.975 112.036  1.00  0.00           H  
ATOM   4172  HA  LYS A 271      22.667  81.850 110.016  1.00  0.00           H  
ATOM   4173  HB2 LYS A 271      23.881  80.199 112.339  1.00  0.00           H  
ATOM   4174  HB3 LYS A 271      22.447  79.759 111.473  1.00  0.00           H  
ATOM   4175  HG2 LYS A 271      23.640  79.840 109.307  1.00  0.00           H  
ATOM   4176  HG3 LYS A 271      25.240  79.868 110.222  1.00  0.00           H  
ATOM   4177  HD2 LYS A 271      23.084  77.672 110.213  1.00  0.00           H  
ATOM   4178  HD3 LYS A 271      24.650  77.809 109.382  1.00  0.00           H  
ATOM   4179  HE2 LYS A 271      25.853  78.008 111.418  1.00  0.00           H  
ATOM   4180  HE3 LYS A 271      24.371  77.962 112.350  1.00  0.00           H  
ATOM   4181  HZ1 LYS A 271      25.428  75.729 110.655  1.00  0.00           H  
ATOM   4182  HZ2 LYS A 271      25.741  75.822 112.263  1.00  0.00           H  
ATOM   4183  HZ3 LYS A 271      24.232  75.573 111.770  1.00  0.00           H  
ATOM   4184  N   PRO A 272      20.611  82.065 111.608  1.00  0.00           N  
ATOM   4185  CA  PRO A 272      19.407  82.386 112.408  1.00  0.00           C  
ATOM   4186  C   PRO A 272      19.566  82.188 113.912  1.00  0.00           C  
ATOM   4187  O   PRO A 272      20.265  81.343 114.483  1.00  0.00           O  
ATOM   4188  CB  PRO A 272      18.234  81.609 111.836  1.00  0.00           C  
ATOM   4189  CG  PRO A 272      18.598  81.439 110.400  1.00  0.00           C  
ATOM   4190  CD  PRO A 272      20.112  81.322 110.367  1.00  0.00           C  
ATOM   4191  HA  PRO A 272      19.292  83.451 112.207  1.00  0.00           H  
ATOM   4192  HB2 PRO A 272      18.139  80.627 112.300  1.00  0.00           H  
ATOM   4193  HB3 PRO A 272      17.285  82.144 111.872  1.00  0.00           H  
ATOM   4194  HG2 PRO A 272      18.257  80.546 109.876  1.00  0.00           H  
ATOM   4195  HG3 PRO A 272      18.248  82.260 109.775  1.00  0.00           H  
ATOM   4196  HD2 PRO A 272      20.350  80.270 110.533  1.00  0.00           H  
ATOM   4197  HD3 PRO A 272      20.499  81.805 109.470  1.00  0.00           H  
ATOM   4198  N   TYR A 273      18.793  82.958 114.671  1.00  0.00           N  
ATOM   4199  CA  TYR A 273      18.857  82.921 116.151  1.00  0.00           C  
ATOM   4200  C   TYR A 273      17.396  83.093 116.765  1.00  0.00           C  
ATOM   4201  O   TYR A 273      16.470  83.700 116.218  1.00  0.00           O  
ATOM   4202  CB  TYR A 273      19.801  84.086 116.566  1.00  0.00           C  
ATOM   4203  CG  TYR A 273      19.533  84.430 117.986  1.00  0.00           C  
ATOM   4204  CD1 TYR A 273      20.157  83.785 119.095  1.00  0.00           C  
ATOM   4205  CD2 TYR A 273      18.664  85.499 118.258  1.00  0.00           C  
ATOM   4206  CE1 TYR A 273      19.980  84.113 120.436  1.00  0.00           C  
ATOM   4207  CE2 TYR A 273      18.446  85.877 119.580  1.00  0.00           C  
ATOM   4208  CZ  TYR A 273      19.099  85.170 120.701  1.00  0.00           C  
ATOM   4209  OH  TYR A 273      19.096  85.782 121.964  1.00  0.00           O  
ATOM   4210  H   TYR A 273      18.121  83.559 114.215  1.00  0.00           H  
ATOM   4211  HA  TYR A 273      19.256  81.960 116.479  1.00  0.00           H  
ATOM   4212  HB2 TYR A 273      20.831  83.734 116.507  1.00  0.00           H  
ATOM   4213  HB3 TYR A 273      19.647  85.005 116.000  1.00  0.00           H  
ATOM   4214  HD1 TYR A 273      20.735  82.905 118.853  1.00  0.00           H  
ATOM   4215  HD2 TYR A 273      18.009  85.926 117.513  1.00  0.00           H  
ATOM   4216  HE1 TYR A 273      20.478  83.547 121.210  1.00  0.00           H  
ATOM   4217  HE2 TYR A 273      17.825  86.741 119.767  1.00  0.00           H  
ATOM   4218  HH  TYR A 273      19.470  85.222 122.648  1.00  0.00           H  
ATOM   4219  N   ARG A 274      17.275  82.582 118.045  1.00  0.00           N  
ATOM   4220  CA  ARG A 274      16.194  82.918 118.957  1.00  0.00           C  
ATOM   4221  C   ARG A 274      16.599  82.819 120.423  1.00  0.00           C  
ATOM   4222  O   ARG A 274      17.346  81.941 120.797  1.00  0.00           O  
ATOM   4223  CB  ARG A 274      14.868  82.169 118.691  1.00  0.00           C  
ATOM   4224  CG  ARG A 274      14.908  80.635 118.796  1.00  0.00           C  
ATOM   4225  CD  ARG A 274      13.603  79.987 118.315  1.00  0.00           C  
ATOM   4226  NE  ARG A 274      12.482  80.448 119.126  1.00  0.00           N  
ATOM   4227  CZ  ARG A 274      11.569  81.267 118.683  1.00  0.00           C  
ATOM   4228  NH1 ARG A 274      11.329  81.509 117.426  1.00  0.00           N1+
ATOM   4229  NH2 ARG A 274      10.793  81.859 119.478  1.00  0.00           N  
ATOM   4230  H   ARG A 274      17.974  81.897 118.296  1.00  0.00           H  
ATOM   4231  HA  ARG A 274      16.076  83.993 118.830  1.00  0.00           H  
ATOM   4232  HB2 ARG A 274      13.986  82.521 119.227  1.00  0.00           H  
ATOM   4233  HB3 ARG A 274      14.728  82.493 117.659  1.00  0.00           H  
ATOM   4234  HG2 ARG A 274      15.743  80.340 118.162  1.00  0.00           H  
ATOM   4235  HG3 ARG A 274      15.182  80.269 119.786  1.00  0.00           H  
ATOM   4236  HD2 ARG A 274      13.474  80.171 117.248  1.00  0.00           H  
ATOM   4237  HD3 ARG A 274      13.528  78.905 118.421  1.00  0.00           H  
ATOM   4238  HE  ARG A 274      12.632  80.432 120.125  1.00  0.00           H  
ATOM   4239 HH11 ARG A 274      11.601  80.711 116.871  1.00  0.00           H  
ATOM   4240 HH12 ARG A 274      10.416  81.862 117.178  1.00  0.00           H  
ATOM   4241 HH21 ARG A 274      10.804  81.662 120.469  1.00  0.00           H  
ATOM   4242 HH22 ARG A 274      10.048  82.494 119.230  1.00  0.00           H  
ATOM   4243  N   PRO A 275      16.107  83.727 121.332  1.00  0.00           N  
ATOM   4244  CA  PRO A 275      16.348  83.546 122.797  1.00  0.00           C  
ATOM   4245  C   PRO A 275      15.737  82.289 123.412  1.00  0.00           C  
ATOM   4246  O   PRO A 275      14.644  81.782 123.014  1.00  0.00           O  
ATOM   4247  CB  PRO A 275      15.666  84.761 123.487  1.00  0.00           C  
ATOM   4248  CG  PRO A 275      15.539  85.768 122.384  1.00  0.00           C  
ATOM   4249  CD  PRO A 275      15.407  84.999 121.046  1.00  0.00           C  
ATOM   4250  HA  PRO A 275      17.429  83.600 122.934  1.00  0.00           H  
ATOM   4251  HB2 PRO A 275      14.661  84.492 123.812  1.00  0.00           H  
ATOM   4252  HB3 PRO A 275      16.248  85.109 124.340  1.00  0.00           H  
ATOM   4253  HG2 PRO A 275      14.619  86.330 122.548  1.00  0.00           H  
ATOM   4254  HG3 PRO A 275      16.368  86.470 122.466  1.00  0.00           H  
ATOM   4255  HD2 PRO A 275      14.368  84.677 120.980  1.00  0.00           H  
ATOM   4256  HD3 PRO A 275      15.646  85.612 120.178  1.00  0.00           H  
ATOM   4257  N   GLY A 276      16.370  81.693 124.438  1.00  0.00           N  
ATOM   4258  CA  GLY A 276      15.875  80.421 125.168  1.00  0.00           C  
ATOM   4259  C   GLY A 276      16.595  79.223 124.652  1.00  0.00           C  
ATOM   4260  O   GLY A 276      16.742  78.219 125.400  1.00  0.00           O  
ATOM   4261  H   GLY A 276      17.221  82.089 124.811  1.00  0.00           H  
ATOM   4262  HA2 GLY A 276      16.162  80.604 126.204  1.00  0.00           H  
ATOM   4263  HA3 GLY A 276      14.787  80.361 125.158  1.00  0.00           H  
ATOM   4264  N   GLN A 277      17.053  79.316 123.385  1.00  0.00           N  
ATOM   4265  CA  GLN A 277      17.907  78.349 122.684  1.00  0.00           C  
ATOM   4266  C   GLN A 277      19.233  78.073 123.413  1.00  0.00           C  
ATOM   4267  O   GLN A 277      19.792  78.892 124.160  1.00  0.00           O  
ATOM   4268  CB  GLN A 277      18.030  78.724 121.192  1.00  0.00           C  
ATOM   4269  CG  GLN A 277      19.324  79.520 120.974  1.00  0.00           C  
ATOM   4270  CD  GLN A 277      19.596  80.009 119.569  1.00  0.00           C  
ATOM   4271  NE2 GLN A 277      20.852  80.319 119.280  1.00  0.00           N  
ATOM   4272  OE1 GLN A 277      18.752  80.085 118.674  1.00  0.00           O  
ATOM   4273  H   GLN A 277      16.670  80.088 122.858  1.00  0.00           H  
ATOM   4274  HA  GLN A 277      17.303  77.446 122.771  1.00  0.00           H  
ATOM   4275  HB2 GLN A 277      18.067  77.833 120.563  1.00  0.00           H  
ATOM   4276  HB3 GLN A 277      17.192  79.349 120.885  1.00  0.00           H  
ATOM   4277  HG2 GLN A 277      19.439  80.293 121.734  1.00  0.00           H  
ATOM   4278  HG3 GLN A 277      20.133  78.814 121.162  1.00  0.00           H  
ATOM   4279 HE21 GLN A 277      21.029  80.645 118.341  1.00  0.00           H  
ATOM   4280 HE22 GLN A 277      21.545  80.015 119.948  1.00  0.00           H  
ATOM   4281  N   ALA A 278      19.780  76.839 123.186  1.00  0.00           N  
ATOM   4282  CA  ALA A 278      21.049  76.391 123.789  1.00  0.00           C  
ATOM   4283  C   ALA A 278      22.246  77.107 123.198  1.00  0.00           C  
ATOM   4284  O   ALA A 278      23.112  77.471 124.034  1.00  0.00           O  
ATOM   4285  CB  ALA A 278      21.113  74.895 123.790  1.00  0.00           C  
ATOM   4286  H   ALA A 278      19.296  76.180 122.593  1.00  0.00           H  
ATOM   4287  HA  ALA A 278      21.012  76.655 124.845  1.00  0.00           H  
ATOM   4288  HB1 ALA A 278      21.323  74.421 122.832  1.00  0.00           H  
ATOM   4289  HB2 ALA A 278      21.896  74.594 124.488  1.00  0.00           H  
ATOM   4290  HB3 ALA A 278      20.249  74.371 124.198  1.00  0.00           H  
ATOM   4291  N   TYR A 279      22.481  77.354 121.896  1.00  0.00           N  
ATOM   4292  CA  TYR A 279      23.670  78.100 121.381  1.00  0.00           C  
ATOM   4293  C   TYR A 279      23.642  79.630 121.794  1.00  0.00           C  
ATOM   4294  O   TYR A 279      22.523  80.148 121.918  1.00  0.00           O  
ATOM   4295  CB  TYR A 279      23.701  78.044 119.853  1.00  0.00           C  
ATOM   4296  CG  TYR A 279      24.903  78.714 119.229  1.00  0.00           C  
ATOM   4297  CD1 TYR A 279      24.969  79.999 118.716  1.00  0.00           C  
ATOM   4298  CD2 TYR A 279      26.101  77.999 119.230  1.00  0.00           C  
ATOM   4299  CE1 TYR A 279      26.101  80.566 118.126  1.00  0.00           C  
ATOM   4300  CE2 TYR A 279      27.279  78.510 118.642  1.00  0.00           C  
ATOM   4301  CZ  TYR A 279      27.278  79.810 118.127  1.00  0.00           C  
ATOM   4302  OH  TYR A 279      28.402  80.202 117.496  1.00  0.00           O  
ATOM   4303  H   TYR A 279      21.770  76.994 121.275  1.00  0.00           H  
ATOM   4304  HA  TYR A 279      24.512  77.637 121.894  1.00  0.00           H  
ATOM   4305  HB2 TYR A 279      23.774  77.002 119.542  1.00  0.00           H  
ATOM   4306  HB3 TYR A 279      22.838  78.547 119.416  1.00  0.00           H  
ATOM   4307  HD1 TYR A 279      24.013  80.502 118.668  1.00  0.00           H  
ATOM   4308  HD2 TYR A 279      26.076  77.050 119.745  1.00  0.00           H  
ATOM   4309  HE1 TYR A 279      26.006  81.506 117.604  1.00  0.00           H  
ATOM   4310  HE2 TYR A 279      28.225  77.995 118.722  1.00  0.00           H  
ATOM   4311  HH  TYR A 279      28.418  81.143 117.306  1.00  0.00           H  
ATOM   4312  N   VAL A 280      24.806  80.275 122.040  1.00  0.00           N  
ATOM   4313  CA  VAL A 280      25.092  81.687 122.333  1.00  0.00           C  
ATOM   4314  C   VAL A 280      25.991  82.308 121.213  1.00  0.00           C  
ATOM   4315  O   VAL A 280      27.234  82.139 121.242  1.00  0.00           O  
ATOM   4316  CB  VAL A 280      25.714  81.855 123.743  1.00  0.00           C  
ATOM   4317  CG1 VAL A 280      26.004  83.308 124.066  1.00  0.00           C  
ATOM   4318  CG2 VAL A 280      24.855  81.337 124.921  1.00  0.00           C  
ATOM   4319  H   VAL A 280      25.617  79.680 121.947  1.00  0.00           H  
ATOM   4320  HA  VAL A 280      24.151  82.237 122.289  1.00  0.00           H  
ATOM   4321  HB  VAL A 280      26.632  81.282 123.871  1.00  0.00           H  
ATOM   4322 HG11 VAL A 280      26.485  83.331 125.043  1.00  0.00           H  
ATOM   4323 HG12 VAL A 280      26.817  83.661 123.432  1.00  0.00           H  
ATOM   4324 HG13 VAL A 280      25.100  83.917 124.053  1.00  0.00           H  
ATOM   4325 HG21 VAL A 280      23.922  81.898 124.967  1.00  0.00           H  
ATOM   4326 HG22 VAL A 280      24.576  80.305 124.707  1.00  0.00           H  
ATOM   4327 HG23 VAL A 280      25.456  81.458 125.822  1.00  0.00           H  
ATOM   4328  N   PRO A 281      25.407  83.093 120.248  1.00  0.00           N  
ATOM   4329  CA  PRO A 281      26.033  83.925 119.247  1.00  0.00           C  
ATOM   4330  C   PRO A 281      27.079  84.844 119.941  1.00  0.00           C  
ATOM   4331  O   PRO A 281      26.907  85.182 121.123  1.00  0.00           O  
ATOM   4332  CB  PRO A 281      25.050  84.715 118.501  1.00  0.00           C  
ATOM   4333  CG  PRO A 281      23.714  83.942 118.755  1.00  0.00           C  
ATOM   4334  CD  PRO A 281      24.027  83.449 120.156  1.00  0.00           C  
ATOM   4335  HA  PRO A 281      26.594  83.344 118.516  1.00  0.00           H  
ATOM   4336  HB2 PRO A 281      24.839  85.722 118.860  1.00  0.00           H  
ATOM   4337  HB3 PRO A 281      25.228  84.779 117.427  1.00  0.00           H  
ATOM   4338  HG2 PRO A 281      22.793  84.519 118.831  1.00  0.00           H  
ATOM   4339  HG3 PRO A 281      23.655  83.182 117.977  1.00  0.00           H  
ATOM   4340  HD2 PRO A 281      23.782  84.239 120.865  1.00  0.00           H  
ATOM   4341  HD3 PRO A 281      23.347  82.629 120.384  1.00  0.00           H  
ATOM   4342  N   CYS A 282      28.194  85.168 119.236  1.00  0.00           N  
ATOM   4343  CA  CYS A 282      29.211  86.128 119.646  1.00  0.00           C  
ATOM   4344  C   CYS A 282      28.999  87.480 119.015  1.00  0.00           C  
ATOM   4345  O   CYS A 282      29.248  88.522 119.592  1.00  0.00           O  
ATOM   4346  CB  CYS A 282      30.514  85.471 119.227  1.00  0.00           C  
ATOM   4347  SG  CYS A 282      32.004  86.459 119.630  1.00  0.00           S  
ATOM   4348  H   CYS A 282      28.346  84.613 118.406  1.00  0.00           H  
ATOM   4349  HA  CYS A 282      29.073  86.244 120.721  1.00  0.00           H  
ATOM   4350  HB2 CYS A 282      30.529  84.474 119.669  1.00  0.00           H  
ATOM   4351  HB3 CYS A 282      30.470  85.394 118.141  1.00  0.00           H  
ATOM   4352  HG  CYS A 282      31.807  87.309 118.618  1.00  0.00           H  
ATOM   4353  N   TYR A 283      28.454  87.462 117.785  1.00  0.00           N  
ATOM   4354  CA  TYR A 283      28.091  88.601 116.983  1.00  0.00           C  
ATOM   4355  C   TYR A 283      26.721  88.426 116.394  1.00  0.00           C  
ATOM   4356  O   TYR A 283      26.301  87.348 116.013  1.00  0.00           O  
ATOM   4357  CB  TYR A 283      29.102  88.862 115.898  1.00  0.00           C  
ATOM   4358  CG  TYR A 283      30.574  88.896 116.381  1.00  0.00           C  
ATOM   4359  CD1 TYR A 283      31.198  87.657 116.335  1.00  0.00           C  
ATOM   4360  CD2 TYR A 283      31.218  90.076 116.763  1.00  0.00           C  
ATOM   4361  CE1 TYR A 283      32.573  87.652 116.474  1.00  0.00           C  
ATOM   4362  CE2 TYR A 283      32.604  90.072 116.851  1.00  0.00           C  
ATOM   4363  CZ  TYR A 283      33.265  88.813 116.751  1.00  0.00           C  
ATOM   4364  OH  TYR A 283      34.654  88.896 116.830  1.00  0.00           O  
ATOM   4365  H   TYR A 283      28.131  86.599 117.372  1.00  0.00           H  
ATOM   4366  HA  TYR A 283      28.083  89.504 117.594  1.00  0.00           H  
ATOM   4367  HB2 TYR A 283      28.907  88.184 115.068  1.00  0.00           H  
ATOM   4368  HB3 TYR A 283      28.855  89.846 115.497  1.00  0.00           H  
ATOM   4369  HD1 TYR A 283      30.653  86.736 116.188  1.00  0.00           H  
ATOM   4370  HD2 TYR A 283      30.763  91.055 116.743  1.00  0.00           H  
ATOM   4371  HE1 TYR A 283      33.135  86.733 116.556  1.00  0.00           H  
ATOM   4372  HE2 TYR A 283      33.256  90.930 116.935  1.00  0.00           H  
ATOM   4373  HH  TYR A 283      34.985  87.997 116.905  1.00  0.00           H  
ATOM   4374  N   PHE A 284      25.993  89.530 116.274  1.00  0.00           N  
ATOM   4375  CA  PHE A 284      24.775  89.707 115.441  1.00  0.00           C  
ATOM   4376  C   PHE A 284      25.045  90.553 114.182  1.00  0.00           C  
ATOM   4377  O   PHE A 284      25.631  91.583 114.319  1.00  0.00           O  
ATOM   4378  CB  PHE A 284      23.618  90.219 116.285  1.00  0.00           C  
ATOM   4379  CG  PHE A 284      23.469  89.440 117.549  1.00  0.00           C  
ATOM   4380  CD1 PHE A 284      24.039  89.842 118.756  1.00  0.00           C  
ATOM   4381  CD2 PHE A 284      22.782  88.226 117.496  1.00  0.00           C  
ATOM   4382  CE1 PHE A 284      23.831  89.092 119.962  1.00  0.00           C  
ATOM   4383  CE2 PHE A 284      22.802  87.385 118.588  1.00  0.00           C  
ATOM   4384  CZ  PHE A 284      23.234  87.821 119.861  1.00  0.00           C  
ATOM   4385  H   PHE A 284      26.469  90.367 116.577  1.00  0.00           H  
ATOM   4386  HA  PHE A 284      24.511  88.754 114.984  1.00  0.00           H  
ATOM   4387  HB2 PHE A 284      23.731  91.258 116.593  1.00  0.00           H  
ATOM   4388  HB3 PHE A 284      22.659  90.191 115.768  1.00  0.00           H  
ATOM   4389  HD1 PHE A 284      24.556  90.789 118.824  1.00  0.00           H  
ATOM   4390  HD2 PHE A 284      22.302  87.893 116.588  1.00  0.00           H  
ATOM   4391  HE1 PHE A 284      24.231  89.542 120.858  1.00  0.00           H  
ATOM   4392  HE2 PHE A 284      22.293  86.440 118.472  1.00  0.00           H  
ATOM   4393  HZ  PHE A 284      23.141  87.249 120.772  1.00  0.00           H  
ATOM   4394  N   ILE A 285      24.661  90.042 113.039  1.00  0.00           N  
ATOM   4395  CA  ILE A 285      24.839  90.558 111.720  1.00  0.00           C  
ATOM   4396  C   ILE A 285      23.467  90.931 111.104  1.00  0.00           C  
ATOM   4397  O   ILE A 285      22.595  90.118 110.982  1.00  0.00           O  
ATOM   4398  CB  ILE A 285      25.576  89.550 110.799  1.00  0.00           C  
ATOM   4399  CG1 ILE A 285      27.086  89.471 111.178  1.00  0.00           C  
ATOM   4400  CG2 ILE A 285      25.536  89.961 109.331  1.00  0.00           C  
ATOM   4401  CD1 ILE A 285      27.394  88.332 112.024  1.00  0.00           C  
ATOM   4402  H   ILE A 285      24.018  89.269 113.128  1.00  0.00           H  
ATOM   4403  HA  ILE A 285      25.473  91.443 111.763  1.00  0.00           H  
ATOM   4404  HB  ILE A 285      25.142  88.556 110.900  1.00  0.00           H  
ATOM   4405 HG12 ILE A 285      27.699  89.268 110.299  1.00  0.00           H  
ATOM   4406 HG13 ILE A 285      27.380  90.405 111.657  1.00  0.00           H  
ATOM   4407 HG21 ILE A 285      25.939  89.059 108.872  1.00  0.00           H  
ATOM   4408 HG22 ILE A 285      24.502  89.955 108.984  1.00  0.00           H  
ATOM   4409 HG23 ILE A 285      26.226  90.730 108.984  1.00  0.00           H  
ATOM   4410 HD11 ILE A 285      27.146  87.452 111.430  1.00  0.00           H  
ATOM   4411 HD12 ILE A 285      28.430  88.403 112.358  1.00  0.00           H  
ATOM   4412 HD13 ILE A 285      26.712  88.363 112.873  1.00  0.00           H  
ATOM   4413  N   HID A 286      23.240  92.181 110.686  1.00  0.00           N  
ATOM   4414  CA  HID A 286      22.019  92.625 110.083  1.00  0.00           C  
ATOM   4415  C   HID A 286      22.230  92.942 108.597  1.00  0.00           C  
ATOM   4416  O   HID A 286      23.199  93.517 108.138  1.00  0.00           O  
ATOM   4417  CB  HID A 286      21.431  93.814 110.832  1.00  0.00           C  
ATOM   4418  CG  HID A 286      21.233  93.690 112.390  1.00  0.00           C  
ATOM   4419  CD2 HID A 286      22.102  93.559 113.408  1.00  0.00           C  
ATOM   4420  ND1 HID A 286      19.984  93.770 112.930  1.00  0.00           N  
ATOM   4421  CE1 HID A 286      20.100  93.663 114.232  1.00  0.00           C  
ATOM   4422  NE2 HID A 286      21.375  93.530 114.585  1.00  0.00           N  
ATOM   4423  H   HID A 286      24.005  92.823 110.835  1.00  0.00           H  
ATOM   4424  HA  HID A 286      21.233  91.873 110.141  1.00  0.00           H  
ATOM   4425  HB2 HID A 286      21.974  94.747 110.683  1.00  0.00           H  
ATOM   4426  HB3 HID A 286      20.444  93.971 110.393  1.00  0.00           H  
ATOM   4427  HD1 HID A 286      19.100  93.689 112.447  1.00  0.00           H  
ATOM   4428  HD2 HID A 286      23.162  93.353 113.402  1.00  0.00           H  
ATOM   4429  HE1 HID A 286      19.279  93.514 114.919  1.00  0.00           H  
ATOM   4430  N   VAL A 287      21.259  92.615 107.793  1.00  0.00           N  
ATOM   4431  CA  VAL A 287      21.335  92.650 106.327  1.00  0.00           C  
ATOM   4432  C   VAL A 287      19.963  93.343 105.946  1.00  0.00           C  
ATOM   4433  O   VAL A 287      18.891  92.865 106.294  1.00  0.00           O  
ATOM   4434  CB  VAL A 287      21.556  91.251 105.832  1.00  0.00           C  
ATOM   4435  CG1 VAL A 287      20.631  90.152 106.401  1.00  0.00           C  
ATOM   4436  CG2 VAL A 287      21.683  90.987 104.322  1.00  0.00           C  
ATOM   4437  H   VAL A 287      20.572  91.983 108.180  1.00  0.00           H  
ATOM   4438  HA  VAL A 287      22.131  93.324 106.010  1.00  0.00           H  
ATOM   4439  HB  VAL A 287      22.525  90.985 106.254  1.00  0.00           H  
ATOM   4440 HG11 VAL A 287      20.716  90.138 107.488  1.00  0.00           H  
ATOM   4441 HG12 VAL A 287      19.601  90.470 106.236  1.00  0.00           H  
ATOM   4442 HG13 VAL A 287      20.894  89.134 106.114  1.00  0.00           H  
ATOM   4443 HG21 VAL A 287      21.854  89.958 104.004  1.00  0.00           H  
ATOM   4444 HG22 VAL A 287      20.731  91.214 103.842  1.00  0.00           H  
ATOM   4445 HG23 VAL A 287      22.431  91.696 103.965  1.00  0.00           H  
ATOM   4446  N   LEU A 288      20.006  94.441 105.252  1.00  0.00           N  
ATOM   4447  CA  LEU A 288      18.841  95.289 104.970  1.00  0.00           C  
ATOM   4448  C   LEU A 288      18.761  95.755 103.487  1.00  0.00           C  
ATOM   4449  O   LEU A 288      19.731  96.242 102.936  1.00  0.00           O  
ATOM   4450  CB  LEU A 288      18.732  96.510 106.022  1.00  0.00           C  
ATOM   4451  CG  LEU A 288      18.532  96.322 107.520  1.00  0.00           C  
ATOM   4452  CD1 LEU A 288      19.818  96.377 108.298  1.00  0.00           C  
ATOM   4453  CD2 LEU A 288      17.638  97.349 108.222  1.00  0.00           C  
ATOM   4454  H   LEU A 288      20.921  94.829 105.071  1.00  0.00           H  
ATOM   4455  HA  LEU A 288      17.913  94.723 105.058  1.00  0.00           H  
ATOM   4456  HB2 LEU A 288      19.684  97.038 105.996  1.00  0.00           H  
ATOM   4457  HB3 LEU A 288      17.964  97.184 105.644  1.00  0.00           H  
ATOM   4458  HG  LEU A 288      18.025  95.366 107.641  1.00  0.00           H  
ATOM   4459 HD11 LEU A 288      19.729  96.074 109.341  1.00  0.00           H  
ATOM   4460 HD12 LEU A 288      20.562  95.714 107.857  1.00  0.00           H  
ATOM   4461 HD13 LEU A 288      20.298  97.355 108.322  1.00  0.00           H  
ATOM   4462 HD21 LEU A 288      16.624  97.335 107.822  1.00  0.00           H  
ATOM   4463 HD22 LEU A 288      17.531  97.095 109.277  1.00  0.00           H  
ATOM   4464 HD23 LEU A 288      17.968  98.383 108.118  1.00  0.00           H  
ATOM   4465  N   LYS A 289      17.616  95.488 102.827  1.00  0.00           N  
ATOM   4466  CA  LYS A 289      17.353  95.953 101.443  1.00  0.00           C  
ATOM   4467  C   LYS A 289      16.456  97.224 101.399  1.00  0.00           C  
ATOM   4468  O   LYS A 289      15.247  97.002 101.612  1.00  0.00           O  
ATOM   4469  CB  LYS A 289      16.792  94.898 100.485  1.00  0.00           C  
ATOM   4470  CG  LYS A 289      16.496  95.240  99.045  1.00  0.00           C  
ATOM   4471  CD  LYS A 289      15.587  94.193  98.360  1.00  0.00           C  
ATOM   4472  CE  LYS A 289      15.440  94.283  96.835  1.00  0.00           C  
ATOM   4473  NZ  LYS A 289      14.460  93.329  96.354  1.00  0.00           N1+
ATOM   4474  H   LYS A 289      16.931  95.042 103.421  1.00  0.00           H  
ATOM   4475  HA  LYS A 289      18.264  96.374 101.018  1.00  0.00           H  
ATOM   4476  HB2 LYS A 289      17.493  94.062 100.483  1.00  0.00           H  
ATOM   4477  HB3 LYS A 289      16.013  94.372 101.036  1.00  0.00           H  
ATOM   4478  HG2 LYS A 289      16.032  96.205  98.840  1.00  0.00           H  
ATOM   4479  HG3 LYS A 289      17.477  95.341  98.581  1.00  0.00           H  
ATOM   4480  HD2 LYS A 289      15.865  93.180  98.653  1.00  0.00           H  
ATOM   4481  HD3 LYS A 289      14.585  94.302  98.775  1.00  0.00           H  
ATOM   4482  HE2 LYS A 289      14.989  95.239  96.570  1.00  0.00           H  
ATOM   4483  HE3 LYS A 289      16.390  94.197  96.307  1.00  0.00           H  
ATOM   4484  HZ1 LYS A 289      14.721  92.373  96.550  1.00  0.00           H  
ATOM   4485  HZ2 LYS A 289      13.546  93.532  96.732  1.00  0.00           H  
ATOM   4486  HZ3 LYS A 289      14.311  93.296  95.355  1.00  0.00           H  
ATOM   4487  N   LYS A 290      17.016  98.353 100.844  1.00  0.00           N  
ATOM   4488  CA  LYS A 290      16.164  99.521 100.520  1.00  0.00           C  
ATOM   4489  C   LYS A 290      14.877  99.247  99.778  1.00  0.00           C  
ATOM   4490  O   LYS A 290      14.946  99.007  98.627  1.00  0.00           O  
ATOM   4491  CB  LYS A 290      17.115 100.553  99.821  1.00  0.00           C  
ATOM   4492  CG  LYS A 290      16.557 102.005  99.858  1.00  0.00           C  
ATOM   4493  CD  LYS A 290      17.688 102.893  99.199  1.00  0.00           C  
ATOM   4494  CE  LYS A 290      17.631 104.358  99.641  1.00  0.00           C  
ATOM   4495  NZ  LYS A 290      18.189 104.517 100.990  1.00  0.00           N1+
ATOM   4496  H   LYS A 290      17.915  98.321 100.384  1.00  0.00           H  
ATOM   4497  HA  LYS A 290      15.899  99.944 101.490  1.00  0.00           H  
ATOM   4498  HB2 LYS A 290      18.044 100.493 100.389  1.00  0.00           H  
ATOM   4499  HB3 LYS A 290      17.490 100.216  98.854  1.00  0.00           H  
ATOM   4500  HG2 LYS A 290      15.567 102.178  99.438  1.00  0.00           H  
ATOM   4501  HG3 LYS A 290      16.442 102.361 100.882  1.00  0.00           H  
ATOM   4502  HD2 LYS A 290      18.646 102.503  99.543  1.00  0.00           H  
ATOM   4503  HD3 LYS A 290      17.663 102.836  98.111  1.00  0.00           H  
ATOM   4504  HE2 LYS A 290      18.190 105.004  98.964  1.00  0.00           H  
ATOM   4505  HE3 LYS A 290      16.596 104.697  99.641  1.00  0.00           H  
ATOM   4506  HZ1 LYS A 290      19.198 104.497 101.006  1.00  0.00           H  
ATOM   4507  HZ2 LYS A 290      17.964 105.452 101.298  1.00  0.00           H  
ATOM   4508  HZ3 LYS A 290      17.687 103.999 101.697  1.00  0.00           H  
ATOM   4509  N   THR A 291      13.657  99.313 100.355  1.00  0.00           N  
ATOM   4510  CA  THR A 291      12.358  99.410  99.616  1.00  0.00           C  
ATOM   4511  C   THR A 291      11.301 100.382 100.104  1.00  0.00           C  
ATOM   4512  O   THR A 291      11.241 100.498 101.280  1.00  0.00           O  
ATOM   4513  CB  THR A 291      11.699  98.026  99.503  1.00  0.00           C  
ATOM   4514  CG2 THR A 291      12.512  97.025  98.785  1.00  0.00           C  
ATOM   4515  OG1 THR A 291      11.541  97.513 100.812  1.00  0.00           O  
ATOM   4516  H   THR A 291      13.643  99.585 101.329  1.00  0.00           H  
ATOM   4517  HA  THR A 291      12.656  99.690  98.604  1.00  0.00           H  
ATOM   4518  HB  THR A 291      10.695  98.161  99.099  1.00  0.00           H  
ATOM   4519  HG1 THR A 291      10.971  98.142 101.260  1.00  0.00           H  
ATOM   4520 HG21 THR A 291      12.779  97.451  97.818  1.00  0.00           H  
ATOM   4521 HG22 THR A 291      13.477  97.006  99.292  1.00  0.00           H  
ATOM   4522 HG23 THR A 291      11.997  96.115  98.474  1.00  0.00           H  
ATOM   4523  N   GLY A 292      10.519 100.944  99.206  1.00  0.00           N  
ATOM   4524  CA  GLY A 292       9.715 102.190  99.574  1.00  0.00           C  
ATOM   4525  C   GLY A 292      10.580 103.462  99.795  1.00  0.00           C  
ATOM   4526  O   GLY A 292      10.512 104.076 100.830  1.00  0.00           O  
ATOM   4527  OXT GLY A 292      11.201 103.856  98.794  1.00  0.00           O1-
ATOM   4528  H   GLY A 292      10.544 100.647  98.240  1.00  0.00           H  
ATOM   4529  HA2 GLY A 292       9.121 102.459  98.701  1.00  0.00           H  
ATOM   4530  HA3 GLY A 292       9.056 102.170 100.442  1.00  0.00           H  
ATOM   4531  CA' SAM A 293      37.264  95.773 110.052  1.00  0.00           C  
ATOM   4532  CB  SAM A 293      37.379  96.405 111.474  1.00  0.00           C  
ATOM   4533  CG  SAM A 293      38.380  97.621 111.502  1.00  0.00           C  
ATOM   4534  SD  SAM A 293      38.868  98.346 113.150  1.00  0.00           S  
ATOM   4535  C5' SAM A 293      37.540  99.577 113.461  1.00  0.00           C  
ATOM   4536  C4' SAM A 293      37.767 100.885 112.702  1.00  0.00           C  
ATOM   4537  O4' SAM A 293      36.550 101.714 112.879  1.00  0.00           O  
ATOM   4538  C3' SAM A 293      38.911 101.759 113.260  1.00  0.00           C  
ATOM   4539  O3' SAM A 293      39.807 101.913 112.206  1.00  0.00           O  
ATOM   4540  C2' SAM A 293      38.240 103.024 113.671  1.00  0.00           C  
ATOM   4541  O2' SAM A 293      39.044 104.167 113.487  1.00  0.00           O  
ATOM   4542  C1' SAM A 293      36.913 103.070 112.880  1.00  0.00           C  
ATOM   4543  OXT SAM A 293      36.807  93.501 109.593  1.00  0.00           O  
ATOM   4544  N1  SAM A 293      33.560 106.794 111.808  1.00  0.00           N  
ATOM   4545  C2  SAM A 293      34.251 105.995 111.010  1.00  0.00           C  
ATOM   4546  N3  SAM A 293      35.166 105.109 111.489  1.00  0.00           N  
ATOM   4547  C4  SAM A 293      35.234 104.873 112.801  1.00  0.00           C  
ATOM   4548  C5  SAM A 293      34.454 105.549 113.716  1.00  0.00           C  
ATOM   4549  C6  SAM A 293      33.687 106.561 113.123  1.00  0.00           C  
ATOM   4550  N6  SAM A 293      33.164 107.517 113.840  1.00  0.00           N  
ATOM   4551  N7  SAM A 293      34.822 105.231 114.993  1.00  0.00           N  
ATOM   4552  C8  SAM A 293      35.783 104.275 114.832  1.00  0.00           C  
ATOM   4553  N9  SAM A 293      35.972 103.953 113.488  1.00  0.00           N  
ATOM   4554  C'  SAM A 293      37.691  94.287 109.895  1.00  0.00           C  
ATOM   4555  N'  SAM A 293      36.029  96.237 109.287  1.00  0.00           N  
ATOM   4556  O'  SAM A 293      38.767  93.867 110.300  1.00  0.00           O  
ATOM   4557 HN61 SAM A 293      33.020 108.428 113.424  1.00  0.00           H  
ATOM   4558 HN62 SAM A 293      33.109 107.494 114.850  1.00  0.00           H  
ATOM   4559  HA  SAM A 293      38.063  96.261 109.492  1.00  0.00           H  
ATOM   4560  HB1 SAM A 293      37.737  95.645 112.180  1.00  0.00           H  
ATOM   4561  HB2 SAM A 293      36.423  96.738 111.897  1.00  0.00           H  
ATOM   4562  HG1 SAM A 293      37.927  98.423 110.903  1.00  0.00           H  
ATOM   4563  HG2 SAM A 293      39.317  97.276 111.048  1.00  0.00           H  
ATOM   4564 HO2' SAM A 293      39.116 104.249 112.520  1.00  0.00           H  
ATOM   4565 HO3' SAM A 293      39.301 102.274 111.458  1.00  0.00           H  
ATOM   4566  H01 SAM A 293      36.480 103.984 115.607  1.00  0.00           H  
ATOM   4567  H02 SAM A 293      37.977 100.606 111.662  1.00  0.00           H  
ATOM   4568  H03 SAM A 293      39.472 101.337 114.103  1.00  0.00           H  
ATOM   4569  H04 SAM A 293      37.953 102.878 114.719  1.00  0.00           H  
ATOM   4570  H05 SAM A 293      37.021 103.432 111.851  1.00  0.00           H  
ATOM   4571  H06 SAM A 293      34.247 106.121 109.929  1.00  0.00           H  
ATOM   4572  H07 SAM A 293      35.752  97.207 109.493  1.00  0.00           H  
ATOM   4573  H08 SAM A 293      35.231  95.596 109.408  1.00  0.00           H  
ATOM   4574  H09 SAM A 293      36.106  96.056 108.275  1.00  0.00           H  
ATOM   4575 H5'1 SAM A 293      37.509  99.945 114.492  1.00  0.00           H  
ATOM   4576 H5'2 SAM A 293      36.551  99.177 113.206  1.00  0.00           H  
ATOM   4577  N   ACT A 294      36.413  96.094 116.281  1.00  0.00           N  
ATOM   4578  CA  ACT A 294      37.274  95.234 117.244  1.00  0.00           C  
ATOM   4579  C   ACT A 294      36.664  94.174 118.253  1.00  0.00           C  
ATOM   4580  O   ACT A 294      37.366  93.291 118.707  1.00  0.00           O  
ATOM   4581  CE  ACT A 294      37.327  96.979 115.510  1.00  0.00           C  
ATOM   4582  OXT ACT A 294      35.445  94.172 118.374  1.00  0.00           O1-
ATOM   4583  HE1 ACT A 294      38.053  97.356 116.231  1.00  0.00           H  
ATOM   4584  HE2 ACT A 294      37.872  96.335 114.818  1.00  0.00           H  
ATOM   4585  HE3 ACT A 294      36.667  97.715 115.049  1.00  0.00           H  
ATOM   4586  H1  ACT A 294      37.703  95.873 118.016  1.00  0.00           H  
ATOM   4587  H3  ACT A 294      38.078  94.741 116.696  1.00  0.00           H  
ATOM   4588  H01 ACT A 294      35.564  96.603 116.570  1.00  0.00           H  
ATOM   4589  H02 ACT A 294      35.938  95.507 115.580  1.00  0.00           H  
END
