# Supplementary material for: Computational Investigation of GNMT-Catalyzed Methyl Transfer Reaction: Integrating MD, QM, and ML Approaches
Source: J Comput Chem. Author manuscript; Available in PMC 2026 Jun 29. (PMC13312424; doi:10.1002/jcc.70434)
Supplement: SI-3 [file NIHMS2188582-supplement-SI-3.zip › MD-frame-pdbs/sampling-R2-31002.pdb]

ATOM      1  N   VAL A   1      51.267 103.360 131.088  1.00  0.00           N  
ATOM      2  CA  VAL A   1      51.007 103.455 129.608  1.00  0.00           C  
ATOM      3  C   VAL A   1      49.887 104.454 129.317  1.00  0.00           C  
ATOM      4  O   VAL A   1      48.762 104.117 129.489  1.00  0.00           O  
ATOM      5  CB  VAL A   1      50.652 101.989 129.025  1.00  0.00           C  
ATOM      6  CG1 VAL A   1      50.396 101.893 127.480  1.00  0.00           C  
ATOM      7  CG2 VAL A   1      51.739 100.940 129.392  1.00  0.00           C  
ATOM      8  HA  VAL A   1      51.926 103.889 129.213  1.00  0.00           H  
ATOM      9  HB  VAL A   1      49.713 101.672 129.477  1.00  0.00           H  
ATOM     10 HG11 VAL A   1      49.508 102.476 127.231  1.00  0.00           H  
ATOM     11 HG12 VAL A   1      51.296 102.259 126.985  1.00  0.00           H  
ATOM     12 HG13 VAL A   1      50.323 100.836 127.223  1.00  0.00           H  
ATOM     13 HG21 VAL A   1      51.940 100.915 130.464  1.00  0.00           H  
ATOM     14 HG22 VAL A   1      51.470  99.938 129.058  1.00  0.00           H  
ATOM     15 HG23 VAL A   1      52.590 101.087 128.728  1.00  0.00           H  
ATOM     16  H1  VAL A   1      50.533 102.808 131.509  1.00  0.00           H  
ATOM     17  H2  VAL A   1      51.232 104.316 131.412  1.00  0.00           H  
ATOM     18  H3  VAL A   1      52.183 102.982 131.283  1.00  0.00           H  
ATOM     19  N   ASP A   2      50.218 105.663 128.817  1.00  0.00           N  
ATOM     20  CA  ASP A   2      49.229 106.769 128.524  1.00  0.00           C  
ATOM     21  C   ASP A   2      48.137 106.445 127.404  1.00  0.00           C  
ATOM     22  O   ASP A   2      46.934 106.835 127.531  1.00  0.00           O  
ATOM     23  CB  ASP A   2      50.003 108.022 128.125  1.00  0.00           C  
ATOM     24  CG  ASP A   2      49.222 109.307 128.276  1.00  0.00           C  
ATOM     25  OD1 ASP A   2      48.378 109.456 129.222  1.00  0.00           O  
ATOM     26  OD2 ASP A   2      49.521 110.248 127.526  1.00  0.00           O1-
ATOM     27  H   ASP A   2      51.134 105.768 128.402  1.00  0.00           H  
ATOM     28  HA  ASP A   2      48.698 106.935 129.462  1.00  0.00           H  
ATOM     29  HB2 ASP A   2      50.749 108.145 128.911  1.00  0.00           H  
ATOM     30  HB3 ASP A   2      50.467 107.956 127.142  1.00  0.00           H  
ATOM     31  N   SER A   3      48.380 105.750 126.362  1.00  0.00           N  
ATOM     32  CA  SER A   3      47.384 105.217 125.370  1.00  0.00           C  
ATOM     33  C   SER A   3      46.607 104.030 125.857  1.00  0.00           C  
ATOM     34  O   SER A   3      45.822 103.512 125.096  1.00  0.00           O  
ATOM     35  CB  SER A   3      48.147 104.927 124.032  1.00  0.00           C  
ATOM     36  OG  SER A   3      49.195 103.937 124.251  1.00  0.00           O  
ATOM     37  H   SER A   3      49.293 105.330 126.264  1.00  0.00           H  
ATOM     38  HA  SER A   3      46.627 105.976 125.169  1.00  0.00           H  
ATOM     39  HB2 SER A   3      47.502 104.633 123.204  1.00  0.00           H  
ATOM     40  HB3 SER A   3      48.596 105.872 123.727  1.00  0.00           H  
ATOM     41  HG  SER A   3      50.062 104.350 124.242  1.00  0.00           H  
ATOM     42  N   VAL A   4      46.783 103.586 127.034  1.00  0.00           N  
ATOM     43  CA  VAL A   4      45.938 102.602 127.740  1.00  0.00           C  
ATOM     44  C   VAL A   4      44.920 103.345 128.683  1.00  0.00           C  
ATOM     45  O   VAL A   4      43.678 103.363 128.438  1.00  0.00           O  
ATOM     46  CB  VAL A   4      46.686 101.477 128.487  1.00  0.00           C  
ATOM     47  CG1 VAL A   4      45.676 100.680 129.450  1.00  0.00           C  
ATOM     48  CG2 VAL A   4      47.463 100.579 127.499  1.00  0.00           C  
ATOM     49  H   VAL A   4      47.384 104.147 127.619  1.00  0.00           H  
ATOM     50  HA  VAL A   4      45.303 102.059 127.040  1.00  0.00           H  
ATOM     51  HB  VAL A   4      47.398 101.968 129.149  1.00  0.00           H  
ATOM     52 HG11 VAL A   4      46.295  99.899 129.893  1.00  0.00           H  
ATOM     53 HG12 VAL A   4      45.293 101.302 130.259  1.00  0.00           H  
ATOM     54 HG13 VAL A   4      44.875 100.172 128.913  1.00  0.00           H  
ATOM     55 HG21 VAL A   4      48.086 101.120 126.787  1.00  0.00           H  
ATOM     56 HG22 VAL A   4      47.937  99.850 128.156  1.00  0.00           H  
ATOM     57 HG23 VAL A   4      46.736 100.074 126.863  1.00  0.00           H  
ATOM     58  N   TYR A   5      45.513 104.097 129.603  1.00  0.00           N  
ATOM     59  CA  TYR A   5      44.771 105.029 130.470  1.00  0.00           C  
ATOM     60  C   TYR A   5      44.442 106.348 129.803  1.00  0.00           C  
ATOM     61  O   TYR A   5      44.854 107.467 130.199  1.00  0.00           O  
ATOM     62  CB  TYR A   5      45.441 105.079 131.867  1.00  0.00           C  
ATOM     63  CG  TYR A   5      45.318 103.753 132.664  1.00  0.00           C  
ATOM     64  CD1 TYR A   5      46.358 102.747 132.637  1.00  0.00           C  
ATOM     65  CD2 TYR A   5      44.186 103.534 133.409  1.00  0.00           C  
ATOM     66  CE1 TYR A   5      46.234 101.542 133.409  1.00  0.00           C  
ATOM     67  CE2 TYR A   5      44.049 102.370 134.139  1.00  0.00           C  
ATOM     68  CZ  TYR A   5      45.032 101.391 134.162  1.00  0.00           C  
ATOM     69  OH  TYR A   5      44.800 100.281 134.844  1.00  0.00           O  
ATOM     70  H   TYR A   5      46.520 104.173 129.573  1.00  0.00           H  
ATOM     71  HA  TYR A   5      43.771 104.663 130.705  1.00  0.00           H  
ATOM     72  HB2 TYR A   5      46.499 105.290 131.713  1.00  0.00           H  
ATOM     73  HB3 TYR A   5      44.988 105.844 132.498  1.00  0.00           H  
ATOM     74  HD1 TYR A   5      47.252 103.040 132.108  1.00  0.00           H  
ATOM     75  HD2 TYR A   5      43.412 104.284 133.488  1.00  0.00           H  
ATOM     76  HE1 TYR A   5      46.959 100.743 133.377  1.00  0.00           H  
ATOM     77  HE2 TYR A   5      43.118 102.191 134.658  1.00  0.00           H  
ATOM     78  HH  TYR A   5      45.644  99.867 135.035  1.00  0.00           H  
ATOM     79  N   ARG A   6      43.682 106.287 128.709  1.00  0.00           N  
ATOM     80  CA  ARG A   6      43.289 107.416 127.927  1.00  0.00           C  
ATOM     81  C   ARG A   6      42.369 108.345 128.618  1.00  0.00           C  
ATOM     82  O   ARG A   6      41.610 108.005 129.532  1.00  0.00           O  
ATOM     83  CB  ARG A   6      42.716 106.930 126.663  1.00  0.00           C  
ATOM     84  CG  ARG A   6      43.614 106.157 125.701  1.00  0.00           C  
ATOM     85  CD  ARG A   6      42.878 105.454 124.568  1.00  0.00           C  
ATOM     86  NE  ARG A   6      43.646 104.854 123.475  1.00  0.00           N  
ATOM     87  CZ  ARG A   6      44.498 105.432 122.642  1.00  0.00           C  
ATOM     88  NH1 ARG A   6      45.175 104.714 121.808  1.00  0.00           N1+
ATOM     89  NH2 ARG A   6      44.664 106.752 122.716  1.00  0.00           N  
ATOM     90  H   ARG A   6      43.445 105.359 128.391  1.00  0.00           H  
ATOM     91  HA  ARG A   6      44.216 107.926 127.667  1.00  0.00           H  
ATOM     92  HB2 ARG A   6      41.925 106.250 126.978  1.00  0.00           H  
ATOM     93  HB3 ARG A   6      42.219 107.781 126.199  1.00  0.00           H  
ATOM     94  HG2 ARG A   6      44.364 106.869 125.358  1.00  0.00           H  
ATOM     95  HG3 ARG A   6      44.201 105.493 126.337  1.00  0.00           H  
ATOM     96  HD2 ARG A   6      42.096 104.815 124.978  1.00  0.00           H  
ATOM     97  HD3 ARG A   6      42.154 106.153 124.149  1.00  0.00           H  
ATOM     98  HE  ARG A   6      43.453 103.870 123.355  1.00  0.00           H  
ATOM     99 HH11 ARG A   6      44.834 103.767 121.718  1.00  0.00           H  
ATOM    100 HH12 ARG A   6      45.821 105.156 121.172  1.00  0.00           H  
ATOM    101 HH21 ARG A   6      44.391 107.394 123.446  1.00  0.00           H  
ATOM    102 HH22 ARG A   6      45.378 107.187 122.148  1.00  0.00           H  
ATOM    103  N   THR A   7      42.368 109.670 128.250  1.00  0.00           N  
ATOM    104  CA  THR A   7      41.437 110.682 128.833  1.00  0.00           C  
ATOM    105  C   THR A   7      40.115 110.764 128.058  1.00  0.00           C  
ATOM    106  O   THR A   7      39.925 109.999 127.119  1.00  0.00           O  
ATOM    107  CB  THR A   7      42.173 112.030 129.051  1.00  0.00           C  
ATOM    108  CG2 THR A   7      43.637 111.923 129.484  1.00  0.00           C  
ATOM    109  OG1 THR A   7      42.163 112.759 127.896  1.00  0.00           O  
ATOM    110  H   THR A   7      42.962 109.959 127.485  1.00  0.00           H  
ATOM    111  HA  THR A   7      41.054 110.286 129.774  1.00  0.00           H  
ATOM    112  HB  THR A   7      41.691 112.626 129.825  1.00  0.00           H  
ATOM    113  HG1 THR A   7      42.153 113.699 128.088  1.00  0.00           H  
ATOM    114 HG21 THR A   7      43.715 111.247 130.335  1.00  0.00           H  
ATOM    115 HG22 THR A   7      44.381 111.923 128.688  1.00  0.00           H  
ATOM    116 HG23 THR A   7      43.837 112.904 129.917  1.00  0.00           H  
ATOM    117  N   ARG A   8      39.175 111.582 128.487  1.00  0.00           N  
ATOM    118  CA  ARG A   8      37.940 111.785 127.640  1.00  0.00           C  
ATOM    119  C   ARG A   8      37.555 113.296 127.567  1.00  0.00           C  
ATOM    120  O   ARG A   8      38.021 114.075 128.455  1.00  0.00           O  
ATOM    121  CB  ARG A   8      36.824 110.971 128.197  1.00  0.00           C  
ATOM    122  CG  ARG A   8      36.256 111.057 129.619  1.00  0.00           C  
ATOM    123  CD  ARG A   8      35.388 112.256 129.933  1.00  0.00           C  
ATOM    124  NE  ARG A   8      34.930 112.146 131.234  1.00  0.00           N  
ATOM    125  CZ  ARG A   8      34.203 113.107 131.800  1.00  0.00           C  
ATOM    126  NH1 ARG A   8      33.752 112.898 132.962  1.00  0.00           N1+
ATOM    127  NH2 ARG A   8      33.865 114.208 131.180  1.00  0.00           N  
ATOM    128  H   ARG A   8      39.260 112.180 129.297  1.00  0.00           H  
ATOM    129  HA  ARG A   8      37.989 111.460 126.600  1.00  0.00           H  
ATOM    130  HB2 ARG A   8      36.041 110.940 127.440  1.00  0.00           H  
ATOM    131  HB3 ARG A   8      37.228 109.959 128.255  1.00  0.00           H  
ATOM    132  HG2 ARG A   8      35.591 110.211 129.790  1.00  0.00           H  
ATOM    133  HG3 ARG A   8      37.056 110.972 130.355  1.00  0.00           H  
ATOM    134  HD2 ARG A   8      36.022 113.139 129.842  1.00  0.00           H  
ATOM    135  HD3 ARG A   8      34.586 112.353 129.200  1.00  0.00           H  
ATOM    136  HE  ARG A   8      35.109 111.310 131.772  1.00  0.00           H  
ATOM    137 HH11 ARG A   8      33.798 112.020 133.459  1.00  0.00           H  
ATOM    138 HH12 ARG A   8      33.062 113.580 133.244  1.00  0.00           H  
ATOM    139 HH21 ARG A   8      34.243 114.398 130.263  1.00  0.00           H  
ATOM    140 HH22 ARG A   8      33.585 114.961 131.793  1.00  0.00           H  
ATOM    141  N   SER A   9      36.758 113.633 126.559  1.00  0.00           N  
ATOM    142  CA  SER A   9      36.313 115.028 126.396  1.00  0.00           C  
ATOM    143  C   SER A   9      35.670 115.606 127.683  1.00  0.00           C  
ATOM    144  O   SER A   9      35.067 114.977 128.512  1.00  0.00           O  
ATOM    145  CB  SER A   9      35.299 115.062 125.232  1.00  0.00           C  
ATOM    146  OG  SER A   9      34.853 116.413 124.901  1.00  0.00           O  
ATOM    147  H   SER A   9      36.461 112.909 125.920  1.00  0.00           H  
ATOM    148  HA  SER A   9      37.160 115.588 126.000  1.00  0.00           H  
ATOM    149  HB2 SER A   9      35.683 114.623 124.311  1.00  0.00           H  
ATOM    150  HB3 SER A   9      34.357 114.538 125.398  1.00  0.00           H  
ATOM    151  HG  SER A   9      34.284 116.281 124.139  1.00  0.00           H  
ATOM    152  N   LEU A  10      35.633 116.888 127.763  1.00  0.00           N  
ATOM    153  CA  LEU A  10      35.160 117.695 128.886  1.00  0.00           C  
ATOM    154  C   LEU A  10      33.802 118.445 128.589  1.00  0.00           C  
ATOM    155  O   LEU A  10      33.160 119.123 129.388  1.00  0.00           O  
ATOM    156  CB  LEU A  10      36.255 118.708 129.365  1.00  0.00           C  
ATOM    157  CG  LEU A  10      37.277 118.041 130.252  1.00  0.00           C  
ATOM    158  CD1 LEU A  10      38.577 118.911 130.197  1.00  0.00           C  
ATOM    159  CD2 LEU A  10      36.736 117.953 131.711  1.00  0.00           C  
ATOM    160  H   LEU A  10      35.952 117.400 126.951  1.00  0.00           H  
ATOM    161  HA  LEU A  10      34.874 117.081 129.740  1.00  0.00           H  
ATOM    162  HB2 LEU A  10      36.762 119.203 128.536  1.00  0.00           H  
ATOM    163  HB3 LEU A  10      35.772 119.500 129.937  1.00  0.00           H  
ATOM    164  HG  LEU A  10      37.533 117.042 129.899  1.00  0.00           H  
ATOM    165 HD11 LEU A  10      39.336 118.581 130.906  1.00  0.00           H  
ATOM    166 HD12 LEU A  10      38.999 119.000 129.196  1.00  0.00           H  
ATOM    167 HD13 LEU A  10      38.377 119.932 130.523  1.00  0.00           H  
ATOM    168 HD21 LEU A  10      35.803 117.397 131.799  1.00  0.00           H  
ATOM    169 HD22 LEU A  10      37.529 117.705 132.418  1.00  0.00           H  
ATOM    170 HD23 LEU A  10      36.558 118.981 132.025  1.00  0.00           H  
ATOM    171  N   GLY A  11      33.339 118.222 127.317  1.00  0.00           N  
ATOM    172  CA  GLY A  11      31.999 118.641 126.881  1.00  0.00           C  
ATOM    173  C   GLY A  11      30.892 117.688 127.302  1.00  0.00           C  
ATOM    174  O   GLY A  11      29.727 117.932 127.012  1.00  0.00           O  
ATOM    175  H   GLY A  11      33.856 117.587 126.726  1.00  0.00           H  
ATOM    176  HA2 GLY A  11      31.874 119.656 127.256  1.00  0.00           H  
ATOM    177  HA3 GLY A  11      31.983 118.686 125.792  1.00  0.00           H  
ATOM    178  N   VAL A  12      31.260 116.620 128.029  1.00  0.00           N  
ATOM    179  CA  VAL A  12      30.295 115.772 128.678  1.00  0.00           C  
ATOM    180  C   VAL A  12      30.666 115.809 130.235  1.00  0.00           C  
ATOM    181  O   VAL A  12      31.846 116.119 130.625  1.00  0.00           O  
ATOM    182  CB  VAL A  12      30.262 114.386 128.146  1.00  0.00           C  
ATOM    183  CG1 VAL A  12      29.406 114.305 126.903  1.00  0.00           C  
ATOM    184  CG2 VAL A  12      31.646 113.681 127.746  1.00  0.00           C  
ATOM    185  H   VAL A  12      32.232 116.476 128.263  1.00  0.00           H  
ATOM    186  HA  VAL A  12      29.297 116.209 128.674  1.00  0.00           H  
ATOM    187  HB  VAL A  12      29.824 113.747 128.914  1.00  0.00           H  
ATOM    188 HG11 VAL A  12      29.909 114.784 126.063  1.00  0.00           H  
ATOM    189 HG12 VAL A  12      29.251 113.272 126.593  1.00  0.00           H  
ATOM    190 HG13 VAL A  12      28.407 114.700 127.089  1.00  0.00           H  
ATOM    191 HG21 VAL A  12      32.408 113.831 128.511  1.00  0.00           H  
ATOM    192 HG22 VAL A  12      31.440 112.612 127.699  1.00  0.00           H  
ATOM    193 HG23 VAL A  12      31.965 114.069 126.779  1.00  0.00           H  
ATOM    194  N   ALA A  13      29.687 115.485 131.100  1.00  0.00           N  
ATOM    195  CA  ALA A  13      29.904 115.441 132.541  1.00  0.00           C  
ATOM    196  C   ALA A  13      30.240 114.057 133.027  1.00  0.00           C  
ATOM    197  O   ALA A  13      31.201 113.815 133.735  1.00  0.00           O  
ATOM    198  CB  ALA A  13      28.596 115.977 133.225  1.00  0.00           C  
ATOM    199  H   ALA A  13      28.753 115.400 130.727  1.00  0.00           H  
ATOM    200  HA  ALA A  13      30.714 116.134 132.769  1.00  0.00           H  
ATOM    201  HB1 ALA A  13      27.808 115.250 133.025  1.00  0.00           H  
ATOM    202  HB2 ALA A  13      28.688 115.998 134.311  1.00  0.00           H  
ATOM    203  HB3 ALA A  13      28.205 116.914 132.825  1.00  0.00           H  
ATOM    204  N   ALA A  14      29.455 113.022 132.573  1.00  0.00           N  
ATOM    205  CA  ALA A  14      29.667 111.594 132.887  1.00  0.00           C  
ATOM    206  C   ALA A  14      30.791 111.074 132.048  1.00  0.00           C  
ATOM    207  O   ALA A  14      31.105 111.655 131.056  1.00  0.00           O  
ATOM    208  CB  ALA A  14      28.278 111.017 132.536  1.00  0.00           C  
ATOM    209  H   ALA A  14      28.622 113.367 132.118  1.00  0.00           H  
ATOM    210  HA  ALA A  14      29.951 111.369 133.915  1.00  0.00           H  
ATOM    211  HB1 ALA A  14      28.091 111.236 131.485  1.00  0.00           H  
ATOM    212  HB2 ALA A  14      28.261 109.930 132.624  1.00  0.00           H  
ATOM    213  HB3 ALA A  14      27.491 111.324 133.225  1.00  0.00           H  
ATOM    214  N   GLU A  15      31.361 109.956 132.465  1.00  0.00           N  
ATOM    215  CA  GLU A  15      32.404 109.318 131.591  1.00  0.00           C  
ATOM    216  C   GLU A  15      32.017 108.999 130.137  1.00  0.00           C  
ATOM    217  O   GLU A  15      30.853 108.811 129.807  1.00  0.00           O  
ATOM    218  CB  GLU A  15      33.084 108.105 132.227  1.00  0.00           C  
ATOM    219  CG  GLU A  15      33.550 108.477 133.649  1.00  0.00           C  
ATOM    220  CD  GLU A  15      34.261 109.868 133.791  1.00  0.00           C  
ATOM    221  OE1 GLU A  15      35.338 110.004 133.160  1.00  0.00           O  
ATOM    222  OE2 GLU A  15      33.855 110.783 134.529  1.00  0.00           O1-
ATOM    223  H   GLU A  15      30.947 109.408 133.205  1.00  0.00           H  
ATOM    224  HA  GLU A  15      33.181 110.072 131.467  1.00  0.00           H  
ATOM    225  HB2 GLU A  15      32.495 107.191 132.284  1.00  0.00           H  
ATOM    226  HB3 GLU A  15      33.974 107.828 131.661  1.00  0.00           H  
ATOM    227  HG2 GLU A  15      32.707 108.402 134.336  1.00  0.00           H  
ATOM    228  HG3 GLU A  15      34.185 107.646 133.956  1.00  0.00           H  
ATOM    229  N   GLY A  16      32.989 109.060 129.229  1.00  0.00           N  
ATOM    230  CA  GLY A  16      32.679 108.839 127.751  1.00  0.00           C  
ATOM    231  C   GLY A  16      33.803 108.103 127.090  1.00  0.00           C  
ATOM    232  O   GLY A  16      34.854 107.895 127.690  1.00  0.00           O  
ATOM    233  H   GLY A  16      33.949 109.088 129.541  1.00  0.00           H  
ATOM    234  HA2 GLY A  16      31.770 108.263 127.573  1.00  0.00           H  
ATOM    235  HA3 GLY A  16      32.513 109.763 127.197  1.00  0.00           H  
ATOM    236  N   ILE A  17      33.606 107.631 125.855  1.00  0.00           N  
ATOM    237  CA  ILE A  17      34.562 106.905 125.110  1.00  0.00           C  
ATOM    238  C   ILE A  17      35.739 107.809 124.641  1.00  0.00           C  
ATOM    239  O   ILE A  17      35.431 108.813 123.968  1.00  0.00           O  
ATOM    240  CB  ILE A  17      33.966 106.031 123.946  1.00  0.00           C  
ATOM    241  CG1 ILE A  17      32.611 105.303 124.363  1.00  0.00           C  
ATOM    242  CG2 ILE A  17      34.991 105.079 123.446  1.00  0.00           C  
ATOM    243  CD1 ILE A  17      32.002 104.547 123.213  1.00  0.00           C  
ATOM    244  H   ILE A  17      32.798 107.972 125.356  1.00  0.00           H  
ATOM    245  HA  ILE A  17      34.935 106.139 125.789  1.00  0.00           H  
ATOM    246  HB  ILE A  17      33.818 106.741 123.133  1.00  0.00           H  
ATOM    247 HG12 ILE A  17      32.935 104.581 125.113  1.00  0.00           H  
ATOM    248 HG13 ILE A  17      31.887 106.027 124.737  1.00  0.00           H  
ATOM    249 HG21 ILE A  17      35.915 105.639 123.302  1.00  0.00           H  
ATOM    250 HG22 ILE A  17      35.180 104.254 124.134  1.00  0.00           H  
ATOM    251 HG23 ILE A  17      34.731 104.821 122.420  1.00  0.00           H  
ATOM    252 HD11 ILE A  17      31.541 105.298 122.571  1.00  0.00           H  
ATOM    253 HD12 ILE A  17      32.710 103.933 122.655  1.00  0.00           H  
ATOM    254 HD13 ILE A  17      31.214 103.938 123.654  1.00  0.00           H  
ATOM    255  N   PRO A  18      37.040 107.564 125.016  1.00  0.00           N  
ATOM    256  CA  PRO A  18      38.165 108.381 124.487  1.00  0.00           C  
ATOM    257  C   PRO A  18      38.242 108.534 122.932  1.00  0.00           C  
ATOM    258  O   PRO A  18      37.625 107.867 122.093  1.00  0.00           O  
ATOM    259  CB  PRO A  18      39.355 107.509 124.948  1.00  0.00           C  
ATOM    260  CG  PRO A  18      38.946 106.679 126.177  1.00  0.00           C  
ATOM    261  CD  PRO A  18      37.460 106.444 125.936  1.00  0.00           C  
ATOM    262  HA  PRO A  18      38.272 109.290 125.079  1.00  0.00           H  
ATOM    263  HB2 PRO A  18      39.575 106.938 124.046  1.00  0.00           H  
ATOM    264  HB3 PRO A  18      40.213 108.166 125.099  1.00  0.00           H  
ATOM    265  HG2 PRO A  18      39.495 105.746 126.048  1.00  0.00           H  
ATOM    266  HG3 PRO A  18      39.008 107.222 127.120  1.00  0.00           H  
ATOM    267  HD2 PRO A  18      37.292 105.518 125.387  1.00  0.00           H  
ATOM    268  HD3 PRO A  18      36.900 106.445 126.872  1.00  0.00           H  
ATOM    269  N   ASP A  19      39.084 109.485 122.500  1.00  0.00           N  
ATOM    270  CA  ASP A  19      39.514 109.658 121.086  1.00  0.00           C  
ATOM    271  C   ASP A  19      40.471 108.613 120.733  1.00  0.00           C  
ATOM    272  O   ASP A  19      41.540 108.804 120.137  1.00  0.00           O  
ATOM    273  CB  ASP A  19      40.072 111.011 120.943  1.00  0.00           C  
ATOM    274  CG  ASP A  19      41.504 111.319 121.543  1.00  0.00           C  
ATOM    275  OD1 ASP A  19      41.748 110.667 122.582  1.00  0.00           O  
ATOM    276  OD2 ASP A  19      42.345 112.044 120.977  1.00  0.00           O1-
ATOM    277  H   ASP A  19      39.632 109.995 123.178  1.00  0.00           H  
ATOM    278  HA  ASP A  19      38.581 109.569 120.529  1.00  0.00           H  
ATOM    279  HB2 ASP A  19      40.080 111.220 119.874  1.00  0.00           H  
ATOM    280  HB3 ASP A  19      39.255 111.584 121.382  1.00  0.00           H  
ATOM    281  N   GLN A  20      40.192 107.323 120.965  1.00  0.00           N  
ATOM    282  CA  GLN A  20      41.063 106.155 121.010  1.00  0.00           C  
ATOM    283  C   GLN A  20      41.788 105.950 119.630  1.00  0.00           C  
ATOM    284  O   GLN A  20      42.844 105.243 119.680  1.00  0.00           O  
ATOM    285  CB  GLN A  20      40.376 104.881 121.531  1.00  0.00           C  
ATOM    286  CG  GLN A  20      39.203 104.421 120.666  1.00  0.00           C  
ATOM    287  CD  GLN A  20      38.318 103.237 121.219  1.00  0.00           C  
ATOM    288  NE2 GLN A  20      37.091 103.110 120.826  1.00  0.00           N  
ATOM    289  OE1 GLN A  20      38.751 102.376 121.983  1.00  0.00           O  
ATOM    290  H   GLN A  20      39.273 107.177 121.358  1.00  0.00           H  
ATOM    291  HA  GLN A  20      41.896 106.333 121.691  1.00  0.00           H  
ATOM    292  HB2 GLN A  20      41.107 104.082 121.656  1.00  0.00           H  
ATOM    293  HB3 GLN A  20      40.094 105.122 122.556  1.00  0.00           H  
ATOM    294  HG2 GLN A  20      38.512 105.259 120.575  1.00  0.00           H  
ATOM    295  HG3 GLN A  20      39.677 104.113 119.733  1.00  0.00           H  
ATOM    296 HE21 GLN A  20      36.476 102.471 121.311  1.00  0.00           H  
ATOM    297 HE22 GLN A  20      36.711 103.824 120.220  1.00  0.00           H  
ATOM    298  N   TYR A  21      41.306 106.428 118.499  1.00  0.00           N  
ATOM    299  CA  TYR A  21      41.913 106.174 117.203  1.00  0.00           C  
ATOM    300  C   TYR A  21      42.861 107.312 116.684  1.00  0.00           C  
ATOM    301  O   TYR A  21      43.563 107.027 115.662  1.00  0.00           O  
ATOM    302  CB  TYR A  21      40.872 105.707 116.201  1.00  0.00           C  
ATOM    303  CG  TYR A  21      40.297 104.280 116.489  1.00  0.00           C  
ATOM    304  CD1 TYR A  21      38.975 104.176 116.895  1.00  0.00           C  
ATOM    305  CD2 TYR A  21      41.077 103.168 116.280  1.00  0.00           C  
ATOM    306  CE1 TYR A  21      38.400 102.910 117.113  1.00  0.00           C  
ATOM    307  CE2 TYR A  21      40.610 101.881 116.590  1.00  0.00           C  
ATOM    308  CZ  TYR A  21      39.264 101.761 117.029  1.00  0.00           C  
ATOM    309  OH  TYR A  21      38.801 100.514 117.303  1.00  0.00           O  
ATOM    310  H   TYR A  21      40.426 106.922 118.478  1.00  0.00           H  
ATOM    311  HA  TYR A  21      42.567 105.303 117.240  1.00  0.00           H  
ATOM    312  HB2 TYR A  21      40.029 106.392 116.284  1.00  0.00           H  
ATOM    313  HB3 TYR A  21      41.226 105.727 115.170  1.00  0.00           H  
ATOM    314  HD1 TYR A  21      38.377 105.068 117.013  1.00  0.00           H  
ATOM    315  HD2 TYR A  21      42.072 103.338 115.898  1.00  0.00           H  
ATOM    316  HE1 TYR A  21      37.401 102.741 117.488  1.00  0.00           H  
ATOM    317  HE2 TYR A  21      41.251 101.012 116.600  1.00  0.00           H  
ATOM    318  HH  TYR A  21      38.030 100.536 117.876  1.00  0.00           H  
ATOM    319  N   ALA A  22      42.895 108.458 117.311  1.00  0.00           N  
ATOM    320  CA  ALA A  22      43.651 109.594 116.761  1.00  0.00           C  
ATOM    321  C   ALA A  22      45.166 109.629 116.944  1.00  0.00           C  
ATOM    322  O   ALA A  22      45.908 110.189 116.132  1.00  0.00           O  
ATOM    323  CB  ALA A  22      43.042 110.874 117.307  1.00  0.00           C  
ATOM    324  H   ALA A  22      42.499 108.505 118.239  1.00  0.00           H  
ATOM    325  HA  ALA A  22      43.497 109.518 115.685  1.00  0.00           H  
ATOM    326  HB1 ALA A  22      43.443 111.789 116.869  1.00  0.00           H  
ATOM    327  HB2 ALA A  22      41.971 110.949 117.122  1.00  0.00           H  
ATOM    328  HB3 ALA A  22      43.252 110.869 118.376  1.00  0.00           H  
ATOM    329  N   ASP A  23      45.687 108.949 117.981  1.00  0.00           N  
ATOM    330  CA  ASP A  23      47.158 108.779 118.281  1.00  0.00           C  
ATOM    331  C   ASP A  23      47.921 107.739 117.470  1.00  0.00           C  
ATOM    332  O   ASP A  23      49.132 107.495 117.704  1.00  0.00           O  
ATOM    333  CB  ASP A  23      47.385 108.644 119.814  1.00  0.00           C  
ATOM    334  CG  ASP A  23      47.125 107.328 120.503  1.00  0.00           C  
ATOM    335  OD1 ASP A  23      46.685 106.338 119.913  1.00  0.00           O  
ATOM    336  OD2 ASP A  23      47.101 107.311 121.767  1.00  0.00           O1-
ATOM    337  H   ASP A  23      45.073 108.567 118.687  1.00  0.00           H  
ATOM    338  HA  ASP A  23      47.605 109.730 117.992  1.00  0.00           H  
ATOM    339  HB2 ASP A  23      48.459 108.787 119.934  1.00  0.00           H  
ATOM    340  HB3 ASP A  23      46.955 109.513 120.310  1.00  0.00           H  
ATOM    341  N   GLY A  24      47.200 107.016 116.576  1.00  0.00           N  
ATOM    342  CA  GLY A  24      47.830 105.949 115.692  1.00  0.00           C  
ATOM    343  C   GLY A  24      48.291 104.707 116.424  1.00  0.00           C  
ATOM    344  O   GLY A  24      48.474 103.698 115.703  1.00  0.00           O  
ATOM    345  H   GLY A  24      46.200 107.134 116.657  1.00  0.00           H  
ATOM    346  HA2 GLY A  24      47.019 105.632 115.037  1.00  0.00           H  
ATOM    347  HA3 GLY A  24      48.614 106.431 115.108  1.00  0.00           H  
ATOM    348  N   GLU A  25      48.413 104.676 117.763  1.00  0.00           N  
ATOM    349  CA  GLU A  25      48.951 103.493 118.459  1.00  0.00           C  
ATOM    350  C   GLU A  25      48.087 102.211 118.287  1.00  0.00           C  
ATOM    351  O   GLU A  25      48.590 101.121 118.230  1.00  0.00           O  
ATOM    352  CB  GLU A  25      49.113 103.784 119.940  1.00  0.00           C  
ATOM    353  CG  GLU A  25      50.000 105.016 120.298  1.00  0.00           C  
ATOM    354  CD  GLU A  25      51.417 104.868 119.894  1.00  0.00           C  
ATOM    355  OE1 GLU A  25      51.736 104.459 118.730  1.00  0.00           O  
ATOM    356  OE2 GLU A  25      52.338 104.909 120.760  1.00  0.00           O1-
ATOM    357  H   GLU A  25      48.262 105.526 118.288  1.00  0.00           H  
ATOM    358  HA  GLU A  25      49.933 103.202 118.087  1.00  0.00           H  
ATOM    359  HB2 GLU A  25      48.111 103.857 120.363  1.00  0.00           H  
ATOM    360  HB3 GLU A  25      49.623 103.023 120.530  1.00  0.00           H  
ATOM    361  HG2 GLU A  25      49.599 105.940 119.883  1.00  0.00           H  
ATOM    362  HG3 GLU A  25      49.868 105.238 121.357  1.00  0.00           H  
ATOM    363  N   ALA A  26      46.770 102.317 118.227  1.00  0.00           N  
ATOM    364  CA  ALA A  26      45.707 101.371 117.828  1.00  0.00           C  
ATOM    365  C   ALA A  26      46.111 100.722 116.488  1.00  0.00           C  
ATOM    366  O   ALA A  26      46.481  99.511 116.575  1.00  0.00           O  
ATOM    367  CB  ALA A  26      44.250 101.887 118.024  1.00  0.00           C  
ATOM    368  H   ALA A  26      46.380 103.226 118.434  1.00  0.00           H  
ATOM    369  HA  ALA A  26      45.786 100.501 118.479  1.00  0.00           H  
ATOM    370  HB1 ALA A  26      44.090 102.154 119.068  1.00  0.00           H  
ATOM    371  HB2 ALA A  26      44.133 102.777 117.406  1.00  0.00           H  
ATOM    372  HB3 ALA A  26      43.649 101.048 117.672  1.00  0.00           H  
ATOM    373  N   ALA A  27      46.106 101.463 115.371  1.00  0.00           N  
ATOM    374  CA  ALA A  27      46.569 101.078 114.010  1.00  0.00           C  
ATOM    375  C   ALA A  27      47.931 100.360 114.229  1.00  0.00           C  
ATOM    376  O   ALA A  27      48.046  99.236 113.774  1.00  0.00           O  
ATOM    377  CB  ALA A  27      46.669 102.329 113.113  1.00  0.00           C  
ATOM    378  H   ALA A  27      45.732 102.398 115.453  1.00  0.00           H  
ATOM    379  HA  ALA A  27      45.768 100.400 113.714  1.00  0.00           H  
ATOM    380  HB1 ALA A  27      47.543 102.943 113.333  1.00  0.00           H  
ATOM    381  HB2 ALA A  27      46.810 101.896 112.123  1.00  0.00           H  
ATOM    382  HB3 ALA A  27      45.702 102.831 113.081  1.00  0.00           H  
ATOM    383  N   ARG A  28      48.848 100.911 114.995  1.00  0.00           N  
ATOM    384  CA  ARG A  28      50.219 100.384 115.164  1.00  0.00           C  
ATOM    385  C   ARG A  28      50.331  98.969 115.726  1.00  0.00           C  
ATOM    386  O   ARG A  28      51.440  98.383 115.755  1.00  0.00           O  
ATOM    387  CB  ARG A  28      51.128 101.311 115.996  1.00  0.00           C  
ATOM    388  CG  ARG A  28      52.605 101.253 115.578  1.00  0.00           C  
ATOM    389  CD  ARG A  28      53.544 102.348 116.115  1.00  0.00           C  
ATOM    390  NE  ARG A  28      53.371 102.527 117.620  1.00  0.00           N  
ATOM    391  CZ  ARG A  28      53.840 101.861 118.661  1.00  0.00           C  
ATOM    392  NH1 ARG A  28      54.742 100.898 118.628  1.00  0.00           N1+
ATOM    393  NH2 ARG A  28      53.432 102.257 119.806  1.00  0.00           N  
ATOM    394  H   ARG A  28      48.640 101.825 115.371  1.00  0.00           H  
ATOM    395  HA  ARG A  28      50.665 100.253 114.178  1.00  0.00           H  
ATOM    396  HB2 ARG A  28      50.765 102.324 115.828  1.00  0.00           H  
ATOM    397  HB3 ARG A  28      50.895 101.153 117.049  1.00  0.00           H  
ATOM    398  HG2 ARG A  28      52.909 100.242 115.847  1.00  0.00           H  
ATOM    399  HG3 ARG A  28      52.640 101.151 114.492  1.00  0.00           H  
ATOM    400  HD2 ARG A  28      54.580 102.027 116.005  1.00  0.00           H  
ATOM    401  HD3 ARG A  28      53.438 103.268 115.538  1.00  0.00           H  
ATOM    402  HE  ARG A  28      52.754 103.282 117.883  1.00  0.00           H  
ATOM    403 HH11 ARG A  28      55.086 100.619 117.720  1.00  0.00           H  
ATOM    404 HH12 ARG A  28      54.749 100.274 119.422  1.00  0.00           H  
ATOM    405 HH21 ARG A  28      52.899 103.099 119.641  1.00  0.00           H  
ATOM    406 HH22 ARG A  28      53.934 101.951 120.627  1.00  0.00           H  
ATOM    407  N   VAL A  29      49.229  98.387 116.137  1.00  0.00           N  
ATOM    408  CA  VAL A  29      49.202  96.944 116.662  1.00  0.00           C  
ATOM    409  C   VAL A  29      48.118  96.173 115.945  1.00  0.00           C  
ATOM    410  O   VAL A  29      48.036  94.991 116.129  1.00  0.00           O  
ATOM    411  CB  VAL A  29      49.109  96.965 118.236  1.00  0.00           C  
ATOM    412  CG1 VAL A  29      47.747  97.437 118.831  1.00  0.00           C  
ATOM    413  CG2 VAL A  29      49.230  95.577 118.845  1.00  0.00           C  
ATOM    414  H   VAL A  29      48.404  98.943 116.316  1.00  0.00           H  
ATOM    415  HA  VAL A  29      50.107  96.422 116.352  1.00  0.00           H  
ATOM    416  HB  VAL A  29      49.924  97.528 118.689  1.00  0.00           H  
ATOM    417 HG11 VAL A  29      46.892  96.945 118.366  1.00  0.00           H  
ATOM    418 HG12 VAL A  29      47.676  97.249 119.902  1.00  0.00           H  
ATOM    419 HG13 VAL A  29      47.646  98.505 118.638  1.00  0.00           H  
ATOM    420 HG21 VAL A  29      50.248  95.331 118.544  1.00  0.00           H  
ATOM    421 HG22 VAL A  29      49.192  95.704 119.927  1.00  0.00           H  
ATOM    422 HG23 VAL A  29      48.522  94.857 118.433  1.00  0.00           H  
ATOM    423  N   TRP A  30      47.250  96.783 115.179  1.00  0.00           N  
ATOM    424  CA  TRP A  30      45.980  96.201 114.625  1.00  0.00           C  
ATOM    425  C   TRP A  30      46.186  94.957 113.741  1.00  0.00           C  
ATOM    426  O   TRP A  30      45.400  93.985 113.886  1.00  0.00           O  
ATOM    427  CB  TRP A  30      45.256  97.232 113.868  1.00  0.00           C  
ATOM    428  CG  TRP A  30      43.858  96.933 113.539  1.00  0.00           C  
ATOM    429  CD1 TRP A  30      43.427  96.444 112.332  1.00  0.00           C  
ATOM    430  CD2 TRP A  30      42.669  96.984 114.426  1.00  0.00           C  
ATOM    431  CE2 TRP A  30      41.639  96.382 113.690  1.00  0.00           C  
ATOM    432  CE3 TRP A  30      42.386  97.193 115.765  1.00  0.00           C  
ATOM    433  NE1 TRP A  30      42.063  96.218 112.417  1.00  0.00           N  
ATOM    434  CZ2 TRP A  30      40.395  96.209 114.229  1.00  0.00           C  
ATOM    435  CZ3 TRP A  30      41.192  96.873 116.432  1.00  0.00           C  
ATOM    436  CH2 TRP A  30      40.199  96.311 115.582  1.00  0.00           C  
ATOM    437  H   TRP A  30      47.410  97.762 114.993  1.00  0.00           H  
ATOM    438  HA  TRP A  30      45.337  95.938 115.465  1.00  0.00           H  
ATOM    439  HB2 TRP A  30      45.207  98.169 114.425  1.00  0.00           H  
ATOM    440  HB3 TRP A  30      45.862  97.392 112.977  1.00  0.00           H  
ATOM    441  HD1 TRP A  30      44.172  96.246 111.575  1.00  0.00           H  
ATOM    442  HE1 TRP A  30      41.473  96.198 111.596  1.00  0.00           H  
ATOM    443  HE3 TRP A  30      43.152  97.600 116.409  1.00  0.00           H  
ATOM    444  HZ2 TRP A  30      39.564  95.758 113.707  1.00  0.00           H  
ATOM    445  HZ3 TRP A  30      41.089  97.004 117.499  1.00  0.00           H  
ATOM    446  HH2 TRP A  30      39.227  96.148 116.023  1.00  0.00           H  
ATOM    447  N   GLN A  31      47.166  95.021 112.824  1.00  0.00           N  
ATOM    448  CA  GLN A  31      47.457  93.775 112.131  1.00  0.00           C  
ATOM    449  C   GLN A  31      47.935  92.576 113.077  1.00  0.00           C  
ATOM    450  O   GLN A  31      47.617  91.375 112.839  1.00  0.00           O  
ATOM    451  CB  GLN A  31      48.536  94.014 111.102  1.00  0.00           C  
ATOM    452  CG  GLN A  31      49.853  94.407 111.699  1.00  0.00           C  
ATOM    453  CD  GLN A  31      50.870  95.121 110.798  1.00  0.00           C  
ATOM    454  NE2 GLN A  31      50.430  95.908 109.893  1.00  0.00           N  
ATOM    455  OE1 GLN A  31      52.046  94.958 110.994  1.00  0.00           O  
ATOM    456  H   GLN A  31      47.682  95.870 112.644  1.00  0.00           H  
ATOM    457  HA  GLN A  31      46.606  93.389 111.570  1.00  0.00           H  
ATOM    458  HB2 GLN A  31      48.596  93.117 110.486  1.00  0.00           H  
ATOM    459  HB3 GLN A  31      48.095  94.853 110.564  1.00  0.00           H  
ATOM    460  HG2 GLN A  31      49.621  95.055 112.545  1.00  0.00           H  
ATOM    461  HG3 GLN A  31      50.269  93.477 112.087  1.00  0.00           H  
ATOM    462 HE21 GLN A  31      51.052  96.286 109.193  1.00  0.00           H  
ATOM    463 HE22 GLN A  31      49.451  96.040 109.681  1.00  0.00           H  
ATOM    464  N   LEU A  32      48.584  92.871 114.205  1.00  0.00           N  
ATOM    465  CA  LEU A  32      48.955  91.806 115.201  1.00  0.00           C  
ATOM    466  C   LEU A  32      47.739  91.506 116.095  1.00  0.00           C  
ATOM    467  O   LEU A  32      47.640  90.467 116.767  1.00  0.00           O  
ATOM    468  CB  LEU A  32      50.117  92.327 116.085  1.00  0.00           C  
ATOM    469  CG  LEU A  32      51.280  93.013 115.384  1.00  0.00           C  
ATOM    470  CD1 LEU A  32      52.289  93.449 116.442  1.00  0.00           C  
ATOM    471  CD2 LEU A  32      52.105  92.153 114.412  1.00  0.00           C  
ATOM    472  H   LEU A  32      48.768  93.825 114.482  1.00  0.00           H  
ATOM    473  HA  LEU A  32      49.304  90.949 114.625  1.00  0.00           H  
ATOM    474  HB2 LEU A  32      49.622  93.147 116.606  1.00  0.00           H  
ATOM    475  HB3 LEU A  32      50.607  91.581 116.710  1.00  0.00           H  
ATOM    476  HG  LEU A  32      51.090  93.934 114.834  1.00  0.00           H  
ATOM    477 HD11 LEU A  32      52.681  92.607 117.013  1.00  0.00           H  
ATOM    478 HD12 LEU A  32      53.030  94.117 116.002  1.00  0.00           H  
ATOM    479 HD13 LEU A  32      51.807  94.121 117.152  1.00  0.00           H  
ATOM    480 HD21 LEU A  32      52.442  91.232 114.888  1.00  0.00           H  
ATOM    481 HD22 LEU A  32      51.363  91.801 113.695  1.00  0.00           H  
ATOM    482 HD23 LEU A  32      52.827  92.674 113.784  1.00  0.00           H  
ATOM    483  N   TYR A  33      46.770  92.421 116.221  1.00  0.00           N  
ATOM    484  CA  TYR A  33      45.582  92.164 117.115  1.00  0.00           C  
ATOM    485  C   TYR A  33      44.573  91.321 116.273  1.00  0.00           C  
ATOM    486  O   TYR A  33      43.814  90.548 116.894  1.00  0.00           O  
ATOM    487  CB  TYR A  33      44.820  93.459 117.530  1.00  0.00           C  
ATOM    488  CG  TYR A  33      43.575  93.270 118.342  1.00  0.00           C  
ATOM    489  CD1 TYR A  33      42.410  93.949 117.899  1.00  0.00           C  
ATOM    490  CD2 TYR A  33      43.451  92.393 119.463  1.00  0.00           C  
ATOM    491  CE1 TYR A  33      41.116  93.633 118.422  1.00  0.00           C  
ATOM    492  CE2 TYR A  33      42.185  92.101 119.955  1.00  0.00           C  
ATOM    493  CZ  TYR A  33      41.025  92.698 119.439  1.00  0.00           C  
ATOM    494  OH  TYR A  33      39.783  92.252 119.792  1.00  0.00           O  
ATOM    495  H   TYR A  33      46.924  93.364 115.893  1.00  0.00           H  
ATOM    496  HA  TYR A  33      45.924  91.575 117.965  1.00  0.00           H  
ATOM    497  HB2 TYR A  33      45.400  93.981 118.292  1.00  0.00           H  
ATOM    498  HB3 TYR A  33      44.655  94.182 116.732  1.00  0.00           H  
ATOM    499  HD1 TYR A  33      42.398  94.541 116.994  1.00  0.00           H  
ATOM    500  HD2 TYR A  33      44.321  91.902 119.871  1.00  0.00           H  
ATOM    501  HE1 TYR A  33      40.214  94.070 118.019  1.00  0.00           H  
ATOM    502  HE2 TYR A  33      42.080  91.358 120.731  1.00  0.00           H  
ATOM    503  HH  TYR A  33      39.204  92.991 119.590  1.00  0.00           H  
ATOM    504  N   ILE A  34      44.529  91.442 114.929  1.00  0.00           N  
ATOM    505  CA  ILE A  34      43.790  90.567 114.039  1.00  0.00           C  
ATOM    506  C   ILE A  34      44.389  89.145 113.993  1.00  0.00           C  
ATOM    507  O   ILE A  34      43.629  88.177 114.164  1.00  0.00           O  
ATOM    508  CB  ILE A  34      43.632  91.180 112.677  1.00  0.00           C  
ATOM    509  CG1 ILE A  34      42.615  92.348 112.616  1.00  0.00           C  
ATOM    510  CG2 ILE A  34      43.325  90.184 111.569  1.00  0.00           C  
ATOM    511  CD1 ILE A  34      42.780  93.277 111.419  1.00  0.00           C  
ATOM    512  H   ILE A  34      45.063  92.153 114.451  1.00  0.00           H  
ATOM    513  HA  ILE A  34      42.800  90.480 114.485  1.00  0.00           H  
ATOM    514  HB  ILE A  34      44.583  91.661 112.447  1.00  0.00           H  
ATOM    515 HG12 ILE A  34      41.577  92.022 112.678  1.00  0.00           H  
ATOM    516 HG13 ILE A  34      42.833  92.893 113.535  1.00  0.00           H  
ATOM    517 HG21 ILE A  34      42.952  90.670 110.668  1.00  0.00           H  
ATOM    518 HG22 ILE A  34      44.210  89.618 111.280  1.00  0.00           H  
ATOM    519 HG23 ILE A  34      42.575  89.417 111.764  1.00  0.00           H  
ATOM    520 HD11 ILE A  34      41.990  94.027 111.459  1.00  0.00           H  
ATOM    521 HD12 ILE A  34      43.772  93.726 111.455  1.00  0.00           H  
ATOM    522 HD13 ILE A  34      42.600  92.873 110.423  1.00  0.00           H  
ATOM    523  N   GLY A  35      45.740  89.098 113.763  1.00  0.00           N  
ATOM    524  CA  GLY A  35      46.415  87.832 113.556  1.00  0.00           C  
ATOM    525  C   GLY A  35      46.128  87.302 112.169  1.00  0.00           C  
ATOM    526  O   GLY A  35      46.265  88.004 111.211  1.00  0.00           O  
ATOM    527  H   GLY A  35      46.257  89.959 113.654  1.00  0.00           H  
ATOM    528  HA2 GLY A  35      47.479  88.065 113.582  1.00  0.00           H  
ATOM    529  HA3 GLY A  35      46.150  87.163 114.375  1.00  0.00           H  
ATOM    530  N   ASP A  36      45.811  85.986 112.146  1.00  0.00           N  
ATOM    531  CA  ASP A  36      45.580  85.287 110.903  1.00  0.00           C  
ATOM    532  C   ASP A  36      44.386  85.791 110.052  1.00  0.00           C  
ATOM    533  O   ASP A  36      43.289  85.260 110.149  1.00  0.00           O  
ATOM    534  CB  ASP A  36      45.677  83.791 111.139  1.00  0.00           C  
ATOM    535  CG  ASP A  36      45.474  82.806 109.963  1.00  0.00           C  
ATOM    536  OD1 ASP A  36      45.270  83.243 108.750  1.00  0.00           O  
ATOM    537  OD2 ASP A  36      45.729  81.611 110.139  1.00  0.00           O1-
ATOM    538  H   ASP A  36      45.652  85.540 113.038  1.00  0.00           H  
ATOM    539  HA  ASP A  36      46.441  85.405 110.246  1.00  0.00           H  
ATOM    540  HB2 ASP A  36      46.571  83.551 111.714  1.00  0.00           H  
ATOM    541  HB3 ASP A  36      44.903  83.556 111.870  1.00  0.00           H  
ATOM    542  N   THR A  37      44.518  86.861 109.241  1.00  0.00           N  
ATOM    543  CA  THR A  37      43.394  87.443 108.453  1.00  0.00           C  
ATOM    544  C   THR A  37      42.718  86.411 107.541  1.00  0.00           C  
ATOM    545  O   THR A  37      41.510  86.366 107.337  1.00  0.00           O  
ATOM    546  CB  THR A  37      43.779  88.615 107.729  1.00  0.00           C  
ATOM    547  CG2 THR A  37      42.670  89.244 106.911  1.00  0.00           C  
ATOM    548  OG1 THR A  37      44.256  89.544 108.671  1.00  0.00           O  
ATOM    549  H   THR A  37      45.292  87.511 109.237  1.00  0.00           H  
ATOM    550  HA  THR A  37      42.671  87.799 109.188  1.00  0.00           H  
ATOM    551  HB  THR A  37      44.483  88.307 106.955  1.00  0.00           H  
ATOM    552  HG1 THR A  37      45.206  89.478 108.551  1.00  0.00           H  
ATOM    553 HG21 THR A  37      43.088  90.192 106.574  1.00  0.00           H  
ATOM    554 HG22 THR A  37      42.464  88.729 105.972  1.00  0.00           H  
ATOM    555 HG23 THR A  37      41.794  89.411 107.539  1.00  0.00           H  
ATOM    556  N   ARG A  38      43.498  85.485 106.964  1.00  0.00           N  
ATOM    557  CA  ARG A  38      42.954  84.301 106.140  1.00  0.00           C  
ATOM    558  C   ARG A  38      41.887  83.541 106.963  1.00  0.00           C  
ATOM    559  O   ARG A  38      40.735  83.492 106.636  1.00  0.00           O  
ATOM    560  CB  ARG A  38      44.132  83.346 105.717  1.00  0.00           C  
ATOM    561  CG  ARG A  38      44.954  83.932 104.593  1.00  0.00           C  
ATOM    562  CD  ARG A  38      45.988  82.909 104.041  1.00  0.00           C  
ATOM    563  NE  ARG A  38      46.533  83.356 102.730  1.00  0.00           N  
ATOM    564  CZ  ARG A  38      47.329  82.653 101.986  1.00  0.00           C  
ATOM    565  NH1 ARG A  38      47.473  81.331 102.095  1.00  0.00           N1+
ATOM    566  NH2 ARG A  38      48.091  83.164 101.110  1.00  0.00           N  
ATOM    567  H   ARG A  38      44.483  85.543 107.179  1.00  0.00           H  
ATOM    568  HA  ARG A  38      42.415  84.680 105.271  1.00  0.00           H  
ATOM    569  HB2 ARG A  38      44.753  83.075 106.570  1.00  0.00           H  
ATOM    570  HB3 ARG A  38      43.610  82.496 105.277  1.00  0.00           H  
ATOM    571  HG2 ARG A  38      44.299  84.269 103.789  1.00  0.00           H  
ATOM    572  HG3 ARG A  38      45.363  84.888 104.923  1.00  0.00           H  
ATOM    573  HD2 ARG A  38      46.762  82.918 104.808  1.00  0.00           H  
ATOM    574  HD3 ARG A  38      45.495  81.950 103.883  1.00  0.00           H  
ATOM    575  HE  ARG A  38      46.363  84.291 102.388  1.00  0.00           H  
ATOM    576 HH11 ARG A  38      46.975  80.856 102.834  1.00  0.00           H  
ATOM    577 HH12 ARG A  38      48.319  80.944 101.703  1.00  0.00           H  
ATOM    578 HH21 ARG A  38      48.084  84.172 101.069  1.00  0.00           H  
ATOM    579 HH22 ARG A  38      48.635  82.565 100.504  1.00  0.00           H  
ATOM    580  N   SER A  39      42.353  83.152 108.151  1.00  0.00           N  
ATOM    581  CA  SER A  39      41.570  82.432 109.151  1.00  0.00           C  
ATOM    582  C   SER A  39      40.419  83.255 109.601  1.00  0.00           C  
ATOM    583  O   SER A  39      39.424  82.678 109.978  1.00  0.00           O  
ATOM    584  CB  SER A  39      42.453  81.947 110.315  1.00  0.00           C  
ATOM    585  OG  SER A  39      41.741  81.358 111.439  1.00  0.00           O  
ATOM    586  H   SER A  39      43.330  83.315 108.352  1.00  0.00           H  
ATOM    587  HA  SER A  39      41.140  81.615 108.572  1.00  0.00           H  
ATOM    588  HB2 SER A  39      43.167  81.205 109.961  1.00  0.00           H  
ATOM    589  HB3 SER A  39      43.044  82.809 110.628  1.00  0.00           H  
ATOM    590  HG  SER A  39      42.387  81.060 112.083  1.00  0.00           H  
ATOM    591  N   ARG A  40      40.571  84.552 109.737  1.00  0.00           N  
ATOM    592  CA  ARG A  40      39.418  85.440 110.012  1.00  0.00           C  
ATOM    593  C   ARG A  40      38.422  85.425 108.855  1.00  0.00           C  
ATOM    594  O   ARG A  40      37.214  85.351 109.128  1.00  0.00           O  
ATOM    595  CB  ARG A  40      39.934  86.827 110.364  1.00  0.00           C  
ATOM    596  CG  ARG A  40      39.242  88.024 109.680  1.00  0.00           C  
ATOM    597  CD  ARG A  40      39.647  89.445 110.181  1.00  0.00           C  
ATOM    598  NE  ARG A  40      38.702  90.411 109.648  1.00  0.00           N  
ATOM    599  CZ  ARG A  40      38.436  91.619 110.004  1.00  0.00           C  
ATOM    600  NH1 ARG A  40      38.960  92.240 111.020  1.00  0.00           N1+
ATOM    601  NH2 ARG A  40      37.468  92.223 109.374  1.00  0.00           N  
ATOM    602  H   ARG A  40      41.470  84.995 109.611  1.00  0.00           H  
ATOM    603  HA  ARG A  40      38.855  85.038 110.855  1.00  0.00           H  
ATOM    604  HB2 ARG A  40      39.732  86.921 111.431  1.00  0.00           H  
ATOM    605  HB3 ARG A  40      40.982  86.922 110.079  1.00  0.00           H  
ATOM    606  HG2 ARG A  40      39.421  87.898 108.611  1.00  0.00           H  
ATOM    607  HG3 ARG A  40      38.167  87.949 109.844  1.00  0.00           H  
ATOM    608  HD2 ARG A  40      39.620  89.451 111.270  1.00  0.00           H  
ATOM    609  HD3 ARG A  40      40.648  89.614 109.784  1.00  0.00           H  
ATOM    610  HE  ARG A  40      38.003  90.107 108.984  1.00  0.00           H  
ATOM    611 HH11 ARG A  40      39.717  91.874 111.580  1.00  0.00           H  
ATOM    612 HH12 ARG A  40      38.649  93.144 111.345  1.00  0.00           H  
ATOM    613 HH21 ARG A  40      37.025  91.634 108.683  1.00  0.00           H  
ATOM    614 HH22 ARG A  40      37.307  93.219 109.340  1.00  0.00           H  
ATOM    615  N   THR A  41      38.905  85.603 107.637  1.00  0.00           N  
ATOM    616  CA  THR A  41      38.128  86.024 106.473  1.00  0.00           C  
ATOM    617  C   THR A  41      37.291  84.818 105.915  1.00  0.00           C  
ATOM    618  O   THR A  41      36.137  84.955 105.644  1.00  0.00           O  
ATOM    619  CB  THR A  41      38.955  86.677 105.350  1.00  0.00           C  
ATOM    620  CG2 THR A  41      37.910  87.193 104.285  1.00  0.00           C  
ATOM    621  OG1 THR A  41      39.735  87.674 105.839  1.00  0.00           O  
ATOM    622  H   THR A  41      39.902  85.511 107.506  1.00  0.00           H  
ATOM    623  HA  THR A  41      37.353  86.756 106.699  1.00  0.00           H  
ATOM    624  HB  THR A  41      39.572  85.856 104.986  1.00  0.00           H  
ATOM    625  HG1 THR A  41      40.467  87.186 106.222  1.00  0.00           H  
ATOM    626 HG21 THR A  41      38.293  86.850 103.323  1.00  0.00           H  
ATOM    627 HG22 THR A  41      36.865  86.970 104.495  1.00  0.00           H  
ATOM    628 HG23 THR A  41      37.867  88.282 104.266  1.00  0.00           H  
ATOM    629  N   ALA A  42      37.813  83.603 106.165  1.00  0.00           N  
ATOM    630  CA  ALA A  42      37.133  82.351 105.902  1.00  0.00           C  
ATOM    631  C   ALA A  42      36.028  82.039 106.921  1.00  0.00           C  
ATOM    632  O   ALA A  42      35.508  80.945 106.925  1.00  0.00           O  
ATOM    633  CB  ALA A  42      38.219  81.287 105.943  1.00  0.00           C  
ATOM    634  H   ALA A  42      38.655  83.525 106.719  1.00  0.00           H  
ATOM    635  HA  ALA A  42      36.631  82.329 104.935  1.00  0.00           H  
ATOM    636  HB1 ALA A  42      37.774  80.292 105.928  1.00  0.00           H  
ATOM    637  HB2 ALA A  42      38.908  81.440 105.114  1.00  0.00           H  
ATOM    638  HB3 ALA A  42      38.865  81.330 106.820  1.00  0.00           H  
ATOM    639  N   GLU A  43      35.633  82.854 107.902  1.00  0.00           N  
ATOM    640  CA  GLU A  43      34.362  82.784 108.655  1.00  0.00           C  
ATOM    641  C   GLU A  43      33.268  83.354 107.778  1.00  0.00           C  
ATOM    642  O   GLU A  43      32.128  83.024 108.152  1.00  0.00           O  
ATOM    643  CB  GLU A  43      34.503  83.610 110.016  1.00  0.00           C  
ATOM    644  CG  GLU A  43      35.535  82.938 110.962  1.00  0.00           C  
ATOM    645  CD  GLU A  43      35.350  81.485 111.301  1.00  0.00           C  
ATOM    646  OE1 GLU A  43      36.340  80.831 111.743  1.00  0.00           O  
ATOM    647  OE2 GLU A  43      34.191  80.931 111.189  1.00  0.00           O1-
ATOM    648  H   GLU A  43      36.227  83.662 108.019  1.00  0.00           H  
ATOM    649  HA  GLU A  43      34.118  81.747 108.885  1.00  0.00           H  
ATOM    650  HB2 GLU A  43      34.824  84.645 109.893  1.00  0.00           H  
ATOM    651  HB3 GLU A  43      33.550  83.688 110.541  1.00  0.00           H  
ATOM    652  HG2 GLU A  43      36.484  83.140 110.465  1.00  0.00           H  
ATOM    653  HG3 GLU A  43      35.617  83.498 111.893  1.00  0.00           H  
ATOM    654  N   TYR A  44      33.570  84.145 106.797  1.00  0.00           N  
ATOM    655  CA  TYR A  44      32.595  85.046 106.091  1.00  0.00           C  
ATOM    656  C   TYR A  44      32.798  85.354 104.596  1.00  0.00           C  
ATOM    657  O   TYR A  44      31.882  85.829 103.943  1.00  0.00           O  
ATOM    658  CB  TYR A  44      32.345  86.350 106.875  1.00  0.00           C  
ATOM    659  CG  TYR A  44      33.566  87.268 106.902  1.00  0.00           C  
ATOM    660  CD1 TYR A  44      33.772  88.262 105.890  1.00  0.00           C  
ATOM    661  CD2 TYR A  44      34.359  87.272 108.027  1.00  0.00           C  
ATOM    662  CE1 TYR A  44      34.900  89.122 106.051  1.00  0.00           C  
ATOM    663  CE2 TYR A  44      35.410  88.176 108.127  1.00  0.00           C  
ATOM    664  CZ  TYR A  44      35.723  89.086 107.122  1.00  0.00           C  
ATOM    665  OH  TYR A  44      36.803  89.908 107.340  1.00  0.00           O  
ATOM    666  H   TYR A  44      34.515  84.367 106.519  1.00  0.00           H  
ATOM    667  HA  TYR A  44      31.620  84.564 106.179  1.00  0.00           H  
ATOM    668  HB2 TYR A  44      31.458  86.911 106.581  1.00  0.00           H  
ATOM    669  HB3 TYR A  44      32.271  86.103 107.934  1.00  0.00           H  
ATOM    670  HD1 TYR A  44      33.129  88.386 105.031  1.00  0.00           H  
ATOM    671  HD2 TYR A  44      34.057  86.685 108.883  1.00  0.00           H  
ATOM    672  HE1 TYR A  44      35.065  89.892 105.311  1.00  0.00           H  
ATOM    673  HE2 TYR A  44      35.924  88.200 109.077  1.00  0.00           H  
ATOM    674  HH  TYR A  44      37.240  90.119 106.512  1.00  0.00           H  
ATOM    675  N   LYS A  45      34.007  85.069 104.000  1.00  0.00           N  
ATOM    676  CA  LYS A  45      34.210  85.347 102.585  1.00  0.00           C  
ATOM    677  C   LYS A  45      33.168  84.834 101.569  1.00  0.00           C  
ATOM    678  O   LYS A  45      32.589  85.648 100.827  1.00  0.00           O  
ATOM    679  CB  LYS A  45      35.599  84.705 102.260  1.00  0.00           C  
ATOM    680  CG  LYS A  45      36.047  84.592 100.762  1.00  0.00           C  
ATOM    681  CD  LYS A  45      37.457  83.970 100.697  1.00  0.00           C  
ATOM    682  CE  LYS A  45      38.156  83.987  99.351  1.00  0.00           C  
ATOM    683  NZ  LYS A  45      37.704  82.854  98.493  1.00  0.00           N1+
ATOM    684  H   LYS A  45      34.734  84.777 104.637  1.00  0.00           H  
ATOM    685  HA  LYS A  45      34.272  86.431 102.486  1.00  0.00           H  
ATOM    686  HB2 LYS A  45      36.436  85.189 102.764  1.00  0.00           H  
ATOM    687  HB3 LYS A  45      35.538  83.683 102.634  1.00  0.00           H  
ATOM    688  HG2 LYS A  45      35.479  83.819 100.245  1.00  0.00           H  
ATOM    689  HG3 LYS A  45      36.044  85.584 100.310  1.00  0.00           H  
ATOM    690  HD2 LYS A  45      38.141  84.542 101.323  1.00  0.00           H  
ATOM    691  HD3 LYS A  45      37.333  82.942 101.038  1.00  0.00           H  
ATOM    692  HE2 LYS A  45      37.876  84.903  98.830  1.00  0.00           H  
ATOM    693  HE3 LYS A  45      39.241  83.966  99.450  1.00  0.00           H  
ATOM    694  HZ1 LYS A  45      36.697  82.806  98.434  1.00  0.00           H  
ATOM    695  HZ2 LYS A  45      37.948  82.982  97.522  1.00  0.00           H  
ATOM    696  HZ3 LYS A  45      38.059  81.950  98.775  1.00  0.00           H  
ATOM    697  N   ALA A  46      32.900  83.547 101.665  1.00  0.00           N  
ATOM    698  CA  ALA A  46      32.079  82.844 100.677  1.00  0.00           C  
ATOM    699  C   ALA A  46      30.642  83.270 100.806  1.00  0.00           C  
ATOM    700  O   ALA A  46      29.904  83.250  99.826  1.00  0.00           O  
ATOM    701  CB  ALA A  46      32.239  81.351 100.796  1.00  0.00           C  
ATOM    702  H   ALA A  46      33.231  82.908 102.374  1.00  0.00           H  
ATOM    703  HA  ALA A  46      32.378  83.134  99.670  1.00  0.00           H  
ATOM    704  HB1 ALA A  46      31.941  80.891  99.854  1.00  0.00           H  
ATOM    705  HB2 ALA A  46      33.252  80.965 100.913  1.00  0.00           H  
ATOM    706  HB3 ALA A  46      31.620  80.791 101.496  1.00  0.00           H  
ATOM    707  N   TRP A  47      30.181  83.554 102.061  1.00  0.00           N  
ATOM    708  CA  TRP A  47      28.955  84.159 102.341  1.00  0.00           C  
ATOM    709  C   TRP A  47      28.785  85.561 101.754  1.00  0.00           C  
ATOM    710  O   TRP A  47      28.034  85.733 100.792  1.00  0.00           O  
ATOM    711  CB  TRP A  47      28.759  84.112 103.890  1.00  0.00           C  
ATOM    712  CG  TRP A  47      27.716  84.970 104.556  1.00  0.00           C  
ATOM    713  CD1 TRP A  47      26.415  84.653 104.565  1.00  0.00           C  
ATOM    714  CD2 TRP A  47      27.820  86.191 105.313  1.00  0.00           C  
ATOM    715  CE2 TRP A  47      26.548  86.623 105.772  1.00  0.00           C  
ATOM    716  CE3 TRP A  47      28.908  87.148 105.491  1.00  0.00           C  
ATOM    717  NE1 TRP A  47      25.701  85.614 105.323  1.00  0.00           N  
ATOM    718  CZ2 TRP A  47      26.281  87.917 106.355  1.00  0.00           C  
ATOM    719  CZ3 TRP A  47      28.645  88.404 106.057  1.00  0.00           C  
ATOM    720  CH2 TRP A  47      27.396  88.744 106.475  1.00  0.00           C  
ATOM    721  H   TRP A  47      30.874  83.376 102.772  1.00  0.00           H  
ATOM    722  HA  TRP A  47      28.169  83.503 101.967  1.00  0.00           H  
ATOM    723  HB2 TRP A  47      28.502  83.066 104.063  1.00  0.00           H  
ATOM    724  HB3 TRP A  47      29.698  84.367 104.379  1.00  0.00           H  
ATOM    725  HD1 TRP A  47      25.920  83.857 104.030  1.00  0.00           H  
ATOM    726  HE1 TRP A  47      24.693  85.578 105.373  1.00  0.00           H  
ATOM    727  HE3 TRP A  47      29.902  86.832 105.210  1.00  0.00           H  
ATOM    728  HZ2 TRP A  47      25.269  88.146 106.657  1.00  0.00           H  
ATOM    729  HZ3 TRP A  47      29.463  89.077 106.268  1.00  0.00           H  
ATOM    730  HH2 TRP A  47      27.320  89.712 106.947  1.00  0.00           H  
ATOM    731  N   LEU A  48      29.737  86.493 102.066  1.00  0.00           N  
ATOM    732  CA  LEU A  48      29.661  87.868 101.501  1.00  0.00           C  
ATOM    733  C   LEU A  48      29.949  87.986 100.007  1.00  0.00           C  
ATOM    734  O   LEU A  48      29.128  88.688  99.377  1.00  0.00           O  
ATOM    735  CB  LEU A  48      30.540  88.722 102.411  1.00  0.00           C  
ATOM    736  CG  LEU A  48      30.443  90.263 102.298  1.00  0.00           C  
ATOM    737  CD1 LEU A  48      29.128  90.782 102.888  1.00  0.00           C  
ATOM    738  CD2 LEU A  48      31.592  90.922 103.051  1.00  0.00           C  
ATOM    739  H   LEU A  48      30.387  86.308 102.817  1.00  0.00           H  
ATOM    740  HA  LEU A  48      28.641  88.183 101.717  1.00  0.00           H  
ATOM    741  HB2 LEU A  48      30.131  88.482 103.393  1.00  0.00           H  
ATOM    742  HB3 LEU A  48      31.565  88.360 102.334  1.00  0.00           H  
ATOM    743  HG  LEU A  48      30.480  90.624 101.271  1.00  0.00           H  
ATOM    744 HD11 LEU A  48      28.890  90.232 103.799  1.00  0.00           H  
ATOM    745 HD12 LEU A  48      29.180  91.858 103.051  1.00  0.00           H  
ATOM    746 HD13 LEU A  48      28.393  90.414 102.171  1.00  0.00           H  
ATOM    747 HD21 LEU A  48      31.512  90.722 104.119  1.00  0.00           H  
ATOM    748 HD22 LEU A  48      32.519  90.561 102.606  1.00  0.00           H  
ATOM    749 HD23 LEU A  48      31.530  92.005 102.934  1.00  0.00           H  
ATOM    750  N   LEU A  49      30.844  87.221  99.355  1.00  0.00           N  
ATOM    751  CA  LEU A  49      30.913  87.111  97.910  1.00  0.00           C  
ATOM    752  C   LEU A  49      29.612  86.450  97.256  1.00  0.00           C  
ATOM    753  O   LEU A  49      29.080  87.029  96.339  1.00  0.00           O  
ATOM    754  CB  LEU A  49      32.075  86.186  97.632  1.00  0.00           C  
ATOM    755  CG  LEU A  49      33.518  86.807  97.715  1.00  0.00           C  
ATOM    756  CD1 LEU A  49      34.551  85.718  97.575  1.00  0.00           C  
ATOM    757  CD2 LEU A  49      33.767  87.969  96.721  1.00  0.00           C  
ATOM    758  H   LEU A  49      31.415  86.586  99.894  1.00  0.00           H  
ATOM    759  HA  LEU A  49      31.043  88.082  97.433  1.00  0.00           H  
ATOM    760  HB2 LEU A  49      31.972  85.325  98.293  1.00  0.00           H  
ATOM    761  HB3 LEU A  49      31.930  85.800  96.623  1.00  0.00           H  
ATOM    762  HG  LEU A  49      33.780  87.210  98.692  1.00  0.00           H  
ATOM    763 HD11 LEU A  49      34.178  84.794  98.014  1.00  0.00           H  
ATOM    764 HD12 LEU A  49      34.768  85.584  96.515  1.00  0.00           H  
ATOM    765 HD13 LEU A  49      35.463  86.053  98.070  1.00  0.00           H  
ATOM    766 HD21 LEU A  49      34.778  88.356  96.854  1.00  0.00           H  
ATOM    767 HD22 LEU A  49      33.628  87.557  95.722  1.00  0.00           H  
ATOM    768 HD23 LEU A  49      33.058  88.782  96.879  1.00  0.00           H  
ATOM    769  N   GLY A  50      29.047  85.422  97.812  1.00  0.00           N  
ATOM    770  CA  GLY A  50      27.714  84.913  97.350  1.00  0.00           C  
ATOM    771  C   GLY A  50      26.595  85.915  97.403  1.00  0.00           C  
ATOM    772  O   GLY A  50      25.874  86.020  96.408  1.00  0.00           O  
ATOM    773  H   GLY A  50      29.490  84.763  98.435  1.00  0.00           H  
ATOM    774  HA2 GLY A  50      27.892  84.572  96.329  1.00  0.00           H  
ATOM    775  HA3 GLY A  50      27.435  84.109  98.031  1.00  0.00           H  
ATOM    776  N   LEU A  51      26.427  86.701  98.487  1.00  0.00           N  
ATOM    777  CA  LEU A  51      25.466  87.800  98.650  1.00  0.00           C  
ATOM    778  C   LEU A  51      25.664  88.905  97.618  1.00  0.00           C  
ATOM    779  O   LEU A  51      24.634  89.275  96.980  1.00  0.00           O  
ATOM    780  CB  LEU A  51      25.383  88.304 100.101  1.00  0.00           C  
ATOM    781  CG  LEU A  51      24.481  89.467 100.358  1.00  0.00           C  
ATOM    782  CD1 LEU A  51      22.997  89.214 100.244  1.00  0.00           C  
ATOM    783  CD2 LEU A  51      24.846  90.027 101.712  1.00  0.00           C  
ATOM    784  H   LEU A  51      27.210  86.662  99.122  1.00  0.00           H  
ATOM    785  HA  LEU A  51      24.486  87.362  98.459  1.00  0.00           H  
ATOM    786  HB2 LEU A  51      25.024  87.547 100.797  1.00  0.00           H  
ATOM    787  HB3 LEU A  51      26.403  88.588 100.362  1.00  0.00           H  
ATOM    788  HG  LEU A  51      24.726  90.285  99.681  1.00  0.00           H  
ATOM    789 HD11 LEU A  51      22.748  88.946  99.217  1.00  0.00           H  
ATOM    790 HD12 LEU A  51      22.681  88.404 100.902  1.00  0.00           H  
ATOM    791 HD13 LEU A  51      22.429  90.119 100.455  1.00  0.00           H  
ATOM    792 HD21 LEU A  51      24.732  89.265 102.482  1.00  0.00           H  
ATOM    793 HD22 LEU A  51      25.849  90.411 101.527  1.00  0.00           H  
ATOM    794 HD23 LEU A  51      24.148  90.843 101.898  1.00  0.00           H  
ATOM    795  N   LEU A  52      26.899  89.468  97.422  1.00  0.00           N  
ATOM    796  CA  LEU A  52      27.045  90.579  96.413  1.00  0.00           C  
ATOM    797  C   LEU A  52      26.926  90.071  94.957  1.00  0.00           C  
ATOM    798  O   LEU A  52      26.398  90.805  94.112  1.00  0.00           O  
ATOM    799  CB  LEU A  52      28.328  91.353  96.620  1.00  0.00           C  
ATOM    800  CG  LEU A  52      28.297  92.561  97.603  1.00  0.00           C  
ATOM    801  CD1 LEU A  52      27.564  92.278  98.877  1.00  0.00           C  
ATOM    802  CD2 LEU A  52      29.703  93.074  97.996  1.00  0.00           C  
ATOM    803  H   LEU A  52      27.715  89.195  97.949  1.00  0.00           H  
ATOM    804  HA  LEU A  52      26.233  91.275  96.618  1.00  0.00           H  
ATOM    805  HB2 LEU A  52      29.005  90.644  97.097  1.00  0.00           H  
ATOM    806  HB3 LEU A  52      28.791  91.514  95.647  1.00  0.00           H  
ATOM    807  HG  LEU A  52      27.675  93.271  97.057  1.00  0.00           H  
ATOM    808 HD11 LEU A  52      27.537  93.106  99.586  1.00  0.00           H  
ATOM    809 HD12 LEU A  52      26.533  92.122  98.563  1.00  0.00           H  
ATOM    810 HD13 LEU A  52      27.980  91.457  99.463  1.00  0.00           H  
ATOM    811 HD21 LEU A  52      30.343  93.325  97.151  1.00  0.00           H  
ATOM    812 HD22 LEU A  52      29.679  93.976  98.609  1.00  0.00           H  
ATOM    813 HD23 LEU A  52      30.213  92.277  98.537  1.00  0.00           H  
ATOM    814  N   ARG A  53      27.126  88.721  94.657  1.00  0.00           N  
ATOM    815  CA  ARG A  53      26.832  88.027  93.395  1.00  0.00           C  
ATOM    816  C   ARG A  53      25.374  87.883  93.123  1.00  0.00           C  
ATOM    817  O   ARG A  53      24.863  88.211  92.067  1.00  0.00           O  
ATOM    818  CB  ARG A  53      27.612  86.710  93.402  1.00  0.00           C  
ATOM    819  CG  ARG A  53      29.120  86.763  93.183  1.00  0.00           C  
ATOM    820  CD  ARG A  53      29.810  85.454  93.599  1.00  0.00           C  
ATOM    821  NE  ARG A  53      31.253  85.599  93.495  1.00  0.00           N  
ATOM    822  CZ  ARG A  53      32.116  84.588  93.680  1.00  0.00           C  
ATOM    823  NH1 ARG A  53      31.746  83.375  94.061  1.00  0.00           N1+
ATOM    824  NH2 ARG A  53      33.374  84.722  93.351  1.00  0.00           N  
ATOM    825  H   ARG A  53      27.446  88.098  95.383  1.00  0.00           H  
ATOM    826  HA  ARG A  53      27.203  88.602  92.546  1.00  0.00           H  
ATOM    827  HB2 ARG A  53      27.462  86.150  94.325  1.00  0.00           H  
ATOM    828  HB3 ARG A  53      27.291  85.992  92.647  1.00  0.00           H  
ATOM    829  HG2 ARG A  53      29.309  86.997  92.135  1.00  0.00           H  
ATOM    830  HG3 ARG A  53      29.601  87.417  93.910  1.00  0.00           H  
ATOM    831  HD2 ARG A  53      29.495  85.252  94.623  1.00  0.00           H  
ATOM    832  HD3 ARG A  53      29.438  84.745  92.860  1.00  0.00           H  
ATOM    833  HE  ARG A  53      31.611  86.409  93.010  1.00  0.00           H  
ATOM    834 HH11 ARG A  53      30.785  83.246  94.343  1.00  0.00           H  
ATOM    835 HH12 ARG A  53      32.515  82.778  94.330  1.00  0.00           H  
ATOM    836 HH21 ARG A  53      33.713  85.655  93.163  1.00  0.00           H  
ATOM    837 HH22 ARG A  53      34.016  83.943  93.388  1.00  0.00           H  
ATOM    838  N   GLN A  54      24.667  87.376  94.147  1.00  0.00           N  
ATOM    839  CA  GLN A  54      23.168  87.192  94.180  1.00  0.00           C  
ATOM    840  C   GLN A  54      22.413  88.412  93.711  1.00  0.00           C  
ATOM    841  O   GLN A  54      21.234  88.247  93.342  1.00  0.00           O  
ATOM    842  CB  GLN A  54      22.804  86.781  95.682  1.00  0.00           C  
ATOM    843  CG  GLN A  54      21.493  86.069  95.859  1.00  0.00           C  
ATOM    844  CD  GLN A  54      21.237  85.458  97.271  1.00  0.00           C  
ATOM    845  NE2 GLN A  54      20.292  84.566  97.397  1.00  0.00           N  
ATOM    846  OE1 GLN A  54      21.780  85.715  98.308  1.00  0.00           O  
ATOM    847  H   GLN A  54      25.134  87.186  95.023  1.00  0.00           H  
ATOM    848  HA  GLN A  54      22.917  86.319  93.576  1.00  0.00           H  
ATOM    849  HB2 GLN A  54      23.551  86.110  96.105  1.00  0.00           H  
ATOM    850  HB3 GLN A  54      22.806  87.649  96.340  1.00  0.00           H  
ATOM    851  HG2 GLN A  54      20.652  86.667  95.506  1.00  0.00           H  
ATOM    852  HG3 GLN A  54      21.530  85.298  95.089  1.00  0.00           H  
ATOM    853 HE21 GLN A  54      20.042  84.464  98.369  1.00  0.00           H  
ATOM    854 HE22 GLN A  54      19.671  84.260  96.661  1.00  0.00           H  
ATOM    855  N   HIP A  55      22.989  89.633  93.767  1.00  0.00           N  
ATOM    856  CA  HIP A  55      22.344  90.881  93.446  1.00  0.00           C  
ATOM    857  C   HIP A  55      23.072  91.792  92.403  1.00  0.00           C  
ATOM    858  O   HIP A  55      22.749  93.002  92.243  1.00  0.00           O  
ATOM    859  CB  HIP A  55      22.128  91.631  94.761  1.00  0.00           C  
ATOM    860  CG  HIP A  55      21.144  91.041  95.672  1.00  0.00           C  
ATOM    861  CD2 HIP A  55      21.395  90.460  96.927  1.00  0.00           C  
ATOM    862  ND1 HIP A  55      19.753  90.957  95.420  1.00  0.00           N1+
ATOM    863  CE1 HIP A  55      19.144  90.337  96.494  1.00  0.00           C  
ATOM    864  NE2 HIP A  55      20.159  89.970  97.363  1.00  0.00           N  
ATOM    865  H   HIP A  55      23.946  89.717  94.074  1.00  0.00           H  
ATOM    866  HA  HIP A  55      21.362  90.626  93.050  1.00  0.00           H  
ATOM    867  HB2 HIP A  55      23.080  91.788  95.267  1.00  0.00           H  
ATOM    868  HB3 HIP A  55      21.635  92.582  94.563  1.00  0.00           H  
ATOM    869  HD1 HIP A  55      19.321  91.214  94.543  1.00  0.00           H  
ATOM    870  HD2 HIP A  55      22.361  90.302  97.383  1.00  0.00           H  
ATOM    871  HE1 HIP A  55      18.140  89.941  96.464  1.00  0.00           H  
ATOM    872  HE2 HIP A  55      20.004  89.331  98.130  1.00  0.00           H  
ATOM    873  N   GLY A  56      24.171  91.295  91.844  1.00  0.00           N  
ATOM    874  CA  GLY A  56      24.762  92.098  90.728  1.00  0.00           C  
ATOM    875  C   GLY A  56      25.469  93.300  91.254  1.00  0.00           C  
ATOM    876  O   GLY A  56      25.749  94.261  90.537  1.00  0.00           O  
ATOM    877  H   GLY A  56      24.427  90.321  91.907  1.00  0.00           H  
ATOM    878  HA2 GLY A  56      25.552  91.530  90.237  1.00  0.00           H  
ATOM    879  HA3 GLY A  56      23.983  92.301  89.993  1.00  0.00           H  
ATOM    880  N   CYS A  57      25.953  93.270  92.524  1.00  0.00           N  
ATOM    881  CA  CYS A  57      26.577  94.450  93.172  1.00  0.00           C  
ATOM    882  C   CYS A  57      28.012  94.609  92.596  1.00  0.00           C  
ATOM    883  O   CYS A  57      28.802  93.655  92.583  1.00  0.00           O  
ATOM    884  CB  CYS A  57      26.583  94.254  94.666  1.00  0.00           C  
ATOM    885  SG  CYS A  57      24.979  93.767  95.389  1.00  0.00           S  
ATOM    886  H   CYS A  57      25.892  92.386  93.009  1.00  0.00           H  
ATOM    887  HA  CYS A  57      25.946  95.309  92.946  1.00  0.00           H  
ATOM    888  HB2 CYS A  57      27.202  93.399  94.937  1.00  0.00           H  
ATOM    889  HB3 CYS A  57      27.088  95.090  95.149  1.00  0.00           H  
ATOM    890  HG  CYS A  57      24.254  94.859  95.123  1.00  0.00           H  
ATOM    891  N   HIE A  58      28.420  95.862  92.267  1.00  0.00           N  
ATOM    892  CA  HIE A  58      29.741  96.105  91.658  1.00  0.00           C  
ATOM    893  C   HIE A  58      30.399  97.451  92.090  1.00  0.00           C  
ATOM    894  O   HIE A  58      31.627  97.556  92.061  1.00  0.00           O  
ATOM    895  CB  HIE A  58      29.517  96.202  90.094  1.00  0.00           C  
ATOM    896  CG  HIE A  58      30.661  96.733  89.420  1.00  0.00           C  
ATOM    897  CD2 HIE A  58      30.792  97.948  88.774  1.00  0.00           C  
ATOM    898  ND1 HIE A  58      31.844  95.951  89.307  1.00  0.00           N  
ATOM    899  CE1 HIE A  58      32.708  96.759  88.677  1.00  0.00           C  
ATOM    900  NE2 HIE A  58      32.114  97.936  88.339  1.00  0.00           N  
ATOM    901  H   HIE A  58      27.764  96.629  92.300  1.00  0.00           H  
ATOM    902  HA  HIE A  58      30.404  95.274  91.898  1.00  0.00           H  
ATOM    903  HB2 HIE A  58      29.215  95.247  89.662  1.00  0.00           H  
ATOM    904  HB3 HIE A  58      28.695  96.864  89.822  1.00  0.00           H  
ATOM    905  HD2 HIE A  58      30.074  98.751  88.694  1.00  0.00           H  
ATOM    906  HE1 HIE A  58      33.718  96.447  88.456  1.00  0.00           H  
ATOM    907  HE2 HIE A  58      32.698  98.573  87.817  1.00  0.00           H  
ATOM    908  N   ARG A  59      29.636  98.522  92.370  1.00  0.00           N  
ATOM    909  CA  ARG A  59      30.139  99.734  93.060  1.00  0.00           C  
ATOM    910  C   ARG A  59      29.810  99.652  94.505  1.00  0.00           C  
ATOM    911  O   ARG A  59      28.648  99.801  94.730  1.00  0.00           O  
ATOM    912  CB  ARG A  59      29.425 100.862  92.354  1.00  0.00           C  
ATOM    913  CG  ARG A  59      29.461 102.240  93.043  1.00  0.00           C  
ATOM    914  CD  ARG A  59      29.140 103.443  92.242  1.00  0.00           C  
ATOM    915  NE  ARG A  59      27.863 103.425  91.513  1.00  0.00           N  
ATOM    916  CZ  ARG A  59      27.517 104.166  90.486  1.00  0.00           C  
ATOM    917  NH1 ARG A  59      28.129 105.260  90.189  1.00  0.00           N1+
ATOM    918  NH2 ARG A  59      26.526 103.791  89.716  1.00  0.00           N  
ATOM    919  H   ARG A  59      28.635  98.415  92.295  1.00  0.00           H  
ATOM    920  HA  ARG A  59      31.204  99.884  92.883  1.00  0.00           H  
ATOM    921  HB2 ARG A  59      29.957 101.034  91.419  1.00  0.00           H  
ATOM    922  HB3 ARG A  59      28.378 100.695  92.103  1.00  0.00           H  
ATOM    923  HG2 ARG A  59      28.888 102.273  93.970  1.00  0.00           H  
ATOM    924  HG3 ARG A  59      30.494 102.344  93.374  1.00  0.00           H  
ATOM    925  HD2 ARG A  59      29.230 104.339  92.856  1.00  0.00           H  
ATOM    926  HD3 ARG A  59      29.886 103.591  91.460  1.00  0.00           H  
ATOM    927  HE  ARG A  59      27.196 102.774  91.904  1.00  0.00           H  
ATOM    928 HH11 ARG A  59      28.884 105.599  90.766  1.00  0.00           H  
ATOM    929 HH12 ARG A  59      27.935 105.718  89.310  1.00  0.00           H  
ATOM    930 HH21 ARG A  59      26.012 102.943  89.907  1.00  0.00           H  
ATOM    931 HH22 ARG A  59      26.185 104.432  89.013  1.00  0.00           H  
ATOM    932  N   VAL A  60      30.729  99.261  95.381  1.00  0.00           N  
ATOM    933  CA  VAL A  60      30.489  98.878  96.768  1.00  0.00           C  
ATOM    934  C   VAL A  60      31.295  99.771  97.714  1.00  0.00           C  
ATOM    935  O   VAL A  60      32.201 100.490  97.262  1.00  0.00           O  
ATOM    936  CB  VAL A  60      30.508  97.359  96.959  1.00  0.00           C  
ATOM    937  CG1 VAL A  60      29.659  96.713  95.784  1.00  0.00           C  
ATOM    938  CG2 VAL A  60      31.938  96.861  97.193  1.00  0.00           C  
ATOM    939  H   VAL A  60      31.694  99.231  95.085  1.00  0.00           H  
ATOM    940  HA  VAL A  60      29.478  99.148  97.071  1.00  0.00           H  
ATOM    941  HB  VAL A  60      29.995  97.203  97.908  1.00  0.00           H  
ATOM    942 HG11 VAL A  60      29.398  95.678  96.002  1.00  0.00           H  
ATOM    943 HG12 VAL A  60      28.725  97.265  95.665  1.00  0.00           H  
ATOM    944 HG13 VAL A  60      30.159  96.792  94.819  1.00  0.00           H  
ATOM    945 HG21 VAL A  60      32.555  97.159  96.345  1.00  0.00           H  
ATOM    946 HG22 VAL A  60      32.295  97.293  98.127  1.00  0.00           H  
ATOM    947 HG23 VAL A  60      31.864  95.777  97.275  1.00  0.00           H  
ATOM    948  N   LEU A  61      31.045  99.747  98.988  1.00  0.00           N  
ATOM    949  CA  LEU A  61      31.603 100.700 100.011  1.00  0.00           C  
ATOM    950  C   LEU A  61      32.021  99.876 101.213  1.00  0.00           C  
ATOM    951  O   LEU A  61      31.228  99.074 101.669  1.00  0.00           O  
ATOM    952  CB  LEU A  61      30.595 101.750 100.469  1.00  0.00           C  
ATOM    953  CG  LEU A  61      30.986 102.766 101.589  1.00  0.00           C  
ATOM    954  CD1 LEU A  61      32.165 103.553 101.167  1.00  0.00           C  
ATOM    955  CD2 LEU A  61      29.928 103.835 101.787  1.00  0.00           C  
ATOM    956  H   LEU A  61      30.287  99.152  99.290  1.00  0.00           H  
ATOM    957  HA  LEU A  61      32.413 101.302  99.602  1.00  0.00           H  
ATOM    958  HB2 LEU A  61      30.264 102.345  99.618  1.00  0.00           H  
ATOM    959  HB3 LEU A  61      29.721 101.178 100.781  1.00  0.00           H  
ATOM    960  HG  LEU A  61      31.317 102.246 102.488  1.00  0.00           H  
ATOM    961 HD11 LEU A  61      32.975 102.840 101.010  1.00  0.00           H  
ATOM    962 HD12 LEU A  61      31.967 104.128 100.264  1.00  0.00           H  
ATOM    963 HD13 LEU A  61      32.429 104.217 101.991  1.00  0.00           H  
ATOM    964 HD21 LEU A  61      29.829 104.528 100.951  1.00  0.00           H  
ATOM    965 HD22 LEU A  61      29.074 103.174 101.935  1.00  0.00           H  
ATOM    966 HD23 LEU A  61      30.184 104.399 102.683  1.00  0.00           H  
ATOM    967  N   ASH A  62      33.249 100.066 101.685  1.00  0.00           N  
ATOM    968  CA  ASH A  62      33.647  99.630 103.020  1.00  0.00           C  
ATOM    969  C   ASH A  62      33.733 100.903 103.915  1.00  0.00           C  
ATOM    970  O   ASH A  62      34.601 101.711 103.682  1.00  0.00           O  
ATOM    971  CB  ASH A  62      34.893  98.736 102.907  1.00  0.00           C  
ATOM    972  CG  ASH A  62      35.198  97.954 104.153  1.00  0.00           C  
ATOM    973  OD1 ASH A  62      35.307  98.503 105.265  1.00  0.00           O  
ATOM    974  OD2 ASH A  62      35.374  96.642 103.925  1.00  0.00           O  
ATOM    975  H   ASH A  62      33.853 100.712 101.198  1.00  0.00           H  
ATOM    976  HA  ASH A  62      32.856  99.073 103.523  1.00  0.00           H  
ATOM    977  HB2 ASH A  62      34.505  98.001 102.200  1.00  0.00           H  
ATOM    978  HB3 ASH A  62      35.707  99.371 102.558  1.00  0.00           H  
ATOM    979  HD2 ASH A  62      35.564  96.297 104.800  1.00  0.00           H  
ATOM    980  N   VAL A  63      32.785 101.141 104.845  1.00  0.00           N  
ATOM    981  CA  VAL A  63      32.641 102.384 105.611  1.00  0.00           C  
ATOM    982  C   VAL A  63      33.426 102.434 106.928  1.00  0.00           C  
ATOM    983  O   VAL A  63      33.335 103.312 107.796  1.00  0.00           O  
ATOM    984  CB  VAL A  63      31.099 102.697 105.815  1.00  0.00           C  
ATOM    985  CG1 VAL A  63      30.529 101.965 106.975  1.00  0.00           C  
ATOM    986  CG2 VAL A  63      30.734 104.138 105.970  1.00  0.00           C  
ATOM    987  H   VAL A  63      32.149 100.394 105.089  1.00  0.00           H  
ATOM    988  HA  VAL A  63      33.180 103.150 105.053  1.00  0.00           H  
ATOM    989  HB  VAL A  63      30.684 102.371 104.861  1.00  0.00           H  
ATOM    990 HG11 VAL A  63      30.806 102.441 107.915  1.00  0.00           H  
ATOM    991 HG12 VAL A  63      29.467 101.722 106.947  1.00  0.00           H  
ATOM    992 HG13 VAL A  63      30.951 100.960 107.008  1.00  0.00           H  
ATOM    993 HG21 VAL A  63      29.647 104.185 105.899  1.00  0.00           H  
ATOM    994 HG22 VAL A  63      31.060 104.372 106.983  1.00  0.00           H  
ATOM    995 HG23 VAL A  63      31.208 104.802 105.246  1.00  0.00           H  
ATOM    996  N   ALA A  64      34.204 101.378 107.228  1.00  0.00           N  
ATOM    997  CA  ALA A  64      35.018 101.296 108.422  1.00  0.00           C  
ATOM    998  C   ALA A  64      36.228 100.423 108.185  1.00  0.00           C  
ATOM    999  O   ALA A  64      36.196  99.156 108.250  1.00  0.00           O  
ATOM   1000  CB  ALA A  64      34.157 100.859 109.611  1.00  0.00           C  
ATOM   1001  H   ALA A  64      34.312 100.806 106.403  1.00  0.00           H  
ATOM   1002  HA  ALA A  64      35.330 102.309 108.676  1.00  0.00           H  
ATOM   1003  HB1 ALA A  64      33.307 101.523 109.770  1.00  0.00           H  
ATOM   1004  HB2 ALA A  64      33.797  99.832 109.547  1.00  0.00           H  
ATOM   1005  HB3 ALA A  64      34.800 100.816 110.492  1.00  0.00           H  
ATOM   1006  N   CYS A  65      37.253 101.016 107.595  1.00  0.00           N  
ATOM   1007  CA  CYS A  65      38.216 100.248 106.828  1.00  0.00           C  
ATOM   1008  C   CYS A  65      39.337  99.524 107.624  1.00  0.00           C  
ATOM   1009  O   CYS A  65      39.721  98.424 107.255  1.00  0.00           O  
ATOM   1010  CB  CYS A  65      38.815 101.123 105.743  1.00  0.00           C  
ATOM   1011  SG  CYS A  65      39.883 100.003 104.617  1.00  0.00           S  
ATOM   1012  H   CYS A  65      37.105 102.002 107.432  1.00  0.00           H  
ATOM   1013  HA  CYS A  65      37.668  99.465 106.305  1.00  0.00           H  
ATOM   1014  HB2 CYS A  65      37.961 101.530 105.201  1.00  0.00           H  
ATOM   1015  HB3 CYS A  65      39.513 101.858 106.142  1.00  0.00           H  
ATOM   1016  HG  CYS A  65      38.941  99.218 104.086  1.00  0.00           H  
ATOM   1017  N   GLY A  66      39.701 100.098 108.821  1.00  0.00           N  
ATOM   1018  CA  GLY A  66      40.939  99.769 109.571  1.00  0.00           C  
ATOM   1019  C   GLY A  66      42.130  99.714 108.628  1.00  0.00           C  
ATOM   1020  O   GLY A  66      42.278 100.383 107.607  1.00  0.00           O  
ATOM   1021  H   GLY A  66      39.258 100.958 109.111  1.00  0.00           H  
ATOM   1022  HA2 GLY A  66      41.138 100.541 110.313  1.00  0.00           H  
ATOM   1023  HA3 GLY A  66      40.920  98.796 110.060  1.00  0.00           H  
ATOM   1024  N   THR A  67      43.019  98.719 108.777  1.00  0.00           N  
ATOM   1025  CA  THR A  67      44.178  98.344 107.946  1.00  0.00           C  
ATOM   1026  C   THR A  67      43.864  97.841 106.521  1.00  0.00           C  
ATOM   1027  O   THR A  67      44.875  97.761 105.847  1.00  0.00           O  
ATOM   1028  CB  THR A  67      45.227  97.550 108.722  1.00  0.00           C  
ATOM   1029  CG2 THR A  67      45.771  98.424 109.802  1.00  0.00           C  
ATOM   1030  OG1 THR A  67      44.622  96.451 109.277  1.00  0.00           O  
ATOM   1031  H   THR A  67      42.822  98.079 109.534  1.00  0.00           H  
ATOM   1032  HA  THR A  67      44.566  99.342 107.745  1.00  0.00           H  
ATOM   1033  HB  THR A  67      46.121  97.362 108.129  1.00  0.00           H  
ATOM   1034  HG1 THR A  67      45.171  95.666 109.204  1.00  0.00           H  
ATOM   1035 HG21 THR A  67      45.715  99.459 109.466  1.00  0.00           H  
ATOM   1036 HG22 THR A  67      45.186  98.447 110.722  1.00  0.00           H  
ATOM   1037 HG23 THR A  67      46.773  98.135 110.119  1.00  0.00           H  
ATOM   1038  N   GLY A  68      42.629  97.615 106.062  1.00  0.00           N  
ATOM   1039  CA  GLY A  68      42.427  97.214 104.639  1.00  0.00           C  
ATOM   1040  C   GLY A  68      41.711  95.895 104.455  1.00  0.00           C  
ATOM   1041  O   GLY A  68      41.351  95.544 103.359  1.00  0.00           O  
ATOM   1042  H   GLY A  68      41.819  97.662 106.663  1.00  0.00           H  
ATOM   1043  HA2 GLY A  68      41.686  97.884 104.204  1.00  0.00           H  
ATOM   1044  HA3 GLY A  68      43.326  97.064 104.041  1.00  0.00           H  
ATOM   1045  N   VAL A  69      41.648  95.070 105.563  1.00  0.00           N  
ATOM   1046  CA  VAL A  69      41.482  93.612 105.402  1.00  0.00           C  
ATOM   1047  C   VAL A  69      40.143  93.067 104.797  1.00  0.00           C  
ATOM   1048  O   VAL A  69      40.097  92.120 103.986  1.00  0.00           O  
ATOM   1049  CB  VAL A  69      41.837  92.798 106.723  1.00  0.00           C  
ATOM   1050  CG1 VAL A  69      43.251  93.172 107.079  1.00  0.00           C  
ATOM   1051  CG2 VAL A  69      40.926  92.829 107.898  1.00  0.00           C  
ATOM   1052  H   VAL A  69      41.892  95.434 106.472  1.00  0.00           H  
ATOM   1053  HA  VAL A  69      42.205  93.342 104.633  1.00  0.00           H  
ATOM   1054  HB  VAL A  69      41.860  91.768 106.369  1.00  0.00           H  
ATOM   1055 HG11 VAL A  69      43.554  92.669 107.997  1.00  0.00           H  
ATOM   1056 HG12 VAL A  69      43.873  92.860 106.240  1.00  0.00           H  
ATOM   1057 HG13 VAL A  69      43.371  94.249 107.209  1.00  0.00           H  
ATOM   1058 HG21 VAL A  69      41.305  92.113 108.627  1.00  0.00           H  
ATOM   1059 HG22 VAL A  69      40.853  93.779 108.427  1.00  0.00           H  
ATOM   1060 HG23 VAL A  69      39.961  92.415 107.611  1.00  0.00           H  
ATOM   1061  N   ASP A  70      39.050  93.576 105.258  1.00  0.00           N  
ATOM   1062  CA  ASP A  70      37.729  93.171 104.776  1.00  0.00           C  
ATOM   1063  C   ASP A  70      37.391  93.823 103.436  1.00  0.00           C  
ATOM   1064  O   ASP A  70      36.674  93.223 102.635  1.00  0.00           O  
ATOM   1065  CB  ASP A  70      36.580  93.316 105.837  1.00  0.00           C  
ATOM   1066  CG  ASP A  70      36.549  94.533 106.680  1.00  0.00           C  
ATOM   1067  OD1 ASP A  70      35.994  95.552 106.213  1.00  0.00           O  
ATOM   1068  OD2 ASP A  70      37.060  94.506 107.845  1.00  0.00           O1-
ATOM   1069  H   ASP A  70      39.178  94.239 106.009  1.00  0.00           H  
ATOM   1070  HA  ASP A  70      37.734  92.110 104.524  1.00  0.00           H  
ATOM   1071  HB2 ASP A  70      35.634  93.107 105.336  1.00  0.00           H  
ATOM   1072  HB3 ASP A  70      36.653  92.463 106.511  1.00  0.00           H  
ATOM   1073  N   SER A  71      37.962  94.933 103.084  1.00  0.00           N  
ATOM   1074  CA  SER A  71      37.955  95.564 101.758  1.00  0.00           C  
ATOM   1075  C   SER A  71      38.750  94.712 100.731  1.00  0.00           C  
ATOM   1076  O   SER A  71      38.338  94.630  99.582  1.00  0.00           O  
ATOM   1077  CB  SER A  71      38.758  96.868 101.922  1.00  0.00           C  
ATOM   1078  OG  SER A  71      38.131  97.901 102.549  1.00  0.00           O  
ATOM   1079  H   SER A  71      38.560  95.393 103.756  1.00  0.00           H  
ATOM   1080  HA  SER A  71      36.941  95.791 101.428  1.00  0.00           H  
ATOM   1081  HB2 SER A  71      39.801  96.705 102.194  1.00  0.00           H  
ATOM   1082  HB3 SER A  71      38.864  97.189 100.886  1.00  0.00           H  
ATOM   1083  HG  SER A  71      38.100  97.663 103.478  1.00  0.00           H  
ATOM   1084  N   ILE A  72      39.895  94.190 101.112  1.00  0.00           N  
ATOM   1085  CA  ILE A  72      40.806  93.571 100.138  1.00  0.00           C  
ATOM   1086  C   ILE A  72      40.218  92.239  99.507  1.00  0.00           C  
ATOM   1087  O   ILE A  72      40.228  92.161  98.324  1.00  0.00           O  
ATOM   1088  CB  ILE A  72      42.274  93.421 100.565  1.00  0.00           C  
ATOM   1089  CG1 ILE A  72      42.917  94.800 100.600  1.00  0.00           C  
ATOM   1090  CG2 ILE A  72      43.247  92.610  99.652  1.00  0.00           C  
ATOM   1091  CD1 ILE A  72      44.297  94.992 101.233  1.00  0.00           C  
ATOM   1092  H   ILE A  72      40.285  94.418 102.015  1.00  0.00           H  
ATOM   1093  HA  ILE A  72      40.896  94.340  99.370  1.00  0.00           H  
ATOM   1094  HB  ILE A  72      42.233  92.941 101.543  1.00  0.00           H  
ATOM   1095 HG12 ILE A  72      43.101  95.222  99.612  1.00  0.00           H  
ATOM   1096 HG13 ILE A  72      42.183  95.500 100.999  1.00  0.00           H  
ATOM   1097 HG21 ILE A  72      44.093  92.445 100.320  1.00  0.00           H  
ATOM   1098 HG22 ILE A  72      42.725  91.700  99.357  1.00  0.00           H  
ATOM   1099 HG23 ILE A  72      43.606  93.141  98.771  1.00  0.00           H  
ATOM   1100 HD11 ILE A  72      44.659  96.006 101.059  1.00  0.00           H  
ATOM   1101 HD12 ILE A  72      44.308  94.664 102.272  1.00  0.00           H  
ATOM   1102 HD13 ILE A  72      45.105  94.426 100.768  1.00  0.00           H  
ATOM   1103  N   MET A  73      39.420  91.411 100.233  1.00  0.00           N  
ATOM   1104  CA  MET A  73      38.627  90.285  99.804  1.00  0.00           C  
ATOM   1105  C   MET A  73      37.624  90.655  98.751  1.00  0.00           C  
ATOM   1106  O   MET A  73      37.251  89.861  97.931  1.00  0.00           O  
ATOM   1107  CB  MET A  73      38.032  89.495 101.052  1.00  0.00           C  
ATOM   1108  CG  MET A  73      36.867  90.264 101.770  1.00  0.00           C  
ATOM   1109  SD  MET A  73      35.668  89.026 102.333  1.00  0.00           S  
ATOM   1110  CE  MET A  73      34.746  88.718 100.750  1.00  0.00           C  
ATOM   1111  H   MET A  73      39.402  91.513 101.237  1.00  0.00           H  
ATOM   1112  HA  MET A  73      39.294  89.624  99.250  1.00  0.00           H  
ATOM   1113  HB2 MET A  73      37.680  88.494 100.800  1.00  0.00           H  
ATOM   1114  HB3 MET A  73      38.798  89.289 101.800  1.00  0.00           H  
ATOM   1115  HG2 MET A  73      37.200  90.929 102.566  1.00  0.00           H  
ATOM   1116  HG3 MET A  73      36.260  90.852 101.080  1.00  0.00           H  
ATOM   1117  HE1 MET A  73      33.668  88.679 100.912  1.00  0.00           H  
ATOM   1118  HE2 MET A  73      34.900  89.492 100.000  1.00  0.00           H  
ATOM   1119  HE3 MET A  73      35.024  87.740 100.357  1.00  0.00           H  
ATOM   1120  N   LEU A  74      37.252  91.962  98.608  1.00  0.00           N  
ATOM   1121  CA  LEU A  74      36.333  92.436  97.555  1.00  0.00           C  
ATOM   1122  C   LEU A  74      37.156  93.006  96.401  1.00  0.00           C  
ATOM   1123  O   LEU A  74      36.871  92.632  95.224  1.00  0.00           O  
ATOM   1124  CB  LEU A  74      35.403  93.568  98.103  1.00  0.00           C  
ATOM   1125  CG  LEU A  74      34.595  93.294  99.467  1.00  0.00           C  
ATOM   1126  CD1 LEU A  74      33.972  94.658  99.924  1.00  0.00           C  
ATOM   1127  CD2 LEU A  74      33.549  92.222  99.339  1.00  0.00           C  
ATOM   1128  H   LEU A  74      37.589  92.673  99.239  1.00  0.00           H  
ATOM   1129  HA  LEU A  74      35.713  91.571  97.318  1.00  0.00           H  
ATOM   1130  HB2 LEU A  74      36.064  94.385  98.390  1.00  0.00           H  
ATOM   1131  HB3 LEU A  74      34.709  93.849  97.311  1.00  0.00           H  
ATOM   1132  HG  LEU A  74      35.335  93.000 100.212  1.00  0.00           H  
ATOM   1133 HD11 LEU A  74      34.761  95.408  99.972  1.00  0.00           H  
ATOM   1134 HD12 LEU A  74      33.300  94.990  99.131  1.00  0.00           H  
ATOM   1135 HD13 LEU A  74      33.600  94.541 100.942  1.00  0.00           H  
ATOM   1136 HD21 LEU A  74      32.735  92.555  98.694  1.00  0.00           H  
ATOM   1137 HD22 LEU A  74      34.050  91.358  98.904  1.00  0.00           H  
ATOM   1138 HD23 LEU A  74      33.259  92.028 100.371  1.00  0.00           H  
ATOM   1139  N   VAL A  75      38.203  93.743  96.733  1.00  0.00           N  
ATOM   1140  CA  VAL A  75      39.164  94.195  95.711  1.00  0.00           C  
ATOM   1141  C   VAL A  75      39.779  92.983  94.929  1.00  0.00           C  
ATOM   1142  O   VAL A  75      39.911  93.048  93.746  1.00  0.00           O  
ATOM   1143  CB  VAL A  75      40.171  95.251  96.270  1.00  0.00           C  
ATOM   1144  CG1 VAL A  75      41.099  95.818  95.163  1.00  0.00           C  
ATOM   1145  CG2 VAL A  75      39.441  96.490  96.791  1.00  0.00           C  
ATOM   1146  H   VAL A  75      38.349  93.986  97.703  1.00  0.00           H  
ATOM   1147  HA  VAL A  75      38.560  94.716  94.968  1.00  0.00           H  
ATOM   1148  HB  VAL A  75      40.810  94.932  97.093  1.00  0.00           H  
ATOM   1149 HG11 VAL A  75      41.820  96.525  95.574  1.00  0.00           H  
ATOM   1150 HG12 VAL A  75      41.674  95.012  94.710  1.00  0.00           H  
ATOM   1151 HG13 VAL A  75      40.498  96.389  94.455  1.00  0.00           H  
ATOM   1152 HG21 VAL A  75      38.768  96.242  97.612  1.00  0.00           H  
ATOM   1153 HG22 VAL A  75      40.259  97.124  97.132  1.00  0.00           H  
ATOM   1154 HG23 VAL A  75      38.849  97.022  96.047  1.00  0.00           H  
ATOM   1155  N   GLU A  76      40.113  91.879  95.648  1.00  0.00           N  
ATOM   1156  CA  GLU A  76      40.533  90.582  95.067  1.00  0.00           C  
ATOM   1157  C   GLU A  76      39.479  89.993  94.087  1.00  0.00           C  
ATOM   1158  O   GLU A  76      39.805  89.260  93.120  1.00  0.00           O  
ATOM   1159  CB  GLU A  76      40.730  89.541  96.219  1.00  0.00           C  
ATOM   1160  CG  GLU A  76      42.113  89.751  96.900  1.00  0.00           C  
ATOM   1161  CD  GLU A  76      43.181  88.840  96.318  1.00  0.00           C  
ATOM   1162  OE1 GLU A  76      43.306  88.896  95.022  1.00  0.00           O  
ATOM   1163  OE2 GLU A  76      44.058  88.296  97.058  1.00  0.00           O1-
ATOM   1164  H   GLU A  76      39.873  91.951  96.627  1.00  0.00           H  
ATOM   1165  HA  GLU A  76      41.515  90.744  94.624  1.00  0.00           H  
ATOM   1166  HB2 GLU A  76      39.919  89.651  96.938  1.00  0.00           H  
ATOM   1167  HB3 GLU A  76      40.749  88.573  95.719  1.00  0.00           H  
ATOM   1168  HG2 GLU A  76      42.435  90.788  96.798  1.00  0.00           H  
ATOM   1169  HG3 GLU A  76      41.909  89.501  97.940  1.00  0.00           H  
ATOM   1170  N   GLU A  77      38.159  90.278  94.238  1.00  0.00           N  
ATOM   1171  CA  GLU A  77      37.098  89.747  93.425  1.00  0.00           C  
ATOM   1172  C   GLU A  77      36.839  90.636  92.188  1.00  0.00           C  
ATOM   1173  O   GLU A  77      36.118  90.180  91.240  1.00  0.00           O  
ATOM   1174  CB  GLU A  77      35.777  89.676  94.352  1.00  0.00           C  
ATOM   1175  CG  GLU A  77      34.458  89.268  93.577  1.00  0.00           C  
ATOM   1176  CD  GLU A  77      34.540  87.899  93.035  1.00  0.00           C  
ATOM   1177  OE1 GLU A  77      33.534  87.286  92.625  1.00  0.00           O  
ATOM   1178  OE2 GLU A  77      35.588  87.186  93.029  1.00  0.00           O1-
ATOM   1179  H   GLU A  77      37.951  90.972  94.941  1.00  0.00           H  
ATOM   1180  HA  GLU A  77      37.358  88.741  93.096  1.00  0.00           H  
ATOM   1181  HB2 GLU A  77      35.985  88.925  95.115  1.00  0.00           H  
ATOM   1182  HB3 GLU A  77      35.665  90.566  94.971  1.00  0.00           H  
ATOM   1183  HG2 GLU A  77      33.731  89.198  94.387  1.00  0.00           H  
ATOM   1184  HG3 GLU A  77      34.089  89.978  92.837  1.00  0.00           H  
ATOM   1185  N   GLY A  78      37.329  91.857  92.170  1.00  0.00           N  
ATOM   1186  CA  GLY A  78      37.354  92.761  91.034  1.00  0.00           C  
ATOM   1187  C   GLY A  78      36.376  93.934  91.187  1.00  0.00           C  
ATOM   1188  O   GLY A  78      36.276  94.759  90.289  1.00  0.00           O  
ATOM   1189  H   GLY A  78      37.960  92.054  92.933  1.00  0.00           H  
ATOM   1190  HA2 GLY A  78      38.316  93.274  91.024  1.00  0.00           H  
ATOM   1191  HA3 GLY A  78      37.179  92.211  90.109  1.00  0.00           H  
ATOM   1192  N   PHE A  79      35.685  94.122  92.355  1.00  0.00           N  
ATOM   1193  CA  PHE A  79      34.634  95.162  92.458  1.00  0.00           C  
ATOM   1194  C   PHE A  79      35.203  96.625  92.572  1.00  0.00           C  
ATOM   1195  O   PHE A  79      36.295  96.832  93.041  1.00  0.00           O  
ATOM   1196  CB  PHE A  79      33.687  94.900  93.677  1.00  0.00           C  
ATOM   1197  CG  PHE A  79      33.026  93.604  93.639  1.00  0.00           C  
ATOM   1198  CD1 PHE A  79      33.156  92.787  94.784  1.00  0.00           C  
ATOM   1199  CD2 PHE A  79      32.165  93.207  92.553  1.00  0.00           C  
ATOM   1200  CE1 PHE A  79      32.385  91.611  94.863  1.00  0.00           C  
ATOM   1201  CE2 PHE A  79      31.485  92.031  92.613  1.00  0.00           C  
ATOM   1202  CZ  PHE A  79      31.503  91.276  93.827  1.00  0.00           C  
ATOM   1203  H   PHE A  79      35.945  93.590  93.173  1.00  0.00           H  
ATOM   1204  HA  PHE A  79      34.059  95.198  91.533  1.00  0.00           H  
ATOM   1205  HB2 PHE A  79      34.261  95.008  94.598  1.00  0.00           H  
ATOM   1206  HB3 PHE A  79      32.859  95.609  93.670  1.00  0.00           H  
ATOM   1207  HD1 PHE A  79      33.888  93.051  95.535  1.00  0.00           H  
ATOM   1208  HD2 PHE A  79      32.081  93.766  91.632  1.00  0.00           H  
ATOM   1209  HE1 PHE A  79      32.502  90.943  95.703  1.00  0.00           H  
ATOM   1210  HE2 PHE A  79      30.800  91.681  91.853  1.00  0.00           H  
ATOM   1211  HZ  PHE A  79      30.879  90.413  94.005  1.00  0.00           H  
ATOM   1212  N   SER A  80      34.459  97.609  92.096  1.00  0.00           N  
ATOM   1213  CA  SER A  80      34.748  99.090  92.209  1.00  0.00           C  
ATOM   1214  C   SER A  80      34.536  99.459  93.639  1.00  0.00           C  
ATOM   1215  O   SER A  80      33.445  99.913  94.067  1.00  0.00           O  
ATOM   1216  CB  SER A  80      33.844  99.824  91.230  1.00  0.00           C  
ATOM   1217  OG  SER A  80      33.855 101.227  91.388  1.00  0.00           O  
ATOM   1218  H   SER A  80      33.571  97.246  91.778  1.00  0.00           H  
ATOM   1219  HA  SER A  80      35.777  99.196  91.866  1.00  0.00           H  
ATOM   1220  HB2 SER A  80      34.289  99.598  90.261  1.00  0.00           H  
ATOM   1221  HB3 SER A  80      32.809  99.483  91.265  1.00  0.00           H  
ATOM   1222  HG  SER A  80      33.266 101.563  90.708  1.00  0.00           H  
ATOM   1223  N   VAL A  81      35.595  99.391  94.426  1.00  0.00           N  
ATOM   1224  CA  VAL A  81      35.549  99.582  95.930  1.00  0.00           C  
ATOM   1225  C   VAL A  81      35.835 100.981  96.293  1.00  0.00           C  
ATOM   1226  O   VAL A  81      36.852 101.480  95.877  1.00  0.00           O  
ATOM   1227  CB  VAL A  81      36.401  98.428  96.579  1.00  0.00           C  
ATOM   1228  CG1 VAL A  81      36.434  98.790  98.102  1.00  0.00           C  
ATOM   1229  CG2 VAL A  81      35.974  96.970  96.455  1.00  0.00           C  
ATOM   1230  H   VAL A  81      36.477  99.023  94.100  1.00  0.00           H  
ATOM   1231  HA  VAL A  81      34.510  99.431  96.223  1.00  0.00           H  
ATOM   1232  HB  VAL A  81      37.361  98.652  96.115  1.00  0.00           H  
ATOM   1233 HG11 VAL A  81      35.445  98.814  98.560  1.00  0.00           H  
ATOM   1234 HG12 VAL A  81      36.993  98.056  98.681  1.00  0.00           H  
ATOM   1235 HG13 VAL A  81      36.969  99.724  98.275  1.00  0.00           H  
ATOM   1236 HG21 VAL A  81      36.663  96.296  96.964  1.00  0.00           H  
ATOM   1237 HG22 VAL A  81      34.935  96.778  96.726  1.00  0.00           H  
ATOM   1238 HG23 VAL A  81      36.005  96.628  95.421  1.00  0.00           H  
ATOM   1239  N   THR A  82      34.966 101.661  97.127  1.00  0.00           N  
ATOM   1240  CA  THR A  82      35.330 102.824  97.851  1.00  0.00           C  
ATOM   1241  C   THR A  82      35.623 102.382  99.313  1.00  0.00           C  
ATOM   1242  O   THR A  82      34.738 101.743  99.865  1.00  0.00           O  
ATOM   1243  CB  THR A  82      34.272 103.925  97.724  1.00  0.00           C  
ATOM   1244  CG2 THR A  82      34.656 105.119  98.565  1.00  0.00           C  
ATOM   1245  OG1 THR A  82      34.356 104.349  96.387  1.00  0.00           O  
ATOM   1246  H   THR A  82      34.087 101.227  97.372  1.00  0.00           H  
ATOM   1247  HA  THR A  82      36.201 103.299  97.403  1.00  0.00           H  
ATOM   1248  HB  THR A  82      33.239 103.690  97.986  1.00  0.00           H  
ATOM   1249  HG1 THR A  82      34.056 103.643  95.810  1.00  0.00           H  
ATOM   1250 HG21 THR A  82      34.596 104.971  99.643  1.00  0.00           H  
ATOM   1251 HG22 THR A  82      35.664 105.507  98.415  1.00  0.00           H  
ATOM   1252 HG23 THR A  82      34.068 105.976  98.239  1.00  0.00           H  
ATOM   1253  N   SER A  83      36.811 102.592  99.900  1.00  0.00           N  
ATOM   1254  CA  SER A  83      37.176 102.258 101.277  1.00  0.00           C  
ATOM   1255  C   SER A  83      37.319 103.499 102.096  1.00  0.00           C  
ATOM   1256  O   SER A  83      38.050 104.388 101.702  1.00  0.00           O  
ATOM   1257  CB  SER A  83      38.357 101.284 101.419  1.00  0.00           C  
ATOM   1258  OG  SER A  83      37.884 100.035 100.846  1.00  0.00           O  
ATOM   1259  H   SER A  83      37.548 102.895  99.280  1.00  0.00           H  
ATOM   1260  HA  SER A  83      36.350 101.659 101.661  1.00  0.00           H  
ATOM   1261  HB2 SER A  83      39.285 101.688 101.014  1.00  0.00           H  
ATOM   1262  HB3 SER A  83      38.472 101.249 102.503  1.00  0.00           H  
ATOM   1263  HG  SER A  83      38.020  99.285 101.431  1.00  0.00           H  
ATOM   1264  N   VAL A  84      36.634 103.583 103.221  1.00  0.00           N  
ATOM   1265  CA  VAL A  84      36.600 104.763 104.148  1.00  0.00           C  
ATOM   1266  C   VAL A  84      36.758 104.406 105.651  1.00  0.00           C  
ATOM   1267  O   VAL A  84      36.449 103.316 106.077  1.00  0.00           O  
ATOM   1268  CB  VAL A  84      35.317 105.569 103.896  1.00  0.00           C  
ATOM   1269  CG1 VAL A  84      35.209 106.900 104.621  1.00  0.00           C  
ATOM   1270  CG2 VAL A  84      34.962 105.756 102.335  1.00  0.00           C  
ATOM   1271  H   VAL A  84      36.117 102.767 103.514  1.00  0.00           H  
ATOM   1272  HA  VAL A  84      37.392 105.450 103.852  1.00  0.00           H  
ATOM   1273  HB  VAL A  84      34.544 104.923 104.312  1.00  0.00           H  
ATOM   1274 HG11 VAL A  84      34.173 107.195 104.457  1.00  0.00           H  
ATOM   1275 HG12 VAL A  84      35.243 106.829 105.708  1.00  0.00           H  
ATOM   1276 HG13 VAL A  84      35.937 107.662 104.342  1.00  0.00           H  
ATOM   1277 HG21 VAL A  84      35.826 106.208 101.847  1.00  0.00           H  
ATOM   1278 HG22 VAL A  84      34.755 104.796 101.861  1.00  0.00           H  
ATOM   1279 HG23 VAL A  84      34.138 106.447 102.154  1.00  0.00           H  
ATOM   1280  N   ASP A  85      37.337 105.341 106.418  1.00  0.00           N  
ATOM   1281  CA  ASP A  85      37.482 105.309 107.925  1.00  0.00           C  
ATOM   1282  C   ASP A  85      37.587 106.758 108.418  1.00  0.00           C  
ATOM   1283  O   ASP A  85      37.785 107.666 107.646  1.00  0.00           O  
ATOM   1284  CB  ASP A  85      38.750 104.537 108.174  1.00  0.00           C  
ATOM   1285  CG  ASP A  85      38.837 103.900 109.559  1.00  0.00           C  
ATOM   1286  OD1 ASP A  85      38.640 102.678 109.701  1.00  0.00           O  
ATOM   1287  OD2 ASP A  85      39.103 104.666 110.533  1.00  0.00           O1-
ATOM   1288  H   ASP A  85      37.704 106.155 105.945  1.00  0.00           H  
ATOM   1289  HA  ASP A  85      36.598 104.841 108.359  1.00  0.00           H  
ATOM   1290  HB2 ASP A  85      38.908 103.739 107.447  1.00  0.00           H  
ATOM   1291  HB3 ASP A  85      39.522 105.285 107.991  1.00  0.00           H  
ATOM   1292  N   ALA A  86      37.614 107.068 109.731  1.00  0.00           N  
ATOM   1293  CA  ALA A  86      37.919 108.442 110.222  1.00  0.00           C  
ATOM   1294  C   ALA A  86      39.287 108.545 110.966  1.00  0.00           C  
ATOM   1295  O   ALA A  86      39.565 109.457 111.759  1.00  0.00           O  
ATOM   1296  CB  ALA A  86      36.833 109.075 111.145  1.00  0.00           C  
ATOM   1297  H   ALA A  86      37.237 106.420 110.406  1.00  0.00           H  
ATOM   1298  HA  ALA A  86      37.887 109.208 109.446  1.00  0.00           H  
ATOM   1299  HB1 ALA A  86      35.996 109.217 110.460  1.00  0.00           H  
ATOM   1300  HB2 ALA A  86      36.661 108.498 112.052  1.00  0.00           H  
ATOM   1301  HB3 ALA A  86      37.226 110.062 111.385  1.00  0.00           H  
ATOM   1302  N   SER A  87      40.130 107.518 110.802  1.00  0.00           N  
ATOM   1303  CA  SER A  87      41.550 107.681 111.179  1.00  0.00           C  
ATOM   1304  C   SER A  87      42.555 107.474 110.034  1.00  0.00           C  
ATOM   1305  O   SER A  87      42.691 106.332 109.544  1.00  0.00           O  
ATOM   1306  CB  SER A  87      41.836 106.659 112.206  1.00  0.00           C  
ATOM   1307  OG  SER A  87      43.149 106.930 112.683  1.00  0.00           O  
ATOM   1308  H   SER A  87      39.759 106.849 110.143  1.00  0.00           H  
ATOM   1309  HA  SER A  87      41.831 108.659 111.569  1.00  0.00           H  
ATOM   1310  HB2 SER A  87      41.279 106.742 113.139  1.00  0.00           H  
ATOM   1311  HB3 SER A  87      41.660 105.627 111.900  1.00  0.00           H  
ATOM   1312  HG  SER A  87      43.024 107.314 113.553  1.00  0.00           H  
ATOM   1313  N   ASP A  88      43.319 108.568 109.691  1.00  0.00           N  
ATOM   1314  CA  ASP A  88      44.285 108.472 108.557  1.00  0.00           C  
ATOM   1315  C   ASP A  88      45.372 107.438 108.929  1.00  0.00           C  
ATOM   1316  O   ASP A  88      45.898 106.784 107.993  1.00  0.00           O  
ATOM   1317  CB  ASP A  88      44.865 109.882 108.177  1.00  0.00           C  
ATOM   1318  CG  ASP A  88      45.878 110.460 109.195  1.00  0.00           C  
ATOM   1319  OD1 ASP A  88      45.530 110.761 110.324  1.00  0.00           O  
ATOM   1320  OD2 ASP A  88      47.091 110.519 108.950  1.00  0.00           O1-
ATOM   1321  H   ASP A  88      43.242 109.455 110.168  1.00  0.00           H  
ATOM   1322  HA  ASP A  88      43.615 108.158 107.755  1.00  0.00           H  
ATOM   1323  HB2 ASP A  88      45.337 109.839 107.196  1.00  0.00           H  
ATOM   1324  HB3 ASP A  88      43.956 110.478 108.104  1.00  0.00           H  
ATOM   1325  N   LYS A  89      45.664 107.187 110.217  1.00  0.00           N  
ATOM   1326  CA  LYS A  89      46.675 106.169 110.661  1.00  0.00           C  
ATOM   1327  C   LYS A  89      46.251 104.739 110.479  1.00  0.00           C  
ATOM   1328  O   LYS A  89      47.056 103.785 110.340  1.00  0.00           O  
ATOM   1329  CB  LYS A  89      47.100 106.404 112.211  1.00  0.00           C  
ATOM   1330  CG  LYS A  89      47.784 107.754 112.282  1.00  0.00           C  
ATOM   1331  CD  LYS A  89      46.968 108.750 113.108  1.00  0.00           C  
ATOM   1332  CE  LYS A  89      47.599 110.092 112.834  1.00  0.00           C  
ATOM   1333  NZ  LYS A  89      46.979 111.289 113.450  1.00  0.00           N1+
ATOM   1334  H   LYS A  89      45.166 107.662 110.957  1.00  0.00           H  
ATOM   1335  HA  LYS A  89      47.600 106.348 110.114  1.00  0.00           H  
ATOM   1336  HB2 LYS A  89      46.204 106.450 112.829  1.00  0.00           H  
ATOM   1337  HB3 LYS A  89      47.836 105.692 112.587  1.00  0.00           H  
ATOM   1338  HG2 LYS A  89      48.820 107.709 112.619  1.00  0.00           H  
ATOM   1339  HG3 LYS A  89      47.814 108.252 111.314  1.00  0.00           H  
ATOM   1340  HD2 LYS A  89      45.980 108.786 112.648  1.00  0.00           H  
ATOM   1341  HD3 LYS A  89      46.905 108.593 114.185  1.00  0.00           H  
ATOM   1342  HE2 LYS A  89      48.607 110.062 113.247  1.00  0.00           H  
ATOM   1343  HE3 LYS A  89      47.645 110.254 111.757  1.00  0.00           H  
ATOM   1344  HZ1 LYS A  89      47.317 112.165 113.077  1.00  0.00           H  
ATOM   1345  HZ2 LYS A  89      45.984 111.318 113.279  1.00  0.00           H  
ATOM   1346  HZ3 LYS A  89      47.006 111.206 114.456  1.00  0.00           H  
ATOM   1347  N   MET A  90      44.933 104.582 110.414  1.00  0.00           N  
ATOM   1348  CA  MET A  90      44.426 103.213 109.991  1.00  0.00           C  
ATOM   1349  C   MET A  90      44.601 103.033 108.494  1.00  0.00           C  
ATOM   1350  O   MET A  90      45.217 102.019 108.059  1.00  0.00           O  
ATOM   1351  CB  MET A  90      42.965 102.972 110.455  1.00  0.00           C  
ATOM   1352  CG  MET A  90      42.756 102.419 111.870  1.00  0.00           C  
ATOM   1353  SD  MET A  90      43.274 100.776 112.274  1.00  0.00           S  
ATOM   1354  CE  MET A  90      42.813 100.811 114.020  1.00  0.00           C  
ATOM   1355  H   MET A  90      44.273 105.312 110.643  1.00  0.00           H  
ATOM   1356  HA  MET A  90      44.944 102.390 110.483  1.00  0.00           H  
ATOM   1357  HB2 MET A  90      42.444 103.914 110.280  1.00  0.00           H  
ATOM   1358  HB3 MET A  90      42.407 102.356 109.751  1.00  0.00           H  
ATOM   1359  HG2 MET A  90      43.121 103.101 112.638  1.00  0.00           H  
ATOM   1360  HG3 MET A  90      41.725 102.526 112.206  1.00  0.00           H  
ATOM   1361  HE1 MET A  90      41.736 100.788 114.192  1.00  0.00           H  
ATOM   1362  HE2 MET A  90      43.256  99.948 114.516  1.00  0.00           H  
ATOM   1363  HE3 MET A  90      43.246 101.664 114.540  1.00  0.00           H  
ATOM   1364  N   LEU A  91      43.979 103.962 107.752  1.00  0.00           N  
ATOM   1365  CA  LEU A  91      43.995 104.056 106.328  1.00  0.00           C  
ATOM   1366  C   LEU A  91      45.379 104.042 105.709  1.00  0.00           C  
ATOM   1367  O   LEU A  91      45.587 103.545 104.649  1.00  0.00           O  
ATOM   1368  CB  LEU A  91      43.314 105.416 105.900  1.00  0.00           C  
ATOM   1369  CG  LEU A  91      41.880 105.399 106.242  1.00  0.00           C  
ATOM   1370  CD1 LEU A  91      41.244 106.792 105.875  1.00  0.00           C  
ATOM   1371  CD2 LEU A  91      41.095 104.319 105.506  1.00  0.00           C  
ATOM   1372  H   LEU A  91      43.523 104.709 108.255  1.00  0.00           H  
ATOM   1373  HA  LEU A  91      43.457 103.162 106.012  1.00  0.00           H  
ATOM   1374  HB2 LEU A  91      43.889 106.260 106.283  1.00  0.00           H  
ATOM   1375  HB3 LEU A  91      43.380 105.593 104.827  1.00  0.00           H  
ATOM   1376  HG  LEU A  91      41.756 105.265 107.316  1.00  0.00           H  
ATOM   1377 HD11 LEU A  91      41.993 107.568 106.028  1.00  0.00           H  
ATOM   1378 HD12 LEU A  91      41.019 106.830 104.810  1.00  0.00           H  
ATOM   1379 HD13 LEU A  91      40.391 106.968 106.531  1.00  0.00           H  
ATOM   1380 HD21 LEU A  91      41.350 104.372 104.447  1.00  0.00           H  
ATOM   1381 HD22 LEU A  91      41.397 103.312 105.794  1.00  0.00           H  
ATOM   1382 HD23 LEU A  91      40.018 104.396 105.658  1.00  0.00           H  
ATOM   1383  N   LYS A  92      46.390 104.511 106.449  1.00  0.00           N  
ATOM   1384  CA  LYS A  92      47.811 104.378 106.126  1.00  0.00           C  
ATOM   1385  C   LYS A  92      48.223 103.029 105.629  1.00  0.00           C  
ATOM   1386  O   LYS A  92      48.927 102.947 104.632  1.00  0.00           O  
ATOM   1387  CB  LYS A  92      48.546 104.747 107.444  1.00  0.00           C  
ATOM   1388  CG  LYS A  92      49.994 104.569 107.443  1.00  0.00           C  
ATOM   1389  CD  LYS A  92      50.791 105.047 108.630  1.00  0.00           C  
ATOM   1390  CE  LYS A  92      50.167 104.446 109.943  1.00  0.00           C  
ATOM   1391  NZ  LYS A  92      51.037 104.699 111.123  1.00  0.00           N1+
ATOM   1392  H   LYS A  92      46.103 105.024 107.271  1.00  0.00           H  
ATOM   1393  HA  LYS A  92      48.002 105.081 105.316  1.00  0.00           H  
ATOM   1394  HB2 LYS A  92      48.284 105.742 107.802  1.00  0.00           H  
ATOM   1395  HB3 LYS A  92      48.143 104.051 108.180  1.00  0.00           H  
ATOM   1396  HG2 LYS A  92      50.217 103.531 107.195  1.00  0.00           H  
ATOM   1397  HG3 LYS A  92      50.342 105.108 106.563  1.00  0.00           H  
ATOM   1398  HD2 LYS A  92      51.825 104.733 108.492  1.00  0.00           H  
ATOM   1399  HD3 LYS A  92      50.705 106.127 108.512  1.00  0.00           H  
ATOM   1400  HE2 LYS A  92      49.132 104.767 110.059  1.00  0.00           H  
ATOM   1401  HE3 LYS A  92      50.246 103.365 109.816  1.00  0.00           H  
ATOM   1402  HZ1 LYS A  92      50.677 104.461 112.037  1.00  0.00           H  
ATOM   1403  HZ2 LYS A  92      51.994 104.396 111.017  1.00  0.00           H  
ATOM   1404  HZ3 LYS A  92      51.084 105.692 111.302  1.00  0.00           H  
ATOM   1405  N   TYR A  93      47.762 101.962 106.198  1.00  0.00           N  
ATOM   1406  CA  TYR A  93      48.288 100.608 105.967  1.00  0.00           C  
ATOM   1407  C   TYR A  93      47.670 100.018 104.690  1.00  0.00           C  
ATOM   1408  O   TYR A  93      48.323  99.523 103.754  1.00  0.00           O  
ATOM   1409  CB  TYR A  93      48.221  99.728 107.239  1.00  0.00           C  
ATOM   1410  CG  TYR A  93      49.054 100.143 108.482  1.00  0.00           C  
ATOM   1411  CD1 TYR A  93      50.377  99.743 108.562  1.00  0.00           C  
ATOM   1412  CD2 TYR A  93      48.562 100.957 109.436  1.00  0.00           C  
ATOM   1413  CE1 TYR A  93      51.200 100.048 109.591  1.00  0.00           C  
ATOM   1414  CE2 TYR A  93      49.310 101.322 110.544  1.00  0.00           C  
ATOM   1415  CZ  TYR A  93      50.709 100.868 110.609  1.00  0.00           C  
ATOM   1416  OH  TYR A  93      51.495 101.255 111.620  1.00  0.00           O  
ATOM   1417  H   TYR A  93      47.208 102.017 107.041  1.00  0.00           H  
ATOM   1418  HA  TYR A  93      49.362 100.652 105.789  1.00  0.00           H  
ATOM   1419  HB2 TYR A  93      47.175  99.754 107.546  1.00  0.00           H  
ATOM   1420  HB3 TYR A  93      48.574  98.734 106.962  1.00  0.00           H  
ATOM   1421  HD1 TYR A  93      50.822  99.123 107.798  1.00  0.00           H  
ATOM   1422  HD2 TYR A  93      47.601 101.422 109.273  1.00  0.00           H  
ATOM   1423  HE1 TYR A  93      52.209  99.670 109.666  1.00  0.00           H  
ATOM   1424  HE2 TYR A  93      48.889 101.944 111.321  1.00  0.00           H  
ATOM   1425  HH  TYR A  93      52.311 100.751 111.652  1.00  0.00           H  
ATOM   1426  N   ALA A  94      46.362 100.187 104.524  1.00  0.00           N  
ATOM   1427  CA  ALA A  94      45.651  99.798 103.336  1.00  0.00           C  
ATOM   1428  C   ALA A  94      46.033 100.564 102.063  1.00  0.00           C  
ATOM   1429  O   ALA A  94      46.141  99.942 100.973  1.00  0.00           O  
ATOM   1430  CB  ALA A  94      44.169 100.052 103.458  1.00  0.00           C  
ATOM   1431  H   ALA A  94      45.832 100.450 105.341  1.00  0.00           H  
ATOM   1432  HA  ALA A  94      45.872  98.738 103.216  1.00  0.00           H  
ATOM   1433  HB1 ALA A  94      43.772  99.485 102.616  1.00  0.00           H  
ATOM   1434  HB2 ALA A  94      43.750  99.541 104.325  1.00  0.00           H  
ATOM   1435  HB3 ALA A  94      43.954 101.121 103.447  1.00  0.00           H  
ATOM   1436  N   LEU A  95      46.460 101.809 102.140  1.00  0.00           N  
ATOM   1437  CA  LEU A  95      46.970 102.637 101.048  1.00  0.00           C  
ATOM   1438  C   LEU A  95      48.354 102.176 100.632  1.00  0.00           C  
ATOM   1439  O   LEU A  95      48.595 102.146  99.442  1.00  0.00           O  
ATOM   1440  CB  LEU A  95      47.090 104.081 101.558  1.00  0.00           C  
ATOM   1441  CG  LEU A  95      45.759 104.786 101.533  1.00  0.00           C  
ATOM   1442  CD1 LEU A  95      45.717 106.014 102.475  1.00  0.00           C  
ATOM   1443  CD2 LEU A  95      45.412 105.424 100.179  1.00  0.00           C  
ATOM   1444  H   LEU A  95      46.445 102.195 103.073  1.00  0.00           H  
ATOM   1445  HA  LEU A  95      46.430 102.450 100.119  1.00  0.00           H  
ATOM   1446  HB2 LEU A  95      47.561 104.132 102.540  1.00  0.00           H  
ATOM   1447  HB3 LEU A  95      47.824 104.481 100.857  1.00  0.00           H  
ATOM   1448  HG  LEU A  95      45.011 104.047 101.823  1.00  0.00           H  
ATOM   1449 HD11 LEU A  95      46.398 106.782 102.109  1.00  0.00           H  
ATOM   1450 HD12 LEU A  95      44.688 106.367 102.533  1.00  0.00           H  
ATOM   1451 HD13 LEU A  95      46.098 105.772 103.468  1.00  0.00           H  
ATOM   1452 HD21 LEU A  95      46.348 105.856  99.826  1.00  0.00           H  
ATOM   1453 HD22 LEU A  95      45.078 104.754  99.388  1.00  0.00           H  
ATOM   1454 HD23 LEU A  95      44.647 106.191 100.297  1.00  0.00           H  
ATOM   1455  N   LYS A  96      49.185 101.732 101.556  1.00  0.00           N  
ATOM   1456  CA  LYS A  96      50.474 101.237 101.160  1.00  0.00           C  
ATOM   1457  C   LYS A  96      50.324  99.897 100.307  1.00  0.00           C  
ATOM   1458  O   LYS A  96      50.892  99.763  99.239  1.00  0.00           O  
ATOM   1459  CB  LYS A  96      51.465 101.185 102.345  1.00  0.00           C  
ATOM   1460  CG  LYS A  96      52.870 100.533 102.154  1.00  0.00           C  
ATOM   1461  CD  LYS A  96      53.684 101.238 101.054  1.00  0.00           C  
ATOM   1462  CE  LYS A  96      55.200 100.969 101.247  1.00  0.00           C  
ATOM   1463  NZ  LYS A  96      55.398  99.517 100.967  1.00  0.00           N1+
ATOM   1464  H   LYS A  96      48.857 101.751 102.511  1.00  0.00           H  
ATOM   1465  HA  LYS A  96      50.897 101.880 100.388  1.00  0.00           H  
ATOM   1466  HB2 LYS A  96      51.625 102.205 102.693  1.00  0.00           H  
ATOM   1467  HB3 LYS A  96      51.074 100.546 103.136  1.00  0.00           H  
ATOM   1468  HG2 LYS A  96      53.402 100.786 103.072  1.00  0.00           H  
ATOM   1469  HG3 LYS A  96      52.752  99.450 102.123  1.00  0.00           H  
ATOM   1470  HD2 LYS A  96      53.272 100.932 100.092  1.00  0.00           H  
ATOM   1471  HD3 LYS A  96      53.518 102.314 101.081  1.00  0.00           H  
ATOM   1472  HE2 LYS A  96      55.814 101.483 100.507  1.00  0.00           H  
ATOM   1473  HE3 LYS A  96      55.597 101.203 102.234  1.00  0.00           H  
ATOM   1474  HZ1 LYS A  96      55.124  98.955 101.760  1.00  0.00           H  
ATOM   1475  HZ2 LYS A  96      54.817  99.205 100.202  1.00  0.00           H  
ATOM   1476  HZ3 LYS A  96      56.365  99.308 100.763  1.00  0.00           H  
ATOM   1477  N   GLU A  97      49.442  99.018 100.817  1.00  0.00           N  
ATOM   1478  CA  GLU A  97      49.120  97.743 100.143  1.00  0.00           C  
ATOM   1479  C   GLU A  97      48.398  97.929  98.794  1.00  0.00           C  
ATOM   1480  O   GLU A  97      48.833  97.337  97.816  1.00  0.00           O  
ATOM   1481  CB  GLU A  97      48.291  96.840 101.064  1.00  0.00           C  
ATOM   1482  CG  GLU A  97      48.096  95.415 100.536  1.00  0.00           C  
ATOM   1483  CD  GLU A  97      49.334  94.578 100.333  1.00  0.00           C  
ATOM   1484  OE1 GLU A  97      49.252  93.398  99.917  1.00  0.00           O  
ATOM   1485  OE2 GLU A  97      50.451  94.996 100.689  1.00  0.00           O1-
ATOM   1486  H   GLU A  97      48.986  99.238 101.691  1.00  0.00           H  
ATOM   1487  HA  GLU A  97      50.088  97.310  99.888  1.00  0.00           H  
ATOM   1488  HB2 GLU A  97      48.761  96.847 102.047  1.00  0.00           H  
ATOM   1489  HB3 GLU A  97      47.321  97.323 101.169  1.00  0.00           H  
ATOM   1490  HG2 GLU A  97      47.389  94.954 101.227  1.00  0.00           H  
ATOM   1491  HG3 GLU A  97      47.578  95.406  99.577  1.00  0.00           H  
ATOM   1492  N   ARG A  98      47.519  98.938  98.652  1.00  0.00           N  
ATOM   1493  CA  ARG A  98      46.986  99.379  97.360  1.00  0.00           C  
ATOM   1494  C   ARG A  98      48.160  99.717  96.391  1.00  0.00           C  
ATOM   1495  O   ARG A  98      48.220  99.086  95.308  1.00  0.00           O  
ATOM   1496  CB  ARG A  98      45.985 100.573  97.476  1.00  0.00           C  
ATOM   1497  CG  ARG A  98      45.414 101.051  96.133  1.00  0.00           C  
ATOM   1498  CD  ARG A  98      44.566 102.335  96.423  1.00  0.00           C  
ATOM   1499  NE  ARG A  98      45.316 103.599  96.602  1.00  0.00           N  
ATOM   1500  CZ  ARG A  98      44.838 104.827  96.549  1.00  0.00           C  
ATOM   1501  NH1 ARG A  98      43.631 105.111  96.217  1.00  0.00           N1+
ATOM   1502  NH2 ARG A  98      45.677 105.816  96.722  1.00  0.00           N  
ATOM   1503  H   ARG A  98      47.015  99.299  99.449  1.00  0.00           H  
ATOM   1504  HA  ARG A  98      46.503  98.580  96.799  1.00  0.00           H  
ATOM   1505  HB2 ARG A  98      45.161 100.292  98.133  1.00  0.00           H  
ATOM   1506  HB3 ARG A  98      46.515 101.446  97.855  1.00  0.00           H  
ATOM   1507  HG2 ARG A  98      46.205 101.449  95.498  1.00  0.00           H  
ATOM   1508  HG3 ARG A  98      44.920 100.264  95.562  1.00  0.00           H  
ATOM   1509  HD2 ARG A  98      43.871 102.466  95.593  1.00  0.00           H  
ATOM   1510  HD3 ARG A  98      43.960 102.165  97.313  1.00  0.00           H  
ATOM   1511  HE  ARG A  98      46.316 103.516  96.716  1.00  0.00           H  
ATOM   1512 HH11 ARG A  98      43.028 104.372  95.886  1.00  0.00           H  
ATOM   1513 HH12 ARG A  98      43.322 106.055  96.035  1.00  0.00           H  
ATOM   1514 HH21 ARG A  98      46.611 105.560  97.006  1.00  0.00           H  
ATOM   1515 HH22 ARG A  98      45.418 106.791  96.659  1.00  0.00           H  
ATOM   1516  N   TRP A  99      49.177 100.515  96.842  1.00  0.00           N  
ATOM   1517  CA  TRP A  99      50.347 100.759  95.968  1.00  0.00           C  
ATOM   1518  C   TRP A  99      51.168  99.541  95.617  1.00  0.00           C  
ATOM   1519  O   TRP A  99      51.614  99.391  94.536  1.00  0.00           O  
ATOM   1520  CB  TRP A  99      51.139 101.959  96.537  1.00  0.00           C  
ATOM   1521  CG  TRP A  99      52.452 102.320  95.834  1.00  0.00           C  
ATOM   1522  CD1 TRP A  99      53.660 101.818  96.216  1.00  0.00           C  
ATOM   1523  CD2 TRP A  99      52.713 103.248  94.745  1.00  0.00           C  
ATOM   1524  CE2 TRP A  99      54.100 103.126  94.421  1.00  0.00           C  
ATOM   1525  CE3 TRP A  99      51.834 104.005  93.922  1.00  0.00           C  
ATOM   1526  NE1 TRP A  99      54.653 102.294  95.376  1.00  0.00           N  
ATOM   1527  CZ2 TRP A  99      54.583 103.885  93.363  1.00  0.00           C  
ATOM   1528  CZ3 TRP A  99      52.375 104.652  92.780  1.00  0.00           C  
ATOM   1529  CH2 TRP A  99      53.725 104.618  92.530  1.00  0.00           C  
ATOM   1530  H   TRP A  99      49.205 100.759  97.823  1.00  0.00           H  
ATOM   1531  HA  TRP A  99      49.935 101.155  95.039  1.00  0.00           H  
ATOM   1532  HB2 TRP A  99      50.501 102.840  96.471  1.00  0.00           H  
ATOM   1533  HB3 TRP A  99      51.422 101.738  97.566  1.00  0.00           H  
ATOM   1534  HD1 TRP A  99      53.809 101.048  96.958  1.00  0.00           H  
ATOM   1535  HE1 TRP A  99      55.647 102.129  95.457  1.00  0.00           H  
ATOM   1536  HE3 TRP A  99      50.769 104.024  94.099  1.00  0.00           H  
ATOM   1537  HZ2 TRP A  99      55.653 103.862  93.227  1.00  0.00           H  
ATOM   1538  HZ3 TRP A  99      51.812 105.217  92.052  1.00  0.00           H  
ATOM   1539  HH2 TRP A  99      54.095 105.274  91.754  1.00  0.00           H  
ATOM   1540  N   ASN A 100      51.296  98.559  96.537  1.00  0.00           N  
ATOM   1541  CA  ASN A 100      52.102  97.341  96.365  1.00  0.00           C  
ATOM   1542  C   ASN A 100      51.559  96.482  95.260  1.00  0.00           C  
ATOM   1543  O   ASN A 100      52.391  95.816  94.512  1.00  0.00           O  
ATOM   1544  CB  ASN A 100      52.266  96.510  97.646  1.00  0.00           C  
ATOM   1545  CG  ASN A 100      52.956  97.174  98.843  1.00  0.00           C  
ATOM   1546  ND2 ASN A 100      52.586  96.714 100.036  1.00  0.00           N  
ATOM   1547  OD1 ASN A 100      53.910  97.885  98.795  1.00  0.00           O  
ATOM   1548  H   ASN A 100      50.809  98.640  97.418  1.00  0.00           H  
ATOM   1549  HA  ASN A 100      53.141  97.616  96.178  1.00  0.00           H  
ATOM   1550  HB2 ASN A 100      51.292  96.123  97.947  1.00  0.00           H  
ATOM   1551  HB3 ASN A 100      52.742  95.575  97.348  1.00  0.00           H  
ATOM   1552 HD21 ASN A 100      53.225  96.757 100.816  1.00  0.00           H  
ATOM   1553 HD22 ASN A 100      51.744  96.158 100.090  1.00  0.00           H  
ATOM   1554  N   ARG A 101      50.215  96.392  95.035  1.00  0.00           N  
ATOM   1555  CA  ARG A 101      49.500  95.670  93.959  1.00  0.00           C  
ATOM   1556  C   ARG A 101      48.965  96.577  92.853  1.00  0.00           C  
ATOM   1557  O   ARG A 101      48.146  96.084  92.086  1.00  0.00           O  
ATOM   1558  CB  ARG A 101      48.472  94.787  94.649  1.00  0.00           C  
ATOM   1559  CG  ARG A 101      49.126  93.697  95.561  1.00  0.00           C  
ATOM   1560  CD  ARG A 101      48.015  92.766  96.076  1.00  0.00           C  
ATOM   1561  NE  ARG A 101      47.145  92.111  95.076  1.00  0.00           N  
ATOM   1562  CZ  ARG A 101      46.260  91.127  95.210  1.00  0.00           C  
ATOM   1563  NH1 ARG A 101      46.058  90.660  96.373  1.00  0.00           N1+
ATOM   1564  NH2 ARG A 101      45.520  90.626  94.269  1.00  0.00           N  
ATOM   1565  H   ARG A 101      49.639  96.967  95.633  1.00  0.00           H  
ATOM   1566  HA  ARG A 101      50.261  95.158  93.370  1.00  0.00           H  
ATOM   1567  HB2 ARG A 101      47.819  95.413  95.259  1.00  0.00           H  
ATOM   1568  HB3 ARG A 101      47.744  94.277  94.018  1.00  0.00           H  
ATOM   1569  HG2 ARG A 101      49.698  93.103  94.849  1.00  0.00           H  
ATOM   1570  HG3 ARG A 101      49.703  94.005  96.433  1.00  0.00           H  
ATOM   1571  HD2 ARG A 101      48.508  91.979  96.647  1.00  0.00           H  
ATOM   1572  HD3 ARG A 101      47.330  93.376  96.664  1.00  0.00           H  
ATOM   1573  HE  ARG A 101      47.317  92.205  94.085  1.00  0.00           H  
ATOM   1574 HH11 ARG A 101      46.694  90.930  97.110  1.00  0.00           H  
ATOM   1575 HH12 ARG A 101      45.406  89.899  96.492  1.00  0.00           H  
ATOM   1576 HH21 ARG A 101      45.648  91.071  93.372  1.00  0.00           H  
ATOM   1577 HH22 ARG A 101      44.709  90.076  94.515  1.00  0.00           H  
ATOM   1578  N   ARG A 102      49.389  97.859  92.688  1.00  0.00           N  
ATOM   1579  CA  ARG A 102      48.742  98.899  91.854  1.00  0.00           C  
ATOM   1580  C   ARG A 102      48.611  98.611  90.408  1.00  0.00           C  
ATOM   1581  O   ARG A 102      47.947  99.280  89.611  1.00  0.00           O  
ATOM   1582  CB  ARG A 102      49.625 100.181  91.857  1.00  0.00           C  
ATOM   1583  CG  ARG A 102      51.139 100.144  91.403  1.00  0.00           C  
ATOM   1584  CD  ARG A 102      51.890 101.356  91.913  1.00  0.00           C  
ATOM   1585  NE  ARG A 102      53.249 101.278  91.566  1.00  0.00           N  
ATOM   1586  CZ  ARG A 102      54.260 100.555  91.973  1.00  0.00           C  
ATOM   1587  NH1 ARG A 102      53.990  99.483  92.661  1.00  0.00           N1+
ATOM   1588  NH2 ARG A 102      55.483 100.935  91.611  1.00  0.00           N  
ATOM   1589  H   ARG A 102      50.005  98.119  93.444  1.00  0.00           H  
ATOM   1590  HA  ARG A 102      47.766  99.174  92.253  1.00  0.00           H  
ATOM   1591  HB2 ARG A 102      49.201 101.012  91.296  1.00  0.00           H  
ATOM   1592  HB3 ARG A 102      49.650 100.550  92.882  1.00  0.00           H  
ATOM   1593  HG2 ARG A 102      51.523  99.226  91.848  1.00  0.00           H  
ATOM   1594  HG3 ARG A 102      51.201 100.018  90.321  1.00  0.00           H  
ATOM   1595  HD2 ARG A 102      51.462 102.268  91.498  1.00  0.00           H  
ATOM   1596  HD3 ARG A 102      51.787 101.305  92.997  1.00  0.00           H  
ATOM   1597  HE  ARG A 102      53.497 102.007  90.912  1.00  0.00           H  
ATOM   1598 HH11 ARG A 102      53.124  99.472  93.180  1.00  0.00           H  
ATOM   1599 HH12 ARG A 102      54.727  98.831  92.892  1.00  0.00           H  
ATOM   1600 HH21 ARG A 102      55.621 101.791  91.094  1.00  0.00           H  
ATOM   1601 HH22 ARG A 102      56.261 100.524  92.106  1.00  0.00           H  
ATOM   1602  N   LYS A 103      49.232  97.563  89.914  1.00  0.00           N  
ATOM   1603  CA  LYS A 103      49.202  97.032  88.522  1.00  0.00           C  
ATOM   1604  C   LYS A 103      47.863  96.335  88.261  1.00  0.00           C  
ATOM   1605  O   LYS A 103      47.360  96.432  87.175  1.00  0.00           O  
ATOM   1606  CB  LYS A 103      50.405  96.187  88.334  1.00  0.00           C  
ATOM   1607  CG  LYS A 103      50.737  95.799  86.850  1.00  0.00           C  
ATOM   1608  CD  LYS A 103      52.158  95.268  86.723  1.00  0.00           C  
ATOM   1609  CE  LYS A 103      52.316  94.585  85.367  1.00  0.00           C  
ATOM   1610  NZ  LYS A 103      53.583  93.872  85.238  1.00  0.00           N1+
ATOM   1611  H   LYS A 103      49.496  96.903  90.632  1.00  0.00           H  
ATOM   1612  HA  LYS A 103      49.225  97.892  87.853  1.00  0.00           H  
ATOM   1613  HB2 LYS A 103      51.261  96.771  88.673  1.00  0.00           H  
ATOM   1614  HB3 LYS A 103      50.332  95.364  89.046  1.00  0.00           H  
ATOM   1615  HG2 LYS A 103      50.009  95.024  86.609  1.00  0.00           H  
ATOM   1616  HG3 LYS A 103      50.625  96.616  86.138  1.00  0.00           H  
ATOM   1617  HD2 LYS A 103      52.869  96.091  86.795  1.00  0.00           H  
ATOM   1618  HD3 LYS A 103      52.286  94.545  87.528  1.00  0.00           H  
ATOM   1619  HE2 LYS A 103      51.503  93.870  85.242  1.00  0.00           H  
ATOM   1620  HE3 LYS A 103      52.209  95.340  84.587  1.00  0.00           H  
ATOM   1621  HZ1 LYS A 103      54.306  94.576  85.188  1.00  0.00           H  
ATOM   1622  HZ2 LYS A 103      53.677  93.295  86.062  1.00  0.00           H  
ATOM   1623  HZ3 LYS A 103      53.694  93.235  84.462  1.00  0.00           H  
ATOM   1624  N   GLU A 104      47.342  95.563  89.261  1.00  0.00           N  
ATOM   1625  CA  GLU A 104      46.030  94.855  89.192  1.00  0.00           C  
ATOM   1626  C   GLU A 104      44.899  95.862  89.124  1.00  0.00           C  
ATOM   1627  O   GLU A 104      44.780  96.695  90.082  1.00  0.00           O  
ATOM   1628  CB  GLU A 104      46.072  93.935  90.471  1.00  0.00           C  
ATOM   1629  CG  GLU A 104      47.248  92.901  90.333  1.00  0.00           C  
ATOM   1630  CD  GLU A 104      47.200  92.016  91.508  1.00  0.00           C  
ATOM   1631  OE1 GLU A 104      46.345  91.120  91.495  1.00  0.00           O  
ATOM   1632  OE2 GLU A 104      48.035  92.167  92.397  1.00  0.00           O1-
ATOM   1633  H   GLU A 104      47.798  95.759  90.141  1.00  0.00           H  
ATOM   1634  HA  GLU A 104      46.032  94.174  88.342  1.00  0.00           H  
ATOM   1635  HB2 GLU A 104      46.230  94.551  91.357  1.00  0.00           H  
ATOM   1636  HB3 GLU A 104      45.113  93.417  90.503  1.00  0.00           H  
ATOM   1637  HG2 GLU A 104      47.099  92.305  89.432  1.00  0.00           H  
ATOM   1638  HG3 GLU A 104      48.202  93.425  90.391  1.00  0.00           H  
ATOM   1639  N   PRO A 105      44.163  96.025  87.986  1.00  0.00           N  
ATOM   1640  CA  PRO A 105      43.205  97.133  87.733  1.00  0.00           C  
ATOM   1641  C   PRO A 105      42.050  97.367  88.761  1.00  0.00           C  
ATOM   1642  O   PRO A 105      41.431  98.421  88.874  1.00  0.00           O  
ATOM   1643  CB  PRO A 105      42.771  97.027  86.293  1.00  0.00           C  
ATOM   1644  CG  PRO A 105      43.157  95.591  85.859  1.00  0.00           C  
ATOM   1645  CD  PRO A 105      44.359  95.190  86.763  1.00  0.00           C  
ATOM   1646  HA  PRO A 105      43.682  98.114  87.752  1.00  0.00           H  
ATOM   1647  HB2 PRO A 105      41.697  97.176  86.176  1.00  0.00           H  
ATOM   1648  HB3 PRO A 105      43.419  97.689  85.719  1.00  0.00           H  
ATOM   1649  HG2 PRO A 105      42.379  94.845  86.021  1.00  0.00           H  
ATOM   1650  HG3 PRO A 105      43.529  95.547  84.835  1.00  0.00           H  
ATOM   1651  HD2 PRO A 105      44.304  94.105  86.854  1.00  0.00           H  
ATOM   1652  HD3 PRO A 105      45.184  95.566  86.156  1.00  0.00           H  
ATOM   1653  N   ALA A 106      41.794  96.344  89.597  1.00  0.00           N  
ATOM   1654  CA  ALA A 106      40.861  96.401  90.757  1.00  0.00           C  
ATOM   1655  C   ALA A 106      41.535  97.129  91.889  1.00  0.00           C  
ATOM   1656  O   ALA A 106      40.791  97.901  92.470  1.00  0.00           O  
ATOM   1657  CB  ALA A 106      40.458  94.973  91.160  1.00  0.00           C  
ATOM   1658  H   ALA A 106      42.350  95.552  89.304  1.00  0.00           H  
ATOM   1659  HA  ALA A 106      39.990  96.986  90.461  1.00  0.00           H  
ATOM   1660  HB1 ALA A 106      41.188  94.450  91.777  1.00  0.00           H  
ATOM   1661  HB2 ALA A 106      39.565  95.040  91.782  1.00  0.00           H  
ATOM   1662  HB3 ALA A 106      40.223  94.295  90.339  1.00  0.00           H  
ATOM   1663  N   PHE A 107      42.865  97.058  92.074  1.00  0.00           N  
ATOM   1664  CA  PHE A 107      43.554  98.001  92.928  1.00  0.00           C  
ATOM   1665  C   PHE A 107      43.809  99.438  92.360  1.00  0.00           C  
ATOM   1666  O   PHE A 107      43.840 100.390  93.054  1.00  0.00           O  
ATOM   1667  CB  PHE A 107      44.856  97.287  93.487  1.00  0.00           C  
ATOM   1668  CG  PHE A 107      44.579  96.038  94.214  1.00  0.00           C  
ATOM   1669  CD1 PHE A 107      44.369  94.823  93.584  1.00  0.00           C  
ATOM   1670  CD2 PHE A 107      44.558  96.114  95.618  1.00  0.00           C  
ATOM   1671  CE1 PHE A 107      44.074  93.659  94.314  1.00  0.00           C  
ATOM   1672  CE2 PHE A 107      44.278  94.930  96.378  1.00  0.00           C  
ATOM   1673  CZ  PHE A 107      43.989  93.750  95.699  1.00  0.00           C  
ATOM   1674  H   PHE A 107      43.425  96.517  91.431  1.00  0.00           H  
ATOM   1675  HA  PHE A 107      42.916  98.233  93.781  1.00  0.00           H  
ATOM   1676  HB2 PHE A 107      45.429  97.000  92.605  1.00  0.00           H  
ATOM   1677  HB3 PHE A 107      45.459  98.000  94.051  1.00  0.00           H  
ATOM   1678  HD1 PHE A 107      44.184  94.748  92.523  1.00  0.00           H  
ATOM   1679  HD2 PHE A 107      44.795  97.034  96.133  1.00  0.00           H  
ATOM   1680  HE1 PHE A 107      43.654  92.829  93.767  1.00  0.00           H  
ATOM   1681  HE2 PHE A 107      44.168  94.895  97.452  1.00  0.00           H  
ATOM   1682  HZ  PHE A 107      43.541  93.000  96.335  1.00  0.00           H  
ATOM   1683  N   ASP A 108      43.908  99.625  91.049  1.00  0.00           N  
ATOM   1684  CA  ASP A 108      44.025 100.874  90.402  1.00  0.00           C  
ATOM   1685  C   ASP A 108      42.638 101.593  90.571  1.00  0.00           C  
ATOM   1686  O   ASP A 108      42.638 102.753  90.858  1.00  0.00           O  
ATOM   1687  CB  ASP A 108      44.332 100.701  88.895  1.00  0.00           C  
ATOM   1688  CG  ASP A 108      44.381 102.013  88.157  1.00  0.00           C  
ATOM   1689  OD1 ASP A 108      44.820 103.100  88.679  1.00  0.00           O  
ATOM   1690  OD2 ASP A 108      43.831 102.116  87.024  1.00  0.00           O1-
ATOM   1691  H   ASP A 108      44.157  98.789  90.540  1.00  0.00           H  
ATOM   1692  HA  ASP A 108      44.897 101.387  90.807  1.00  0.00           H  
ATOM   1693  HB2 ASP A 108      45.216 100.082  88.740  1.00  0.00           H  
ATOM   1694  HB3 ASP A 108      43.522 100.098  88.483  1.00  0.00           H  
ATOM   1695  N   LYS A 109      41.547 100.877  90.445  1.00  0.00           N  
ATOM   1696  CA  LYS A 109      40.193 101.365  90.675  1.00  0.00           C  
ATOM   1697  C   LYS A 109      39.888 101.682  92.205  1.00  0.00           C  
ATOM   1698  O   LYS A 109      38.905 102.466  92.494  1.00  0.00           O  
ATOM   1699  CB  LYS A 109      39.097 100.459  90.126  1.00  0.00           C  
ATOM   1700  CG  LYS A 109      37.620 100.795  90.281  1.00  0.00           C  
ATOM   1701  CD  LYS A 109      37.271 102.107  89.561  1.00  0.00           C  
ATOM   1702  CE  LYS A 109      35.891 102.617  89.857  1.00  0.00           C  
ATOM   1703  NZ  LYS A 109      35.792 104.013  89.304  1.00  0.00           N1+
ATOM   1704  H   LYS A 109      41.703  99.914  90.182  1.00  0.00           H  
ATOM   1705  HA  LYS A 109      40.190 102.327  90.163  1.00  0.00           H  
ATOM   1706  HB2 LYS A 109      39.292 100.347  89.059  1.00  0.00           H  
ATOM   1707  HB3 LYS A 109      39.363  99.505  90.582  1.00  0.00           H  
ATOM   1708  HG2 LYS A 109      37.066 100.021  89.750  1.00  0.00           H  
ATOM   1709  HG3 LYS A 109      37.349 100.711  91.332  1.00  0.00           H  
ATOM   1710  HD2 LYS A 109      38.003 102.822  89.938  1.00  0.00           H  
ATOM   1711  HD3 LYS A 109      37.448 101.982  88.493  1.00  0.00           H  
ATOM   1712  HE2 LYS A 109      35.170 101.876  89.513  1.00  0.00           H  
ATOM   1713  HE3 LYS A 109      35.863 102.769  90.936  1.00  0.00           H  
ATOM   1714  HZ1 LYS A 109      35.016 104.544  89.672  1.00  0.00           H  
ATOM   1715  HZ2 LYS A 109      36.698 104.349  89.599  1.00  0.00           H  
ATOM   1716  HZ3 LYS A 109      35.772 104.048  88.296  1.00  0.00           H  
ATOM   1717  N   TRP A 110      40.609 101.106  93.160  1.00  0.00           N  
ATOM   1718  CA  TRP A 110      40.251 101.180  94.577  1.00  0.00           C  
ATOM   1719  C   TRP A 110      40.405 102.612  95.093  1.00  0.00           C  
ATOM   1720  O   TRP A 110      41.542 103.124  95.074  1.00  0.00           O  
ATOM   1721  CB  TRP A 110      41.199 100.214  95.402  1.00  0.00           C  
ATOM   1722  CG  TRP A 110      40.941 100.154  96.893  1.00  0.00           C  
ATOM   1723  CD1 TRP A 110      39.830 100.472  97.484  1.00  0.00           C  
ATOM   1724  CD2 TRP A 110      41.793  99.500  97.838  1.00  0.00           C  
ATOM   1725  CE2 TRP A 110      41.107  99.510  99.090  1.00  0.00           C  
ATOM   1726  CE3 TRP A 110      43.008  98.791  97.757  1.00  0.00           C  
ATOM   1727  NE1 TRP A 110      39.968 100.205  98.826  1.00  0.00           N  
ATOM   1728  CZ2 TRP A 110      41.641  98.861 100.175  1.00  0.00           C  
ATOM   1729  CZ3 TRP A 110      43.662  98.231  98.891  1.00  0.00           C  
ATOM   1730  CH2 TRP A 110      42.926  98.309 100.096  1.00  0.00           C  
ATOM   1731  H   TRP A 110      41.270 100.388  92.897  1.00  0.00           H  
ATOM   1732  HA  TRP A 110      39.215 100.981  94.852  1.00  0.00           H  
ATOM   1733  HB2 TRP A 110      41.162  99.180  95.058  1.00  0.00           H  
ATOM   1734  HB3 TRP A 110      42.250 100.503  95.377  1.00  0.00           H  
ATOM   1735  HD1 TRP A 110      38.951 100.806  96.952  1.00  0.00           H  
ATOM   1736  HE1 TRP A 110      39.225 100.313  99.501  1.00  0.00           H  
ATOM   1737  HE3 TRP A 110      43.457  98.818  96.775  1.00  0.00           H  
ATOM   1738  HZ2 TRP A 110      41.177  98.909 101.149  1.00  0.00           H  
ATOM   1739  HZ3 TRP A 110      44.676  97.860  98.931  1.00  0.00           H  
ATOM   1740  HH2 TRP A 110      43.342  97.788 100.946  1.00  0.00           H  
ATOM   1741  N   VAL A 111      39.295 103.313  95.343  1.00  0.00           N  
ATOM   1742  CA  VAL A 111      39.286 104.691  95.912  1.00  0.00           C  
ATOM   1743  C   VAL A 111      39.358 104.557  97.429  1.00  0.00           C  
ATOM   1744  O   VAL A 111      38.629 103.711  98.033  1.00  0.00           O  
ATOM   1745  CB  VAL A 111      38.106 105.574  95.378  1.00  0.00           C  
ATOM   1746  CG1 VAL A 111      38.164 106.996  95.984  1.00  0.00           C  
ATOM   1747  CG2 VAL A 111      38.020 105.616  93.852  1.00  0.00           C  
ATOM   1748  H   VAL A 111      38.407 102.834  95.390  1.00  0.00           H  
ATOM   1749  HA  VAL A 111      40.160 105.240  95.561  1.00  0.00           H  
ATOM   1750  HB  VAL A 111      37.172 105.128  95.718  1.00  0.00           H  
ATOM   1751 HG11 VAL A 111      37.879 106.964  97.035  1.00  0.00           H  
ATOM   1752 HG12 VAL A 111      39.154 107.416  95.805  1.00  0.00           H  
ATOM   1753 HG13 VAL A 111      37.488 107.665  95.449  1.00  0.00           H  
ATOM   1754 HG21 VAL A 111      37.859 104.592  93.514  1.00  0.00           H  
ATOM   1755 HG22 VAL A 111      37.298 106.351  93.496  1.00  0.00           H  
ATOM   1756 HG23 VAL A 111      39.046 105.801  93.536  1.00  0.00           H  
ATOM   1757  N   ILE A 112      40.172 105.460  98.091  1.00  0.00           N  
ATOM   1758  CA  ILE A 112      40.261 105.554  99.629  1.00  0.00           C  
ATOM   1759  C   ILE A 112      40.101 107.006  99.988  1.00  0.00           C  
ATOM   1760  O   ILE A 112      40.472 107.798  99.156  1.00  0.00           O  
ATOM   1761  CB  ILE A 112      41.610 104.833 100.042  1.00  0.00           C  
ATOM   1762  CG1 ILE A 112      41.626 103.364  99.614  1.00  0.00           C  
ATOM   1763  CG2 ILE A 112      41.822 105.042 101.548  1.00  0.00           C  
ATOM   1764  CD1 ILE A 112      42.641 102.425 100.334  1.00  0.00           C  
ATOM   1765  H   ILE A 112      40.844 105.939  97.507  1.00  0.00           H  
ATOM   1766  HA  ILE A 112      39.386 104.991  99.955  1.00  0.00           H  
ATOM   1767  HB  ILE A 112      42.431 105.298  99.496  1.00  0.00           H  
ATOM   1768 HG12 ILE A 112      40.642 102.895  99.613  1.00  0.00           H  
ATOM   1769 HG13 ILE A 112      41.910 103.330  98.563  1.00  0.00           H  
ATOM   1770 HG21 ILE A 112      40.856 104.838 102.011  1.00  0.00           H  
ATOM   1771 HG22 ILE A 112      42.434 104.300 102.061  1.00  0.00           H  
ATOM   1772 HG23 ILE A 112      42.068 106.072 101.805  1.00  0.00           H  
ATOM   1773 HD11 ILE A 112      42.317 102.225 101.355  1.00  0.00           H  
ATOM   1774 HD12 ILE A 112      42.749 101.554  99.687  1.00  0.00           H  
ATOM   1775 HD13 ILE A 112      43.627 102.889 100.352  1.00  0.00           H  
ATOM   1776  N   GLU A 113      39.575 107.286 101.172  1.00  0.00           N  
ATOM   1777  CA  GLU A 113      39.058 108.608 101.715  1.00  0.00           C  
ATOM   1778  C   GLU A 113      38.903 108.514 103.222  1.00  0.00           C  
ATOM   1779  O   GLU A 113      38.654 107.436 103.846  1.00  0.00           O  
ATOM   1780  CB  GLU A 113      37.788 109.042 100.979  1.00  0.00           C  
ATOM   1781  CG  GLU A 113      37.076 110.288 101.462  1.00  0.00           C  
ATOM   1782  CD  GLU A 113      37.857 111.657 101.471  1.00  0.00           C  
ATOM   1783  OE1 GLU A 113      37.281 112.735 101.125  1.00  0.00           O  
ATOM   1784  OE2 GLU A 113      39.045 111.664 101.847  1.00  0.00           O1-
ATOM   1785  H   GLU A 113      39.292 106.479 101.710  1.00  0.00           H  
ATOM   1786  HA  GLU A 113      39.800 109.396 101.591  1.00  0.00           H  
ATOM   1787  HB2 GLU A 113      38.273 109.217 100.019  1.00  0.00           H  
ATOM   1788  HB3 GLU A 113      37.082 108.218 100.873  1.00  0.00           H  
ATOM   1789  HG2 GLU A 113      36.104 110.357 100.975  1.00  0.00           H  
ATOM   1790  HG3 GLU A 113      36.804 110.089 102.499  1.00  0.00           H  
ATOM   1791  N   GLU A 114      39.059 109.638 103.940  1.00  0.00           N  
ATOM   1792  CA  GLU A 114      38.982 109.777 105.399  1.00  0.00           C  
ATOM   1793  C   GLU A 114      37.824 110.723 105.737  1.00  0.00           C  
ATOM   1794  O   GLU A 114      37.857 111.908 105.461  1.00  0.00           O  
ATOM   1795  CB  GLU A 114      40.352 110.369 105.910  1.00  0.00           C  
ATOM   1796  CG  GLU A 114      40.364 110.954 107.335  1.00  0.00           C  
ATOM   1797  CD  GLU A 114      41.702 111.669 107.692  1.00  0.00           C  
ATOM   1798  OE1 GLU A 114      42.547 111.810 106.791  1.00  0.00           O  
ATOM   1799  OE2 GLU A 114      41.904 112.165 108.818  1.00  0.00           O1-
ATOM   1800  H   GLU A 114      39.334 110.463 103.427  1.00  0.00           H  
ATOM   1801  HA  GLU A 114      38.764 108.813 105.859  1.00  0.00           H  
ATOM   1802  HB2 GLU A 114      41.107 109.584 105.869  1.00  0.00           H  
ATOM   1803  HB3 GLU A 114      40.689 111.197 105.285  1.00  0.00           H  
ATOM   1804  HG2 GLU A 114      39.558 111.680 107.451  1.00  0.00           H  
ATOM   1805  HG3 GLU A 114      40.150 110.203 108.095  1.00  0.00           H  
ATOM   1806  N   ALA A 115      36.795 110.140 106.277  1.00  0.00           N  
ATOM   1807  CA  ALA A 115      35.588 110.834 106.565  1.00  0.00           C  
ATOM   1808  C   ALA A 115      34.934 110.258 107.862  1.00  0.00           C  
ATOM   1809  O   ALA A 115      35.182 109.041 108.068  1.00  0.00           O  
ATOM   1810  CB  ALA A 115      34.702 110.655 105.383  1.00  0.00           C  
ATOM   1811  H   ALA A 115      36.885 109.161 106.509  1.00  0.00           H  
ATOM   1812  HA  ALA A 115      35.777 111.884 106.790  1.00  0.00           H  
ATOM   1813  HB1 ALA A 115      35.189 111.035 104.485  1.00  0.00           H  
ATOM   1814  HB2 ALA A 115      34.570 109.582 105.243  1.00  0.00           H  
ATOM   1815  HB3 ALA A 115      33.732 111.099 105.605  1.00  0.00           H  
ATOM   1816  N   ASN A 116      34.148 110.977 108.705  1.00  0.00           N  
ATOM   1817  CA  ASN A 116      33.370 110.482 109.823  1.00  0.00           C  
ATOM   1818  C   ASN A 116      31.958 110.074 109.463  1.00  0.00           C  
ATOM   1819  O   ASN A 116      31.254 110.777 108.700  1.00  0.00           O  
ATOM   1820  CB  ASN A 116      33.425 111.532 110.918  1.00  0.00           C  
ATOM   1821  CG  ASN A 116      32.948 111.017 112.245  1.00  0.00           C  
ATOM   1822  ND2 ASN A 116      33.385 111.581 113.361  1.00  0.00           N  
ATOM   1823  OD1 ASN A 116      31.987 110.241 112.312  1.00  0.00           O  
ATOM   1824  H   ASN A 116      33.812 111.882 108.409  1.00  0.00           H  
ATOM   1825  HA  ASN A 116      33.891 109.594 110.178  1.00  0.00           H  
ATOM   1826  HB2 ASN A 116      34.459 111.877 110.902  1.00  0.00           H  
ATOM   1827  HB3 ASN A 116      32.736 112.333 110.654  1.00  0.00           H  
ATOM   1828 HD21 ASN A 116      32.812 111.386 114.170  1.00  0.00           H  
ATOM   1829 HD22 ASN A 116      34.116 112.277 113.396  1.00  0.00           H  
ATOM   1830  N   TRP A 117      31.505 108.958 109.960  1.00  0.00           N  
ATOM   1831  CA  TRP A 117      30.061 108.529 109.799  1.00  0.00           C  
ATOM   1832  C   TRP A 117      28.987 109.539 110.263  1.00  0.00           C  
ATOM   1833  O   TRP A 117      27.909 109.488 109.680  1.00  0.00           O  
ATOM   1834  CB  TRP A 117      29.686 107.281 110.725  1.00  0.00           C  
ATOM   1835  CG  TRP A 117      30.627 106.068 110.667  1.00  0.00           C  
ATOM   1836  CD1 TRP A 117      31.325 105.674 109.620  1.00  0.00           C  
ATOM   1837  CD2 TRP A 117      31.064 105.258 111.786  1.00  0.00           C  
ATOM   1838  CE2 TRP A 117      32.026 104.359 111.339  1.00  0.00           C  
ATOM   1839  CE3 TRP A 117      30.832 105.182 113.191  1.00  0.00           C  
ATOM   1840  NE1 TRP A 117      32.123 104.621 110.015  1.00  0.00           N  
ATOM   1841  CZ2 TRP A 117      32.714 103.454 112.206  1.00  0.00           C  
ATOM   1842  CZ3 TRP A 117      31.443 104.316 114.052  1.00  0.00           C  
ATOM   1843  CH2 TRP A 117      32.363 103.448 113.545  1.00  0.00           C  
ATOM   1844  H   TRP A 117      32.040 108.266 110.466  1.00  0.00           H  
ATOM   1845  HA  TRP A 117      29.904 108.307 108.744  1.00  0.00           H  
ATOM   1846  HB2 TRP A 117      29.626 107.648 111.749  1.00  0.00           H  
ATOM   1847  HB3 TRP A 117      28.653 107.005 110.510  1.00  0.00           H  
ATOM   1848  HD1 TRP A 117      31.402 106.188 108.673  1.00  0.00           H  
ATOM   1849  HE1 TRP A 117      32.693 104.093 109.371  1.00  0.00           H  
ATOM   1850  HE3 TRP A 117      30.050 105.789 113.622  1.00  0.00           H  
ATOM   1851  HZ2 TRP A 117      33.532 102.860 111.828  1.00  0.00           H  
ATOM   1852  HZ3 TRP A 117      31.272 104.387 115.116  1.00  0.00           H  
ATOM   1853  HH2 TRP A 117      32.853 102.799 114.257  1.00  0.00           H  
ATOM   1854  N   LEU A 118      29.202 110.410 111.242  1.00  0.00           N  
ATOM   1855  CA  LEU A 118      28.208 111.345 111.580  1.00  0.00           C  
ATOM   1856  C   LEU A 118      28.088 112.431 110.468  1.00  0.00           C  
ATOM   1857  O   LEU A 118      27.093 113.140 110.573  1.00  0.00           O  
ATOM   1858  CB  LEU A 118      28.773 112.014 112.881  1.00  0.00           C  
ATOM   1859  CG  LEU A 118      28.409 111.168 114.192  1.00  0.00           C  
ATOM   1860  CD1 LEU A 118      29.373 109.963 114.391  1.00  0.00           C  
ATOM   1861  CD2 LEU A 118      28.581 112.080 115.361  1.00  0.00           C  
ATOM   1862  H   LEU A 118      30.075 110.297 111.736  1.00  0.00           H  
ATOM   1863  HA  LEU A 118      27.235 110.906 111.803  1.00  0.00           H  
ATOM   1864  HB2 LEU A 118      29.828 112.268 112.778  1.00  0.00           H  
ATOM   1865  HB3 LEU A 118      28.225 112.956 112.922  1.00  0.00           H  
ATOM   1866  HG  LEU A 118      27.393 110.787 114.096  1.00  0.00           H  
ATOM   1867 HD11 LEU A 118      29.136 109.241 113.610  1.00  0.00           H  
ATOM   1868 HD12 LEU A 118      30.439 110.186 114.347  1.00  0.00           H  
ATOM   1869 HD13 LEU A 118      29.104 109.497 115.338  1.00  0.00           H  
ATOM   1870 HD21 LEU A 118      29.588 112.489 115.303  1.00  0.00           H  
ATOM   1871 HD22 LEU A 118      27.864 112.901 115.336  1.00  0.00           H  
ATOM   1872 HD23 LEU A 118      28.408 111.507 116.273  1.00  0.00           H  
ATOM   1873  N   THR A 119      29.094 112.609 109.548  1.00  0.00           N  
ATOM   1874  CA  THR A 119      29.097 113.831 108.677  1.00  0.00           C  
ATOM   1875  C   THR A 119      29.134 113.566 107.207  1.00  0.00           C  
ATOM   1876  O   THR A 119      29.278 114.561 106.450  1.00  0.00           O  
ATOM   1877  CB  THR A 119      30.234 114.772 109.229  1.00  0.00           C  
ATOM   1878  CG2 THR A 119      30.227 115.157 110.810  1.00  0.00           C  
ATOM   1879  OG1 THR A 119      31.559 114.373 108.946  1.00  0.00           O  
ATOM   1880  H   THR A 119      29.908 112.046 109.745  1.00  0.00           H  
ATOM   1881  HA  THR A 119      28.137 114.334 108.786  1.00  0.00           H  
ATOM   1882  HB  THR A 119      30.112 115.700 108.670  1.00  0.00           H  
ATOM   1883  HG1 THR A 119      31.772 114.652 108.052  1.00  0.00           H  
ATOM   1884 HG21 THR A 119      29.224 115.464 111.106  1.00  0.00           H  
ATOM   1885 HG22 THR A 119      30.502 114.287 111.406  1.00  0.00           H  
ATOM   1886 HG23 THR A 119      31.014 115.866 111.066  1.00  0.00           H  
ATOM   1887  N   LEU A 120      28.994 112.319 106.757  1.00  0.00           N  
ATOM   1888  CA  LEU A 120      29.145 111.875 105.340  1.00  0.00           C  
ATOM   1889  C   LEU A 120      28.191 112.607 104.451  1.00  0.00           C  
ATOM   1890  O   LEU A 120      28.452 112.947 103.312  1.00  0.00           O  
ATOM   1891  CB  LEU A 120      28.813 110.328 105.131  1.00  0.00           C  
ATOM   1892  CG  LEU A 120      29.446 109.393 106.093  1.00  0.00           C  
ATOM   1893  CD1 LEU A 120      28.950 107.920 105.859  1.00  0.00           C  
ATOM   1894  CD2 LEU A 120      30.998 109.353 105.880  1.00  0.00           C  
ATOM   1895  H   LEU A 120      28.802 111.654 107.491  1.00  0.00           H  
ATOM   1896  HA  LEU A 120      30.135 112.146 104.972  1.00  0.00           H  
ATOM   1897  HB2 LEU A 120      27.734 110.183 105.169  1.00  0.00           H  
ATOM   1898  HB3 LEU A 120      29.042 109.987 104.122  1.00  0.00           H  
ATOM   1899  HG  LEU A 120      29.191 109.694 107.109  1.00  0.00           H  
ATOM   1900 HD11 LEU A 120      28.804 107.815 104.784  1.00  0.00           H  
ATOM   1901 HD12 LEU A 120      29.641 107.149 106.201  1.00  0.00           H  
ATOM   1902 HD13 LEU A 120      27.977 107.720 106.308  1.00  0.00           H  
ATOM   1903 HD21 LEU A 120      31.455 110.275 106.241  1.00  0.00           H  
ATOM   1904 HD22 LEU A 120      31.434 108.549 106.474  1.00  0.00           H  
ATOM   1905 HD23 LEU A 120      31.278 109.083 104.863  1.00  0.00           H  
ATOM   1906  N   ASP A 121      26.963 112.904 105.038  1.00  0.00           N  
ATOM   1907  CA  ASP A 121      25.804 113.640 104.422  1.00  0.00           C  
ATOM   1908  C   ASP A 121      26.115 115.040 103.845  1.00  0.00           C  
ATOM   1909  O   ASP A 121      25.233 115.624 103.242  1.00  0.00           O  
ATOM   1910  CB  ASP A 121      24.628 113.656 105.456  1.00  0.00           C  
ATOM   1911  CG  ASP A 121      23.206 113.935 104.971  1.00  0.00           C  
ATOM   1912  OD1 ASP A 121      22.937 113.759 103.759  1.00  0.00           O  
ATOM   1913  OD2 ASP A 121      22.316 114.269 105.782  1.00  0.00           O1-
ATOM   1914  H   ASP A 121      26.878 112.504 105.962  1.00  0.00           H  
ATOM   1915  HA  ASP A 121      25.436 112.942 103.670  1.00  0.00           H  
ATOM   1916  HB2 ASP A 121      24.697 112.664 105.901  1.00  0.00           H  
ATOM   1917  HB3 ASP A 121      24.827 114.396 106.232  1.00  0.00           H  
ATOM   1918  N   LYS A 122      27.392 115.497 104.019  1.00  0.00           N  
ATOM   1919  CA  LYS A 122      28.037 116.646 103.407  1.00  0.00           C  
ATOM   1920  C   LYS A 122      29.502 116.324 103.052  1.00  0.00           C  
ATOM   1921  O   LYS A 122      29.920 116.670 101.934  1.00  0.00           O  
ATOM   1922  CB  LYS A 122      27.868 117.946 104.222  1.00  0.00           C  
ATOM   1923  CG  LYS A 122      28.424 117.770 105.660  1.00  0.00           C  
ATOM   1924  CD  LYS A 122      28.309 119.016 106.608  1.00  0.00           C  
ATOM   1925  CE  LYS A 122      28.706 118.690 108.019  1.00  0.00           C  
ATOM   1926  NZ  LYS A 122      28.163 119.785 108.854  1.00  0.00           N1+
ATOM   1927  H   LYS A 122      27.977 115.001 104.675  1.00  0.00           H  
ATOM   1928  HA  LYS A 122      27.610 116.737 102.409  1.00  0.00           H  
ATOM   1929  HB2 LYS A 122      28.357 118.745 103.665  1.00  0.00           H  
ATOM   1930  HB3 LYS A 122      26.792 118.088 104.321  1.00  0.00           H  
ATOM   1931  HG2 LYS A 122      27.838 116.965 106.104  1.00  0.00           H  
ATOM   1932  HG3 LYS A 122      29.432 117.357 105.677  1.00  0.00           H  
ATOM   1933  HD2 LYS A 122      28.941 119.781 106.158  1.00  0.00           H  
ATOM   1934  HD3 LYS A 122      27.266 119.322 106.523  1.00  0.00           H  
ATOM   1935  HE2 LYS A 122      28.257 117.720 108.232  1.00  0.00           H  
ATOM   1936  HE3 LYS A 122      29.783 118.604 108.165  1.00  0.00           H  
ATOM   1937  HZ1 LYS A 122      27.169 119.608 108.886  1.00  0.00           H  
ATOM   1938  HZ2 LYS A 122      28.477 119.763 109.814  1.00  0.00           H  
ATOM   1939  HZ3 LYS A 122      28.392 120.671 108.427  1.00  0.00           H  
ATOM   1940  N   ASP A 123      30.335 115.704 103.867  1.00  0.00           N  
ATOM   1941  CA  ASP A 123      31.673 115.392 103.569  1.00  0.00           C  
ATOM   1942  C   ASP A 123      31.881 114.336 102.415  1.00  0.00           C  
ATOM   1943  O   ASP A 123      33.055 114.209 102.083  1.00  0.00           O  
ATOM   1944  CB  ASP A 123      32.310 115.015 104.903  1.00  0.00           C  
ATOM   1945  CG  ASP A 123      32.581 116.133 105.865  1.00  0.00           C  
ATOM   1946  OD1 ASP A 123      32.967 115.919 107.036  1.00  0.00           O  
ATOM   1947  OD2 ASP A 123      32.225 117.319 105.544  1.00  0.00           O1-
ATOM   1948  H   ASP A 123      29.994 115.493 104.794  1.00  0.00           H  
ATOM   1949  HA  ASP A 123      32.167 116.269 103.154  1.00  0.00           H  
ATOM   1950  HB2 ASP A 123      31.644 114.260 105.318  1.00  0.00           H  
ATOM   1951  HB3 ASP A 123      33.273 114.573 104.644  1.00  0.00           H  
ATOM   1952  N   VAL A 124      30.889 113.698 101.821  1.00  0.00           N  
ATOM   1953  CA  VAL A 124      31.052 112.682 100.730  1.00  0.00           C  
ATOM   1954  C   VAL A 124      30.124 113.014  99.597  1.00  0.00           C  
ATOM   1955  O   VAL A 124      28.984 113.336  99.859  1.00  0.00           O  
ATOM   1956  CB  VAL A 124      30.706 111.210 101.260  1.00  0.00           C  
ATOM   1957  CG1 VAL A 124      30.824 110.075 100.167  1.00  0.00           C  
ATOM   1958  CG2 VAL A 124      31.601 110.805 102.387  1.00  0.00           C  
ATOM   1959  H   VAL A 124      29.929 113.991 101.936  1.00  0.00           H  
ATOM   1960  HA  VAL A 124      32.068 112.820 100.363  1.00  0.00           H  
ATOM   1961  HB  VAL A 124      29.663 111.190 101.578  1.00  0.00           H  
ATOM   1962 HG11 VAL A 124      31.841 109.982  99.784  1.00  0.00           H  
ATOM   1963 HG12 VAL A 124      30.640 109.052 100.496  1.00  0.00           H  
ATOM   1964 HG13 VAL A 124      30.118 110.301  99.369  1.00  0.00           H  
ATOM   1965 HG21 VAL A 124      32.614 110.839 101.985  1.00  0.00           H  
ATOM   1966 HG22 VAL A 124      31.532 111.529 103.199  1.00  0.00           H  
ATOM   1967 HG23 VAL A 124      31.312 109.793 102.666  1.00  0.00           H  
ATOM   1968  N   PRO A 125      30.536 113.011  98.320  1.00  0.00           N  
ATOM   1969  CA  PRO A 125      29.668 113.360  97.150  1.00  0.00           C  
ATOM   1970  C   PRO A 125      28.250 112.654  97.144  1.00  0.00           C  
ATOM   1971  O   PRO A 125      28.128 111.452  97.137  1.00  0.00           O  
ATOM   1972  CB  PRO A 125      30.565 112.942  95.976  1.00  0.00           C  
ATOM   1973  CG  PRO A 125      32.036 113.183  96.339  1.00  0.00           C  
ATOM   1974  CD  PRO A 125      31.890 112.992  97.834  1.00  0.00           C  
ATOM   1975  HA  PRO A 125      29.643 114.450  97.125  1.00  0.00           H  
ATOM   1976  HB2 PRO A 125      30.420 111.878  95.796  1.00  0.00           H  
ATOM   1977  HB3 PRO A 125      30.321 113.443  95.039  1.00  0.00           H  
ATOM   1978  HG2 PRO A 125      32.710 112.472  95.860  1.00  0.00           H  
ATOM   1979  HG3 PRO A 125      32.360 114.185  96.060  1.00  0.00           H  
ATOM   1980  HD2 PRO A 125      32.393 112.106  98.223  1.00  0.00           H  
ATOM   1981  HD3 PRO A 125      32.467 113.791  98.299  1.00  0.00           H  
ATOM   1982  N   ALA A 126      27.208 113.469  97.046  1.00  0.00           N  
ATOM   1983  CA  ALA A 126      25.820 113.182  97.068  1.00  0.00           C  
ATOM   1984  C   ALA A 126      25.408 112.486  95.783  1.00  0.00           C  
ATOM   1985  O   ALA A 126      25.799 112.936  94.640  1.00  0.00           O  
ATOM   1986  CB  ALA A 126      25.081 114.504  97.195  1.00  0.00           C  
ATOM   1987  H   ALA A 126      27.421 114.456  97.069  1.00  0.00           H  
ATOM   1988  HA  ALA A 126      25.613 112.530  97.915  1.00  0.00           H  
ATOM   1989  HB1 ALA A 126      25.181 115.105  96.291  1.00  0.00           H  
ATOM   1990  HB2 ALA A 126      24.024 114.281  97.334  1.00  0.00           H  
ATOM   1991  HB3 ALA A 126      25.486 115.096  98.014  1.00  0.00           H  
ATOM   1992  N   GLY A 127      24.491 111.524  95.959  1.00  0.00           N  
ATOM   1993  CA  GLY A 127      24.032 110.661  94.828  1.00  0.00           C  
ATOM   1994  C   GLY A 127      23.063 109.585  95.221  1.00  0.00           C  
ATOM   1995  O   GLY A 127      22.438 109.639  96.294  1.00  0.00           O  
ATOM   1996  H   GLY A 127      24.307 111.163  96.884  1.00  0.00           H  
ATOM   1997  HA2 GLY A 127      23.509 111.283  94.102  1.00  0.00           H  
ATOM   1998  HA3 GLY A 127      24.922 110.232  94.367  1.00  0.00           H  
ATOM   1999  N   ASP A 128      22.998 108.533  94.338  1.00  0.00           N  
ATOM   2000  CA  ASP A 128      22.115 107.398  94.523  1.00  0.00           C  
ATOM   2001  C   ASP A 128      22.495 106.488  95.646  1.00  0.00           C  
ATOM   2002  O   ASP A 128      21.654 106.217  96.570  1.00  0.00           O  
ATOM   2003  CB  ASP A 128      21.991 106.722  93.150  1.00  0.00           C  
ATOM   2004  CG  ASP A 128      21.377 107.574  92.017  1.00  0.00           C  
ATOM   2005  OD1 ASP A 128      21.563 107.190  90.845  1.00  0.00           O  
ATOM   2006  OD2 ASP A 128      20.511 108.441  92.299  1.00  0.00           O1-
ATOM   2007  H   ASP A 128      23.667 108.480  93.584  1.00  0.00           H  
ATOM   2008  HA  ASP A 128      21.142 107.821  94.778  1.00  0.00           H  
ATOM   2009  HB2 ASP A 128      22.999 106.490  92.809  1.00  0.00           H  
ATOM   2010  HB3 ASP A 128      21.391 105.812  93.162  1.00  0.00           H  
ATOM   2011  N   GLY A 129      23.692 106.014  95.639  1.00  0.00           N  
ATOM   2012  CA  GLY A 129      24.264 105.185  96.697  1.00  0.00           C  
ATOM   2013  C   GLY A 129      25.042 104.022  96.029  1.00  0.00           C  
ATOM   2014  O   GLY A 129      24.992 103.782  94.811  1.00  0.00           O  
ATOM   2015  H   GLY A 129      24.399 106.266  94.963  1.00  0.00           H  
ATOM   2016  HA2 GLY A 129      25.049 105.786  97.155  1.00  0.00           H  
ATOM   2017  HA3 GLY A 129      23.537 105.003  97.488  1.00  0.00           H  
ATOM   2018  N   PHE A 130      25.841 103.382  96.788  1.00  0.00           N  
ATOM   2019  CA  PHE A 130      26.647 102.183  96.467  1.00  0.00           C  
ATOM   2020  C   PHE A 130      25.807 100.921  96.531  1.00  0.00           C  
ATOM   2021  O   PHE A 130      24.765 100.789  97.206  1.00  0.00           O  
ATOM   2022  CB  PHE A 130      27.955 102.159  97.376  1.00  0.00           C  
ATOM   2023  CG  PHE A 130      28.835 103.326  97.296  1.00  0.00           C  
ATOM   2024  CD1 PHE A 130      28.654 104.477  98.007  1.00  0.00           C  
ATOM   2025  CD2 PHE A 130      29.952 103.213  96.516  1.00  0.00           C  
ATOM   2026  CE1 PHE A 130      29.635 105.472  97.984  1.00  0.00           C  
ATOM   2027  CE2 PHE A 130      30.958 104.150  96.413  1.00  0.00           C  
ATOM   2028  CZ  PHE A 130      30.856 105.282  97.219  1.00  0.00           C  
ATOM   2029  H   PHE A 130      25.919 103.715  97.738  1.00  0.00           H  
ATOM   2030  HA  PHE A 130      26.909 102.194  95.408  1.00  0.00           H  
ATOM   2031  HB2 PHE A 130      27.620 102.054  98.408  1.00  0.00           H  
ATOM   2032  HB3 PHE A 130      28.490 101.222  97.217  1.00  0.00           H  
ATOM   2033  HD1 PHE A 130      27.799 104.663  98.639  1.00  0.00           H  
ATOM   2034  HD2 PHE A 130      30.185 102.332  95.936  1.00  0.00           H  
ATOM   2035  HE1 PHE A 130      29.565 106.337  98.627  1.00  0.00           H  
ATOM   2036  HE2 PHE A 130      31.810 104.020  95.763  1.00  0.00           H  
ATOM   2037  HZ  PHE A 130      31.597 106.067  97.189  1.00  0.00           H  
ATOM   2038  N   ASP A 131      26.115  99.913  95.742  1.00  0.00           N  
ATOM   2039  CA  ASP A 131      25.263  98.655  95.511  1.00  0.00           C  
ATOM   2040  C   ASP A 131      25.261  97.792  96.761  1.00  0.00           C  
ATOM   2041  O   ASP A 131      24.207  97.118  97.057  1.00  0.00           O  
ATOM   2042  CB  ASP A 131      25.806  97.806  94.342  1.00  0.00           C  
ATOM   2043  CG  ASP A 131      25.736  98.605  93.050  1.00  0.00           C  
ATOM   2044  OD1 ASP A 131      26.519  98.332  92.123  1.00  0.00           O  
ATOM   2045  OD2 ASP A 131      24.853  99.448  92.845  1.00  0.00           O1-
ATOM   2046  H   ASP A 131      26.989  99.937  95.237  1.00  0.00           H  
ATOM   2047  HA  ASP A 131      24.256  98.969  95.233  1.00  0.00           H  
ATOM   2048  HB2 ASP A 131      26.803  97.535  94.688  1.00  0.00           H  
ATOM   2049  HB3 ASP A 131      25.212  96.891  94.324  1.00  0.00           H  
ATOM   2050  N   ALA A 132      26.288  97.892  97.571  1.00  0.00           N  
ATOM   2051  CA  ALA A 132      26.388  97.295  98.858  1.00  0.00           C  
ATOM   2052  C   ALA A 132      27.248  98.150  99.804  1.00  0.00           C  
ATOM   2053  O   ALA A 132      28.202  98.736  99.326  1.00  0.00           O  
ATOM   2054  CB  ALA A 132      27.051  95.891  98.732  1.00  0.00           C  
ATOM   2055  H   ALA A 132      27.037  98.560  97.454  1.00  0.00           H  
ATOM   2056  HA  ALA A 132      25.408  97.155  99.315  1.00  0.00           H  
ATOM   2057  HB1 ALA A 132      26.294  95.252  98.279  1.00  0.00           H  
ATOM   2058  HB2 ALA A 132      27.924  95.908  98.080  1.00  0.00           H  
ATOM   2059  HB3 ALA A 132      27.331  95.562  99.733  1.00  0.00           H  
ATOM   2060  N   VAL A 133      26.945  98.077 101.095  1.00  0.00           N  
ATOM   2061  CA  VAL A 133      27.670  98.803 102.101  1.00  0.00           C  
ATOM   2062  C   VAL A 133      28.103  97.759 103.150  1.00  0.00           C  
ATOM   2063  O   VAL A 133      27.329  97.085 103.854  1.00  0.00           O  
ATOM   2064  CB  VAL A 133      26.962 100.034 102.634  1.00  0.00           C  
ATOM   2065  CG1 VAL A 133      27.630 100.648 103.879  1.00  0.00           C  
ATOM   2066  CG2 VAL A 133      26.788 101.117 101.546  1.00  0.00           C  
ATOM   2067  H   VAL A 133      26.116  97.557 101.347  1.00  0.00           H  
ATOM   2068  HA  VAL A 133      28.633  99.208 101.791  1.00  0.00           H  
ATOM   2069  HB  VAL A 133      25.976  99.715 102.971  1.00  0.00           H  
ATOM   2070 HG11 VAL A 133      27.074 101.577 104.005  1.00  0.00           H  
ATOM   2071 HG12 VAL A 133      27.558  99.901 104.668  1.00  0.00           H  
ATOM   2072 HG13 VAL A 133      28.658 100.937 103.660  1.00  0.00           H  
ATOM   2073 HG21 VAL A 133      26.248 101.982 101.931  1.00  0.00           H  
ATOM   2074 HG22 VAL A 133      27.758 101.566 101.329  1.00  0.00           H  
ATOM   2075 HG23 VAL A 133      26.211 100.639 100.754  1.00  0.00           H  
ATOM   2076  N   ILE A 134      29.412  97.833 103.427  1.00  0.00           N  
ATOM   2077  CA  ILE A 134      30.098  96.971 104.430  1.00  0.00           C  
ATOM   2078  C   ILE A 134      30.578  97.833 105.642  1.00  0.00           C  
ATOM   2079  O   ILE A 134      31.228  98.852 105.514  1.00  0.00           O  
ATOM   2080  CB  ILE A 134      31.332  96.217 103.819  1.00  0.00           C  
ATOM   2081  CG1 ILE A 134      31.012  95.107 102.792  1.00  0.00           C  
ATOM   2082  CG2 ILE A 134      32.163  95.521 104.875  1.00  0.00           C  
ATOM   2083  CD1 ILE A 134      30.163  95.308 101.488  1.00  0.00           C  
ATOM   2084  H   ILE A 134      29.988  98.337 102.768  1.00  0.00           H  
ATOM   2085  HA  ILE A 134      29.424  96.173 104.745  1.00  0.00           H  
ATOM   2086  HB  ILE A 134      31.933  97.030 103.412  1.00  0.00           H  
ATOM   2087 HG12 ILE A 134      31.955  94.659 102.480  1.00  0.00           H  
ATOM   2088 HG13 ILE A 134      30.477  94.351 103.367  1.00  0.00           H  
ATOM   2089 HG21 ILE A 134      32.628  96.241 105.549  1.00  0.00           H  
ATOM   2090 HG22 ILE A 134      31.542  94.799 105.405  1.00  0.00           H  
ATOM   2091 HG23 ILE A 134      33.012  94.906 104.578  1.00  0.00           H  
ATOM   2092 HD11 ILE A 134      30.196  94.375 100.926  1.00  0.00           H  
ATOM   2093 HD12 ILE A 134      29.138  95.606 101.712  1.00  0.00           H  
ATOM   2094 HD13 ILE A 134      30.581  96.118 100.890  1.00  0.00           H  
ATOM   2095  N   CYS A 135      30.379  97.332 106.882  1.00  0.00           N  
ATOM   2096  CA  CYS A 135      30.796  97.835 108.192  1.00  0.00           C  
ATOM   2097  C   CYS A 135      30.963  96.614 109.122  1.00  0.00           C  
ATOM   2098  O   CYS A 135      30.085  96.402 109.972  1.00  0.00           O  
ATOM   2099  CB  CYS A 135      29.725  98.835 108.638  1.00  0.00           C  
ATOM   2100  SG  CYS A 135      30.097  99.652 110.168  1.00  0.00           S  
ATOM   2101  H   CYS A 135      29.697  96.587 106.917  1.00  0.00           H  
ATOM   2102  HA  CYS A 135      31.724  98.407 108.198  1.00  0.00           H  
ATOM   2103  HB2 CYS A 135      29.446  99.575 107.888  1.00  0.00           H  
ATOM   2104  HB3 CYS A 135      28.798  98.280 108.783  1.00  0.00           H  
ATOM   2105  HG  CYS A 135      30.075  98.514 110.867  1.00  0.00           H  
ATOM   2106  N   LEU A 136      32.021  95.797 108.951  1.00  0.00           N  
ATOM   2107  CA  LEU A 136      32.403  94.706 109.774  1.00  0.00           C  
ATOM   2108  C   LEU A 136      33.484  95.103 110.816  1.00  0.00           C  
ATOM   2109  O   LEU A 136      34.016  96.191 110.838  1.00  0.00           O  
ATOM   2110  CB  LEU A 136      32.751  93.511 108.803  1.00  0.00           C  
ATOM   2111  CG  LEU A 136      31.486  92.940 108.089  1.00  0.00           C  
ATOM   2112  CD1 LEU A 136      31.967  91.911 107.084  1.00  0.00           C  
ATOM   2113  CD2 LEU A 136      30.465  92.234 108.979  1.00  0.00           C  
ATOM   2114  H   LEU A 136      32.762  96.330 108.518  1.00  0.00           H  
ATOM   2115  HA  LEU A 136      31.511  94.497 110.364  1.00  0.00           H  
ATOM   2116  HB2 LEU A 136      33.358  93.911 107.990  1.00  0.00           H  
ATOM   2117  HB3 LEU A 136      33.250  92.694 109.325  1.00  0.00           H  
ATOM   2118  HG  LEU A 136      30.806  93.654 107.624  1.00  0.00           H  
ATOM   2119 HD11 LEU A 136      31.064  91.487 106.643  1.00  0.00           H  
ATOM   2120 HD12 LEU A 136      32.546  92.268 106.232  1.00  0.00           H  
ATOM   2121 HD13 LEU A 136      32.562  91.173 107.623  1.00  0.00           H  
ATOM   2122 HD21 LEU A 136      29.500  92.033 108.515  1.00  0.00           H  
ATOM   2123 HD22 LEU A 136      30.770  91.305 109.464  1.00  0.00           H  
ATOM   2124 HD23 LEU A 136      30.163  93.003 109.688  1.00  0.00           H  
ATOM   2125  N   GLY A 137      33.864  94.146 111.754  1.00  0.00           N  
ATOM   2126  CA  GLY A 137      34.829  94.258 112.764  1.00  0.00           C  
ATOM   2127  C   GLY A 137      34.232  94.880 114.091  1.00  0.00           C  
ATOM   2128  O   GLY A 137      35.018  95.266 115.003  1.00  0.00           O  
ATOM   2129  H   GLY A 137      33.215  93.378 111.851  1.00  0.00           H  
ATOM   2130  HA2 GLY A 137      35.133  93.237 112.994  1.00  0.00           H  
ATOM   2131  HA3 GLY A 137      35.606  94.939 112.414  1.00  0.00           H  
ATOM   2132  N   ASN A 138      32.926  95.008 114.228  1.00  0.00           N  
ATOM   2133  CA  ASN A 138      32.208  95.638 115.310  1.00  0.00           C  
ATOM   2134  C   ASN A 138      32.534  97.167 115.434  1.00  0.00           C  
ATOM   2135  O   ASN A 138      32.856  97.755 116.489  1.00  0.00           O  
ATOM   2136  CB  ASN A 138      32.396  94.779 116.610  1.00  0.00           C  
ATOM   2137  CG  ASN A 138      31.564  95.113 117.773  1.00  0.00           C  
ATOM   2138  ND2 ASN A 138      32.134  95.039 118.954  1.00  0.00           N  
ATOM   2139  OD1 ASN A 138      30.433  95.411 117.664  1.00  0.00           O  
ATOM   2140  H   ASN A 138      32.262  94.614 113.578  1.00  0.00           H  
ATOM   2141  HA  ASN A 138      31.152  95.629 115.040  1.00  0.00           H  
ATOM   2142  HB2 ASN A 138      32.287  93.731 116.330  1.00  0.00           H  
ATOM   2143  HB3 ASN A 138      33.440  94.911 116.893  1.00  0.00           H  
ATOM   2144 HD21 ASN A 138      31.584  95.208 119.784  1.00  0.00           H  
ATOM   2145 HD22 ASN A 138      33.139  94.927 118.968  1.00  0.00           H  
ATOM   2146  N   SER A 139      32.536  97.821 114.254  1.00  0.00           N  
ATOM   2147  CA  SER A 139      32.836  99.244 114.190  1.00  0.00           C  
ATOM   2148  C   SER A 139      31.823 100.187 114.858  1.00  0.00           C  
ATOM   2149  O   SER A 139      32.173 100.956 115.768  1.00  0.00           O  
ATOM   2150  CB  SER A 139      33.175  99.711 112.756  1.00  0.00           C  
ATOM   2151  OG  SER A 139      34.121  98.816 112.147  1.00  0.00           O  
ATOM   2152  H   SER A 139      32.144  97.299 113.483  1.00  0.00           H  
ATOM   2153  HA  SER A 139      33.815  99.332 114.660  1.00  0.00           H  
ATOM   2154  HB2 SER A 139      32.312  99.692 112.090  1.00  0.00           H  
ATOM   2155  HB3 SER A 139      33.614 100.708 112.757  1.00  0.00           H  
ATOM   2156  HG  SER A 139      33.799  98.116 111.575  1.00  0.00           H  
ATOM   2157  N   PHE A 140      30.571 100.073 114.401  1.00  0.00           N  
ATOM   2158  CA  PHE A 140      29.458 100.891 114.804  1.00  0.00           C  
ATOM   2159  C   PHE A 140      29.245 101.040 116.308  1.00  0.00           C  
ATOM   2160  O   PHE A 140      28.688 102.037 116.777  1.00  0.00           O  
ATOM   2161  CB  PHE A 140      28.276 100.336 114.067  1.00  0.00           C  
ATOM   2162  CG  PHE A 140      27.007 101.155 114.141  1.00  0.00           C  
ATOM   2163  CD1 PHE A 140      26.700 102.111 113.131  1.00  0.00           C  
ATOM   2164  CD2 PHE A 140      26.076 100.953 115.145  1.00  0.00           C  
ATOM   2165  CE1 PHE A 140      25.483 102.804 113.225  1.00  0.00           C  
ATOM   2166  CE2 PHE A 140      24.898 101.662 115.284  1.00  0.00           C  
ATOM   2167  CZ  PHE A 140      24.557 102.595 114.257  1.00  0.00           C  
ATOM   2168  H   PHE A 140      30.331  99.263 113.847  1.00  0.00           H  
ATOM   2169  HA  PHE A 140      29.672 101.897 114.442  1.00  0.00           H  
ATOM   2170  HB2 PHE A 140      28.433 100.311 112.988  1.00  0.00           H  
ATOM   2171  HB3 PHE A 140      28.173  99.261 114.203  1.00  0.00           H  
ATOM   2172  HD1 PHE A 140      27.414 102.310 112.345  1.00  0.00           H  
ATOM   2173  HD2 PHE A 140      26.406 100.272 115.916  1.00  0.00           H  
ATOM   2174  HE1 PHE A 140      25.240 103.489 112.426  1.00  0.00           H  
ATOM   2175  HE2 PHE A 140      24.205 101.402 116.071  1.00  0.00           H  
ATOM   2176  HZ  PHE A 140      23.693 103.242 114.286  1.00  0.00           H  
ATOM   2177  N   ALA A 141      29.713 100.066 117.103  1.00  0.00           N  
ATOM   2178  CA  ALA A 141      29.664 100.085 118.562  1.00  0.00           C  
ATOM   2179  C   ALA A 141      30.680 101.040 119.274  1.00  0.00           C  
ATOM   2180  O   ALA A 141      30.662 101.093 120.457  1.00  0.00           O  
ATOM   2181  CB  ALA A 141      29.847  98.629 119.002  1.00  0.00           C  
ATOM   2182  H   ALA A 141      30.054  99.203 116.704  1.00  0.00           H  
ATOM   2183  HA  ALA A 141      28.666 100.342 118.916  1.00  0.00           H  
ATOM   2184  HB1 ALA A 141      28.952  98.117 118.649  1.00  0.00           H  
ATOM   2185  HB2 ALA A 141      30.775  98.142 118.704  1.00  0.00           H  
ATOM   2186  HB3 ALA A 141      29.772  98.538 120.086  1.00  0.00           H  
ATOM   2187  N   HID A 142      31.488 101.818 118.487  1.00  0.00           N  
ATOM   2188  CA  HID A 142      32.318 102.934 118.940  1.00  0.00           C  
ATOM   2189  C   HID A 142      31.546 104.229 119.185  1.00  0.00           C  
ATOM   2190  O   HID A 142      32.149 105.078 119.803  1.00  0.00           O  
ATOM   2191  CB  HID A 142      33.408 103.125 117.904  1.00  0.00           C  
ATOM   2192  CG  HID A 142      34.508 102.100 117.930  1.00  0.00           C  
ATOM   2193  CD2 HID A 142      34.981 101.475 116.847  1.00  0.00           C  
ATOM   2194  ND1 HID A 142      35.014 101.473 119.022  1.00  0.00           N  
ATOM   2195  CE1 HID A 142      35.936 100.606 118.655  1.00  0.00           C  
ATOM   2196  NE2 HID A 142      35.940 100.588 117.306  1.00  0.00           N  
ATOM   2197  H   HID A 142      31.650 101.482 117.549  1.00  0.00           H  
ATOM   2198  HA  HID A 142      32.801 102.692 119.886  1.00  0.00           H  
ATOM   2199  HB2 HID A 142      32.885 103.212 116.952  1.00  0.00           H  
ATOM   2200  HB3 HID A 142      33.991 104.013 118.148  1.00  0.00           H  
ATOM   2201  HD1 HID A 142      34.839 101.797 119.962  1.00  0.00           H  
ATOM   2202  HD2 HID A 142      34.664 101.678 115.834  1.00  0.00           H  
ATOM   2203  HE1 HID A 142      36.514  99.939 119.279  1.00  0.00           H  
ATOM   2204  N   LEU A 143      30.366 104.449 118.657  1.00  0.00           N  
ATOM   2205  CA  LEU A 143      29.488 105.710 118.761  1.00  0.00           C  
ATOM   2206  C   LEU A 143      29.053 105.912 120.220  1.00  0.00           C  
ATOM   2207  O   LEU A 143      28.542 105.010 120.865  1.00  0.00           O  
ATOM   2208  CB  LEU A 143      28.174 105.409 117.946  1.00  0.00           C  
ATOM   2209  CG  LEU A 143      28.334 105.522 116.433  1.00  0.00           C  
ATOM   2210  CD1 LEU A 143      27.121 104.977 115.738  1.00  0.00           C  
ATOM   2211  CD2 LEU A 143      28.507 106.963 115.919  1.00  0.00           C  
ATOM   2212  H   LEU A 143      29.991 103.659 118.151  1.00  0.00           H  
ATOM   2213  HA  LEU A 143      30.004 106.588 118.372  1.00  0.00           H  
ATOM   2214  HB2 LEU A 143      27.829 104.402 118.181  1.00  0.00           H  
ATOM   2215  HB3 LEU A 143      27.379 106.093 118.245  1.00  0.00           H  
ATOM   2216  HG  LEU A 143      29.234 104.993 116.119  1.00  0.00           H  
ATOM   2217 HD11 LEU A 143      27.185 103.890 115.671  1.00  0.00           H  
ATOM   2218 HD12 LEU A 143      26.202 105.146 116.301  1.00  0.00           H  
ATOM   2219 HD13 LEU A 143      27.027 105.185 114.673  1.00  0.00           H  
ATOM   2220 HD21 LEU A 143      27.648 107.597 116.136  1.00  0.00           H  
ATOM   2221 HD22 LEU A 143      29.389 107.341 116.436  1.00  0.00           H  
ATOM   2222 HD23 LEU A 143      28.803 106.965 114.869  1.00  0.00           H  
ATOM   2223  N   PRO A 144      29.166 107.152 120.775  1.00  0.00           N  
ATOM   2224  CA  PRO A 144      28.864 107.447 122.209  1.00  0.00           C  
ATOM   2225  C   PRO A 144      27.390 107.721 122.532  1.00  0.00           C  
ATOM   2226  O   PRO A 144      26.637 108.198 121.802  1.00  0.00           O  
ATOM   2227  CB  PRO A 144      29.650 108.750 122.535  1.00  0.00           C  
ATOM   2228  CG  PRO A 144      29.809 109.483 121.188  1.00  0.00           C  
ATOM   2229  CD  PRO A 144      29.751 108.359 120.147  1.00  0.00           C  
ATOM   2230  HA  PRO A 144      29.235 106.669 122.876  1.00  0.00           H  
ATOM   2231  HB2 PRO A 144      29.103 109.343 123.269  1.00  0.00           H  
ATOM   2232  HB3 PRO A 144      30.667 108.535 122.863  1.00  0.00           H  
ATOM   2233  HG2 PRO A 144      29.026 110.227 121.055  1.00  0.00           H  
ATOM   2234  HG3 PRO A 144      30.787 109.961 121.141  1.00  0.00           H  
ATOM   2235  HD2 PRO A 144      29.108 108.554 119.290  1.00  0.00           H  
ATOM   2236  HD3 PRO A 144      30.767 108.146 119.815  1.00  0.00           H  
ATOM   2237  N   ASP A 145      27.033 107.598 123.821  1.00  0.00           N  
ATOM   2238  CA  ASP A 145      25.956 108.255 124.563  1.00  0.00           C  
ATOM   2239  C   ASP A 145      26.331 108.410 126.038  1.00  0.00           C  
ATOM   2240  O   ASP A 145      26.458 107.418 126.761  1.00  0.00           O  
ATOM   2241  CB  ASP A 145      24.539 107.643 124.280  1.00  0.00           C  
ATOM   2242  CG  ASP A 145      23.609 108.303 125.235  1.00  0.00           C  
ATOM   2243  OD1 ASP A 145      22.813 107.541 125.848  1.00  0.00           O  
ATOM   2244  OD2 ASP A 145      23.626 109.553 125.222  1.00  0.00           O1-
ATOM   2245  H   ASP A 145      27.623 107.052 124.433  1.00  0.00           H  
ATOM   2246  HA  ASP A 145      25.971 109.279 124.187  1.00  0.00           H  
ATOM   2247  HB2 ASP A 145      24.271 107.765 123.231  1.00  0.00           H  
ATOM   2248  HB3 ASP A 145      24.569 106.566 124.437  1.00  0.00           H  
ATOM   2249  N   SER A 146      26.425 109.626 126.519  1.00  0.00           N  
ATOM   2250  CA  SER A 146      26.648 109.951 127.970  1.00  0.00           C  
ATOM   2251  C   SER A 146      25.468 110.805 128.483  1.00  0.00           C  
ATOM   2252  O   SER A 146      25.507 111.282 129.615  1.00  0.00           O  
ATOM   2253  CB  SER A 146      27.928 110.716 128.181  1.00  0.00           C  
ATOM   2254  OG  SER A 146      29.035 109.956 127.829  1.00  0.00           O  
ATOM   2255  H   SER A 146      26.451 110.363 125.828  1.00  0.00           H  
ATOM   2256  HA  SER A 146      26.772 109.092 128.629  1.00  0.00           H  
ATOM   2257  HB2 SER A 146      27.989 111.656 127.633  1.00  0.00           H  
ATOM   2258  HB3 SER A 146      27.967 110.942 129.247  1.00  0.00           H  
ATOM   2259  HG  SER A 146      29.395 109.549 128.619  1.00  0.00           H  
ATOM   2260  N   LYS A 147      24.450 111.041 127.622  1.00  0.00           N  
ATOM   2261  CA  LYS A 147      23.177 111.737 128.070  1.00  0.00           C  
ATOM   2262  C   LYS A 147      21.999 110.849 128.444  1.00  0.00           C  
ATOM   2263  O   LYS A 147      21.072 111.346 129.140  1.00  0.00           O  
ATOM   2264  CB  LYS A 147      22.688 112.810 127.013  1.00  0.00           C  
ATOM   2265  CG  LYS A 147      21.766 112.302 125.916  1.00  0.00           C  
ATOM   2266  CD  LYS A 147      21.697 113.131 124.580  1.00  0.00           C  
ATOM   2267  CE  LYS A 147      22.869 112.932 123.627  1.00  0.00           C  
ATOM   2268  NZ  LYS A 147      23.342 111.531 123.442  1.00  0.00           N1+
ATOM   2269  H   LYS A 147      24.526 110.729 126.665  1.00  0.00           H  
ATOM   2270  HA  LYS A 147      23.459 112.225 129.003  1.00  0.00           H  
ATOM   2271  HB2 LYS A 147      22.191 113.579 127.603  1.00  0.00           H  
ATOM   2272  HB3 LYS A 147      23.617 113.177 126.575  1.00  0.00           H  
ATOM   2273  HG2 LYS A 147      22.078 111.295 125.638  1.00  0.00           H  
ATOM   2274  HG3 LYS A 147      20.789 112.287 126.398  1.00  0.00           H  
ATOM   2275  HD2 LYS A 147      20.829 112.897 123.963  1.00  0.00           H  
ATOM   2276  HD3 LYS A 147      21.567 114.195 124.782  1.00  0.00           H  
ATOM   2277  HE2 LYS A 147      22.684 113.351 122.638  1.00  0.00           H  
ATOM   2278  HE3 LYS A 147      23.712 113.465 124.070  1.00  0.00           H  
ATOM   2279  HZ1 LYS A 147      23.608 111.100 124.316  1.00  0.00           H  
ATOM   2280  HZ2 LYS A 147      22.621 110.880 123.167  1.00  0.00           H  
ATOM   2281  HZ3 LYS A 147      24.024 111.514 122.697  1.00  0.00           H  
ATOM   2282  N   GLY A 148      21.962 109.641 127.832  1.00  0.00           N  
ATOM   2283  CA  GLY A 148      20.804 108.785 128.008  1.00  0.00           C  
ATOM   2284  C   GLY A 148      19.834 108.794 126.844  1.00  0.00           C  
ATOM   2285  O   GLY A 148      18.643 108.565 127.020  1.00  0.00           O  
ATOM   2286  H   GLY A 148      22.738 109.417 127.225  1.00  0.00           H  
ATOM   2287  HA2 GLY A 148      21.184 107.764 128.048  1.00  0.00           H  
ATOM   2288  HA3 GLY A 148      20.296 108.833 128.971  1.00  0.00           H  
ATOM   2289  N   ASP A 149      20.284 109.103 125.616  1.00  0.00           N  
ATOM   2290  CA  ASP A 149      19.466 109.097 124.427  1.00  0.00           C  
ATOM   2291  C   ASP A 149      20.341 108.744 123.175  1.00  0.00           C  
ATOM   2292  O   ASP A 149      21.368 109.294 123.022  1.00  0.00           O  
ATOM   2293  CB  ASP A 149      18.693 110.418 124.293  1.00  0.00           C  
ATOM   2294  CG  ASP A 149      18.048 110.480 122.968  1.00  0.00           C  
ATOM   2295  OD1 ASP A 149      17.698 109.437 122.393  1.00  0.00           O  
ATOM   2296  OD2 ASP A 149      17.687 111.559 122.519  1.00  0.00           O1-
ATOM   2297  H   ASP A 149      21.248 109.322 125.408  1.00  0.00           H  
ATOM   2298  HA  ASP A 149      18.733 108.303 124.570  1.00  0.00           H  
ATOM   2299  HB2 ASP A 149      17.842 110.439 124.974  1.00  0.00           H  
ATOM   2300  HB3 ASP A 149      19.293 111.322 124.394  1.00  0.00           H  
ATOM   2301  N   GLN A 150      19.953 107.789 122.294  1.00  0.00           N  
ATOM   2302  CA  GLN A 150      20.736 107.274 121.136  1.00  0.00           C  
ATOM   2303  C   GLN A 150      20.818 108.218 119.884  1.00  0.00           C  
ATOM   2304  O   GLN A 150      20.895 107.702 118.758  1.00  0.00           O  
ATOM   2305  CB  GLN A 150      20.287 105.846 120.688  1.00  0.00           C  
ATOM   2306  CG  GLN A 150      20.868 104.822 121.643  1.00  0.00           C  
ATOM   2307  CD  GLN A 150      21.101 103.516 120.990  1.00  0.00           C  
ATOM   2308  NE2 GLN A 150      22.243 102.869 121.006  1.00  0.00           N  
ATOM   2309  OE1 GLN A 150      20.186 102.837 120.535  1.00  0.00           O  
ATOM   2310  H   GLN A 150      19.038 107.372 122.389  1.00  0.00           H  
ATOM   2311  HA  GLN A 150      21.787 107.300 121.422  1.00  0.00           H  
ATOM   2312  HB2 GLN A 150      19.201 105.756 120.708  1.00  0.00           H  
ATOM   2313  HB3 GLN A 150      20.628 105.587 119.686  1.00  0.00           H  
ATOM   2314  HG2 GLN A 150      21.829 105.249 121.931  1.00  0.00           H  
ATOM   2315  HG3 GLN A 150      20.369 104.630 122.593  1.00  0.00           H  
ATOM   2316 HE21 GLN A 150      22.168 101.978 120.537  1.00  0.00           H  
ATOM   2317 HE22 GLN A 150      23.077 103.280 121.401  1.00  0.00           H  
ATOM   2318  N   SER A 151      20.734 109.468 120.135  1.00  0.00           N  
ATOM   2319  CA  SER A 151      20.800 110.454 119.050  1.00  0.00           C  
ATOM   2320  C   SER A 151      21.934 110.281 117.994  1.00  0.00           C  
ATOM   2321  O   SER A 151      21.687 110.515 116.777  1.00  0.00           O  
ATOM   2322  CB  SER A 151      20.818 111.759 119.713  1.00  0.00           C  
ATOM   2323  OG  SER A 151      21.667 111.961 120.893  1.00  0.00           O  
ATOM   2324  H   SER A 151      20.814 109.800 121.086  1.00  0.00           H  
ATOM   2325  HA  SER A 151      19.854 110.399 118.511  1.00  0.00           H  
ATOM   2326  HB2 SER A 151      21.068 112.507 118.961  1.00  0.00           H  
ATOM   2327  HB3 SER A 151      19.808 111.929 120.086  1.00  0.00           H  
ATOM   2328  HG  SER A 151      22.591 112.189 120.762  1.00  0.00           H  
ATOM   2329  N   GLU A 152      23.158 110.024 118.500  1.00  0.00           N  
ATOM   2330  CA  GLU A 152      24.365 109.940 117.640  1.00  0.00           C  
ATOM   2331  C   GLU A 152      24.266 108.561 116.857  1.00  0.00           C  
ATOM   2332  O   GLU A 152      24.681 108.504 115.676  1.00  0.00           O  
ATOM   2333  CB  GLU A 152      25.632 110.204 118.361  1.00  0.00           C  
ATOM   2334  CG  GLU A 152      25.761 111.559 118.912  1.00  0.00           C  
ATOM   2335  CD  GLU A 152      24.968 111.925 120.121  1.00  0.00           C  
ATOM   2336  OE1 GLU A 152      24.010 112.679 119.942  1.00  0.00           O  
ATOM   2337  OE2 GLU A 152      25.140 111.378 121.234  1.00  0.00           O1-
ATOM   2338  H   GLU A 152      23.134 109.874 119.499  1.00  0.00           H  
ATOM   2339  HA  GLU A 152      24.292 110.714 116.876  1.00  0.00           H  
ATOM   2340  HB2 GLU A 152      25.640 109.515 119.205  1.00  0.00           H  
ATOM   2341  HB3 GLU A 152      26.541 109.950 117.815  1.00  0.00           H  
ATOM   2342  HG2 GLU A 152      26.806 111.761 119.149  1.00  0.00           H  
ATOM   2343  HG3 GLU A 152      25.517 112.297 118.147  1.00  0.00           H  
ATOM   2344  N   HIE A 153      23.624 107.521 117.454  1.00  0.00           N  
ATOM   2345  CA  HIE A 153      23.381 106.234 116.779  1.00  0.00           C  
ATOM   2346  C   HIE A 153      22.263 106.331 115.731  1.00  0.00           C  
ATOM   2347  O   HIE A 153      22.313 105.605 114.779  1.00  0.00           O  
ATOM   2348  CB  HIE A 153      23.007 105.165 117.832  1.00  0.00           C  
ATOM   2349  CG  HIE A 153      23.919 105.123 119.004  1.00  0.00           C  
ATOM   2350  CD2 HIE A 153      25.115 104.536 119.018  1.00  0.00           C  
ATOM   2351  ND1 HIE A 153      23.741 105.780 120.307  1.00  0.00           N  
ATOM   2352  CE1 HIE A 153      24.884 105.475 120.972  1.00  0.00           C  
ATOM   2353  NE2 HIE A 153      25.726 104.779 120.251  1.00  0.00           N  
ATOM   2354  H   HIE A 153      23.310 107.649 118.405  1.00  0.00           H  
ATOM   2355  HA  HIE A 153      24.222 105.968 116.139  1.00  0.00           H  
ATOM   2356  HB2 HIE A 153      21.988 105.377 118.156  1.00  0.00           H  
ATOM   2357  HB3 HIE A 153      22.874 104.265 117.233  1.00  0.00           H  
ATOM   2358  HD2 HIE A 153      25.573 104.018 118.188  1.00  0.00           H  
ATOM   2359  HE1 HIE A 153      25.038 105.713 122.014  1.00  0.00           H  
ATOM   2360  HE2 HIE A 153      26.624 104.434 120.557  1.00  0.00           H  
ATOM   2361  N   ARG A 154      21.264 107.142 115.934  1.00  0.00           N  
ATOM   2362  CA  ARG A 154      20.327 107.494 114.863  1.00  0.00           C  
ATOM   2363  C   ARG A 154      21.011 108.213 113.709  1.00  0.00           C  
ATOM   2364  O   ARG A 154      21.326 107.709 112.646  1.00  0.00           O  
ATOM   2365  CB  ARG A 154      19.036 108.251 115.389  1.00  0.00           C  
ATOM   2366  CG  ARG A 154      18.123 107.320 116.232  1.00  0.00           C  
ATOM   2367  CD  ARG A 154      16.936 108.026 116.919  1.00  0.00           C  
ATOM   2368  NE  ARG A 154      17.351 109.188 117.695  1.00  0.00           N  
ATOM   2369  CZ  ARG A 154      17.278 109.306 119.024  1.00  0.00           C  
ATOM   2370  NH1 ARG A 154      17.419 110.474 119.618  1.00  0.00           N1+
ATOM   2371  NH2 ARG A 154      17.338 108.269 119.832  1.00  0.00           N  
ATOM   2372  H   ARG A 154      21.311 107.816 116.687  1.00  0.00           H  
ATOM   2373  HA  ARG A 154      19.923 106.639 114.321  1.00  0.00           H  
ATOM   2374  HB2 ARG A 154      19.393 109.050 116.040  1.00  0.00           H  
ATOM   2375  HB3 ARG A 154      18.414 108.691 114.609  1.00  0.00           H  
ATOM   2376  HG2 ARG A 154      17.720 106.594 115.526  1.00  0.00           H  
ATOM   2377  HG3 ARG A 154      18.792 106.856 116.957  1.00  0.00           H  
ATOM   2378  HD2 ARG A 154      16.201 108.291 116.158  1.00  0.00           H  
ATOM   2379  HD3 ARG A 154      16.462 107.217 117.475  1.00  0.00           H  
ATOM   2380  HE  ARG A 154      17.345 110.080 117.223  1.00  0.00           H  
ATOM   2381 HH11 ARG A 154      17.367 111.268 118.996  1.00  0.00           H  
ATOM   2382 HH12 ARG A 154      17.220 110.531 120.607  1.00  0.00           H  
ATOM   2383 HH21 ARG A 154      17.045 107.372 119.474  1.00  0.00           H  
ATOM   2384 HH22 ARG A 154      17.212 108.386 120.828  1.00  0.00           H  
ATOM   2385  N   LEU A 155      21.639 109.335 113.986  1.00  0.00           N  
ATOM   2386  CA  LEU A 155      22.199 110.307 112.984  1.00  0.00           C  
ATOM   2387  C   LEU A 155      23.154 109.595 112.099  1.00  0.00           C  
ATOM   2388  O   LEU A 155      23.055 109.726 110.865  1.00  0.00           O  
ATOM   2389  CB  LEU A 155      22.848 111.388 113.821  1.00  0.00           C  
ATOM   2390  CG  LEU A 155      23.782 112.275 112.968  1.00  0.00           C  
ATOM   2391  CD1 LEU A 155      23.270 113.112 111.839  1.00  0.00           C  
ATOM   2392  CD2 LEU A 155      24.578 113.178 113.887  1.00  0.00           C  
ATOM   2393  H   LEU A 155      21.542 109.696 114.925  1.00  0.00           H  
ATOM   2394  HA  LEU A 155      21.384 110.709 112.381  1.00  0.00           H  
ATOM   2395  HB2 LEU A 155      22.033 111.982 114.234  1.00  0.00           H  
ATOM   2396  HB3 LEU A 155      23.452 110.922 114.602  1.00  0.00           H  
ATOM   2397  HG  LEU A 155      24.489 111.572 112.527  1.00  0.00           H  
ATOM   2398 HD11 LEU A 155      22.629 113.946 112.125  1.00  0.00           H  
ATOM   2399 HD12 LEU A 155      24.010 113.454 111.116  1.00  0.00           H  
ATOM   2400 HD13 LEU A 155      22.570 112.488 111.284  1.00  0.00           H  
ATOM   2401 HD21 LEU A 155      24.930 112.647 114.771  1.00  0.00           H  
ATOM   2402 HD22 LEU A 155      25.529 113.436 113.421  1.00  0.00           H  
ATOM   2403 HD23 LEU A 155      23.926 113.955 114.285  1.00  0.00           H  
ATOM   2404  N   ALA A 156      24.082 108.770 112.651  1.00  0.00           N  
ATOM   2405  CA  ALA A 156      24.983 107.909 111.840  1.00  0.00           C  
ATOM   2406  C   ALA A 156      24.350 106.908 110.855  1.00  0.00           C  
ATOM   2407  O   ALA A 156      24.694 106.847 109.671  1.00  0.00           O  
ATOM   2408  CB  ALA A 156      25.920 107.171 112.775  1.00  0.00           C  
ATOM   2409  H   ALA A 156      24.208 108.781 113.653  1.00  0.00           H  
ATOM   2410  HA  ALA A 156      25.620 108.579 111.261  1.00  0.00           H  
ATOM   2411  HB1 ALA A 156      26.429 106.383 112.221  1.00  0.00           H  
ATOM   2412  HB2 ALA A 156      26.723 107.866 113.020  1.00  0.00           H  
ATOM   2413  HB3 ALA A 156      25.312 106.884 113.633  1.00  0.00           H  
ATOM   2414  N   LEU A 157      23.333 106.155 111.319  1.00  0.00           N  
ATOM   2415  CA  LEU A 157      22.740 105.168 110.377  1.00  0.00           C  
ATOM   2416  C   LEU A 157      21.825 105.847 109.246  1.00  0.00           C  
ATOM   2417  O   LEU A 157      21.803 105.398 108.083  1.00  0.00           O  
ATOM   2418  CB  LEU A 157      21.837 104.226 111.201  1.00  0.00           C  
ATOM   2419  CG  LEU A 157      21.664 102.894 110.441  1.00  0.00           C  
ATOM   2420  CD1 LEU A 157      22.960 102.036 110.208  1.00  0.00           C  
ATOM   2421  CD2 LEU A 157      20.796 101.836 111.159  1.00  0.00           C  
ATOM   2422  H   LEU A 157      23.001 106.318 112.259  1.00  0.00           H  
ATOM   2423  HA  LEU A 157      23.502 104.644 109.800  1.00  0.00           H  
ATOM   2424  HB2 LEU A 157      22.323 104.141 112.173  1.00  0.00           H  
ATOM   2425  HB3 LEU A 157      20.852 104.687 111.270  1.00  0.00           H  
ATOM   2426  HG  LEU A 157      21.309 103.104 109.432  1.00  0.00           H  
ATOM   2427 HD11 LEU A 157      22.697 101.422 109.346  1.00  0.00           H  
ATOM   2428 HD12 LEU A 157      23.755 102.690 109.848  1.00  0.00           H  
ATOM   2429 HD13 LEU A 157      23.362 101.493 111.064  1.00  0.00           H  
ATOM   2430 HD21 LEU A 157      21.328 101.531 112.060  1.00  0.00           H  
ATOM   2431 HD22 LEU A 157      19.843 102.266 111.466  1.00  0.00           H  
ATOM   2432 HD23 LEU A 157      20.537 101.039 110.463  1.00  0.00           H  
ATOM   2433  N   LYS A 158      21.213 107.092 109.553  1.00  0.00           N  
ATOM   2434  CA  LYS A 158      20.789 107.976 108.481  1.00  0.00           C  
ATOM   2435  C   LYS A 158      21.905 108.436 107.543  1.00  0.00           C  
ATOM   2436  O   LYS A 158      21.686 108.344 106.368  1.00  0.00           O  
ATOM   2437  CB  LYS A 158      20.132 109.215 109.056  1.00  0.00           C  
ATOM   2438  CG  LYS A 158      18.709 108.872 109.552  1.00  0.00           C  
ATOM   2439  CD  LYS A 158      17.999 110.073 110.148  1.00  0.00           C  
ATOM   2440  CE  LYS A 158      18.693 110.690 111.398  1.00  0.00           C  
ATOM   2441  NZ  LYS A 158      17.879 111.777 111.992  1.00  0.00           N1+
ATOM   2442  H   LYS A 158      21.183 107.330 110.535  1.00  0.00           H  
ATOM   2443  HA  LYS A 158      19.963 107.622 107.866  1.00  0.00           H  
ATOM   2444  HB2 LYS A 158      20.785 109.515 109.876  1.00  0.00           H  
ATOM   2445  HB3 LYS A 158      20.036 110.008 108.315  1.00  0.00           H  
ATOM   2446  HG2 LYS A 158      18.062 108.391 108.818  1.00  0.00           H  
ATOM   2447  HG3 LYS A 158      18.867 108.105 110.310  1.00  0.00           H  
ATOM   2448  HD2 LYS A 158      17.870 110.904 109.455  1.00  0.00           H  
ATOM   2449  HD3 LYS A 158      17.061 109.739 110.591  1.00  0.00           H  
ATOM   2450  HE2 LYS A 158      18.953 109.914 112.119  1.00  0.00           H  
ATOM   2451  HE3 LYS A 158      19.604 111.129 110.992  1.00  0.00           H  
ATOM   2452  HZ1 LYS A 158      17.431 112.370 111.307  1.00  0.00           H  
ATOM   2453  HZ2 LYS A 158      17.069 111.477 112.516  1.00  0.00           H  
ATOM   2454  HZ3 LYS A 158      18.416 112.261 112.697  1.00  0.00           H  
ATOM   2455  N   ASN A 159      23.123 108.708 107.998  1.00  0.00           N  
ATOM   2456  CA  ASN A 159      24.291 108.957 107.107  1.00  0.00           C  
ATOM   2457  C   ASN A 159      24.643 107.757 106.262  1.00  0.00           C  
ATOM   2458  O   ASN A 159      24.833 107.859 105.035  1.00  0.00           O  
ATOM   2459  CB  ASN A 159      25.556 109.442 107.886  1.00  0.00           C  
ATOM   2460  CG  ASN A 159      25.689 110.872 108.196  1.00  0.00           C  
ATOM   2461  ND2 ASN A 159      24.901 111.389 109.098  1.00  0.00           N  
ATOM   2462  OD1 ASN A 159      26.446 111.612 107.566  1.00  0.00           O  
ATOM   2463  H   ASN A 159      23.277 108.705 108.997  1.00  0.00           H  
ATOM   2464  HA  ASN A 159      24.024 109.634 106.297  1.00  0.00           H  
ATOM   2465  HB2 ASN A 159      25.568 108.892 108.828  1.00  0.00           H  
ATOM   2466  HB3 ASN A 159      26.405 109.047 107.328  1.00  0.00           H  
ATOM   2467 HD21 ASN A 159      24.901 112.386 109.255  1.00  0.00           H  
ATOM   2468 HD22 ASN A 159      24.272 110.810 109.636  1.00  0.00           H  
ATOM   2469  N   ILE A 160      24.683 106.591 106.857  1.00  0.00           N  
ATOM   2470  CA  ILE A 160      25.003 105.315 106.223  1.00  0.00           C  
ATOM   2471  C   ILE A 160      23.983 104.937 105.172  1.00  0.00           C  
ATOM   2472  O   ILE A 160      24.403 104.553 104.065  1.00  0.00           O  
ATOM   2473  CB  ILE A 160      25.288 104.228 107.330  1.00  0.00           C  
ATOM   2474  CG1 ILE A 160      26.640 104.526 108.014  1.00  0.00           C  
ATOM   2475  CG2 ILE A 160      25.199 102.794 106.819  1.00  0.00           C  
ATOM   2476  CD1 ILE A 160      26.648 104.249 109.500  1.00  0.00           C  
ATOM   2477  H   ILE A 160      24.439 106.683 107.833  1.00  0.00           H  
ATOM   2478  HA  ILE A 160      25.928 105.442 105.660  1.00  0.00           H  
ATOM   2479  HB  ILE A 160      24.476 104.452 108.022  1.00  0.00           H  
ATOM   2480 HG12 ILE A 160      27.445 103.950 107.559  1.00  0.00           H  
ATOM   2481 HG13 ILE A 160      26.845 105.596 107.993  1.00  0.00           H  
ATOM   2482 HG21 ILE A 160      24.162 102.674 106.504  1.00  0.00           H  
ATOM   2483 HG22 ILE A 160      25.925 102.837 106.008  1.00  0.00           H  
ATOM   2484 HG23 ILE A 160      25.396 101.959 107.492  1.00  0.00           H  
ATOM   2485 HD11 ILE A 160      25.764 104.626 110.015  1.00  0.00           H  
ATOM   2486 HD12 ILE A 160      26.646 103.173 109.676  1.00  0.00           H  
ATOM   2487 HD13 ILE A 160      27.547 104.582 110.018  1.00  0.00           H  
ATOM   2488  N   ALA A 161      22.683 105.234 105.381  1.00  0.00           N  
ATOM   2489  CA  ALA A 161      21.621 104.917 104.480  1.00  0.00           C  
ATOM   2490  C   ALA A 161      21.463 105.841 103.239  1.00  0.00           C  
ATOM   2491  O   ALA A 161      20.751 105.475 102.293  1.00  0.00           O  
ATOM   2492  CB  ALA A 161      20.209 104.958 105.191  1.00  0.00           C  
ATOM   2493  H   ALA A 161      22.397 105.579 106.285  1.00  0.00           H  
ATOM   2494  HA  ALA A 161      21.705 103.880 104.154  1.00  0.00           H  
ATOM   2495  HB1 ALA A 161      20.043 105.948 105.615  1.00  0.00           H  
ATOM   2496  HB2 ALA A 161      19.401 104.800 104.478  1.00  0.00           H  
ATOM   2497  HB3 ALA A 161      20.234 104.193 105.968  1.00  0.00           H  
ATOM   2498  N   SER A 162      22.159 106.920 103.220  1.00  0.00           N  
ATOM   2499  CA  SER A 162      22.323 107.862 102.127  1.00  0.00           C  
ATOM   2500  C   SER A 162      23.311 107.200 101.106  1.00  0.00           C  
ATOM   2501  O   SER A 162      23.133 107.307  99.916  1.00  0.00           O  
ATOM   2502  CB  SER A 162      22.842 109.186 102.705  1.00  0.00           C  
ATOM   2503  OG  SER A 162      23.301 110.129 101.732  1.00  0.00           O  
ATOM   2504  H   SER A 162      22.770 107.027 104.017  1.00  0.00           H  
ATOM   2505  HA  SER A 162      21.355 107.915 101.627  1.00  0.00           H  
ATOM   2506  HB2 SER A 162      22.056 109.752 103.205  1.00  0.00           H  
ATOM   2507  HB3 SER A 162      23.668 108.973 103.383  1.00  0.00           H  
ATOM   2508  HG  SER A 162      22.878 110.983 101.855  1.00  0.00           H  
ATOM   2509  N   MET A 163      24.315 106.564 101.717  1.00  0.00           N  
ATOM   2510  CA  MET A 163      25.327 105.840 100.983  1.00  0.00           C  
ATOM   2511  C   MET A 163      24.830 104.528 100.373  1.00  0.00           C  
ATOM   2512  O   MET A 163      25.572 103.978  99.561  1.00  0.00           O  
ATOM   2513  CB  MET A 163      26.583 105.414 101.806  1.00  0.00           C  
ATOM   2514  CG  MET A 163      27.415 106.505 102.461  1.00  0.00           C  
ATOM   2515  SD  MET A 163      28.190 107.483 101.035  1.00  0.00           S  
ATOM   2516  CE  MET A 163      27.231 109.077 101.192  1.00  0.00           C  
ATOM   2517  H   MET A 163      24.312 106.646 102.723  1.00  0.00           H  
ATOM   2518  HA  MET A 163      25.669 106.456 100.152  1.00  0.00           H  
ATOM   2519  HB2 MET A 163      26.336 104.646 102.539  1.00  0.00           H  
ATOM   2520  HB3 MET A 163      27.254 105.006 101.050  1.00  0.00           H  
ATOM   2521  HG2 MET A 163      26.788 107.127 103.100  1.00  0.00           H  
ATOM   2522  HG3 MET A 163      28.217 106.213 103.139  1.00  0.00           H  
ATOM   2523  HE1 MET A 163      26.294 108.997 100.641  1.00  0.00           H  
ATOM   2524  HE2 MET A 163      27.041 109.335 102.233  1.00  0.00           H  
ATOM   2525  HE3 MET A 163      27.748 109.960 100.815  1.00  0.00           H  
ATOM   2526  N   VAL A 164      23.682 104.043 100.732  1.00  0.00           N  
ATOM   2527  CA  VAL A 164      23.115 102.736 100.226  1.00  0.00           C  
ATOM   2528  C   VAL A 164      22.173 103.111  99.010  1.00  0.00           C  
ATOM   2529  O   VAL A 164      21.288 103.953  99.235  1.00  0.00           O  
ATOM   2530  CB  VAL A 164      22.387 101.988 101.353  1.00  0.00           C  
ATOM   2531  CG1 VAL A 164      22.098 100.571 100.759  1.00  0.00           C  
ATOM   2532  CG2 VAL A 164      23.259 101.674 102.565  1.00  0.00           C  
ATOM   2533  H   VAL A 164      23.088 104.531 101.387  1.00  0.00           H  
ATOM   2534  HA  VAL A 164      23.962 102.125  99.915  1.00  0.00           H  
ATOM   2535  HB  VAL A 164      21.375 102.326 101.575  1.00  0.00           H  
ATOM   2536 HG11 VAL A 164      23.052 100.131 100.470  1.00  0.00           H  
ATOM   2537 HG12 VAL A 164      21.494  99.898 101.367  1.00  0.00           H  
ATOM   2538 HG13 VAL A 164      21.532 100.729  99.841  1.00  0.00           H  
ATOM   2539 HG21 VAL A 164      23.515 102.640 102.999  1.00  0.00           H  
ATOM   2540 HG22 VAL A 164      22.798 101.032 103.317  1.00  0.00           H  
ATOM   2541 HG23 VAL A 164      24.194 101.145 102.380  1.00  0.00           H  
ATOM   2542  N   ARG A 165      22.392 102.434  97.887  1.00  0.00           N  
ATOM   2543  CA  ARG A 165      21.462 102.613  96.660  1.00  0.00           C  
ATOM   2544  C   ARG A 165      20.053 102.107  97.013  1.00  0.00           C  
ATOM   2545  O   ARG A 165      19.910 101.179  97.843  1.00  0.00           O  
ATOM   2546  CB  ARG A 165      22.101 101.877  95.483  1.00  0.00           C  
ATOM   2547  CG  ARG A 165      21.653 102.433  94.083  1.00  0.00           C  
ATOM   2548  CD  ARG A 165      22.378 101.626  93.102  1.00  0.00           C  
ATOM   2549  NE  ARG A 165      22.231 102.047  91.686  1.00  0.00           N  
ATOM   2550  CZ  ARG A 165      22.570 101.299  90.635  1.00  0.00           C  
ATOM   2551  NH1 ARG A 165      22.300 101.743  89.443  1.00  0.00           N1+
ATOM   2552  NH2 ARG A 165      23.192 100.154  90.685  1.00  0.00           N  
ATOM   2553  H   ARG A 165      23.114 101.730  97.831  1.00  0.00           H  
ATOM   2554  HA  ARG A 165      21.312 103.671  96.452  1.00  0.00           H  
ATOM   2555  HB2 ARG A 165      23.149 102.174  95.485  1.00  0.00           H  
ATOM   2556  HB3 ARG A 165      21.918 100.804  95.539  1.00  0.00           H  
ATOM   2557  HG2 ARG A 165      20.578 102.324  93.939  1.00  0.00           H  
ATOM   2558  HG3 ARG A 165      22.110 103.422  94.059  1.00  0.00           H  
ATOM   2559  HD2 ARG A 165      23.409 101.844  93.380  1.00  0.00           H  
ATOM   2560  HD3 ARG A 165      22.079 100.595  93.288  1.00  0.00           H  
ATOM   2561  HE  ARG A 165      21.700 102.873  91.448  1.00  0.00           H  
ATOM   2562 HH11 ARG A 165      21.786 102.607  89.347  1.00  0.00           H  
ATOM   2563 HH12 ARG A 165      22.455 101.152  88.640  1.00  0.00           H  
ATOM   2564 HH21 ARG A 165      23.548  99.893  91.593  1.00  0.00           H  
ATOM   2565 HH22 ARG A 165      23.483  99.801  89.784  1.00  0.00           H  
ATOM   2566  N   PRO A 166      18.951 102.627  96.420  1.00  0.00           N  
ATOM   2567  CA  PRO A 166      17.650 101.946  96.329  1.00  0.00           C  
ATOM   2568  C   PRO A 166      17.861 100.561  95.669  1.00  0.00           C  
ATOM   2569  O   PRO A 166      18.521 100.469  94.662  1.00  0.00           O  
ATOM   2570  CB  PRO A 166      16.709 102.874  95.497  1.00  0.00           C  
ATOM   2571  CG  PRO A 166      17.653 103.905  94.894  1.00  0.00           C  
ATOM   2572  CD  PRO A 166      18.920 103.878  95.770  1.00  0.00           C  
ATOM   2573  HA  PRO A 166      17.255 101.774  97.330  1.00  0.00           H  
ATOM   2574  HB2 PRO A 166      16.112 102.467  94.680  1.00  0.00           H  
ATOM   2575  HB3 PRO A 166      16.028 103.386  96.176  1.00  0.00           H  
ATOM   2576  HG2 PRO A 166      17.909 103.746  93.847  1.00  0.00           H  
ATOM   2577  HG3 PRO A 166      17.256 104.917  94.957  1.00  0.00           H  
ATOM   2578  HD2 PRO A 166      19.744 104.017  95.069  1.00  0.00           H  
ATOM   2579  HD3 PRO A 166      18.627 104.606  96.527  1.00  0.00           H  
ATOM   2580  N   GLY A 167      17.392  99.494  96.218  1.00  0.00           N  
ATOM   2581  CA  GLY A 167      17.550  98.067  95.721  1.00  0.00           C  
ATOM   2582  C   GLY A 167      18.856  97.443  96.226  1.00  0.00           C  
ATOM   2583  O   GLY A 167      19.105  96.247  96.086  1.00  0.00           O  
ATOM   2584  H   GLY A 167      16.792  99.656  97.014  1.00  0.00           H  
ATOM   2585  HA2 GLY A 167      16.690  97.516  96.103  1.00  0.00           H  
ATOM   2586  HA3 GLY A 167      17.445  98.043  94.636  1.00  0.00           H  
ATOM   2587  N   GLY A 168      19.691  98.231  96.907  1.00  0.00           N  
ATOM   2588  CA  GLY A 168      21.052  97.947  97.382  1.00  0.00           C  
ATOM   2589  C   GLY A 168      21.042  97.445  98.775  1.00  0.00           C  
ATOM   2590  O   GLY A 168      20.038  97.595  99.459  1.00  0.00           O  
ATOM   2591  H   GLY A 168      19.449  99.180  97.156  1.00  0.00           H  
ATOM   2592  HA2 GLY A 168      21.388  97.198  96.665  1.00  0.00           H  
ATOM   2593  HA3 GLY A 168      21.772  98.764  97.330  1.00  0.00           H  
ATOM   2594  N   LEU A 169      22.123  96.923  99.223  1.00  0.00           N  
ATOM   2595  CA  LEU A 169      22.238  96.297 100.529  1.00  0.00           C  
ATOM   2596  C   LEU A 169      23.173  97.020 101.521  1.00  0.00           C  
ATOM   2597  O   LEU A 169      24.163  97.717 101.125  1.00  0.00           O  
ATOM   2598  CB  LEU A 169      22.885  94.961 100.123  1.00  0.00           C  
ATOM   2599  CG  LEU A 169      22.268  94.048  99.042  1.00  0.00           C  
ATOM   2600  CD1 LEU A 169      23.335  93.052  98.576  1.00  0.00           C  
ATOM   2601  CD2 LEU A 169      21.084  93.206  99.554  1.00  0.00           C  
ATOM   2602  H   LEU A 169      22.812  96.755  98.503  1.00  0.00           H  
ATOM   2603  HA  LEU A 169      21.311  96.023 101.033  1.00  0.00           H  
ATOM   2604  HB2 LEU A 169      23.878  95.156  99.716  1.00  0.00           H  
ATOM   2605  HB3 LEU A 169      22.940  94.352 101.026  1.00  0.00           H  
ATOM   2606  HG  LEU A 169      21.867  94.584  98.181  1.00  0.00           H  
ATOM   2607 HD11 LEU A 169      22.820  92.405  97.866  1.00  0.00           H  
ATOM   2608 HD12 LEU A 169      24.207  93.534  98.134  1.00  0.00           H  
ATOM   2609 HD13 LEU A 169      23.586  92.403  99.415  1.00  0.00           H  
ATOM   2610 HD21 LEU A 169      21.450  92.643 100.412  1.00  0.00           H  
ATOM   2611 HD22 LEU A 169      20.347  93.934  99.896  1.00  0.00           H  
ATOM   2612 HD23 LEU A 169      20.807  92.507  98.766  1.00  0.00           H  
ATOM   2613  N   LEU A 170      22.943  96.891 102.879  1.00  0.00           N  
ATOM   2614  CA  LEU A 170      23.842  97.195 103.953  1.00  0.00           C  
ATOM   2615  C   LEU A 170      24.056  95.923 104.726  1.00  0.00           C  
ATOM   2616  O   LEU A 170      23.186  95.159 105.073  1.00  0.00           O  
ATOM   2617  CB  LEU A 170      23.330  98.372 104.782  1.00  0.00           C  
ATOM   2618  CG  LEU A 170      23.861  98.529 106.267  1.00  0.00           C  
ATOM   2619  CD1 LEU A 170      25.383  98.976 106.143  1.00  0.00           C  
ATOM   2620  CD2 LEU A 170      22.963  99.541 106.947  1.00  0.00           C  
ATOM   2621  H   LEU A 170      22.018  96.580 103.140  1.00  0.00           H  
ATOM   2622  HA  LEU A 170      24.811  97.348 103.477  1.00  0.00           H  
ATOM   2623  HB2 LEU A 170      23.628  99.249 104.209  1.00  0.00           H  
ATOM   2624  HB3 LEU A 170      22.243  98.327 104.728  1.00  0.00           H  
ATOM   2625  HG  LEU A 170      23.700  97.588 106.794  1.00  0.00           H  
ATOM   2626 HD11 LEU A 170      25.706  98.980 107.184  1.00  0.00           H  
ATOM   2627 HD12 LEU A 170      26.048  98.250 105.674  1.00  0.00           H  
ATOM   2628 HD13 LEU A 170      25.473  99.968 105.701  1.00  0.00           H  
ATOM   2629 HD21 LEU A 170      21.924  99.378 106.658  1.00  0.00           H  
ATOM   2630 HD22 LEU A 170      22.994  99.443 108.032  1.00  0.00           H  
ATOM   2631 HD23 LEU A 170      23.141 100.575 106.656  1.00  0.00           H  
ATOM   2632  N   VAL A 171      25.271  95.694 105.148  1.00  0.00           N  
ATOM   2633  CA  VAL A 171      25.740  94.581 105.928  1.00  0.00           C  
ATOM   2634  C   VAL A 171      26.529  95.153 107.065  1.00  0.00           C  
ATOM   2635  O   VAL A 171      27.653  95.644 106.899  1.00  0.00           O  
ATOM   2636  CB  VAL A 171      26.626  93.591 105.111  1.00  0.00           C  
ATOM   2637  CG1 VAL A 171      27.251  92.497 105.981  1.00  0.00           C  
ATOM   2638  CG2 VAL A 171      25.758  92.926 104.034  1.00  0.00           C  
ATOM   2639  H   VAL A 171      26.029  96.284 104.835  1.00  0.00           H  
ATOM   2640  HA  VAL A 171      24.983  93.964 106.413  1.00  0.00           H  
ATOM   2641  HB  VAL A 171      27.491  94.126 104.719  1.00  0.00           H  
ATOM   2642 HG11 VAL A 171      27.843  92.928 106.788  1.00  0.00           H  
ATOM   2643 HG12 VAL A 171      26.537  91.793 106.408  1.00  0.00           H  
ATOM   2644 HG13 VAL A 171      27.923  91.846 105.422  1.00  0.00           H  
ATOM   2645 HG21 VAL A 171      25.442  93.624 103.259  1.00  0.00           H  
ATOM   2646 HG22 VAL A 171      26.457  92.252 103.538  1.00  0.00           H  
ATOM   2647 HG23 VAL A 171      24.927  92.424 104.530  1.00  0.00           H  
ATOM   2648  N   ILE A 172      26.048  94.971 108.307  1.00  0.00           N  
ATOM   2649  CA  ILE A 172      26.628  95.630 109.531  1.00  0.00           C  
ATOM   2650  C   ILE A 172      26.580  94.633 110.733  1.00  0.00           C  
ATOM   2651  O   ILE A 172      25.589  93.914 110.913  1.00  0.00           O  
ATOM   2652  CB  ILE A 172      25.809  96.887 109.911  1.00  0.00           C  
ATOM   2653  CG1 ILE A 172      26.459  97.679 111.118  1.00  0.00           C  
ATOM   2654  CG2 ILE A 172      24.380  96.526 110.271  1.00  0.00           C  
ATOM   2655  CD1 ILE A 172      26.157  99.222 110.975  1.00  0.00           C  
ATOM   2656  H   ILE A 172      25.254  94.396 108.547  1.00  0.00           H  
ATOM   2657  HA  ILE A 172      27.668  95.923 109.389  1.00  0.00           H  
ATOM   2658  HB  ILE A 172      25.921  97.575 109.073  1.00  0.00           H  
ATOM   2659 HG12 ILE A 172      26.177  97.169 112.039  1.00  0.00           H  
ATOM   2660 HG13 ILE A 172      27.541  97.565 111.164  1.00  0.00           H  
ATOM   2661 HG21 ILE A 172      24.327  96.007 111.227  1.00  0.00           H  
ATOM   2662 HG22 ILE A 172      23.748  97.394 110.464  1.00  0.00           H  
ATOM   2663 HG23 ILE A 172      23.905  96.004 109.439  1.00  0.00           H  
ATOM   2664 HD11 ILE A 172      25.068  99.261 110.976  1.00  0.00           H  
ATOM   2665 HD12 ILE A 172      26.538  99.713 111.869  1.00  0.00           H  
ATOM   2666 HD13 ILE A 172      26.545  99.678 110.063  1.00  0.00           H  
ATOM   2667  N   ASP A 173      27.630  94.591 111.565  1.00  0.00           N  
ATOM   2668  CA  ASP A 173      27.708  93.787 112.786  1.00  0.00           C  
ATOM   2669  C   ASP A 173      27.624  94.657 114.039  1.00  0.00           C  
ATOM   2670  O   ASP A 173      27.898  95.874 113.905  1.00  0.00           O  
ATOM   2671  CB  ASP A 173      28.968  92.908 112.823  1.00  0.00           C  
ATOM   2672  CG  ASP A 173      30.324  93.529 112.649  1.00  0.00           C  
ATOM   2673  OD1 ASP A 173      31.352  92.869 112.520  1.00  0.00           O  
ATOM   2674  OD2 ASP A 173      30.435  94.777 112.739  1.00  0.00           O1-
ATOM   2675  H   ASP A 173      28.462  95.075 111.261  1.00  0.00           H  
ATOM   2676  HA  ASP A 173      26.837  93.142 112.673  1.00  0.00           H  
ATOM   2677  HB2 ASP A 173      28.951  92.238 113.683  1.00  0.00           H  
ATOM   2678  HB3 ASP A 173      28.785  92.271 111.956  1.00  0.00           H  
ATOM   2679  N   HIE A 174      27.247  94.020 115.122  1.00  0.00           N  
ATOM   2680  CA  HIE A 174      27.549  94.543 116.460  1.00  0.00           C  
ATOM   2681  C   HIE A 174      27.722  93.378 117.405  1.00  0.00           C  
ATOM   2682  O   HIE A 174      27.185  92.276 117.183  1.00  0.00           O  
ATOM   2683  CB  HIE A 174      26.527  95.600 116.983  1.00  0.00           C  
ATOM   2684  CG  HIE A 174      25.088  95.189 117.094  1.00  0.00           C  
ATOM   2685  CD2 HIE A 174      24.143  95.071 116.133  1.00  0.00           C  
ATOM   2686  ND1 HIE A 174      24.474  94.649 118.231  1.00  0.00           N  
ATOM   2687  CE1 HIE A 174      23.228  94.286 117.966  1.00  0.00           C  
ATOM   2688  NE2 HIE A 174      23.013  94.492 116.682  1.00  0.00           N  
ATOM   2689  H   HIE A 174      27.052  93.033 115.048  1.00  0.00           H  
ATOM   2690  HA  HIE A 174      28.447  95.159 116.511  1.00  0.00           H  
ATOM   2691  HB2 HIE A 174      26.841  96.003 117.946  1.00  0.00           H  
ATOM   2692  HB3 HIE A 174      26.638  96.518 116.406  1.00  0.00           H  
ATOM   2693  HD2 HIE A 174      24.286  95.315 115.090  1.00  0.00           H  
ATOM   2694  HE1 HIE A 174      22.590  93.808 118.695  1.00  0.00           H  
ATOM   2695  HE2 HIE A 174      22.199  94.257 116.133  1.00  0.00           H  
ATOM   2696  N   ARG A 175      28.458  93.542 118.587  1.00  0.00           N  
ATOM   2697  CA  ARG A 175      28.720  92.530 119.610  1.00  0.00           C  
ATOM   2698  C   ARG A 175      27.463  92.169 120.374  1.00  0.00           C  
ATOM   2699  O   ARG A 175      26.643  93.030 120.656  1.00  0.00           O  
ATOM   2700  CB  ARG A 175      29.880  92.788 120.598  1.00  0.00           C  
ATOM   2701  CG  ARG A 175      30.223  91.577 121.479  1.00  0.00           C  
ATOM   2702  CD  ARG A 175      31.252  91.960 122.569  1.00  0.00           C  
ATOM   2703  NE  ARG A 175      32.563  91.568 122.090  1.00  0.00           N  
ATOM   2704  CZ  ARG A 175      33.018  90.355 121.921  1.00  0.00           C  
ATOM   2705  NH1 ARG A 175      32.463  89.285 122.409  1.00  0.00           N1+
ATOM   2706  NH2 ARG A 175      34.126  90.202 121.157  1.00  0.00           N  
ATOM   2707  H   ARG A 175      28.982  94.389 118.755  1.00  0.00           H  
ATOM   2708  HA  ARG A 175      28.895  91.598 119.074  1.00  0.00           H  
ATOM   2709  HB2 ARG A 175      30.788  93.103 120.086  1.00  0.00           H  
ATOM   2710  HB3 ARG A 175      29.561  93.655 121.176  1.00  0.00           H  
ATOM   2711  HG2 ARG A 175      29.397  91.156 122.053  1.00  0.00           H  
ATOM   2712  HG3 ARG A 175      30.619  90.740 120.903  1.00  0.00           H  
ATOM   2713  HD2 ARG A 175      31.091  93.021 122.757  1.00  0.00           H  
ATOM   2714  HD3 ARG A 175      30.950  91.376 123.439  1.00  0.00           H  
ATOM   2715  HE  ARG A 175      33.061  92.281 121.577  1.00  0.00           H  
ATOM   2716 HH11 ARG A 175      31.529  89.354 122.786  1.00  0.00           H  
ATOM   2717 HH12 ARG A 175      32.922  88.414 122.182  1.00  0.00           H  
ATOM   2718 HH21 ARG A 175      34.533  91.078 120.860  1.00  0.00           H  
ATOM   2719 HH22 ARG A 175      34.668  89.351 121.181  1.00  0.00           H  
ATOM   2720  N   ASN A 176      27.287  90.879 120.703  1.00  0.00           N  
ATOM   2721  CA  ASN A 176      26.314  90.547 121.739  1.00  0.00           C  
ATOM   2722  C   ASN A 176      26.862  90.958 123.101  1.00  0.00           C  
ATOM   2723  O   ASN A 176      27.751  90.366 123.643  1.00  0.00           O  
ATOM   2724  CB  ASN A 176      26.036  89.074 121.701  1.00  0.00           C  
ATOM   2725  CG  ASN A 176      24.888  88.637 122.544  1.00  0.00           C  
ATOM   2726  ND2 ASN A 176      24.827  87.305 122.687  1.00  0.00           N  
ATOM   2727  OD1 ASN A 176      24.097  89.384 123.096  1.00  0.00           O  
ATOM   2728  H   ASN A 176      27.925  90.164 120.383  1.00  0.00           H  
ATOM   2729  HA  ASN A 176      25.336  91.016 121.631  1.00  0.00           H  
ATOM   2730  HB2 ASN A 176      25.709  88.736 120.718  1.00  0.00           H  
ATOM   2731  HB3 ASN A 176      26.976  88.557 121.896  1.00  0.00           H  
ATOM   2732 HD21 ASN A 176      24.098  86.919 123.270  1.00  0.00           H  
ATOM   2733 HD22 ASN A 176      25.518  86.753 122.200  1.00  0.00           H  
ATOM   2734  N   TYR A 177      26.288  92.036 123.710  1.00  0.00           N  
ATOM   2735  CA  TYR A 177      26.754  92.529 124.973  1.00  0.00           C  
ATOM   2736  C   TYR A 177      26.250  91.786 126.162  1.00  0.00           C  
ATOM   2737  O   TYR A 177      26.870  91.826 127.198  1.00  0.00           O  
ATOM   2738  CB  TYR A 177      26.599  94.085 125.090  1.00  0.00           C  
ATOM   2739  CG  TYR A 177      27.652  94.855 124.176  1.00  0.00           C  
ATOM   2740  CD1 TYR A 177      28.977  95.003 124.614  1.00  0.00           C  
ATOM   2741  CD2 TYR A 177      27.323  95.309 122.919  1.00  0.00           C  
ATOM   2742  CE1 TYR A 177      29.934  95.643 123.813  1.00  0.00           C  
ATOM   2743  CE2 TYR A 177      28.286  95.850 121.998  1.00  0.00           C  
ATOM   2744  CZ  TYR A 177      29.606  95.924 122.447  1.00  0.00           C  
ATOM   2745  OH  TYR A 177      30.561  96.377 121.611  1.00  0.00           O  
ATOM   2746  H   TYR A 177      25.709  92.669 123.176  1.00  0.00           H  
ATOM   2747  HA  TYR A 177      27.822  92.310 125.008  1.00  0.00           H  
ATOM   2748  HB2 TYR A 177      25.577  94.386 124.857  1.00  0.00           H  
ATOM   2749  HB3 TYR A 177      26.780  94.407 126.116  1.00  0.00           H  
ATOM   2750  HD1 TYR A 177      29.233  94.687 125.614  1.00  0.00           H  
ATOM   2751  HD2 TYR A 177      26.318  95.071 122.600  1.00  0.00           H  
ATOM   2752  HE1 TYR A 177      30.931  95.716 124.222  1.00  0.00           H  
ATOM   2753  HE2 TYR A 177      27.913  96.096 121.014  1.00  0.00           H  
ATOM   2754  HH  TYR A 177      31.403  96.044 121.929  1.00  0.00           H  
ATOM   2755  N   ASP A 178      25.101  91.068 126.105  1.00  0.00           N  
ATOM   2756  CA  ASP A 178      24.424  90.304 127.139  1.00  0.00           C  
ATOM   2757  C   ASP A 178      25.394  89.378 127.842  1.00  0.00           C  
ATOM   2758  O   ASP A 178      25.493  89.567 129.033  1.00  0.00           O  
ATOM   2759  CB  ASP A 178      23.302  89.486 126.495  1.00  0.00           C  
ATOM   2760  CG  ASP A 178      22.480  88.694 127.542  1.00  0.00           C  
ATOM   2761  OD1 ASP A 178      22.104  89.400 128.521  1.00  0.00           O  
ATOM   2762  OD2 ASP A 178      22.267  87.470 127.329  1.00  0.00           O1-
ATOM   2763  H   ASP A 178      24.584  91.065 125.238  1.00  0.00           H  
ATOM   2764  HA  ASP A 178      23.902  90.960 127.836  1.00  0.00           H  
ATOM   2765  HB2 ASP A 178      22.579  90.006 125.866  1.00  0.00           H  
ATOM   2766  HB3 ASP A 178      23.678  88.703 125.837  1.00  0.00           H  
ATOM   2767  N   TYR A 179      26.174  88.599 127.105  1.00  0.00           N  
ATOM   2768  CA  TYR A 179      27.230  87.800 127.743  1.00  0.00           C  
ATOM   2769  C   TYR A 179      28.095  88.560 128.711  1.00  0.00           C  
ATOM   2770  O   TYR A 179      28.226  88.219 129.919  1.00  0.00           O  
ATOM   2771  CB  TYR A 179      28.074  87.121 126.608  1.00  0.00           C  
ATOM   2772  CG  TYR A 179      28.948  85.961 127.102  1.00  0.00           C  
ATOM   2773  CD1 TYR A 179      28.643  84.675 126.803  1.00  0.00           C  
ATOM   2774  CD2 TYR A 179      30.108  86.253 127.806  1.00  0.00           C  
ATOM   2775  CE1 TYR A 179      29.390  83.661 127.311  1.00  0.00           C  
ATOM   2776  CE2 TYR A 179      30.930  85.242 128.370  1.00  0.00           C  
ATOM   2777  CZ  TYR A 179      30.542  83.945 128.189  1.00  0.00           C  
ATOM   2778  OH  TYR A 179      31.141  82.935 128.819  1.00  0.00           O  
ATOM   2779  H   TYR A 179      26.023  88.559 126.107  1.00  0.00           H  
ATOM   2780  HA  TYR A 179      26.727  86.973 128.244  1.00  0.00           H  
ATOM   2781  HB2 TYR A 179      27.426  86.732 125.823  1.00  0.00           H  
ATOM   2782  HB3 TYR A 179      28.716  87.845 126.109  1.00  0.00           H  
ATOM   2783  HD1 TYR A 179      27.784  84.408 126.207  1.00  0.00           H  
ATOM   2784  HD2 TYR A 179      30.520  87.250 127.875  1.00  0.00           H  
ATOM   2785  HE1 TYR A 179      29.066  82.634 127.227  1.00  0.00           H  
ATOM   2786  HE2 TYR A 179      31.823  85.430 128.948  1.00  0.00           H  
ATOM   2787  HH  TYR A 179      32.004  83.169 129.164  1.00  0.00           H  
ATOM   2788  N   ILE A 180      28.670  89.709 128.267  1.00  0.00           N  
ATOM   2789  CA  ILE A 180      29.526  90.487 129.168  1.00  0.00           C  
ATOM   2790  C   ILE A 180      28.638  91.035 130.306  1.00  0.00           C  
ATOM   2791  O   ILE A 180      29.057  91.010 131.466  1.00  0.00           O  
ATOM   2792  CB  ILE A 180      30.264  91.681 128.463  1.00  0.00           C  
ATOM   2793  CG1 ILE A 180      31.138  91.197 127.287  1.00  0.00           C  
ATOM   2794  CG2 ILE A 180      31.024  92.483 129.566  1.00  0.00           C  
ATOM   2795  CD1 ILE A 180      31.977  92.169 126.432  1.00  0.00           C  
ATOM   2796  H   ILE A 180      28.425  90.116 127.377  1.00  0.00           H  
ATOM   2797  HA  ILE A 180      30.244  89.770 129.567  1.00  0.00           H  
ATOM   2798  HB  ILE A 180      29.493  92.361 128.102  1.00  0.00           H  
ATOM   2799 HG12 ILE A 180      31.734  90.392 127.715  1.00  0.00           H  
ATOM   2800 HG13 ILE A 180      30.465  90.750 126.556  1.00  0.00           H  
ATOM   2801 HG21 ILE A 180      31.745  93.137 129.076  1.00  0.00           H  
ATOM   2802 HG22 ILE A 180      30.435  93.224 130.108  1.00  0.00           H  
ATOM   2803 HG23 ILE A 180      31.495  91.719 130.186  1.00  0.00           H  
ATOM   2804 HD11 ILE A 180      31.340  92.970 126.059  1.00  0.00           H  
ATOM   2805 HD12 ILE A 180      32.700  92.618 127.113  1.00  0.00           H  
ATOM   2806 HD13 ILE A 180      32.548  91.705 125.627  1.00  0.00           H  
ATOM   2807  N   LEU A 181      27.438  91.474 130.062  1.00  0.00           N  
ATOM   2808  CA  LEU A 181      26.502  92.094 131.025  1.00  0.00           C  
ATOM   2809  C   LEU A 181      25.721  91.001 131.823  1.00  0.00           C  
ATOM   2810  O   LEU A 181      24.626  91.291 132.295  1.00  0.00           O  
ATOM   2811  CB  LEU A 181      25.570  93.160 130.416  1.00  0.00           C  
ATOM   2812  CG  LEU A 181      26.243  94.432 129.837  1.00  0.00           C  
ATOM   2813  CD1 LEU A 181      25.252  95.362 129.156  1.00  0.00           C  
ATOM   2814  CD2 LEU A 181      26.949  95.253 130.958  1.00  0.00           C  
ATOM   2815  H   LEU A 181      27.191  91.486 129.082  1.00  0.00           H  
ATOM   2816  HA  LEU A 181      27.160  92.634 131.706  1.00  0.00           H  
ATOM   2817  HB2 LEU A 181      24.985  92.728 129.604  1.00  0.00           H  
ATOM   2818  HB3 LEU A 181      24.796  93.507 131.101  1.00  0.00           H  
ATOM   2819  HG  LEU A 181      27.020  94.179 129.116  1.00  0.00           H  
ATOM   2820 HD11 LEU A 181      24.846  95.004 128.210  1.00  0.00           H  
ATOM   2821 HD12 LEU A 181      24.470  95.625 129.868  1.00  0.00           H  
ATOM   2822 HD13 LEU A 181      25.870  96.184 128.797  1.00  0.00           H  
ATOM   2823 HD21 LEU A 181      27.979  94.915 131.077  1.00  0.00           H  
ATOM   2824 HD22 LEU A 181      27.161  96.240 130.548  1.00  0.00           H  
ATOM   2825 HD23 LEU A 181      26.305  95.456 131.813  1.00  0.00           H  
ATOM   2826  N   SER A 182      26.268  89.805 132.041  1.00  0.00           N  
ATOM   2827  CA  SER A 182      25.664  88.711 132.902  1.00  0.00           C  
ATOM   2828  C   SER A 182      26.585  87.650 133.448  1.00  0.00           C  
ATOM   2829  O   SER A 182      26.642  87.494 134.683  1.00  0.00           O  
ATOM   2830  CB  SER A 182      24.617  88.007 131.976  1.00  0.00           C  
ATOM   2831  OG  SER A 182      25.165  87.628 130.756  1.00  0.00           O  
ATOM   2832  H   SER A 182      27.133  89.571 131.574  1.00  0.00           H  
ATOM   2833  HA  SER A 182      25.067  89.119 133.718  1.00  0.00           H  
ATOM   2834  HB2 SER A 182      24.273  87.218 132.645  1.00  0.00           H  
ATOM   2835  HB3 SER A 182      23.743  88.616 131.745  1.00  0.00           H  
ATOM   2836  HG  SER A 182      25.197  88.422 130.218  1.00  0.00           H  
ATOM   2837  N   THR A 183      27.361  86.976 132.650  1.00  0.00           N  
ATOM   2838  CA  THR A 183      28.507  86.135 132.927  1.00  0.00           C  
ATOM   2839  C   THR A 183      29.784  86.965 133.280  1.00  0.00           C  
ATOM   2840  O   THR A 183      30.653  86.505 134.044  1.00  0.00           O  
ATOM   2841  CB  THR A 183      28.726  85.164 131.720  1.00  0.00           C  
ATOM   2842  CG2 THR A 183      29.696  84.002 131.843  1.00  0.00           C  
ATOM   2843  OG1 THR A 183      27.506  84.514 131.516  1.00  0.00           O  
ATOM   2844  H   THR A 183      27.063  87.076 131.690  1.00  0.00           H  
ATOM   2845  HA  THR A 183      28.306  85.561 133.831  1.00  0.00           H  
ATOM   2846  HB  THR A 183      28.879  85.743 130.809  1.00  0.00           H  
ATOM   2847  HG1 THR A 183      27.506  83.770 132.123  1.00  0.00           H  
ATOM   2848 HG21 THR A 183      29.734  83.551 132.835  1.00  0.00           H  
ATOM   2849 HG22 THR A 183      29.397  83.165 131.212  1.00  0.00           H  
ATOM   2850 HG23 THR A 183      30.706  84.352 131.627  1.00  0.00           H  
ATOM   2851  N   GLY A 184      29.901  88.216 132.829  1.00  0.00           N  
ATOM   2852  CA  GLY A 184      30.907  89.138 133.329  1.00  0.00           C  
ATOM   2853  C   GLY A 184      32.237  89.203 132.530  1.00  0.00           C  
ATOM   2854  O   GLY A 184      32.728  90.298 132.298  1.00  0.00           O  
ATOM   2855  H   GLY A 184      29.232  88.552 132.150  1.00  0.00           H  
ATOM   2856  HA2 GLY A 184      30.490  90.139 133.219  1.00  0.00           H  
ATOM   2857  HA3 GLY A 184      31.142  88.897 134.367  1.00  0.00           H  
ATOM   2858  N   CYS A 185      32.767  88.039 132.129  1.00  0.00           N  
ATOM   2859  CA  CYS A 185      33.945  87.973 131.294  1.00  0.00           C  
ATOM   2860  C   CYS A 185      33.495  88.208 129.805  1.00  0.00           C  
ATOM   2861  O   CYS A 185      32.352  88.043 129.485  1.00  0.00           O  
ATOM   2862  CB  CYS A 185      34.697  86.685 131.669  1.00  0.00           C  
ATOM   2863  SG  CYS A 185      33.653  85.201 131.613  1.00  0.00           S  
ATOM   2864  H   CYS A 185      32.223  87.196 132.239  1.00  0.00           H  
ATOM   2865  HA  CYS A 185      34.622  88.797 131.520  1.00  0.00           H  
ATOM   2866  HB2 CYS A 185      35.545  86.492 131.011  1.00  0.00           H  
ATOM   2867  HB3 CYS A 185      34.957  86.721 132.726  1.00  0.00           H  
ATOM   2868  HG  CYS A 185      34.475  84.334 132.211  1.00  0.00           H  
ATOM   2869  N   ALA A 186      34.496  88.410 128.901  1.00  0.00           N  
ATOM   2870  CA  ALA A 186      34.361  88.170 127.512  1.00  0.00           C  
ATOM   2871  C   ALA A 186      34.233  86.582 127.312  1.00  0.00           C  
ATOM   2872  O   ALA A 186      34.704  85.860 128.191  1.00  0.00           O  
ATOM   2873  CB  ALA A 186      35.539  88.781 126.732  1.00  0.00           C  
ATOM   2874  H   ALA A 186      35.452  88.572 129.183  1.00  0.00           H  
ATOM   2875  HA  ALA A 186      33.458  88.690 127.194  1.00  0.00           H  
ATOM   2876  HB1 ALA A 186      35.626  89.797 127.119  1.00  0.00           H  
ATOM   2877  HB2 ALA A 186      36.456  88.214 126.893  1.00  0.00           H  
ATOM   2878  HB3 ALA A 186      35.411  88.912 125.657  1.00  0.00           H  
ATOM   2879  N   PRO A 187      33.564  86.094 126.201  1.00  0.00           N  
ATOM   2880  CA  PRO A 187      33.368  84.661 125.919  1.00  0.00           C  
ATOM   2881  C   PRO A 187      34.617  83.742 125.872  1.00  0.00           C  
ATOM   2882  O   PRO A 187      35.741  84.280 125.751  1.00  0.00           O  
ATOM   2883  CB  PRO A 187      32.728  84.585 124.543  1.00  0.00           C  
ATOM   2884  CG  PRO A 187      32.124  86.011 124.336  1.00  0.00           C  
ATOM   2885  CD  PRO A 187      32.962  86.956 125.227  1.00  0.00           C  
ATOM   2886  HA  PRO A 187      32.695  84.164 126.618  1.00  0.00           H  
ATOM   2887  HB2 PRO A 187      33.408  84.304 123.739  1.00  0.00           H  
ATOM   2888  HB3 PRO A 187      31.943  83.828 124.577  1.00  0.00           H  
ATOM   2889  HG2 PRO A 187      32.221  86.230 123.272  1.00  0.00           H  
ATOM   2890  HG3 PRO A 187      31.079  86.007 124.643  1.00  0.00           H  
ATOM   2891  HD2 PRO A 187      33.606  87.452 124.501  1.00  0.00           H  
ATOM   2892  HD3 PRO A 187      32.322  87.673 125.741  1.00  0.00           H  
ATOM   2893  N   PRO A 188      34.475  82.429 126.073  1.00  0.00           N  
ATOM   2894  CA  PRO A 188      35.606  81.478 125.960  1.00  0.00           C  
ATOM   2895  C   PRO A 188      36.236  81.486 124.570  1.00  0.00           C  
ATOM   2896  O   PRO A 188      35.445  81.589 123.590  1.00  0.00           O  
ATOM   2897  CB  PRO A 188      35.007  80.058 126.123  1.00  0.00           C  
ATOM   2898  CG  PRO A 188      33.784  80.384 127.001  1.00  0.00           C  
ATOM   2899  CD  PRO A 188      33.275  81.674 126.364  1.00  0.00           C  
ATOM   2900  HA  PRO A 188      36.357  81.735 126.707  1.00  0.00           H  
ATOM   2901  HB2 PRO A 188      34.541  79.669 125.217  1.00  0.00           H  
ATOM   2902  HB3 PRO A 188      35.763  79.396 126.543  1.00  0.00           H  
ATOM   2903  HG2 PRO A 188      32.985  79.663 126.829  1.00  0.00           H  
ATOM   2904  HG3 PRO A 188      33.996  80.592 128.050  1.00  0.00           H  
ATOM   2905  HD2 PRO A 188      32.673  81.380 125.503  1.00  0.00           H  
ATOM   2906  HD3 PRO A 188      32.651  82.267 127.032  1.00  0.00           H  
ATOM   2907  N   GLY A 189      37.559  81.270 124.556  1.00  0.00           N  
ATOM   2908  CA  GLY A 189      38.352  80.884 123.358  1.00  0.00           C  
ATOM   2909  C   GLY A 189      38.543  82.046 122.422  1.00  0.00           C  
ATOM   2910  O   GLY A 189      38.496  83.165 122.838  1.00  0.00           O  
ATOM   2911  H   GLY A 189      38.074  81.278 125.425  1.00  0.00           H  
ATOM   2912  HA2 GLY A 189      39.334  80.546 123.692  1.00  0.00           H  
ATOM   2913  HA3 GLY A 189      37.901  80.029 122.856  1.00  0.00           H  
ATOM   2914  N   LYS A 190      39.035  81.701 121.210  1.00  0.00           N  
ATOM   2915  CA  LYS A 190      39.454  82.581 120.082  1.00  0.00           C  
ATOM   2916  C   LYS A 190      38.308  83.327 119.432  1.00  0.00           C  
ATOM   2917  O   LYS A 190      37.322  82.776 119.021  1.00  0.00           O  
ATOM   2918  CB  LYS A 190      40.154  81.638 119.050  1.00  0.00           C  
ATOM   2919  CG  LYS A 190      40.970  82.368 117.989  1.00  0.00           C  
ATOM   2920  CD  LYS A 190      41.779  81.464 117.117  1.00  0.00           C  
ATOM   2921  CE  LYS A 190      42.730  80.617 117.985  1.00  0.00           C  
ATOM   2922  NZ  LYS A 190      43.844  79.905 117.234  1.00  0.00           N1+
ATOM   2923  H   LYS A 190      39.270  80.729 121.077  1.00  0.00           H  
ATOM   2924  HA  LYS A 190      40.224  83.301 120.362  1.00  0.00           H  
ATOM   2925  HB2 LYS A 190      40.867  80.996 119.567  1.00  0.00           H  
ATOM   2926  HB3 LYS A 190      39.387  80.970 118.658  1.00  0.00           H  
ATOM   2927  HG2 LYS A 190      40.179  82.931 117.493  1.00  0.00           H  
ATOM   2928  HG3 LYS A 190      41.667  83.051 118.476  1.00  0.00           H  
ATOM   2929  HD2 LYS A 190      41.110  80.880 116.485  1.00  0.00           H  
ATOM   2930  HD3 LYS A 190      42.389  82.065 116.444  1.00  0.00           H  
ATOM   2931  HE2 LYS A 190      43.214  81.224 118.750  1.00  0.00           H  
ATOM   2932  HE3 LYS A 190      42.296  79.736 118.459  1.00  0.00           H  
ATOM   2933  HZ1 LYS A 190      43.513  79.413 116.417  1.00  0.00           H  
ATOM   2934  HZ2 LYS A 190      44.456  80.630 116.886  1.00  0.00           H  
ATOM   2935  HZ3 LYS A 190      44.428  79.320 117.814  1.00  0.00           H  
ATOM   2936  N   ASN A 191      38.528  84.600 119.229  1.00  0.00           N  
ATOM   2937  CA  ASN A 191      37.599  85.521 118.593  1.00  0.00           C  
ATOM   2938  C   ASN A 191      37.466  85.294 117.078  1.00  0.00           C  
ATOM   2939  O   ASN A 191      38.458  85.067 116.399  1.00  0.00           O  
ATOM   2940  CB  ASN A 191      37.970  86.957 119.075  1.00  0.00           C  
ATOM   2941  CG  ASN A 191      36.918  87.898 118.579  1.00  0.00           C  
ATOM   2942  ND2 ASN A 191      35.853  88.134 119.242  1.00  0.00           N  
ATOM   2943  OD1 ASN A 191      37.015  88.367 117.435  1.00  0.00           O  
ATOM   2944  H   ASN A 191      39.448  84.922 119.491  1.00  0.00           H  
ATOM   2945  HA  ASN A 191      36.633  85.287 119.038  1.00  0.00           H  
ATOM   2946  HB2 ASN A 191      37.976  86.991 120.165  1.00  0.00           H  
ATOM   2947  HB3 ASN A 191      38.975  87.111 118.682  1.00  0.00           H  
ATOM   2948 HD21 ASN A 191      35.227  88.849 118.902  1.00  0.00           H  
ATOM   2949 HD22 ASN A 191      35.708  87.835 120.196  1.00  0.00           H  
ATOM   2950  N   ILE A 192      36.242  85.443 116.552  1.00  0.00           N  
ATOM   2951  CA  ILE A 192      36.079  85.033 115.106  1.00  0.00           C  
ATOM   2952  C   ILE A 192      36.805  86.017 114.133  1.00  0.00           C  
ATOM   2953  O   ILE A 192      37.330  85.516 113.107  1.00  0.00           O  
ATOM   2954  CB  ILE A 192      34.667  84.615 114.741  1.00  0.00           C  
ATOM   2955  CG1 ILE A 192      33.628  85.710 115.041  1.00  0.00           C  
ATOM   2956  CG2 ILE A 192      34.410  83.355 115.602  1.00  0.00           C  
ATOM   2957  CD1 ILE A 192      32.155  85.276 114.762  1.00  0.00           C  
ATOM   2958  H   ILE A 192      35.487  85.473 117.222  1.00  0.00           H  
ATOM   2959  HA  ILE A 192      36.704  84.142 115.060  1.00  0.00           H  
ATOM   2960  HB  ILE A 192      34.667  84.410 113.671  1.00  0.00           H  
ATOM   2961 HG12 ILE A 192      33.571  85.904 116.112  1.00  0.00           H  
ATOM   2962 HG13 ILE A 192      33.910  86.561 114.421  1.00  0.00           H  
ATOM   2963 HG21 ILE A 192      34.306  83.435 116.684  1.00  0.00           H  
ATOM   2964 HG22 ILE A 192      33.408  83.041 115.310  1.00  0.00           H  
ATOM   2965 HG23 ILE A 192      35.112  82.532 115.463  1.00  0.00           H  
ATOM   2966 HD11 ILE A 192      32.100  84.667 113.860  1.00  0.00           H  
ATOM   2967 HD12 ILE A 192      31.770  84.693 115.599  1.00  0.00           H  
ATOM   2968 HD13 ILE A 192      31.529  86.164 114.853  1.00  0.00           H  
ATOM   2969  N   TYR A 193      36.928  87.323 114.475  1.00  0.00           N  
ATOM   2970  CA  TYR A 193      37.643  88.286 113.615  1.00  0.00           C  
ATOM   2971  C   TYR A 193      39.100  88.448 114.115  1.00  0.00           C  
ATOM   2972  O   TYR A 193      40.034  88.529 113.334  1.00  0.00           O  
ATOM   2973  CB  TYR A 193      36.984  89.643 113.637  1.00  0.00           C  
ATOM   2974  CG  TYR A 193      35.488  89.642 113.227  1.00  0.00           C  
ATOM   2975  CD1 TYR A 193      35.146  89.541 111.829  1.00  0.00           C  
ATOM   2976  CD2 TYR A 193      34.466  89.851 114.164  1.00  0.00           C  
ATOM   2977  CE1 TYR A 193      33.832  89.615 111.344  1.00  0.00           C  
ATOM   2978  CE2 TYR A 193      33.130  89.999 113.677  1.00  0.00           C  
ATOM   2979  CZ  TYR A 193      32.822  89.962 112.264  1.00  0.00           C  
ATOM   2980  OH  TYR A 193      31.590  90.221 111.825  1.00  0.00           O  
ATOM   2981  H   TYR A 193      36.416  87.609 115.297  1.00  0.00           H  
ATOM   2982  HA  TYR A 193      37.526  87.982 112.575  1.00  0.00           H  
ATOM   2983  HB2 TYR A 193      37.117  90.143 114.596  1.00  0.00           H  
ATOM   2984  HB3 TYR A 193      37.574  90.216 112.921  1.00  0.00           H  
ATOM   2985  HD1 TYR A 193      35.950  89.304 111.148  1.00  0.00           H  
ATOM   2986  HD2 TYR A 193      34.559  89.927 115.236  1.00  0.00           H  
ATOM   2987  HE1 TYR A 193      33.594  89.525 110.295  1.00  0.00           H  
ATOM   2988  HE2 TYR A 193      32.287  90.071 114.349  1.00  0.00           H  
ATOM   2989  HH  TYR A 193      31.337  91.140 111.940  1.00  0.00           H  
ATOM   2990  N   TYR A 194      39.324  88.410 115.441  1.00  0.00           N  
ATOM   2991  CA  TYR A 194      40.580  88.693 116.189  1.00  0.00           C  
ATOM   2992  C   TYR A 194      41.307  87.384 116.585  1.00  0.00           C  
ATOM   2993  O   TYR A 194      41.509  87.049 117.731  1.00  0.00           O  
ATOM   2994  CB  TYR A 194      40.303  89.693 117.290  1.00  0.00           C  
ATOM   2995  CG  TYR A 194      39.620  90.913 116.698  1.00  0.00           C  
ATOM   2996  CD1 TYR A 194      38.282  91.231 116.975  1.00  0.00           C  
ATOM   2997  CD2 TYR A 194      40.282  91.747 115.802  1.00  0.00           C  
ATOM   2998  CE1 TYR A 194      37.622  92.285 116.333  1.00  0.00           C  
ATOM   2999  CE2 TYR A 194      39.680  92.880 115.185  1.00  0.00           C  
ATOM   3000  CZ  TYR A 194      38.284  93.101 115.372  1.00  0.00           C  
ATOM   3001  OH  TYR A 194      37.601  94.024 114.606  1.00  0.00           O  
ATOM   3002  H   TYR A 194      38.525  88.417 116.057  1.00  0.00           H  
ATOM   3003  HA  TYR A 194      41.259  89.237 115.532  1.00  0.00           H  
ATOM   3004  HB2 TYR A 194      39.819  89.315 118.190  1.00  0.00           H  
ATOM   3005  HB3 TYR A 194      41.253  90.098 117.638  1.00  0.00           H  
ATOM   3006  HD1 TYR A 194      37.726  90.668 117.711  1.00  0.00           H  
ATOM   3007  HD2 TYR A 194      41.339  91.585 115.652  1.00  0.00           H  
ATOM   3008  HE1 TYR A 194      36.550  92.383 116.412  1.00  0.00           H  
ATOM   3009  HE2 TYR A 194      40.281  93.402 114.455  1.00  0.00           H  
ATOM   3010  HH  TYR A 194      36.741  94.275 114.951  1.00  0.00           H  
ATOM   3011  N   LYS A 195      41.605  86.557 115.507  1.00  0.00           N  
ATOM   3012  CA  LYS A 195      42.246  85.278 115.444  1.00  0.00           C  
ATOM   3013  C   LYS A 195      43.609  85.170 116.113  1.00  0.00           C  
ATOM   3014  O   LYS A 195      44.031  84.062 116.264  1.00  0.00           O  
ATOM   3015  CB  LYS A 195      42.233  84.845 113.984  1.00  0.00           C  
ATOM   3016  CG  LYS A 195      40.886  84.419 113.401  1.00  0.00           C  
ATOM   3017  CD  LYS A 195      40.186  83.146 113.937  1.00  0.00           C  
ATOM   3018  CE  LYS A 195      39.092  82.618 112.955  1.00  0.00           C  
ATOM   3019  NZ  LYS A 195      38.624  81.274 113.398  1.00  0.00           N1+
ATOM   3020  H   LYS A 195      41.397  86.946 114.598  1.00  0.00           H  
ATOM   3021  HA  LYS A 195      41.599  84.617 116.017  1.00  0.00           H  
ATOM   3022  HB2 LYS A 195      42.655  85.668 113.409  1.00  0.00           H  
ATOM   3023  HB3 LYS A 195      42.892  84.001 113.780  1.00  0.00           H  
ATOM   3024  HG2 LYS A 195      40.182  85.251 113.432  1.00  0.00           H  
ATOM   3025  HG3 LYS A 195      41.075  84.168 112.357  1.00  0.00           H  
ATOM   3026  HD2 LYS A 195      40.934  82.354 113.906  1.00  0.00           H  
ATOM   3027  HD3 LYS A 195      39.795  83.345 114.934  1.00  0.00           H  
ATOM   3028  HE2 LYS A 195      38.192  83.225 112.861  1.00  0.00           H  
ATOM   3029  HE3 LYS A 195      39.560  82.524 111.975  1.00  0.00           H  
ATOM   3030  HZ1 LYS A 195      39.308  80.532 113.347  1.00  0.00           H  
ATOM   3031  HZ2 LYS A 195      38.260  81.304 114.339  1.00  0.00           H  
ATOM   3032  HZ3 LYS A 195      37.784  80.952 112.938  1.00  0.00           H  
ATOM   3033  N   SER A 196      44.195  86.339 116.524  1.00  0.00           N  
ATOM   3034  CA  SER A 196      45.539  86.567 117.063  1.00  0.00           C  
ATOM   3035  C   SER A 196      45.983  85.619 118.158  1.00  0.00           C  
ATOM   3036  O   SER A 196      45.389  85.574 119.224  1.00  0.00           O  
ATOM   3037  CB  SER A 196      45.627  88.025 117.552  1.00  0.00           C  
ATOM   3038  OG  SER A 196      46.877  88.350 118.122  1.00  0.00           O  
ATOM   3039  H   SER A 196      43.637  87.179 116.498  1.00  0.00           H  
ATOM   3040  HA  SER A 196      46.174  86.541 116.177  1.00  0.00           H  
ATOM   3041  HB2 SER A 196      45.371  88.734 116.765  1.00  0.00           H  
ATOM   3042  HB3 SER A 196      44.871  88.059 118.335  1.00  0.00           H  
ATOM   3043  HG  SER A 196      47.310  89.013 117.578  1.00  0.00           H  
ATOM   3044  N   ASP A 197      46.974  84.798 117.869  1.00  0.00           N  
ATOM   3045  CA  ASP A 197      47.685  83.981 118.920  1.00  0.00           C  
ATOM   3046  C   ASP A 197      48.640  84.813 119.656  1.00  0.00           C  
ATOM   3047  O   ASP A 197      49.119  84.372 120.702  1.00  0.00           O  
ATOM   3048  CB  ASP A 197      48.275  82.688 118.187  1.00  0.00           C  
ATOM   3049  CG  ASP A 197      49.124  82.984 117.003  1.00  0.00           C  
ATOM   3050  OD1 ASP A 197      49.596  82.033 116.374  1.00  0.00           O  
ATOM   3051  OD2 ASP A 197      49.357  84.189 116.701  1.00  0.00           O1-
ATOM   3052  H   ASP A 197      47.445  84.883 116.980  1.00  0.00           H  
ATOM   3053  HA  ASP A 197      46.959  83.629 119.652  1.00  0.00           H  
ATOM   3054  HB2 ASP A 197      48.919  82.251 118.951  1.00  0.00           H  
ATOM   3055  HB3 ASP A 197      47.362  82.119 118.008  1.00  0.00           H  
ATOM   3056  N   LEU A 198      49.029  85.968 119.148  1.00  0.00           N  
ATOM   3057  CA  LEU A 198      49.921  86.905 119.830  1.00  0.00           C  
ATOM   3058  C   LEU A 198      49.352  87.596 121.096  1.00  0.00           C  
ATOM   3059  O   LEU A 198      50.090  87.944 122.023  1.00  0.00           O  
ATOM   3060  CB  LEU A 198      50.305  88.005 118.802  1.00  0.00           C  
ATOM   3061  CG  LEU A 198      51.189  87.604 117.680  1.00  0.00           C  
ATOM   3062  CD1 LEU A 198      51.157  88.582 116.516  1.00  0.00           C  
ATOM   3063  CD2 LEU A 198      52.648  87.672 118.119  1.00  0.00           C  
ATOM   3064  H   LEU A 198      48.749  86.121 118.189  1.00  0.00           H  
ATOM   3065  HA  LEU A 198      50.793  86.302 120.082  1.00  0.00           H  
ATOM   3066  HB2 LEU A 198      49.440  88.475 118.337  1.00  0.00           H  
ATOM   3067  HB3 LEU A 198      50.833  88.738 119.412  1.00  0.00           H  
ATOM   3068  HG  LEU A 198      51.015  86.569 117.387  1.00  0.00           H  
ATOM   3069 HD11 LEU A 198      51.417  89.602 116.798  1.00  0.00           H  
ATOM   3070 HD12 LEU A 198      51.819  88.276 115.707  1.00  0.00           H  
ATOM   3071 HD13 LEU A 198      50.126  88.675 116.176  1.00  0.00           H  
ATOM   3072 HD21 LEU A 198      53.404  87.512 117.350  1.00  0.00           H  
ATOM   3073 HD22 LEU A 198      52.846  88.705 118.402  1.00  0.00           H  
ATOM   3074 HD23 LEU A 198      52.658  86.993 118.972  1.00  0.00           H  
ATOM   3075  N   THR A 199      47.981  87.764 121.075  1.00  0.00           N  
ATOM   3076  CA  THR A 199      47.086  88.166 122.131  1.00  0.00           C  
ATOM   3077  C   THR A 199      46.855  87.156 123.218  1.00  0.00           C  
ATOM   3078  O   THR A 199      46.679  85.968 122.968  1.00  0.00           O  
ATOM   3079  CB  THR A 199      45.770  88.650 121.444  1.00  0.00           C  
ATOM   3080  CG2 THR A 199      44.699  89.102 122.416  1.00  0.00           C  
ATOM   3081  OG1 THR A 199      45.988  89.739 120.558  1.00  0.00           O  
ATOM   3082  H   THR A 199      47.526  87.648 120.180  1.00  0.00           H  
ATOM   3083  HA  THR A 199      47.551  89.094 122.464  1.00  0.00           H  
ATOM   3084  HB  THR A 199      45.342  87.832 120.865  1.00  0.00           H  
ATOM   3085  HG1 THR A 199      46.334  89.401 119.729  1.00  0.00           H  
ATOM   3086 HG21 THR A 199      45.061  90.057 122.800  1.00  0.00           H  
ATOM   3087 HG22 THR A 199      43.765  89.417 121.951  1.00  0.00           H  
ATOM   3088 HG23 THR A 199      44.360  88.448 123.218  1.00  0.00           H  
ATOM   3089  N   LYS A 200      46.703  87.675 124.419  1.00  0.00           N  
ATOM   3090  CA  LYS A 200      46.244  86.887 125.569  1.00  0.00           C  
ATOM   3091  C   LYS A 200      45.601  87.913 126.600  1.00  0.00           C  
ATOM   3092  O   LYS A 200      45.634  89.100 126.407  1.00  0.00           O  
ATOM   3093  CB  LYS A 200      47.410  86.067 126.187  1.00  0.00           C  
ATOM   3094  CG  LYS A 200      48.540  86.973 126.615  1.00  0.00           C  
ATOM   3095  CD  LYS A 200      49.646  86.106 127.129  1.00  0.00           C  
ATOM   3096  CE  LYS A 200      50.766  86.803 127.933  1.00  0.00           C  
ATOM   3097  NZ  LYS A 200      50.397  86.964 129.325  1.00  0.00           N1+
ATOM   3098  H   LYS A 200      46.957  88.624 124.653  1.00  0.00           H  
ATOM   3099  HA  LYS A 200      45.465  86.162 125.331  1.00  0.00           H  
ATOM   3100  HB2 LYS A 200      47.002  85.569 127.067  1.00  0.00           H  
ATOM   3101  HB3 LYS A 200      47.743  85.327 125.458  1.00  0.00           H  
ATOM   3102  HG2 LYS A 200      48.938  87.537 125.770  1.00  0.00           H  
ATOM   3103  HG3 LYS A 200      48.222  87.660 127.399  1.00  0.00           H  
ATOM   3104  HD2 LYS A 200      49.204  85.230 127.605  1.00  0.00           H  
ATOM   3105  HD3 LYS A 200      50.115  85.681 126.243  1.00  0.00           H  
ATOM   3106  HE2 LYS A 200      51.691  86.236 127.829  1.00  0.00           H  
ATOM   3107  HE3 LYS A 200      50.931  87.825 127.589  1.00  0.00           H  
ATOM   3108  HZ1 LYS A 200      50.079  86.171 129.864  1.00  0.00           H  
ATOM   3109  HZ2 LYS A 200      51.187  87.356 129.814  1.00  0.00           H  
ATOM   3110  HZ3 LYS A 200      49.649  87.638 129.409  1.00  0.00           H  
ATOM   3111  N   ASP A 201      45.184  87.283 127.763  1.00  0.00           N  
ATOM   3112  CA  ASP A 201      44.826  88.081 128.973  1.00  0.00           C  
ATOM   3113  C   ASP A 201      43.534  88.900 128.888  1.00  0.00           C  
ATOM   3114  O   ASP A 201      43.367  89.904 129.585  1.00  0.00           O  
ATOM   3115  CB  ASP A 201      46.036  88.804 129.531  1.00  0.00           C  
ATOM   3116  CG  ASP A 201      47.347  88.063 129.783  1.00  0.00           C  
ATOM   3117  OD1 ASP A 201      47.330  86.809 130.028  1.00  0.00           O  
ATOM   3118  OD2 ASP A 201      48.406  88.735 129.761  1.00  0.00           O1-
ATOM   3119  H   ASP A 201      45.190  86.274 127.797  1.00  0.00           H  
ATOM   3120  HA  ASP A 201      44.483  87.296 129.649  1.00  0.00           H  
ATOM   3121  HB2 ASP A 201      46.238  89.630 128.849  1.00  0.00           H  
ATOM   3122  HB3 ASP A 201      45.703  89.341 130.419  1.00  0.00           H  
ATOM   3123  N   ILE A 202      42.583  88.565 128.023  1.00  0.00           N  
ATOM   3124  CA  ILE A 202      41.421  89.440 127.816  1.00  0.00           C  
ATOM   3125  C   ILE A 202      40.535  89.681 129.023  1.00  0.00           C  
ATOM   3126  O   ILE A 202      40.103  88.727 129.701  1.00  0.00           O  
ATOM   3127  CB  ILE A 202      40.554  89.045 126.574  1.00  0.00           C  
ATOM   3128  CG1 ILE A 202      41.276  89.393 125.239  1.00  0.00           C  
ATOM   3129  CG2 ILE A 202      39.154  89.645 126.600  1.00  0.00           C  
ATOM   3130  CD1 ILE A 202      41.357  88.279 124.237  1.00  0.00           C  
ATOM   3131  H   ILE A 202      42.561  87.699 127.504  1.00  0.00           H  
ATOM   3132  HA  ILE A 202      41.785  90.428 127.539  1.00  0.00           H  
ATOM   3133  HB  ILE A 202      40.339  87.984 126.699  1.00  0.00           H  
ATOM   3134 HG12 ILE A 202      40.779  90.326 124.975  1.00  0.00           H  
ATOM   3135 HG13 ILE A 202      42.309  89.641 125.485  1.00  0.00           H  
ATOM   3136 HG21 ILE A 202      38.479  89.133 127.284  1.00  0.00           H  
ATOM   3137 HG22 ILE A 202      39.189  90.702 126.862  1.00  0.00           H  
ATOM   3138 HG23 ILE A 202      38.759  89.552 125.589  1.00  0.00           H  
ATOM   3139 HD11 ILE A 202      40.420  87.731 124.143  1.00  0.00           H  
ATOM   3140 HD12 ILE A 202      41.604  88.754 123.287  1.00  0.00           H  
ATOM   3141 HD13 ILE A 202      42.090  87.555 124.591  1.00  0.00           H  
ATOM   3142  N   THR A 203      40.279  90.952 129.320  1.00  0.00           N  
ATOM   3143  CA  THR A 203      39.580  91.293 130.598  1.00  0.00           C  
ATOM   3144  C   THR A 203      38.587  92.456 130.518  1.00  0.00           C  
ATOM   3145  O   THR A 203      38.904  93.396 129.828  1.00  0.00           O  
ATOM   3146  CB  THR A 203      40.567  91.323 131.793  1.00  0.00           C  
ATOM   3147  CG2 THR A 203      41.374  92.611 131.872  1.00  0.00           C  
ATOM   3148  OG1 THR A 203      39.789  91.118 132.966  1.00  0.00           O  
ATOM   3149  H   THR A 203      40.696  91.616 128.684  1.00  0.00           H  
ATOM   3150  HA  THR A 203      38.970  90.423 130.837  1.00  0.00           H  
ATOM   3151  HB  THR A 203      41.258  90.484 131.709  1.00  0.00           H  
ATOM   3152  HG1 THR A 203      39.308  90.294 132.859  1.00  0.00           H  
ATOM   3153 HG21 THR A 203      41.906  92.664 132.822  1.00  0.00           H  
ATOM   3154 HG22 THR A 203      42.118  92.830 131.105  1.00  0.00           H  
ATOM   3155 HG23 THR A 203      40.648  93.409 132.027  1.00  0.00           H  
ATOM   3156  N   THR A 204      37.341  92.324 131.036  1.00  0.00           N  
ATOM   3157  CA  THR A 204      36.274  93.306 130.916  1.00  0.00           C  
ATOM   3158  C   THR A 204      36.370  94.342 132.003  1.00  0.00           C  
ATOM   3159  O   THR A 204      36.714  94.083 133.169  1.00  0.00           O  
ATOM   3160  CB  THR A 204      34.747  92.703 130.930  1.00  0.00           C  
ATOM   3161  CG2 THR A 204      34.470  91.988 129.602  1.00  0.00           C  
ATOM   3162  OG1 THR A 204      34.774  91.794 131.923  1.00  0.00           O  
ATOM   3163  H   THR A 204      37.128  91.505 131.586  1.00  0.00           H  
ATOM   3164  HA  THR A 204      36.466  93.924 130.040  1.00  0.00           H  
ATOM   3165  HB  THR A 204      34.031  93.509 131.095  1.00  0.00           H  
ATOM   3166  HG1 THR A 204      33.985  91.252 132.000  1.00  0.00           H  
ATOM   3167 HG21 THR A 204      34.194  92.715 128.839  1.00  0.00           H  
ATOM   3168 HG22 THR A 204      35.411  91.469 129.419  1.00  0.00           H  
ATOM   3169 HG23 THR A 204      33.558  91.400 129.702  1.00  0.00           H  
ATOM   3170  N   SER A 205      35.823  95.563 131.625  1.00  0.00           N  
ATOM   3171  CA  SER A 205      35.402  96.618 132.581  1.00  0.00           C  
ATOM   3172  C   SER A 205      34.149  97.228 132.017  1.00  0.00           C  
ATOM   3173  O   SER A 205      33.913  97.125 130.828  1.00  0.00           O  
ATOM   3174  CB  SER A 205      36.425  97.694 132.600  1.00  0.00           C  
ATOM   3175  OG  SER A 205      37.432  97.295 133.380  1.00  0.00           O  
ATOM   3176  H   SER A 205      35.511  95.629 130.667  1.00  0.00           H  
ATOM   3177  HA  SER A 205      35.237  96.231 133.586  1.00  0.00           H  
ATOM   3178  HB2 SER A 205      36.867  97.773 131.607  1.00  0.00           H  
ATOM   3179  HB3 SER A 205      36.068  98.636 133.016  1.00  0.00           H  
ATOM   3180  HG  SER A 205      38.081  96.910 132.787  1.00  0.00           H  
ATOM   3181  N   VAL A 206      33.283  97.797 132.921  1.00  0.00           N  
ATOM   3182  CA  VAL A 206      32.043  98.480 132.550  1.00  0.00           C  
ATOM   3183  C   VAL A 206      31.950  99.796 133.343  1.00  0.00           C  
ATOM   3184  O   VAL A 206      32.232  99.903 134.524  1.00  0.00           O  
ATOM   3185  CB  VAL A 206      30.869  97.617 132.888  1.00  0.00           C  
ATOM   3186  CG1 VAL A 206      29.532  98.356 132.603  1.00  0.00           C  
ATOM   3187  CG2 VAL A 206      30.746  96.368 131.998  1.00  0.00           C  
ATOM   3188  H   VAL A 206      33.479  97.724 133.909  1.00  0.00           H  
ATOM   3189  HA  VAL A 206      31.944  98.672 131.482  1.00  0.00           H  
ATOM   3190  HB  VAL A 206      30.906  97.233 133.908  1.00  0.00           H  
ATOM   3191 HG11 VAL A 206      29.766  98.855 131.662  1.00  0.00           H  
ATOM   3192 HG12 VAL A 206      28.679  97.699 132.440  1.00  0.00           H  
ATOM   3193 HG13 VAL A 206      29.363  99.071 133.409  1.00  0.00           H  
ATOM   3194 HG21 VAL A 206      30.728  96.620 130.937  1.00  0.00           H  
ATOM   3195 HG22 VAL A 206      31.584  95.713 132.235  1.00  0.00           H  
ATOM   3196 HG23 VAL A 206      29.792  95.905 132.249  1.00  0.00           H  
ATOM   3197  N   LEU A 207      31.494 100.935 132.651  1.00  0.00           N  
ATOM   3198  CA  LEU A 207      31.022 102.154 133.188  1.00  0.00           C  
ATOM   3199  C   LEU A 207      29.479 102.302 132.918  1.00  0.00           C  
ATOM   3200  O   LEU A 207      28.961 101.707 131.985  1.00  0.00           O  
ATOM   3201  CB  LEU A 207      31.901 103.386 132.718  1.00  0.00           C  
ATOM   3202  CG  LEU A 207      33.359 103.287 133.123  1.00  0.00           C  
ATOM   3203  CD1 LEU A 207      34.101 104.200 132.265  1.00  0.00           C  
ATOM   3204  CD2 LEU A 207      33.492 103.590 134.598  1.00  0.00           C  
ATOM   3205  H   LEU A 207      31.467 100.874 131.643  1.00  0.00           H  
ATOM   3206  HA  LEU A 207      31.073 102.024 134.269  1.00  0.00           H  
ATOM   3207  HB2 LEU A 207      31.724 103.500 131.648  1.00  0.00           H  
ATOM   3208  HB3 LEU A 207      31.504 104.286 133.189  1.00  0.00           H  
ATOM   3209  HG  LEU A 207      33.636 102.243 132.978  1.00  0.00           H  
ATOM   3210 HD11 LEU A 207      34.223 103.617 131.352  1.00  0.00           H  
ATOM   3211 HD12 LEU A 207      33.742 105.230 132.277  1.00  0.00           H  
ATOM   3212 HD13 LEU A 207      35.154 104.173 132.540  1.00  0.00           H  
ATOM   3213 HD21 LEU A 207      34.481 103.343 134.985  1.00  0.00           H  
ATOM   3214 HD22 LEU A 207      33.454 104.665 134.776  1.00  0.00           H  
ATOM   3215 HD23 LEU A 207      32.715 103.126 135.208  1.00  0.00           H  
ATOM   3216  N   THR A 208      28.868 103.210 133.719  1.00  0.00           N  
ATOM   3217  CA  THR A 208      27.415 103.349 133.793  1.00  0.00           C  
ATOM   3218  C   THR A 208      26.985 104.820 134.088  1.00  0.00           C  
ATOM   3219  O   THR A 208      27.678 105.610 134.758  1.00  0.00           O  
ATOM   3220  CB  THR A 208      26.854 102.430 134.927  1.00  0.00           C  
ATOM   3221  CG2 THR A 208      27.139 102.989 136.332  1.00  0.00           C  
ATOM   3222  OG1 THR A 208      25.464 102.414 134.711  1.00  0.00           O  
ATOM   3223  H   THR A 208      29.512 103.717 134.308  1.00  0.00           H  
ATOM   3224  HA  THR A 208      26.922 103.058 132.866  1.00  0.00           H  
ATOM   3225  HB  THR A 208      27.287 101.430 134.892  1.00  0.00           H  
ATOM   3226  HG1 THR A 208      25.201 101.493 134.650  1.00  0.00           H  
ATOM   3227 HG21 THR A 208      26.816 104.019 136.484  1.00  0.00           H  
ATOM   3228 HG22 THR A 208      26.615 102.378 137.066  1.00  0.00           H  
ATOM   3229 HG23 THR A 208      28.200 102.832 136.526  1.00  0.00           H  
ATOM   3230  N   VAL A 209      25.814 105.228 133.528  1.00  0.00           N  
ATOM   3231  CA  VAL A 209      25.222 106.583 133.540  1.00  0.00           C  
ATOM   3232  C   VAL A 209      23.727 106.550 133.782  1.00  0.00           C  
ATOM   3233  O   VAL A 209      22.936 105.772 133.123  1.00  0.00           O  
ATOM   3234  CB  VAL A 209      25.654 107.476 132.339  1.00  0.00           C  
ATOM   3235  CG1 VAL A 209      25.234 107.088 130.979  1.00  0.00           C  
ATOM   3236  CG2 VAL A 209      25.281 108.932 132.532  1.00  0.00           C  
ATOM   3237  H   VAL A 209      25.497 104.455 132.961  1.00  0.00           H  
ATOM   3238  HA  VAL A 209      25.666 107.071 134.406  1.00  0.00           H  
ATOM   3239  HB  VAL A 209      26.739 107.392 132.380  1.00  0.00           H  
ATOM   3240 HG11 VAL A 209      25.860 107.585 130.239  1.00  0.00           H  
ATOM   3241 HG12 VAL A 209      25.391 106.013 130.883  1.00  0.00           H  
ATOM   3242 HG13 VAL A 209      24.188 107.357 130.833  1.00  0.00           H  
ATOM   3243 HG21 VAL A 209      25.560 109.209 133.549  1.00  0.00           H  
ATOM   3244 HG22 VAL A 209      25.611 109.635 131.767  1.00  0.00           H  
ATOM   3245 HG23 VAL A 209      24.204 109.100 132.526  1.00  0.00           H  
ATOM   3246  N   ASN A 210      23.163 107.488 134.561  1.00  0.00           N  
ATOM   3247  CA  ASN A 210      21.821 107.300 135.173  1.00  0.00           C  
ATOM   3248  C   ASN A 210      21.496 105.860 135.704  1.00  0.00           C  
ATOM   3249  O   ASN A 210      20.375 105.359 135.672  1.00  0.00           O  
ATOM   3250  CB  ASN A 210      20.723 107.773 134.154  1.00  0.00           C  
ATOM   3251  CG  ASN A 210      20.965 109.051 133.475  1.00  0.00           C  
ATOM   3252  ND2 ASN A 210      21.263 109.035 132.206  1.00  0.00           N  
ATOM   3253  OD1 ASN A 210      20.853 110.141 134.051  1.00  0.00           O  
ATOM   3254  H   ASN A 210      23.738 108.267 134.850  1.00  0.00           H  
ATOM   3255  HA  ASN A 210      21.777 107.932 136.059  1.00  0.00           H  
ATOM   3256  HB2 ASN A 210      20.461 107.004 133.427  1.00  0.00           H  
ATOM   3257  HB3 ASN A 210      19.714 107.785 134.568  1.00  0.00           H  
ATOM   3258 HD21 ASN A 210      21.530 109.930 131.822  1.00  0.00           H  
ATOM   3259 HD22 ASN A 210      21.483 108.158 131.756  1.00  0.00           H  
ATOM   3260  N   ASN A 211      22.578 105.176 136.126  1.00  0.00           N  
ATOM   3261  CA  ASN A 211      22.602 103.729 136.411  1.00  0.00           C  
ATOM   3262  C   ASN A 211      22.246 102.724 135.252  1.00  0.00           C  
ATOM   3263  O   ASN A 211      22.011 101.568 135.585  1.00  0.00           O  
ATOM   3264  CB  ASN A 211      21.692 103.374 137.612  1.00  0.00           C  
ATOM   3265  CG  ASN A 211      22.010 102.083 138.383  1.00  0.00           C  
ATOM   3266  ND2 ASN A 211      21.025 101.494 139.042  1.00  0.00           N  
ATOM   3267  OD1 ASN A 211      23.163 101.679 138.394  1.00  0.00           O  
ATOM   3268  H   ASN A 211      23.512 105.552 136.052  1.00  0.00           H  
ATOM   3269  HA  ASN A 211      23.639 103.457 136.607  1.00  0.00           H  
ATOM   3270  HB2 ASN A 211      21.788 104.205 138.311  1.00  0.00           H  
ATOM   3271  HB3 ASN A 211      20.650 103.357 137.294  1.00  0.00           H  
ATOM   3272 HD21 ASN A 211      21.222 100.601 139.473  1.00  0.00           H  
ATOM   3273 HD22 ASN A 211      20.144 101.969 139.173  1.00  0.00           H  
ATOM   3274  N   LYS A 212      22.394 103.202 134.014  1.00  0.00           N  
ATOM   3275  CA  LYS A 212      22.482 102.418 132.785  1.00  0.00           C  
ATOM   3276  C   LYS A 212      23.878 102.395 132.184  1.00  0.00           C  
ATOM   3277  O   LYS A 212      24.474 103.398 131.777  1.00  0.00           O  
ATOM   3278  CB  LYS A 212      21.401 102.694 131.703  1.00  0.00           C  
ATOM   3279  CG  LYS A 212      19.957 102.683 132.167  1.00  0.00           C  
ATOM   3280  CD  LYS A 212      19.220 101.304 132.042  1.00  0.00           C  
ATOM   3281  CE  LYS A 212      17.836 101.501 132.742  1.00  0.00           C  
ATOM   3282  NZ  LYS A 212      17.987 101.447 134.210  1.00  0.00           N1+
ATOM   3283  H   LYS A 212      22.501 104.205 133.962  1.00  0.00           H  
ATOM   3284  HA  LYS A 212      22.306 101.408 133.155  1.00  0.00           H  
ATOM   3285  HB2 LYS A 212      21.610 103.684 131.299  1.00  0.00           H  
ATOM   3286  HB3 LYS A 212      21.418 101.953 130.904  1.00  0.00           H  
ATOM   3287  HG2 LYS A 212      19.954 102.989 133.213  1.00  0.00           H  
ATOM   3288  HG3 LYS A 212      19.375 103.386 131.573  1.00  0.00           H  
ATOM   3289  HD2 LYS A 212      19.137 100.956 131.013  1.00  0.00           H  
ATOM   3290  HD3 LYS A 212      19.794 100.510 132.522  1.00  0.00           H  
ATOM   3291  HE2 LYS A 212      17.306 102.386 132.389  1.00  0.00           H  
ATOM   3292  HE3 LYS A 212      17.282 100.593 132.506  1.00  0.00           H  
ATOM   3293  HZ1 LYS A 212      18.419 100.598 134.545  1.00  0.00           H  
ATOM   3294  HZ2 LYS A 212      18.430 102.304 134.505  1.00  0.00           H  
ATOM   3295  HZ3 LYS A 212      17.058 101.369 134.598  1.00  0.00           H  
ATOM   3296  N   ALA A 213      24.366 101.187 131.941  1.00  0.00           N  
ATOM   3297  CA  ALA A 213      25.612 100.853 131.242  1.00  0.00           C  
ATOM   3298  C   ALA A 213      25.755 101.558 129.902  1.00  0.00           C  
ATOM   3299  O   ALA A 213      24.822 101.612 129.055  1.00  0.00           O  
ATOM   3300  CB  ALA A 213      25.719  99.311 131.133  1.00  0.00           C  
ATOM   3301  H   ALA A 213      24.027 100.427 132.515  1.00  0.00           H  
ATOM   3302  HA  ALA A 213      26.465 101.077 131.883  1.00  0.00           H  
ATOM   3303  HB1 ALA A 213      25.624  98.817 132.100  1.00  0.00           H  
ATOM   3304  HB2 ALA A 213      24.949  98.930 130.464  1.00  0.00           H  
ATOM   3305  HB3 ALA A 213      26.711  99.151 130.710  1.00  0.00           H  
ATOM   3306  N   HIE A 214      26.963 102.082 129.605  1.00  0.00           N  
ATOM   3307  CA  HIE A 214      27.019 102.907 128.390  1.00  0.00           C  
ATOM   3308  C   HIE A 214      28.439 102.980 127.827  1.00  0.00           C  
ATOM   3309  O   HIE A 214      28.624 103.490 126.688  1.00  0.00           O  
ATOM   3310  CB  HIE A 214      26.647 104.360 128.767  1.00  0.00           C  
ATOM   3311  CG  HIE A 214      27.606 105.145 129.658  1.00  0.00           C  
ATOM   3312  CD2 HIE A 214      28.343 106.201 129.287  1.00  0.00           C  
ATOM   3313  ND1 HIE A 214      27.996 104.797 130.923  1.00  0.00           N  
ATOM   3314  CE1 HIE A 214      28.911 105.667 131.362  1.00  0.00           C  
ATOM   3315  NE2 HIE A 214      29.117 106.552 130.362  1.00  0.00           N  
ATOM   3316  H   HIE A 214      27.731 102.243 130.241  1.00  0.00           H  
ATOM   3317  HA  HIE A 214      26.414 102.596 127.537  1.00  0.00           H  
ATOM   3318  HB2 HIE A 214      26.384 104.821 127.815  1.00  0.00           H  
ATOM   3319  HB3 HIE A 214      25.754 104.373 129.392  1.00  0.00           H  
ATOM   3320  HD2 HIE A 214      28.266 106.747 128.358  1.00  0.00           H  
ATOM   3321  HE1 HIE A 214      29.395 105.566 132.322  1.00  0.00           H  
ATOM   3322  HE2 HIE A 214      29.767 107.320 130.278  1.00  0.00           H  
ATOM   3323  N   MET A 215      29.454 102.399 128.457  1.00  0.00           N  
ATOM   3324  CA  MET A 215      30.867 102.407 128.084  1.00  0.00           C  
ATOM   3325  C   MET A 215      31.597 101.170 128.629  1.00  0.00           C  
ATOM   3326  O   MET A 215      31.973 101.090 129.781  1.00  0.00           O  
ATOM   3327  CB  MET A 215      31.557 103.774 128.470  1.00  0.00           C  
ATOM   3328  CG  MET A 215      33.083 103.633 128.258  1.00  0.00           C  
ATOM   3329  SD  MET A 215      34.217 104.982 128.654  1.00  0.00           S  
ATOM   3330  CE  MET A 215      35.818 104.199 128.515  1.00  0.00           C  
ATOM   3331  H   MET A 215      29.265 102.070 129.394  1.00  0.00           H  
ATOM   3332  HA  MET A 215      30.935 102.331 126.999  1.00  0.00           H  
ATOM   3333  HB2 MET A 215      31.217 104.543 127.776  1.00  0.00           H  
ATOM   3334  HB3 MET A 215      31.211 103.913 129.495  1.00  0.00           H  
ATOM   3335  HG2 MET A 215      33.423 102.800 128.875  1.00  0.00           H  
ATOM   3336  HG3 MET A 215      33.253 103.257 127.248  1.00  0.00           H  
ATOM   3337  HE1 MET A 215      36.570 104.964 128.710  1.00  0.00           H  
ATOM   3338  HE2 MET A 215      35.852 103.477 129.330  1.00  0.00           H  
ATOM   3339  HE3 MET A 215      36.032 103.708 127.566  1.00  0.00           H  
ATOM   3340  N   VAL A 216      31.735 100.146 127.745  1.00  0.00           N  
ATOM   3341  CA  VAL A 216      32.454  98.849 128.019  1.00  0.00           C  
ATOM   3342  C   VAL A 216      33.959  99.017 127.631  1.00  0.00           C  
ATOM   3343  O   VAL A 216      34.260  99.690 126.658  1.00  0.00           O  
ATOM   3344  CB  VAL A 216      31.734  97.714 127.197  1.00  0.00           C  
ATOM   3345  CG1 VAL A 216      32.512  96.460 126.897  1.00  0.00           C  
ATOM   3346  CG2 VAL A 216      30.404  97.382 127.907  1.00  0.00           C  
ATOM   3347  H   VAL A 216      31.468 100.336 126.790  1.00  0.00           H  
ATOM   3348  HA  VAL A 216      32.330  98.688 129.091  1.00  0.00           H  
ATOM   3349  HB  VAL A 216      31.372  98.148 126.265  1.00  0.00           H  
ATOM   3350 HG11 VAL A 216      31.799  95.830 126.364  1.00  0.00           H  
ATOM   3351 HG12 VAL A 216      33.368  96.691 126.263  1.00  0.00           H  
ATOM   3352 HG13 VAL A 216      32.559  95.991 127.880  1.00  0.00           H  
ATOM   3353 HG21 VAL A 216      29.821  96.700 127.289  1.00  0.00           H  
ATOM   3354 HG22 VAL A 216      30.679  96.762 128.760  1.00  0.00           H  
ATOM   3355 HG23 VAL A 216      29.836  98.291 128.108  1.00  0.00           H  
ATOM   3356  N   THR A 217      34.922  98.485 128.409  1.00  0.00           N  
ATOM   3357  CA  THR A 217      36.320  98.399 127.964  1.00  0.00           C  
ATOM   3358  C   THR A 217      36.893  96.949 127.871  1.00  0.00           C  
ATOM   3359  O   THR A 217      36.699  96.205 128.791  1.00  0.00           O  
ATOM   3360  CB  THR A 217      37.148  99.320 128.905  1.00  0.00           C  
ATOM   3361  CG2 THR A 217      38.600  99.467 128.634  1.00  0.00           C  
ATOM   3362  OG1 THR A 217      36.704 100.663 128.693  1.00  0.00           O  
ATOM   3363  H   THR A 217      34.684  98.066 129.297  1.00  0.00           H  
ATOM   3364  HA  THR A 217      36.473  98.715 126.932  1.00  0.00           H  
ATOM   3365  HB  THR A 217      37.088  99.000 129.945  1.00  0.00           H  
ATOM   3366  HG1 THR A 217      35.942 100.784 129.263  1.00  0.00           H  
ATOM   3367 HG21 THR A 217      38.987  98.463 128.463  1.00  0.00           H  
ATOM   3368 HG22 THR A 217      38.764  99.929 127.660  1.00  0.00           H  
ATOM   3369 HG23 THR A 217      39.147  99.806 129.513  1.00  0.00           H  
ATOM   3370  N   LEU A 218      37.559  96.593 126.811  1.00  0.00           N  
ATOM   3371  CA  LEU A 218      38.319  95.353 126.776  1.00  0.00           C  
ATOM   3372  C   LEU A 218      39.863  95.745 126.943  1.00  0.00           C  
ATOM   3373  O   LEU A 218      40.357  96.537 126.166  1.00  0.00           O  
ATOM   3374  CB  LEU A 218      37.997  94.636 125.482  1.00  0.00           C  
ATOM   3375  CG  LEU A 218      36.518  94.133 125.341  1.00  0.00           C  
ATOM   3376  CD1 LEU A 218      36.160  93.722 123.957  1.00  0.00           C  
ATOM   3377  CD2 LEU A 218      36.222  92.917 126.301  1.00  0.00           C  
ATOM   3378  H   LEU A 218      37.758  97.376 126.205  1.00  0.00           H  
ATOM   3379  HA  LEU A 218      38.045  94.677 127.585  1.00  0.00           H  
ATOM   3380  HB2 LEU A 218      38.194  95.343 124.676  1.00  0.00           H  
ATOM   3381  HB3 LEU A 218      38.694  93.798 125.443  1.00  0.00           H  
ATOM   3382  HG  LEU A 218      35.877  94.980 125.584  1.00  0.00           H  
ATOM   3383 HD11 LEU A 218      35.073  93.784 123.908  1.00  0.00           H  
ATOM   3384 HD12 LEU A 218      36.490  94.407 123.176  1.00  0.00           H  
ATOM   3385 HD13 LEU A 218      36.388  92.683 123.714  1.00  0.00           H  
ATOM   3386 HD21 LEU A 218      36.905  92.079 126.162  1.00  0.00           H  
ATOM   3387 HD22 LEU A 218      36.392  93.194 127.342  1.00  0.00           H  
ATOM   3388 HD23 LEU A 218      35.136  92.829 126.269  1.00  0.00           H  
ATOM   3389  N   ASP A 219      40.516  95.151 127.909  1.00  0.00           N  
ATOM   3390  CA  ASP A 219      41.919  95.234 128.060  1.00  0.00           C  
ATOM   3391  C   ASP A 219      42.612  93.949 127.550  1.00  0.00           C  
ATOM   3392  O   ASP A 219      42.149  92.847 127.793  1.00  0.00           O  
ATOM   3393  CB  ASP A 219      42.200  95.472 129.512  1.00  0.00           C  
ATOM   3394  CG  ASP A 219      42.267  96.981 129.810  1.00  0.00           C  
ATOM   3395  OD1 ASP A 219      41.612  97.416 130.821  1.00  0.00           O  
ATOM   3396  OD2 ASP A 219      42.937  97.739 129.018  1.00  0.00           O1-
ATOM   3397  H   ASP A 219      40.054  94.469 128.493  1.00  0.00           H  
ATOM   3398  HA  ASP A 219      42.386  95.954 127.388  1.00  0.00           H  
ATOM   3399  HB2 ASP A 219      41.438  94.997 130.129  1.00  0.00           H  
ATOM   3400  HB3 ASP A 219      43.187  95.073 129.750  1.00  0.00           H  
ATOM   3401  N   TYR A 220      43.790  94.122 126.912  1.00  0.00           N  
ATOM   3402  CA  TYR A 220      44.539  93.055 126.275  1.00  0.00           C  
ATOM   3403  C   TYR A 220      46.043  93.110 126.470  1.00  0.00           C  
ATOM   3404  O   TYR A 220      46.609  94.195 126.508  1.00  0.00           O  
ATOM   3405  CB  TYR A 220      44.350  93.227 124.756  1.00  0.00           C  
ATOM   3406  CG  TYR A 220      42.888  93.360 124.219  1.00  0.00           C  
ATOM   3407  CD1 TYR A 220      42.292  94.627 124.152  1.00  0.00           C  
ATOM   3408  CD2 TYR A 220      42.255  92.231 123.637  1.00  0.00           C  
ATOM   3409  CE1 TYR A 220      41.049  94.842 123.504  1.00  0.00           C  
ATOM   3410  CE2 TYR A 220      40.979  92.458 123.005  1.00  0.00           C  
ATOM   3411  CZ  TYR A 220      40.333  93.732 123.006  1.00  0.00           C  
ATOM   3412  OH  TYR A 220      39.181  93.968 122.442  1.00  0.00           O  
ATOM   3413  H   TYR A 220      43.996  95.101 126.773  1.00  0.00           H  
ATOM   3414  HA  TYR A 220      44.154  92.082 126.580  1.00  0.00           H  
ATOM   3415  HB2 TYR A 220      44.850  94.132 124.410  1.00  0.00           H  
ATOM   3416  HB3 TYR A 220      44.825  92.428 124.187  1.00  0.00           H  
ATOM   3417  HD1 TYR A 220      42.818  95.518 124.461  1.00  0.00           H  
ATOM   3418  HD2 TYR A 220      42.634  91.232 123.793  1.00  0.00           H  
ATOM   3419  HE1 TYR A 220      40.608  95.828 123.539  1.00  0.00           H  
ATOM   3420  HE2 TYR A 220      40.382  91.589 122.767  1.00  0.00           H  
ATOM   3421  HH  TYR A 220      39.069  93.421 121.660  1.00  0.00           H  
ATOM   3422  N   THR A 221      46.679  91.971 126.515  1.00  0.00           N  
ATOM   3423  CA  THR A 221      48.136  91.857 126.444  1.00  0.00           C  
ATOM   3424  C   THR A 221      48.453  91.303 125.044  1.00  0.00           C  
ATOM   3425  O   THR A 221      47.934  90.223 124.648  1.00  0.00           O  
ATOM   3426  CB  THR A 221      48.602  90.867 127.499  1.00  0.00           C  
ATOM   3427  CG2 THR A 221      50.118  90.679 127.421  1.00  0.00           C  
ATOM   3428  OG1 THR A 221      48.450  91.430 128.803  1.00  0.00           O  
ATOM   3429  H   THR A 221      46.168  91.101 126.481  1.00  0.00           H  
ATOM   3430  HA  THR A 221      48.629  92.805 126.663  1.00  0.00           H  
ATOM   3431  HB  THR A 221      48.082  89.909 127.513  1.00  0.00           H  
ATOM   3432  HG1 THR A 221      48.580  90.649 129.346  1.00  0.00           H  
ATOM   3433 HG21 THR A 221      50.378  90.021 126.591  1.00  0.00           H  
ATOM   3434 HG22 THR A 221      50.531  91.687 127.437  1.00  0.00           H  
ATOM   3435 HG23 THR A 221      50.302  90.255 128.409  1.00  0.00           H  
ATOM   3436  N   VAL A 222      49.472  91.840 124.370  1.00  0.00           N  
ATOM   3437  CA  VAL A 222      49.968  91.349 123.054  1.00  0.00           C  
ATOM   3438  C   VAL A 222      51.518  91.213 123.053  1.00  0.00           C  
ATOM   3439  O   VAL A 222      52.229  91.840 123.802  1.00  0.00           O  
ATOM   3440  CB  VAL A 222      49.553  92.362 121.941  1.00  0.00           C  
ATOM   3441  CG1 VAL A 222      49.724  91.796 120.554  1.00  0.00           C  
ATOM   3442  CG2 VAL A 222      48.099  92.925 122.018  1.00  0.00           C  
ATOM   3443  H   VAL A 222      49.918  92.654 124.767  1.00  0.00           H  
ATOM   3444  HA  VAL A 222      49.524  90.391 122.783  1.00  0.00           H  
ATOM   3445  HB  VAL A 222      50.242  93.205 121.980  1.00  0.00           H  
ATOM   3446 HG11 VAL A 222      49.174  90.855 120.558  1.00  0.00           H  
ATOM   3447 HG12 VAL A 222      49.120  92.373 119.853  1.00  0.00           H  
ATOM   3448 HG13 VAL A 222      50.787  91.810 120.311  1.00  0.00           H  
ATOM   3449 HG21 VAL A 222      47.381  92.194 121.647  1.00  0.00           H  
ATOM   3450 HG22 VAL A 222      47.804  93.346 122.980  1.00  0.00           H  
ATOM   3451 HG23 VAL A 222      48.193  93.769 121.335  1.00  0.00           H  
ATOM   3452  N   GLN A 223      52.071  90.330 122.214  1.00  0.00           N  
ATOM   3453  CA  GLN A 223      53.475  90.168 121.860  1.00  0.00           C  
ATOM   3454  C   GLN A 223      53.907  90.962 120.563  1.00  0.00           C  
ATOM   3455  O   GLN A 223      53.365  90.863 119.409  1.00  0.00           O  
ATOM   3456  CB  GLN A 223      53.799  88.699 121.684  1.00  0.00           C  
ATOM   3457  CG  GLN A 223      55.232  88.235 121.268  1.00  0.00           C  
ATOM   3458  CD  GLN A 223      56.231  88.332 122.409  1.00  0.00           C  
ATOM   3459  NE2 GLN A 223      57.483  88.036 122.200  1.00  0.00           N  
ATOM   3460  OE1 GLN A 223      55.894  88.543 123.592  1.00  0.00           O  
ATOM   3461  H   GLN A 223      51.385  89.796 121.699  1.00  0.00           H  
ATOM   3462  HA  GLN A 223      54.140  90.576 122.621  1.00  0.00           H  
ATOM   3463  HB2 GLN A 223      53.556  88.195 122.620  1.00  0.00           H  
ATOM   3464  HB3 GLN A 223      53.161  88.283 120.905  1.00  0.00           H  
ATOM   3465  HG2 GLN A 223      55.168  87.179 121.008  1.00  0.00           H  
ATOM   3466  HG3 GLN A 223      55.648  88.863 120.479  1.00  0.00           H  
ATOM   3467 HE21 GLN A 223      58.136  88.001 122.971  1.00  0.00           H  
ATOM   3468 HE22 GLN A 223      57.669  87.699 121.267  1.00  0.00           H  
ATOM   3469  N   VAL A 224      54.970  91.812 120.700  1.00  0.00           N  
ATOM   3470  CA  VAL A 224      55.292  92.775 119.616  1.00  0.00           C  
ATOM   3471  C   VAL A 224      56.814  92.665 119.451  1.00  0.00           C  
ATOM   3472  O   VAL A 224      57.545  92.502 120.423  1.00  0.00           O  
ATOM   3473  CB  VAL A 224      54.850  94.246 119.901  1.00  0.00           C  
ATOM   3474  CG1 VAL A 224      53.308  94.359 120.167  1.00  0.00           C  
ATOM   3475  CG2 VAL A 224      55.612  94.994 120.981  1.00  0.00           C  
ATOM   3476  H   VAL A 224      55.394  92.027 121.590  1.00  0.00           H  
ATOM   3477  HA  VAL A 224      54.889  92.400 118.675  1.00  0.00           H  
ATOM   3478  HB  VAL A 224      54.986  94.723 118.930  1.00  0.00           H  
ATOM   3479 HG11 VAL A 224      53.064  94.329 121.229  1.00  0.00           H  
ATOM   3480 HG12 VAL A 224      53.069  95.377 119.858  1.00  0.00           H  
ATOM   3481 HG13 VAL A 224      52.837  93.629 119.509  1.00  0.00           H  
ATOM   3482 HG21 VAL A 224      56.681  94.936 120.777  1.00  0.00           H  
ATOM   3483 HG22 VAL A 224      55.311  96.041 121.014  1.00  0.00           H  
ATOM   3484 HG23 VAL A 224      55.529  94.475 121.935  1.00  0.00           H  
ATOM   3485  N   PRO A 225      57.307  92.878 118.193  1.00  0.00           N  
ATOM   3486  CA  PRO A 225      58.734  93.138 118.002  1.00  0.00           C  
ATOM   3487  C   PRO A 225      59.218  94.472 118.690  1.00  0.00           C  
ATOM   3488  O   PRO A 225      58.499  95.474 118.902  1.00  0.00           O  
ATOM   3489  CB  PRO A 225      59.022  93.037 116.480  1.00  0.00           C  
ATOM   3490  CG  PRO A 225      57.623  93.433 115.919  1.00  0.00           C  
ATOM   3491  CD  PRO A 225      56.620  93.040 116.925  1.00  0.00           C  
ATOM   3492  HA  PRO A 225      59.255  92.339 118.530  1.00  0.00           H  
ATOM   3493  HB2 PRO A 225      59.826  93.689 116.140  1.00  0.00           H  
ATOM   3494  HB3 PRO A 225      59.198  91.987 116.249  1.00  0.00           H  
ATOM   3495  HG2 PRO A 225      57.565  94.514 115.790  1.00  0.00           H  
ATOM   3496  HG3 PRO A 225      57.392  92.909 114.990  1.00  0.00           H  
ATOM   3497  HD2 PRO A 225      55.764  93.714 116.884  1.00  0.00           H  
ATOM   3498  HD3 PRO A 225      56.087  92.125 116.667  1.00  0.00           H  
ATOM   3499  N   GLY A 226      60.466  94.555 119.105  1.00  0.00           N  
ATOM   3500  CA  GLY A 226      61.226  95.682 119.614  1.00  0.00           C  
ATOM   3501  C   GLY A 226      61.031  96.160 121.089  1.00  0.00           C  
ATOM   3502  O   GLY A 226      61.712  97.057 121.506  1.00  0.00           O  
ATOM   3503  H   GLY A 226      61.035  93.744 118.905  1.00  0.00           H  
ATOM   3504  HA2 GLY A 226      62.279  95.470 119.426  1.00  0.00           H  
ATOM   3505  HA3 GLY A 226      60.993  96.530 118.971  1.00  0.00           H  
ATOM   3506  N   ALA A 227      60.062  95.621 121.841  1.00  0.00           N  
ATOM   3507  CA  ALA A 227      59.568  96.043 123.205  1.00  0.00           C  
ATOM   3508  C   ALA A 227      60.320  95.350 124.393  1.00  0.00           C  
ATOM   3509  O   ALA A 227      60.270  95.791 125.568  1.00  0.00           O  
ATOM   3510  CB  ALA A 227      58.126  95.551 123.356  1.00  0.00           C  
ATOM   3511  H   ALA A 227      59.428  94.974 121.396  1.00  0.00           H  
ATOM   3512  HA  ALA A 227      59.549  97.133 123.174  1.00  0.00           H  
ATOM   3513  HB1 ALA A 227      57.904  95.766 124.402  1.00  0.00           H  
ATOM   3514  HB2 ALA A 227      57.472  95.989 122.602  1.00  0.00           H  
ATOM   3515  HB3 ALA A 227      58.053  94.471 123.225  1.00  0.00           H  
ATOM   3516  N   GLY A 228      61.107  94.287 124.026  1.00  0.00           N  
ATOM   3517  CA  GLY A 228      62.180  93.691 124.779  1.00  0.00           C  
ATOM   3518  C   GLY A 228      63.504  94.432 124.516  1.00  0.00           C  
ATOM   3519  O   GLY A 228      63.640  95.235 123.579  1.00  0.00           O  
ATOM   3520  H   GLY A 228      61.154  94.107 123.033  1.00  0.00           H  
ATOM   3521  HA2 GLY A 228      61.874  93.658 125.824  1.00  0.00           H  
ATOM   3522  HA3 GLY A 228      62.431  92.708 124.379  1.00  0.00           H  
ATOM   3523  N   ARG A 229      64.518  94.203 125.265  1.00  0.00           N  
ATOM   3524  CA  ARG A 229      65.871  94.826 125.133  1.00  0.00           C  
ATOM   3525  C   ARG A 229      66.677  94.322 123.932  1.00  0.00           C  
ATOM   3526  O   ARG A 229      66.489  93.288 123.381  1.00  0.00           O  
ATOM   3527  CB  ARG A 229      66.617  94.765 126.478  1.00  0.00           C  
ATOM   3528  CG  ARG A 229      66.882  93.383 127.042  1.00  0.00           C  
ATOM   3529  CD  ARG A 229      68.076  93.418 128.054  1.00  0.00           C  
ATOM   3530  NE  ARG A 229      69.330  93.716 127.375  1.00  0.00           N  
ATOM   3531  CZ  ARG A 229      70.476  93.921 127.976  1.00  0.00           C  
ATOM   3532  NH1 ARG A 229      70.493  94.000 129.273  1.00  0.00           N1+
ATOM   3533  NH2 ARG A 229      71.594  94.079 127.240  1.00  0.00           N  
ATOM   3534  H   ARG A 229      64.485  93.433 125.918  1.00  0.00           H  
ATOM   3535  HA  ARG A 229      65.740  95.882 124.896  1.00  0.00           H  
ATOM   3536  HB2 ARG A 229      67.495  95.411 126.501  1.00  0.00           H  
ATOM   3537  HB3 ARG A 229      65.960  95.282 127.177  1.00  0.00           H  
ATOM   3538  HG2 ARG A 229      65.970  92.961 127.463  1.00  0.00           H  
ATOM   3539  HG3 ARG A 229      67.225  92.739 126.231  1.00  0.00           H  
ATOM   3540  HD2 ARG A 229      67.911  94.231 128.760  1.00  0.00           H  
ATOM   3541  HD3 ARG A 229      68.030  92.464 128.580  1.00  0.00           H  
ATOM   3542  HE  ARG A 229      69.243  93.719 126.368  1.00  0.00           H  
ATOM   3543 HH11 ARG A 229      69.783  93.531 129.817  1.00  0.00           H  
ATOM   3544 HH12 ARG A 229      71.392  94.071 129.728  1.00  0.00           H  
ATOM   3545 HH21 ARG A 229      71.488  93.886 126.255  1.00  0.00           H  
ATOM   3546 HH22 ARG A 229      72.462  94.354 127.676  1.00  0.00           H  
ATOM   3547  N   ASP A 230      67.619  95.136 123.544  1.00  0.00           N  
ATOM   3548  CA  ASP A 230      68.602  94.908 122.378  1.00  0.00           C  
ATOM   3549  C   ASP A 230      67.995  94.856 120.966  1.00  0.00           C  
ATOM   3550  O   ASP A 230      68.713  94.460 120.038  1.00  0.00           O  
ATOM   3551  CB  ASP A 230      69.571  93.754 122.711  1.00  0.00           C  
ATOM   3552  CG  ASP A 230      70.167  93.752 124.097  1.00  0.00           C  
ATOM   3553  OD1 ASP A 230      71.035  94.557 124.405  1.00  0.00           O  
ATOM   3554  OD2 ASP A 230      69.721  92.944 124.990  1.00  0.00           O1-
ATOM   3555  H   ASP A 230      67.613  96.015 124.042  1.00  0.00           H  
ATOM   3556  HA  ASP A 230      69.173  95.836 122.383  1.00  0.00           H  
ATOM   3557  HB2 ASP A 230      69.076  92.814 122.468  1.00  0.00           H  
ATOM   3558  HB3 ASP A 230      70.382  93.877 121.993  1.00  0.00           H  
ATOM   3559  N   GLY A 231      66.731  95.135 120.801  1.00  0.00           N  
ATOM   3560  CA  GLY A 231      65.915  94.857 119.634  1.00  0.00           C  
ATOM   3561  C   GLY A 231      64.957  93.719 119.771  1.00  0.00           C  
ATOM   3562  O   GLY A 231      64.261  93.497 118.788  1.00  0.00           O  
ATOM   3563  H   GLY A 231      66.290  95.418 121.664  1.00  0.00           H  
ATOM   3564  HA2 GLY A 231      65.278  95.683 119.318  1.00  0.00           H  
ATOM   3565  HA3 GLY A 231      66.588  94.549 118.832  1.00  0.00           H  
ATOM   3566  N   ALA A 232      64.810  92.940 120.885  1.00  0.00           N  
ATOM   3567  CA  ALA A 232      64.011  91.672 120.978  1.00  0.00           C  
ATOM   3568  C   ALA A 232      62.526  91.973 121.033  1.00  0.00           C  
ATOM   3569  O   ALA A 232      62.103  93.056 121.456  1.00  0.00           O  
ATOM   3570  CB  ALA A 232      64.535  90.804 122.131  1.00  0.00           C  
ATOM   3571  H   ALA A 232      65.354  93.194 121.697  1.00  0.00           H  
ATOM   3572  HA  ALA A 232      64.254  91.109 120.077  1.00  0.00           H  
ATOM   3573  HB1 ALA A 232      64.131  91.214 123.058  1.00  0.00           H  
ATOM   3574  HB2 ALA A 232      64.325  89.745 121.988  1.00  0.00           H  
ATOM   3575  HB3 ALA A 232      65.606  90.947 122.275  1.00  0.00           H  
ATOM   3576  N   PRO A 233      61.695  91.010 120.578  1.00  0.00           N  
ATOM   3577  CA  PRO A 233      60.263  91.034 120.852  1.00  0.00           C  
ATOM   3578  C   PRO A 233      59.979  90.790 122.321  1.00  0.00           C  
ATOM   3579  O   PRO A 233      60.765  90.032 122.982  1.00  0.00           O  
ATOM   3580  CB  PRO A 233      59.681  89.927 119.980  1.00  0.00           C  
ATOM   3581  CG  PRO A 233      60.796  88.878 119.935  1.00  0.00           C  
ATOM   3582  CD  PRO A 233      61.989  89.809 119.779  1.00  0.00           C  
ATOM   3583  HA  PRO A 233      59.774  91.957 120.541  1.00  0.00           H  
ATOM   3584  HB2 PRO A 233      58.680  89.632 120.291  1.00  0.00           H  
ATOM   3585  HB3 PRO A 233      59.550  90.241 118.943  1.00  0.00           H  
ATOM   3586  HG2 PRO A 233      60.865  88.263 120.833  1.00  0.00           H  
ATOM   3587  HG3 PRO A 233      60.745  88.181 119.099  1.00  0.00           H  
ATOM   3588  HD2 PRO A 233      62.798  89.181 120.154  1.00  0.00           H  
ATOM   3589  HD3 PRO A 233      62.260  89.998 118.739  1.00  0.00           H  
ATOM   3590  N   GLY A 234      58.826  91.251 122.899  1.00  0.00           N  
ATOM   3591  CA  GLY A 234      58.307  91.028 124.249  1.00  0.00           C  
ATOM   3592  C   GLY A 234      56.825  91.393 124.347  1.00  0.00           C  
ATOM   3593  O   GLY A 234      56.374  92.008 123.365  1.00  0.00           O  
ATOM   3594  H   GLY A 234      58.199  91.821 122.350  1.00  0.00           H  
ATOM   3595  HA2 GLY A 234      58.284  89.946 124.388  1.00  0.00           H  
ATOM   3596  HA3 GLY A 234      58.834  91.465 125.098  1.00  0.00           H  
ATOM   3597  N   PHE A 235      56.139  91.294 125.506  1.00  0.00           N  
ATOM   3598  CA  PHE A 235      54.802  91.686 125.622  1.00  0.00           C  
ATOM   3599  C   PHE A 235      54.563  93.214 125.785  1.00  0.00           C  
ATOM   3600  O   PHE A 235      55.467  93.888 126.341  1.00  0.00           O  
ATOM   3601  CB  PHE A 235      54.137  90.966 126.798  1.00  0.00           C  
ATOM   3602  CG  PHE A 235      53.971  89.478 126.627  1.00  0.00           C  
ATOM   3603  CD1 PHE A 235      53.538  88.846 125.420  1.00  0.00           C  
ATOM   3604  CD2 PHE A 235      54.138  88.687 127.769  1.00  0.00           C  
ATOM   3605  CE1 PHE A 235      53.415  87.485 125.363  1.00  0.00           C  
ATOM   3606  CE2 PHE A 235      54.066  87.275 127.727  1.00  0.00           C  
ATOM   3607  CZ  PHE A 235      53.701  86.671 126.545  1.00  0.00           C  
ATOM   3608  H   PHE A 235      56.537  90.817 126.303  1.00  0.00           H  
ATOM   3609  HA  PHE A 235      54.252  91.384 124.730  1.00  0.00           H  
ATOM   3610  HB2 PHE A 235      54.743  91.233 127.664  1.00  0.00           H  
ATOM   3611  HB3 PHE A 235      53.088  91.221 126.955  1.00  0.00           H  
ATOM   3612  HD1 PHE A 235      53.389  89.432 124.525  1.00  0.00           H  
ATOM   3613  HD2 PHE A 235      54.266  89.097 128.760  1.00  0.00           H  
ATOM   3614  HE1 PHE A 235      53.065  87.052 124.438  1.00  0.00           H  
ATOM   3615  HE2 PHE A 235      54.042  86.690 128.634  1.00  0.00           H  
ATOM   3616  HZ  PHE A 235      53.710  85.593 126.617  1.00  0.00           H  
ATOM   3617  N   SER A 236      53.387  93.707 125.343  1.00  0.00           N  
ATOM   3618  CA  SER A 236      53.027  95.115 125.389  1.00  0.00           C  
ATOM   3619  C   SER A 236      51.480  95.316 125.647  1.00  0.00           C  
ATOM   3620  O   SER A 236      50.700  94.651 124.922  1.00  0.00           O  
ATOM   3621  CB  SER A 236      53.551  95.768 124.162  1.00  0.00           C  
ATOM   3622  OG  SER A 236      53.614  97.195 124.179  1.00  0.00           O  
ATOM   3623  H   SER A 236      52.702  93.155 124.848  1.00  0.00           H  
ATOM   3624  HA  SER A 236      53.458  95.557 126.287  1.00  0.00           H  
ATOM   3625  HB2 SER A 236      54.568  95.410 123.999  1.00  0.00           H  
ATOM   3626  HB3 SER A 236      52.983  95.460 123.284  1.00  0.00           H  
ATOM   3627  HG  SER A 236      54.504  97.528 124.321  1.00  0.00           H  
ATOM   3628  N   LYS A 237      51.074  96.231 126.512  1.00  0.00           N  
ATOM   3629  CA  LYS A 237      49.637  96.460 126.804  1.00  0.00           C  
ATOM   3630  C   LYS A 237      48.884  97.265 125.645  1.00  0.00           C  
ATOM   3631  O   LYS A 237      49.405  98.172 124.982  1.00  0.00           O  
ATOM   3632  CB  LYS A 237      49.424  97.282 128.133  1.00  0.00           C  
ATOM   3633  CG  LYS A 237      49.798  96.555 129.393  1.00  0.00           C  
ATOM   3634  CD  LYS A 237      49.055  95.177 129.545  1.00  0.00           C  
ATOM   3635  CE  LYS A 237      47.559  95.068 129.534  1.00  0.00           C  
ATOM   3636  NZ  LYS A 237      47.131  93.679 129.845  1.00  0.00           N1+
ATOM   3637  H   LYS A 237      51.797  96.778 126.957  1.00  0.00           H  
ATOM   3638  HA  LYS A 237      49.022  95.561 126.778  1.00  0.00           H  
ATOM   3639  HB2 LYS A 237      50.078  98.153 128.182  1.00  0.00           H  
ATOM   3640  HB3 LYS A 237      48.385  97.555 128.312  1.00  0.00           H  
ATOM   3641  HG2 LYS A 237      50.843  96.247 129.360  1.00  0.00           H  
ATOM   3642  HG3 LYS A 237      49.668  97.176 130.280  1.00  0.00           H  
ATOM   3643  HD2 LYS A 237      49.475  94.419 128.884  1.00  0.00           H  
ATOM   3644  HD3 LYS A 237      49.448  94.827 130.500  1.00  0.00           H  
ATOM   3645  HE2 LYS A 237      47.132  95.752 130.267  1.00  0.00           H  
ATOM   3646  HE3 LYS A 237      47.134  95.327 128.564  1.00  0.00           H  
ATOM   3647  HZ1 LYS A 237      46.124  93.615 129.810  1.00  0.00           H  
ATOM   3648  HZ2 LYS A 237      47.476  92.931 129.259  1.00  0.00           H  
ATOM   3649  HZ3 LYS A 237      47.453  93.534 130.790  1.00  0.00           H  
ATOM   3650  N   PHE A 238      47.597  96.865 125.510  1.00  0.00           N  
ATOM   3651  CA  PHE A 238      46.575  97.357 124.505  1.00  0.00           C  
ATOM   3652  C   PHE A 238      45.135  97.303 125.067  1.00  0.00           C  
ATOM   3653  O   PHE A 238      44.772  96.446 125.892  1.00  0.00           O  
ATOM   3654  CB  PHE A 238      46.794  96.536 123.217  1.00  0.00           C  
ATOM   3655  CG  PHE A 238      45.763  96.885 122.177  1.00  0.00           C  
ATOM   3656  CD1 PHE A 238      44.915  95.861 121.818  1.00  0.00           C  
ATOM   3657  CD2 PHE A 238      45.724  98.163 121.487  1.00  0.00           C  
ATOM   3658  CE1 PHE A 238      44.048  96.068 120.755  1.00  0.00           C  
ATOM   3659  CE2 PHE A 238      44.781  98.308 120.466  1.00  0.00           C  
ATOM   3660  CZ  PHE A 238      44.017  97.273 120.013  1.00  0.00           C  
ATOM   3661  H   PHE A 238      47.256  96.220 126.208  1.00  0.00           H  
ATOM   3662  HA  PHE A 238      46.805  98.406 124.325  1.00  0.00           H  
ATOM   3663  HB2 PHE A 238      47.801  96.734 122.849  1.00  0.00           H  
ATOM   3664  HB3 PHE A 238      46.746  95.467 123.423  1.00  0.00           H  
ATOM   3665  HD1 PHE A 238      44.939  94.958 122.410  1.00  0.00           H  
ATOM   3666  HD2 PHE A 238      46.297  99.061 121.663  1.00  0.00           H  
ATOM   3667  HE1 PHE A 238      43.423  95.268 120.387  1.00  0.00           H  
ATOM   3668  HE2 PHE A 238      44.640  99.255 119.965  1.00  0.00           H  
ATOM   3669  HZ  PHE A 238      43.454  97.362 119.096  1.00  0.00           H  
ATOM   3670  N   ARG A 239      44.244  98.203 124.561  1.00  0.00           N  
ATOM   3671  CA  ARG A 239      42.886  98.421 125.065  1.00  0.00           C  
ATOM   3672  C   ARG A 239      41.934  98.826 123.910  1.00  0.00           C  
ATOM   3673  O   ARG A 239      42.431  99.544 122.994  1.00  0.00           O  
ATOM   3674  CB  ARG A 239      42.909  99.612 126.063  1.00  0.00           C  
ATOM   3675  CG  ARG A 239      41.579  99.815 126.744  1.00  0.00           C  
ATOM   3676  CD  ARG A 239      41.631 100.914 127.771  1.00  0.00           C  
ATOM   3677  NE  ARG A 239      42.033 100.348 129.072  1.00  0.00           N  
ATOM   3678  CZ  ARG A 239      41.991 100.843 130.265  1.00  0.00           C  
ATOM   3679  NH1 ARG A 239      41.760 102.111 130.614  1.00  0.00           N1+
ATOM   3680  NH2 ARG A 239      42.137 100.022 131.239  1.00  0.00           N  
ATOM   3681  H   ARG A 239      44.565  98.881 123.885  1.00  0.00           H  
ATOM   3682  HA  ARG A 239      42.523  97.561 125.626  1.00  0.00           H  
ATOM   3683  HB2 ARG A 239      43.665  99.452 126.831  1.00  0.00           H  
ATOM   3684  HB3 ARG A 239      43.177 100.501 125.491  1.00  0.00           H  
ATOM   3685  HG2 ARG A 239      40.845 100.105 125.992  1.00  0.00           H  
ATOM   3686  HG3 ARG A 239      41.132  98.943 127.220  1.00  0.00           H  
ATOM   3687  HD2 ARG A 239      42.273 101.728 127.432  1.00  0.00           H  
ATOM   3688  HD3 ARG A 239      40.645 101.369 127.865  1.00  0.00           H  
ATOM   3689  HE  ARG A 239      42.373  99.398 129.022  1.00  0.00           H  
ATOM   3690 HH11 ARG A 239      41.443 102.777 129.925  1.00  0.00           H  
ATOM   3691 HH12 ARG A 239      41.509 102.320 131.569  1.00  0.00           H  
ATOM   3692 HH21 ARG A 239      42.196  99.026 131.089  1.00  0.00           H  
ATOM   3693 HH22 ARG A 239      41.987 100.217 132.219  1.00  0.00           H  
ATOM   3694  N   LEU A 240      40.679  98.501 124.014  1.00  0.00           N  
ATOM   3695  CA  LEU A 240      39.579  99.000 123.188  1.00  0.00           C  
ATOM   3696  C   LEU A 240      38.306  99.309 124.016  1.00  0.00           C  
ATOM   3697  O   LEU A 240      38.010  98.649 125.037  1.00  0.00           O  
ATOM   3698  CB  LEU A 240      39.263  98.040 122.012  1.00  0.00           C  
ATOM   3699  CG  LEU A 240      40.472  97.891 121.086  1.00  0.00           C  
ATOM   3700  CD1 LEU A 240      40.235  96.653 120.146  1.00  0.00           C  
ATOM   3701  CD2 LEU A 240      40.686  99.149 120.221  1.00  0.00           C  
ATOM   3702  H   LEU A 240      40.416  97.897 124.779  1.00  0.00           H  
ATOM   3703  HA  LEU A 240      39.972  99.916 122.746  1.00  0.00           H  
ATOM   3704  HB2 LEU A 240      38.940  97.069 122.385  1.00  0.00           H  
ATOM   3705  HB3 LEU A 240      38.427  98.458 121.450  1.00  0.00           H  
ATOM   3706  HG  LEU A 240      41.377  97.611 121.627  1.00  0.00           H  
ATOM   3707 HD11 LEU A 240      39.989  95.774 120.742  1.00  0.00           H  
ATOM   3708 HD12 LEU A 240      39.443  96.962 119.462  1.00  0.00           H  
ATOM   3709 HD13 LEU A 240      41.140  96.520 119.553  1.00  0.00           H  
ATOM   3710 HD21 LEU A 240      41.484  98.964 119.502  1.00  0.00           H  
ATOM   3711 HD22 LEU A 240      39.788  99.512 119.722  1.00  0.00           H  
ATOM   3712 HD23 LEU A 240      41.099  99.932 120.856  1.00  0.00           H  
ATOM   3713  N   SER A 241      37.584 100.395 123.646  1.00  0.00           N  
ATOM   3714  CA  SER A 241      36.295 100.879 124.272  1.00  0.00           C  
ATOM   3715  C   SER A 241      35.080 101.017 123.366  1.00  0.00           C  
ATOM   3716  O   SER A 241      35.215 101.328 122.192  1.00  0.00           O  
ATOM   3717  CB  SER A 241      36.529 102.152 125.113  1.00  0.00           C  
ATOM   3718  OG  SER A 241      37.456 101.944 126.173  1.00  0.00           O  
ATOM   3719  H   SER A 241      37.909 100.873 122.818  1.00  0.00           H  
ATOM   3720  HA  SER A 241      35.962 100.125 124.986  1.00  0.00           H  
ATOM   3721  HB2 SER A 241      37.058 102.831 124.445  1.00  0.00           H  
ATOM   3722  HB3 SER A 241      35.639 102.586 125.568  1.00  0.00           H  
ATOM   3723  HG  SER A 241      37.064 101.393 126.855  1.00  0.00           H  
ATOM   3724  N   TYR A 242      33.890 100.755 123.884  1.00  0.00           N  
ATOM   3725  CA  TYR A 242      32.682 100.509 123.070  1.00  0.00           C  
ATOM   3726  C   TYR A 242      31.389 100.909 123.907  1.00  0.00           C  
ATOM   3727  O   TYR A 242      31.459 100.947 125.122  1.00  0.00           O  
ATOM   3728  CB  TYR A 242      32.509  99.033 122.717  1.00  0.00           C  
ATOM   3729  CG  TYR A 242      33.608  98.345 121.922  1.00  0.00           C  
ATOM   3730  CD1 TYR A 242      33.687  98.462 120.530  1.00  0.00           C  
ATOM   3731  CD2 TYR A 242      34.623  97.720 122.685  1.00  0.00           C  
ATOM   3732  CE1 TYR A 242      34.784  97.996 119.843  1.00  0.00           C  
ATOM   3733  CE2 TYR A 242      35.669  97.095 122.000  1.00  0.00           C  
ATOM   3734  CZ  TYR A 242      35.737  97.241 120.611  1.00  0.00           C  
ATOM   3735  OH  TYR A 242      36.758  96.729 119.883  1.00  0.00           O  
ATOM   3736  H   TYR A 242      33.706 100.663 124.872  1.00  0.00           H  
ATOM   3737  HA  TYR A 242      32.880 101.048 122.143  1.00  0.00           H  
ATOM   3738  HB2 TYR A 242      32.210  98.417 123.565  1.00  0.00           H  
ATOM   3739  HB3 TYR A 242      31.667  98.961 122.029  1.00  0.00           H  
ATOM   3740  HD1 TYR A 242      32.889  98.845 119.912  1.00  0.00           H  
ATOM   3741  HD2 TYR A 242      34.615  97.806 123.762  1.00  0.00           H  
ATOM   3742  HE1 TYR A 242      34.811  98.188 118.781  1.00  0.00           H  
ATOM   3743  HE2 TYR A 242      36.495  96.644 122.530  1.00  0.00           H  
ATOM   3744  HH  TYR A 242      36.405  96.461 119.032  1.00  0.00           H  
ATOM   3745  N   TYR A 243      30.306 101.277 123.316  1.00  0.00           N  
ATOM   3746  CA  TYR A 243      28.944 101.305 123.933  1.00  0.00           C  
ATOM   3747  C   TYR A 243      28.327  99.888 123.945  1.00  0.00           C  
ATOM   3748  O   TYR A 243      28.511  99.139 123.004  1.00  0.00           O  
ATOM   3749  CB  TYR A 243      28.115 102.377 123.264  1.00  0.00           C  
ATOM   3750  CG  TYR A 243      26.667 102.418 123.599  1.00  0.00           C  
ATOM   3751  CD1 TYR A 243      26.204 103.477 124.374  1.00  0.00           C  
ATOM   3752  CD2 TYR A 243      25.813 101.397 123.144  1.00  0.00           C  
ATOM   3753  CE1 TYR A 243      24.892 103.525 124.635  1.00  0.00           C  
ATOM   3754  CE2 TYR A 243      24.439 101.591 123.381  1.00  0.00           C  
ATOM   3755  CZ  TYR A 243      23.942 102.628 124.148  1.00  0.00           C  
ATOM   3756  OH  TYR A 243      22.568 102.749 124.361  1.00  0.00           O  
ATOM   3757  H   TYR A 243      30.351 101.329 122.308  1.00  0.00           H  
ATOM   3758  HA  TYR A 243      29.060 101.607 124.973  1.00  0.00           H  
ATOM   3759  HB2 TYR A 243      28.507 103.358 123.529  1.00  0.00           H  
ATOM   3760  HB3 TYR A 243      28.195 102.214 122.189  1.00  0.00           H  
ATOM   3761  HD1 TYR A 243      26.782 104.304 124.759  1.00  0.00           H  
ATOM   3762  HD2 TYR A 243      26.145 100.511 122.623  1.00  0.00           H  
ATOM   3763  HE1 TYR A 243      24.451 104.365 125.151  1.00  0.00           H  
ATOM   3764  HE2 TYR A 243      23.821 100.834 122.922  1.00  0.00           H  
ATOM   3765  HH  TYR A 243      22.414 103.250 125.165  1.00  0.00           H  
ATOM   3766  N   PRO A 244      27.516  99.502 124.973  1.00  0.00           N  
ATOM   3767  CA  PRO A 244      26.850  98.204 125.031  1.00  0.00           C  
ATOM   3768  C   PRO A 244      25.517  98.113 124.253  1.00  0.00           C  
ATOM   3769  O   PRO A 244      24.451  98.347 124.791  1.00  0.00           O  
ATOM   3770  CB  PRO A 244      26.657  97.944 126.499  1.00  0.00           C  
ATOM   3771  CG  PRO A 244      26.629  99.298 127.106  1.00  0.00           C  
ATOM   3772  CD  PRO A 244      27.531 100.112 126.258  1.00  0.00           C  
ATOM   3773  HA  PRO A 244      27.523  97.417 124.690  1.00  0.00           H  
ATOM   3774  HB2 PRO A 244      25.796  97.352 126.807  1.00  0.00           H  
ATOM   3775  HB3 PRO A 244      27.524  97.406 126.883  1.00  0.00           H  
ATOM   3776  HG2 PRO A 244      25.623  99.715 127.112  1.00  0.00           H  
ATOM   3777  HG3 PRO A 244      26.838  99.218 128.173  1.00  0.00           H  
ATOM   3778  HD2 PRO A 244      27.107 101.115 126.220  1.00  0.00           H  
ATOM   3779  HD3 PRO A 244      28.555 100.170 126.623  1.00  0.00           H  
ATOM   3780  N   HIE A 245      25.552  97.665 123.039  1.00  0.00           N  
ATOM   3781  CA  HIE A 245      24.372  97.589 122.138  1.00  0.00           C  
ATOM   3782  C   HIE A 245      23.447  96.427 122.487  1.00  0.00           C  
ATOM   3783  O   HIE A 245      23.846  95.437 123.206  1.00  0.00           O  
ATOM   3784  CB  HIE A 245      24.816  97.482 120.663  1.00  0.00           C  
ATOM   3785  CG  HIE A 245      25.135  98.815 120.041  1.00  0.00           C  
ATOM   3786  CD2 HIE A 245      26.398  99.212 119.603  1.00  0.00           C  
ATOM   3787  ND1 HIE A 245      24.271  99.957 120.022  1.00  0.00           N  
ATOM   3788  CE1 HIE A 245      25.034 100.965 119.615  1.00  0.00           C  
ATOM   3789  NE2 HIE A 245      26.248 100.558 119.263  1.00  0.00           N  
ATOM   3790  H   HIE A 245      26.444  97.464 122.611  1.00  0.00           H  
ATOM   3791  HA  HIE A 245      23.694  98.442 122.168  1.00  0.00           H  
ATOM   3792  HB2 HIE A 245      25.601  96.741 120.511  1.00  0.00           H  
ATOM   3793  HB3 HIE A 245      23.922  97.210 120.105  1.00  0.00           H  
ATOM   3794  HD2 HIE A 245      27.289  98.621 119.454  1.00  0.00           H  
ATOM   3795  HE1 HIE A 245      24.667 101.979 119.576  1.00  0.00           H  
ATOM   3796  HE2 HIE A 245      26.943 101.136 118.813  1.00  0.00           H  
ATOM   3797  N   CYS A 246      22.145  96.466 122.012  1.00  0.00           N  
ATOM   3798  CA  CYS A 246      21.158  95.430 122.260  1.00  0.00           C  
ATOM   3799  C   CYS A 246      20.359  95.187 121.005  1.00  0.00           C  
ATOM   3800  O   CYS A 246      20.182  96.079 120.220  1.00  0.00           O  
ATOM   3801  CB  CYS A 246      20.281  95.774 123.452  1.00  0.00           C  
ATOM   3802  SG  CYS A 246      18.838  94.546 123.651  1.00  0.00           S  
ATOM   3803  H   CYS A 246      21.810  97.226 121.438  1.00  0.00           H  
ATOM   3804  HA  CYS A 246      21.687  94.514 122.522  1.00  0.00           H  
ATOM   3805  HB2 CYS A 246      20.885  95.785 124.358  1.00  0.00           H  
ATOM   3806  HB3 CYS A 246      19.798  96.743 123.322  1.00  0.00           H  
ATOM   3807  HG  CYS A 246      19.626  93.503 123.926  1.00  0.00           H  
ATOM   3808  N   LEU A 247      20.022  93.910 120.756  1.00  0.00           N  
ATOM   3809  CA  LEU A 247      19.549  93.493 119.415  1.00  0.00           C  
ATOM   3810  C   LEU A 247      18.254  94.244 118.855  1.00  0.00           C  
ATOM   3811  O   LEU A 247      18.213  94.746 117.766  1.00  0.00           O  
ATOM   3812  CB  LEU A 247      19.409  91.997 119.437  1.00  0.00           C  
ATOM   3813  CG  LEU A 247      18.538  91.524 118.288  1.00  0.00           C  
ATOM   3814  CD1 LEU A 247      19.384  91.630 116.951  1.00  0.00           C  
ATOM   3815  CD2 LEU A 247      18.193  90.034 118.365  1.00  0.00           C  
ATOM   3816  H   LEU A 247      20.359  93.184 121.373  1.00  0.00           H  
ATOM   3817  HA  LEU A 247      20.357  93.735 118.726  1.00  0.00           H  
ATOM   3818  HB2 LEU A 247      20.447  91.671 119.368  1.00  0.00           H  
ATOM   3819  HB3 LEU A 247      18.867  91.648 120.315  1.00  0.00           H  
ATOM   3820  HG  LEU A 247      17.582  92.040 118.200  1.00  0.00           H  
ATOM   3821 HD11 LEU A 247      18.857  91.518 116.004  1.00  0.00           H  
ATOM   3822 HD12 LEU A 247      19.999  92.530 116.950  1.00  0.00           H  
ATOM   3823 HD13 LEU A 247      20.035  90.757 116.973  1.00  0.00           H  
ATOM   3824 HD21 LEU A 247      19.109  89.444 118.327  1.00  0.00           H  
ATOM   3825 HD22 LEU A 247      17.616  89.842 119.269  1.00  0.00           H  
ATOM   3826 HD23 LEU A 247      17.623  89.820 117.461  1.00  0.00           H  
ATOM   3827  N   ALA A 248      17.256  94.336 119.749  1.00  0.00           N  
ATOM   3828  CA  ALA A 248      16.024  95.165 119.555  1.00  0.00           C  
ATOM   3829  C   ALA A 248      16.306  96.679 119.489  1.00  0.00           C  
ATOM   3830  O   ALA A 248      15.737  97.350 118.644  1.00  0.00           O  
ATOM   3831  CB  ALA A 248      15.113  94.785 120.736  1.00  0.00           C  
ATOM   3832  H   ALA A 248      17.409  93.965 120.676  1.00  0.00           H  
ATOM   3833  HA  ALA A 248      15.508  94.804 118.665  1.00  0.00           H  
ATOM   3834  HB1 ALA A 248      14.162  95.296 120.584  1.00  0.00           H  
ATOM   3835  HB2 ALA A 248      14.839  93.734 120.826  1.00  0.00           H  
ATOM   3836  HB3 ALA A 248      15.595  95.215 121.613  1.00  0.00           H  
ATOM   3837  N   SER A 249      17.157  97.230 120.364  1.00  0.00           N  
ATOM   3838  CA  SER A 249      17.433  98.693 120.389  1.00  0.00           C  
ATOM   3839  C   SER A 249      18.166  99.184 119.169  1.00  0.00           C  
ATOM   3840  O   SER A 249      17.932 100.351 118.823  1.00  0.00           O  
ATOM   3841  CB  SER A 249      18.346  98.940 121.606  1.00  0.00           C  
ATOM   3842  OG  SER A 249      17.884  98.285 122.803  1.00  0.00           O  
ATOM   3843  H   SER A 249      17.478  96.677 121.146  1.00  0.00           H  
ATOM   3844  HA  SER A 249      16.543  99.311 120.518  1.00  0.00           H  
ATOM   3845  HB2 SER A 249      19.340  98.539 121.408  1.00  0.00           H  
ATOM   3846  HB3 SER A 249      18.442 100.019 121.723  1.00  0.00           H  
ATOM   3847  HG  SER A 249      18.394  98.652 123.529  1.00  0.00           H  
ATOM   3848  N   PHE A 250      18.924  98.323 118.575  1.00  0.00           N  
ATOM   3849  CA  PHE A 250      19.527  98.370 117.266  1.00  0.00           C  
ATOM   3850  C   PHE A 250      18.622  98.271 116.115  1.00  0.00           C  
ATOM   3851  O   PHE A 250      18.604  99.024 115.184  1.00  0.00           O  
ATOM   3852  CB  PHE A 250      20.622  97.285 117.162  1.00  0.00           C  
ATOM   3853  CG  PHE A 250      21.437  97.466 115.908  1.00  0.00           C  
ATOM   3854  CD1 PHE A 250      20.961  96.956 114.675  1.00  0.00           C  
ATOM   3855  CD2 PHE A 250      22.643  98.154 115.983  1.00  0.00           C  
ATOM   3856  CE1 PHE A 250      21.729  97.103 113.510  1.00  0.00           C  
ATOM   3857  CE2 PHE A 250      23.397  98.285 114.797  1.00  0.00           C  
ATOM   3858  CZ  PHE A 250      23.025  97.745 113.583  1.00  0.00           C  
ATOM   3859  H   PHE A 250      19.137  97.499 119.116  1.00  0.00           H  
ATOM   3860  HA  PHE A 250      20.189  99.237 117.242  1.00  0.00           H  
ATOM   3861  HB2 PHE A 250      21.268  97.281 118.040  1.00  0.00           H  
ATOM   3862  HB3 PHE A 250      20.082  96.343 117.053  1.00  0.00           H  
ATOM   3863  HD1 PHE A 250      19.977  96.536 114.530  1.00  0.00           H  
ATOM   3864  HD2 PHE A 250      22.948  98.625 116.907  1.00  0.00           H  
ATOM   3865  HE1 PHE A 250      21.363  96.749 112.558  1.00  0.00           H  
ATOM   3866  HE2 PHE A 250      24.379  98.735 114.820  1.00  0.00           H  
ATOM   3867  HZ  PHE A 250      23.600  97.808 112.670  1.00  0.00           H  
ATOM   3868  N   THR A 251      17.712  97.279 116.206  1.00  0.00           N  
ATOM   3869  CA  THR A 251      16.503  97.004 115.349  1.00  0.00           C  
ATOM   3870  C   THR A 251      15.564  98.176 115.382  1.00  0.00           C  
ATOM   3871  O   THR A 251      14.816  98.432 114.410  1.00  0.00           O  
ATOM   3872  CB  THR A 251      15.761  95.656 115.631  1.00  0.00           C  
ATOM   3873  CG2 THR A 251      14.598  95.400 114.622  1.00  0.00           C  
ATOM   3874  OG1 THR A 251      16.636  94.527 115.611  1.00  0.00           O  
ATOM   3875  H   THR A 251      17.874  96.622 116.957  1.00  0.00           H  
ATOM   3876  HA  THR A 251      16.855  97.001 114.318  1.00  0.00           H  
ATOM   3877  HB  THR A 251      15.256  95.709 116.596  1.00  0.00           H  
ATOM   3878  HG1 THR A 251      17.281  94.725 116.294  1.00  0.00           H  
ATOM   3879 HG21 THR A 251      13.653  95.888 114.860  1.00  0.00           H  
ATOM   3880 HG22 THR A 251      15.036  95.660 113.659  1.00  0.00           H  
ATOM   3881 HG23 THR A 251      14.418  94.327 114.696  1.00  0.00           H  
ATOM   3882  N   GLU A 252      15.616  99.109 116.397  1.00  0.00           N  
ATOM   3883  CA  GLU A 252      14.847 100.349 116.406  1.00  0.00           C  
ATOM   3884  C   GLU A 252      15.410 101.529 115.558  1.00  0.00           C  
ATOM   3885  O   GLU A 252      14.741 102.219 114.883  1.00  0.00           O  
ATOM   3886  CB  GLU A 252      14.668 100.606 117.891  1.00  0.00           C  
ATOM   3887  CG  GLU A 252      13.751 101.828 118.228  1.00  0.00           C  
ATOM   3888  CD  GLU A 252      12.386 101.764 117.535  1.00  0.00           C  
ATOM   3889  OE1 GLU A 252      11.939 100.640 117.215  1.00  0.00           O  
ATOM   3890  OE2 GLU A 252      11.764 102.800 117.332  1.00  0.00           O1-
ATOM   3891  H   GLU A 252      16.021  98.786 117.264  1.00  0.00           H  
ATOM   3892  HA  GLU A 252      13.899 100.054 115.955  1.00  0.00           H  
ATOM   3893  HB2 GLU A 252      14.327  99.777 118.511  1.00  0.00           H  
ATOM   3894  HB3 GLU A 252      15.674 100.891 118.200  1.00  0.00           H  
ATOM   3895  HG2 GLU A 252      13.592 101.805 119.306  1.00  0.00           H  
ATOM   3896  HG3 GLU A 252      14.240 102.776 118.000  1.00  0.00           H  
ATOM   3897  N   LEU A 253      16.792 101.562 115.471  1.00  0.00           N  
ATOM   3898  CA  LEU A 253      17.542 102.359 114.544  1.00  0.00           C  
ATOM   3899  C   LEU A 253      17.350 101.933 113.168  1.00  0.00           C  
ATOM   3900  O   LEU A 253      16.973 102.764 112.383  1.00  0.00           O  
ATOM   3901  CB  LEU A 253      19.045 102.155 114.929  1.00  0.00           C  
ATOM   3902  CG  LEU A 253      19.480 102.195 116.393  1.00  0.00           C  
ATOM   3903  CD1 LEU A 253      21.010 101.968 116.465  1.00  0.00           C  
ATOM   3904  CD2 LEU A 253      19.076 103.464 117.208  1.00  0.00           C  
ATOM   3905  H   LEU A 253      17.298 100.973 116.116  1.00  0.00           H  
ATOM   3906  HA  LEU A 253      17.211 103.396 114.604  1.00  0.00           H  
ATOM   3907  HB2 LEU A 253      19.450 101.207 114.575  1.00  0.00           H  
ATOM   3908  HB3 LEU A 253      19.562 102.902 114.327  1.00  0.00           H  
ATOM   3909  HG  LEU A 253      18.950 101.341 116.816  1.00  0.00           H  
ATOM   3910 HD11 LEU A 253      21.464 102.726 115.826  1.00  0.00           H  
ATOM   3911 HD12 LEU A 253      21.298 102.160 117.499  1.00  0.00           H  
ATOM   3912 HD13 LEU A 253      21.363 100.989 116.138  1.00  0.00           H  
ATOM   3913 HD21 LEU A 253      17.987 103.455 117.239  1.00  0.00           H  
ATOM   3914 HD22 LEU A 253      19.457 103.475 118.229  1.00  0.00           H  
ATOM   3915 HD23 LEU A 253      19.319 104.301 116.552  1.00  0.00           H  
ATOM   3916  N   VAL A 254      17.310 100.653 112.858  1.00  0.00           N  
ATOM   3917  CA  VAL A 254      16.974 100.092 111.486  1.00  0.00           C  
ATOM   3918  C   VAL A 254      15.611 100.627 110.947  1.00  0.00           C  
ATOM   3919  O   VAL A 254      15.467 100.981 109.754  1.00  0.00           O  
ATOM   3920  CB  VAL A 254      16.952  98.539 111.530  1.00  0.00           C  
ATOM   3921  CG1 VAL A 254      16.442  97.905 110.210  1.00  0.00           C  
ATOM   3922  CG2 VAL A 254      18.323  97.908 111.883  1.00  0.00           C  
ATOM   3923  H   VAL A 254      17.472  99.993 113.606  1.00  0.00           H  
ATOM   3924  HA  VAL A 254      17.704 100.408 110.741  1.00  0.00           H  
ATOM   3925  HB  VAL A 254      16.302  98.200 112.337  1.00  0.00           H  
ATOM   3926 HG11 VAL A 254      15.401  98.220 110.148  1.00  0.00           H  
ATOM   3927 HG12 VAL A 254      17.026  98.351 109.405  1.00  0.00           H  
ATOM   3928 HG13 VAL A 254      16.428  96.816 110.156  1.00  0.00           H  
ATOM   3929 HG21 VAL A 254      19.093  98.246 111.190  1.00  0.00           H  
ATOM   3930 HG22 VAL A 254      18.678  98.276 112.846  1.00  0.00           H  
ATOM   3931 HG23 VAL A 254      18.263  96.829 112.031  1.00  0.00           H  
ATOM   3932  N   GLN A 255      14.591 100.641 111.764  1.00  0.00           N  
ATOM   3933  CA  GLN A 255      13.220 101.213 111.401  1.00  0.00           C  
ATOM   3934  C   GLN A 255      13.188 102.731 111.319  1.00  0.00           C  
ATOM   3935  O   GLN A 255      12.385 103.280 110.572  1.00  0.00           O  
ATOM   3936  CB  GLN A 255      12.259 100.814 112.581  1.00  0.00           C  
ATOM   3937  CG  GLN A 255      11.840  99.363 112.815  1.00  0.00           C  
ATOM   3938  CD  GLN A 255      11.155  98.702 111.627  1.00  0.00           C  
ATOM   3939  NE2 GLN A 255      11.121  97.395 111.614  1.00  0.00           N  
ATOM   3940  OE1 GLN A 255      10.823  99.281 110.627  1.00  0.00           O  
ATOM   3941  H   GLN A 255      14.692 100.262 112.695  1.00  0.00           H  
ATOM   3942  HA  GLN A 255      13.044 100.861 110.384  1.00  0.00           H  
ATOM   3943  HB2 GLN A 255      12.875 101.084 113.438  1.00  0.00           H  
ATOM   3944  HB3 GLN A 255      11.347 101.409 112.543  1.00  0.00           H  
ATOM   3945  HG2 GLN A 255      12.681  98.717 113.067  1.00  0.00           H  
ATOM   3946  HG3 GLN A 255      11.018  99.364 113.532  1.00  0.00           H  
ATOM   3947 HE21 GLN A 255      10.967  96.911 110.740  1.00  0.00           H  
ATOM   3948 HE22 GLN A 255      11.159  96.980 112.535  1.00  0.00           H  
ATOM   3949  N   GLU A 256      14.119 103.415 111.907  1.00  0.00           N  
ATOM   3950  CA  GLU A 256      14.327 104.872 111.720  1.00  0.00           C  
ATOM   3951  C   GLU A 256      15.076 105.059 110.435  1.00  0.00           C  
ATOM   3952  O   GLU A 256      14.655 105.824 109.589  1.00  0.00           O  
ATOM   3953  CB  GLU A 256      14.995 105.479 112.985  1.00  0.00           C  
ATOM   3954  CG  GLU A 256      15.083 107.011 113.208  1.00  0.00           C  
ATOM   3955  CD  GLU A 256      13.762 107.911 113.062  1.00  0.00           C  
ATOM   3956  OE1 GLU A 256      13.874 109.113 112.857  1.00  0.00           O  
ATOM   3957  OE2 GLU A 256      12.667 107.278 113.177  1.00  0.00           O1-
ATOM   3958  H   GLU A 256      14.743 102.958 112.556  1.00  0.00           H  
ATOM   3959  HA  GLU A 256      13.338 105.332 111.722  1.00  0.00           H  
ATOM   3960  HB2 GLU A 256      14.357 105.108 113.787  1.00  0.00           H  
ATOM   3961  HB3 GLU A 256      15.988 105.040 113.071  1.00  0.00           H  
ATOM   3962  HG2 GLU A 256      15.601 107.341 114.108  1.00  0.00           H  
ATOM   3963  HG3 GLU A 256      15.841 107.344 112.498  1.00  0.00           H  
ATOM   3964  N   ALA A 257      16.194 104.348 110.220  1.00  0.00           N  
ATOM   3965  CA  ALA A 257      17.104 104.592 109.103  1.00  0.00           C  
ATOM   3966  C   ALA A 257      16.532 104.038 107.755  1.00  0.00           C  
ATOM   3967  O   ALA A 257      16.952 104.587 106.763  1.00  0.00           O  
ATOM   3968  CB  ALA A 257      18.459 103.962 109.409  1.00  0.00           C  
ATOM   3969  H   ALA A 257      16.346 103.597 110.878  1.00  0.00           H  
ATOM   3970  HA  ALA A 257      17.082 105.675 108.987  1.00  0.00           H  
ATOM   3971  HB1 ALA A 257      18.895 104.417 110.299  1.00  0.00           H  
ATOM   3972  HB2 ALA A 257      18.358 102.877 109.419  1.00  0.00           H  
ATOM   3973  HB3 ALA A 257      19.054 104.390 108.602  1.00  0.00           H  
ATOM   3974  N   PHE A 258      15.615 102.990 107.745  1.00  0.00           N  
ATOM   3975  CA  PHE A 258      15.082 102.314 106.498  1.00  0.00           C  
ATOM   3976  C   PHE A 258      13.593 102.054 106.540  1.00  0.00           C  
ATOM   3977  O   PHE A 258      13.051 102.009 105.433  1.00  0.00           O  
ATOM   3978  CB  PHE A 258      15.940 101.094 106.194  1.00  0.00           C  
ATOM   3979  CG  PHE A 258      17.470 101.234 105.987  1.00  0.00           C  
ATOM   3980  CD1 PHE A 258      18.268 101.038 107.083  1.00  0.00           C  
ATOM   3981  CD2 PHE A 258      17.930 101.481 104.717  1.00  0.00           C  
ATOM   3982  CE1 PHE A 258      19.665 101.174 106.896  1.00  0.00           C  
ATOM   3983  CE2 PHE A 258      19.317 101.540 104.505  1.00  0.00           C  
ATOM   3984  CZ  PHE A 258      20.122 101.470 105.607  1.00  0.00           C  
ATOM   3985  H   PHE A 258      15.635 102.371 108.543  1.00  0.00           H  
ATOM   3986  HA  PHE A 258      15.348 102.930 105.639  1.00  0.00           H  
ATOM   3987  HB2 PHE A 258      15.858 100.303 106.939  1.00  0.00           H  
ATOM   3988  HB3 PHE A 258      15.591 100.684 105.246  1.00  0.00           H  
ATOM   3989  HD1 PHE A 258      17.858 100.868 108.068  1.00  0.00           H  
ATOM   3990  HD2 PHE A 258      17.177 101.589 103.951  1.00  0.00           H  
ATOM   3991  HE1 PHE A 258      20.338 100.963 107.713  1.00  0.00           H  
ATOM   3992  HE2 PHE A 258      19.597 101.646 103.467  1.00  0.00           H  
ATOM   3993  HZ  PHE A 258      21.176 101.624 105.431  1.00  0.00           H  
ATOM   3994  N   GLY A 259      12.984 101.939 107.724  1.00  0.00           N  
ATOM   3995  CA  GLY A 259      11.588 101.646 107.878  1.00  0.00           C  
ATOM   3996  C   GLY A 259      11.138 100.216 107.484  1.00  0.00           C  
ATOM   3997  O   GLY A 259      11.943  99.307 107.265  1.00  0.00           O  
ATOM   3998  H   GLY A 259      13.637 101.993 108.492  1.00  0.00           H  
ATOM   3999  HA2 GLY A 259      11.184 101.881 108.863  1.00  0.00           H  
ATOM   4000  HA3 GLY A 259      11.036 102.343 107.248  1.00  0.00           H  
ATOM   4001  N   GLY A 260       9.788 100.047 107.491  1.00  0.00           N  
ATOM   4002  CA  GLY A 260       9.212  98.653 107.442  1.00  0.00           C  
ATOM   4003  C   GLY A 260       8.946  97.952 106.165  1.00  0.00           C  
ATOM   4004  O   GLY A 260       8.684  96.760 106.104  1.00  0.00           O  
ATOM   4005  H   GLY A 260       9.177 100.799 107.772  1.00  0.00           H  
ATOM   4006  HA2 GLY A 260       9.811  97.992 108.068  1.00  0.00           H  
ATOM   4007  HA3 GLY A 260       8.265  98.666 107.982  1.00  0.00           H  
ATOM   4008  N   ARG A 261       8.968  98.662 105.053  1.00  0.00           N  
ATOM   4009  CA  ARG A 261       8.831  98.229 103.639  1.00  0.00           C  
ATOM   4010  C   ARG A 261      10.104  97.567 103.037  1.00  0.00           C  
ATOM   4011  O   ARG A 261       9.899  96.907 101.984  1.00  0.00           O  
ATOM   4012  CB  ARG A 261       8.389  99.527 102.783  1.00  0.00           C  
ATOM   4013  CG  ARG A 261       7.849  99.039 101.468  1.00  0.00           C  
ATOM   4014  CD  ARG A 261       6.479  98.367 101.479  1.00  0.00           C  
ATOM   4015  NE  ARG A 261       5.710  98.329 100.239  1.00  0.00           N  
ATOM   4016  CZ  ARG A 261       4.399  98.299 100.261  1.00  0.00           C  
ATOM   4017  NH1 ARG A 261       3.794  98.638  99.137  1.00  0.00           N1+
ATOM   4018  NH2 ARG A 261       3.663  98.236 101.351  1.00  0.00           N  
ATOM   4019  H   ARG A 261       8.992  99.662 105.189  1.00  0.00           H  
ATOM   4020  HA  ARG A 261       8.009  97.513 103.621  1.00  0.00           H  
ATOM   4021  HB2 ARG A 261       7.601 100.150 103.205  1.00  0.00           H  
ATOM   4022  HB3 ARG A 261       9.260 100.158 102.606  1.00  0.00           H  
ATOM   4023  HG2 ARG A 261       7.593  99.916 100.874  1.00  0.00           H  
ATOM   4024  HG3 ARG A 261       8.644  98.492 100.960  1.00  0.00           H  
ATOM   4025  HD2 ARG A 261       6.790  97.377 101.815  1.00  0.00           H  
ATOM   4026  HD3 ARG A 261       5.884  98.862 102.247  1.00  0.00           H  
ATOM   4027  HE  ARG A 261       6.315  98.458  99.440  1.00  0.00           H  
ATOM   4028 HH11 ARG A 261       4.363  98.784  98.317  1.00  0.00           H  
ATOM   4029 HH12 ARG A 261       2.785  98.657  99.165  1.00  0.00           H  
ATOM   4030 HH21 ARG A 261       4.082  97.924 102.215  1.00  0.00           H  
ATOM   4031 HH22 ARG A 261       2.685  98.484 101.412  1.00  0.00           H  
ATOM   4032  N   CYS A 262      11.290  97.707 103.705  1.00  0.00           N  
ATOM   4033  CA  CYS A 262      12.540  97.011 103.387  1.00  0.00           C  
ATOM   4034  C   CYS A 262      12.335  95.447 103.600  1.00  0.00           C  
ATOM   4035  O   CYS A 262      11.291  95.088 104.207  1.00  0.00           O  
ATOM   4036  CB  CYS A 262      13.731  97.710 104.159  1.00  0.00           C  
ATOM   4037  SG  CYS A 262      13.756  97.281 105.900  1.00  0.00           S  
ATOM   4038  H   CYS A 262      11.284  98.276 104.540  1.00  0.00           H  
ATOM   4039  HA  CYS A 262      12.658  97.049 102.305  1.00  0.00           H  
ATOM   4040  HB2 CYS A 262      14.633  97.263 103.740  1.00  0.00           H  
ATOM   4041  HB3 CYS A 262      13.784  98.793 104.036  1.00  0.00           H  
ATOM   4042  HG  CYS A 262      12.771  98.085 106.310  1.00  0.00           H  
ATOM   4043  N   GLN A 263      13.343  94.623 103.259  1.00  0.00           N  
ATOM   4044  CA  GLN A 263      13.450  93.219 103.706  1.00  0.00           C  
ATOM   4045  C   GLN A 263      14.748  93.012 104.461  1.00  0.00           C  
ATOM   4046  O   GLN A 263      15.769  93.689 104.243  1.00  0.00           O  
ATOM   4047  CB  GLN A 263      13.244  92.220 102.547  1.00  0.00           C  
ATOM   4048  CG  GLN A 263      12.051  92.571 101.593  1.00  0.00           C  
ATOM   4049  CD  GLN A 263      12.514  93.460 100.484  1.00  0.00           C  
ATOM   4050  NE2 GLN A 263      11.621  94.149  99.784  1.00  0.00           N  
ATOM   4051  OE1 GLN A 263      13.697  93.764 100.353  1.00  0.00           O  
ATOM   4052  H   GLN A 263      14.157  95.025 102.816  1.00  0.00           H  
ATOM   4053  HA  GLN A 263      12.581  93.146 104.360  1.00  0.00           H  
ATOM   4054  HB2 GLN A 263      14.126  91.944 101.969  1.00  0.00           H  
ATOM   4055  HB3 GLN A 263      12.946  91.314 103.075  1.00  0.00           H  
ATOM   4056  HG2 GLN A 263      11.804  91.668 101.036  1.00  0.00           H  
ATOM   4057  HG3 GLN A 263      11.171  92.918 102.135  1.00  0.00           H  
ATOM   4058 HE21 GLN A 263      12.051  94.798  99.142  1.00  0.00           H  
ATOM   4059 HE22 GLN A 263      10.655  93.851  99.785  1.00  0.00           H  
ATOM   4060  N   HID A 264      14.765  92.180 105.508  1.00  0.00           N  
ATOM   4061  CA  HID A 264      15.785  92.169 106.622  1.00  0.00           C  
ATOM   4062  C   HID A 264      16.060  90.795 107.136  1.00  0.00           C  
ATOM   4063  O   HID A 264      15.176  89.894 107.144  1.00  0.00           O  
ATOM   4064  CB  HID A 264      15.313  93.163 107.706  1.00  0.00           C  
ATOM   4065  CG  HID A 264      16.186  93.266 108.922  1.00  0.00           C  
ATOM   4066  CD2 HID A 264      17.168  94.193 109.225  1.00  0.00           C  
ATOM   4067  ND1 HID A 264      16.092  92.455 110.051  1.00  0.00           N  
ATOM   4068  CE1 HID A 264      16.949  92.875 110.989  1.00  0.00           C  
ATOM   4069  NE2 HID A 264      17.613  93.981 110.515  1.00  0.00           N  
ATOM   4070  H   HID A 264      13.971  91.567 105.621  1.00  0.00           H  
ATOM   4071  HA  HID A 264      16.690  92.623 106.220  1.00  0.00           H  
ATOM   4072  HB2 HID A 264      15.230  94.110 107.171  1.00  0.00           H  
ATOM   4073  HB3 HID A 264      14.275  92.899 107.902  1.00  0.00           H  
ATOM   4074  HD1 HID A 264      15.432  91.707 110.208  1.00  0.00           H  
ATOM   4075  HD2 HID A 264      17.411  95.070 108.643  1.00  0.00           H  
ATOM   4076  HE1 HID A 264      17.140  92.527 111.994  1.00  0.00           H  
ATOM   4077  N   SER A 265      17.343  90.567 107.608  1.00  0.00           N  
ATOM   4078  CA  SER A 265      17.697  89.305 108.235  1.00  0.00           C  
ATOM   4079  C   SER A 265      18.868  89.451 109.259  1.00  0.00           C  
ATOM   4080  O   SER A 265      19.614  90.409 109.117  1.00  0.00           O  
ATOM   4081  CB  SER A 265      18.121  88.303 107.191  1.00  0.00           C  
ATOM   4082  OG  SER A 265      18.300  86.942 107.725  1.00  0.00           O  
ATOM   4083  H   SER A 265      18.074  91.259 107.522  1.00  0.00           H  
ATOM   4084  HA  SER A 265      16.872  88.922 108.836  1.00  0.00           H  
ATOM   4085  HB2 SER A 265      17.345  88.251 106.427  1.00  0.00           H  
ATOM   4086  HB3 SER A 265      19.018  88.492 106.602  1.00  0.00           H  
ATOM   4087  HG  SER A 265      19.124  86.576 107.395  1.00  0.00           H  
ATOM   4088  N   VAL A 266      19.075  88.464 110.152  1.00  0.00           N  
ATOM   4089  CA  VAL A 266      20.137  88.537 111.190  1.00  0.00           C  
ATOM   4090  C   VAL A 266      20.798  87.142 111.388  1.00  0.00           C  
ATOM   4091  O   VAL A 266      20.196  86.103 111.567  1.00  0.00           O  
ATOM   4092  CB  VAL A 266      19.605  89.086 112.555  1.00  0.00           C  
ATOM   4093  CG1 VAL A 266      20.818  89.262 113.522  1.00  0.00           C  
ATOM   4094  CG2 VAL A 266      18.836  90.406 112.379  1.00  0.00           C  
ATOM   4095  H   VAL A 266      18.404  87.709 110.136  1.00  0.00           H  
ATOM   4096  HA  VAL A 266      20.951  89.187 110.868  1.00  0.00           H  
ATOM   4097  HB  VAL A 266      18.936  88.355 113.008  1.00  0.00           H  
ATOM   4098 HG11 VAL A 266      21.277  88.322 113.830  1.00  0.00           H  
ATOM   4099 HG12 VAL A 266      21.560  89.878 113.014  1.00  0.00           H  
ATOM   4100 HG13 VAL A 266      20.556  89.637 114.511  1.00  0.00           H  
ATOM   4101 HG21 VAL A 266      18.740  90.985 113.297  1.00  0.00           H  
ATOM   4102 HG22 VAL A 266      19.369  90.965 111.610  1.00  0.00           H  
ATOM   4103 HG23 VAL A 266      17.792  90.249 112.104  1.00  0.00           H  
ATOM   4104  N   LEU A 267      22.149  87.157 111.482  1.00  0.00           N  
ATOM   4105  CA  LEU A 267      22.949  86.033 111.909  1.00  0.00           C  
ATOM   4106  C   LEU A 267      23.519  86.324 113.297  1.00  0.00           C  
ATOM   4107  O   LEU A 267      23.822  87.469 113.563  1.00  0.00           O  
ATOM   4108  CB  LEU A 267      23.996  85.797 110.793  1.00  0.00           C  
ATOM   4109  CG  LEU A 267      23.530  85.405 109.398  1.00  0.00           C  
ATOM   4110  CD1 LEU A 267      23.405  86.662 108.543  1.00  0.00           C  
ATOM   4111  CD2 LEU A 267      24.332  84.340 108.627  1.00  0.00           C  
ATOM   4112  H   LEU A 267      22.551  88.044 111.212  1.00  0.00           H  
ATOM   4113  HA  LEU A 267      22.298  85.191 112.151  1.00  0.00           H  
ATOM   4114  HB2 LEU A 267      24.635  86.676 110.718  1.00  0.00           H  
ATOM   4115  HB3 LEU A 267      24.739  85.042 111.053  1.00  0.00           H  
ATOM   4116  HG  LEU A 267      22.510  85.049 109.547  1.00  0.00           H  
ATOM   4117 HD11 LEU A 267      22.720  87.475 108.786  1.00  0.00           H  
ATOM   4118 HD12 LEU A 267      24.414  87.074 108.542  1.00  0.00           H  
ATOM   4119 HD13 LEU A 267      23.144  86.205 107.589  1.00  0.00           H  
ATOM   4120 HD21 LEU A 267      24.404  83.433 109.227  1.00  0.00           H  
ATOM   4121 HD22 LEU A 267      23.758  84.106 107.730  1.00  0.00           H  
ATOM   4122 HD23 LEU A 267      25.312  84.763 108.407  1.00  0.00           H  
ATOM   4123  N   GLY A 268      24.022  85.240 113.978  1.00  0.00           N  
ATOM   4124  CA  GLY A 268      24.888  85.344 115.116  1.00  0.00           C  
ATOM   4125  C   GLY A 268      26.081  84.393 114.960  1.00  0.00           C  
ATOM   4126  O   GLY A 268      25.880  83.193 114.722  1.00  0.00           O  
ATOM   4127  H   GLY A 268      23.861  84.298 113.650  1.00  0.00           H  
ATOM   4128  HA2 GLY A 268      25.197  86.385 115.210  1.00  0.00           H  
ATOM   4129  HA3 GLY A 268      24.338  85.048 116.011  1.00  0.00           H  
ATOM   4130  N   ASP A 269      27.304  84.934 115.037  1.00  0.00           N  
ATOM   4131  CA  ASP A 269      28.579  84.262 114.738  1.00  0.00           C  
ATOM   4132  C   ASP A 269      28.493  83.665 113.247  1.00  0.00           C  
ATOM   4133  O   ASP A 269      28.701  82.482 113.002  1.00  0.00           O  
ATOM   4134  CB  ASP A 269      28.783  83.149 115.754  1.00  0.00           C  
ATOM   4135  CG  ASP A 269      29.113  83.719 117.157  1.00  0.00           C  
ATOM   4136  OD1 ASP A 269      29.057  82.937 118.123  1.00  0.00           O  
ATOM   4137  OD2 ASP A 269      29.305  84.960 117.296  1.00  0.00           O1-
ATOM   4138  H   ASP A 269      27.359  85.939 115.117  1.00  0.00           H  
ATOM   4139  HA  ASP A 269      29.443  84.910 114.882  1.00  0.00           H  
ATOM   4140  HB2 ASP A 269      27.877  82.542 115.769  1.00  0.00           H  
ATOM   4141  HB3 ASP A 269      29.477  82.391 115.390  1.00  0.00           H  
ATOM   4142  N   PHE A 270      27.895  84.397 112.308  1.00  0.00           N  
ATOM   4143  CA  PHE A 270      27.533  83.928 110.885  1.00  0.00           C  
ATOM   4144  C   PHE A 270      26.567  82.748 110.837  1.00  0.00           C  
ATOM   4145  O   PHE A 270      26.434  82.188 109.755  1.00  0.00           O  
ATOM   4146  CB  PHE A 270      28.699  83.846 109.921  1.00  0.00           C  
ATOM   4147  CG  PHE A 270      29.460  85.134 109.858  1.00  0.00           C  
ATOM   4148  CD1 PHE A 270      30.552  85.171 110.757  1.00  0.00           C  
ATOM   4149  CD2 PHE A 270      29.069  86.159 109.042  1.00  0.00           C  
ATOM   4150  CE1 PHE A 270      31.313  86.343 110.776  1.00  0.00           C  
ATOM   4151  CE2 PHE A 270      29.782  87.348 109.139  1.00  0.00           C  
ATOM   4152  CZ  PHE A 270      30.891  87.440 110.027  1.00  0.00           C  
ATOM   4153  H   PHE A 270      27.637  85.325 112.615  1.00  0.00           H  
ATOM   4154  HA  PHE A 270      26.824  84.685 110.549  1.00  0.00           H  
ATOM   4155  HB2 PHE A 270      29.338  82.994 110.152  1.00  0.00           H  
ATOM   4156  HB3 PHE A 270      28.332  83.674 108.909  1.00  0.00           H  
ATOM   4157  HD1 PHE A 270      30.934  84.348 111.344  1.00  0.00           H  
ATOM   4158  HD2 PHE A 270      28.168  86.079 108.452  1.00  0.00           H  
ATOM   4159  HE1 PHE A 270      32.203  86.417 111.384  1.00  0.00           H  
ATOM   4160  HE2 PHE A 270      29.516  88.225 108.566  1.00  0.00           H  
ATOM   4161  HZ  PHE A 270      31.523  88.316 110.036  1.00  0.00           H  
ATOM   4162  N   LYS A 271      26.055  82.225 111.945  1.00  0.00           N  
ATOM   4163  CA  LYS A 271      24.934  81.197 112.024  1.00  0.00           C  
ATOM   4164  C   LYS A 271      23.584  81.950 111.935  1.00  0.00           C  
ATOM   4165  O   LYS A 271      23.497  83.098 112.374  1.00  0.00           O  
ATOM   4166  CB  LYS A 271      24.939  80.370 113.313  1.00  0.00           C  
ATOM   4167  CG  LYS A 271      26.054  79.375 113.529  1.00  0.00           C  
ATOM   4168  CD  LYS A 271      25.805  78.746 114.915  1.00  0.00           C  
ATOM   4169  CE  LYS A 271      26.733  77.590 115.257  1.00  0.00           C  
ATOM   4170  NZ  LYS A 271      26.631  76.481 114.309  1.00  0.00           N1+
ATOM   4171  H   LYS A 271      26.553  82.474 112.787  1.00  0.00           H  
ATOM   4172  HA  LYS A 271      25.095  80.479 111.220  1.00  0.00           H  
ATOM   4173  HB2 LYS A 271      24.834  81.003 114.194  1.00  0.00           H  
ATOM   4174  HB3 LYS A 271      24.065  79.719 113.281  1.00  0.00           H  
ATOM   4175  HG2 LYS A 271      26.036  78.619 112.745  1.00  0.00           H  
ATOM   4176  HG3 LYS A 271      27.078  79.749 113.517  1.00  0.00           H  
ATOM   4177  HD2 LYS A 271      25.931  79.554 115.637  1.00  0.00           H  
ATOM   4178  HD3 LYS A 271      24.805  78.310 114.906  1.00  0.00           H  
ATOM   4179  HE2 LYS A 271      27.772  77.920 115.294  1.00  0.00           H  
ATOM   4180  HE3 LYS A 271      26.438  77.215 116.237  1.00  0.00           H  
ATOM   4181  HZ1 LYS A 271      26.851  75.633 114.810  1.00  0.00           H  
ATOM   4182  HZ2 LYS A 271      25.679  76.428 113.978  1.00  0.00           H  
ATOM   4183  HZ3 LYS A 271      27.145  76.543 113.443  1.00  0.00           H  
ATOM   4184  N   PRO A 272      22.494  81.429 111.368  1.00  0.00           N  
ATOM   4185  CA  PRO A 272      21.227  82.185 111.173  1.00  0.00           C  
ATOM   4186  C   PRO A 272      20.520  82.258 112.566  1.00  0.00           C  
ATOM   4187  O   PRO A 272      20.370  81.249 113.263  1.00  0.00           O  
ATOM   4188  CB  PRO A 272      20.419  81.369 110.157  1.00  0.00           C  
ATOM   4189  CG  PRO A 272      20.984  79.988 110.255  1.00  0.00           C  
ATOM   4190  CD  PRO A 272      22.420  80.101 110.715  1.00  0.00           C  
ATOM   4191  HA  PRO A 272      21.473  83.207 110.883  1.00  0.00           H  
ATOM   4192  HB2 PRO A 272      19.354  81.344 110.391  1.00  0.00           H  
ATOM   4193  HB3 PRO A 272      20.549  81.798 109.164  1.00  0.00           H  
ATOM   4194  HG2 PRO A 272      20.322  79.445 110.928  1.00  0.00           H  
ATOM   4195  HG3 PRO A 272      21.039  79.551 109.258  1.00  0.00           H  
ATOM   4196  HD2 PRO A 272      22.727  79.341 111.433  1.00  0.00           H  
ATOM   4197  HD3 PRO A 272      23.090  80.120 109.855  1.00  0.00           H  
ATOM   4198  N   TYR A 273      20.224  83.474 113.050  1.00  0.00           N  
ATOM   4199  CA  TYR A 273      19.707  83.743 114.397  1.00  0.00           C  
ATOM   4200  C   TYR A 273      18.166  83.583 114.479  1.00  0.00           C  
ATOM   4201  O   TYR A 273      17.468  83.748 113.533  1.00  0.00           O  
ATOM   4202  CB  TYR A 273      20.247  85.149 114.844  1.00  0.00           C  
ATOM   4203  CG  TYR A 273      19.557  85.729 116.107  1.00  0.00           C  
ATOM   4204  CD1 TYR A 273      19.900  85.313 117.436  1.00  0.00           C  
ATOM   4205  CD2 TYR A 273      18.353  86.445 115.869  1.00  0.00           C  
ATOM   4206  CE1 TYR A 273      19.116  85.845 118.501  1.00  0.00           C  
ATOM   4207  CE2 TYR A 273      17.636  86.959 116.941  1.00  0.00           C  
ATOM   4208  CZ  TYR A 273      17.973  86.616 118.239  1.00  0.00           C  
ATOM   4209  OH  TYR A 273      17.197  87.096 119.205  1.00  0.00           O  
ATOM   4210  H   TYR A 273      20.293  84.184 112.334  1.00  0.00           H  
ATOM   4211  HA  TYR A 273      20.204  83.109 115.132  1.00  0.00           H  
ATOM   4212  HB2 TYR A 273      21.311  84.967 114.990  1.00  0.00           H  
ATOM   4213  HB3 TYR A 273      20.084  85.779 113.970  1.00  0.00           H  
ATOM   4214  HD1 TYR A 273      20.837  84.802 117.602  1.00  0.00           H  
ATOM   4215  HD2 TYR A 273      17.976  86.649 114.878  1.00  0.00           H  
ATOM   4216  HE1 TYR A 273      19.349  85.489 119.495  1.00  0.00           H  
ATOM   4217  HE2 TYR A 273      16.733  87.523 116.757  1.00  0.00           H  
ATOM   4218  HH  TYR A 273      16.430  87.569 118.875  1.00  0.00           H  
ATOM   4219  N   ARG A 274      17.667  83.232 115.607  1.00  0.00           N  
ATOM   4220  CA  ARG A 274      16.294  83.009 116.016  1.00  0.00           C  
ATOM   4221  C   ARG A 274      16.131  83.640 117.429  1.00  0.00           C  
ATOM   4222  O   ARG A 274      16.879  83.318 118.371  1.00  0.00           O  
ATOM   4223  CB  ARG A 274      15.769  81.546 116.004  1.00  0.00           C  
ATOM   4224  CG  ARG A 274      15.841  80.788 114.679  1.00  0.00           C  
ATOM   4225  CD  ARG A 274      14.888  81.490 113.682  1.00  0.00           C  
ATOM   4226  NE  ARG A 274      14.971  80.859 112.396  1.00  0.00           N  
ATOM   4227  CZ  ARG A 274      15.454  81.313 111.278  1.00  0.00           C  
ATOM   4228  NH1 ARG A 274      16.336  82.281 111.203  1.00  0.00           N1+
ATOM   4229  NH2 ARG A 274      15.171  80.663 110.181  1.00  0.00           N  
ATOM   4230  H   ARG A 274      18.380  82.990 116.279  1.00  0.00           H  
ATOM   4231  HA  ARG A 274      15.661  83.591 115.344  1.00  0.00           H  
ATOM   4232  HB2 ARG A 274      16.432  80.988 116.666  1.00  0.00           H  
ATOM   4233  HB3 ARG A 274      14.774  81.498 116.445  1.00  0.00           H  
ATOM   4234  HG2 ARG A 274      16.840  80.851 114.250  1.00  0.00           H  
ATOM   4235  HG3 ARG A 274      15.652  79.724 114.825  1.00  0.00           H  
ATOM   4236  HD2 ARG A 274      13.845  81.516 113.998  1.00  0.00           H  
ATOM   4237  HD3 ARG A 274      15.242  82.514 113.571  1.00  0.00           H  
ATOM   4238  HE  ARG A 274      14.491  79.975 112.306  1.00  0.00           H  
ATOM   4239 HH11 ARG A 274      16.541  82.794 112.049  1.00  0.00           H  
ATOM   4240 HH12 ARG A 274      16.665  82.537 110.283  1.00  0.00           H  
ATOM   4241 HH21 ARG A 274      14.641  79.804 110.185  1.00  0.00           H  
ATOM   4242 HH22 ARG A 274      15.697  81.002 109.387  1.00  0.00           H  
ATOM   4243  N   PRO A 275      15.007  84.240 117.734  1.00  0.00           N  
ATOM   4244  CA  PRO A 275      14.353  84.460 119.056  1.00  0.00           C  
ATOM   4245  C   PRO A 275      14.398  83.144 119.909  1.00  0.00           C  
ATOM   4246  O   PRO A 275      13.983  82.075 119.503  1.00  0.00           O  
ATOM   4247  CB  PRO A 275      12.961  85.004 118.782  1.00  0.00           C  
ATOM   4248  CG  PRO A 275      13.173  85.748 117.457  1.00  0.00           C  
ATOM   4249  CD  PRO A 275      14.341  85.019 116.692  1.00  0.00           C  
ATOM   4250  HA  PRO A 275      14.947  85.238 119.536  1.00  0.00           H  
ATOM   4251  HB2 PRO A 275      12.236  84.200 118.656  1.00  0.00           H  
ATOM   4252  HB3 PRO A 275      12.642  85.674 119.581  1.00  0.00           H  
ATOM   4253  HG2 PRO A 275      12.272  85.828 116.850  1.00  0.00           H  
ATOM   4254  HG3 PRO A 275      13.523  86.739 117.747  1.00  0.00           H  
ATOM   4255  HD2 PRO A 275      13.870  84.410 115.921  1.00  0.00           H  
ATOM   4256  HD3 PRO A 275      14.984  85.672 116.101  1.00  0.00           H  
ATOM   4257  N   GLY A 276      14.925  83.356 121.161  1.00  0.00           N  
ATOM   4258  CA  GLY A 276      14.979  82.303 122.174  1.00  0.00           C  
ATOM   4259  C   GLY A 276      15.755  81.038 121.830  1.00  0.00           C  
ATOM   4260  O   GLY A 276      15.539  80.048 122.522  1.00  0.00           O  
ATOM   4261  H   GLY A 276      15.209  84.286 121.431  1.00  0.00           H  
ATOM   4262  HA2 GLY A 276      15.335  82.670 123.136  1.00  0.00           H  
ATOM   4263  HA3 GLY A 276      14.016  81.830 122.360  1.00  0.00           H  
ATOM   4264  N   GLN A 277      16.585  81.007 120.831  1.00  0.00           N  
ATOM   4265  CA  GLN A 277      17.372  79.838 120.443  1.00  0.00           C  
ATOM   4266  C   GLN A 277      18.262  79.432 121.576  1.00  0.00           C  
ATOM   4267  O   GLN A 277      18.541  80.183 122.538  1.00  0.00           O  
ATOM   4268  CB  GLN A 277      18.119  80.089 119.119  1.00  0.00           C  
ATOM   4269  CG  GLN A 277      19.307  80.989 119.406  1.00  0.00           C  
ATOM   4270  CD  GLN A 277      19.935  81.534 118.143  1.00  0.00           C  
ATOM   4271  NE2 GLN A 277      21.157  81.889 118.321  1.00  0.00           N  
ATOM   4272  OE1 GLN A 277      19.473  81.427 117.029  1.00  0.00           O  
ATOM   4273  H   GLN A 277      16.768  81.897 120.390  1.00  0.00           H  
ATOM   4274  HA  GLN A 277      16.671  79.016 120.304  1.00  0.00           H  
ATOM   4275  HB2 GLN A 277      18.505  79.107 118.850  1.00  0.00           H  
ATOM   4276  HB3 GLN A 277      17.417  80.551 118.425  1.00  0.00           H  
ATOM   4277  HG2 GLN A 277      18.978  81.762 120.100  1.00  0.00           H  
ATOM   4278  HG3 GLN A 277      20.052  80.362 119.895  1.00  0.00           H  
ATOM   4279 HE21 GLN A 277      21.777  82.143 117.565  1.00  0.00           H  
ATOM   4280 HE22 GLN A 277      21.690  81.588 119.125  1.00  0.00           H  
ATOM   4281  N   ALA A 278      18.740  78.219 121.529  1.00  0.00           N  
ATOM   4282  CA  ALA A 278      19.685  77.614 122.507  1.00  0.00           C  
ATOM   4283  C   ALA A 278      21.192  78.094 122.403  1.00  0.00           C  
ATOM   4284  O   ALA A 278      21.920  78.080 123.394  1.00  0.00           O  
ATOM   4285  CB  ALA A 278      19.570  76.092 122.265  1.00  0.00           C  
ATOM   4286  H   ALA A 278      18.462  77.682 120.720  1.00  0.00           H  
ATOM   4287  HA  ALA A 278      19.320  77.722 123.527  1.00  0.00           H  
ATOM   4288  HB1 ALA A 278      19.819  75.782 121.250  1.00  0.00           H  
ATOM   4289  HB2 ALA A 278      20.229  75.502 122.903  1.00  0.00           H  
ATOM   4290  HB3 ALA A 278      18.540  75.837 122.514  1.00  0.00           H  
ATOM   4291  N   TYR A 279      21.656  78.342 121.175  1.00  0.00           N  
ATOM   4292  CA  TYR A 279      22.942  78.908 120.824  1.00  0.00           C  
ATOM   4293  C   TYR A 279      23.154  80.397 121.259  1.00  0.00           C  
ATOM   4294  O   TYR A 279      22.268  81.199 120.977  1.00  0.00           O  
ATOM   4295  CB  TYR A 279      23.319  78.765 119.383  1.00  0.00           C  
ATOM   4296  CG  TYR A 279      24.646  79.302 119.042  1.00  0.00           C  
ATOM   4297  CD1 TYR A 279      24.801  80.558 118.434  1.00  0.00           C  
ATOM   4298  CD2 TYR A 279      25.755  78.507 119.450  1.00  0.00           C  
ATOM   4299  CE1 TYR A 279      26.127  80.963 118.059  1.00  0.00           C  
ATOM   4300  CE2 TYR A 279      27.054  78.952 119.112  1.00  0.00           C  
ATOM   4301  CZ  TYR A 279      27.233  80.149 118.392  1.00  0.00           C  
ATOM   4302  OH  TYR A 279      28.509  80.369 117.949  1.00  0.00           O  
ATOM   4303  H   TYR A 279      20.966  78.290 120.439  1.00  0.00           H  
ATOM   4304  HA  TYR A 279      23.711  78.374 121.382  1.00  0.00           H  
ATOM   4305  HB2 TYR A 279      23.212  77.698 119.192  1.00  0.00           H  
ATOM   4306  HB3 TYR A 279      22.512  79.195 118.789  1.00  0.00           H  
ATOM   4307  HD1 TYR A 279      23.981  81.233 118.240  1.00  0.00           H  
ATOM   4308  HD2 TYR A 279      25.679  77.561 119.968  1.00  0.00           H  
ATOM   4309  HE1 TYR A 279      26.280  81.904 117.551  1.00  0.00           H  
ATOM   4310  HE2 TYR A 279      27.941  78.367 119.305  1.00  0.00           H  
ATOM   4311  HH  TYR A 279      28.670  81.313 118.013  1.00  0.00           H  
ATOM   4312  N   VAL A 280      24.316  80.740 121.847  1.00  0.00           N  
ATOM   4313  CA  VAL A 280      24.659  82.055 122.297  1.00  0.00           C  
ATOM   4314  C   VAL A 280      25.725  82.717 121.424  1.00  0.00           C  
ATOM   4315  O   VAL A 280      26.885  82.340 121.618  1.00  0.00           O  
ATOM   4316  CB  VAL A 280      24.986  82.060 123.835  1.00  0.00           C  
ATOM   4317  CG1 VAL A 280      25.434  83.413 124.467  1.00  0.00           C  
ATOM   4318  CG2 VAL A 280      23.796  81.610 124.709  1.00  0.00           C  
ATOM   4319  H   VAL A 280      24.950  79.955 121.878  1.00  0.00           H  
ATOM   4320  HA  VAL A 280      23.728  82.616 122.222  1.00  0.00           H  
ATOM   4321  HB  VAL A 280      25.775  81.333 124.030  1.00  0.00           H  
ATOM   4322 HG11 VAL A 280      24.664  84.177 124.356  1.00  0.00           H  
ATOM   4323 HG12 VAL A 280      25.559  83.260 125.539  1.00  0.00           H  
ATOM   4324 HG13 VAL A 280      26.409  83.725 124.095  1.00  0.00           H  
ATOM   4325 HG21 VAL A 280      22.962  82.279 124.497  1.00  0.00           H  
ATOM   4326 HG22 VAL A 280      23.478  80.628 124.357  1.00  0.00           H  
ATOM   4327 HG23 VAL A 280      23.982  81.483 125.776  1.00  0.00           H  
ATOM   4328  N   PRO A 281      25.403  83.743 120.603  1.00  0.00           N  
ATOM   4329  CA  PRO A 281      26.405  84.347 119.735  1.00  0.00           C  
ATOM   4330  C   PRO A 281      27.360  85.371 120.409  1.00  0.00           C  
ATOM   4331  O   PRO A 281      27.028  85.954 121.463  1.00  0.00           O  
ATOM   4332  CB  PRO A 281      25.513  85.119 118.735  1.00  0.00           C  
ATOM   4333  CG  PRO A 281      24.287  85.541 119.420  1.00  0.00           C  
ATOM   4334  CD  PRO A 281      24.054  84.308 120.424  1.00  0.00           C  
ATOM   4335  HA  PRO A 281      27.064  83.680 119.180  1.00  0.00           H  
ATOM   4336  HB2 PRO A 281      25.965  86.002 118.282  1.00  0.00           H  
ATOM   4337  HB3 PRO A 281      25.193  84.472 117.918  1.00  0.00           H  
ATOM   4338  HG2 PRO A 281      24.308  86.513 119.913  1.00  0.00           H  
ATOM   4339  HG3 PRO A 281      23.495  85.535 118.671  1.00  0.00           H  
ATOM   4340  HD2 PRO A 281      23.788  84.679 121.415  1.00  0.00           H  
ATOM   4341  HD3 PRO A 281      23.362  83.565 120.030  1.00  0.00           H  
ATOM   4342  N   CYS A 282      28.550  85.503 119.835  1.00  0.00           N  
ATOM   4343  CA  CYS A 282      29.464  86.597 120.187  1.00  0.00           C  
ATOM   4344  C   CYS A 282      29.239  87.890 119.387  1.00  0.00           C  
ATOM   4345  O   CYS A 282      29.333  89.005 119.910  1.00  0.00           O  
ATOM   4346  CB  CYS A 282      30.779  85.933 120.009  1.00  0.00           C  
ATOM   4347  SG  CYS A 282      32.258  86.987 120.150  1.00  0.00           S  
ATOM   4348  H   CYS A 282      28.675  84.807 119.115  1.00  0.00           H  
ATOM   4349  HA  CYS A 282      29.446  86.794 121.259  1.00  0.00           H  
ATOM   4350  HB2 CYS A 282      30.811  85.075 120.679  1.00  0.00           H  
ATOM   4351  HB3 CYS A 282      30.745  85.564 118.984  1.00  0.00           H  
ATOM   4352  HG  CYS A 282      31.946  87.580 118.994  1.00  0.00           H  
ATOM   4353  N   TYR A 283      28.801  87.800 118.124  1.00  0.00           N  
ATOM   4354  CA  TYR A 283      28.525  88.983 117.265  1.00  0.00           C  
ATOM   4355  C   TYR A 283      27.266  88.715 116.457  1.00  0.00           C  
ATOM   4356  O   TYR A 283      27.141  87.659 115.798  1.00  0.00           O  
ATOM   4357  CB  TYR A 283      29.634  89.153 116.230  1.00  0.00           C  
ATOM   4358  CG  TYR A 283      30.969  89.551 116.780  1.00  0.00           C  
ATOM   4359  CD1 TYR A 283      31.924  88.525 117.014  1.00  0.00           C  
ATOM   4360  CD2 TYR A 283      31.287  90.871 117.124  1.00  0.00           C  
ATOM   4361  CE1 TYR A 283      33.216  88.821 117.505  1.00  0.00           C  
ATOM   4362  CE2 TYR A 283      32.520  91.176 117.659  1.00  0.00           C  
ATOM   4363  CZ  TYR A 283      33.403  90.195 117.976  1.00  0.00           C  
ATOM   4364  OH  TYR A 283      34.655  90.533 118.355  1.00  0.00           O  
ATOM   4365  H   TYR A 283      28.906  86.877 117.728  1.00  0.00           H  
ATOM   4366  HA  TYR A 283      28.410  89.878 117.876  1.00  0.00           H  
ATOM   4367  HB2 TYR A 283      29.713  88.316 115.536  1.00  0.00           H  
ATOM   4368  HB3 TYR A 283      29.295  89.904 115.517  1.00  0.00           H  
ATOM   4369  HD1 TYR A 283      31.717  87.514 116.692  1.00  0.00           H  
ATOM   4370  HD2 TYR A 283      30.474  91.582 117.102  1.00  0.00           H  
ATOM   4371  HE1 TYR A 283      34.022  88.101 117.530  1.00  0.00           H  
ATOM   4372  HE2 TYR A 283      32.691  92.217 117.886  1.00  0.00           H  
ATOM   4373  HH  TYR A 283      34.698  91.491 118.325  1.00  0.00           H  
ATOM   4374  N   PHE A 284      26.392  89.699 116.383  1.00  0.00           N  
ATOM   4375  CA  PHE A 284      25.300  89.709 115.470  1.00  0.00           C  
ATOM   4376  C   PHE A 284      25.755  90.297 114.189  1.00  0.00           C  
ATOM   4377  O   PHE A 284      26.438  91.323 114.257  1.00  0.00           O  
ATOM   4378  CB  PHE A 284      24.149  90.595 116.060  1.00  0.00           C  
ATOM   4379  CG  PHE A 284      23.508  90.083 117.339  1.00  0.00           C  
ATOM   4380  CD1 PHE A 284      23.834  90.734 118.560  1.00  0.00           C  
ATOM   4381  CD2 PHE A 284      22.595  89.016 117.275  1.00  0.00           C  
ATOM   4382  CE1 PHE A 284      23.149  90.237 119.661  1.00  0.00           C  
ATOM   4383  CE2 PHE A 284      22.015  88.480 118.413  1.00  0.00           C  
ATOM   4384  CZ  PHE A 284      22.330  89.095 119.640  1.00  0.00           C  
ATOM   4385  H   PHE A 284      26.640  90.593 116.785  1.00  0.00           H  
ATOM   4386  HA  PHE A 284      24.949  88.678 115.446  1.00  0.00           H  
ATOM   4387  HB2 PHE A 284      24.341  91.660 116.192  1.00  0.00           H  
ATOM   4388  HB3 PHE A 284      23.360  90.537 115.311  1.00  0.00           H  
ATOM   4389  HD1 PHE A 284      24.508  91.579 118.564  1.00  0.00           H  
ATOM   4390  HD2 PHE A 284      22.229  88.592 116.350  1.00  0.00           H  
ATOM   4391  HE1 PHE A 284      23.328  90.738 120.601  1.00  0.00           H  
ATOM   4392  HE2 PHE A 284      21.170  87.811 118.336  1.00  0.00           H  
ATOM   4393  HZ  PHE A 284      21.892  88.739 120.562  1.00  0.00           H  
ATOM   4394  N   ILE A 285      25.244  89.871 113.061  1.00  0.00           N  
ATOM   4395  CA  ILE A 285      25.435  90.589 111.786  1.00  0.00           C  
ATOM   4396  C   ILE A 285      24.025  90.697 111.108  1.00  0.00           C  
ATOM   4397  O   ILE A 285      23.409  89.655 110.823  1.00  0.00           O  
ATOM   4398  CB  ILE A 285      26.455  89.785 110.893  1.00  0.00           C  
ATOM   4399  CG1 ILE A 285      27.711  89.341 111.661  1.00  0.00           C  
ATOM   4400  CG2 ILE A 285      26.753  90.623 109.644  1.00  0.00           C  
ATOM   4401  CD1 ILE A 285      27.576  87.880 112.262  1.00  0.00           C  
ATOM   4402  H   ILE A 285      24.586  89.105 113.082  1.00  0.00           H  
ATOM   4403  HA  ILE A 285      25.862  91.589 111.868  1.00  0.00           H  
ATOM   4404  HB  ILE A 285      25.991  88.836 110.624  1.00  0.00           H  
ATOM   4405 HG12 ILE A 285      28.571  89.356 110.991  1.00  0.00           H  
ATOM   4406 HG13 ILE A 285      28.014  90.061 112.421  1.00  0.00           H  
ATOM   4407 HG21 ILE A 285      25.962  90.401 108.927  1.00  0.00           H  
ATOM   4408 HG22 ILE A 285      26.581  91.697 109.720  1.00  0.00           H  
ATOM   4409 HG23 ILE A 285      27.709  90.395 109.172  1.00  0.00           H  
ATOM   4410 HD11 ILE A 285      27.585  87.187 111.420  1.00  0.00           H  
ATOM   4411 HD12 ILE A 285      28.505  87.610 112.764  1.00  0.00           H  
ATOM   4412 HD13 ILE A 285      26.635  87.704 112.783  1.00  0.00           H  
ATOM   4413  N   HID A 286      23.444  91.902 110.924  1.00  0.00           N  
ATOM   4414  CA  HID A 286      22.278  92.241 110.187  1.00  0.00           C  
ATOM   4415  C   HID A 286      22.664  92.277 108.673  1.00  0.00           C  
ATOM   4416  O   HID A 286      23.788  92.646 108.291  1.00  0.00           O  
ATOM   4417  CB  HID A 286      21.697  93.645 110.610  1.00  0.00           C  
ATOM   4418  CG  HID A 286      21.237  93.708 112.107  1.00  0.00           C  
ATOM   4419  CD2 HID A 286      21.973  93.576 113.282  1.00  0.00           C  
ATOM   4420  ND1 HID A 286      19.938  93.734 112.502  1.00  0.00           N  
ATOM   4421  CE1 HID A 286      19.833  93.683 113.766  1.00  0.00           C  
ATOM   4422  NE2 HID A 286      21.064  93.572 114.342  1.00  0.00           N  
ATOM   4423  H   HID A 286      24.074  92.653 111.172  1.00  0.00           H  
ATOM   4424  HA  HID A 286      21.643  91.359 110.270  1.00  0.00           H  
ATOM   4425  HB2 HID A 286      22.457  94.420 110.508  1.00  0.00           H  
ATOM   4426  HB3 HID A 286      20.869  93.870 109.940  1.00  0.00           H  
ATOM   4427  HD1 HID A 286      19.158  93.850 111.870  1.00  0.00           H  
ATOM   4428  HD2 HID A 286      23.047  93.486 113.335  1.00  0.00           H  
ATOM   4429  HE1 HID A 286      18.911  93.718 114.328  1.00  0.00           H  
ATOM   4430  N   VAL A 287      21.626  92.055 107.876  1.00  0.00           N  
ATOM   4431  CA  VAL A 287      21.606  92.217 106.387  1.00  0.00           C  
ATOM   4432  C   VAL A 287      20.294  92.721 105.943  1.00  0.00           C  
ATOM   4433  O   VAL A 287      19.359  92.024 106.309  1.00  0.00           O  
ATOM   4434  CB  VAL A 287      21.937  90.873 105.618  1.00  0.00           C  
ATOM   4435  CG1 VAL A 287      22.152  91.233 104.163  1.00  0.00           C  
ATOM   4436  CG2 VAL A 287      23.121  90.081 106.193  1.00  0.00           C  
ATOM   4437  H   VAL A 287      20.738  91.901 108.333  1.00  0.00           H  
ATOM   4438  HA  VAL A 287      22.410  92.943 106.269  1.00  0.00           H  
ATOM   4439  HB  VAL A 287      21.148  90.127 105.713  1.00  0.00           H  
ATOM   4440 HG11 VAL A 287      21.218  91.318 103.609  1.00  0.00           H  
ATOM   4441 HG12 VAL A 287      22.756  92.123 103.986  1.00  0.00           H  
ATOM   4442 HG13 VAL A 287      22.600  90.408 103.610  1.00  0.00           H  
ATOM   4443 HG21 VAL A 287      22.850  89.729 107.187  1.00  0.00           H  
ATOM   4444 HG22 VAL A 287      23.354  89.176 105.632  1.00  0.00           H  
ATOM   4445 HG23 VAL A 287      24.010  90.703 106.305  1.00  0.00           H  
ATOM   4446  N   LEU A 288      20.183  93.853 105.203  1.00  0.00           N  
ATOM   4447  CA  LEU A 288      18.823  94.336 104.716  1.00  0.00           C  
ATOM   4448  C   LEU A 288      19.002  94.897 103.259  1.00  0.00           C  
ATOM   4449  O   LEU A 288      20.003  95.585 102.910  1.00  0.00           O  
ATOM   4450  CB  LEU A 288      18.218  95.339 105.705  1.00  0.00           C  
ATOM   4451  CG  LEU A 288      19.005  96.689 105.759  1.00  0.00           C  
ATOM   4452  CD1 LEU A 288      18.444  97.720 104.748  1.00  0.00           C  
ATOM   4453  CD2 LEU A 288      18.904  97.308 107.150  1.00  0.00           C  
ATOM   4454  H   LEU A 288      20.984  94.439 105.015  1.00  0.00           H  
ATOM   4455  HA  LEU A 288      18.175  93.459 104.727  1.00  0.00           H  
ATOM   4456  HB2 LEU A 288      17.190  95.538 105.399  1.00  0.00           H  
ATOM   4457  HB3 LEU A 288      18.202  94.839 106.672  1.00  0.00           H  
ATOM   4458  HG  LEU A 288      20.030  96.450 105.476  1.00  0.00           H  
ATOM   4459 HD11 LEU A 288      18.242  97.225 103.798  1.00  0.00           H  
ATOM   4460 HD12 LEU A 288      17.549  98.206 105.139  1.00  0.00           H  
ATOM   4461 HD13 LEU A 288      19.184  98.489 104.524  1.00  0.00           H  
ATOM   4462 HD21 LEU A 288      17.881  97.675 107.242  1.00  0.00           H  
ATOM   4463 HD22 LEU A 288      19.240  96.588 107.896  1.00  0.00           H  
ATOM   4464 HD23 LEU A 288      19.596  98.145 107.245  1.00  0.00           H  
ATOM   4465  N   LYS A 289      18.023  94.668 102.404  1.00  0.00           N  
ATOM   4466  CA  LYS A 289      17.919  95.374 101.169  1.00  0.00           C  
ATOM   4467  C   LYS A 289      17.157  96.732 101.384  1.00  0.00           C  
ATOM   4468  O   LYS A 289      15.989  96.697 101.842  1.00  0.00           O  
ATOM   4469  CB  LYS A 289      17.280  94.465 100.062  1.00  0.00           C  
ATOM   4470  CG  LYS A 289      17.213  95.042  98.669  1.00  0.00           C  
ATOM   4471  CD  LYS A 289      16.744  94.039  97.558  1.00  0.00           C  
ATOM   4472  CE  LYS A 289      15.410  93.216  97.879  1.00  0.00           C  
ATOM   4473  NZ  LYS A 289      15.082  92.111  96.967  1.00  0.00           N1+
ATOM   4474  H   LYS A 289      17.204  94.247 102.819  1.00  0.00           H  
ATOM   4475  HA  LYS A 289      18.888  95.721 100.813  1.00  0.00           H  
ATOM   4476  HB2 LYS A 289      17.985  93.638  99.978  1.00  0.00           H  
ATOM   4477  HB3 LYS A 289      16.302  94.083 100.357  1.00  0.00           H  
ATOM   4478  HG2 LYS A 289      16.449  95.819  98.670  1.00  0.00           H  
ATOM   4479  HG3 LYS A 289      18.197  95.484  98.511  1.00  0.00           H  
ATOM   4480  HD2 LYS A 289      16.619  94.659  96.671  1.00  0.00           H  
ATOM   4481  HD3 LYS A 289      17.492  93.267  97.378  1.00  0.00           H  
ATOM   4482  HE2 LYS A 289      15.385  92.831  98.898  1.00  0.00           H  
ATOM   4483  HE3 LYS A 289      14.586  93.929  97.837  1.00  0.00           H  
ATOM   4484  HZ1 LYS A 289      15.556  92.233  96.084  1.00  0.00           H  
ATOM   4485  HZ2 LYS A 289      15.472  91.245  97.311  1.00  0.00           H  
ATOM   4486  HZ3 LYS A 289      14.096  92.017  96.768  1.00  0.00           H  
ATOM   4487  N   LYS A 290      17.710  97.855 101.020  1.00  0.00           N  
ATOM   4488  CA  LYS A 290      16.981  99.110 100.849  1.00  0.00           C  
ATOM   4489  C   LYS A 290      15.802  99.015  99.859  1.00  0.00           C  
ATOM   4490  O   LYS A 290      15.910  98.177  98.921  1.00  0.00           O  
ATOM   4491  CB  LYS A 290      17.873 100.299 100.479  1.00  0.00           C  
ATOM   4492  CG  LYS A 290      17.287 101.700 100.711  1.00  0.00           C  
ATOM   4493  CD  LYS A 290      18.456 102.747 100.599  1.00  0.00           C  
ATOM   4494  CE  LYS A 290      17.785 104.034 100.178  1.00  0.00           C  
ATOM   4495  NZ  LYS A 290      18.799 105.055 100.298  1.00  0.00           N1+
ATOM   4496  H   LYS A 290      18.634  97.769 100.619  1.00  0.00           H  
ATOM   4497  HA  LYS A 290      16.506  99.228 101.823  1.00  0.00           H  
ATOM   4498  HB2 LYS A 290      18.734 100.125 101.125  1.00  0.00           H  
ATOM   4499  HB3 LYS A 290      18.098 100.152  99.422  1.00  0.00           H  
ATOM   4500  HG2 LYS A 290      16.451 101.882 100.037  1.00  0.00           H  
ATOM   4501  HG3 LYS A 290      16.788 101.678 101.681  1.00  0.00           H  
ATOM   4502  HD2 LYS A 290      18.862 102.809 101.608  1.00  0.00           H  
ATOM   4503  HD3 LYS A 290      19.182 102.489  99.828  1.00  0.00           H  
ATOM   4504  HE2 LYS A 290      17.342 103.983  99.183  1.00  0.00           H  
ATOM   4505  HE3 LYS A 290      17.056 104.377 100.912  1.00  0.00           H  
ATOM   4506  HZ1 LYS A 290      19.496 105.100  99.568  1.00  0.00           H  
ATOM   4507  HZ2 LYS A 290      18.339 105.943 100.156  1.00  0.00           H  
ATOM   4508  HZ3 LYS A 290      19.179 104.959 101.229  1.00  0.00           H  
ATOM   4509  N   THR A 291      14.746  99.817 100.061  1.00  0.00           N  
ATOM   4510  CA  THR A 291      13.634  99.892  99.117  1.00  0.00           C  
ATOM   4511  C   THR A 291      14.123 100.469  97.802  1.00  0.00           C  
ATOM   4512  O   THR A 291      15.137 101.169  97.808  1.00  0.00           O  
ATOM   4513  CB  THR A 291      12.436 100.668  99.712  1.00  0.00           C  
ATOM   4514  CG2 THR A 291      11.871  99.751 100.793  1.00  0.00           C  
ATOM   4515  OG1 THR A 291      12.869 101.853 100.313  1.00  0.00           O  
ATOM   4516  H   THR A 291      14.841 100.310 100.938  1.00  0.00           H  
ATOM   4517  HA  THR A 291      13.386  98.836  99.009  1.00  0.00           H  
ATOM   4518  HB  THR A 291      11.653 100.877  98.985  1.00  0.00           H  
ATOM   4519  HG1 THR A 291      12.772 102.494  99.605  1.00  0.00           H  
ATOM   4520 HG21 THR A 291      12.698  99.649 101.495  1.00  0.00           H  
ATOM   4521 HG22 THR A 291      11.042 100.315 101.222  1.00  0.00           H  
ATOM   4522 HG23 THR A 291      11.509  98.775 100.471  1.00  0.00           H  
ATOM   4523  N   GLY A 292      13.491 100.178  96.666  1.00  0.00           N  
ATOM   4524  CA  GLY A 292      13.822 100.723  95.316  1.00  0.00           C  
ATOM   4525  C   GLY A 292      12.854 100.121  94.283  1.00  0.00           C  
ATOM   4526  O   GLY A 292      13.366  99.938  93.119  1.00  0.00           O  
ATOM   4527  OXT GLY A 292      11.607  99.924  94.551  1.00  0.00           O1-
ATOM   4528  H   GLY A 292      12.668  99.606  96.797  1.00  0.00           H  
ATOM   4529  HA2 GLY A 292      13.773 101.793  95.520  1.00  0.00           H  
ATOM   4530  HA3 GLY A 292      14.879 100.575  95.099  1.00  0.00           H  
ATOM   4531  N   ACT A 294      37.815  94.009 119.719  1.00  0.00           N  
ATOM   4532  CA  ACT A 294      36.918  92.907 120.167  1.00  0.00           C  
ATOM   4533  C   ACT A 294      35.390  93.067 119.881  1.00  0.00           C  
ATOM   4534  O   ACT A 294      34.501  93.051 120.777  1.00  0.00           O  
ATOM   4535  OXT ACT A 294      35.043  93.096 118.706  1.00  0.00           O1-
ATOM   4536  H1  ACT A 294      37.074  92.643 121.219  1.00  0.00           H  
ATOM   4537  H3  ACT A 294      37.295  92.063 119.575  1.00  0.00           H  
ATOM   4538  H01 ACT A 294      37.788  94.136 118.708  1.00  0.00           H  
ATOM   4539  H02 ACT A 294      37.663  94.923 120.144  1.00  0.00           H  
ATOM   4540  CA' SAM A 293      37.828  97.121 110.071  1.00  0.00           C  
ATOM   4541  CB  SAM A 293      37.614  98.160 111.176  1.00  0.00           C  
ATOM   4542  CG  SAM A 293      37.136  97.646 112.596  1.00  0.00           C  
ATOM   4543  SD  SAM A 293      37.733  98.603 114.090  1.00  0.00           S  
ATOM   4544  CE  SAM A 293      36.818  97.838 115.554  1.00  0.00           C  
ATOM   4545  C5' SAM A 293      36.753 100.121 113.871  1.00  0.00           C  
ATOM   4546  C4' SAM A 293      37.266 101.101 112.774  1.00  0.00           C  
ATOM   4547  O4' SAM A 293      36.305 102.197 112.620  1.00  0.00           O  
ATOM   4548  C3' SAM A 293      38.617 101.778 113.029  1.00  0.00           C  
ATOM   4549  O3' SAM A 293      39.489 101.644 111.836  1.00  0.00           O  
ATOM   4550  C2' SAM A 293      38.311 103.238 113.350  1.00  0.00           C  
ATOM   4551  O2' SAM A 293      39.326 104.179 112.990  1.00  0.00           O  
ATOM   4552  C1' SAM A 293      36.983 103.408 112.637  1.00  0.00           C  
ATOM   4553  OXT SAM A 293      38.139  94.963 110.778  1.00  0.00           O  
ATOM   4554  N1  SAM A 293      33.795 107.383 111.523  1.00  0.00           N  
ATOM   4555  C2  SAM A 293      34.668 106.629 110.768  1.00  0.00           C  
ATOM   4556  N3  SAM A 293      35.455 105.675 111.164  1.00  0.00           N  
ATOM   4557  C4  SAM A 293      35.386 105.332 112.435  1.00  0.00           C  
ATOM   4558  C5  SAM A 293      34.535 105.966 113.303  1.00  0.00           C  
ATOM   4559  C6  SAM A 293      33.751 106.985 112.769  1.00  0.00           C  
ATOM   4560  N6  SAM A 293      32.904 107.789 113.516  1.00  0.00           N  
ATOM   4561  N7  SAM A 293      34.630 105.558 114.601  1.00  0.00           N  
ATOM   4562  C8  SAM A 293      35.608 104.553 114.500  1.00  0.00           C  
ATOM   4563  N9  SAM A 293      36.042 104.435 113.187  1.00  0.00           N  
ATOM   4564  C'  SAM A 293      38.786  95.965 110.497  1.00  0.00           C  
ATOM   4565  N'  SAM A 293      36.497  96.599 109.383  1.00  0.00           N  
ATOM   4566  O'  SAM A 293      40.046  96.107 110.401  1.00  0.00           O  
ATOM   4567 HN61 SAM A 293      32.536 107.434 114.389  1.00  0.00           H  
ATOM   4568 HN62 SAM A 293      32.320 108.486 113.073  1.00  0.00           H  
ATOM   4569  HA  SAM A 293      38.239  97.701 109.243  1.00  0.00           H  
ATOM   4570  HB1 SAM A 293      36.897  98.868 110.742  1.00  0.00           H  
ATOM   4571  HB2 SAM A 293      38.617  98.581 111.314  1.00  0.00           H  
ATOM   4572  HG1 SAM A 293      37.383  96.587 112.740  1.00  0.00           H  
ATOM   4573  HG2 SAM A 293      36.039  97.603 112.590  1.00  0.00           H  
ATOM   4574  HE1 SAM A 293      37.099  98.357 116.478  1.00  0.00           H  
ATOM   4575  HE2 SAM A 293      37.178  96.803 115.610  1.00  0.00           H  
ATOM   4576  HE3 SAM A 293      35.732  97.874 115.401  1.00  0.00           H  
ATOM   4577 HO2' SAM A 293      39.182 104.347 112.042  1.00  0.00           H  
ATOM   4578 HO3' SAM A 293      39.199 102.238 111.122  1.00  0.00           H  
ATOM   4579  H01 SAM A 293      36.005 103.918 115.281  1.00  0.00           H  
ATOM   4580  H02 SAM A 293      37.249 100.517 111.846  1.00  0.00           H  
ATOM   4581  H03 SAM A 293      39.120 101.210 113.822  1.00  0.00           H  
ATOM   4582  H04 SAM A 293      38.154 103.266 114.435  1.00  0.00           H  
ATOM   4583  H05 SAM A 293      37.142 103.556 111.563  1.00  0.00           H  
ATOM   4584  H06 SAM A 293      34.849 107.083 109.796  1.00  0.00           H  
ATOM   4585  H07 SAM A 293      36.128  97.292 108.717  1.00  0.00           H  
ATOM   4586  H08 SAM A 293      35.645  96.419 109.934  1.00  0.00           H  
ATOM   4587  H09 SAM A 293      36.672  95.745 108.831  1.00  0.00           H  
ATOM   4588 H5'1 SAM A 293      36.579 100.780 114.731  1.00  0.00           H  
ATOM   4589 H5'2 SAM A 293      35.774  99.808 113.489  1.00  0.00           H  
END
