# Supplementary material for: Computational Investigation of GNMT-Catalyzed Methyl Transfer Reaction: Integrating MD, QM, and ML Approaches
Source: J Comput Chem. Author manuscript; Available in PMC 2026 Jun 29. (PMC13312424; doi:10.1002/jcc.70434)
Supplement: SI-3 [file NIHMS2188582-supplement-SI-3.zip › MD-frame-pdbs/clustering-R1-9194.pdb]

ATOM      1  N   VAL A   1      60.763  63.708  45.147  1.00  0.00           N0.      0
ATOM      2  H1  VAL A   1      60.151  62.905  45.124  1.00  0.00           H0.      0
ATOM      3  H2  VAL A   1      61.271  63.578  46.010  1.00  0.00           H0.      0
ATOM      4  H3  VAL A   1      61.419  63.527  44.400  1.00  0.00           H0.      0
ATOM      5  CA  VAL A   1      60.017  64.978  44.948  1.00  0.00           C0.      0
ATOM      6  HA  VAL A   1      59.739  65.033  43.896  1.00  0.00           H0.      0
ATOM      7  CB  VAL A   1      58.718  65.173  45.788  1.00  0.00           C0.      0
ATOM      8  HB  VAL A   1      58.011  64.410  45.463  1.00  0.00           H0.      0
ATOM      9  CG1 VAL A   1      59.067  64.903  47.187  1.00  0.00           C0.      0
ATOM     10 HG11 VAL A   1      58.159  64.902  47.789  1.00  0.00           H0.      0
ATOM     11 HG12 VAL A   1      59.445  63.896  47.365  1.00  0.00           H0.      0
ATOM     12 HG13 VAL A   1      59.711  65.676  47.607  1.00  0.00           H0.      0
ATOM     13  CG2 VAL A   1      58.080  66.534  45.623  1.00  0.00           C0.      0
ATOM     14 HG21 VAL A   1      57.714  66.658  44.603  1.00  0.00           H0.      0
ATOM     15 HG22 VAL A   1      57.201  66.645  46.257  1.00  0.00           H0.      0
ATOM     16 HG23 VAL A   1      58.824  67.311  45.796  1.00  0.00           H0.      0
ATOM     17  C   VAL A   1      61.003  66.201  45.049  1.00  0.00           C0.      0
ATOM     18  O   VAL A   1      61.853  66.236  45.960  1.00  0.00           O0.      0
ATOM     19  N   ASP A   2      60.993  67.035  44.025  1.00  0.00           N0.      0
ATOM     20  H   ASP A   2      60.245  66.798  43.389  1.00  0.00           H0.      0
ATOM     21  CA  ASP A   2      61.929  68.110  43.733  1.00  0.00           C0.      0
ATOM     22  HA  ASP A   2      62.875  67.826  44.195  1.00  0.00           H0.      0
ATOM     23  CB  ASP A   2      62.105  68.296  42.205  1.00  0.00           C0.      0
ATOM     24  HB2 ASP A   2      61.154  68.335  41.674  1.00  0.00           H0.      0
ATOM     25  HB3 ASP A   2      62.569  69.261  42.005  1.00  0.00           H0.      0
ATOM     26  CG  ASP A   2      62.951  67.172  41.656  1.00  0.00           C0.      0
ATOM     27  OD1 ASP A   2      62.742  67.033  40.437  1.00  0.00           O0.      0
ATOM     28  OD2 ASP A   2      63.731  66.455  42.296  1.00  0.00           O0.      0
ATOM     29  C   ASP A   2      61.472  69.396  44.498  1.00  0.00           C0.      0
ATOM     30  O   ASP A   2      60.317  69.615  44.770  1.00  0.00           O0.      0
ATOM     31  N   SER A   3      62.429  70.285  44.787  1.00  0.00           N0.      0
ATOM     32  H   SER A   3      63.378  69.996  44.594  1.00  0.00           H0.      0
ATOM     33  CA  SER A   3      62.325  71.462  45.649  1.00  0.00           C0.      0
ATOM     34  HA  SER A   3      62.437  71.152  46.688  1.00  0.00           H0.      0
ATOM     35  CB  SER A   3      63.539  72.421  45.481  1.00  0.00           C0.      0
ATOM     36  HB2 SER A   3      63.533  73.202  46.241  1.00  0.00           H0.      0
ATOM     37  HB3 SER A   3      64.416  71.781  45.569  1.00  0.00           H0.      0
ATOM     38  OG  SER A   3      63.688  73.044  44.220  1.00  0.00           O0.      0
ATOM     39  HG  SER A   3      63.593  72.467  43.459  1.00  0.00           H0.      0
ATOM     40  C   SER A   3      60.962  72.249  45.585  1.00  0.00           C0.      0
ATOM     41  O   SER A   3      60.290  72.452  46.605  1.00  0.00           O0.      0
ATOM     42  N   VAL A   4      60.542  72.657  44.357  1.00  0.00           N0.      0
ATOM     43  H   VAL A   4      60.910  72.269  43.500  1.00  0.00           H0.      0
ATOM     44  CA  VAL A   4      59.289  73.450  44.250  1.00  0.00           C0.      0
ATOM     45  HA  VAL A   4      59.214  74.230  45.008  1.00  0.00           H0.      0
ATOM     46  CB  VAL A   4      59.118  74.109  42.875  1.00  0.00           C0.      0
ATOM     47  HB  VAL A   4      58.271  74.795  42.849  1.00  0.00           H0.      0
ATOM     48  CG1 VAL A   4      60.374  74.982  42.553  1.00  0.00           C0.      0
ATOM     49 HG11 VAL A   4      60.200  75.625  41.690  1.00  0.00           H0.      0
ATOM     50 HG12 VAL A   4      60.428  75.637  43.423  1.00  0.00           H0.      0
ATOM     51 HG13 VAL A   4      61.247  74.434  42.199  1.00  0.00           H0.      0
ATOM     52  CG2 VAL A   4      58.882  73.057  41.722  1.00  0.00           C0.      0
ATOM     53 HG21 VAL A   4      58.721  73.604  40.794  1.00  0.00           H0.      0
ATOM     54 HG22 VAL A   4      59.757  72.412  41.640  1.00  0.00           H0.      0
ATOM     55 HG23 VAL A   4      57.935  72.582  41.977  1.00  0.00           H0.      0
ATOM     56  C   VAL A   4      57.962  72.733  44.590  1.00  0.00           C0.      0
ATOM     57  O   VAL A   4      57.060  73.434  45.111  1.00  0.00           O0.      0
ATOM     58  N   TYR A   5      57.883  71.407  44.547  1.00  0.00           N0.      0
ATOM     59  H   TYR A   5      58.656  71.002  44.039  1.00  0.00           H0.      0
ATOM     60  CA  TYR A   5      56.720  70.619  44.976  1.00  0.00           C0.      0
ATOM     61  HA  TYR A   5      55.858  71.276  45.088  1.00  0.00           H0.      0
ATOM     62  CB  TYR A   5      56.443  69.661  43.764  1.00  0.00           C0.      0
ATOM     63  HB2 TYR A   5      57.192  68.878  43.880  1.00  0.00           H0.      0
ATOM     64  HB3 TYR A   5      55.439  69.266  43.921  1.00  0.00           H0.      0
ATOM     65  CG  TYR A   5      56.511  70.229  42.308  1.00  0.00           C0.      0
ATOM     66  CD1 TYR A   5      55.523  71.168  41.843  1.00  0.00           C0.      0
ATOM     67  HD1 TYR A   5      54.706  71.475  42.480  1.00  0.00           H0.      0
ATOM     68  CE1 TYR A   5      55.650  71.584  40.480  1.00  0.00           C0.      0
ATOM     69  HE1 TYR A   5      55.010  72.370  40.107  1.00  0.00           H0.      0
ATOM     70  CZ  TYR A   5      56.737  71.175  39.637  1.00  0.00           C0.      0
ATOM     71  OH  TYR A   5      56.787  71.534  38.299  1.00  0.00           O0.      0
ATOM     72  HH  TYR A   5      57.235  70.802  37.870  1.00  0.00           H0.      0
ATOM     73  CE2 TYR A   5      57.551  70.119  40.122  1.00  0.00           C0.      0
ATOM     74  HE2 TYR A   5      58.210  69.589  39.450  1.00  0.00           H0.      0
ATOM     75  CD2 TYR A   5      57.429  69.648  41.434  1.00  0.00           C0.      0
ATOM     76  HD2 TYR A   5      58.100  68.831  41.652  1.00  0.00           H0.      0
ATOM     77  C   TYR A   5      56.780  69.916  46.339  1.00  0.00           C0.      0
ATOM     78  O   TYR A   5      55.861  69.153  46.752  1.00  0.00           O0.      0
ATOM     79  N   ARG A   6      57.856  70.215  47.117  1.00  0.00           N0.      0
ATOM     80  H   ARG A   6      58.588  70.744  46.664  1.00  0.00           H0.      0
ATOM     81  CA  ARG A   6      58.006  69.870  48.626  1.00  0.00           C0.      0
ATOM     82  HA  ARG A   6      57.814  68.812  48.802  1.00  0.00           H0.      0
ATOM     83  CB  ARG A   6      59.445  69.938  49.033  1.00  0.00           C0.      0
ATOM     84  HB2 ARG A   6      59.680  70.999  48.957  1.00  0.00           H0.      0
ATOM     85  HB3 ARG A   6      59.576  69.652  50.076  1.00  0.00           H0.      0
ATOM     86  CG  ARG A   6      60.391  69.112  48.101  1.00  0.00           C0.      0
ATOM     87  HG2 ARG A   6      60.192  68.041  48.147  1.00  0.00           H0.      0
ATOM     88  HG3 ARG A   6      60.304  69.651  47.158  1.00  0.00           H0.      0
ATOM     89  CD  ARG A   6      61.812  69.177  48.629  1.00  0.00           C0.      0
ATOM     90  HD2 ARG A   6      62.098  70.216  48.467  1.00  0.00           H0.      0
ATOM     91  HD3 ARG A   6      61.866  68.901  49.682  1.00  0.00           H0.      0
ATOM     92  NE  ARG A   6      62.733  68.302  47.860  1.00  0.00           N0.      0
ATOM     93  HE  ARG A   6      62.253  67.507  47.462  1.00  0.00           H0.      0
ATOM     94  CZ  ARG A   6      63.947  68.496  47.427  1.00  0.00           C0.      0
ATOM     95  NH1 ARG A   6      64.413  67.707  46.549  1.00  0.00           N0.      0
ATOM     96 HH11 ARG A   6      63.924  66.860  46.297  1.00  0.00           H0.      0
ATOM     97 HH12 ARG A   6      65.354  67.750  46.187  1.00  0.00           H0.      0
ATOM     98  NH2 ARG A   6      64.653  69.542  47.787  1.00  0.00           N0.      0
ATOM     99 HH21 ARG A   6      64.364  70.094  48.582  1.00  0.00           H0.      0
ATOM    100 HH22 ARG A   6      65.543  69.763  47.363  1.00  0.00           H0.      0
ATOM    101  C   ARG A   6      56.960  70.615  49.494  1.00  0.00           C0.      0
ATOM    102  O   ARG A   6      56.790  70.202  50.635  1.00  0.00           O0.      0
ATOM    103  N   THR A   7      56.146  71.560  48.904  1.00  0.00           N0.      0
ATOM    104  H   THR A   7      56.487  71.701  47.964  1.00  0.00           H0.      0
ATOM    105  CA  THR A   7      54.859  72.016  49.431  1.00  0.00           C0.      0
ATOM    106  HA  THR A   7      55.005  72.533  50.379  1.00  0.00           H0.      0
ATOM    107  CB  THR A   7      54.150  72.955  48.437  1.00  0.00           C0.      0
ATOM    108  HB  THR A   7      53.229  73.266  48.932  1.00  0.00           H0.      0
ATOM    109  CG2 THR A   7      54.833  74.248  48.034  1.00  0.00           C0.      0
ATOM    110 HG21 THR A   7      55.744  73.937  47.523  1.00  0.00           H0.      0
ATOM    111 HG22 THR A   7      54.239  74.797  47.303  1.00  0.00           H0.      0
ATOM    112 HG23 THR A   7      55.085  74.873  48.890  1.00  0.00           H0.      0
ATOM    113  OG1 THR A   7      53.819  72.408  47.200  1.00  0.00           O0.      0
ATOM    114  HG1 THR A   7      52.929  72.719  47.023  1.00  0.00           H0.      0
ATOM    115  C   THR A   7      53.798  70.935  49.625  1.00  0.00           C0.      0
ATOM    116  O   THR A   7      52.905  71.122  50.497  1.00  0.00           O0.      0
ATOM    117  N   ARG A   8      53.893  69.802  48.917  1.00  0.00           N0.      0
ATOM    118  H   ARG A   8      54.666  69.781  48.266  1.00  0.00           H0.      0
ATOM    119  CA  ARG A   8      52.928  68.723  48.861  1.00  0.00           C0.      0
ATOM    120  HA  ARG A   8      51.920  69.068  48.633  1.00  0.00           H0.      0
ATOM    121  CB  ARG A   8      53.324  67.761  47.686  1.00  0.00           C0.      0
ATOM    122  HB2 ARG A   8      54.362  67.427  47.711  1.00  0.00           H0.      0
ATOM    123  HB3 ARG A   8      52.766  66.842  47.864  1.00  0.00           H0.      0
ATOM    124  CG  ARG A   8      52.933  68.289  46.282  1.00  0.00           C0.      0
ATOM    125  HG2 ARG A   8      51.845  68.323  46.239  1.00  0.00           H0.      0
ATOM    126  HG3 ARG A   8      53.316  69.307  46.205  1.00  0.00           H0.      0
ATOM    127  CD  ARG A   8      53.436  67.574  45.062  1.00  0.00           C0.      0
ATOM    128  HD2 ARG A   8      54.525  67.553  45.039  1.00  0.00           H0.      0
ATOM    129  HD3 ARG A   8      53.019  66.567  45.031  1.00  0.00           H0.      0
ATOM    130  NE  ARG A   8      52.879  68.347  43.908  1.00  0.00           N0.      0
ATOM    131  HE  ARG A   8      52.629  69.320  44.014  1.00  0.00           H0.      0
ATOM    132  CZ  ARG A   8      52.329  67.878  42.794  1.00  0.00           C0.      0
ATOM    133  NH1 ARG A   8      51.732  68.650  41.970  1.00  0.00           N0.      0
ATOM    134 HH11 ARG A   8      51.834  69.645  42.112  1.00  0.00           H0.      0
ATOM    135 HH12 ARG A   8      51.539  68.390  41.013  1.00  0.00           H0.      0
ATOM    136  NH2 ARG A   8      52.402  66.643  42.456  1.00  0.00           N0.      0
ATOM    137 HH21 ARG A   8      53.025  66.044  42.978  1.00  0.00           H0.      0
ATOM    138 HH22 ARG A   8      51.958  66.367  41.592  1.00  0.00           H0.      0
ATOM    139  C   ARG A   8      52.924  68.032  50.234  1.00  0.00           C0.      0
ATOM    140  O   ARG A   8      53.980  67.981  50.820  1.00  0.00           O0.      0
ATOM    141  N   SER A   9      51.772  67.740  50.802  1.00  0.00           N0.      0
ATOM    142  H   SER A   9      50.896  67.951  50.345  1.00  0.00           H0.      0
ATOM    143  CA  SER A   9      51.723  66.984  52.121  1.00  0.00           C0.      0
ATOM    144  HA  SER A   9      52.279  67.643  52.788  1.00  0.00           H0.      0
ATOM    145  CB  SER A   9      50.256  66.908  52.728  1.00  0.00           C0.      0
ATOM    146  HB2 SER A   9      50.208  66.243  53.590  1.00  0.00           H0.      0
ATOM    147  HB3 SER A   9      50.194  67.956  53.023  1.00  0.00           H0.      0
ATOM    148  OG  SER A   9      49.272  66.646  51.786  1.00  0.00           O0.      0
ATOM    149  HG  SER A   9      49.358  65.734  51.499  1.00  0.00           H0.      0
ATOM    150  C   SER A   9      52.328  65.622  51.966  1.00  0.00           C0.      0
ATOM    151  O   SER A   9      52.338  65.038  50.874  1.00  0.00           O0.      0
ATOM    152  N   LEU A  10      52.815  65.024  53.069  1.00  0.00           N0.      0
ATOM    153  H   LEU A  10      52.794  65.588  53.907  1.00  0.00           H0.      0
ATOM    154  CA  LEU A  10      53.190  63.614  53.172  1.00  0.00           C0.      0
ATOM    155  HA  LEU A  10      53.812  63.407  52.302  1.00  0.00           H0.      0
ATOM    156  CB  LEU A  10      54.258  63.357  54.410  1.00  0.00           C0.      0
ATOM    157  HB2 LEU A  10      53.811  63.365  55.404  1.00  0.00           H0.      0
ATOM    158  HB3 LEU A  10      54.790  62.443  54.147  1.00  0.00           H0.      0
ATOM    159  CG  LEU A  10      55.309  64.465  54.532  1.00  0.00           C0.      0
ATOM    160  HG  LEU A  10      54.796  65.423  54.613  1.00  0.00           H0.      0
ATOM    161  CD1 LEU A  10      56.063  64.250  55.829  1.00  0.00           C0.      0
ATOM    162 HD11 LEU A  10      56.744  65.089  55.967  1.00  0.00           H0.      0
ATOM    163 HD12 LEU A  10      55.391  64.441  56.665  1.00  0.00           H0.      0
ATOM    164 HD13 LEU A  10      56.481  63.268  56.050  1.00  0.00           H0.      0
ATOM    165  CD2 LEU A  10      56.289  64.398  53.399  1.00  0.00           C0.      0
ATOM    166 HD21 LEU A  10      56.763  63.429  53.242  1.00  0.00           H0.      0
ATOM    167 HD22 LEU A  10      55.718  64.713  52.526  1.00  0.00           H0.      0
ATOM    168 HD23 LEU A  10      57.099  65.106  53.571  1.00  0.00           H0.      0
ATOM    169  C   LEU A  10      51.957  62.636  53.150  1.00  0.00           C0.      0
ATOM    170  O   LEU A  10      50.760  63.057  53.382  1.00  0.00           O0.      0
ATOM    171  N   GLY A  11      52.137  61.327  52.867  1.00  0.00           N0.      0
ATOM    172  H   GLY A  11      53.077  60.985  52.723  1.00  0.00           H0.      0
ATOM    173  CA  GLY A  11      51.167  60.326  52.866  1.00  0.00           C0.      0
ATOM    174  HA2 GLY A  11      50.183  60.764  52.700  1.00  0.00           H0.      0
ATOM    175  HA3 GLY A  11      51.378  59.497  52.191  1.00  0.00           H0.      0
ATOM    176  C   GLY A  11      51.072  59.836  54.322  1.00  0.00           C0.      0
ATOM    177  O   GLY A  11      50.739  60.680  55.240  1.00  0.00           O0.      0
ATOM    178  N   VAL A  12      51.276  58.571  54.523  1.00  0.00           N0.      0
ATOM    179  H   VAL A  12      51.663  58.056  53.745  1.00  0.00           H0.      0
ATOM    180  CA  VAL A  12      51.299  57.900  55.843  1.00  0.00           C0.      0
ATOM    181  HA  VAL A  12      50.337  57.901  56.356  1.00  0.00           H0.      0
ATOM    182  CB  VAL A  12      51.696  56.403  55.555  1.00  0.00           C0.      0
ATOM    183  HB  VAL A  12      51.813  56.001  56.562  1.00  0.00           H0.      0
ATOM    184  CG1 VAL A  12      50.448  55.587  55.004  1.00  0.00           C0.      0
ATOM    185 HG11 VAL A  12      49.524  55.927  55.473  1.00  0.00           H0.      0
ATOM    186 HG12 VAL A  12      50.356  55.681  53.922  1.00  0.00           H0.      0
ATOM    187 HG13 VAL A  12      50.638  54.587  55.394  1.00  0.00           H0.      0
ATOM    188  CG2 VAL A  12      52.923  56.177  54.732  1.00  0.00           C0.      0
ATOM    189 HG21 VAL A  12      53.136  55.113  54.629  1.00  0.00           H0.      0
ATOM    190 HG22 VAL A  12      52.969  56.772  53.820  1.00  0.00           H0.      0
ATOM    191 HG23 VAL A  12      53.728  56.565  55.355  1.00  0.00           H0.      0
ATOM    192  C   VAL A  12      52.204  58.562  56.848  1.00  0.00           C0.      0
ATOM    193  O   VAL A  12      51.976  58.420  58.075  1.00  0.00           O0.      0
ATOM    194  N   ALA A  13      53.262  59.280  56.473  1.00  0.00           N0.      0
ATOM    195  H   ALA A  13      53.440  59.285  55.478  1.00  0.00           H0.      0
ATOM    196  CA  ALA A  13      54.257  59.843  57.355  1.00  0.00           C0.      0
ATOM    197  HA  ALA A  13      54.538  59.034  58.029  1.00  0.00           H0.      0
ATOM    198  CB  ALA A  13      55.580  60.274  56.620  1.00  0.00           C0.      0
ATOM    199  HB1 ALA A  13      55.410  61.144  55.986  1.00  0.00           H0.      0
ATOM    200  HB2 ALA A  13      56.317  60.437  57.406  1.00  0.00           H0.      0
ATOM    201  HB3 ALA A  13      55.944  59.429  56.035  1.00  0.00           H0.      0
ATOM    202  C   ALA A  13      53.656  60.899  58.266  1.00  0.00           C0.      0
ATOM    203  O   ALA A  13      53.953  60.976  59.415  1.00  0.00           O0.      0
ATOM    204  N   ALA A  14      52.664  61.676  57.694  1.00  0.00           N0.      0
ATOM    205  H   ALA A  14      52.369  61.495  56.745  1.00  0.00           H0.      0
ATOM    206  CA  ALA A  14      51.997  62.787  58.419  1.00  0.00           C0.      0
ATOM    207  HA  ALA A  14      52.711  63.462  58.893  1.00  0.00           H0.      0
ATOM    208  CB  ALA A  14      51.068  63.534  57.376  1.00  0.00           C0.      0
ATOM    209  HB1 ALA A  14      50.573  64.326  57.939  1.00  0.00           H0.      0
ATOM    210  HB2 ALA A  14      51.695  64.021  56.629  1.00  0.00           H0.      0
ATOM    211  HB3 ALA A  14      50.318  62.881  56.929  1.00  0.00           H0.      0
ATOM    212  C   ALA A  14      51.021  62.257  59.512  1.00  0.00           C0.      0
ATOM    213  O   ALA A  14      50.523  63.046  60.301  1.00  0.00           O0.      0
ATOM    214  N   GLU A  15      50.726  60.961  59.384  1.00  0.00           N0.      0
ATOM    215  H   GLU A  15      51.064  60.492  58.556  1.00  0.00           H0.      0
ATOM    216  CA  GLU A  15      49.980  60.116  60.304  1.00  0.00           C0.      0
ATOM    217  HA  GLU A  15      49.234  60.713  60.827  1.00  0.00           H0.      0
ATOM    218  CB  GLU A  15      49.233  59.124  59.499  1.00  0.00           C0.      0
ATOM    219  HB2 GLU A  15      49.938  58.399  59.092  1.00  0.00           H0.      0
ATOM    220  HB3 GLU A  15      48.559  58.474  60.057  1.00  0.00           H0.      0
ATOM    221  CG  GLU A  15      48.588  59.649  58.202  1.00  0.00           C0.      0
ATOM    222  HG2 GLU A  15      49.428  59.818  57.528  1.00  0.00           H0.      0
ATOM    223  HG3 GLU A  15      48.119  58.739  57.827  1.00  0.00           H0.      0
ATOM    224  CD  GLU A  15      47.605  60.867  58.296  1.00  0.00           C0.      0
ATOM    225  OE1 GLU A  15      47.331  61.462  59.419  1.00  0.00           O0.      0
ATOM    226  OE2 GLU A  15      47.123  61.365  57.287  1.00  0.00           O0.      0
ATOM    227  C   GLU A  15      50.868  59.420  61.295  1.00  0.00           C0.      0
ATOM    228  O   GLU A  15      50.341  58.885  62.320  1.00  0.00           O0.      0
ATOM    229  N   GLY A  16      52.161  59.532  61.101  1.00  0.00           N0.      0
ATOM    230  H   GLY A  16      52.538  59.968  60.272  1.00  0.00           H0.      0
ATOM    231  CA  GLY A  16      53.067  58.813  61.926  1.00  0.00           C0.      0
ATOM    232  HA2 GLY A  16      54.038  59.257  61.706  1.00  0.00           H0.      0
ATOM    233  HA3 GLY A  16      52.895  58.989  62.988  1.00  0.00           H0.      0
ATOM    234  C   GLY A  16      53.333  57.347  61.664  1.00  0.00           C0.      0
ATOM    235  O   GLY A  16      53.970  56.678  62.395  1.00  0.00           O0.      0
ATOM    236  N   ILE A  17      52.780  56.807  60.520  1.00  0.00           N0.      0
ATOM    237  H   ILE A  17      52.327  57.372  59.816  1.00  0.00           H0.      0
ATOM    238  CA  ILE A  17      52.746  55.388  60.099  1.00  0.00           C0.      0
ATOM    239  HA  ILE A  17      52.980  54.761  60.959  1.00  0.00           H0.      0
ATOM    240  CB  ILE A  17      51.270  55.083  59.503  1.00  0.00           C0.      0
ATOM    241  HB  ILE A  17      51.172  55.820  58.706  1.00  0.00           H0.      0
ATOM    242  CG2 ILE A  17      51.147  53.697  58.825  1.00  0.00           C0.      0
ATOM    243 HG21 ILE A  17      51.305  52.885  59.535  1.00  0.00           H0.      0
ATOM    244 HG22 ILE A  17      50.223  53.527  58.272  1.00  0.00           H0.      0
ATOM    245 HG23 ILE A  17      51.929  53.542  58.081  1.00  0.00           H0.      0
ATOM    246  CG1 ILE A  17      50.144  55.363  60.526  1.00  0.00           C0.      0
ATOM    247 HG12 ILE A  17      50.220  56.429  60.738  1.00  0.00           H0.      0
ATOM    248 HG13 ILE A  17      49.195  55.123  60.044  1.00  0.00           H0.      0
ATOM    249  CD1 ILE A  17      50.184  54.611  61.859  1.00  0.00           C0.      0
ATOM    250 HD11 ILE A  17      49.181  54.682  62.281  1.00  0.00           H0.      0
ATOM    251 HD12 ILE A  17      50.300  53.538  61.710  1.00  0.00           H0.      0
ATOM    252 HD13 ILE A  17      50.920  54.985  62.572  1.00  0.00           H0.      0
ATOM    253  C   ILE A  17      53.824  55.116  59.063  1.00  0.00           C0.      0
ATOM    254  O   ILE A  17      54.273  55.931  58.281  1.00  0.00           O0.      0
ATOM    255  N   PRO A  18      54.402  53.835  59.092  1.00  0.00           N0.      0
ATOM    256  CD  PRO A  18      54.202  52.664  59.960  1.00  0.00           C0.      0
ATOM    257  HD2 PRO A  18      53.414  52.052  59.519  1.00  0.00           H0.      0
ATOM    258  HD3 PRO A  18      53.960  52.979  60.975  1.00  0.00           H0.      0
ATOM    259  CG  PRO A  18      55.509  51.867  59.943  1.00  0.00           C0.      0
ATOM    260  HG2 PRO A  18      55.357  50.853  60.312  1.00  0.00           H0.      0
ATOM    261  HG3 PRO A  18      56.221  52.385  60.586  1.00  0.00           H0.      0
ATOM    262  CB  PRO A  18      55.937  52.015  58.499  1.00  0.00           C0.      0
ATOM    263  HB2 PRO A  18      55.282  51.349  57.938  1.00  0.00           H0.      0
ATOM    264  HB3 PRO A  18      56.992  51.814  58.314  1.00  0.00           H0.      0
ATOM    265  CA  PRO A  18      55.547  53.444  58.210  1.00  0.00           C0.      0
ATOM    266  HA  PRO A  18      56.361  54.127  58.451  1.00  0.00           H0.      0
ATOM    267  C   PRO A  18      55.219  53.450  56.689  1.00  0.00           C0.      0
ATOM    268  O   PRO A  18      54.068  53.094  56.317  1.00  0.00           O0.      0
ATOM    269  N   ASP A  19      56.092  53.796  55.803  1.00  0.00           N0.      0
ATOM    270  H   ASP A  19      57.025  53.988  56.140  1.00  0.00           H0.      0
ATOM    271  CA  ASP A  19      55.837  54.019  54.337  1.00  0.00           C0.      0
ATOM    272  HA  ASP A  19      55.046  54.716  54.060  1.00  0.00           H0.      0
ATOM    273  CB  ASP A  19      57.082  54.549  53.663  1.00  0.00           C0.      0
ATOM    274  HB2 ASP A  19      57.571  55.162  54.420  1.00  0.00           H0.      0
ATOM    275  HB3 ASP A  19      57.835  53.807  53.396  1.00  0.00           H0.      0
ATOM    276  CG  ASP A  19      56.825  55.496  52.575  1.00  0.00           C0.      0
ATOM    277  OD1 ASP A  19      55.729  55.447  51.933  1.00  0.00           O0.      0
ATOM    278  OD2 ASP A  19      57.633  56.419  52.316  1.00  0.00           O0.      0
ATOM    279  C   ASP A  19      55.428  52.687  53.624  1.00  0.00           C0.      0
ATOM    280  O   ASP A  19      55.723  51.577  54.141  1.00  0.00           O0.      0
ATOM    281  N   GLN A  20      54.890  52.774  52.417  1.00  0.00           N0.      0
ATOM    282  H   GLN A  20      54.813  53.652  51.924  1.00  0.00           H0.      0
ATOM    283  CA  GLN A  20      54.283  51.617  51.721  1.00  0.00           C0.      0
ATOM    284  HA  GLN A  20      53.903  51.019  52.550  1.00  0.00           H0.      0
ATOM    285  CB  GLN A  20      53.069  52.219  51.026  1.00  0.00           C0.      0
ATOM    286  HB2 GLN A  20      53.340  53.054  50.379  1.00  0.00           H0.      0
ATOM    287  HB3 GLN A  20      52.609  51.500  50.348  1.00  0.00           H0.      0
ATOM    288  CG  GLN A  20      52.122  52.908  51.981  1.00  0.00           C0.      0
ATOM    289  HG2 GLN A  20      52.619  53.499  52.750  1.00  0.00           H0.      0
ATOM    290  HG3 GLN A  20      51.648  53.643  51.330  1.00  0.00           H0.      0
ATOM    291  CD  GLN A  20      51.043  51.988  52.592  1.00  0.00           C0.      0
ATOM    292  OE1 GLN A  20      51.337  50.944  53.161  1.00  0.00           O0.      0
ATOM    293  NE2 GLN A  20      49.796  52.418  52.635  1.00  0.00           N0.      0
ATOM    294 HE21 GLN A  20      49.081  51.782  52.960  1.00  0.00           H0.      0
ATOM    295 HE22 GLN A  20      49.569  53.294  52.186  1.00  0.00           H0.      0
ATOM    296  C   GLN A  20      55.248  50.808  50.825  1.00  0.00           C0.      0
ATOM    297  O   GLN A  20      55.376  49.601  51.042  1.00  0.00           O0.      0
ATOM    298  N   TYR A  21      56.038  51.435  49.960  1.00  0.00           N0.      0
ATOM    299  H   TYR A  21      56.039  52.442  50.040  1.00  0.00           H0.      0
ATOM    300  CA  TYR A  21      56.805  50.819  48.914  1.00  0.00           C0.      0
ATOM    301  HA  TYR A  21      56.873  49.757  49.148  1.00  0.00           H0.      0
ATOM    302  CB  TYR A  21      55.948  51.014  47.608  1.00  0.00           C0.      0
ATOM    303  HB2 TYR A  21      55.687  52.070  47.534  1.00  0.00           H0.      0
ATOM    304  HB3 TYR A  21      56.546  50.881  46.706  1.00  0.00           H0.      0
ATOM    305  CG  TYR A  21      54.675  50.251  47.521  1.00  0.00           C0.      0
ATOM    306  CD1 TYR A  21      53.412  50.941  47.447  1.00  0.00           C0.      0
ATOM    307  HD1 TYR A  21      53.296  52.003  47.608  1.00  0.00           H0.      0
ATOM    308  CE1 TYR A  21      52.207  50.206  47.304  1.00  0.00           C0.      0
ATOM    309  HE1 TYR A  21      51.264  50.731  47.336  1.00  0.00           H0.      0
ATOM    310  CZ  TYR A  21      52.236  48.809  47.163  1.00  0.00           C0.      0
ATOM    311  OH  TYR A  21      51.069  48.065  47.131  1.00  0.00           O0.      0
ATOM    312  HH  TYR A  21      50.257  48.555  47.280  1.00  0.00           H0.      0
ATOM    313  CE2 TYR A  21      53.512  48.169  47.237  1.00  0.00           C0.      0
ATOM    314  HE2 TYR A  21      53.503  47.098  47.094  1.00  0.00           H0.      0
ATOM    315  CD2 TYR A  21      54.741  48.846  47.396  1.00  0.00           C0.      0
ATOM    316  HD2 TYR A  21      55.658  48.276  47.429  1.00  0.00           H0.      0
ATOM    317  C   TYR A  21      58.174  51.409  48.768  1.00  0.00           C0.      0
ATOM    318  O   TYR A  21      59.025  50.840  48.150  1.00  0.00           O0.      0
ATOM    319  N   ALA A  22      58.471  52.538  49.430  1.00  0.00           N0.      0
ATOM    320  H   ALA A  22      57.691  53.022  49.850  1.00  0.00           H0.      0
ATOM    321  CA  ALA A  22      59.784  53.221  49.095  1.00  0.00           C0.      0
ATOM    322  HA  ALA A  22      59.840  53.062  48.019  1.00  0.00           H0.      0
ATOM    323  CB  ALA A  22      59.706  54.730  49.374  1.00  0.00           C0.      0
ATOM    324  HB1 ALA A  22      60.601  55.208  48.977  1.00  0.00           H0.      0
ATOM    325  HB2 ALA A  22      58.797  55.110  48.909  1.00  0.00           H0.      0
ATOM    326  HB3 ALA A  22      59.453  54.930  50.415  1.00  0.00           H0.      0
ATOM    327  C   ALA A  22      60.994  52.554  49.553  1.00  0.00           C0.      0
ATOM    328  O   ALA A  22      62.072  52.781  48.949  1.00  0.00           O0.      0
ATOM    329  N   ASP A  23      60.944  51.783  50.657  1.00  0.00           N0.      0
ATOM    330  H   ASP A  23      60.071  51.629  51.141  1.00  0.00           H0.      0
ATOM    331  CA  ASP A  23      62.103  50.939  51.063  1.00  0.00           C0.      0
ATOM    332  HA  ASP A  23      63.051  51.465  51.175  1.00  0.00           H0.      0
ATOM    333  CB  ASP A  23      61.798  50.330  52.443  1.00  0.00           C0.      0
ATOM    334  HB2 ASP A  23      62.771  50.003  52.811  1.00  0.00           H0.      0
ATOM    335  HB3 ASP A  23      61.556  51.081  53.194  1.00  0.00           H0.      0
ATOM    336  CG  ASP A  23      60.851  49.194  52.597  1.00  0.00           C0.      0
ATOM    337  OD1 ASP A  23      60.028  48.900  51.681  1.00  0.00           O0.      0
ATOM    338  OD2 ASP A  23      60.774  48.615  53.687  1.00  0.00           O0.      0
ATOM    339  C   ASP A  23      62.293  49.765  50.094  1.00  0.00           C0.      0
ATOM    340  O   ASP A  23      63.325  49.076  50.299  1.00  0.00           O0.      0
ATOM    341  N   GLY A  24      61.476  49.503  49.089  1.00  0.00           N0.      0
ATOM    342  H   GLY A  24      60.675  50.117  49.070  1.00  0.00           H0.      0
ATOM    343  CA  GLY A  24      61.829  48.693  47.870  1.00  0.00           C0.      0
ATOM    344  HA2 GLY A  24      61.301  48.916  46.943  1.00  0.00           H0.      0
ATOM    345  HA3 GLY A  24      62.901  48.734  47.676  1.00  0.00           H0.      0
ATOM    346  C   GLY A  24      61.463  47.216  48.093  1.00  0.00           C0.      0
ATOM    347  O   GLY A  24      61.542  46.385  47.184  1.00  0.00           O0.      0
ATOM    348  N   GLU A  25      61.149  46.883  49.346  1.00  0.00           N0.      0
ATOM    349  H   GLU A  25      61.124  47.648  50.005  1.00  0.00           H0.      0
ATOM    350  CA  GLU A  25      61.084  45.483  49.851  1.00  0.00           C0.      0
ATOM    351  HA  GLU A  25      62.067  45.075  49.620  1.00  0.00           H0.      0
ATOM    352  CB  GLU A  25      60.993  45.659  51.310  1.00  0.00           C0.      0
ATOM    353  HB2 GLU A  25      61.755  46.346  51.676  1.00  0.00           H0.      0
ATOM    354  HB3 GLU A  25      59.991  46.019  51.542  1.00  0.00           H0.      0
ATOM    355  CG  GLU A  25      61.230  44.347  52.089  1.00  0.00           C0.      0
ATOM    356  HG2 GLU A  25      61.112  44.458  53.167  1.00  0.00           H0.      0
ATOM    357  HG3 GLU A  25      60.517  43.591  51.761  1.00  0.00           H0.      0
ATOM    358  CD  GLU A  25      62.625  43.734  51.787  1.00  0.00           C0.      0
ATOM    359  OE1 GLU A  25      63.548  44.381  51.260  1.00  0.00           O0.      0
ATOM    360  OE2 GLU A  25      62.844  42.535  52.079  1.00  0.00           O0.      0
ATOM    361  C   GLU A  25      60.007  44.564  49.203  1.00  0.00           C0.      0
ATOM    362  O   GLU A  25      60.265  43.355  49.077  1.00  0.00           O0.      0
ATOM    363  N   ALA A  26      58.849  45.161  49.038  1.00  0.00           N0.      0
ATOM    364  H   ALA A  26      58.597  46.094  49.333  1.00  0.00           H0.      0
ATOM    365  CA  ALA A  26      57.826  44.461  48.287  1.00  0.00           C0.      0
ATOM    366  HA  ALA A  26      57.889  43.416  48.591  1.00  0.00           H0.      0
ATOM    367  CB  ALA A  26      56.509  45.099  48.724  1.00  0.00           C0.      0
ATOM    368  HB1 ALA A  26      56.313  46.001  48.144  1.00  0.00           H0.      0
ATOM    369  HB2 ALA A  26      55.674  44.443  48.478  1.00  0.00           H0.      0
ATOM    370  HB3 ALA A  26      56.610  45.221  49.803  1.00  0.00           H0.      0
ATOM    371  C   ALA A  26      57.962  44.574  46.764  1.00  0.00           C0.      0
ATOM    372  O   ALA A  26      57.705  43.604  46.007  1.00  0.00           O0.      0
ATOM    373  N   ALA A  27      58.501  45.669  46.263  1.00  0.00           N0.      0
ATOM    374  H   ALA A  27      58.610  46.365  46.987  1.00  0.00           H0.      0
ATOM    375  CA  ALA A  27      58.711  45.993  44.871  1.00  0.00           C0.      0
ATOM    376  HA  ALA A  27      57.776  45.966  44.313  1.00  0.00           H0.      0
ATOM    377  CB  ALA A  27      59.181  47.468  44.653  1.00  0.00           C0.      0
ATOM    378  HB1 ALA A  27      60.040  47.740  45.266  1.00  0.00           H0.      0
ATOM    379  HB2 ALA A  27      59.246  47.630  43.577  1.00  0.00           H0.      0
ATOM    380  HB3 ALA A  27      58.323  48.053  44.987  1.00  0.00           H0.      0
ATOM    381  C   ALA A  27      59.645  44.925  44.239  1.00  0.00           C0.      0
ATOM    382  O   ALA A  27      59.375  44.358  43.211  1.00  0.00           O0.      0
ATOM    383  N   ARG A  28      60.810  44.656  44.882  1.00  0.00           N0.      0
ATOM    384  H   ARG A  28      60.885  45.092  45.790  1.00  0.00           H0.      0
ATOM    385  CA  ARG A  28      61.844  43.679  44.559  1.00  0.00           C0.      0
ATOM    386  HA  ARG A  28      62.202  44.034  43.593  1.00  0.00           H0.      0
ATOM    387  CB  ARG A  28      63.071  43.903  45.525  1.00  0.00           C0.      0
ATOM    388  HB2 ARG A  28      63.932  43.398  45.088  1.00  0.00           H0.      0
ATOM    389  HB3 ARG A  28      63.242  44.978  45.564  1.00  0.00           H0.      0
ATOM    390  CG  ARG A  28      63.055  43.407  46.891  1.00  0.00           C0.      0
ATOM    391  HG2 ARG A  28      62.220  43.726  47.515  1.00  0.00           H0.      0
ATOM    392  HG3 ARG A  28      62.949  42.333  46.737  1.00  0.00           H0.      0
ATOM    393  CD  ARG A  28      64.343  43.657  47.675  1.00  0.00           C0.      0
ATOM    394  HD2 ARG A  28      65.272  43.407  47.164  1.00  0.00           H0.      0
ATOM    395  HD3 ARG A  28      64.325  44.740  47.803  1.00  0.00           H0.      0
ATOM    396  NE  ARG A  28      64.327  43.062  49.065  1.00  0.00           N0.      0
ATOM    397  HE  ARG A  28      64.097  43.701  49.812  1.00  0.00           H0.      0
ATOM    398  CZ  ARG A  28      64.708  41.847  49.342  1.00  0.00           C0.      0
ATOM    399  NH1 ARG A  28      65.199  40.966  48.532  1.00  0.00           N0.      0
ATOM    400 HH11 ARG A  28      65.273  41.256  47.567  1.00  0.00           H0.      0
ATOM    401 HH12 ARG A  28      65.448  40.060  48.903  1.00  0.00           H0.      0
ATOM    402  NH2 ARG A  28      64.640  41.320  50.540  1.00  0.00           N0.      0
ATOM    403 HH21 ARG A  28      64.153  41.932  51.180  1.00  0.00           H0.      0
ATOM    404 HH22 ARG A  28      65.015  40.410  50.769  1.00  0.00           H0.      0
ATOM    405  C   ARG A  28      61.362  42.272  44.443  1.00  0.00           C0.      0
ATOM    406  O   ARG A  28      61.989  41.402  43.815  1.00  0.00           O0.      0
ATOM    407  N   VAL A  29      60.202  41.893  44.944  1.00  0.00           N0.      0
ATOM    408  H   VAL A  29      59.729  42.605  45.483  1.00  0.00           H0.      0
ATOM    409  CA  VAL A  29      59.660  40.508  44.934  1.00  0.00           C0.      0
ATOM    410  HA  VAL A  29      60.259  39.828  44.328  1.00  0.00           H0.      0
ATOM    411  CB  VAL A  29      59.657  39.847  46.357  1.00  0.00           C0.      0
ATOM    412  HB  VAL A  29      59.347  38.804  46.293  1.00  0.00           H0.      0
ATOM    413  CG1 VAL A  29      61.100  39.867  46.774  1.00  0.00           C0.      0
ATOM    414 HG11 VAL A  29      61.571  40.849  46.724  1.00  0.00           H0.      0
ATOM    415 HG12 VAL A  29      61.092  39.419  47.768  1.00  0.00           H0.      0
ATOM    416 HG13 VAL A  29      61.689  39.244  46.102  1.00  0.00           H0.      0
ATOM    417  CG2 VAL A  29      58.766  40.592  47.304  1.00  0.00           C0.      0
ATOM    418 HG21 VAL A  29      58.916  40.210  48.314  1.00  0.00           H0.      0
ATOM    419 HG22 VAL A  29      58.951  41.665  47.244  1.00  0.00           H0.      0
ATOM    420 HG23 VAL A  29      57.757  40.275  47.041  1.00  0.00           H0.      0
ATOM    421  C   VAL A  29      58.260  40.438  44.340  1.00  0.00           C0.      0
ATOM    422  O   VAL A  29      57.689  39.308  44.449  1.00  0.00           O0.      0
ATOM    423  N   TRP A  30      57.641  41.540  43.827  1.00  0.00           N0.      0
ATOM    424  H   TRP A  30      58.231  42.358  43.880  1.00  0.00           H0.      0
ATOM    425  CA  TRP A  30      56.209  41.558  43.321  1.00  0.00           C0.      0
ATOM    426  HA  TRP A  30      55.529  41.496  44.171  1.00  0.00           H0.      0
ATOM    427  CB  TRP A  30      55.981  42.824  42.541  1.00  0.00           C0.      0
ATOM    428  HB2 TRP A  30      56.617  43.583  42.997  1.00  0.00           H0.      0
ATOM    429  HB3 TRP A  30      56.135  42.647  41.477  1.00  0.00           H0.      0
ATOM    430  CG  TRP A  30      54.635  43.486  42.654  1.00  0.00           C0.      0
ATOM    431  CD1 TRP A  30      53.796  43.746  41.601  1.00  0.00           C0.      0
ATOM    432  HD1 TRP A  30      53.969  43.595  40.545  1.00  0.00           H0.      0
ATOM    433  NE1 TRP A  30      52.629  44.239  42.080  1.00  0.00           N0.      0
ATOM    434  HE1 TRP A  30      51.875  44.501  41.461  1.00  0.00           H0.      0
ATOM    435  CE2 TRP A  30      52.584  44.336  43.409  1.00  0.00           C0.      0
ATOM    436  CZ2 TRP A  30      51.718  45.027  44.205  1.00  0.00           C0.      0
ATOM    437  HZ2 TRP A  30      50.735  45.337  43.885  1.00  0.00           H0.      0
ATOM    438  CH2 TRP A  30      52.107  45.147  45.530  1.00  0.00           C0.      0
ATOM    439  HH2 TRP A  30      51.486  45.682  46.235  1.00  0.00           H0.      0
ATOM    440  CZ3 TRP A  30      53.304  44.600  46.080  1.00  0.00           C0.      0
ATOM    441  HZ3 TRP A  30      53.498  44.941  47.086  1.00  0.00           H0.      0
ATOM    442  CE3 TRP A  30      54.252  44.009  45.223  1.00  0.00           C0.      0
ATOM    443  HE3 TRP A  30      55.203  43.672  45.606  1.00  0.00           H0.      0
ATOM    444  CD2 TRP A  30      53.921  43.981  43.819  1.00  0.00           C0.      0
ATOM    445  C   TRP A  30      55.973  40.417  42.341  1.00  0.00           C0.      0
ATOM    446  O   TRP A  30      54.835  39.921  42.281  1.00  0.00           O0.      0
ATOM    447  N   GLN A  31      56.966  39.944  41.549  1.00  0.00           N0.      0
ATOM    448  H   GLN A  31      57.827  40.443  41.727  1.00  0.00           H0.      0
ATOM    449  CA  GLN A  31      56.991  38.888  40.607  1.00  0.00           C0.      0
ATOM    450  HA  GLN A  31      56.102  39.036  39.995  1.00  0.00           H0.      0
ATOM    451  CB  GLN A  31      58.233  38.963  39.681  1.00  0.00           C0.      0
ATOM    452  HB2 GLN A  31      58.142  38.318  38.807  1.00  0.00           H0.      0
ATOM    453  HB3 GLN A  31      58.236  39.981  39.292  1.00  0.00           H0.      0
ATOM    454  CG  GLN A  31      59.607  38.552  40.414  1.00  0.00           C0.      0
ATOM    455  HG2 GLN A  31      59.558  37.572  40.889  1.00  0.00           H0.      0
ATOM    456  HG3 GLN A  31      60.397  38.456  39.669  1.00  0.00           H0.      0
ATOM    457  CD  GLN A  31      60.225  39.636  41.295  1.00  0.00           C0.      0
ATOM    458  OE1 GLN A  31      59.755  40.806  41.309  1.00  0.00           O0.      0
ATOM    459  NE2 GLN A  31      61.324  39.439  42.073  1.00  0.00           N0.      0
ATOM    460 HE21 GLN A  31      61.649  40.192  42.661  1.00  0.00           H0.      0
ATOM    461 HE22 GLN A  31      61.843  38.572  42.083  1.00  0.00           H0.      0
ATOM    462  C   GLN A  31      56.843  37.516  41.216  1.00  0.00           C0.      0
ATOM    463  O   GLN A  31      56.389  36.564  40.634  1.00  0.00           O0.      0
ATOM    464  N   LEU A  32      57.076  37.329  42.523  1.00  0.00           N0.      0
ATOM    465  H   LEU A  32      57.532  38.147  42.900  1.00  0.00           H0.      0
ATOM    466  CA  LEU A  32      56.964  36.159  43.365  1.00  0.00           C0.      0
ATOM    467  HA  LEU A  32      56.909  35.300  42.697  1.00  0.00           H0.      0
ATOM    468  CB  LEU A  32      58.192  36.028  44.325  1.00  0.00           C0.      0
ATOM    469  HB2 LEU A  32      58.125  36.914  44.956  1.00  0.00           H0.      0
ATOM    470  HB3 LEU A  32      58.059  35.119  44.911  1.00  0.00           H0.      0
ATOM    471  CG  LEU A  32      59.648  35.948  43.743  1.00  0.00           C0.      0
ATOM    472  HG  LEU A  32      59.765  36.820  43.100  1.00  0.00           H0.      0
ATOM    473  CD1 LEU A  32      60.590  36.274  44.836  1.00  0.00           C0.      0
ATOM    474 HD11 LEU A  32      60.488  37.317  45.135  1.00  0.00           H0.      0
ATOM    475 HD12 LEU A  32      60.334  35.646  45.689  1.00  0.00           H0.      0
ATOM    476 HD13 LEU A  32      61.609  36.109  44.485  1.00  0.00           H0.      0
ATOM    477  CD2 LEU A  32      59.954  34.617  42.976  1.00  0.00           C0.      0
ATOM    478 HD21 LEU A  32      59.145  34.434  42.268  1.00  0.00           H0.      0
ATOM    479 HD22 LEU A  32      60.933  34.651  42.499  1.00  0.00           H0.      0
ATOM    480 HD23 LEU A  32      59.867  33.779  43.667  1.00  0.00           H0.      0
ATOM    481  C   LEU A  32      55.721  36.277  44.172  1.00  0.00           C0.      0
ATOM    482  O   LEU A  32      55.114  35.296  44.418  1.00  0.00           O0.      0
ATOM    483  N   TYR A  33      55.329  37.449  44.602  1.00  0.00           N0.      0
ATOM    484  H   TYR A  33      55.979  38.213  44.483  1.00  0.00           H0.      0
ATOM    485  CA  TYR A  33      54.102  37.730  45.317  1.00  0.00           C0.      0
ATOM    486  HA  TYR A  33      54.021  37.054  46.168  1.00  0.00           H0.      0
ATOM    487  CB  TYR A  33      54.319  39.185  45.809  1.00  0.00           C0.      0
ATOM    488  HB2 TYR A  33      55.157  39.203  46.506  1.00  0.00           H0.      0
ATOM    489  HB3 TYR A  33      54.447  39.796  44.916  1.00  0.00           H0.      0
ATOM    490  CG  TYR A  33      53.198  39.739  46.663  1.00  0.00           C0.      0
ATOM    491  CD1 TYR A  33      52.614  40.934  46.216  1.00  0.00           C0.      0
ATOM    492  HD1 TYR A  33      52.945  41.391  45.296  1.00  0.00           H0.      0
ATOM    493  CE1 TYR A  33      51.583  41.552  46.996  1.00  0.00           C0.      0
ATOM    494  HE1 TYR A  33      51.133  42.505  46.762  1.00  0.00           H0.      0
ATOM    495  CZ  TYR A  33      51.031  40.850  48.159  1.00  0.00           C0.      0
ATOM    496  OH  TYR A  33      50.133  41.466  48.987  1.00  0.00           O0.      0
ATOM    497  HH  TYR A  33      50.115  41.222  49.915  1.00  0.00           H0.      0
ATOM    498  CE2 TYR A  33      51.461  39.596  48.427  1.00  0.00           C0.      0
ATOM    499  HE2 TYR A  33      50.882  39.081  49.179  1.00  0.00           H0.      0
ATOM    500  CD2 TYR A  33      52.578  39.023  47.735  1.00  0.00           C0.      0
ATOM    501  HD2 TYR A  33      53.084  38.101  47.982  1.00  0.00           H0.      0
ATOM    502  C   TYR A  33      52.866  37.545  44.415  1.00  0.00           C0.      0
ATOM    503  O   TYR A  33      51.852  36.976  44.819  1.00  0.00           O0.      0
ATOM    504  N   ILE A  34      53.007  37.817  43.083  1.00  0.00           N0.      0
ATOM    505  H   ILE A  34      53.893  38.118  42.702  1.00  0.00           H0.      0
ATOM    506  CA  ILE A  34      51.894  37.618  42.098  1.00  0.00           C0.      0
ATOM    507  HA  ILE A  34      51.017  37.898  42.681  1.00  0.00           H0.      0
ATOM    508  CB  ILE A  34      52.076  38.519  40.881  1.00  0.00           C0.      0
ATOM    509  HB  ILE A  34      53.113  38.585  40.553  1.00  0.00           H0.      0
ATOM    510  CG2 ILE A  34      51.128  38.111  39.764  1.00  0.00           C0.      0
ATOM    511 HG21 ILE A  34      51.269  37.066  39.488  1.00  0.00           H0.      0
ATOM    512 HG22 ILE A  34      50.080  38.258  40.025  1.00  0.00           H0.      0
ATOM    513 HG23 ILE A  34      51.263  38.649  38.826  1.00  0.00           H0.      0
ATOM    514  CG1 ILE A  34      51.645  39.957  41.264  1.00  0.00           C0.      0
ATOM    515 HG12 ILE A  34      50.614  39.925  41.616  1.00  0.00           H0.      0
ATOM    516 HG13 ILE A  34      52.192  40.288  42.146  1.00  0.00           H0.      0
ATOM    517  CD1 ILE A  34      51.826  41.095  40.257  1.00  0.00           C0.      0
ATOM    518 HD11 ILE A  34      51.520  42.032  40.722  1.00  0.00           H0.      0
ATOM    519 HD12 ILE A  34      52.911  41.170  40.182  1.00  0.00           H0.      0
ATOM    520 HD13 ILE A  34      51.455  40.891  39.253  1.00  0.00           H0.      0
ATOM    521  C   ILE A  34      51.817  36.142  41.745  1.00  0.00           C0.      0
ATOM    522  O   ILE A  34      50.683  35.621  41.655  1.00  0.00           O0.      0
ATOM    523  N   GLY A  35      52.952  35.530  41.565  1.00  0.00           N0.      0
ATOM    524  H   GLY A  35      53.825  36.026  41.677  1.00  0.00           H0.      0
ATOM    525  CA  GLY A  35      52.942  34.149  41.119  1.00  0.00           C0.      0
ATOM    526  HA2 GLY A  35      53.869  33.639  41.377  1.00  0.00           H0.      0
ATOM    527  HA3 GLY A  35      52.183  33.593  41.670  1.00  0.00           H0.      0
ATOM    528  C   GLY A  35      52.944  34.084  39.564  1.00  0.00           C0.      0
ATOM    529  O   GLY A  35      53.577  34.932  38.950  1.00  0.00           O0.      0
ATOM    530  N   ASP A  36      52.264  33.159  38.909  1.00  0.00           N0.      0
ATOM    531  H   ASP A  36      51.602  32.666  39.491  1.00  0.00           H0.      0
ATOM    532  CA  ASP A  36      52.247  33.109  37.416  1.00  0.00           C0.      0
ATOM    533  HA  ASP A  36      53.251  33.177  36.997  1.00  0.00           H0.      0
ATOM    534  CB  ASP A  36      51.797  31.719  37.004  1.00  0.00           C0.      0
ATOM    535  HB2 ASP A  36      52.528  30.979  37.329  1.00  0.00           H0.      0
ATOM    536  HB3 ASP A  36      50.910  31.505  37.599  1.00  0.00           H0.      0
ATOM    537  CG  ASP A  36      51.559  31.587  35.520  1.00  0.00           C0.      0
ATOM    538  OD1 ASP A  36      50.927  30.599  35.076  1.00  0.00           O0.      0
ATOM    539  OD2 ASP A  36      51.999  32.506  34.787  1.00  0.00           O0.      0
ATOM    540  C   ASP A  36      51.361  34.281  36.929  1.00  0.00           C0.      0
ATOM    541  O   ASP A  36      50.174  34.365  37.240  1.00  0.00           O0.      0
ATOM    542  N   THR A  37      51.886  35.261  36.167  1.00  0.00           N0.      0
ATOM    543  H   THR A  37      52.818  35.244  35.779  1.00  0.00           H0.      0
ATOM    544  CA  THR A  37      51.106  36.416  35.757  1.00  0.00           C0.      0
ATOM    545  HA  THR A  37      50.604  36.773  36.656  1.00  0.00           H0.      0
ATOM    546  CB  THR A  37      51.893  37.551  35.097  1.00  0.00           C0.      0
ATOM    547  HB  THR A  37      52.137  37.318  34.061  1.00  0.00           H0.      0
ATOM    548  CG2 THR A  37      51.230  38.886  34.946  1.00  0.00           C0.      0
ATOM    549 HG21 THR A  37      51.732  39.705  34.430  1.00  0.00           H0.      0
ATOM    550 HG22 THR A  37      50.271  38.803  34.434  1.00  0.00           H0.      0
ATOM    551 HG23 THR A  37      50.920  39.339  35.887  1.00  0.00           H0.      0
ATOM    552  OG1 THR A  37      53.092  37.755  35.789  1.00  0.00           O0.      0
ATOM    553  HG1 THR A  37      53.620  38.464  35.415  1.00  0.00           H0.      0
ATOM    554  C   THR A  37      49.968  36.030  34.769  1.00  0.00           C0.      0
ATOM    555  O   THR A  37      48.934  36.631  34.724  1.00  0.00           O0.      0
ATOM    556  N   ARG A  38      50.224  35.004  33.929  1.00  0.00           N0.      0
ATOM    557  H   ARG A  38      51.074  34.473  34.058  1.00  0.00           H0.      0
ATOM    558  CA  ARG A  38      49.155  34.572  32.974  1.00  0.00           C0.      0
ATOM    559  HA  ARG A  38      48.733  35.385  32.384  1.00  0.00           H0.      0
ATOM    560  CB  ARG A  38      49.764  33.562  32.018  1.00  0.00           C0.      0
ATOM    561  HB2 ARG A  38      49.817  32.606  32.538  1.00  0.00           H0.      0
ATOM    562  HB3 ARG A  38      48.996  33.368  31.269  1.00  0.00           H0.      0
ATOM    563  CG  ARG A  38      51.096  33.998  31.348  1.00  0.00           C0.      0
ATOM    564  HG2 ARG A  38      50.879  34.958  30.879  1.00  0.00           H0.      0
ATOM    565  HG3 ARG A  38      51.871  34.099  32.109  1.00  0.00           H0.      0
ATOM    566  CD  ARG A  38      51.615  33.142  30.143  1.00  0.00           C0.      0
ATOM    567  HD2 ARG A  38      51.742  32.189  30.657  1.00  0.00           H0.      0
ATOM    568  HD3 ARG A  38      50.792  33.013  29.439  1.00  0.00           H0.      0
ATOM    569  NE  ARG A  38      52.853  33.585  29.458  1.00  0.00           N0.      0
ATOM    570  HE  ARG A  38      52.751  34.325  28.777  1.00  0.00           H0.      0
ATOM    571  CZ  ARG A  38      54.063  33.004  29.457  1.00  0.00           C0.      0
ATOM    572  NH1 ARG A  38      54.415  32.112  30.324  1.00  0.00           N0.      0
ATOM    573 HH11 ARG A  38      53.708  31.818  30.982  1.00  0.00           H0.      0
ATOM    574 HH12 ARG A  38      55.144  31.451  30.096  1.00  0.00           H0.      0
ATOM    575  NH2 ARG A  38      54.921  33.205  28.493  1.00  0.00           N0.      0
ATOM    576 HH21 ARG A  38      54.776  34.111  28.070  1.00  0.00           H0.      0
ATOM    577 HH22 ARG A  38      55.789  32.698  28.589  1.00  0.00           H0.      0
ATOM    578  C   ARG A  38      47.944  33.995  33.824  1.00  0.00           C0.      0
ATOM    579  O   ARG A  38      46.739  34.258  33.496  1.00  0.00           O0.      0
ATOM    580  N   SER A  39      48.317  33.266  34.875  1.00  0.00           N0.      0
ATOM    581  H   SER A  39      49.307  33.085  34.962  1.00  0.00           H0.      0
ATOM    582  CA  SER A  39      47.353  32.754  35.908  1.00  0.00           C0.      0
ATOM    583  HA  SER A  39      46.727  32.087  35.314  1.00  0.00           H0.      0
ATOM    584  CB  SER A  39      47.999  31.742  36.900  1.00  0.00           C0.      0
ATOM    585  HB2 SER A  39      48.637  31.109  36.282  1.00  0.00           H0.      0
ATOM    586  HB3 SER A  39      48.650  32.220  37.631  1.00  0.00           H0.      0
ATOM    587  OG  SER A  39      47.006  30.979  37.565  1.00  0.00           O0.      0
ATOM    588  HG  SER A  39      46.827  30.295  36.915  1.00  0.00           H0.      0
ATOM    589  C   SER A  39      46.520  33.816  36.630  1.00  0.00           C0.      0
ATOM    590  O   SER A  39      45.287  33.769  36.731  1.00  0.00           O0.      0
ATOM    591  N   ARG A  40      47.122  34.879  37.147  1.00  0.00           N0.      0
ATOM    592  H   ARG A  40      48.132  34.867  37.158  1.00  0.00           H0.      0
ATOM    593  CA  ARG A  40      46.474  36.124  37.593  1.00  0.00           C0.      0
ATOM    594  HA  ARG A  40      45.760  35.930  38.393  1.00  0.00           H0.      0
ATOM    595  CB  ARG A  40      47.484  37.185  38.073  1.00  0.00           C0.      0
ATOM    596  HB2 ARG A  40      47.917  37.054  39.064  1.00  0.00           H0.      0
ATOM    597  HB3 ARG A  40      48.338  37.108  37.399  1.00  0.00           H0.      0
ATOM    598  CG  ARG A  40      46.969  38.616  38.108  1.00  0.00           C0.      0
ATOM    599  HG2 ARG A  40      46.843  38.883  37.059  1.00  0.00           H0.      0
ATOM    600  HG3 ARG A  40      46.043  38.805  38.651  1.00  0.00           H0.      0
ATOM    601  CD  ARG A  40      48.082  39.596  38.601  1.00  0.00           C0.      0
ATOM    602  HD2 ARG A  40      48.407  39.331  39.607  1.00  0.00           H0.      0
ATOM    603  HD3 ARG A  40      48.936  39.416  37.948  1.00  0.00           H0.      0
ATOM    604  NE  ARG A  40      47.701  41.033  38.524  1.00  0.00           N0.      0
ATOM    605  HE  ARG A  40      47.068  41.336  37.798  1.00  0.00           H0.      0
ATOM    606  CZ  ARG A  40      47.953  42.053  39.377  1.00  0.00           C0.      0
ATOM    607  NH1 ARG A  40      48.557  41.891  40.534  1.00  0.00           N0.      0
ATOM    608 HH11 ARG A  40      48.835  40.984  40.880  1.00  0.00           H0.      0
ATOM    609 HH12 ARG A  40      48.889  42.729  40.989  1.00  0.00           H0.      0
ATOM    610  NH2 ARG A  40      47.679  43.244  39.043  1.00  0.00           N0.      0
ATOM    611 HH21 ARG A  40      47.345  43.319  38.093  1.00  0.00           H0.      0
ATOM    612 HH22 ARG A  40      48.005  44.027  39.592  1.00  0.00           H0.      0
ATOM    613  C   ARG A  40      45.466  36.683  36.554  1.00  0.00           C0.      0
ATOM    614  O   ARG A  40      44.387  37.115  36.938  1.00  0.00           O0.      0
ATOM    615  N   THR A  41      45.881  36.922  35.298  1.00  0.00           N0.      0
ATOM    616  H   THR A  41      46.841  36.672  35.105  1.00  0.00           H0.      0
ATOM    617  CA  THR A  41      45.199  37.642  34.282  1.00  0.00           C0.      0
ATOM    618  HA  THR A  41      44.642  38.451  34.756  1.00  0.00           H0.      0
ATOM    619  CB  THR A  41      46.202  38.230  33.297  1.00  0.00           C0.      0
ATOM    620  HB  THR A  41      45.685  38.771  32.505  1.00  0.00           H0.      0
ATOM    621  CG2 THR A  41      47.032  39.347  33.983  1.00  0.00           C0.      0
ATOM    622 HG21 THR A  41      46.317  40.132  34.229  1.00  0.00           H0.      0
ATOM    623 HG22 THR A  41      47.544  38.890  34.829  1.00  0.00           H0.      0
ATOM    624 HG23 THR A  41      47.755  39.709  33.253  1.00  0.00           H0.      0
ATOM    625  OG1 THR A  41      47.132  37.291  32.740  1.00  0.00           O0.      0
ATOM    626  HG1 THR A  41      47.780  37.138  33.431  1.00  0.00           H0.      0
ATOM    627  C   THR A  41      44.170  36.745  33.550  1.00  0.00           C0.      0
ATOM    628  O   THR A  41      43.317  37.324  32.866  1.00  0.00           O0.      0
ATOM    629  N   ALA A  42      44.179  35.435  33.785  1.00  0.00           N0.      0
ATOM    630  H   ALA A  42      44.834  35.096  34.474  1.00  0.00           H0.      0
ATOM    631  CA  ALA A  42      43.022  34.594  33.381  1.00  0.00           C0.      0
ATOM    632  HA  ALA A  42      42.865  34.803  32.323  1.00  0.00           H0.      0
ATOM    633  CB  ALA A  42      43.646  33.213  33.600  1.00  0.00           C0.      0
ATOM    634  HB1 ALA A  42      42.849  32.511  33.357  1.00  0.00           H0.      0
ATOM    635  HB2 ALA A  42      44.450  33.037  32.885  1.00  0.00           H0.      0
ATOM    636  HB3 ALA A  42      43.982  33.058  34.625  1.00  0.00           H0.      0
ATOM    637  C   ALA A  42      41.743  34.888  34.155  1.00  0.00           C0.      0
ATOM    638  O   ALA A  42      40.691  34.627  33.570  1.00  0.00           O0.      0
ATOM    639  N   GLU A  43      41.712  35.589  35.281  1.00  0.00           N0.      0
ATOM    640  H   GLU A  43      42.589  35.908  35.666  1.00  0.00           H0.      0
ATOM    641  CA  GLU A  43      40.514  36.025  36.060  1.00  0.00           C0.      0
ATOM    642  HA  GLU A  43      39.807  35.222  35.851  1.00  0.00           H0.      0
ATOM    643  CB  GLU A  43      40.776  36.154  37.575  1.00  0.00           C0.      0
ATOM    644  HB2 GLU A  43      41.509  36.888  37.911  1.00  0.00           H0.      0
ATOM    645  HB3 GLU A  43      39.822  36.445  38.014  1.00  0.00           H0.      0
ATOM    646  CG  GLU A  43      41.314  34.893  38.139  1.00  0.00           C0.      0
ATOM    647  HG2 GLU A  43      42.339  34.770  37.791  1.00  0.00           H0.      0
ATOM    648  HG3 GLU A  43      41.508  35.148  39.181  1.00  0.00           H0.      0
ATOM    649  CD  GLU A  43      40.546  33.630  37.907  1.00  0.00           C0.      0
ATOM    650  OE1 GLU A  43      39.324  33.632  37.547  1.00  0.00           O0.      0
ATOM    651  OE2 GLU A  43      41.285  32.604  37.965  1.00  0.00           O0.      0
ATOM    652  C   GLU A  43      39.818  37.261  35.536  1.00  0.00           C0.      0
ATOM    653  O   GLU A  43      38.717  37.484  35.902  1.00  0.00           O0.      0
ATOM    654  N   TYR A  44      40.433  38.015  34.616  1.00  0.00           N0.      0
ATOM    655  H   TYR A  44      41.349  37.741  34.292  1.00  0.00           H0.      0
ATOM    656  CA  TYR A  44      39.862  39.240  34.026  1.00  0.00           C0.      0
ATOM    657  HA  TYR A  44      38.780  39.167  33.917  1.00  0.00           H0.      0
ATOM    658  CB  TYR A  44      40.125  40.315  35.081  1.00  0.00           C0.      0
ATOM    659  HB2 TYR A  44      39.595  41.205  34.744  1.00  0.00           H0.      0
ATOM    660  HB3 TYR A  44      39.711  39.871  35.986  1.00  0.00           H0.      0
ATOM    661  CG  TYR A  44      41.552  40.743  35.374  1.00  0.00           C0.      0
ATOM    662  CD1 TYR A  44      42.289  40.018  36.343  1.00  0.00           C0.      0
ATOM    663  HD1 TYR A  44      41.749  39.228  36.843  1.00  0.00           H0.      0
ATOM    664  CE1 TYR A  44      43.515  40.400  36.793  1.00  0.00           C0.      0
ATOM    665  HE1 TYR A  44      44.032  39.948  37.627  1.00  0.00           H0.      0
ATOM    666  CZ  TYR A  44      44.095  41.546  36.287  1.00  0.00           C0.      0
ATOM    667  OH  TYR A  44      45.182  41.965  37.017  1.00  0.00           O0.      0
ATOM    668  HH  TYR A  44      45.615  42.746  36.664  1.00  0.00           H0.      0
ATOM    669  CE2 TYR A  44      43.447  42.265  35.244  1.00  0.00           C0.      0
ATOM    670  HE2 TYR A  44      43.904  43.162  34.855  1.00  0.00           H0.      0
ATOM    671  CD2 TYR A  44      42.185  41.823  34.784  1.00  0.00           C0.      0
ATOM    672  HD2 TYR A  44      41.652  42.456  34.091  1.00  0.00           H0.      0
ATOM    673  C   TYR A  44      40.360  39.685  32.655  1.00  0.00           C0.      0
ATOM    674  O   TYR A  44      39.697  40.518  32.098  1.00  0.00           O0.      0
ATOM    675  N   LYS A  45      41.307  39.013  32.010  1.00  0.00           N0.      0
ATOM    676  H   LYS A  45      41.653  38.189  32.480  1.00  0.00           H0.      0
ATOM    677  CA  LYS A  45      41.892  39.463  30.741  1.00  0.00           C0.      0
ATOM    678  HA  LYS A  45      42.126  40.521  30.862  1.00  0.00           H0.      0
ATOM    679  CB  LYS A  45      43.264  38.748  30.434  1.00  0.00           C0.      0
ATOM    680  HB2 LYS A  45      43.994  39.002  31.202  1.00  0.00           H0.      0
ATOM    681  HB3 LYS A  45      43.026  37.685  30.459  1.00  0.00           H0.      0
ATOM    682  CG  LYS A  45      43.928  39.252  29.079  1.00  0.00           C0.      0
ATOM    683  HG2 LYS A  45      43.405  39.009  28.154  1.00  0.00           H0.      0
ATOM    684  HG3 LYS A  45      43.887  40.340  29.018  1.00  0.00           H0.      0
ATOM    685  CD  LYS A  45      45.373  38.861  28.942  1.00  0.00           C0.      0
ATOM    686  HD2 LYS A  45      45.962  39.303  29.745  1.00  0.00           H0.      0
ATOM    687  HD3 LYS A  45      45.438  37.788  29.120  1.00  0.00           H0.      0
ATOM    688  CE  LYS A  45      45.730  39.323  27.515  1.00  0.00           C0.      0
ATOM    689  HE2 LYS A  45      45.138  38.740  26.810  1.00  0.00           H0.      0
ATOM    690  HE3 LYS A  45      45.353  40.346  27.536  1.00  0.00           H0.      0
ATOM    691  NZ  LYS A  45      47.175  39.290  27.208  1.00  0.00           N0.      0
ATOM    692  HZ1 LYS A  45      47.727  39.403  28.047  1.00  0.00           H0.      0
ATOM    693  HZ2 LYS A  45      47.352  38.350  26.886  1.00  0.00           H0.      0
ATOM    694  HZ3 LYS A  45      47.481  40.018  26.578  1.00  0.00           H0.      0
ATOM    695  C   LYS A  45      40.947  39.330  29.593  1.00  0.00           C0.      0
ATOM    696  O   LYS A  45      40.611  40.336  28.968  1.00  0.00           O0.      0
ATOM    697  N   ALA A  46      40.331  38.184  29.299  1.00  0.00           N0.      0
ATOM    698  H   ALA A  46      40.465  37.416  29.942  1.00  0.00           H0.      0
ATOM    699  CA  ALA A  46      39.400  38.034  28.183  1.00  0.00           C0.      0
ATOM    700  HA  ALA A  46      39.878  38.323  27.247  1.00  0.00           H0.      0
ATOM    701  CB  ALA A  46      39.041  36.554  27.957  1.00  0.00           C0.      0
ATOM    702  HB1 ALA A  46      39.894  35.923  27.707  1.00  0.00           H0.      0
ATOM    703  HB2 ALA A  46      38.536  36.087  28.803  1.00  0.00           H0.      0
ATOM    704  HB3 ALA A  46      38.360  36.464  27.111  1.00  0.00           H0.      0
ATOM    705  C   ALA A  46      38.165  38.993  28.329  1.00  0.00           C0.      0
ATOM    706  O   ALA A  46      37.716  39.529  27.301  1.00  0.00           O0.      0
ATOM    707  N   TRP A  47      37.683  39.250  29.569  1.00  0.00           N0.      0
ATOM    708  H   TRP A  47      38.060  38.801  30.391  1.00  0.00           H0.      0
ATOM    709  CA  TRP A  47      36.573  40.148  29.818  1.00  0.00           C0.      0
ATOM    710  HA  TRP A  47      35.794  39.888  29.102  1.00  0.00           H0.      0
ATOM    711  CB  TRP A  47      36.115  39.992  31.282  1.00  0.00           C0.      0
ATOM    712  HB2 TRP A  47      35.575  39.049  31.365  1.00  0.00           H0.      0
ATOM    713  HB3 TRP A  47      36.991  40.049  31.928  1.00  0.00           H0.      0
ATOM    714  CG  TRP A  47      35.248  41.058  31.812  1.00  0.00           C0.      0
ATOM    715  CD1 TRP A  47      33.938  41.235  31.676  1.00  0.00           C0.      0
ATOM    716  HD1 TRP A  47      33.247  40.631  31.106  1.00  0.00           H0.      0
ATOM    717  NE1 TRP A  47      33.511  42.330  32.434  1.00  0.00           N0.      0
ATOM    718  HE1 TRP A  47      32.546  42.593  32.569  1.00  0.00           H0.      0
ATOM    719  CE2 TRP A  47      34.525  42.895  33.078  1.00  0.00           C0.      0
ATOM    720  CZ2 TRP A  47      34.642  44.081  33.775  1.00  0.00           C0.      0
ATOM    721  HZ2 TRP A  47      33.761  44.663  34.000  1.00  0.00           H0.      0
ATOM    722  CH2 TRP A  47      35.835  44.489  34.286  1.00  0.00           C0.      0
ATOM    723  HH2 TRP A  47      35.983  45.351  34.919  1.00  0.00           H0.      0
ATOM    724  CZ3 TRP A  47      37.054  43.692  34.077  1.00  0.00           C0.      0
ATOM    725  HZ3 TRP A  47      38.052  43.907  34.430  1.00  0.00           H0.      0
ATOM    726  CE3 TRP A  47      36.957  42.549  33.250  1.00  0.00           C0.      0
ATOM    727  HE3 TRP A  47      37.804  41.923  33.012  1.00  0.00           H0.      0
ATOM    728  CD2 TRP A  47      35.710  42.140  32.722  1.00  0.00           C0.      0
ATOM    729  C   TRP A  47      36.967  41.593  29.548  1.00  0.00           C0.      0
ATOM    730  O   TRP A  47      36.219  42.309  28.858  1.00  0.00           O0.      0
ATOM    731  N   LEU A  48      38.136  42.005  30.059  1.00  0.00           N0.      0
ATOM    732  H   LEU A  48      38.715  41.375  30.595  1.00  0.00           H0.      0
ATOM    733  CA  LEU A  48      38.617  43.387  29.950  1.00  0.00           C0.      0
ATOM    734  HA  LEU A  48      37.865  44.056  30.368  1.00  0.00           H0.      0
ATOM    735  CB  LEU A  48      39.840  43.582  30.830  1.00  0.00           C0.      0
ATOM    736  HB2 LEU A  48      39.653  43.185  31.828  1.00  0.00           H0.      0
ATOM    737  HB3 LEU A  48      40.636  42.990  30.378  1.00  0.00           H0.      0
ATOM    738  CG  LEU A  48      40.429  45.013  31.114  1.00  0.00           C0.      0
ATOM    739  HG  LEU A  48      40.756  45.467  30.178  1.00  0.00           H0.      0
ATOM    740  CD1 LEU A  48      39.369  45.908  31.788  1.00  0.00           C0.      0
ATOM    741 HD11 LEU A  48      38.425  45.936  31.243  1.00  0.00           H0.      0
ATOM    742 HD12 LEU A  48      39.136  45.696  32.831  1.00  0.00           H0.      0
ATOM    743 HD13 LEU A  48      39.759  46.926  31.769  1.00  0.00           H0.      0
ATOM    744  CD2 LEU A  48      41.642  44.859  32.004  1.00  0.00           C0.      0
ATOM    745 HD21 LEU A  48      42.413  44.268  31.511  1.00  0.00           H0.      0
ATOM    746 HD22 LEU A  48      41.940  45.868  32.289  1.00  0.00           H0.      0
ATOM    747 HD23 LEU A  48      41.285  44.496  32.968  1.00  0.00           H0.      0
ATOM    748  C   LEU A  48      38.857  43.868  28.499  1.00  0.00           C0.      0
ATOM    749  O   LEU A  48      38.409  44.891  28.095  1.00  0.00           O0.      0
ATOM    750  N   LEU A  49      39.532  43.032  27.747  1.00  0.00           N0.      0
ATOM    751  H   LEU A  49      39.731  42.141  28.178  1.00  0.00           H0.      0
ATOM    752  CA  LEU A  49      39.666  43.101  26.301  1.00  0.00           C0.      0
ATOM    753  HA  LEU A  49      39.923  44.132  26.059  1.00  0.00           H0.      0
ATOM    754  CB  LEU A  49      40.646  42.086  25.782  1.00  0.00           C0.      0
ATOM    755  HB2 LEU A  49      40.296  41.090  26.054  1.00  0.00           H0.      0
ATOM    756  HB3 LEU A  49      40.774  42.069  24.700  1.00  0.00           H0.      0
ATOM    757  CG  LEU A  49      42.017  42.278  26.422  1.00  0.00           C0.      0
ATOM    758  HG  LEU A  49      41.857  42.355  27.497  1.00  0.00           H0.      0
ATOM    759  CD1 LEU A  49      42.777  41.052  26.081  1.00  0.00           C0.      0
ATOM    760 HD11 LEU A  49      43.074  41.013  25.033  1.00  0.00           H0.      0
ATOM    761 HD12 LEU A  49      43.746  41.092  26.578  1.00  0.00           H0.      0
ATOM    762 HD13 LEU A  49      42.239  40.168  26.424  1.00  0.00           H0.      0
ATOM    763  CD2 LEU A  49      42.705  43.465  25.785  1.00  0.00           C0.      0
ATOM    764 HD21 LEU A  49      42.886  43.218  24.739  1.00  0.00           H0.      0
ATOM    765 HD22 LEU A  49      42.069  44.314  26.036  1.00  0.00           H0.      0
ATOM    766 HD23 LEU A  49      43.640  43.563  26.336  1.00  0.00           H0.      0
ATOM    767  C   LEU A  49      38.344  42.947  25.590  1.00  0.00           C0.      0
ATOM    768  O   LEU A  49      38.253  43.601  24.573  1.00  0.00           O0.      0
ATOM    769  N   GLY A  50      37.391  42.210  26.151  1.00  0.00           N0.      0
ATOM    770  H   GLY A  50      37.739  41.568  26.849  1.00  0.00           H0.      0
ATOM    771  CA  GLY A  50      35.994  42.009  25.722  1.00  0.00           C0.      0
ATOM    772  HA2 GLY A  50      35.860  41.495  24.771  1.00  0.00           H0.      0
ATOM    773  HA3 GLY A  50      35.465  41.600  26.583  1.00  0.00           H0.      0
ATOM    774  C   GLY A  50      35.335  43.373  25.591  1.00  0.00           C0.      0
ATOM    775  O   GLY A  50      34.934  43.801  24.518  1.00  0.00           O0.      0
ATOM    776  N   LEU A  51      35.397  44.121  26.674  1.00  0.00           N0.      0
ATOM    777  H   LEU A  51      35.660  43.636  27.519  1.00  0.00           H0.      0
ATOM    778  CA  LEU A  51      34.889  45.504  26.797  1.00  0.00           C0.      0
ATOM    779  HA  LEU A  51      33.879  45.372  26.407  1.00  0.00           H0.      0
ATOM    780  CB  LEU A  51      34.856  46.075  28.234  1.00  0.00           C0.      0
ATOM    781  HB2 LEU A  51      35.831  46.466  28.525  1.00  0.00           H0.      0
ATOM    782  HB3 LEU A  51      34.136  46.894  28.255  1.00  0.00           H0.      0
ATOM    783  CG  LEU A  51      34.352  45.225  29.412  1.00  0.00           C0.      0
ATOM    784  HG  LEU A  51      34.820  44.244  29.490  1.00  0.00           H0.      0
ATOM    785  CD1 LEU A  51      34.551  46.119  30.646  1.00  0.00           C0.      0
ATOM    786 HD11 LEU A  51      33.883  46.977  30.717  1.00  0.00           H0.      0
ATOM    787 HD12 LEU A  51      34.413  45.605  31.598  1.00  0.00           H0.      0
ATOM    788 HD13 LEU A  51      35.570  46.481  30.779  1.00  0.00           H0.      0
ATOM    789  CD2 LEU A  51      32.808  45.036  29.351  1.00  0.00           C0.      0
ATOM    790 HD21 LEU A  51      32.232  45.942  29.159  1.00  0.00           H0.      0
ATOM    791 HD22 LEU A  51      32.554  44.304  28.584  1.00  0.00           H0.      0
ATOM    792 HD23 LEU A  51      32.419  44.584  30.263  1.00  0.00           H0.      0
ATOM    793  C   LEU A  51      35.546  46.533  25.900  1.00  0.00           C0.      0
ATOM    794  O   LEU A  51      34.932  47.295  25.223  1.00  0.00           O0.      0
ATOM    795  N   LEU A  52      36.910  46.458  25.832  1.00  0.00           N0.      0
ATOM    796  H   LEU A  52      37.454  45.882  26.459  1.00  0.00           H0.      0
ATOM    797  CA  LEU A  52      37.644  47.485  25.070  1.00  0.00           C0.      0
ATOM    798  HA  LEU A  52      37.196  48.478  25.078  1.00  0.00           H0.      0
ATOM    799  CB  LEU A  52      39.128  47.643  25.519  1.00  0.00           C0.      0
ATOM    800  HB2 LEU A  52      39.506  46.620  25.520  1.00  0.00           H0.      0
ATOM    801  HB3 LEU A  52      39.734  48.267  24.863  1.00  0.00           H0.      0
ATOM    802  CG  LEU A  52      39.315  48.034  27.011  1.00  0.00           C0.      0
ATOM    803  HG  LEU A  52      38.949  47.171  27.568  1.00  0.00           H0.      0
ATOM    804  CD1 LEU A  52      40.840  48.261  27.350  1.00  0.00           C0.      0
ATOM    805 HD11 LEU A  52      41.101  48.673  28.325  1.00  0.00           H0.      0
ATOM    806 HD12 LEU A  52      41.306  47.288  27.196  1.00  0.00           H0.      0
ATOM    807 HD13 LEU A  52      41.326  48.950  26.659  1.00  0.00           H0.      0
ATOM    808  CD2 LEU A  52      38.496  49.229  27.480  1.00  0.00           C0.      0
ATOM    809 HD21 LEU A  52      38.627  50.030  26.751  1.00  0.00           H0.      0
ATOM    810 HD22 LEU A  52      37.431  48.998  27.489  1.00  0.00           H0.      0
ATOM    811 HD23 LEU A  52      38.719  49.535  28.502  1.00  0.00           H0.      0
ATOM    812  C   LEU A  52      37.533  47.270  23.568  1.00  0.00           C0.      0
ATOM    813  O   LEU A  52      37.374  48.146  22.702  1.00  0.00           O0.      0
ATOM    814  N   ARG A  53      37.444  46.013  23.150  1.00  0.00           N0.      0
ATOM    815  H   ARG A  53      37.609  45.277  23.821  1.00  0.00           H0.      0
ATOM    816  CA  ARG A  53      37.060  45.453  21.766  1.00  0.00           C0.      0
ATOM    817  HA  ARG A  53      37.589  45.930  20.940  1.00  0.00           H0.      0
ATOM    818  CB  ARG A  53      37.277  43.913  21.637  1.00  0.00           C0.      0
ATOM    819  HB2 ARG A  53      36.878  43.548  22.584  1.00  0.00           H0.      0
ATOM    820  HB3 ARG A  53      36.701  43.491  20.813  1.00  0.00           H0.      0
ATOM    821  CG  ARG A  53      38.802  43.537  21.419  1.00  0.00           C0.      0
ATOM    822  HG2 ARG A  53      39.122  43.841  20.422  1.00  0.00           H0.      0
ATOM    823  HG3 ARG A  53      39.442  44.067  22.124  1.00  0.00           H0.      0
ATOM    824  CD  ARG A  53      38.990  42.097  21.518  1.00  0.00           C0.      0
ATOM    825  HD2 ARG A  53      38.747  41.825  22.545  1.00  0.00           H0.      0
ATOM    826  HD3 ARG A  53      38.313  41.531  20.878  1.00  0.00           H0.      0
ATOM    827  NE  ARG A  53      40.378  41.732  21.217  1.00  0.00           N0.      0
ATOM    828  HE  ARG A  53      41.047  42.482  21.116  1.00  0.00           H0.      0
ATOM    829  CZ  ARG A  53      40.806  40.500  21.091  1.00  0.00           C0.      0
ATOM    830  NH1 ARG A  53      40.071  39.475  21.152  1.00  0.00           N0.      0
ATOM    831 HH11 ARG A  53      39.324  39.464  21.832  1.00  0.00           H0.      0
ATOM    832 HH12 ARG A  53      40.438  38.582  20.856  1.00  0.00           H0.      0
ATOM    833  NH2 ARG A  53      42.099  40.285  20.943  1.00  0.00           N0.      0
ATOM    834 HH21 ARG A  53      42.764  40.895  21.396  1.00  0.00           H0.      0
ATOM    835 HH22 ARG A  53      42.342  39.327  20.734  1.00  0.00           H0.      0
ATOM    836  C   ARG A  53      35.618  45.802  21.408  1.00  0.00           C0.      0
ATOM    837  O   ARG A  53      35.406  46.400  20.351  1.00  0.00           O0.      0
ATOM    838  N   GLN A  54      34.634  45.578  22.312  1.00  0.00           N0.      0
ATOM    839  H   GLN A  54      34.945  45.173  23.183  1.00  0.00           H0.      0
ATOM    840  CA  GLN A  54      33.182  45.915  22.104  1.00  0.00           C0.      0
ATOM    841  HA  GLN A  54      32.817  45.585  21.131  1.00  0.00           H0.      0
ATOM    842  CB  GLN A  54      32.236  45.291  23.174  1.00  0.00           C0.      0
ATOM    843  HB2 GLN A  54      32.479  44.273  23.479  1.00  0.00           H0.      0
ATOM    844  HB3 GLN A  54      32.391  45.840  24.103  1.00  0.00           H0.      0
ATOM    845  CG  GLN A  54      30.697  45.274  22.935  1.00  0.00           C0.      0
ATOM    846  HG2 GLN A  54      30.226  44.695  23.730  1.00  0.00           H0.      0
ATOM    847  HG3 GLN A  54      30.276  46.227  23.254  1.00  0.00           H0.      0
ATOM    848  CD  GLN A  54      30.231  44.891  21.508  1.00  0.00           C0.      0
ATOM    849  OE1 GLN A  54      31.003  44.199  20.795  1.00  0.00           O0.      0
ATOM    850  NE2 GLN A  54      29.047  45.193  21.004  1.00  0.00           N0.      0
ATOM    851 HE21 GLN A  54      28.782  44.836  20.097  1.00  0.00           H0.      0
ATOM    852 HE22 GLN A  54      28.329  45.693  21.510  1.00  0.00           H0.      0
ATOM    853  C   GLN A  54      32.948  47.459  22.002  1.00  0.00           C0.      0
ATOM    854  O   GLN A  54      32.219  48.088  21.148  1.00  0.00           O0.      0
ATOM    855  N   HIP A  55      33.647  48.141  22.914  1.00  0.00           N0.      0
ATOM    856  H   HIP A  55      34.171  47.643  23.619  1.00  0.00           H0.      0
ATOM    857  CA  HIP A  55      33.563  49.588  23.142  1.00  0.00           C0.      0
ATOM    858  HA  HIP A  55      32.533  49.832  22.882  1.00  0.00           H0.      0
ATOM    859  CB  HIP A  55      33.786  49.984  24.610  1.00  0.00           C0.      0
ATOM    860  HB2 HIP A  55      33.339  49.277  25.309  1.00  0.00           H0.      0
ATOM    861  HB3 HIP A  55      34.869  49.991  24.733  1.00  0.00           H0.      0
ATOM    862  CG  HIP A  55      33.359  51.422  24.925  1.00  0.00           C0.      0
ATOM    863  ND1 HIP A  55      33.719  52.600  24.343  1.00  0.00           N0.      0
ATOM    864  HD1 HIP A  55      34.321  52.691  23.537  1.00  0.00           H0.      0
ATOM    865  CE1 HIP A  55      32.835  53.529  24.757  1.00  0.00           C0.      0
ATOM    866  HE1 HIP A  55      32.736  54.524  24.348  1.00  0.00           H0.      0
ATOM    867  NE2 HIP A  55      32.004  52.947  25.634  1.00  0.00           N0.      0
ATOM    868  HE2 HIP A  55      31.270  53.474  26.084  1.00  0.00           H0.      0
ATOM    869  CD2 HIP A  55      32.355  51.675  25.828  1.00  0.00           C0.      0
ATOM    870  HD2 HIP A  55      31.902  50.885  26.408  1.00  0.00           H0.      0
ATOM    871  C   HIP A  55      34.506  50.289  22.126  1.00  0.00           C0.      0
ATOM    872  O   HIP A  55      34.340  51.450  21.851  1.00  0.00           O0.      0
ATOM    873  N   GLY A  56      35.328  49.593  21.361  1.00  0.00           N0.      0
ATOM    874  H   GLY A  56      35.412  48.616  21.601  1.00  0.00           H0.      0
ATOM    875  CA  GLY A  56      36.062  50.136  20.199  1.00  0.00           C0.      0
ATOM    876  HA2 GLY A  56      36.445  49.341  19.559  1.00  0.00           H0.      0
ATOM    877  HA3 GLY A  56      35.297  50.578  19.561  1.00  0.00           H0.      0
ATOM    878  C   GLY A  56      37.202  51.105  20.530  1.00  0.00           C0.      0
ATOM    879  O   GLY A  56      37.635  51.901  19.687  1.00  0.00           O0.      0
ATOM    880  N   CYS A  57      37.634  51.143  21.760  1.00  0.00           N0.      0
ATOM    881  H   CYS A  57      37.281  50.426  22.378  1.00  0.00           H0.      0
ATOM    882  CA  CYS A  57      38.682  51.988  22.301  1.00  0.00           C0.      0
ATOM    883  HA  CYS A  57      38.281  53.001  22.255  1.00  0.00           H0.      0
ATOM    884  CB  CYS A  57      38.921  51.595  23.775  1.00  0.00           C0.      0
ATOM    885  HB2 CYS A  57      39.186  50.538  23.738  1.00  0.00           H0.      0
ATOM    886  HB3 CYS A  57      39.690  52.230  24.214  1.00  0.00           H0.      0
ATOM    887  SG  CYS A  57      37.350  51.745  24.628  1.00  0.00           S0.      0
ATOM    888  HG  CYS A  57      37.019  53.006  24.333  1.00  0.00           H0.      0
ATOM    889  C   CYS A  57      40.000  51.895  21.520  1.00  0.00           C0.      0
ATOM    890  O   CYS A  57      40.275  50.883  20.791  1.00  0.00           O0.      0
ATOM    891  N   HIE A  58      40.886  52.862  21.733  1.00  0.00           N0.      0
ATOM    892  H   HIE A  58      40.499  53.645  22.240  1.00  0.00           H0.      0
ATOM    893  CA  HIE A  58      42.273  52.844  21.303  1.00  0.00           C0.      0
ATOM    894  HA  HIE A  58      42.619  51.815  21.399  1.00  0.00           H0.      0
ATOM    895  CB  HIE A  58      42.378  53.232  19.838  1.00  0.00           C0.      0
ATOM    896  HB2 HIE A  58      41.553  52.774  19.292  1.00  0.00           H0.      0
ATOM    897  HB3 HIE A  58      42.272  54.306  19.684  1.00  0.00           H0.      0
ATOM    898  CG  HIE A  58      43.678  52.633  19.241  1.00  0.00           C0.      0
ATOM    899  ND1 HIE A  58      44.956  53.176  19.276  1.00  0.00           N0.      0
ATOM    900  CE1 HIE A  58      45.761  52.315  18.501  1.00  0.00           C0.      0
ATOM    901  HE1 HIE A  58      46.839  52.308  18.434  1.00  0.00           H0.      0
ATOM    902  NE2 HIE A  58      44.977  51.214  18.145  1.00  0.00           N0.      0
ATOM    903  HE2 HIE A  58      45.263  50.372  17.666  1.00  0.00           H0.      0
ATOM    904  CD2 HIE A  58      43.682  51.403  18.604  1.00  0.00           C0.      0
ATOM    905  HD2 HIE A  58      42.800  50.781  18.566  1.00  0.00           H0.      0
ATOM    906  C   HIE A  58      43.230  53.765  22.165  1.00  0.00           C0.      0
ATOM    907  O   HIE A  58      44.339  53.311  22.533  1.00  0.00           O0.      0
ATOM    908  N   ARG A  59      42.766  54.893  22.683  1.00  0.00           N0.      0
ATOM    909  H   ARG A  59      41.808  55.111  22.449  1.00  0.00           H0.      0
ATOM    910  CA  ARG A  59      43.572  55.670  23.658  1.00  0.00           C0.      0
ATOM    911  HA  ARG A  59      44.622  55.413  23.512  1.00  0.00           H0.      0
ATOM    912  CB  ARG A  59      43.232  57.124  23.373  1.00  0.00           C0.      0
ATOM    913  HB2 ARG A  59      43.360  57.394  22.325  1.00  0.00           H0.      0
ATOM    914  HB3 ARG A  59      42.194  57.340  23.628  1.00  0.00           H0.      0
ATOM    915  CG  ARG A  59      44.003  57.980  24.325  1.00  0.00           C0.      0
ATOM    916  HG2 ARG A  59      43.322  58.125  25.163  1.00  0.00           H0.      0
ATOM    917  HG3 ARG A  59      44.956  57.508  24.562  1.00  0.00           H0.      0
ATOM    918  CD  ARG A  59      44.285  59.426  23.907  1.00  0.00           C0.      0
ATOM    919  HD2 ARG A  59      45.078  59.437  23.160  1.00  0.00           H0.      0
ATOM    920  HD3 ARG A  59      43.455  59.862  23.352  1.00  0.00           H0.      0
ATOM    921  NE  ARG A  59      44.693  60.309  25.049  1.00  0.00           N0.      0
ATOM    922  HE  ARG A  59      44.016  60.491  25.776  1.00  0.00           H0.      0
ATOM    923  CZ  ARG A  59      45.874  60.936  25.202  1.00  0.00           C0.      0
ATOM    924  NH1 ARG A  59      46.942  60.607  24.503  1.00  0.00           N0.      0
ATOM    925 HH11 ARG A  59      46.989  59.767  23.943  1.00  0.00           H0.      0
ATOM    926 HH12 ARG A  59      47.844  61.055  24.583  1.00  0.00           H0.      0
ATOM    927  NH2 ARG A  59      45.956  62.017  25.955  1.00  0.00           N0.      0
ATOM    928 HH21 ARG A  59      45.184  62.425  26.463  1.00  0.00           H0.      0
ATOM    929 HH22 ARG A  59      46.833  62.497  26.098  1.00  0.00           H0.      0
ATOM    930  C   ARG A  59      43.166  55.096  24.996  1.00  0.00           C0.      0
ATOM    931  O   ARG A  59      41.963  55.182  25.364  1.00  0.00           O0.      0
ATOM    932  N   VAL A  60      44.173  54.674  25.805  1.00  0.00           N0.      0
ATOM    933  H   VAL A  60      45.149  54.775  25.564  1.00  0.00           H0.      0
ATOM    934  CA  VAL A  60      43.812  54.106  27.153  1.00  0.00           C0.      0
ATOM    935  HA  VAL A  60      42.853  54.490  27.501  1.00  0.00           H0.      0
ATOM    936  CB  VAL A  60      43.607  52.559  27.234  1.00  0.00           C0.      0
ATOM    937  HB  VAL A  60      43.485  52.280  28.280  1.00  0.00           H0.      0
ATOM    938  CG1 VAL A  60      42.315  52.070  26.602  1.00  0.00           C0.      0
ATOM    939 HG11 VAL A  60      41.455  52.573  27.043  1.00  0.00           H0.      0
ATOM    940 HG12 VAL A  60      42.378  52.362  25.554  1.00  0.00           H0.      0
ATOM    941 HG13 VAL A  60      42.264  50.982  26.565  1.00  0.00           H0.      0
ATOM    942  CG2 VAL A  60      44.738  51.795  26.619  1.00  0.00           C0.      0
ATOM    943 HG21 VAL A  60      44.510  50.729  26.600  1.00  0.00           H0.      0
ATOM    944 HG22 VAL A  60      44.980  52.171  25.625  1.00  0.00           H0.      0
ATOM    945 HG23 VAL A  60      45.658  51.988  27.169  1.00  0.00           H0.      0
ATOM    946  C   VAL A  60      44.903  54.423  28.228  1.00  0.00           C0.      0
ATOM    947  O   VAL A  60      46.096  54.633  27.935  1.00  0.00           O0.      0
ATOM    948  N   LEU A  61      44.519  54.545  29.475  1.00  0.00           N0.      0
ATOM    949  H   LEU A  61      43.539  54.549  29.718  1.00  0.00           H0.      0
ATOM    950  CA  LEU A  61      45.376  54.892  30.681  1.00  0.00           C0.      0
ATOM    951  HA  LEU A  61      46.379  54.843  30.258  1.00  0.00           H0.      0
ATOM    952  CB  LEU A  61      44.913  56.412  31.056  1.00  0.00           C0.      0
ATOM    953  HB2 LEU A  61      45.217  56.944  30.155  1.00  0.00           H0.      0
ATOM    954  HB3 LEU A  61      43.830  56.303  31.104  1.00  0.00           H0.      0
ATOM    955  CG  LEU A  61      45.459  57.070  32.292  1.00  0.00           C0.      0
ATOM    956  HG  LEU A  61      45.301  56.387  33.127  1.00  0.00           H0.      0
ATOM    957  CD1 LEU A  61      46.931  57.437  32.258  1.00  0.00           C0.      0
ATOM    958 HD11 LEU A  61      47.065  58.176  31.467  1.00  0.00           H0.      0
ATOM    959 HD12 LEU A  61      47.295  58.034  33.094  1.00  0.00           H0.      0
ATOM    960 HD13 LEU A  61      47.601  56.594  32.092  1.00  0.00           H0.      0
ATOM    961  CD2 LEU A  61      44.760  58.384  32.625  1.00  0.00           C0.      0
ATOM    962 HD21 LEU A  61      44.846  59.067  31.780  1.00  0.00           H0.      0
ATOM    963 HD22 LEU A  61      43.690  58.176  32.631  1.00  0.00           H0.      0
ATOM    964 HD23 LEU A  61      45.119  58.781  33.575  1.00  0.00           H0.      0
ATOM    965  C   LEU A  61      45.326  53.952  31.898  1.00  0.00           C0.      0
ATOM    966  O   LEU A  61      44.200  53.575  32.299  1.00  0.00           O0.      0
ATOM    967  N   ASH A  62      46.446  53.512  32.442  1.00  0.00           N0.      0
ATOM    968  H   ASH A  62      47.333  53.765  32.032  1.00  0.00           H0.      0
ATOM    969  CA  ASH A  62      46.417  52.838  33.790  1.00  0.00           C0.      0
ATOM    970  HA  ASH A  62      45.380  52.566  33.990  1.00  0.00           H0.      0
ATOM    971  CB  ASH A  62      47.282  51.574  33.732  1.00  0.00           C0.      0
ATOM    972  HB2 ASH A  62      46.946  50.937  32.913  1.00  0.00           H0.      0
ATOM    973  HB3 ASH A  62      48.311  51.915  33.613  1.00  0.00           H0.      0
ATOM    974  CG  ASH A  62      47.206  50.666  35.015  1.00  0.00           C0.      0
ATOM    975  OD1 ASH A  62      47.736  49.588  35.056  1.00  0.00           O0.      0
ATOM    976  OD2 ASH A  62      46.414  50.983  36.046  1.00  0.00           O0.      0
ATOM    977  HD2 ASH A  62      46.298  50.152  36.514  1.00  0.00           H0.      0
ATOM    978  C   ASH A  62      46.747  53.870  34.910  1.00  0.00           C0.      0
ATOM    979  O   ASH A  62      47.901  54.291  34.901  1.00  0.00           O0.      0
ATOM    980  N   VAL A  63      45.896  54.157  35.915  1.00  0.00           N0.      0
ATOM    981  H   VAL A  63      44.995  53.701  35.912  1.00  0.00           H0.      0
ATOM    982  CA  VAL A  63      46.276  55.074  36.998  1.00  0.00           C0.      0
ATOM    983  HA  VAL A  63      47.036  55.779  36.661  1.00  0.00           H0.      0
ATOM    984  CB  VAL A  63      45.111  56.065  37.155  1.00  0.00           C0.      0
ATOM    985  HB  VAL A  63      45.350  56.815  37.909  1.00  0.00           H0.      0
ATOM    986  CG1 VAL A  63      44.676  56.838  35.903  1.00  0.00           C0.      0
ATOM    987 HG11 VAL A  63      44.042  56.234  35.254  1.00  0.00           H0.      0
ATOM    988 HG12 VAL A  63      44.068  57.710  36.145  1.00  0.00           H0.      0
ATOM    989 HG13 VAL A  63      45.576  57.113  35.354  1.00  0.00           H0.      0
ATOM    990  CG2 VAL A  63      43.878  55.345  37.757  1.00  0.00           C0.      0
ATOM    991 HG21 VAL A  63      43.712  54.369  37.303  1.00  0.00           H0.      0
ATOM    992 HG22 VAL A  63      43.894  55.189  38.836  1.00  0.00           H0.      0
ATOM    993 HG23 VAL A  63      42.891  55.760  37.557  1.00  0.00           H0.      0
ATOM    994  C   VAL A  63      46.660  54.316  38.278  1.00  0.00           C0.      0
ATOM    995  O   VAL A  63      46.811  54.960  39.307  1.00  0.00           O0.      0
ATOM    996  N   ALA A  64      46.940  53.040  38.342  1.00  0.00           N0.      0
ATOM    997  H   ALA A  64      46.748  52.524  37.496  1.00  0.00           H0.      0
ATOM    998  CA  ALA A  64      47.692  52.357  39.418  1.00  0.00           C0.      0
ATOM    999  HA  ALA A  64      48.241  53.051  40.053  1.00  0.00           H0.      0
ATOM   1000  CB  ALA A  64      46.773  51.608  40.422  1.00  0.00           C0.      0
ATOM   1001  HB1 ALA A  64      45.977  50.987  40.012  1.00  0.00           H0.      0
ATOM   1002  HB2 ALA A  64      47.377  51.082  41.161  1.00  0.00           H0.      0
ATOM   1003  HB3 ALA A  64      46.313  52.385  41.032  1.00  0.00           H0.      0
ATOM   1004  C   ALA A  64      48.678  51.354  38.731  1.00  0.00           C0.      0
ATOM   1005  O   ALA A  64      48.481  50.153  38.712  1.00  0.00           O0.      0
ATOM   1006  N   CYS A  65      49.656  51.938  38.097  1.00  0.00           N0.      0
ATOM   1007  H   CYS A  65      49.718  52.946  38.091  1.00  0.00           H0.      0
ATOM   1008  CA  CYS A  65      50.598  51.140  37.260  1.00  0.00           C0.      0
ATOM   1009  HA  CYS A  65      50.147  50.649  36.397  1.00  0.00           H0.      0
ATOM   1010  CB  CYS A  65      51.673  52.087  36.712  1.00  0.00           C0.      0
ATOM   1011  HB2 CYS A  65      51.222  52.735  35.961  1.00  0.00           H0.      0
ATOM   1012  HB3 CYS A  65      52.151  52.692  37.483  1.00  0.00           H0.      0
ATOM   1013  SG  CYS A  65      52.992  51.260  35.753  1.00  0.00           S0.      0
ATOM   1014  HG  CYS A  65      53.733  50.733  36.732  1.00  0.00           H0.      0
ATOM   1015  C   CYS A  65      51.288  49.998  38.046  1.00  0.00           C0.      0
ATOM   1016  O   CYS A  65      51.432  48.949  37.439  1.00  0.00           O0.      0
ATOM   1017  N   GLY A  66      51.701  50.256  39.311  1.00  0.00           N0.      0
ATOM   1018  H   GLY A  66      51.499  51.198  39.614  1.00  0.00           H0.      0
ATOM   1019  CA  GLY A  66      52.715  49.550  39.983  1.00  0.00           C0.      0
ATOM   1020  HA2 GLY A  66      53.031  50.229  40.775  1.00  0.00           H0.      0
ATOM   1021  HA3 GLY A  66      52.279  48.626  40.363  1.00  0.00           H0.      0
ATOM   1022  C   GLY A  66      53.917  49.261  39.120  1.00  0.00           C0.      0
ATOM   1023  O   GLY A  66      54.538  50.168  38.611  1.00  0.00           O0.      0
ATOM   1024  N   THR A  67      54.179  47.902  38.912  1.00  0.00           N0.      0
ATOM   1025  H   THR A  67      53.513  47.301  39.376  1.00  0.00           H0.      0
ATOM   1026  CA  THR A  67      55.354  47.355  38.087  1.00  0.00           C0.      0
ATOM   1027  HA  THR A  67      56.188  48.057  38.047  1.00  0.00           H0.      0
ATOM   1028  CB  THR A  67      55.882  46.004  38.663  1.00  0.00           C0.      0
ATOM   1029  HB  THR A  67      56.771  45.747  38.088  1.00  0.00           H0.      0
ATOM   1030  CG2 THR A  67      56.332  46.154  40.143  1.00  0.00           C0.      0
ATOM   1031 HG21 THR A  67      56.894  47.082  40.248  1.00  0.00           H0.      0
ATOM   1032 HG22 THR A  67      55.467  46.012  40.792  1.00  0.00           H0.      0
ATOM   1033 HG23 THR A  67      57.011  45.310  40.264  1.00  0.00           H0.      0
ATOM   1034  OG1 THR A  67      54.795  45.116  38.460  1.00  0.00           O0.      0
ATOM   1035  HG1 THR A  67      55.229  44.271  38.317  1.00  0.00           H0.      0
ATOM   1036  C   THR A  67      55.040  47.180  36.597  1.00  0.00           C0.      0
ATOM   1037  O   THR A  67      55.809  46.659  35.817  1.00  0.00           O0.      0
ATOM   1038  N   GLY A  68      53.860  47.648  36.177  1.00  0.00           N0.      0
ATOM   1039  H   GLY A  68      53.330  48.124  36.893  1.00  0.00           H0.      0
ATOM   1040  CA  GLY A  68      53.325  47.743  34.807  1.00  0.00           C0.      0
ATOM   1041  HA2 GLY A  68      52.649  48.588  34.669  1.00  0.00           H0.      0
ATOM   1042  HA3 GLY A  68      54.141  47.855  34.093  1.00  0.00           H0.      0
ATOM   1043  C   GLY A  68      52.637  46.343  34.392  1.00  0.00           C0.      0
ATOM   1044  O   GLY A  68      52.138  46.177  33.292  1.00  0.00           O0.      0
ATOM   1045  N   VAL A  69      52.456  45.475  35.337  1.00  0.00           N0.      0
ATOM   1046  H   VAL A  69      52.909  45.626  36.227  1.00  0.00           H0.      0
ATOM   1047  CA  VAL A  69      51.878  44.104  35.141  1.00  0.00           C0.      0
ATOM   1048  HA  VAL A  69      52.544  43.661  34.401  1.00  0.00           H0.      0
ATOM   1049  CB  VAL A  69      51.870  43.251  36.444  1.00  0.00           C0.      0
ATOM   1050  HB  VAL A  69      51.058  42.531  36.345  1.00  0.00           H0.      0
ATOM   1051  CG1 VAL A  69      53.108  42.371  36.720  1.00  0.00           C0.      0
ATOM   1052 HG11 VAL A  69      53.763  43.048  37.268  1.00  0.00           H0.      0
ATOM   1053 HG12 VAL A  69      52.802  41.551  37.370  1.00  0.00           H0.      0
ATOM   1054 HG13 VAL A  69      53.506  42.013  35.771  1.00  0.00           H0.      0
ATOM   1055  CG2 VAL A  69      51.429  43.928  37.756  1.00  0.00           C0.      0
ATOM   1056 HG21 VAL A  69      52.095  44.721  38.095  1.00  0.00           H0.      0
ATOM   1057 HG22 VAL A  69      50.410  44.245  37.536  1.00  0.00           H0.      0
ATOM   1058 HG23 VAL A  69      51.389  43.265  38.621  1.00  0.00           H0.      0
ATOM   1059  C   VAL A  69      50.438  44.134  34.585  1.00  0.00           C0.      0
ATOM   1060  O   VAL A  69      50.052  43.151  33.965  1.00  0.00           O0.      0
ATOM   1061  N   ASP A  70      49.616  45.179  34.880  1.00  0.00           N0.      0
ATOM   1062  H   ASP A  70      49.942  45.978  35.405  1.00  0.00           H0.      0
ATOM   1063  CA  ASP A  70      48.232  45.297  34.239  1.00  0.00           C0.      0
ATOM   1064  HA  ASP A  70      47.859  44.277  34.150  1.00  0.00           H0.      0
ATOM   1065  CB  ASP A  70      47.254  46.016  35.146  1.00  0.00           C0.      0
ATOM   1066  HB2 ASP A  70      47.818  46.912  35.403  1.00  0.00           H0.      0
ATOM   1067  HB3 ASP A  70      46.277  46.295  34.751  1.00  0.00           H0.      0
ATOM   1068  CG  ASP A  70      46.983  45.261  36.394  1.00  0.00           C0.      0
ATOM   1069  OD1 ASP A  70      47.031  45.946  37.432  1.00  0.00           O0.      0
ATOM   1070  OD2 ASP A  70      46.769  44.010  36.454  1.00  0.00           O0.      0
ATOM   1071  C   ASP A  70      48.369  46.006  32.909  1.00  0.00           C0.      0
ATOM   1072  O   ASP A  70      47.746  45.487  31.923  1.00  0.00           O0.      0
ATOM   1073  N   SER A  71      49.249  47.007  32.705  1.00  0.00           N0.      0
ATOM   1074  H   SER A  71      49.792  47.359  33.480  1.00  0.00           H0.      0
ATOM   1075  CA  SER A  71      49.458  47.774  31.491  1.00  0.00           C0.      0
ATOM   1076  HA  SER A  71      48.544  48.308  31.234  1.00  0.00           H0.      0
ATOM   1077  CB  SER A  71      50.533  48.854  31.786  1.00  0.00           C0.      0
ATOM   1078  HB2 SER A  71      51.449  48.345  32.086  1.00  0.00           H0.      0
ATOM   1079  HB3 SER A  71      50.608  49.526  30.931  1.00  0.00           H0.      0
ATOM   1080  OG  SER A  71      50.044  49.656  32.840  1.00  0.00           O0.      0
ATOM   1081  HG  SER A  71      50.149  49.356  33.745  1.00  0.00           H0.      0
ATOM   1082  C   SER A  71      49.970  47.019  30.295  1.00  0.00           C0.      0
ATOM   1083  O   SER A  71      49.616  47.354  29.183  1.00  0.00           O0.      0
ATOM   1084  N   ILE A  72      50.681  45.945  30.462  1.00  0.00           N0.      0
ATOM   1085  H   ILE A  72      50.705  45.584  31.405  1.00  0.00           H0.      0
ATOM   1086  CA  ILE A  72      51.192  45.014  29.393  1.00  0.00           C0.      0
ATOM   1087  HA  ILE A  72      51.816  45.603  28.721  1.00  0.00           H0.      0
ATOM   1088  CB  ILE A  72      52.098  43.950  30.002  1.00  0.00           C0.      0
ATOM   1089  HB  ILE A  72      51.659  43.481  30.883  1.00  0.00           H0.      0
ATOM   1090  CG2 ILE A  72      52.283  42.735  29.063  1.00  0.00           C0.      0
ATOM   1091 HG21 ILE A  72      52.461  43.021  28.026  1.00  0.00           H0.      0
ATOM   1092 HG22 ILE A  72      53.126  42.118  29.374  1.00  0.00           H0.      0
ATOM   1093 HG23 ILE A  72      51.423  42.066  29.106  1.00  0.00           H0.      0
ATOM   1094  CG1 ILE A  72      53.369  44.602  30.561  1.00  0.00           C0.      0
ATOM   1095 HG12 ILE A  72      53.153  45.603  30.935  1.00  0.00           H0.      0
ATOM   1096 HG13 ILE A  72      53.758  43.945  31.339  1.00  0.00           H0.      0
ATOM   1097  CD1 ILE A  72      54.269  44.750  29.317  1.00  0.00           C0.      0
ATOM   1098 HD11 ILE A  72      54.733  43.778  29.148  1.00  0.00           H0.      0
ATOM   1099 HD12 ILE A  72      53.708  44.984  28.412  1.00  0.00           H0.      0
ATOM   1100 HD13 ILE A  72      55.053  45.504  29.393  1.00  0.00           H0.      0
ATOM   1101  C   ILE A  72      50.006  44.418  28.528  1.00  0.00           C0.      0
ATOM   1102  O   ILE A  72      50.146  44.569  27.313  1.00  0.00           O0.      0
ATOM   1103  N   MET A  73      48.979  43.870  29.039  1.00  0.00           N0.      0
ATOM   1104  H   MET A  73      48.941  43.735  30.039  1.00  0.00           H0.      0
ATOM   1105  CA  MET A  73      47.859  43.468  28.142  1.00  0.00           C0.      0
ATOM   1106  HA  MET A  73      48.376  42.768  27.485  1.00  0.00           H0.      0
ATOM   1107  CB  MET A  73      46.844  42.629  28.965  1.00  0.00           C0.      0
ATOM   1108  HB2 MET A  73      46.246  42.053  28.259  1.00  0.00           H0.      0
ATOM   1109  HB3 MET A  73      47.354  41.996  29.691  1.00  0.00           H0.      0
ATOM   1110  CG  MET A  73      45.844  43.540  29.807  1.00  0.00           C0.      0
ATOM   1111  HG2 MET A  73      46.337  44.251  30.470  1.00  0.00           H0.      0
ATOM   1112  HG3 MET A  73      45.108  44.136  29.267  1.00  0.00           H0.      0
ATOM   1113  SD  MET A  73      45.008  42.519  30.991  1.00  0.00           S0.      0
ATOM   1114  CE  MET A  73      46.312  42.576  32.254  1.00  0.00           C0.      0
ATOM   1115  HE1 MET A  73      45.860  43.203  33.023  1.00  0.00           H0.      0
ATOM   1116  HE2 MET A  73      46.430  41.551  32.605  1.00  0.00           H0.      0
ATOM   1117  HE3 MET A  73      47.259  42.889  31.814  1.00  0.00           H0.      0
ATOM   1118  C   MET A  73      47.169  44.503  27.269  1.00  0.00           C0.      0
ATOM   1119  O   MET A  73      46.436  44.151  26.357  1.00  0.00           O0.      0
ATOM   1120  N   LEU A  74      47.404  45.782  27.554  1.00  0.00           N0.      0
ATOM   1121  H   LEU A  74      47.778  45.938  28.480  1.00  0.00           H0.      0
ATOM   1122  CA  LEU A  74      46.977  46.894  26.676  1.00  0.00           C0.      0
ATOM   1123  HA  LEU A  74      46.001  46.750  26.213  1.00  0.00           H0.      0
ATOM   1124  CB  LEU A  74      46.799  48.037  27.644  1.00  0.00           C0.      0
ATOM   1125  HB2 LEU A  74      47.725  48.370  28.113  1.00  0.00           H0.      0
ATOM   1126  HB3 LEU A  74      46.470  48.918  27.093  1.00  0.00           H0.      0
ATOM   1127  CG  LEU A  74      45.708  47.724  28.670  1.00  0.00           C0.      0
ATOM   1128  HG  LEU A  74      45.849  46.801  29.233  1.00  0.00           H0.      0
ATOM   1129  CD1 LEU A  74      45.763  48.964  29.628  1.00  0.00           C0.      0
ATOM   1130 HD11 LEU A  74      44.879  48.993  30.265  1.00  0.00           H0.      0
ATOM   1131 HD12 LEU A  74      46.716  49.037  30.151  1.00  0.00           H0.      0
ATOM   1132 HD13 LEU A  74      45.727  49.829  28.966  1.00  0.00           H0.      0
ATOM   1133  CD2 LEU A  74      44.305  47.648  28.001  1.00  0.00           C0.      0
ATOM   1134 HD21 LEU A  74      44.092  46.676  27.555  1.00  0.00           H0.      0
ATOM   1135 HD22 LEU A  74      43.565  47.965  28.735  1.00  0.00           H0.      0
ATOM   1136 HD23 LEU A  74      44.257  48.388  27.203  1.00  0.00           H0.      0
ATOM   1137  C   LEU A  74      47.913  47.128  25.514  1.00  0.00           C0.      0
ATOM   1138  O   LEU A  74      47.498  47.249  24.354  1.00  0.00           O0.      0
ATOM   1139  N   VAL A  75      49.255  47.075  25.794  1.00  0.00           N0.      0
ATOM   1140  H   VAL A  75      49.405  46.839  26.764  1.00  0.00           H0.      0
ATOM   1141  CA  VAL A  75      50.362  47.178  24.813  1.00  0.00           C0.      0
ATOM   1142  HA  VAL A  75      50.216  48.082  24.223  1.00  0.00           H0.      0
ATOM   1143  CB  VAL A  75      51.709  47.143  25.503  1.00  0.00           C0.      0
ATOM   1144  HB  VAL A  75      51.840  46.207  26.047  1.00  0.00           H0.      0
ATOM   1145  CG1 VAL A  75      52.730  47.231  24.437  1.00  0.00           C0.      0
ATOM   1146 HG11 VAL A  75      52.862  46.262  23.955  1.00  0.00           H0.      0
ATOM   1147 HG12 VAL A  75      52.424  47.992  23.719  1.00  0.00           H0.      0
ATOM   1148 HG13 VAL A  75      53.640  47.514  24.966  1.00  0.00           H0.      0
ATOM   1149  CG2 VAL A  75      52.070  48.198  26.547  1.00  0.00           C0.      0
ATOM   1150 HG21 VAL A  75      51.819  49.210  26.230  1.00  0.00           H0.      0
ATOM   1151 HG22 VAL A  75      51.421  47.922  27.378  1.00  0.00           H0.      0
ATOM   1152 HG23 VAL A  75      53.138  48.169  26.761  1.00  0.00           H0.      0
ATOM   1153  C   VAL A  75      50.401  45.963  23.825  1.00  0.00           C0.      0
ATOM   1154  O   VAL A  75      50.415  46.127  22.612  1.00  0.00           O0.      0
ATOM   1155  N   GLU A  76      50.151  44.752  24.334  1.00  0.00           N0.      0
ATOM   1156  H   GLU A  76      49.984  44.606  25.320  1.00  0.00           H0.      0
ATOM   1157  CA  GLU A  76      50.055  43.484  23.501  1.00  0.00           C0.      0
ATOM   1158  HA  GLU A  76      50.875  43.563  22.787  1.00  0.00           H0.      0
ATOM   1159  CB  GLU A  76      50.278  42.308  24.437  1.00  0.00           C0.      0
ATOM   1160  HB2 GLU A  76      49.568  42.494  25.243  1.00  0.00           H0.      0
ATOM   1161  HB3 GLU A  76      50.079  41.313  24.040  1.00  0.00           H0.      0
ATOM   1162  CG  GLU A  76      51.645  42.215  25.130  1.00  0.00           C0.      0
ATOM   1163  HG2 GLU A  76      52.012  43.213  25.370  1.00  0.00           H0.      0
ATOM   1164  HG3 GLU A  76      51.483  41.714  26.084  1.00  0.00           H0.      0
ATOM   1165  CD  GLU A  76      52.745  41.523  24.375  1.00  0.00           C0.      0
ATOM   1166  OE1 GLU A  76      52.938  41.742  23.121  1.00  0.00           O0.      0
ATOM   1167  OE2 GLU A  76      53.551  40.824  24.985  1.00  0.00           O0.      0
ATOM   1168  C   GLU A  76      48.749  43.377  22.685  1.00  0.00           C0.      0
ATOM   1169  O   GLU A  76      48.590  42.490  21.868  1.00  0.00           O0.      0
ATOM   1170  N   GLU A  77      47.701  44.207  22.991  1.00  0.00           N0.      0
ATOM   1171  H   GLU A  77      47.879  44.905  23.700  1.00  0.00           H0.      0
ATOM   1172  CA  GLU A  77      46.512  44.449  22.120  1.00  0.00           C0.      0
ATOM   1173  HA  GLU A  77      46.275  43.501  21.637  1.00  0.00           H0.      0
ATOM   1174  CB  GLU A  77      45.302  44.700  23.037  1.00  0.00           C0.      0
ATOM   1175  HB2 GLU A  77      45.210  44.075  23.925  1.00  0.00           H0.      0
ATOM   1176  HB3 GLU A  77      45.398  45.731  23.377  1.00  0.00           H0.      0
ATOM   1177  CG  GLU A  77      43.936  44.552  22.372  1.00  0.00           C0.      0
ATOM   1178  HG2 GLU A  77      43.263  44.666  23.222  1.00  0.00           H0.      0
ATOM   1179  HG3 GLU A  77      43.717  45.421  21.752  1.00  0.00           H0.      0
ATOM   1180  CD  GLU A  77      43.539  43.200  21.708  1.00  0.00           C0.      0
ATOM   1181  OE1 GLU A  77      44.115  42.102  21.979  1.00  0.00           O0.      0
ATOM   1182  OE2 GLU A  77      42.590  43.255  20.861  1.00  0.00           O0.      0
ATOM   1183  C   GLU A  77      46.777  45.521  21.008  1.00  0.00           C0.      0
ATOM   1184  O   GLU A  77      45.872  45.810  20.168  1.00  0.00           O0.      0
ATOM   1185  N   GLY A  78      47.961  46.151  20.987  1.00  0.00           N0.      0
ATOM   1186  H   GLY A  78      48.633  45.936  21.710  1.00  0.00           H0.      0
ATOM   1187  CA  GLY A  78      48.373  47.278  20.059  1.00  0.00           C0.      0
ATOM   1188  HA2 GLY A  78      49.458  47.380  20.090  1.00  0.00           H0.      0
ATOM   1189  HA3 GLY A  78      48.117  46.959  19.049  1.00  0.00           H0.      0
ATOM   1190  C   GLY A  78      47.708  48.643  20.288  1.00  0.00           C0.      0
ATOM   1191  O   GLY A  78      48.235  49.640  19.656  1.00  0.00           O0.      0
ATOM   1192  N   PHE A  79      46.690  48.761  21.183  1.00  0.00           N0.      0
ATOM   1193  H   PHE A  79      46.385  47.910  21.634  1.00  0.00           H0.      0
ATOM   1194  CA  PHE A  79      46.155  50.055  21.651  1.00  0.00           C0.      0
ATOM   1195  HA  PHE A  79      45.615  50.556  20.847  1.00  0.00           H0.      0
ATOM   1196  CB  PHE A  79      45.312  49.700  22.853  1.00  0.00           C0.      0
ATOM   1197  HB2 PHE A  79      46.057  49.284  23.531  1.00  0.00           H0.      0
ATOM   1198  HB3 PHE A  79      44.960  50.579  23.392  1.00  0.00           H0.      0
ATOM   1199  CG  PHE A  79      44.056  48.940  22.675  1.00  0.00           C0.      0
ATOM   1200  CD1 PHE A  79      43.505  48.612  21.344  1.00  0.00           C0.      0
ATOM   1201  HD1 PHE A  79      43.954  48.967  20.428  1.00  0.00           H0.      0
ATOM   1202  CE1 PHE A  79      42.299  47.870  21.226  1.00  0.00           C0.      0
ATOM   1203  HE1 PHE A  79      41.903  47.597  20.259  1.00  0.00           H0.      0
ATOM   1204  CZ  PHE A  79      41.723  47.277  22.389  1.00  0.00           C0.      0
ATOM   1205  HZ  PHE A  79      40.926  46.548  22.365  1.00  0.00           H0.      0
ATOM   1206  CE2 PHE A  79      42.319  47.474  23.649  1.00  0.00           C0.      0
ATOM   1207  HE2 PHE A  79      41.963  46.832  24.442  1.00  0.00           H0.      0
ATOM   1208  CD2 PHE A  79      43.440  48.284  23.780  1.00  0.00           C0.      0
ATOM   1209  HD2 PHE A  79      43.772  48.373  24.804  1.00  0.00           H0.      0
ATOM   1210  C   PHE A  79      47.319  51.009  22.228  1.00  0.00           C0.      0
ATOM   1211  O   PHE A  79      48.419  50.570  22.483  1.00  0.00           O0.      0
ATOM   1212  N   SER A  80      46.989  52.271  22.289  1.00  0.00           N0.      0
ATOM   1213  H   SER A  80      46.021  52.545  22.198  1.00  0.00           H0.      0
ATOM   1214  CA  SER A  80      47.863  53.367  22.653  1.00  0.00           C0.      0
ATOM   1215  HA  SER A  80      48.870  53.051  22.382  1.00  0.00           H0.      0
ATOM   1216  CB  SER A  80      47.503  54.670  21.848  1.00  0.00           C0.      0
ATOM   1217  HB2 SER A  80      46.600  55.122  22.260  1.00  0.00           H0.      0
ATOM   1218  HB3 SER A  80      48.254  55.457  21.927  1.00  0.00           H0.      0
ATOM   1219  OG  SER A  80      47.262  54.314  20.528  1.00  0.00           O0.      0
ATOM   1220  HG  SER A  80      46.303  54.274  20.528  1.00  0.00           H0.      0
ATOM   1221  C   SER A  80      47.879  53.603  24.147  1.00  0.00           C0.      0
ATOM   1222  O   SER A  80      46.965  54.347  24.585  1.00  0.00           O0.      0
ATOM   1223  N   VAL A  81      48.830  53.063  24.891  1.00  0.00           N0.      0
ATOM   1224  H   VAL A  81      49.592  52.678  24.352  1.00  0.00           H0.      0
ATOM   1225  CA  VAL A  81      48.997  53.107  26.352  1.00  0.00           C0.      0
ATOM   1226  HA  VAL A  81      48.025  52.986  26.830  1.00  0.00           H0.      0
ATOM   1227  CB  VAL A  81      49.739  51.802  26.940  1.00  0.00           C0.      0
ATOM   1228  HB  VAL A  81      50.813  51.846  26.756  1.00  0.00           H0.      0
ATOM   1229  CG1 VAL A  81      49.339  51.474  28.396  1.00  0.00           C0.      0
ATOM   1230 HG11 VAL A  81      49.937  50.657  28.802  1.00  0.00           H0.      0
ATOM   1231 HG12 VAL A  81      49.450  52.373  29.002  1.00  0.00           H0.      0
ATOM   1232 HG13 VAL A  81      48.320  51.086  28.415  1.00  0.00           H0.      0
ATOM   1233  CG2 VAL A  81      49.210  50.501  26.190  1.00  0.00           C0.      0
ATOM   1234 HG21 VAL A  81      49.497  50.562  25.140  1.00  0.00           H0.      0
ATOM   1235 HG22 VAL A  81      49.533  49.583  26.683  1.00  0.00           H0.      0
ATOM   1236 HG23 VAL A  81      48.124  50.479  26.101  1.00  0.00           H0.      0
ATOM   1237  C   VAL A  81      49.738  54.321  26.944  1.00  0.00           C0.      0
ATOM   1238  O   VAL A  81      50.807  54.746  26.495  1.00  0.00           O0.      0
ATOM   1239  N   THR A  82      49.140  54.765  28.030  1.00  0.00           N0.      0
ATOM   1240  H   THR A  82      48.172  54.522  28.181  1.00  0.00           H0.      0
ATOM   1241  CA  THR A  82      49.826  55.557  29.056  1.00  0.00           C0.      0
ATOM   1242  HA  THR A  82      50.883  55.611  28.796  1.00  0.00           H0.      0
ATOM   1243  CB  THR A  82      49.205  56.986  28.984  1.00  0.00           C0.      0
ATOM   1244  HB  THR A  82      48.145  56.853  29.203  1.00  0.00           H0.      0
ATOM   1245  CG2 THR A  82      49.908  57.853  30.013  1.00  0.00           C0.      0
ATOM   1246 HG21 THR A  82      49.373  58.803  30.020  1.00  0.00           H0.      0
ATOM   1247 HG22 THR A  82      49.869  57.408  31.007  1.00  0.00           H0.      0
ATOM   1248 HG23 THR A  82      50.957  57.856  29.716  1.00  0.00           H0.      0
ATOM   1249  OG1 THR A  82      49.388  57.503  27.717  1.00  0.00           O0.      0
ATOM   1250  HG1 THR A  82      48.916  57.064  27.005  1.00  0.00           H0.      0
ATOM   1251  C   THR A  82      49.597  54.782  30.354  1.00  0.00           C0.      0
ATOM   1252  O   THR A  82      48.549  54.129  30.563  1.00  0.00           O0.      0
ATOM   1253  N   SER A  83      50.541  54.790  31.280  1.00  0.00           N0.      0
ATOM   1254  H   SER A  83      51.488  55.111  31.138  1.00  0.00           H0.      0
ATOM   1255  CA  SER A  83      50.320  54.196  32.636  1.00  0.00           C0.      0
ATOM   1256  HA  SER A  83      49.255  54.190  32.872  1.00  0.00           H0.      0
ATOM   1257  CB  SER A  83      50.894  52.818  32.621  1.00  0.00           C0.      0
ATOM   1258  HB2 SER A  83      50.759  52.462  33.642  1.00  0.00           H0.      0
ATOM   1259  HB3 SER A  83      50.317  52.266  31.880  1.00  0.00           H0.      0
ATOM   1260  OG  SER A  83      52.270  52.835  32.200  1.00  0.00           O0.      0
ATOM   1261  HG  SER A  83      52.906  53.329  32.723  1.00  0.00           H0.      0
ATOM   1262  C   SER A  83      51.060  55.008  33.732  1.00  0.00           C0.      0
ATOM   1263  O   SER A  83      52.090  55.437  33.542  1.00  0.00           O0.      0
ATOM   1264  N   VAL A  84      50.463  55.303  34.912  1.00  0.00           N0.      0
ATOM   1265  H   VAL A  84      49.706  54.653  35.067  1.00  0.00           H0.      0
ATOM   1266  CA  VAL A  84      50.883  56.212  36.019  1.00  0.00           C0.      0
ATOM   1267  HA  VAL A  84      51.958  56.293  35.859  1.00  0.00           H0.      0
ATOM   1268  CB  VAL A  84      50.321  57.698  35.825  1.00  0.00           C0.      0
ATOM   1269  HB  VAL A  84      50.802  58.380  36.527  1.00  0.00           H0.      0
ATOM   1270  CG1 VAL A  84      50.518  58.227  34.444  1.00  0.00           C0.      0
ATOM   1271 HG11 VAL A  84      49.929  57.703  33.691  1.00  0.00           H0.      0
ATOM   1272 HG12 VAL A  84      50.312  59.295  34.372  1.00  0.00           H0.      0
ATOM   1273 HG13 VAL A  84      51.575  58.161  34.184  1.00  0.00           H0.      0
ATOM   1274  CG2 VAL A  84      48.817  57.742  36.092  1.00  0.00           C0.      0
ATOM   1275 HG21 VAL A  84      48.535  58.780  36.267  1.00  0.00           H0.      0
ATOM   1276 HG22 VAL A  84      48.259  57.305  35.264  1.00  0.00           H0.      0
ATOM   1277 HG23 VAL A  84      48.684  57.166  37.008  1.00  0.00           H0.      0
ATOM   1278  C   VAL A  84      50.655  55.631  37.449  1.00  0.00           C0.      0
ATOM   1279  O   VAL A  84      49.817  54.801  37.688  1.00  0.00           O0.      0
ATOM   1280  N   ASP A  85      51.352  56.149  38.427  1.00  0.00           N0.      0
ATOM   1281  H   ASP A  85      51.899  56.964  38.189  1.00  0.00           H0.      0
ATOM   1282  CA  ASP A  85      51.376  55.695  39.876  1.00  0.00           C0.      0
ATOM   1283  HA  ASP A  85      50.340  55.526  40.168  1.00  0.00           H0.      0
ATOM   1284  CB  ASP A  85      52.103  54.371  39.853  1.00  0.00           C0.      0
ATOM   1285  HB2 ASP A  85      51.609  53.742  39.112  1.00  0.00           H0.      0
ATOM   1286  HB3 ASP A  85      53.149  54.460  39.559  1.00  0.00           H0.      0
ATOM   1287  CG  ASP A  85      51.929  53.559  41.080  1.00  0.00           C0.      0
ATOM   1288  OD1 ASP A  85      51.179  52.562  41.084  1.00  0.00           O0.      0
ATOM   1289  OD2 ASP A  85      52.519  53.944  42.072  1.00  0.00           O0.      0
ATOM   1290  C   ASP A  85      52.140  56.727  40.795  1.00  0.00           C0.      0
ATOM   1291  O   ASP A  85      52.911  57.585  40.280  1.00  0.00           O0.      0
ATOM   1292  N   ALA A  86      51.943  56.655  42.127  1.00  0.00           N0.      0
ATOM   1293  H   ALA A  86      51.278  55.972  42.460  1.00  0.00           H0.      0
ATOM   1294  CA  ALA A  86      52.668  57.398  43.127  1.00  0.00           C0.      0
ATOM   1295  HA  ALA A  86      52.825  58.361  42.640  1.00  0.00           H0.      0
ATOM   1296  CB  ALA A  86      51.695  57.594  44.315  1.00  0.00           C0.      0
ATOM   1297  HB1 ALA A  86      50.818  58.184  44.046  1.00  0.00           H0.      0
ATOM   1298  HB2 ALA A  86      51.393  56.651  44.770  1.00  0.00           H0.      0
ATOM   1299  HB3 ALA A  86      52.303  58.082  45.077  1.00  0.00           H0.      0
ATOM   1300  C   ALA A  86      54.051  56.964  43.583  1.00  0.00           C0.      0
ATOM   1301  O   ALA A  86      54.728  57.742  44.324  1.00  0.00           O0.      0
ATOM   1302  N   SER A  87      54.379  55.703  43.351  1.00  0.00           N0.      0
ATOM   1303  H   SER A  87      53.733  55.084  42.881  1.00  0.00           H0.      0
ATOM   1304  CA  SER A  87      55.687  55.040  43.848  1.00  0.00           C0.      0
ATOM   1305  HA  SER A  87      56.133  55.592  44.675  1.00  0.00           H0.      0
ATOM   1306  CB  SER A  87      55.551  53.633  44.377  1.00  0.00           C0.      0
ATOM   1307  HB2 SER A  87      55.027  53.605  45.332  1.00  0.00           H0.      0
ATOM   1308  HB3 SER A  87      55.157  52.976  43.602  1.00  0.00           H0.      0
ATOM   1309  OG  SER A  87      56.833  53.012  44.690  1.00  0.00           O0.      0
ATOM   1310  HG  SER A  87      57.307  53.520  45.353  1.00  0.00           H0.      0
ATOM   1311  C   SER A  87      56.718  54.951  42.820  1.00  0.00           C0.      0
ATOM   1312  O   SER A  87      56.532  54.167  41.872  1.00  0.00           O0.      0
ATOM   1313  N   ASP A  88      57.877  55.648  43.065  1.00  0.00           N0.      0
ATOM   1314  H   ASP A  88      57.988  56.247  43.870  1.00  0.00           H0.      0
ATOM   1315  CA  ASP A  88      59.056  55.515  42.108  1.00  0.00           C0.      0
ATOM   1316  HA  ASP A  88      58.606  55.729  41.138  1.00  0.00           H0.      0
ATOM   1317  CB  ASP A  88      60.210  56.515  42.332  1.00  0.00           C0.      0
ATOM   1318  HB2 ASP A  88      61.037  56.112  41.747  1.00  0.00           H0.      0
ATOM   1319  HB3 ASP A  88      60.072  57.519  41.931  1.00  0.00           H0.      0
ATOM   1320  CG  ASP A  88      60.758  56.593  43.788  1.00  0.00           C0.      0
ATOM   1321  OD1 ASP A  88      60.030  56.675  44.782  1.00  0.00           O0.      0
ATOM   1322  OD2 ASP A  88      62.004  56.522  43.961  1.00  0.00           O0.      0
ATOM   1323  C   ASP A  88      59.527  54.100  42.054  1.00  0.00           C0.      0
ATOM   1324  O   ASP A  88      59.771  53.635  40.951  1.00  0.00           O0.      0
ATOM   1325  N   LYS A  89      59.699  53.411  43.222  1.00  0.00           N0.      0
ATOM   1326  H   LYS A  89      59.590  53.904  44.097  1.00  0.00           H0.      0
ATOM   1327  CA  LYS A  89      60.260  52.000  43.325  1.00  0.00           C0.      0
ATOM   1328  HA  LYS A  89      61.188  51.880  42.767  1.00  0.00           H0.      0
ATOM   1329  CB  LYS A  89      60.392  51.609  44.833  1.00  0.00           C0.      0
ATOM   1330  HB2 LYS A  89      59.496  51.881  45.391  1.00  0.00           H0.      0
ATOM   1331  HB3 LYS A  89      60.825  50.614  44.943  1.00  0.00           H0.      0
ATOM   1332  CG  LYS A  89      61.480  52.461  45.581  1.00  0.00           C0.      0
ATOM   1333  HG2 LYS A  89      61.028  53.445  45.701  1.00  0.00           H0.      0
ATOM   1334  HG3 LYS A  89      61.604  52.101  46.602  1.00  0.00           H0.      0
ATOM   1335  CD  LYS A  89      62.935  52.488  45.023  1.00  0.00           C0.      0
ATOM   1336  HD2 LYS A  89      63.253  51.482  44.747  1.00  0.00           H0.      0
ATOM   1337  HD3 LYS A  89      63.030  52.985  44.058  1.00  0.00           H0.      0
ATOM   1338  CE  LYS A  89      63.884  53.157  46.045  1.00  0.00           C0.      0
ATOM   1339  HE2 LYS A  89      63.535  54.181  46.177  1.00  0.00           H0.      0
ATOM   1340  HE3 LYS A  89      63.701  52.748  47.038  1.00  0.00           H0.      0
ATOM   1341  NZ  LYS A  89      65.272  53.086  45.694  1.00  0.00           N0.      0
ATOM   1342  HZ1 LYS A  89      65.552  52.116  45.682  1.00  0.00           H0.      0
ATOM   1343  HZ2 LYS A  89      65.491  53.404  44.760  1.00  0.00           H0.      0
ATOM   1344  HZ3 LYS A  89      65.832  53.620  46.343  1.00  0.00           H0.      0
ATOM   1345  C   LYS A  89      59.350  50.902  42.736  1.00  0.00           C0.      0
ATOM   1346  O   LYS A  89      59.874  49.892  42.306  1.00  0.00           O0.      0
ATOM   1347  N   MET A  90      58.077  51.164  42.672  1.00  0.00           N0.      0
ATOM   1348  H   MET A  90      57.718  51.929  43.225  1.00  0.00           H0.      0
ATOM   1349  CA  MET A  90      57.200  50.320  41.797  1.00  0.00           C0.      0
ATOM   1350  HA  MET A  90      57.376  49.252  41.921  1.00  0.00           H0.      0
ATOM   1351  CB  MET A  90      55.748  50.463  42.222  1.00  0.00           C0.      0
ATOM   1352  HB2 MET A  90      55.457  51.512  42.165  1.00  0.00           H0.      0
ATOM   1353  HB3 MET A  90      55.084  49.901  41.564  1.00  0.00           H0.      0
ATOM   1354  CG  MET A  90      55.442  49.921  43.702  1.00  0.00           C0.      0
ATOM   1355  HG2 MET A  90      56.131  50.356  44.426  1.00  0.00           H0.      0
ATOM   1356  HG3 MET A  90      54.434  50.236  43.969  1.00  0.00           H0.      0
ATOM   1357  SD  MET A  90      55.639  48.092  43.747  1.00  0.00           S0.      0
ATOM   1358  CE  MET A  90      54.079  47.544  43.183  1.00  0.00           C0.      0
ATOM   1359  HE1 MET A  90      53.334  48.231  43.585  1.00  0.00           H0.      0
ATOM   1360  HE2 MET A  90      54.110  47.561  42.094  1.00  0.00           H0.      0
ATOM   1361  HE3 MET A  90      53.709  46.581  43.535  1.00  0.00           H0.      0
ATOM   1362  C   MET A  90      57.407  50.640  40.284  1.00  0.00           C0.      0
ATOM   1363  O   MET A  90      57.828  49.726  39.561  1.00  0.00           O0.      0
ATOM   1364  N   LEU A  91      57.373  51.915  39.863  1.00  0.00           N0.      0
ATOM   1365  H   LEU A  91      57.149  52.613  40.558  1.00  0.00           H0.      0
ATOM   1366  CA  LEU A  91      57.556  52.345  38.513  1.00  0.00           C0.      0
ATOM   1367  HA  LEU A  91      56.783  51.863  37.914  1.00  0.00           H0.      0
ATOM   1368  CB  LEU A  91      57.217  53.880  38.408  1.00  0.00           C0.      0
ATOM   1369  HB2 LEU A  91      57.886  54.414  39.082  1.00  0.00           H0.      0
ATOM   1370  HB3 LEU A  91      57.542  54.296  37.454  1.00  0.00           H0.      0
ATOM   1371  CG  LEU A  91      55.729  54.290  38.604  1.00  0.00           C0.      0
ATOM   1372  HG  LEU A  91      55.330  53.961  39.563  1.00  0.00           H0.      0
ATOM   1373  CD1 LEU A  91      55.697  55.833  38.504  1.00  0.00           C0.      0
ATOM   1374 HD11 LEU A  91      56.518  56.205  39.118  1.00  0.00           H0.      0
ATOM   1375 HD12 LEU A  91      55.759  56.245  37.496  1.00  0.00           H0.      0
ATOM   1376 HD13 LEU A  91      54.757  56.165  38.944  1.00  0.00           H0.      0
ATOM   1377  CD2 LEU A  91      54.864  53.680  37.492  1.00  0.00           C0.      0
ATOM   1378 HD21 LEU A  91      53.885  54.151  37.577  1.00  0.00           H0.      0
ATOM   1379 HD22 LEU A  91      55.255  53.968  36.516  1.00  0.00           H0.      0
ATOM   1380 HD23 LEU A  91      54.844  52.595  37.396  1.00  0.00           H0.      0
ATOM   1381  C   LEU A  91      58.930  52.023  37.898  1.00  0.00           C0.      0
ATOM   1382  O   LEU A  91      58.858  51.655  36.698  1.00  0.00           O0.      0
ATOM   1383  N   LYS A  92      60.036  52.003  38.596  1.00  0.00           N0.      0
ATOM   1384  H   LYS A  92      59.912  52.301  39.553  1.00  0.00           H0.      0
ATOM   1385  CA  LYS A  92      61.276  51.454  38.192  1.00  0.00           C0.      0
ATOM   1386  HA  LYS A  92      61.826  52.198  37.616  1.00  0.00           H0.      0
ATOM   1387  CB  LYS A  92      62.201  51.147  39.366  1.00  0.00           C0.      0
ATOM   1388  HB2 LYS A  92      62.170  52.086  39.919  1.00  0.00           H0.      0
ATOM   1389  HB3 LYS A  92      61.720  50.448  40.050  1.00  0.00           H0.      0
ATOM   1390  CG  LYS A  92      63.608  50.616  39.057  1.00  0.00           C0.      0
ATOM   1391  HG2 LYS A  92      63.519  49.577  38.740  1.00  0.00           H0.      0
ATOM   1392  HG3 LYS A  92      63.947  51.153  38.170  1.00  0.00           H0.      0
ATOM   1393  CD  LYS A  92      64.595  50.738  40.175  1.00  0.00           C0.      0
ATOM   1394  HD2 LYS A  92      64.589  51.732  40.621  1.00  0.00           H0.      0
ATOM   1395  HD3 LYS A  92      64.289  50.032  40.947  1.00  0.00           H0.      0
ATOM   1396  CE  LYS A  92      65.990  50.458  39.713  1.00  0.00           C0.      0
ATOM   1397  HE2 LYS A  92      66.088  49.437  39.346  1.00  0.00           H0.      0
ATOM   1398  HE3 LYS A  92      66.288  51.128  38.907  1.00  0.00           H0.      0
ATOM   1399  NZ  LYS A  92      66.908  50.739  40.850  1.00  0.00           N0.      0
ATOM   1400  HZ1 LYS A  92      66.695  50.099  41.602  1.00  0.00           H0.      0
ATOM   1401  HZ2 LYS A  92      67.849  50.558  40.531  1.00  0.00           H0.      0
ATOM   1402  HZ3 LYS A  92      66.724  51.656  41.232  1.00  0.00           H0.      0
ATOM   1403  C   LYS A  92      61.173  50.187  37.332  1.00  0.00           C0.      0
ATOM   1404  O   LYS A  92      61.675  50.046  36.203  1.00  0.00           O0.      0
ATOM   1405  N   TYR A  93      60.428  49.187  37.781  1.00  0.00           N0.      0
ATOM   1406  H   TYR A  93      59.870  49.334  38.610  1.00  0.00           H0.      0
ATOM   1407  CA  TYR A  93      60.206  47.874  37.107  1.00  0.00           C0.      0
ATOM   1408  HA  TYR A  93      61.171  47.514  36.751  1.00  0.00           H0.      0
ATOM   1409  CB  TYR A  93      59.674  46.890  38.126  1.00  0.00           C0.      0
ATOM   1410  HB2 TYR A  93      58.714  47.180  38.554  1.00  0.00           H0.      0
ATOM   1411  HB3 TYR A  93      59.531  45.900  37.694  1.00  0.00           H0.      0
ATOM   1412  CG  TYR A  93      60.700  46.683  39.158  1.00  0.00           C0.      0
ATOM   1413  CD1 TYR A  93      60.476  47.192  40.470  1.00  0.00           C0.      0
ATOM   1414  HD1 TYR A  93      59.587  47.799  40.560  1.00  0.00           H0.      0
ATOM   1415  CE1 TYR A  93      61.368  46.988  41.491  1.00  0.00           C0.      0
ATOM   1416  HE1 TYR A  93      61.264  47.459  42.458  1.00  0.00           H0.      0
ATOM   1417  CZ  TYR A  93      62.506  46.168  41.208  1.00  0.00           C0.      0
ATOM   1418  OH  TYR A  93      63.368  45.882  42.193  1.00  0.00           O0.      0
ATOM   1419  HH  TYR A  93      63.520  46.571  42.844  1.00  0.00           H0.      0
ATOM   1420  CE2 TYR A  93      62.829  45.784  39.891  1.00  0.00           C0.      0
ATOM   1421  HE2 TYR A  93      63.729  45.284  39.565  1.00  0.00           H0.      0
ATOM   1422  CD2 TYR A  93      61.884  45.986  38.818  1.00  0.00           C0.      0
ATOM   1423  HD2 TYR A  93      61.977  45.597  37.815  1.00  0.00           H0.      0
ATOM   1424  C   TYR A  93      59.229  48.024  35.918  1.00  0.00           C0.      0
ATOM   1425  O   TYR A  93      59.401  47.318  34.926  1.00  0.00           O0.      0
ATOM   1426  N   ALA A  94      58.233  48.898  35.923  1.00  0.00           N0.      0
ATOM   1427  H   ALA A  94      57.984  49.377  36.777  1.00  0.00           H0.      0
ATOM   1428  CA  ALA A  94      57.496  49.243  34.670  1.00  0.00           C0.      0
ATOM   1429  HA  ALA A  94      57.207  48.318  34.171  1.00  0.00           H0.      0
ATOM   1430  CB  ALA A  94      56.303  50.142  35.012  1.00  0.00           C0.      0
ATOM   1431  HB1 ALA A  94      56.476  51.164  35.348  1.00  0.00           H0.      0
ATOM   1432  HB2 ALA A  94      55.600  50.131  34.179  1.00  0.00           H0.      0
ATOM   1433  HB3 ALA A  94      55.730  49.730  35.842  1.00  0.00           H0.      0
ATOM   1434  C   ALA A  94      58.297  49.923  33.604  1.00  0.00           C0.      0
ATOM   1435  O   ALA A  94      58.017  49.784  32.404  1.00  0.00           O0.      0
ATOM   1436  N   LEU A  95      59.266  50.726  34.048  1.00  0.00           N0.      0
ATOM   1437  H   LEU A  95      59.351  50.894  35.040  1.00  0.00           H0.      0
ATOM   1438  CA  LEU A  95      60.087  51.453  33.050  1.00  0.00           C0.      0
ATOM   1439  HA  LEU A  95      59.463  51.884  32.268  1.00  0.00           H0.      0
ATOM   1440  CB  LEU A  95      60.775  52.597  33.850  1.00  0.00           C0.      0
ATOM   1441  HB2 LEU A  95      61.182  52.221  34.789  1.00  0.00           H0.      0
ATOM   1442  HB3 LEU A  95      61.618  52.862  33.212  1.00  0.00           H0.      0
ATOM   1443  CG  LEU A  95      59.834  53.713  34.281  1.00  0.00           C0.      0
ATOM   1444  HG  LEU A  95      58.850  53.298  34.499  1.00  0.00           H0.      0
ATOM   1445  CD1 LEU A  95      60.308  54.459  35.511  1.00  0.00           C0.      0
ATOM   1446 HD11 LEU A  95      61.157  55.083  35.233  1.00  0.00           H0.      0
ATOM   1447 HD12 LEU A  95      59.479  55.026  35.934  1.00  0.00           H0.      0
ATOM   1448 HD13 LEU A  95      60.637  53.740  36.262  1.00  0.00           H0.      0
ATOM   1449  CD2 LEU A  95      59.732  54.815  33.156  1.00  0.00           C0.      0
ATOM   1450 HD21 LEU A  95      58.908  55.512  33.311  1.00  0.00           H0.      0
ATOM   1451 HD22 LEU A  95      60.619  55.437  33.036  1.00  0.00           H0.      0
ATOM   1452 HD23 LEU A  95      59.589  54.331  32.190  1.00  0.00           H0.      0
ATOM   1453  C   LEU A  95      61.157  50.461  32.436  1.00  0.00           C0.      0
ATOM   1454  O   LEU A  95      61.565  50.663  31.299  1.00  0.00           O0.      0
ATOM   1455  N   LYS A  96      61.521  49.416  33.223  1.00  0.00           N0.      0
ATOM   1456  H   LYS A  96      61.414  49.383  34.227  1.00  0.00           H0.      0
ATOM   1457  CA  LYS A  96      62.269  48.320  32.604  1.00  0.00           C0.      0
ATOM   1458  HA  LYS A  96      63.161  48.620  32.053  1.00  0.00           H0.      0
ATOM   1459  CB  LYS A  96      62.909  47.518  33.800  1.00  0.00           C0.      0
ATOM   1460  HB2 LYS A  96      63.640  48.217  34.207  1.00  0.00           H0.      0
ATOM   1461  HB3 LYS A  96      62.126  47.319  34.532  1.00  0.00           H0.      0
ATOM   1462  CG  LYS A  96      63.537  46.185  33.427  1.00  0.00           C0.      0
ATOM   1463  HG2 LYS A  96      62.726  45.564  33.048  1.00  0.00           H0.      0
ATOM   1464  HG3 LYS A  96      64.237  46.270  32.596  1.00  0.00           H0.      0
ATOM   1465  CD  LYS A  96      64.284  45.527  34.551  1.00  0.00           C0.      0
ATOM   1466  HD2 LYS A  96      63.824  45.771  35.508  1.00  0.00           H0.      0
ATOM   1467  HD3 LYS A  96      64.257  44.451  34.379  1.00  0.00           H0.      0
ATOM   1468  CE  LYS A  96      65.769  45.907  34.694  1.00  0.00           C0.      0
ATOM   1469  HE2 LYS A  96      66.142  45.876  33.670  1.00  0.00           H0.      0
ATOM   1470  HE3 LYS A  96      65.942  46.891  35.130  1.00  0.00           H0.      0
ATOM   1471  NZ  LYS A  96      66.493  44.885  35.470  1.00  0.00           N0.      0
ATOM   1472  HZ1 LYS A  96      66.159  44.916  36.423  1.00  0.00           H0.      0
ATOM   1473  HZ2 LYS A  96      66.338  43.956  35.107  1.00  0.00           H0.      0
ATOM   1474  HZ3 LYS A  96      67.483  45.087  35.470  1.00  0.00           H0.      0
ATOM   1475  C   LYS A  96      61.424  47.418  31.741  1.00  0.00           C0.      0
ATOM   1476  O   LYS A  96      61.945  47.030  30.683  1.00  0.00           O0.      0
ATOM   1477  N   GLU A  97      60.165  47.219  32.027  1.00  0.00           N0.      0
ATOM   1478  H   GLU A  97      59.796  47.525  32.916  1.00  0.00           H0.      0
ATOM   1479  CA  GLU A  97      59.279  46.466  31.150  1.00  0.00           C0.      0
ATOM   1480  HA  GLU A  97      59.640  45.447  31.012  1.00  0.00           H0.      0
ATOM   1481  CB  GLU A  97      57.894  46.376  31.789  1.00  0.00           C0.      0
ATOM   1482  HB2 GLU A  97      57.888  46.153  32.856  1.00  0.00           H0.      0
ATOM   1483  HB3 GLU A  97      57.376  47.316  31.597  1.00  0.00           H0.      0
ATOM   1484  CG  GLU A  97      57.101  45.181  31.113  1.00  0.00           C0.      0
ATOM   1485  HG2 GLU A  97      56.084  45.339  31.470  1.00  0.00           H0.      0
ATOM   1486  HG3 GLU A  97      57.076  45.272  30.027  1.00  0.00           H0.      0
ATOM   1487  CD  GLU A  97      57.485  43.774  31.546  1.00  0.00           C0.      0
ATOM   1488  OE1 GLU A  97      57.807  42.948  30.640  1.00  0.00           O0.      0
ATOM   1489  OE2 GLU A  97      57.571  43.579  32.768  1.00  0.00           O0.      0
ATOM   1490  C   GLU A  97      59.255  47.148  29.775  1.00  0.00           C0.      0
ATOM   1491  O   GLU A  97      59.345  46.502  28.701  1.00  0.00           O0.      0
ATOM   1492  N   ARG A  98      59.093  48.492  29.723  1.00  0.00           N0.      0
ATOM   1493  H   ARG A  98      58.718  48.966  30.532  1.00  0.00           H0.      0
ATOM   1494  CA  ARG A  98      59.171  49.163  28.448  1.00  0.00           C0.      0
ATOM   1495  HA  ARG A  98      58.517  48.613  27.772  1.00  0.00           H0.      0
ATOM   1496  CB  ARG A  98      58.627  50.562  28.662  1.00  0.00           C0.      0
ATOM   1497  HB2 ARG A  98      57.669  50.562  29.182  1.00  0.00           H0.      0
ATOM   1498  HB3 ARG A  98      59.361  51.124  29.239  1.00  0.00           H0.      0
ATOM   1499  CG  ARG A  98      58.395  51.342  27.317  1.00  0.00           C0.      0
ATOM   1500  HG2 ARG A  98      59.321  51.419  26.748  1.00  0.00           H0.      0
ATOM   1501  HG3 ARG A  98      57.646  50.818  26.722  1.00  0.00           H0.      0
ATOM   1502  CD  ARG A  98      57.839  52.814  27.629  1.00  0.00           C0.      0
ATOM   1503  HD2 ARG A  98      57.593  53.328  26.700  1.00  0.00           H0.      0
ATOM   1504  HD3 ARG A  98      56.848  52.669  28.060  1.00  0.00           H0.      0
ATOM   1505  NE  ARG A  98      58.728  53.615  28.456  1.00  0.00           N0.      0
ATOM   1506  HE  ARG A  98      59.561  53.137  28.768  1.00  0.00           H0.      0
ATOM   1507  CZ  ARG A  98      58.579  54.860  28.867  1.00  0.00           C0.      0
ATOM   1508  NH1 ARG A  98      57.536  55.566  28.474  1.00  0.00           N0.      0
ATOM   1509 HH11 ARG A  98      56.999  55.349  27.646  1.00  0.00           H0.      0
ATOM   1510 HH12 ARG A  98      57.573  56.570  28.579  1.00  0.00           H0.      0
ATOM   1511  NH2 ARG A  98      59.471  55.354  29.676  1.00  0.00           N0.      0
ATOM   1512 HH21 ARG A  98      60.254  54.788  29.969  1.00  0.00           H0.      0
ATOM   1513 HH22 ARG A  98      59.427  56.308  30.004  1.00  0.00           H0.      0
ATOM   1514  C   ARG A  98      60.534  48.949  27.772  1.00  0.00           C0.      0
ATOM   1515  O   ARG A  98      60.573  48.640  26.588  1.00  0.00           O0.      0
ATOM   1516  N   TRP A  99      61.723  49.221  28.390  1.00  0.00           N0.      0
ATOM   1517  H   TRP A  99      61.649  49.615  29.317  1.00  0.00           H0.      0
ATOM   1518  CA  TRP A  99      63.091  49.292  27.803  1.00  0.00           C0.      0
ATOM   1519  HA  TRP A  99      63.066  49.972  26.952  1.00  0.00           H0.      0
ATOM   1520  CB  TRP A  99      63.977  49.879  28.929  1.00  0.00           C0.      0
ATOM   1521  HB2 TRP A  99      63.795  50.948  29.034  1.00  0.00           H0.      0
ATOM   1522  HB3 TRP A  99      63.777  49.259  29.803  1.00  0.00           H0.      0
ATOM   1523  CG  TRP A  99      65.440  49.981  28.722  1.00  0.00           C0.      0
ATOM   1524  CD1 TRP A  99      66.123  50.999  28.243  1.00  0.00           C0.      0
ATOM   1525  HD1 TRP A  99      65.660  51.945  28.004  1.00  0.00           H0.      0
ATOM   1526  NE1 TRP A  99      67.429  50.662  28.042  1.00  0.00           N0.      0
ATOM   1527  HE1 TRP A  99      68.034  51.211  27.449  1.00  0.00           H0.      0
ATOM   1528  CE2 TRP A  99      67.705  49.353  28.340  1.00  0.00           C0.      0
ATOM   1529  CZ2 TRP A  99      68.865  48.582  28.371  1.00  0.00           C0.      0
ATOM   1530  HZ2 TRP A  99      69.760  49.018  27.953  1.00  0.00           H0.      0
ATOM   1531  CH2 TRP A  99      68.841  47.297  28.880  1.00  0.00           C0.      0
ATOM   1532  HH2 TRP A  99      69.698  46.642  28.934  1.00  0.00           H0.      0
ATOM   1533  CZ3 TRP A  99      67.648  46.751  29.320  1.00  0.00           C0.      0
ATOM   1534  HZ3 TRP A  99      67.586  45.735  29.682  1.00  0.00           H0.      0
ATOM   1535  CE3 TRP A  99      66.484  47.512  29.455  1.00  0.00           C0.      0
ATOM   1536  HE3 TRP A  99      65.544  47.101  29.793  1.00  0.00           H0.      0
ATOM   1537  CD2 TRP A  99      66.452  48.881  28.921  1.00  0.00           C0.      0
ATOM   1538  C   TRP A  99      63.650  47.932  27.276  1.00  0.00           C0.      0
ATOM   1539  O   TRP A  99      64.596  47.750  26.503  1.00  0.00           O0.      0
ATOM   1540  N   ASN A 100      62.996  46.856  27.767  1.00  0.00           N0.      0
ATOM   1541  H   ASN A 100      62.439  47.046  28.589  1.00  0.00           H0.      0
ATOM   1542  CA  ASN A 100      63.234  45.492  27.282  1.00  0.00           C0.      0
ATOM   1543  HA  ASN A 100      64.320  45.398  27.308  1.00  0.00           H0.      0
ATOM   1544  CB  ASN A 100      62.734  44.425  28.293  1.00  0.00           C0.      0
ATOM   1545  HB2 ASN A 100      63.341  44.467  29.197  1.00  0.00           H0.      0
ATOM   1546  HB3 ASN A 100      61.720  44.689  28.593  1.00  0.00           H0.      0
ATOM   1547  CG  ASN A 100      62.893  42.992  27.769  1.00  0.00           C0.      0
ATOM   1548  OD1 ASN A 100      63.967  42.438  27.826  1.00  0.00           O0.      0
ATOM   1549  ND2 ASN A 100      61.801  42.303  27.454  1.00  0.00           N0.      0
ATOM   1550 HD21 ASN A 100      61.896  41.325  27.220  1.00  0.00           H0.      0
ATOM   1551 HD22 ASN A 100      60.893  42.721  27.597  1.00  0.00           H0.      0
ATOM   1552  C   ASN A 100      62.785  45.276  25.798  1.00  0.00           C0.      0
ATOM   1553  O   ASN A 100      63.302  44.400  25.104  1.00  0.00           O0.      0
ATOM   1554  N   ARG A 101      61.741  46.068  25.305  1.00  0.00           N0.      0
ATOM   1555  H   ARG A 101      61.244  46.674  25.943  1.00  0.00           H0.      0
ATOM   1556  CA  ARG A 101      61.120  45.713  24.032  1.00  0.00           C0.      0
ATOM   1557  HA  ARG A 101      61.899  45.301  23.391  1.00  0.00           H0.      0
ATOM   1558  CB  ARG A 101      60.252  44.497  24.222  1.00  0.00           C0.      0
ATOM   1559  HB2 ARG A 101      59.797  44.179  23.283  1.00  0.00           H0.      0
ATOM   1560  HB3 ARG A 101      60.900  43.664  24.493  1.00  0.00           H0.      0
ATOM   1561  CG  ARG A 101      59.078  44.573  25.225  1.00  0.00           C0.      0
ATOM   1562  HG2 ARG A 101      59.495  45.115  26.074  1.00  0.00           H0.      0
ATOM   1563  HG3 ARG A 101      58.327  45.253  24.824  1.00  0.00           H0.      0
ATOM   1564  CD  ARG A 101      58.479  43.177  25.574  1.00  0.00           C0.      0
ATOM   1565  HD2 ARG A 101      59.285  42.484  25.814  1.00  0.00           H0.      0
ATOM   1566  HD3 ARG A 101      57.901  43.291  26.491  1.00  0.00           H0.      0
ATOM   1567  NE  ARG A 101      57.596  42.743  24.495  1.00  0.00           N0.      0
ATOM   1568  HE  ARG A 101      57.858  43.111  23.592  1.00  0.00           H0.      0
ATOM   1569  CZ  ARG A 101      56.531  41.939  24.590  1.00  0.00           C0.      0
ATOM   1570  NH1 ARG A 101      56.037  41.490  25.673  1.00  0.00           N0.      0
ATOM   1571 HH11 ARG A 101      56.421  41.688  26.586  1.00  0.00           H0.      0
ATOM   1572 HH12 ARG A 101      55.129  41.049  25.694  1.00  0.00           H0.      0
ATOM   1573  NH2 ARG A 101      55.793  41.654  23.550  1.00  0.00           N0.      0
ATOM   1574 HH21 ARG A 101      56.144  41.952  22.651  1.00  0.00           H0.      0
ATOM   1575 HH22 ARG A 101      54.816  41.421  23.652  1.00  0.00           H0.      0
ATOM   1576  C   ARG A 101      60.489  46.881  23.312  1.00  0.00           C0.      0
ATOM   1577  O   ARG A 101      59.488  46.652  22.645  1.00  0.00           O0.      0
ATOM   1578  N   ARG A 102      61.160  48.074  23.183  1.00  0.00           N0.      0
ATOM   1579  H   ARG A 102      62.029  48.262  23.663  1.00  0.00           H0.      0
ATOM   1580  CA  ARG A 102      60.688  49.170  22.320  1.00  0.00           C0.      0
ATOM   1581  HA  ARG A 102      59.602  49.131  22.410  1.00  0.00           H0.      0
ATOM   1582  CB  ARG A 102      61.234  50.518  22.711  1.00  0.00           C0.      0
ATOM   1583  HB2 ARG A 102      62.281  50.541  22.411  1.00  0.00           H0.      0
ATOM   1584  HB3 ARG A 102      60.749  51.196  22.010  1.00  0.00           H0.      0
ATOM   1585  CG  ARG A 102      61.093  50.951  24.153  1.00  0.00           C0.      0
ATOM   1586  HG2 ARG A 102      60.013  51.021  24.287  1.00  0.00           H0.      0
ATOM   1587  HG3 ARG A 102      61.535  50.222  24.832  1.00  0.00           H0.      0
ATOM   1588  CD  ARG A 102      61.741  52.351  24.458  1.00  0.00           C0.      0
ATOM   1589  HD2 ARG A 102      61.927  52.345  25.532  1.00  0.00           H0.      0
ATOM   1590  HD3 ARG A 102      62.666  52.531  23.910  1.00  0.00           H0.      0
ATOM   1591  NE  ARG A 102      60.827  53.455  24.229  1.00  0.00           N0.      0
ATOM   1592  HE  ARG A 102      60.343  53.490  23.343  1.00  0.00           H0.      0
ATOM   1593  CZ  ARG A 102      60.491  54.505  24.989  1.00  0.00           C0.      0
ATOM   1594  NH1 ARG A 102      61.027  54.746  26.148  1.00  0.00           N0.      0
ATOM   1595 HH11 ARG A 102      61.901  54.278  26.338  1.00  0.00           H0.      0
ATOM   1596 HH12 ARG A 102      60.780  55.678  26.450  1.00  0.00           H0.      0
ATOM   1597  NH2 ARG A 102      59.441  55.170  24.624  1.00  0.00           N0.      0
ATOM   1598 HH21 ARG A 102      58.896  54.835  23.842  1.00  0.00           H0.      0
ATOM   1599 HH22 ARG A 102      58.946  55.822  25.215  1.00  0.00           H0.      0
ATOM   1600  C   ARG A 102      61.017  48.897  20.840  1.00  0.00           C0.      0
ATOM   1601  O   ARG A 102      60.566  49.682  20.048  1.00  0.00           O0.      0
ATOM   1602  N   LYS A 103      61.748  47.839  20.463  1.00  0.00           N0.      0
ATOM   1603  H   LYS A 103      62.346  47.445  21.175  1.00  0.00           H0.      0
ATOM   1604  CA  LYS A 103      61.797  47.394  19.073  1.00  0.00           C0.      0
ATOM   1605  HA  LYS A 103      62.312  48.174  18.511  1.00  0.00           H0.      0
ATOM   1606  CB  LYS A 103      62.801  46.250  18.717  1.00  0.00           C0.      0
ATOM   1607  HB2 LYS A 103      62.512  45.974  17.703  1.00  0.00           H0.      0
ATOM   1608  HB3 LYS A 103      63.846  46.555  18.781  1.00  0.00           H0.      0
ATOM   1609  CG  LYS A 103      62.522  45.042  19.581  1.00  0.00           C0.      0
ATOM   1610  HG2 LYS A 103      62.285  45.315  20.609  1.00  0.00           H0.      0
ATOM   1611  HG3 LYS A 103      61.710  44.470  19.132  1.00  0.00           H0.      0
ATOM   1612  CD  LYS A 103      63.819  44.105  19.571  1.00  0.00           C0.      0
ATOM   1613  HD2 LYS A 103      64.694  44.657  19.914  1.00  0.00           H0.      0
ATOM   1614  HD3 LYS A 103      63.533  43.273  20.214  1.00  0.00           H0.      0
ATOM   1615  CE  LYS A 103      63.833  43.506  18.131  1.00  0.00           C0.      0
ATOM   1616  HE2 LYS A 103      62.983  42.825  18.146  1.00  0.00           H0.      0
ATOM   1617  HE3 LYS A 103      63.711  44.281  17.374  1.00  0.00           H0.      0
ATOM   1618  NZ  LYS A 103      65.097  42.827  17.808  1.00  0.00           N0.      0
ATOM   1619  HZ1 LYS A 103      65.879  43.456  17.923  1.00  0.00           H0.      0
ATOM   1620  HZ2 LYS A 103      65.268  42.044  18.422  1.00  0.00           H0.      0
ATOM   1621  HZ3 LYS A 103      65.198  42.443  16.879  1.00  0.00           H0.      0
ATOM   1622  C   LYS A 103      60.438  47.018  18.525  1.00  0.00           C0.      0
ATOM   1623  O   LYS A 103      60.297  47.210  17.335  1.00  0.00           O0.      0
ATOM   1624  N   GLU A 104      59.502  46.622  19.447  1.00  0.00           N0.      0
ATOM   1625  H   GLU A 104      59.734  46.464  20.417  1.00  0.00           H0.      0
ATOM   1626  CA  GLU A 104      58.053  46.425  19.198  1.00  0.00           C0.      0
ATOM   1627  HA  GLU A 104      57.916  45.912  18.246  1.00  0.00           H0.      0
ATOM   1628  CB  GLU A 104      57.506  45.580  20.310  1.00  0.00           C0.      0
ATOM   1629  HB2 GLU A 104      57.698  46.104  21.246  1.00  0.00           H0.      0
ATOM   1630  HB3 GLU A 104      56.428  45.494  20.180  1.00  0.00           H0.      0
ATOM   1631  CG  GLU A 104      58.114  44.129  20.187  1.00  0.00           C0.      0
ATOM   1632  HG2 GLU A 104      58.166  43.845  19.136  1.00  0.00           H0.      0
ATOM   1633  HG3 GLU A 104      59.170  44.178  20.452  1.00  0.00           H0.      0
ATOM   1634  CD  GLU A 104      57.328  43.157  21.050  1.00  0.00           C0.      0
ATOM   1635  OE1 GLU A 104      56.105  42.877  20.949  1.00  0.00           O0.      0
ATOM   1636  OE2 GLU A 104      58.078  42.440  21.785  1.00  0.00           O0.      0
ATOM   1637  C   GLU A 104      57.315  47.841  19.174  1.00  0.00           C0.      0
ATOM   1638  O   GLU A 104      57.308  48.508  20.180  1.00  0.00           O0.      0
ATOM   1639  N   PRO A 105      56.762  48.376  18.060  1.00  0.00           N0.      0
ATOM   1640  CD  PRO A 105      56.903  47.897  16.686  1.00  0.00           C0.      0
ATOM   1641  HD2 PRO A 105      56.551  46.868  16.613  1.00  0.00           H0.      0
ATOM   1642  HD3 PRO A 105      57.958  47.912  16.413  1.00  0.00           H0.      0
ATOM   1643  CG  PRO A 105      56.126  48.831  15.835  1.00  0.00           C0.      0
ATOM   1644  HG2 PRO A 105      55.175  48.326  15.660  1.00  0.00           H0.      0
ATOM   1645  HG3 PRO A 105      56.632  49.013  14.887  1.00  0.00           H0.      0
ATOM   1646  CB  PRO A 105      55.816  50.008  16.684  1.00  0.00           C0.      0
ATOM   1647  HB2 PRO A 105      54.736  50.147  16.723  1.00  0.00           H0.      0
ATOM   1648  HB3 PRO A 105      56.253  50.895  16.226  1.00  0.00           H0.      0
ATOM   1649  CA  PRO A 105      56.395  49.778  18.071  1.00  0.00           C0.      0
ATOM   1650  HA  PRO A 105      57.316  50.353  18.165  1.00  0.00           H0.      0
ATOM   1651  C   PRO A 105      55.338  50.122  19.196  1.00  0.00           C0.      0
ATOM   1652  O   PRO A 105      55.409  51.280  19.653  1.00  0.00           O0.      0
ATOM   1653  N   ALA A 106      54.438  49.213  19.686  1.00  0.00           N0.      0
ATOM   1654  H   ALA A 106      54.441  48.324  19.207  1.00  0.00           H0.      0
ATOM   1655  CA  ALA A 106      53.468  49.584  20.720  1.00  0.00           C0.      0
ATOM   1656  HA  ALA A 106      52.975  50.509  20.419  1.00  0.00           H0.      0
ATOM   1657  CB  ALA A 106      52.450  48.440  20.815  1.00  0.00           C0.      0
ATOM   1658  HB1 ALA A 106      52.897  47.559  21.276  1.00  0.00           H0.      0
ATOM   1659  HB2 ALA A 106      51.602  48.679  21.456  1.00  0.00           H0.      0
ATOM   1660  HB3 ALA A 106      51.995  48.161  19.865  1.00  0.00           H0.      0
ATOM   1661  C   ALA A 106      54.077  49.873  22.075  1.00  0.00           C0.      0
ATOM   1662  O   ALA A 106      53.660  50.783  22.808  1.00  0.00           O0.      0
ATOM   1663  N   PHE A 107      55.235  49.096  22.323  1.00  0.00           N0.      0
ATOM   1664  H   PHE A 107      55.509  48.494  21.560  1.00  0.00           H0.      0
ATOM   1665  CA  PHE A 107      56.133  49.311  23.457  1.00  0.00           C0.      0
ATOM   1666  HA  PHE A 107      55.498  49.301  24.342  1.00  0.00           H0.      0
ATOM   1667  CB  PHE A 107      57.026  48.122  23.694  1.00  0.00           C0.      0
ATOM   1668  HB2 PHE A 107      57.437  47.815  22.733  1.00  0.00           H0.      0
ATOM   1669  HB3 PHE A 107      57.920  48.413  24.247  1.00  0.00           H0.      0
ATOM   1670  CG  PHE A 107      56.304  46.892  24.349  1.00  0.00           C0.      0
ATOM   1671  CD1 PHE A 107      55.703  45.890  23.589  1.00  0.00           C0.      0
ATOM   1672  HD1 PHE A 107      55.614  45.950  22.514  1.00  0.00           H0.      0
ATOM   1673  CE1 PHE A 107      55.142  44.792  24.255  1.00  0.00           C0.      0
ATOM   1674  HE1 PHE A 107      54.591  44.049  23.698  1.00  0.00           H0.      0
ATOM   1675  CZ  PHE A 107      54.982  44.793  25.656  1.00  0.00           C0.      0
ATOM   1676  HZ  PHE A 107      54.381  44.019  26.111  1.00  0.00           H0.      0
ATOM   1677  CE2 PHE A 107      55.679  45.719  26.477  1.00  0.00           C0.      0
ATOM   1678  HE2 PHE A 107      55.720  45.523  27.538  1.00  0.00           H0.      0
ATOM   1679  CD2 PHE A 107      56.457  46.740  25.777  1.00  0.00           C0.      0
ATOM   1680  HD2 PHE A 107      57.093  47.382  26.369  1.00  0.00           H0.      0
ATOM   1681  C   PHE A 107      56.915  50.612  23.350  1.00  0.00           C0.      0
ATOM   1682  O   PHE A 107      57.053  51.278  24.378  1.00  0.00           O0.      0
ATOM   1683  N   ASP A 108      57.374  51.011  22.120  1.00  0.00           N0.      0
ATOM   1684  H   ASP A 108      57.144  50.548  21.252  1.00  0.00           H0.      0
ATOM   1685  CA  ASP A 108      57.856  52.375  21.984  1.00  0.00           C0.      0
ATOM   1686  HA  ASP A 108      58.563  52.459  22.809  1.00  0.00           H0.      0
ATOM   1687  CB  ASP A 108      58.525  52.476  20.632  1.00  0.00           C0.      0
ATOM   1688  HB2 ASP A 108      59.154  51.615  20.404  1.00  0.00           H0.      0
ATOM   1689  HB3 ASP A 108      57.769  52.472  19.847  1.00  0.00           H0.      0
ATOM   1690  CG  ASP A 108      59.374  53.686  20.552  1.00  0.00           C0.      0
ATOM   1691  OD1 ASP A 108      60.095  53.934  21.520  1.00  0.00           O0.      0
ATOM   1692  OD2 ASP A 108      59.543  54.159  19.394  1.00  0.00           O0.      0
ATOM   1693  C   ASP A 108      56.801  53.432  22.269  1.00  0.00           C0.      0
ATOM   1694  O   ASP A 108      57.021  54.478  22.818  1.00  0.00           O0.      0
ATOM   1695  N   LYS A 109      55.577  53.202  21.700  1.00  0.00           N0.      0
ATOM   1696  H   LYS A 109      55.412  52.261  21.370  1.00  0.00           H0.      0
ATOM   1697  CA  LYS A 109      54.364  54.170  21.799  1.00  0.00           C0.      0
ATOM   1698  HA  LYS A 109      54.698  55.143  21.440  1.00  0.00           H0.      0
ATOM   1699  CB  LYS A 109      53.313  53.736  20.836  1.00  0.00           C0.      0
ATOM   1700  HB2 LYS A 109      53.697  53.717  19.816  1.00  0.00           H0.      0
ATOM   1701  HB3 LYS A 109      52.995  52.710  21.022  1.00  0.00           H0.      0
ATOM   1702  CG  LYS A 109      52.125  54.674  20.877  1.00  0.00           C0.      0
ATOM   1703  HG2 LYS A 109      51.595  54.304  21.755  1.00  0.00           H0.      0
ATOM   1704  HG3 LYS A 109      52.411  55.723  20.961  1.00  0.00           H0.      0
ATOM   1705  CD  LYS A 109      51.390  54.522  19.515  1.00  0.00           C0.      0
ATOM   1706  HD2 LYS A 109      52.033  54.870  18.706  1.00  0.00           H0.      0
ATOM   1707  HD3 LYS A 109      51.140  53.465  19.417  1.00  0.00           H0.      0
ATOM   1708  CE  LYS A 109      50.168  55.473  19.557  1.00  0.00           C0.      0
ATOM   1709  HE2 LYS A 109      49.607  55.277  20.471  1.00  0.00           H0.      0
ATOM   1710  HE3 LYS A 109      50.531  56.497  19.653  1.00  0.00           H0.      0
ATOM   1711  NZ  LYS A 109      49.348  55.266  18.280  1.00  0.00           N0.      0
ATOM   1712  HZ1 LYS A 109      49.818  55.584  17.446  1.00  0.00           H0.      0
ATOM   1713  HZ2 LYS A 109      49.120  54.282  18.252  1.00  0.00           H0.      0
ATOM   1714  HZ3 LYS A 109      48.470  55.757  18.377  1.00  0.00           H0.      0
ATOM   1715  C   LYS A 109      53.901  54.375  23.262  1.00  0.00           C0.      0
ATOM   1716  O   LYS A 109      53.277  55.403  23.532  1.00  0.00           O0.      0
ATOM   1717  N   TRP A 110      54.266  53.436  24.124  1.00  0.00           N0.      0
ATOM   1718  H   TRP A 110      54.829  52.754  23.636  1.00  0.00           H0.      0
ATOM   1719  CA  TRP A 110      53.951  53.374  25.545  1.00  0.00           C0.      0
ATOM   1720  HA  TRP A 110      52.875  53.510  25.655  1.00  0.00           H0.      0
ATOM   1721  CB  TRP A 110      54.288  51.976  26.135  1.00  0.00           C0.      0
ATOM   1722  HB2 TRP A 110      53.836  51.223  25.490  1.00  0.00           H0.      0
ATOM   1723  HB3 TRP A 110      55.375  51.925  26.074  1.00  0.00           H0.      0
ATOM   1724  CG  TRP A 110      53.948  51.548  27.531  1.00  0.00           C0.      0
ATOM   1725  CD1 TRP A 110      53.238  52.294  28.375  1.00  0.00           C0.      0
ATOM   1726  HD1 TRP A 110      52.769  53.243  28.163  1.00  0.00           H0.      0
ATOM   1727  NE1 TRP A 110      53.115  51.604  29.545  1.00  0.00           N0.      0
ATOM   1728  HE1 TRP A 110      52.632  51.820  30.405  1.00  0.00           H0.      0
ATOM   1729  CE2 TRP A 110      53.874  50.429  29.525  1.00  0.00           C0.      0
ATOM   1730  CZ2 TRP A 110      54.156  49.552  30.511  1.00  0.00           C0.      0
ATOM   1731  HZ2 TRP A 110      53.679  49.657  31.474  1.00  0.00           H0.      0
ATOM   1732  CH2 TRP A 110      55.004  48.494  30.174  1.00  0.00           C0.      0
ATOM   1733  HH2 TRP A 110      55.260  47.836  30.991  1.00  0.00           H0.      0
ATOM   1734  CZ3 TRP A 110      55.630  48.397  28.867  1.00  0.00           C0.      0
ATOM   1735  HZ3 TRP A 110      56.365  47.644  28.624  1.00  0.00           H0.      0
ATOM   1736  CE3 TRP A 110      55.328  49.389  27.918  1.00  0.00           C0.      0
ATOM   1737  HE3 TRP A 110      55.756  49.253  26.936  1.00  0.00           H0.      0
ATOM   1738  CD2 TRP A 110      54.391  50.371  28.205  1.00  0.00           C0.      0
ATOM   1739  C   TRP A 110      54.672  54.546  26.282  1.00  0.00           C0.      0
ATOM   1740  O   TRP A 110      55.944  54.757  26.249  1.00  0.00           O0.      0
ATOM   1741  N   VAL A 111      53.864  55.356  27.026  1.00  0.00           N0.      0
ATOM   1742  H   VAL A 111      52.898  55.080  26.916  1.00  0.00           H0.      0
ATOM   1743  CA  VAL A 111      54.248  56.449  27.936  1.00  0.00           C0.      0
ATOM   1744  HA  VAL A 111      55.291  56.725  27.785  1.00  0.00           H0.      0
ATOM   1745  CB  VAL A 111      53.444  57.718  27.648  1.00  0.00           C0.      0
ATOM   1746  HB  VAL A 111      52.362  57.588  27.657  1.00  0.00           H0.      0
ATOM   1747  CG1 VAL A 111      53.738  58.872  28.583  1.00  0.00           C0.      0
ATOM   1748 HG11 VAL A 111      53.129  59.757  28.397  1.00  0.00           H0.      0
ATOM   1749 HG12 VAL A 111      53.645  58.433  29.576  1.00  0.00           H0.      0
ATOM   1750 HG13 VAL A 111      54.773  59.130  28.362  1.00  0.00           H0.      0
ATOM   1751  CG2 VAL A 111      53.686  58.298  26.269  1.00  0.00           C0.      0
ATOM   1752 HG21 VAL A 111      53.181  57.659  25.546  1.00  0.00           H0.      0
ATOM   1753 HG22 VAL A 111      53.320  59.324  26.236  1.00  0.00           H0.      0
ATOM   1754 HG23 VAL A 111      54.748  58.365  26.033  1.00  0.00           H0.      0
ATOM   1755  C   VAL A 111      54.064  56.117  29.436  1.00  0.00           C0.      0
ATOM   1756  O   VAL A 111      53.047  55.596  29.836  1.00  0.00           O0.      0
ATOM   1757  N   ILE A 112      55.130  56.307  30.260  1.00  0.00           N0.      0
ATOM   1758  H   ILE A 112      55.913  56.789  29.843  1.00  0.00           H0.      0
ATOM   1759  CA  ILE A 112      55.255  55.796  31.627  1.00  0.00           C0.      0
ATOM   1760  HA  ILE A 112      54.238  55.570  31.949  1.00  0.00           H0.      0
ATOM   1761  CB  ILE A 112      56.156  54.528  31.759  1.00  0.00           C0.      0
ATOM   1762  HB  ILE A 112      57.153  54.747  31.377  1.00  0.00           H0.      0
ATOM   1763  CG2 ILE A 112      56.210  54.151  33.283  1.00  0.00           C0.      0
ATOM   1764 HG21 ILE A 112      56.723  54.979  33.774  1.00  0.00           H0.      0
ATOM   1765 HG22 ILE A 112      55.216  54.021  33.709  1.00  0.00           H0.      0
ATOM   1766 HG23 ILE A 112      56.743  53.230  33.516  1.00  0.00           H0.      0
ATOM   1767  CG1 ILE A 112      55.533  53.379  30.898  1.00  0.00           C0.      0
ATOM   1768 HG12 ILE A 112      54.551  53.201  31.337  1.00  0.00           H0.      0
ATOM   1769 HG13 ILE A 112      55.497  53.619  29.836  1.00  0.00           H0.      0
ATOM   1770  CD1 ILE A 112      56.351  52.083  31.185  1.00  0.00           C0.      0
ATOM   1771 HD11 ILE A 112      56.095  51.308  30.463  1.00  0.00           H0.      0
ATOM   1772 HD12 ILE A 112      57.407  52.352  31.183  1.00  0.00           H0.      0
ATOM   1773 HD13 ILE A 112      56.070  51.543  32.090  1.00  0.00           H0.      0
ATOM   1774  C   ILE A 112      55.592  56.940  32.617  1.00  0.00           C0.      0
ATOM   1775  O   ILE A 112      56.716  57.426  32.545  1.00  0.00           O0.      0
ATOM   1776  N   GLU A 113      54.740  57.409  33.540  1.00  0.00           N0.      0
ATOM   1777  H   GLU A 113      53.915  56.850  33.702  1.00  0.00           H0.      0
ATOM   1778  CA  GLU A 113      55.135  58.589  34.414  1.00  0.00           C0.      0
ATOM   1779  HA  GLU A 113      56.195  58.830  34.330  1.00  0.00           H0.      0
ATOM   1780  CB  GLU A 113      54.428  59.794  33.825  1.00  0.00           C0.      0
ATOM   1781  HB2 GLU A 113      53.361  59.576  33.784  1.00  0.00           H0.      0
ATOM   1782  HB3 GLU A 113      54.624  60.586  34.549  1.00  0.00           H0.      0
ATOM   1783  CG  GLU A 113      54.815  60.335  32.373  1.00  0.00           C0.      0
ATOM   1784  HG2 GLU A 113      54.388  59.594  31.698  1.00  0.00           H0.      0
ATOM   1785  HG3 GLU A 113      54.257  61.223  32.074  1.00  0.00           H0.      0
ATOM   1786  CD  GLU A 113      56.323  60.448  32.092  1.00  0.00           C0.      0
ATOM   1787  OE1 GLU A 113      57.074  60.878  32.995  1.00  0.00           O0.      0
ATOM   1788  OE2 GLU A 113      56.784  60.175  30.988  1.00  0.00           O0.      0
ATOM   1789  C   GLU A 113      54.781  58.468  35.900  1.00  0.00           C0.      0
ATOM   1790  O   GLU A 113      53.739  57.865  36.183  1.00  0.00           O0.      0
ATOM   1791  N   GLU A 114      55.512  59.193  36.741  1.00  0.00           N0.      0
ATOM   1792  H   GLU A 114      56.283  59.742  36.387  1.00  0.00           H0.      0
ATOM   1793  CA  GLU A 114      55.087  59.368  38.136  1.00  0.00           C0.      0
ATOM   1794  HA  GLU A 114      54.565  58.443  38.380  1.00  0.00           H0.      0
ATOM   1795  CB  GLU A 114      56.295  59.740  39.005  1.00  0.00           C0.      0
ATOM   1796  HB2 GLU A 114      56.972  58.894  38.881  1.00  0.00           H0.      0
ATOM   1797  HB3 GLU A 114      56.684  60.710  38.697  1.00  0.00           H0.      0
ATOM   1798  CG  GLU A 114      55.981  60.091  40.486  1.00  0.00           C0.      0
ATOM   1799  HG2 GLU A 114      55.203  60.855  40.488  1.00  0.00           H0.      0
ATOM   1800  HG3 GLU A 114      55.556  59.229  41.000  1.00  0.00           H0.      0
ATOM   1801  CD  GLU A 114      57.169  60.667  41.263  1.00  0.00           C0.      0
ATOM   1802  OE1 GLU A 114      57.944  61.470  40.755  1.00  0.00           O0.      0
ATOM   1803  OE2 GLU A 114      57.195  60.391  42.500  1.00  0.00           O0.      0
ATOM   1804  C   GLU A 114      53.967  60.433  38.287  1.00  0.00           C0.      0
ATOM   1805  O   GLU A 114      54.207  61.583  38.028  1.00  0.00           O0.      0
ATOM   1806  N   ALA A 115      52.794  60.059  38.840  1.00  0.00           N0.      0
ATOM   1807  H   ALA A 115      52.875  59.125  39.214  1.00  0.00           H0.      0
ATOM   1808  CA  ALA A 115      51.604  60.940  39.224  1.00  0.00           C0.      0
ATOM   1809  HA  ALA A 115      52.064  61.864  39.574  1.00  0.00           H0.      0
ATOM   1810  CB  ALA A 115      50.902  61.343  37.919  1.00  0.00           C0.      0
ATOM   1811  HB1 ALA A 115      49.959  61.865  38.082  1.00  0.00           H0.      0
ATOM   1812  HB2 ALA A 115      51.661  61.947  37.422  1.00  0.00           H0.      0
ATOM   1813  HB3 ALA A 115      50.661  60.529  37.236  1.00  0.00           H0.      0
ATOM   1814  C   ALA A 115      50.616  60.268  40.170  1.00  0.00           C0.      0
ATOM   1815  O   ALA A 115      50.011  59.231  39.909  1.00  0.00           O0.      0
ATOM   1816  N   ASN A 116      50.388  60.908  41.365  1.00  0.00           N0.      0
ATOM   1817  H   ASN A 116      50.857  61.772  41.595  1.00  0.00           H0.      0
ATOM   1818  CA  ASN A 116      49.440  60.427  42.455  1.00  0.00           C0.      0
ATOM   1819  HA  ASN A 116      49.463  59.340  42.531  1.00  0.00           H0.      0
ATOM   1820  CB  ASN A 116      49.977  61.178  43.739  1.00  0.00           C0.      0
ATOM   1821  HB2 ASN A 116      51.004  60.895  43.970  1.00  0.00           H0.      0
ATOM   1822  HB3 ASN A 116      49.961  62.260  43.603  1.00  0.00           H0.      0
ATOM   1823  CG  ASN A 116      49.120  60.976  44.981  1.00  0.00           C0.      0
ATOM   1824  OD1 ASN A 116      47.953  61.283  44.966  1.00  0.00           O0.      0
ATOM   1825  ND2 ASN A 116      49.649  60.523  46.051  1.00  0.00           N0.      0
ATOM   1826 HD21 ASN A 116      49.141  60.538  46.924  1.00  0.00           H0.      0
ATOM   1827 HD22 ASN A 116      50.652  60.514  46.168  1.00  0.00           H0.      0
ATOM   1828  C   ASN A 116      48.025  60.994  42.100  1.00  0.00           C0.      0
ATOM   1829  O   ASN A 116      47.878  62.071  41.512  1.00  0.00           O0.      0
ATOM   1830  N   TRP A 117      46.926  60.331  42.561  1.00  0.00           N0.      0
ATOM   1831  H   TRP A 117      47.162  59.398  42.868  1.00  0.00           H0.      0
ATOM   1832  CA  TRP A 117      45.523  60.747  42.329  1.00  0.00           C0.      0
ATOM   1833  HA  TRP A 117      45.446  60.840  41.246  1.00  0.00           H0.      0
ATOM   1834  CB  TRP A 117      44.683  59.684  42.926  1.00  0.00           C0.      0
ATOM   1835  HB2 TRP A 117      44.885  59.799  43.991  1.00  0.00           H0.      0
ATOM   1836  HB3 TRP A 117      43.644  59.939  42.717  1.00  0.00           H0.      0
ATOM   1837  CG  TRP A 117      44.940  58.186  42.658  1.00  0.00           C0.      0
ATOM   1838  CD1 TRP A 117      45.367  57.652  41.498  1.00  0.00           C0.      0
ATOM   1839  HD1 TRP A 117      45.663  58.309  40.693  1.00  0.00           H0.      0
ATOM   1840  NE1 TRP A 117      45.587  56.315  41.612  1.00  0.00           N0.      0
ATOM   1841  HE1 TRP A 117      46.097  55.784  40.919  1.00  0.00           H0.      0
ATOM   1842  CE2 TRP A 117      45.290  55.797  42.828  1.00  0.00           C0.      0
ATOM   1843  CZ2 TRP A 117      45.450  54.536  43.395  1.00  0.00           C0.      0
ATOM   1844  HZ2 TRP A 117      45.971  53.798  42.804  1.00  0.00           H0.      0
ATOM   1845  CH2 TRP A 117      45.191  54.413  44.708  1.00  0.00           C0.      0
ATOM   1846  HH2 TRP A 117      45.405  53.451  45.149  1.00  0.00           H0.      0
ATOM   1847  CZ3 TRP A 117      44.684  55.498  45.477  1.00  0.00           C0.      0
ATOM   1848  HZ3 TRP A 117      44.496  55.254  46.512  1.00  0.00           H0.      0
ATOM   1849  CE3 TRP A 117      44.391  56.745  44.866  1.00  0.00           C0.      0
ATOM   1850  HE3 TRP A 117      43.973  57.535  45.472  1.00  0.00           H0.      0
ATOM   1851  CD2 TRP A 117      44.760  56.964  43.536  1.00  0.00           C0.      0
ATOM   1852  C   TRP A 117      45.123  62.162  42.873  1.00  0.00           C0.      0
ATOM   1853  O   TRP A 117      44.436  62.942  42.208  1.00  0.00           O0.      0
ATOM   1854  N   LEU A 118      45.743  62.577  43.983  1.00  0.00           N0.      0
ATOM   1855  H   LEU A 118      46.360  62.017  44.554  1.00  0.00           H0.      0
ATOM   1856  CA  LEU A 118      45.456  63.856  44.582  1.00  0.00           C0.      0
ATOM   1857  HA  LEU A 118      44.369  63.936  44.545  1.00  0.00           H0.      0
ATOM   1858  CB  LEU A 118      46.004  63.944  46.003  1.00  0.00           C0.      0
ATOM   1859  HB2 LEU A 118      47.080  63.891  45.838  1.00  0.00           H0.      0
ATOM   1860  HB3 LEU A 118      45.796  64.879  46.525  1.00  0.00           H0.      0
ATOM   1861  CG  LEU A 118      45.559  62.781  46.919  1.00  0.00           C0.      0
ATOM   1862  HG  LEU A 118      45.548  61.864  46.331  1.00  0.00           H0.      0
ATOM   1863  CD1 LEU A 118      46.500  62.576  48.043  1.00  0.00           C0.      0
ATOM   1864 HD11 LEU A 118      47.516  62.300  47.763  1.00  0.00           H0.      0
ATOM   1865 HD12 LEU A 118      46.418  63.509  48.601  1.00  0.00           H0.      0
ATOM   1866 HD13 LEU A 118      45.999  61.879  48.716  1.00  0.00           H0.      0
ATOM   1867  CD2 LEU A 118      44.150  62.931  47.477  1.00  0.00           C0.      0
ATOM   1868 HD21 LEU A 118      43.530  63.246  46.638  1.00  0.00           H0.      0
ATOM   1869 HD22 LEU A 118      43.750  62.021  47.925  1.00  0.00           H0.      0
ATOM   1870 HD23 LEU A 118      44.129  63.686  48.263  1.00  0.00           H0.      0
ATOM   1871  C   LEU A 118      45.974  65.039  43.750  1.00  0.00           C0.      0
ATOM   1872  O   LEU A 118      45.366  66.119  43.849  1.00  0.00           O0.      0
ATOM   1873  N   THR A 119      46.815  64.720  42.806  1.00  0.00           N0.      0
ATOM   1874  H   THR A 119      47.267  63.830  42.958  1.00  0.00           H0.      0
ATOM   1875  CA  THR A 119      47.548  65.668  41.990  1.00  0.00           C0.      0
ATOM   1876  HA  THR A 119      46.898  66.530  41.841  1.00  0.00           H0.      0
ATOM   1877  CB  THR A 119      48.846  66.130  42.647  1.00  0.00           C0.      0
ATOM   1878  HB  THR A 119      49.483  66.708  41.976  1.00  0.00           H0.      0
ATOM   1879  CG2 THR A 119      48.658  66.922  43.963  1.00  0.00           C0.      0
ATOM   1880 HG21 THR A 119      49.598  67.306  44.360  1.00  0.00           H0.      0
ATOM   1881 HG22 THR A 119      47.917  67.718  43.898  1.00  0.00           H0.      0
ATOM   1882 HG23 THR A 119      48.318  66.301  44.791  1.00  0.00           H0.      0
ATOM   1883  OG1 THR A 119      49.659  64.934  42.887  1.00  0.00           O0.      0
ATOM   1884  HG1 THR A 119      50.121  64.862  42.048  1.00  0.00           H0.      0
ATOM   1885  C   THR A 119      47.699  65.191  40.600  1.00  0.00           C0.      0
ATOM   1886  O   THR A 119      48.482  65.756  39.803  1.00  0.00           O0.      0
ATOM   1887  N   LEU A 120      46.890  64.251  40.154  1.00  0.00           N0.      0
ATOM   1888  H   LEU A 120      46.368  63.701  40.822  1.00  0.00           H0.      0
ATOM   1889  CA  LEU A 120      46.941  63.697  38.767  1.00  0.00           C0.      0
ATOM   1890  HA  LEU A 120      47.919  63.261  38.563  1.00  0.00           H0.      0
ATOM   1891  CB  LEU A 120      45.901  62.486  38.691  1.00  0.00           C0.      0
ATOM   1892  HB2 LEU A 120      46.091  61.805  39.521  1.00  0.00           H0.      0
ATOM   1893  HB3 LEU A 120      44.903  62.910  38.804  1.00  0.00           H0.      0
ATOM   1894  CG  LEU A 120      46.009  61.737  37.388  1.00  0.00           C0.      0
ATOM   1895  HG  LEU A 120      45.840  62.299  36.470  1.00  0.00           H0.      0
ATOM   1896  CD1 LEU A 120      47.345  61.082  37.129  1.00  0.00           C0.      0
ATOM   1897 HD11 LEU A 120      47.575  60.453  37.989  1.00  0.00           H0.      0
ATOM   1898 HD12 LEU A 120      47.048  60.523  36.242  1.00  0.00           H0.      0
ATOM   1899 HD13 LEU A 120      48.095  61.753  36.710  1.00  0.00           H0.      0
ATOM   1900  CD2 LEU A 120      44.766  60.822  37.186  1.00  0.00           C0.      0
ATOM   1901 HD21 LEU A 120      44.648  60.094  37.989  1.00  0.00           H0.      0
ATOM   1902 HD22 LEU A 120      43.976  61.572  37.166  1.00  0.00           H0.      0
ATOM   1903 HD23 LEU A 120      44.826  60.320  36.220  1.00  0.00           H0.      0
ATOM   1904  C   LEU A 120      46.452  64.769  37.767  1.00  0.00           C0.      0
ATOM   1905  O   LEU A 120      46.848  64.794  36.592  1.00  0.00           O0.      0
ATOM   1906  N   ASP A 121      45.740  65.789  38.247  1.00  0.00           N0.      0
ATOM   1907  H   ASP A 121      45.566  65.815  39.242  1.00  0.00           H0.      0
ATOM   1908  CA  ASP A 121      45.177  66.935  37.487  1.00  0.00           C0.      0
ATOM   1909  HA  ASP A 121      44.579  66.580  36.648  1.00  0.00           H0.      0
ATOM   1910  CB  ASP A 121      44.087  67.616  38.416  1.00  0.00           C0.      0
ATOM   1911  HB2 ASP A 121      43.537  68.292  37.761  1.00  0.00           H0.      0
ATOM   1912  HB3 ASP A 121      43.399  66.821  38.705  1.00  0.00           H0.      0
ATOM   1913  CG  ASP A 121      44.615  68.353  39.629  1.00  0.00           C0.      0
ATOM   1914  OD1 ASP A 121      45.419  67.725  40.335  1.00  0.00           O0.      0
ATOM   1915  OD2 ASP A 121      44.233  69.541  39.840  1.00  0.00           O0.      0
ATOM   1916  C   ASP A 121      46.198  67.859  36.894  1.00  0.00           C0.      0
ATOM   1917  O   ASP A 121      45.748  68.599  36.015  1.00  0.00           O0.      0
ATOM   1918  N   LYS A 122      47.499  67.772  37.310  1.00  0.00           N0.      0
ATOM   1919  H   LYS A 122      47.700  67.145  38.076  1.00  0.00           H0.      0
ATOM   1920  CA  LYS A 122      48.656  68.607  36.956  1.00  0.00           C0.      0
ATOM   1921  HA  LYS A 122      48.453  69.010  35.964  1.00  0.00           H0.      0
ATOM   1922  CB  LYS A 122      48.719  69.792  37.960  1.00  0.00           C0.      0
ATOM   1923  HB2 LYS A 122      49.480  70.523  37.686  1.00  0.00           H0.      0
ATOM   1924  HB3 LYS A 122      47.861  70.458  37.866  1.00  0.00           H0.      0
ATOM   1925  CG  LYS A 122      48.867  69.442  39.443  1.00  0.00           C0.      0
ATOM   1926  HG2 LYS A 122      48.090  68.775  39.816  1.00  0.00           H0.      0
ATOM   1927  HG3 LYS A 122      49.777  68.865  39.613  1.00  0.00           H0.      0
ATOM   1928  CD  LYS A 122      48.941  70.591  40.408  1.00  0.00           C0.      0
ATOM   1929  HD2 LYS A 122      49.094  70.390  41.468  1.00  0.00           H0.      0
ATOM   1930  HD3 LYS A 122      49.841  71.186  40.252  1.00  0.00           H0.      0
ATOM   1931  CE  LYS A 122      47.720  71.503  40.564  1.00  0.00           C0.      0
ATOM   1932  HE2 LYS A 122      48.019  72.387  41.126  1.00  0.00           H0.      0
ATOM   1933  HE3 LYS A 122      47.529  71.814  39.537  1.00  0.00           H0.      0
ATOM   1934  NZ  LYS A 122      46.490  70.893  41.150  1.00  0.00           N0.      0
ATOM   1935  HZ1 LYS A 122      46.719  70.185  41.832  1.00  0.00           H0.      0
ATOM   1936  HZ2 LYS A 122      46.003  71.675  41.565  1.00  0.00           H0.      0
ATOM   1937  HZ3 LYS A 122      45.872  70.452  40.484  1.00  0.00           H0.      0
ATOM   1938  C   LYS A 122      49.971  67.854  36.874  1.00  0.00           C0.      0
ATOM   1939  O   LYS A 122      50.982  68.481  36.427  1.00  0.00           O0.      0
ATOM   1940  N   ASP A 123      50.136  66.553  37.180  1.00  0.00           N0.      0
ATOM   1941  H   ASP A 123      49.357  66.202  37.718  1.00  0.00           H0.      0
ATOM   1942  CA  ASP A 123      51.392  65.874  37.156  1.00  0.00           C0.      0
ATOM   1943  HA  ASP A 123      52.154  66.639  37.306  1.00  0.00           H0.      0
ATOM   1944  CB  ASP A 123      51.483  64.887  38.318  1.00  0.00           C0.      0
ATOM   1945  HB2 ASP A 123      50.670  64.172  38.190  1.00  0.00           H0.      0
ATOM   1946  HB3 ASP A 123      52.330  64.201  38.295  1.00  0.00           H0.      0
ATOM   1947  CG  ASP A 123      51.461  65.549  39.712  1.00  0.00           C0.      0
ATOM   1948  OD1 ASP A 123      51.552  66.808  39.833  1.00  0.00           O0.      0
ATOM   1949  OD2 ASP A 123      51.346  64.821  40.684  1.00  0.00           O0.      0
ATOM   1950  C   ASP A 123      51.722  65.230  35.823  1.00  0.00           C0.      0
ATOM   1951  O   ASP A 123      52.894  64.969  35.525  1.00  0.00           O0.      0
ATOM   1952  N   VAL A 124      50.758  64.998  34.961  1.00  0.00           N0.      0
ATOM   1953  H   VAL A 124      49.857  65.356  35.241  1.00  0.00           H0.      0
ATOM   1954  CA  VAL A 124      50.929  64.572  33.538  1.00  0.00           C0.      0
ATOM   1955  HA  VAL A 124      51.899  64.995  33.276  1.00  0.00           H0.      0
ATOM   1956  CB  VAL A 124      50.926  63.054  33.341  1.00  0.00           C0.      0
ATOM   1957  HB  VAL A 124      51.161  62.870  32.293  1.00  0.00           H0.      0
ATOM   1958  CG1 VAL A 124      51.971  62.314  34.300  1.00  0.00           C0.      0
ATOM   1959 HG11 VAL A 124      52.941  62.785  34.138  1.00  0.00           H0.      0
ATOM   1960 HG12 VAL A 124      51.692  62.531  35.331  1.00  0.00           H0.      0
ATOM   1961 HG13 VAL A 124      51.843  61.235  34.215  1.00  0.00           H0.      0
ATOM   1962  CG2 VAL A 124      49.476  62.548  33.643  1.00  0.00           C0.      0
ATOM   1963 HG21 VAL A 124      49.190  63.035  34.576  1.00  0.00           H0.      0
ATOM   1964 HG22 VAL A 124      48.725  62.946  32.960  1.00  0.00           H0.      0
ATOM   1965 HG23 VAL A 124      49.238  61.486  33.702  1.00  0.00           H0.      0
ATOM   1966  C   VAL A 124      49.924  65.207  32.524  1.00  0.00           C0.      0
ATOM   1967  O   VAL A 124      48.851  65.504  32.887  1.00  0.00           O0.      0
ATOM   1968  N   PRO A 125      50.305  65.340  31.229  1.00  0.00           N0.      0
ATOM   1969  CD  PRO A 125      51.643  65.340  30.650  1.00  0.00           C0.      0
ATOM   1970  HD2 PRO A 125      52.427  64.743  31.116  1.00  0.00           H0.      0
ATOM   1971  HD3 PRO A 125      52.000  66.369  30.693  1.00  0.00           H0.      0
ATOM   1972  CG  PRO A 125      51.356  65.071  29.159  1.00  0.00           C0.      0
ATOM   1973  HG2 PRO A 125      51.065  64.028  29.034  1.00  0.00           H0.      0
ATOM   1974  HG3 PRO A 125      52.230  65.279  28.541  1.00  0.00           H0.      0
ATOM   1975  CB  PRO A 125      50.118  65.926  28.877  1.00  0.00           C0.      0
ATOM   1976  HB2 PRO A 125      49.619  65.490  28.012  1.00  0.00           H0.      0
ATOM   1977  HB3 PRO A 125      50.423  66.972  28.855  1.00  0.00           H0.      0
ATOM   1978  CA  PRO A 125      49.290  65.703  30.191  1.00  0.00           C0.      0
ATOM   1979  HA  PRO A 125      48.883  66.690  30.411  1.00  0.00           H0.      0
ATOM   1980  C   PRO A 125      48.195  64.615  29.945  1.00  0.00           C0.      0
ATOM   1981  O   PRO A 125      48.262  63.494  30.411  1.00  0.00           O0.      0
ATOM   1982  N   ALA A 126      47.158  65.100  29.291  1.00  0.00           N0.      0
ATOM   1983  H   ALA A 126      47.140  66.051  28.951  1.00  0.00           H0.      0
ATOM   1984  CA  ALA A 126      45.874  64.371  29.312  1.00  0.00           C0.      0
ATOM   1985  HA  ALA A 126      45.945  63.291  29.438  1.00  0.00           H0.      0
ATOM   1986  CB  ALA A 126      44.999  65.022  30.344  1.00  0.00           C0.      0
ATOM   1987  HB1 ALA A 126      45.451  64.814  31.313  1.00  0.00           H0.      0
ATOM   1988  HB2 ALA A 126      45.005  66.107  30.246  1.00  0.00           H0.      0
ATOM   1989  HB3 ALA A 126      43.987  64.626  30.432  1.00  0.00           H0.      0
ATOM   1990  C   ALA A 126      45.033  64.554  28.039  1.00  0.00           C0.      0
ATOM   1991  O   ALA A 126      44.366  63.595  27.702  1.00  0.00           O0.      0
ATOM   1992  N   GLY A 127      45.136  65.646  27.260  1.00  0.00           N0.      0
ATOM   1993  H   GLY A 127      45.667  66.398  27.676  1.00  0.00           H0.      0
ATOM   1994  CA  GLY A 127      44.365  65.983  26.084  1.00  0.00           C0.      0
ATOM   1995  HA2 GLY A 127      44.657  66.990  25.783  1.00  0.00           H0.      0
ATOM   1996  HA3 GLY A 127      44.513  65.296  25.251  1.00  0.00           H0.      0
ATOM   1997  C   GLY A 127      42.899  66.001  26.512  1.00  0.00           C0.      0
ATOM   1998  O   GLY A 127      42.553  66.358  27.624  1.00  0.00           O0.      0
ATOM   1999  N   ASP A 128      42.052  65.415  25.671  1.00  0.00           N0.      0
ATOM   2000  H   ASP A 128      42.332  64.847  24.884  1.00  0.00           H0.      0
ATOM   2001  CA  ASP A 128      40.620  65.247  26.051  1.00  0.00           C0.      0
ATOM   2002  HA  ASP A 128      40.402  66.069  26.733  1.00  0.00           H0.      0
ATOM   2003  CB  ASP A 128      39.691  65.286  24.777  1.00  0.00           C0.      0
ATOM   2004  HB2 ASP A 128      38.658  65.413  25.102  1.00  0.00           H0.      0
ATOM   2005  HB3 ASP A 128      39.985  66.120  24.139  1.00  0.00           H0.      0
ATOM   2006  CG  ASP A 128      39.649  64.003  23.922  1.00  0.00           C0.      0
ATOM   2007  OD1 ASP A 128      38.709  63.839  23.138  1.00  0.00           O0.      0
ATOM   2008  OD2 ASP A 128      40.551  63.148  24.042  1.00  0.00           O0.      0
ATOM   2009  C   ASP A 128      40.300  64.014  26.938  1.00  0.00           C0.      0
ATOM   2010  O   ASP A 128      39.115  63.713  27.049  1.00  0.00           O0.      0
ATOM   2011  N   GLY A 129      41.276  63.438  27.672  1.00  0.00           N0.      0
ATOM   2012  H   GLY A 129      42.203  63.829  27.585  1.00  0.00           H0.      0
ATOM   2013  CA  GLY A 129      41.079  62.146  28.350  1.00  0.00           C0.      0
ATOM   2014  HA2 GLY A 129      41.958  62.220  28.990  1.00  0.00           H0.      0
ATOM   2015  HA3 GLY A 129      40.224  62.119  29.025  1.00  0.00           H0.      0
ATOM   2016  C   GLY A 129      41.294  60.842  27.587  1.00  0.00           C0.      0
ATOM   2017  O   GLY A 129      42.068  60.800  26.605  1.00  0.00           O0.      0
ATOM   2018  N   PHE A 130      40.700  59.764  27.996  1.00  0.00           N0.      0
ATOM   2019  H   PHE A 130      40.114  59.937  28.800  1.00  0.00           H0.      0
ATOM   2020  CA  PHE A 130      41.008  58.409  27.519  1.00  0.00           C0.      0
ATOM   2021  HA  PHE A 130      41.516  58.489  26.558  1.00  0.00           H0.      0
ATOM   2022  CB  PHE A 130      42.052  57.866  28.479  1.00  0.00           C0.      0
ATOM   2023  HB2 PHE A 130      41.642  58.113  29.458  1.00  0.00           H0.      0
ATOM   2024  HB3 PHE A 130      42.132  56.800  28.264  1.00  0.00           H0.      0
ATOM   2025  CG  PHE A 130      43.372  58.613  28.485  1.00  0.00           C0.      0
ATOM   2026  CD1 PHE A 130      43.646  59.811  29.078  1.00  0.00           C0.      0
ATOM   2027  HD1 PHE A 130      42.937  60.262  29.757  1.00  0.00           H0.      0
ATOM   2028  CE1 PHE A 130      44.972  60.297  29.043  1.00  0.00           C0.      0
ATOM   2029  HE1 PHE A 130      45.249  61.141  29.658  1.00  0.00           H0.      0
ATOM   2030  CZ  PHE A 130      46.024  59.704  28.348  1.00  0.00           C0.      0
ATOM   2031  HZ  PHE A 130      47.033  60.070  28.466  1.00  0.00           H0.      0
ATOM   2032  CE2 PHE A 130      45.755  58.499  27.715  1.00  0.00           C0.      0
ATOM   2033  HE2 PHE A 130      46.547  58.023  27.156  1.00  0.00           H0.      0
ATOM   2034  CD2 PHE A 130      44.460  57.946  27.771  1.00  0.00           C0.      0
ATOM   2035  HD2 PHE A 130      44.277  57.025  27.237  1.00  0.00           H0.      0
ATOM   2036  C   PHE A 130      39.751  57.535  27.392  1.00  0.00           C0.      0
ATOM   2037  O   PHE A 130      38.871  57.579  28.289  1.00  0.00           O0.      0
ATOM   2038  N   ASP A 131      39.645  56.706  26.282  1.00  0.00           N0.      0
ATOM   2039  H   ASP A 131      40.406  56.745  25.620  1.00  0.00           H0.      0
ATOM   2040  CA  ASP A 131      38.436  55.987  25.931  1.00  0.00           C0.      0
ATOM   2041  HA  ASP A 131      37.608  56.657  25.698  1.00  0.00           H0.      0
ATOM   2042  CB  ASP A 131      38.572  55.103  24.696  1.00  0.00           C0.      0
ATOM   2043  HB2 ASP A 131      39.459  54.481  24.820  1.00  0.00           H0.      0
ATOM   2044  HB3 ASP A 131      37.714  54.458  24.507  1.00  0.00           H0.      0
ATOM   2045  CG  ASP A 131      38.929  55.847  23.441  1.00  0.00           C0.      0
ATOM   2046  OD1 ASP A 131      38.220  56.855  23.178  1.00  0.00           O0.      0
ATOM   2047  OD2 ASP A 131      39.880  55.421  22.739  1.00  0.00           O0.      0
ATOM   2048  C   ASP A 131      38.033  54.991  26.966  1.00  0.00           C0.      0
ATOM   2049  O   ASP A 131      36.882  54.572  27.019  1.00  0.00           O0.      0
ATOM   2050  N   ALA A 132      38.961  54.628  27.889  1.00  0.00           N0.      0
ATOM   2051  H   ALA A 132      39.866  55.034  27.699  1.00  0.00           H0.      0
ATOM   2052  CA  ALA A 132      38.861  53.777  29.096  1.00  0.00           C0.      0
ATOM   2053  HA  ALA A 132      37.952  54.142  29.574  1.00  0.00           H0.      0
ATOM   2054  CB  ALA A 132      38.560  52.334  28.704  1.00  0.00           C0.      0
ATOM   2055  HB1 ALA A 132      38.350  51.661  29.535  1.00  0.00           H0.      0
ATOM   2056  HB2 ALA A 132      37.707  52.290  28.027  1.00  0.00           H0.      0
ATOM   2057  HB3 ALA A 132      39.419  52.008  28.117  1.00  0.00           H0.      0
ATOM   2058  C   ALA A 132      40.097  54.002  29.951  1.00  0.00           C0.      0
ATOM   2059  O   ALA A 132      41.217  54.280  29.444  1.00  0.00           O0.      0
ATOM   2060  N   VAL A 133      39.918  53.798  31.243  1.00  0.00           N0.      0
ATOM   2061  H   VAL A 133      39.005  53.537  31.587  1.00  0.00           H0.      0
ATOM   2062  CA  VAL A 133      40.841  54.015  32.390  1.00  0.00           C0.      0
ATOM   2063  HA  VAL A 133      41.863  53.979  32.014  1.00  0.00           H0.      0
ATOM   2064  CB  VAL A 133      40.572  55.359  33.151  1.00  0.00           C0.      0
ATOM   2065  HB  VAL A 133      39.519  55.336  33.432  1.00  0.00           H0.      0
ATOM   2066  CG1 VAL A 133      41.412  55.603  34.405  1.00  0.00           C0.      0
ATOM   2067 HG11 VAL A 133      42.429  55.297  34.161  1.00  0.00           H0.      0
ATOM   2068 HG12 VAL A 133      41.294  56.617  34.787  1.00  0.00           H0.      0
ATOM   2069 HG13 VAL A 133      41.078  54.983  35.237  1.00  0.00           H0.      0
ATOM   2070  CG2 VAL A 133      40.773  56.530  32.124  1.00  0.00           C0.      0
ATOM   2071 HG21 VAL A 133      39.979  56.578  31.378  1.00  0.00           H0.      0
ATOM   2072 HG22 VAL A 133      40.740  57.489  32.641  1.00  0.00           H0.      0
ATOM   2073 HG23 VAL A 133      41.721  56.534  31.586  1.00  0.00           H0.      0
ATOM   2074  C   VAL A 133      40.768  52.826  33.354  1.00  0.00           C0.      0
ATOM   2075  O   VAL A 133      39.733  52.513  33.953  1.00  0.00           O0.      0
ATOM   2076  N   ILE A 134      41.929  52.185  33.528  1.00  0.00           N0.      0
ATOM   2077  H   ILE A 134      42.809  52.555  33.200  1.00  0.00           H0.      0
ATOM   2078  CA  ILE A 134      42.078  51.120  34.570  1.00  0.00           C0.      0
ATOM   2079  HA  ILE A 134      41.092  50.912  34.985  1.00  0.00           H0.      0
ATOM   2080  CB  ILE A 134      42.538  49.829  33.857  1.00  0.00           C0.      0
ATOM   2081  HB  ILE A 134      42.653  49.110  34.668  1.00  0.00           H0.      0
ATOM   2082  CG2 ILE A 134      41.391  49.299  32.904  1.00  0.00           C0.      0
ATOM   2083 HG21 ILE A 134      41.700  48.461  32.279  1.00  0.00           H0.      0
ATOM   2084 HG22 ILE A 134      40.667  48.868  33.597  1.00  0.00           H0.      0
ATOM   2085 HG23 ILE A 134      40.918  50.114  32.357  1.00  0.00           H0.      0
ATOM   2086  CG1 ILE A 134      43.978  49.964  33.168  1.00  0.00           C0.      0
ATOM   2087 HG12 ILE A 134      43.851  50.301  32.139  1.00  0.00           H0.      0
ATOM   2088 HG13 ILE A 134      44.475  50.682  33.820  1.00  0.00           H0.      0
ATOM   2089  CD1 ILE A 134      44.694  48.563  33.167  1.00  0.00           C0.      0
ATOM   2090 HD11 ILE A 134      44.583  48.144  34.167  1.00  0.00           H0.      0
ATOM   2091 HD12 ILE A 134      44.328  47.913  32.372  1.00  0.00           H0.      0
ATOM   2092 HD13 ILE A 134      45.724  48.748  32.861  1.00  0.00           H0.      0
ATOM   2093  C   ILE A 134      42.954  51.476  35.762  1.00  0.00           C0.      0
ATOM   2094  O   ILE A 134      43.585  52.508  35.686  1.00  0.00           O0.      0
ATOM   2095  N   CYS A 135      42.853  50.735  36.922  1.00  0.00           N0.      0
ATOM   2096  H   CYS A 135      42.195  49.969  36.915  1.00  0.00           H0.      0
ATOM   2097  CA  CYS A 135      43.678  50.852  38.173  1.00  0.00           C0.      0
ATOM   2098  HA  CYS A 135      44.492  51.537  37.936  1.00  0.00           H0.      0
ATOM   2099  CB  CYS A 135      42.929  51.434  39.373  1.00  0.00           C0.      0
ATOM   2100  HB2 CYS A 135      42.337  50.690  39.905  1.00  0.00           H0.      0
ATOM   2101  HB3 CYS A 135      43.672  51.789  40.088  1.00  0.00           H0.      0
ATOM   2102  SG  CYS A 135      41.765  52.836  38.917  1.00  0.00           S0.      0
ATOM   2103  HG  CYS A 135      41.024  52.061  38.120  1.00  0.00           H0.      0
ATOM   2104  C   CYS A 135      44.289  49.442  38.395  1.00  0.00           C0.      0
ATOM   2105  O   CYS A 135      45.431  49.239  37.937  1.00  0.00           O0.      0
ATOM   2106  N   LEU A 136      43.482  48.540  39.030  1.00  0.00           N0.      0
ATOM   2107  H   LEU A 136      42.656  48.920  39.470  1.00  0.00           H0.      0
ATOM   2108  CA  LEU A 136      43.675  47.125  39.154  1.00  0.00           C0.      0
ATOM   2109  HA  LEU A 136      42.766  46.799  39.660  1.00  0.00           H0.      0
ATOM   2110  CB  LEU A 136      43.633  46.420  37.793  1.00  0.00           C0.      0
ATOM   2111  HB2 LEU A 136      44.546  46.772  37.314  1.00  0.00           H0.      0
ATOM   2112  HB3 LEU A 136      43.833  45.353  37.895  1.00  0.00           H0.      0
ATOM   2113  CG  LEU A 136      42.481  46.809  36.776  1.00  0.00           C0.      0
ATOM   2114  HG  LEU A 136      42.451  47.876  36.557  1.00  0.00           H0.      0
ATOM   2115  CD1 LEU A 136      42.487  45.996  35.474  1.00  0.00           C0.      0
ATOM   2116 HD11 LEU A 136      43.484  46.135  35.055  1.00  0.00           H0.      0
ATOM   2117 HD12 LEU A 136      42.349  44.943  35.718  1.00  0.00           H0.      0
ATOM   2118 HD13 LEU A 136      41.679  46.444  34.895  1.00  0.00           H0.      0
ATOM   2119  CD2 LEU A 136      41.144  46.380  37.408  1.00  0.00           C0.      0
ATOM   2120 HD21 LEU A 136      40.636  47.001  38.145  1.00  0.00           H0.      0
ATOM   2121 HD22 LEU A 136      40.398  46.383  36.613  1.00  0.00           H0.      0
ATOM   2122 HD23 LEU A 136      41.010  45.374  37.805  1.00  0.00           H0.      0
ATOM   2123  C   LEU A 136      44.798  46.637  40.049  1.00  0.00           C0.      0
ATOM   2124  O   LEU A 136      45.608  47.365  40.581  1.00  0.00           O0.      0
ATOM   2125  N   GLY A 137      44.764  45.355  40.452  1.00  0.00           N0.      0
ATOM   2126  H   GLY A 137      43.990  44.778  40.153  1.00  0.00           H0.      0
ATOM   2127  CA  GLY A 137      45.641  44.802  41.506  1.00  0.00           C0.      0
ATOM   2128  HA2 GLY A 137      45.195  43.811  41.587  1.00  0.00           H0.      0
ATOM   2129  HA3 GLY A 137      46.654  44.711  41.113  1.00  0.00           H0.      0
ATOM   2130  C   GLY A 137      45.646  45.395  42.923  1.00  0.00           C0.      0
ATOM   2131  O   GLY A 137      46.720  45.568  43.487  1.00  0.00           O0.      0
ATOM   2132  N   ASN A 138      44.436  45.764  43.369  1.00  0.00           N0.      0
ATOM   2133  H   ASN A 138      43.719  45.666  42.664  1.00  0.00           H0.      0
ATOM   2134  CA  ASN A 138      44.079  46.644  44.460  1.00  0.00           C0.      0
ATOM   2135  HA  ASN A 138      42.998  46.784  44.470  1.00  0.00           H0.      0
ATOM   2136  CB  ASN A 138      44.400  45.923  45.781  1.00  0.00           C0.      0
ATOM   2137  HB2 ASN A 138      44.170  44.862  45.676  1.00  0.00           H0.      0
ATOM   2138  HB3 ASN A 138      45.483  45.884  45.899  1.00  0.00           H0.      0
ATOM   2139  CG  ASN A 138      43.710  46.366  47.124  1.00  0.00           C0.      0
ATOM   2140  OD1 ASN A 138      42.680  46.969  47.135  1.00  0.00           O0.      0
ATOM   2141  ND2 ASN A 138      44.189  45.971  48.251  1.00  0.00           N0.      0
ATOM   2142 HD21 ASN A 138      44.009  46.548  49.061  1.00  0.00           H0.      0
ATOM   2143 HD22 ASN A 138      44.932  45.287  48.270  1.00  0.00           H0.      0
ATOM   2144  C   ASN A 138      44.610  48.049  44.453  1.00  0.00           C0.      0
ATOM   2145  O   ASN A 138      45.597  48.386  45.087  1.00  0.00           O0.      0
ATOM   2146  N   SER A 139      43.886  48.963  43.834  1.00  0.00           N0.      0
ATOM   2147  H   SER A 139      43.172  48.653  43.191  1.00  0.00           H0.      0
ATOM   2148  CA  SER A 139      44.177  50.380  43.801  1.00  0.00           C0.      0
ATOM   2149  HA  SER A 139      45.253  50.457  43.646  1.00  0.00           H0.      0
ATOM   2150  CB  SER A 139      43.540  51.012  42.553  1.00  0.00           C0.      0
ATOM   2151  HB2 SER A 139      43.938  52.025  42.485  1.00  0.00           H0.      0
ATOM   2152  HB3 SER A 139      43.965  50.531  41.673  1.00  0.00           H0.      0
ATOM   2153  OG  SER A 139      42.081  50.971  42.579  1.00  0.00           O0.      0
ATOM   2154  HG  SER A 139      41.802  50.072  42.392  1.00  0.00           H0.      0
ATOM   2155  C   SER A 139      43.805  51.068  45.067  1.00  0.00           C0.      0
ATOM   2156  O   SER A 139      44.692  51.368  45.826  1.00  0.00           O0.      0
ATOM   2157  N   PHE A 140      42.535  51.315  45.394  1.00  0.00           N0.      0
ATOM   2158  H   PHE A 140      41.801  50.802  44.926  1.00  0.00           H0.      0
ATOM   2159  CA  PHE A 140      42.147  52.523  46.145  1.00  0.00           C0.      0
ATOM   2160  HA  PHE A 140      42.872  53.265  45.811  1.00  0.00           H0.      0
ATOM   2161  CB  PHE A 140      40.786  52.941  45.695  1.00  0.00           C0.      0
ATOM   2162  HB2 PHE A 140      40.694  52.958  44.609  1.00  0.00           H0.      0
ATOM   2163  HB3 PHE A 140      39.997  52.379  46.196  1.00  0.00           H0.      0
ATOM   2164  CG  PHE A 140      40.658  54.397  46.074  1.00  0.00           C0.      0
ATOM   2165  CD1 PHE A 140      41.068  55.402  45.149  1.00  0.00           C0.      0
ATOM   2166  HD1 PHE A 140      41.376  55.178  44.138  1.00  0.00           H0.      0
ATOM   2167  CE1 PHE A 140      40.867  56.767  45.339  1.00  0.00           C0.      0
ATOM   2168  HE1 PHE A 140      40.960  57.469  44.523  1.00  0.00           H0.      0
ATOM   2169  CZ  PHE A 140      40.436  57.193  46.629  1.00  0.00           C0.      0
ATOM   2170  HZ  PHE A 140      40.361  58.236  46.900  1.00  0.00           H0.      0
ATOM   2171  CE2 PHE A 140      40.097  56.235  47.547  1.00  0.00           C0.      0
ATOM   2172  HE2 PHE A 140      39.814  56.602  48.522  1.00  0.00           H0.      0
ATOM   2173  CD2 PHE A 140      40.050  54.859  47.301  1.00  0.00           C0.      0
ATOM   2174  HD2 PHE A 140      39.648  54.115  47.974  1.00  0.00           H0.      0
ATOM   2175  C   PHE A 140      42.385  52.446  47.640  1.00  0.00           C0.      0
ATOM   2176  O   PHE A 140      42.639  53.496  48.244  1.00  0.00           O0.      0
ATOM   2177  N   ALA A 141      42.406  51.265  48.217  1.00  0.00           N0.      0
ATOM   2178  H   ALA A 141      42.340  50.430  47.653  1.00  0.00           H0.      0
ATOM   2179  CA  ALA A 141      42.257  51.083  49.652  1.00  0.00           C0.      0
ATOM   2180  HA  ALA A 141      41.344  51.592  49.962  1.00  0.00           H0.      0
ATOM   2181  CB  ALA A 141      42.037  49.578  49.914  1.00  0.00           C0.      0
ATOM   2182  HB1 ALA A 141      42.948  49.032  49.667  1.00  0.00           H0.      0
ATOM   2183  HB2 ALA A 141      41.878  49.415  50.979  1.00  0.00           H0.      0
ATOM   2184  HB3 ALA A 141      41.133  49.206  49.433  1.00  0.00           H0.      0
ATOM   2185  C   ALA A 141      43.511  51.629  50.404  1.00  0.00           C0.      0
ATOM   2186  O   ALA A 141      43.498  51.780  51.618  1.00  0.00           O0.      0
ATOM   2187  N   HID A 142      44.649  51.772  49.782  1.00  0.00           N0.      0
ATOM   2188  H   HID A 142      44.704  51.567  48.795  1.00  0.00           H0.      0
ATOM   2189  CA  HID A 142      45.880  52.187  50.477  1.00  0.00           C0.      0
ATOM   2190  HA  HID A 142      46.161  51.401  51.179  1.00  0.00           H0.      0
ATOM   2191  CB  HID A 142      47.044  52.216  49.473  1.00  0.00           C0.      0
ATOM   2192  HB2 HID A 142      46.644  52.678  48.570  1.00  0.00           H0.      0
ATOM   2193  HB3 HID A 142      47.815  52.890  49.846  1.00  0.00           H0.      0
ATOM   2194  CG  HID A 142      47.734  50.813  49.140  1.00  0.00           C0.      0
ATOM   2195  ND1 HID A 142      48.341  50.068  50.084  1.00  0.00           N0.      0
ATOM   2196  HD1 HID A 142      48.320  50.165  51.089  1.00  0.00           H0.      0
ATOM   2197  CE1 HID A 142      48.790  48.945  49.419  1.00  0.00           C0.      0
ATOM   2198  HE1 HID A 142      49.085  48.023  49.899  1.00  0.00           H0.      0
ATOM   2199  NE2 HID A 142      48.477  48.962  48.094  1.00  0.00           N0.      0
ATOM   2200  CD2 HID A 142      47.864  50.227  47.891  1.00  0.00           C0.      0
ATOM   2201  HD2 HID A 142      47.388  50.616  47.003  1.00  0.00           H0.      0
ATOM   2202  C   HID A 142      45.903  53.600  51.166  1.00  0.00           C0.      0
ATOM   2203  O   HID A 142      46.831  53.897  51.900  1.00  0.00           O0.      0
ATOM   2204  N   LEU A 143      44.900  54.411  50.861  1.00  0.00           N0.      0
ATOM   2205  H   LEU A 143      44.248  54.076  50.166  1.00  0.00           H0.      0
ATOM   2206  CA  LEU A 143      44.870  55.825  51.088  1.00  0.00           C0.      0
ATOM   2207  HA  LEU A 143      45.918  56.126  51.107  1.00  0.00           H0.      0
ATOM   2208  CB  LEU A 143      44.250  56.562  49.842  1.00  0.00           C0.      0
ATOM   2209  HB2 LEU A 143      44.765  56.389  48.898  1.00  0.00           H0.      0
ATOM   2210  HB3 LEU A 143      43.303  56.037  49.715  1.00  0.00           H0.      0
ATOM   2211  CG  LEU A 143      43.987  58.067  49.830  1.00  0.00           C0.      0
ATOM   2212  HG  LEU A 143      43.600  58.273  50.828  1.00  0.00           H0.      0
ATOM   2213  CD1 LEU A 143      45.260  58.837  49.643  1.00  0.00           C0.      0
ATOM   2214 HD11 LEU A 143      45.070  59.895  49.824  1.00  0.00           H0.      0
ATOM   2215 HD12 LEU A 143      45.929  58.519  50.442  1.00  0.00           H0.      0
ATOM   2216 HD13 LEU A 143      45.754  58.809  48.671  1.00  0.00           H0.      0
ATOM   2217  CD2 LEU A 143      42.955  58.632  48.809  1.00  0.00           C0.      0
ATOM   2218 HD21 LEU A 143      42.032  58.061  48.905  1.00  0.00           H0.      0
ATOM   2219 HD22 LEU A 143      42.796  59.664  49.121  1.00  0.00           H0.      0
ATOM   2220 HD23 LEU A 143      43.338  58.565  47.791  1.00  0.00           H0.      0
ATOM   2221  C   LEU A 143      44.246  56.069  52.471  1.00  0.00           C0.      0
ATOM   2222  O   LEU A 143      43.127  55.740  52.732  1.00  0.00           O0.      0
ATOM   2223  N   PRO A 144      45.038  56.604  53.445  1.00  0.00           N0.      0
ATOM   2224  CD  PRO A 144      46.379  57.191  53.284  1.00  0.00           C0.      0
ATOM   2225  HD2 PRO A 144      46.559  57.984  52.557  1.00  0.00           H0.      0
ATOM   2226  HD3 PRO A 144      47.015  56.368  52.958  1.00  0.00           H0.      0
ATOM   2227  CG  PRO A 144      46.819  57.665  54.689  1.00  0.00           C0.      0
ATOM   2228  HG2 PRO A 144      46.468  58.697  54.684  1.00  0.00           H0.      0
ATOM   2229  HG3 PRO A 144      47.862  57.453  54.923  1.00  0.00           H0.      0
ATOM   2230  CB  PRO A 144      45.847  56.911  55.658  1.00  0.00           C0.      0
ATOM   2231  HB2 PRO A 144      45.566  57.495  56.534  1.00  0.00           H0.      0
ATOM   2232  HB3 PRO A 144      46.325  55.968  55.924  1.00  0.00           H0.      0
ATOM   2233  CA  PRO A 144      44.596  56.750  54.822  1.00  0.00           C0.      0
ATOM   2234  HA  PRO A 144      44.026  55.889  55.173  1.00  0.00           H0.      0
ATOM   2235  C   PRO A 144      43.567  57.939  55.023  1.00  0.00           C0.      0
ATOM   2236  O   PRO A 144      43.459  58.779  54.166  1.00  0.00           O0.      0
ATOM   2237  N   ASP A 145      42.910  58.023  56.169  1.00  0.00           N0.      0
ATOM   2238  H   ASP A 145      43.206  57.413  56.918  1.00  0.00           H0.      0
ATOM   2239  CA  ASP A 145      42.092  59.139  56.643  1.00  0.00           C0.      0
ATOM   2240  HA  ASP A 145      41.793  59.713  55.766  1.00  0.00           H0.      0
ATOM   2241  CB  ASP A 145      40.822  58.612  57.284  1.00  0.00           C0.      0
ATOM   2242  HB2 ASP A 145      40.348  58.068  56.467  1.00  0.00           H0.      0
ATOM   2243  HB3 ASP A 145      40.978  58.022  58.186  1.00  0.00           H0.      0
ATOM   2244  CG  ASP A 145      39.721  59.641  57.621  1.00  0.00           C0.      0
ATOM   2245  OD1 ASP A 145      38.603  59.171  57.856  1.00  0.00           O0.      0
ATOM   2246  OD2 ASP A 145      40.013  60.912  57.693  1.00  0.00           O0.      0
ATOM   2247  C   ASP A 145      42.799  60.049  57.683  1.00  0.00           C0.      0
ATOM   2248  O   ASP A 145      43.198  59.558  58.769  1.00  0.00           O0.      0
ATOM   2249  N   SER A 146      43.010  61.323  57.342  1.00  0.00           N0.      0
ATOM   2250  H   SER A 146      42.809  61.566  56.383  1.00  0.00           H0.      0
ATOM   2251  CA  SER A 146      43.835  62.223  58.149  1.00  0.00           C0.      0
ATOM   2252  HA  SER A 146      44.679  61.562  58.348  1.00  0.00           H0.      0
ATOM   2253  CB  SER A 146      44.320  63.409  57.346  1.00  0.00           C0.      0
ATOM   2254  HB2 SER A 146      43.522  63.956  56.845  1.00  0.00           H0.      0
ATOM   2255  HB3 SER A 146      44.770  64.151  58.006  1.00  0.00           H0.      0
ATOM   2256  OG  SER A 146      45.382  63.040  56.389  1.00  0.00           O0.      0
ATOM   2257  HG  SER A 146      45.955  62.385  56.795  1.00  0.00           H0.      0
ATOM   2258  C   SER A 146      43.148  62.748  59.456  1.00  0.00           C0.      0
ATOM   2259  O   SER A 146      43.859  62.885  60.450  1.00  0.00           O0.      0
ATOM   2260  N   LYS A 147      41.819  63.081  59.464  1.00  0.00           N0.      0
ATOM   2261  H   LYS A 147      41.294  63.046  58.602  1.00  0.00           H0.      0
ATOM   2262  CA  LYS A 147      41.221  63.671  60.689  1.00  0.00           C0.      0
ATOM   2263  HA  LYS A 147      41.768  63.313  61.561  1.00  0.00           H0.      0
ATOM   2264  CB  LYS A 147      41.506  65.184  60.437  1.00  0.00           C0.      0
ATOM   2265  HB2 LYS A 147      41.199  65.737  61.325  1.00  0.00           H0.      0
ATOM   2266  HB3 LYS A 147      42.565  65.376  60.268  1.00  0.00           H0.      0
ATOM   2267  CG  LYS A 147      40.694  65.815  59.289  1.00  0.00           C0.      0
ATOM   2268  HG2 LYS A 147      40.781  65.210  58.387  1.00  0.00           H0.      0
ATOM   2269  HG3 LYS A 147      39.692  65.865  59.715  1.00  0.00           H0.      0
ATOM   2270  CD  LYS A 147      41.213  67.230  58.867  1.00  0.00           C0.      0
ATOM   2271  HD2 LYS A 147      40.938  67.937  59.650  1.00  0.00           H0.      0
ATOM   2272  HD3 LYS A 147      42.236  67.067  58.529  1.00  0.00           H0.      0
ATOM   2273  CE  LYS A 147      40.415  67.549  57.618  1.00  0.00           C0.      0
ATOM   2274  HE2 LYS A 147      40.626  66.759  56.897  1.00  0.00           H0.      0
ATOM   2275  HE3 LYS A 147      39.345  67.455  57.803  1.00  0.00           H0.      0
ATOM   2276  NZ  LYS A 147      40.731  68.904  57.068  1.00  0.00           N0.      0
ATOM   2277  HZ1 LYS A 147      40.373  69.704  57.571  1.00  0.00           H0.      0
ATOM   2278  HZ2 LYS A 147      41.728  69.068  57.074  1.00  0.00           H0.      0
ATOM   2279  HZ3 LYS A 147      40.309  68.935  56.151  1.00  0.00           H0.      0
ATOM   2280  C   LYS A 147      39.766  63.258  60.818  1.00  0.00           C0.      0
ATOM   2281  O   LYS A 147      39.105  63.866  61.644  1.00  0.00           O0.      0
ATOM   2282  N   GLY A 148      39.285  62.231  60.071  1.00  0.00           N0.      0
ATOM   2283  H   GLY A 148      39.887  61.925  59.320  1.00  0.00           H0.      0
ATOM   2284  CA  GLY A 148      37.843  61.930  59.998  1.00  0.00           C0.      0
ATOM   2285  HA2 GLY A 148      37.769  60.920  59.596  1.00  0.00           H0.      0
ATOM   2286  HA3 GLY A 148      37.413  62.010  60.997  1.00  0.00           H0.      0
ATOM   2287  C   GLY A 148      37.099  62.757  58.936  1.00  0.00           C0.      0
ATOM   2288  O   GLY A 148      36.012  63.203  59.216  1.00  0.00           O0.      0
ATOM   2289  N   ASP A 149      37.714  62.877  57.721  1.00  0.00           N0.      0
ATOM   2290  H   ASP A 149      38.547  62.340  57.529  1.00  0.00           H0.      0
ATOM   2291  CA  ASP A 149      37.037  63.582  56.631  1.00  0.00           C0.      0
ATOM   2292  HA  ASP A 149      35.981  63.358  56.783  1.00  0.00           H0.      0
ATOM   2293  CB  ASP A 149      37.407  65.084  56.707  1.00  0.00           C0.      0
ATOM   2294  HB2 ASP A 149      37.311  65.477  57.719  1.00  0.00           H0.      0
ATOM   2295  HB3 ASP A 149      38.449  65.136  56.393  1.00  0.00           H0.      0
ATOM   2296  CG  ASP A 149      36.711  65.981  55.683  1.00  0.00           C0.      0
ATOM   2297  OD1 ASP A 149      36.658  67.221  55.894  1.00  0.00           O0.      0
ATOM   2298  OD2 ASP A 149      36.233  65.446  54.631  1.00  0.00           O0.      0
ATOM   2299  C   ASP A 149      37.515  63.081  55.286  1.00  0.00           C0.      0
ATOM   2300  O   ASP A 149      38.731  63.186  54.976  1.00  0.00           O0.      0
ATOM   2301  N   GLN A 150      36.585  62.560  54.505  1.00  0.00           N0.      0
ATOM   2302  H   GLN A 150      35.674  62.546  54.940  1.00  0.00           H0.      0
ATOM   2303  CA  GLN A 150      36.757  61.900  53.217  1.00  0.00           C0.      0
ATOM   2304  HA  GLN A 150      37.533  61.163  53.425  1.00  0.00           H0.      0
ATOM   2305  CB  GLN A 150      35.578  60.939  52.876  1.00  0.00           C0.      0
ATOM   2306  HB2 GLN A 150      35.884  60.482  51.935  1.00  0.00           H0.      0
ATOM   2307  HB3 GLN A 150      35.540  60.155  53.632  1.00  0.00           H0.      0
ATOM   2308  CG  GLN A 150      34.175  61.617  52.635  1.00  0.00           C0.      0
ATOM   2309  HG2 GLN A 150      33.920  62.180  53.533  1.00  0.00           H0.      0
ATOM   2310  HG3 GLN A 150      34.279  62.367  51.851  1.00  0.00           H0.      0
ATOM   2311  CD  GLN A 150      32.974  60.661  52.253  1.00  0.00           C0.      0
ATOM   2312  OE1 GLN A 150      32.920  59.514  52.634  1.00  0.00           O0.      0
ATOM   2313  NE2 GLN A 150      32.061  60.999  51.412  1.00  0.00           N0.      0
ATOM   2314 HE21 GLN A 150      31.439  60.253  51.134  1.00  0.00           H0.      0
ATOM   2315 HE22 GLN A 150      32.137  61.869  50.906  1.00  0.00           H0.      0
ATOM   2316  C   GLN A 150      37.076  62.892  52.073  1.00  0.00           C0.      0
ATOM   2317  O   GLN A 150      36.740  62.642  50.887  1.00  0.00           O0.      0
ATOM   2318  N   SER A 151      37.510  64.068  52.383  1.00  0.00           N0.      0
ATOM   2319  H   SER A 151      37.626  64.105  53.385  1.00  0.00           H0.      0
ATOM   2320  CA  SER A 151      37.819  65.131  51.410  1.00  0.00           C0.      0
ATOM   2321  HA  SER A 151      36.961  65.194  50.741  1.00  0.00           H0.      0
ATOM   2322  CB  SER A 151      38.045  66.456  52.182  1.00  0.00           C0.      0
ATOM   2323  HB2 SER A 151      38.664  66.152  53.026  1.00  0.00           H0.      0
ATOM   2324  HB3 SER A 151      38.552  67.121  51.482  1.00  0.00           H0.      0
ATOM   2325  OG  SER A 151      36.799  66.937  52.582  1.00  0.00           O0.      0
ATOM   2326  HG  SER A 151      36.505  66.458  53.359  1.00  0.00           H0.      0
ATOM   2327  C   SER A 151      38.945  64.831  50.403  1.00  0.00           C0.      0
ATOM   2328  O   SER A 151      38.739  65.034  49.195  1.00  0.00           O0.      0
ATOM   2329  N   GLU A 152      39.992  64.301  50.928  1.00  0.00           N0.      0
ATOM   2330  H   GLU A 152      40.077  64.046  51.902  1.00  0.00           H0.      0
ATOM   2331  CA  GLU A 152      41.146  63.730  50.093  1.00  0.00           C0.      0
ATOM   2332  HA  GLU A 152      41.364  64.453  49.307  1.00  0.00           H0.      0
ATOM   2333  CB  GLU A 152      42.404  63.406  50.865  1.00  0.00           C0.      0
ATOM   2334  HB2 GLU A 152      42.171  62.786  51.731  1.00  0.00           H0.      0
ATOM   2335  HB3 GLU A 152      43.167  62.845  50.325  1.00  0.00           H0.      0
ATOM   2336  CG  GLU A 152      43.229  64.657  51.357  1.00  0.00           C0.      0
ATOM   2337  HG2 GLU A 152      44.284  64.386  51.330  1.00  0.00           H0.      0
ATOM   2338  HG3 GLU A 152      43.084  65.374  50.549  1.00  0.00           H0.      0
ATOM   2339  CD  GLU A 152      42.841  65.257  52.702  1.00  0.00           C0.      0
ATOM   2340  OE1 GLU A 152      42.712  64.494  53.688  1.00  0.00           O0.      0
ATOM   2341  OE2 GLU A 152      42.562  66.433  52.863  1.00  0.00           O0.      0
ATOM   2342  C   GLU A 152      40.631  62.535  49.313  1.00  0.00           C0.      0
ATOM   2343  O   GLU A 152      41.064  62.442  48.140  1.00  0.00           O0.      0
ATOM   2344  N   HIE A 153      39.719  61.703  49.903  1.00  0.00           N0.      0
ATOM   2345  H   HIE A 153      39.402  61.817  50.855  1.00  0.00           H0.      0
ATOM   2346  CA  HIE A 153      39.296  60.432  49.192  1.00  0.00           C0.      0
ATOM   2347  HA  HIE A 153      40.123  59.846  48.792  1.00  0.00           H0.      0
ATOM   2348  CB  HIE A 153      38.588  59.420  50.078  1.00  0.00           C0.      0
ATOM   2349  HB2 HIE A 153      37.777  59.827  50.682  1.00  0.00           H0.      0
ATOM   2350  HB3 HIE A 153      38.171  58.685  49.390  1.00  0.00           H0.      0
ATOM   2351  CG  HIE A 153      39.395  58.615  51.062  1.00  0.00           C0.      0
ATOM   2352  ND1 HIE A 153      38.962  57.546  51.845  1.00  0.00           N0.      0
ATOM   2353  CE1 HIE A 153      39.899  57.306  52.724  1.00  0.00           C0.      0
ATOM   2354  HE1 HIE A 153      39.818  56.658  53.584  1.00  0.00           H0.      0
ATOM   2355  NE2 HIE A 153      41.009  57.994  52.448  1.00  0.00           N0.      0
ATOM   2356  HE2 HIE A 153      41.905  57.984  52.914  1.00  0.00           H0.      0
ATOM   2357  CD2 HIE A 153      40.683  58.860  51.436  1.00  0.00           C0.      0
ATOM   2358  HD2 HIE A 153      41.309  59.606  50.970  1.00  0.00           H0.      0
ATOM   2359  C   HIE A 153      38.351  60.749  48.068  1.00  0.00           C0.      0
ATOM   2360  O   HIE A 153      38.467  60.162  47.016  1.00  0.00           O0.      0
ATOM   2361  N   ARG A 154      37.479  61.780  48.198  1.00  0.00           N0.      0
ATOM   2362  H   ARG A 154      37.375  62.184  49.118  1.00  0.00           H0.      0
ATOM   2363  CA  ARG A 154      36.741  62.416  47.066  1.00  0.00           C0.      0
ATOM   2364  HA  ARG A 154      36.172  61.671  46.510  1.00  0.00           H0.      0
ATOM   2365  CB  ARG A 154      35.824  63.422  47.760  1.00  0.00           C0.      0
ATOM   2366  HB2 ARG A 154      35.176  62.983  48.518  1.00  0.00           H0.      0
ATOM   2367  HB3 ARG A 154      36.361  64.281  48.162  1.00  0.00           H0.      0
ATOM   2368  CG  ARG A 154      34.953  64.223  46.730  1.00  0.00           C0.      0
ATOM   2369  HG2 ARG A 154      35.553  64.879  46.100  1.00  0.00           H0.      0
ATOM   2370  HG3 ARG A 154      34.540  63.548  45.980  1.00  0.00           H0.      0
ATOM   2371  CD  ARG A 154      33.853  65.126  47.362  1.00  0.00           C0.      0
ATOM   2372  HD2 ARG A 154      33.183  65.460  46.570  1.00  0.00           H0.      0
ATOM   2373  HD3 ARG A 154      33.198  64.445  47.906  1.00  0.00           H0.      0
ATOM   2374  NE  ARG A 154      34.486  66.110  48.237  1.00  0.00           N0.      0
ATOM   2375  HE  ARG A 154      34.678  67.004  47.809  1.00  0.00           H0.      0
ATOM   2376  CZ  ARG A 154      34.701  66.029  49.522  1.00  0.00           C0.      0
ATOM   2377  NH1 ARG A 154      35.216  67.041  50.095  1.00  0.00           N0.      0
ATOM   2378 HH11 ARG A 154      35.487  67.878  49.599  1.00  0.00           H0.      0
ATOM   2379 HH12 ARG A 154      35.264  67.094  51.102  1.00  0.00           H0.      0
ATOM   2380  NH2 ARG A 154      34.363  65.020  50.293  1.00  0.00           N0.      0
ATOM   2381 HH21 ARG A 154      33.761  64.270  49.985  1.00  0.00           H0.      0
ATOM   2382 HH22 ARG A 154      34.452  65.128  51.293  1.00  0.00           H0.      0
ATOM   2383  C   ARG A 154      37.776  63.079  46.070  1.00  0.00           C0.      0
ATOM   2384  O   ARG A 154      37.601  62.787  44.889  1.00  0.00           O0.      0
ATOM   2385  N   LEU A 155      38.847  63.776  46.455  1.00  0.00           N0.      0
ATOM   2386  H   LEU A 155      38.890  64.080  47.417  1.00  0.00           H0.      0
ATOM   2387  CA  LEU A 155      39.674  64.510  45.497  1.00  0.00           C0.      0
ATOM   2388  HA  LEU A 155      39.036  65.151  44.890  1.00  0.00           H0.      0
ATOM   2389  CB  LEU A 155      40.695  65.464  46.288  1.00  0.00           C0.      0
ATOM   2390  HB2 LEU A 155      40.200  66.203  46.918  1.00  0.00           H0.      0
ATOM   2391  HB3 LEU A 155      41.342  64.822  46.886  1.00  0.00           H0.      0
ATOM   2392  CG  LEU A 155      41.571  66.325  45.303  1.00  0.00           C0.      0
ATOM   2393  HG  LEU A 155      42.262  65.752  44.685  1.00  0.00           H0.      0
ATOM   2394  CD1 LEU A 155      40.658  67.223  44.459  1.00  0.00           C0.      0
ATOM   2395 HD11 LEU A 155      41.311  67.845  43.847  1.00  0.00           H0.      0
ATOM   2396 HD12 LEU A 155      40.189  66.545  43.746  1.00  0.00           H0.      0
ATOM   2397 HD13 LEU A 155      39.940  67.869  44.966  1.00  0.00           H0.      0
ATOM   2398  CD2 LEU A 155      42.539  67.065  46.272  1.00  0.00           C0.      0
ATOM   2399 HD21 LEU A 155      43.248  67.741  45.793  1.00  0.00           H0.      0
ATOM   2400 HD22 LEU A 155      42.010  67.589  47.068  1.00  0.00           H0.      0
ATOM   2401 HD23 LEU A 155      43.047  66.218  46.733  1.00  0.00           H0.      0
ATOM   2402  C   LEU A 155      40.434  63.564  44.638  1.00  0.00           C0.      0
ATOM   2403  O   LEU A 155      40.466  63.776  43.440  1.00  0.00           O0.      0
ATOM   2404  N   ALA A 156      41.101  62.550  45.224  1.00  0.00           N0.      0
ATOM   2405  H   ALA A 156      40.915  62.441  46.211  1.00  0.00           H0.      0
ATOM   2406  CA  ALA A 156      41.623  61.386  44.548  1.00  0.00           C0.      0
ATOM   2407  HA  ALA A 156      42.435  61.753  43.920  1.00  0.00           H0.      0
ATOM   2408  CB  ALA A 156      42.217  60.335  45.465  1.00  0.00           C0.      0
ATOM   2409  HB1 ALA A 156      43.062  60.657  46.075  1.00  0.00           H0.      0
ATOM   2410  HB2 ALA A 156      41.368  60.062  46.092  1.00  0.00           H0.      0
ATOM   2411  HB3 ALA A 156      42.448  59.538  44.758  1.00  0.00           H0.      0
ATOM   2412  C   ALA A 156      40.624  60.788  43.521  1.00  0.00           C0.      0
ATOM   2413  O   ALA A 156      40.891  60.858  42.276  1.00  0.00           O0.      0
ATOM   2414  N   LEU A 157      39.508  60.195  43.893  1.00  0.00           N0.      0
ATOM   2415  H   LEU A 157      39.310  60.210  44.883  1.00  0.00           H0.      0
ATOM   2416  CA  LEU A 157      38.503  59.668  43.000  1.00  0.00           C0.      0
ATOM   2417  HA  LEU A 157      38.868  58.822  42.419  1.00  0.00           H0.      0
ATOM   2418  CB  LEU A 157      37.290  59.090  43.797  1.00  0.00           C0.      0
ATOM   2419  HB2 LEU A 157      36.969  59.839  44.521  1.00  0.00           H0.      0
ATOM   2420  HB3 LEU A 157      36.479  58.844  43.111  1.00  0.00           H0.      0
ATOM   2421  CG  LEU A 157      37.548  57.853  44.674  1.00  0.00           C0.      0
ATOM   2422  HG  LEU A 157      38.408  58.011  45.325  1.00  0.00           H0.      0
ATOM   2423  CD1 LEU A 157      36.284  57.534  45.565  1.00  0.00           C0.      0
ATOM   2424 HD11 LEU A 157      36.536  56.624  46.111  1.00  0.00           H0.      0
ATOM   2425 HD12 LEU A 157      36.140  58.300  46.326  1.00  0.00           H0.      0
ATOM   2426 HD13 LEU A 157      35.415  57.251  44.971  1.00  0.00           H0.      0
ATOM   2427  CD2 LEU A 157      37.760  56.556  43.894  1.00  0.00           C0.      0
ATOM   2428 HD21 LEU A 157      38.192  55.888  44.638  1.00  0.00           H0.      0
ATOM   2429 HD22 LEU A 157      36.884  56.065  43.469  1.00  0.00           H0.      0
ATOM   2430 HD23 LEU A 157      38.466  56.795  43.099  1.00  0.00           H0.      0
ATOM   2431  C   LEU A 157      37.989  60.704  41.949  1.00  0.00           C0.      0
ATOM   2432  O   LEU A 157      37.783  60.336  40.795  1.00  0.00           O0.      0
ATOM   2433  N   LYS A 158      37.868  62.014  42.290  1.00  0.00           N0.      0
ATOM   2434  H   LYS A 158      37.942  62.298  43.257  1.00  0.00           H0.      0
ATOM   2435  CA  LYS A 158      37.335  63.022  41.349  1.00  0.00           C0.      0
ATOM   2436  HA  LYS A 158      36.421  62.771  40.812  1.00  0.00           H0.      0
ATOM   2437  CB  LYS A 158      37.050  64.322  42.152  1.00  0.00           C0.      0
ATOM   2438  HB2 LYS A 158      36.500  64.098  43.066  1.00  0.00           H0.      0
ATOM   2439  HB3 LYS A 158      37.976  64.886  42.258  1.00  0.00           H0.      0
ATOM   2440  CG  LYS A 158      36.096  65.296  41.363  1.00  0.00           C0.      0
ATOM   2441  HG2 LYS A 158      36.618  65.718  40.504  1.00  0.00           H0.      0
ATOM   2442  HG3 LYS A 158      35.238  64.682  41.089  1.00  0.00           H0.      0
ATOM   2443  CD  LYS A 158      35.726  66.419  42.334  1.00  0.00           C0.      0
ATOM   2444  HD2 LYS A 158      35.383  65.933  43.247  1.00  0.00           H0.      0
ATOM   2445  HD3 LYS A 158      36.628  66.980  42.579  1.00  0.00           H0.      0
ATOM   2446  CE  LYS A 158      34.560  67.397  41.863  1.00  0.00           C0.      0
ATOM   2447  HE2 LYS A 158      33.666  66.779  41.770  1.00  0.00           H0.      0
ATOM   2448  HE3 LYS A 158      34.134  68.039  42.634  1.00  0.00           H0.      0
ATOM   2449  NZ  LYS A 158      35.023  68.038  40.621  1.00  0.00           N0.      0
ATOM   2450  HZ1 LYS A 158      35.262  67.515  39.790  1.00  0.00           H0.      0
ATOM   2451  HZ2 LYS A 158      34.335  68.696  40.282  1.00  0.00           H0.      0
ATOM   2452  HZ3 LYS A 158      35.803  68.652  40.812  1.00  0.00           H0.      0
ATOM   2453  C   LYS A 158      38.281  63.271  40.178  1.00  0.00           C0.      0
ATOM   2454  O   LYS A 158      37.900  63.588  39.027  1.00  0.00           O0.      0
ATOM   2455  N   ASN A 159      39.624  63.243  40.464  1.00  0.00           N0.      0
ATOM   2456  H   ASN A 159      39.871  63.211  41.443  1.00  0.00           H0.      0
ATOM   2457  CA  ASN A 159      40.674  63.548  39.499  1.00  0.00           C0.      0
ATOM   2458  HA  ASN A 159      40.229  64.294  38.841  1.00  0.00           H0.      0
ATOM   2459  CB  ASN A 159      41.932  64.045  40.219  1.00  0.00           C0.      0
ATOM   2460  HB2 ASN A 159      42.197  63.316  40.985  1.00  0.00           H0.      0
ATOM   2461  HB3 ASN A 159      42.736  64.229  39.506  1.00  0.00           H0.      0
ATOM   2462  CG  ASN A 159      41.871  65.402  40.938  1.00  0.00           C0.      0
ATOM   2463  OD1 ASN A 159      41.279  66.343  40.528  1.00  0.00           O0.      0
ATOM   2464  ND2 ASN A 159      42.702  65.596  41.875  1.00  0.00           N0.      0
ATOM   2465 HD21 ASN A 159      42.607  66.517  42.278  1.00  0.00           H0.      0
ATOM   2466 HD22 ASN A 159      43.320  64.921  42.302  1.00  0.00           H0.      0
ATOM   2467  C   ASN A 159      40.837  62.353  38.579  1.00  0.00           C0.      0
ATOM   2468  O   ASN A 159      40.967  62.578  37.380  1.00  0.00           O0.      0
ATOM   2469  N   ILE A 160      40.706  61.113  39.017  1.00  0.00           N0.      0
ATOM   2470  H   ILE A 160      40.627  60.989  40.016  1.00  0.00           H0.      0
ATOM   2471  CA  ILE A 160      40.740  59.929  38.148  1.00  0.00           C0.      0
ATOM   2472  HA  ILE A 160      41.585  59.874  37.462  1.00  0.00           H0.      0
ATOM   2473  CB  ILE A 160      40.593  58.617  38.992  1.00  0.00           C0.      0
ATOM   2474  HB  ILE A 160      39.843  58.625  39.782  1.00  0.00           H0.      0
ATOM   2475  CG2 ILE A 160      40.239  57.368  38.210  1.00  0.00           C0.      0
ATOM   2476 HG21 ILE A 160      39.274  57.426  37.707  1.00  0.00           H0.      0
ATOM   2477 HG22 ILE A 160      41.009  57.195  37.457  1.00  0.00           H0.      0
ATOM   2478 HG23 ILE A 160      40.243  56.608  38.990  1.00  0.00           H0.      0
ATOM   2479  CG1 ILE A 160      41.948  58.439  39.733  1.00  0.00           C0.      0
ATOM   2480 HG12 ILE A 160      42.694  58.087  39.020  1.00  0.00           H0.      0
ATOM   2481 HG13 ILE A 160      42.316  59.383  40.134  1.00  0.00           H0.      0
ATOM   2482  CD1 ILE A 160      41.740  57.504  40.974  1.00  0.00           C0.      0
ATOM   2483 HD11 ILE A 160      41.170  56.618  40.695  1.00  0.00           H0.      0
ATOM   2484 HD12 ILE A 160      42.701  57.134  41.332  1.00  0.00           H0.      0
ATOM   2485 HD13 ILE A 160      41.126  57.978  41.740  1.00  0.00           H0.      0
ATOM   2486  C   ILE A 160      39.572  59.946  37.119  1.00  0.00           C0.      0
ATOM   2487  O   ILE A 160      39.800  59.878  35.889  1.00  0.00           O0.      0
ATOM   2488  N   ALA A 161      38.383  60.148  37.562  1.00  0.00           N0.      0
ATOM   2489  H   ALA A 161      38.208  60.243  38.552  1.00  0.00           H0.      0
ATOM   2490  CA  ALA A 161      37.232  60.340  36.698  1.00  0.00           C0.      0
ATOM   2491  HA  ALA A 161      37.128  59.511  35.998  1.00  0.00           H0.      0
ATOM   2492  CB  ALA A 161      35.960  60.410  37.516  1.00  0.00           C0.      0
ATOM   2493  HB1 ALA A 161      35.943  61.249  38.212  1.00  0.00           H0.      0
ATOM   2494  HB2 ALA A 161      35.135  60.584  36.824  1.00  0.00           H0.      0
ATOM   2495  HB3 ALA A 161      35.855  59.502  38.108  1.00  0.00           H0.      0
ATOM   2496  C   ALA A 161      37.320  61.515  35.723  1.00  0.00           C0.      0
ATOM   2497  O   ALA A 161      36.978  61.374  34.519  1.00  0.00           O0.      0
ATOM   2498  N   SER A 162      38.116  62.571  36.058  1.00  0.00           N0.      0
ATOM   2499  H   SER A 162      38.285  62.656  37.050  1.00  0.00           H0.      0
ATOM   2500  CA  SER A 162      38.493  63.689  35.172  1.00  0.00           C0.      0
ATOM   2501  HA  SER A 162      37.583  64.145  34.782  1.00  0.00           H0.      0
ATOM   2502  CB  SER A 162      39.090  64.844  35.985  1.00  0.00           C0.      0
ATOM   2503  HB2 SER A 162      40.117  64.724  36.331  1.00  0.00           H0.      0
ATOM   2504  HB3 SER A 162      39.199  65.643  35.252  1.00  0.00           H0.      0
ATOM   2505  OG  SER A 162      38.178  65.319  36.992  1.00  0.00           O0.      0
ATOM   2506  HG  SER A 162      38.240  64.821  37.811  1.00  0.00           H0.      0
ATOM   2507  C   SER A 162      39.347  63.298  33.971  1.00  0.00           C0.      0
ATOM   2508  O   SER A 162      39.526  64.142  33.043  1.00  0.00           O0.      0
ATOM   2509  N   MET A 163      39.803  62.023  33.927  1.00  0.00           N0.      0
ATOM   2510  H   MET A 163      39.765  61.479  34.778  1.00  0.00           H0.      0
ATOM   2511  CA  MET A 163      40.577  61.547  32.765  1.00  0.00           C0.      0
ATOM   2512  HA  MET A 163      41.050  62.315  32.153  1.00  0.00           H0.      0
ATOM   2513  CB  MET A 163      41.704  60.562  33.226  1.00  0.00           C0.      0
ATOM   2514  HB2 MET A 163      41.266  59.565  33.270  1.00  0.00           H0.      0
ATOM   2515  HB3 MET A 163      42.401  60.542  32.388  1.00  0.00           H0.      0
ATOM   2516  CG  MET A 163      42.429  61.110  34.451  1.00  0.00           C0.      0
ATOM   2517  HG2 MET A 163      41.768  60.977  35.308  1.00  0.00           H0.      0
ATOM   2518  HG3 MET A 163      43.196  60.383  34.716  1.00  0.00           H0.      0
ATOM   2519  SD  MET A 163      43.389  62.646  34.298  1.00  0.00           S0.      0
ATOM   2520  CE  MET A 163      44.507  62.329  32.833  1.00  0.00           C0.      0
ATOM   2521  HE1 MET A 163      44.986  61.350  32.801  1.00  0.00           H0.      0
ATOM   2522  HE2 MET A 163      43.924  62.476  31.924  1.00  0.00           H0.      0
ATOM   2523  HE3 MET A 163      45.231  63.143  32.798  1.00  0.00           H0.      0
ATOM   2524  C   MET A 163      39.753  60.767  31.798  1.00  0.00           C0.      0
ATOM   2525  O   MET A 163      40.132  60.558  30.662  1.00  0.00           O0.      0
ATOM   2526  N   VAL A 164      38.593  60.306  32.221  1.00  0.00           N0.      0
ATOM   2527  H   VAL A 164      38.290  60.534  33.158  1.00  0.00           H0.      0
ATOM   2528  CA  VAL A 164      37.746  59.487  31.367  1.00  0.00           C0.      0
ATOM   2529  HA  VAL A 164      38.317  58.761  30.790  1.00  0.00           H0.      0
ATOM   2530  CB  VAL A 164      36.764  58.697  32.298  1.00  0.00           C0.      0
ATOM   2531  HB  VAL A 164      36.111  59.432  32.769  1.00  0.00           H0.      0
ATOM   2532  CG1 VAL A 164      35.926  57.738  31.499  1.00  0.00           C0.      0
ATOM   2533 HG11 VAL A 164      35.459  57.116  32.263  1.00  0.00           H0.      0
ATOM   2534 HG12 VAL A 164      35.115  58.187  30.927  1.00  0.00           H0.      0
ATOM   2535 HG13 VAL A 164      36.515  57.102  30.838  1.00  0.00           H0.      0
ATOM   2536  CG2 VAL A 164      37.523  57.912  33.364  1.00  0.00           C0.      0
ATOM   2537 HG21 VAL A 164      38.071  57.136  32.829  1.00  0.00           H0.      0
ATOM   2538 HG22 VAL A 164      38.166  58.629  33.874  1.00  0.00           H0.      0
ATOM   2539 HG23 VAL A 164      36.859  57.470  34.107  1.00  0.00           H0.      0
ATOM   2540  C   VAL A 164      36.912  60.228  30.352  1.00  0.00           C0.      0
ATOM   2541  O   VAL A 164      36.503  61.352  30.568  1.00  0.00           O0.      0
ATOM   2542  N   ARG A 165      36.781  59.745  29.142  1.00  0.00           N0.      0
ATOM   2543  H   ARG A 165      37.188  58.837  28.969  1.00  0.00           H0.      0
ATOM   2544  CA  ARG A 165      36.078  60.339  28.001  1.00  0.00           C0.      0
ATOM   2545  HA  ARG A 165      36.243  61.417  28.002  1.00  0.00           H0.      0
ATOM   2546  CB  ARG A 165      36.683  59.803  26.666  1.00  0.00           C0.      0
ATOM   2547  HB2 ARG A 165      36.931  58.742  26.687  1.00  0.00           H0.      0
ATOM   2548  HB3 ARG A 165      35.909  59.825  25.899  1.00  0.00           H0.      0
ATOM   2549  CG  ARG A 165      37.866  60.623  26.032  1.00  0.00           C0.      0
ATOM   2550  HG2 ARG A 165      37.483  61.575  25.665  1.00  0.00           H0.      0
ATOM   2551  HG3 ARG A 165      38.559  60.868  26.836  1.00  0.00           H0.      0
ATOM   2552  CD  ARG A 165      38.540  59.857  24.888  1.00  0.00           C0.      0
ATOM   2553  HD2 ARG A 165      38.888  58.914  25.310  1.00  0.00           H0.      0
ATOM   2554  HD3 ARG A 165      37.690  59.607  24.254  1.00  0.00           H0.      0
ATOM   2555  NE  ARG A 165      39.688  60.480  24.196  1.00  0.00           N0.      0
ATOM   2556  HE  ARG A 165      39.992  61.402  24.473  1.00  0.00           H0.      0
ATOM   2557  CZ  ARG A 165      40.296  60.060  23.101  1.00  0.00           C0.      0
ATOM   2558  NH1 ARG A 165      41.100  60.869  22.516  1.00  0.00           N0.      0
ATOM   2559 HH11 ARG A 165      41.267  61.801  22.867  1.00  0.00           H0.      0
ATOM   2560 HH12 ARG A 165      41.521  60.620  21.632  1.00  0.00           H0.      0
ATOM   2561  NH2 ARG A 165      39.955  58.954  22.528  1.00  0.00           N0.      0
ATOM   2562 HH21 ARG A 165      39.286  58.277  22.866  1.00  0.00           H0.      0
ATOM   2563 HH22 ARG A 165      40.467  58.718  21.690  1.00  0.00           H0.      0
ATOM   2564  C   ARG A 165      34.519  60.135  28.055  1.00  0.00           C0.      0
ATOM   2565  O   ARG A 165      34.033  59.298  28.777  1.00  0.00           O0.      0
ATOM   2566  N   PRO A 166      33.806  61.001  27.299  1.00  0.00           N0.      0
ATOM   2567  CD  PRO A 166      34.234  62.080  26.443  1.00  0.00           C0.      0
ATOM   2568  HD2 PRO A 166      34.515  61.646  25.483  1.00  0.00           H0.      0
ATOM   2569  HD3 PRO A 166      34.965  62.711  26.950  1.00  0.00           H0.      0
ATOM   2570  CG  PRO A 166      33.024  62.814  26.060  1.00  0.00           C0.      0
ATOM   2571  HG2 PRO A 166      33.134  63.344  25.114  1.00  0.00           H0.      0
ATOM   2572  HG3 PRO A 166      32.653  63.526  26.796  1.00  0.00           H0.      0
ATOM   2573  CB  PRO A 166      31.908  61.778  25.967  1.00  0.00           C0.      0
ATOM   2574  HB2 PRO A 166      31.963  61.325  24.977  1.00  0.00           H0.      0
ATOM   2575  HB3 PRO A 166      30.900  62.160  26.130  1.00  0.00           H0.      0
ATOM   2576  CA  PRO A 166      32.365  60.836  27.064  1.00  0.00           C0.      0
ATOM   2577  HA  PRO A 166      31.906  61.053  28.029  1.00  0.00           H0.      0
ATOM   2578  C   PRO A 166      32.137  59.416  26.629  1.00  0.00           C0.      0
ATOM   2579  O   PRO A 166      32.821  58.941  25.705  1.00  0.00           O0.      0
ATOM   2580  N   GLY A 167      31.097  58.781  27.220  1.00  0.00           N0.      0
ATOM   2581  H   GLY A 167      30.441  59.362  27.722  1.00  0.00           H0.      0
ATOM   2582  CA  GLY A 167      30.788  57.411  26.961  1.00  0.00           C0.      0
ATOM   2583  HA2 GLY A 167      29.926  57.109  27.556  1.00  0.00           H0.      0
ATOM   2584  HA3 GLY A 167      30.550  57.272  25.907  1.00  0.00           H0.      0
ATOM   2585  C   GLY A 167      31.907  56.412  27.256  1.00  0.00           C0.      0
ATOM   2586  O   GLY A 167      31.692  55.212  27.154  1.00  0.00           O0.      0
ATOM   2587  N   GLY A 168      33.126  56.809  27.673  1.00  0.00           N0.      0
ATOM   2588  H   GLY A 168      33.293  57.801  27.762  1.00  0.00           H0.      0
ATOM   2589  CA  GLY A 168      34.278  55.887  27.953  1.00  0.00           C0.      0
ATOM   2590  HA2 GLY A 168      34.271  54.984  27.343  1.00  0.00           H0.      0
ATOM   2591  HA3 GLY A 168      35.143  56.490  27.680  1.00  0.00           H0.      0
ATOM   2592  C   GLY A 168      34.228  55.449  29.422  1.00  0.00           C0.      0
ATOM   2593  O   GLY A 168      33.318  55.862  30.195  1.00  0.00           O0.      0
ATOM   2594  N   LEU A 169      35.020  54.418  29.698  1.00  0.00           N0.      0
ATOM   2595  H   LEU A 169      35.685  54.135  28.992  1.00  0.00           H0.      0
ATOM   2596  CA  LEU A 169      34.897  53.464  30.884  1.00  0.00           C0.      0
ATOM   2597  HA  LEU A 169      33.863  53.585  31.207  1.00  0.00           H0.      0
ATOM   2598  CB  LEU A 169      35.050  51.998  30.391  1.00  0.00           C0.      0
ATOM   2599  HB2 LEU A 169      35.998  51.853  29.873  1.00  0.00           H0.      0
ATOM   2600  HB3 LEU A 169      35.101  51.267  31.198  1.00  0.00           H0.      0
ATOM   2601  CG  LEU A 169      34.054  51.479  29.354  1.00  0.00           C0.      0
ATOM   2602  HG  LEU A 169      33.780  52.291  28.680  1.00  0.00           H0.      0
ATOM   2603  CD1 LEU A 169      34.538  50.266  28.489  1.00  0.00           C0.      0
ATOM   2604 HD11 LEU A 169      34.696  49.364  29.080  1.00  0.00           H0.      0
ATOM   2605 HD12 LEU A 169      33.839  50.004  27.696  1.00  0.00           H0.      0
ATOM   2606 HD13 LEU A 169      35.472  50.579  28.022  1.00  0.00           H0.      0
ATOM   2607  CD2 LEU A 169      32.795  50.936  30.013  1.00  0.00           C0.      0
ATOM   2608 HD21 LEU A 169      32.107  50.614  29.232  1.00  0.00           H0.      0
ATOM   2609 HD22 LEU A 169      32.988  50.137  30.729  1.00  0.00           H0.      0
ATOM   2610 HD23 LEU A 169      32.295  51.713  30.592  1.00  0.00           H0.      0
ATOM   2611  C   LEU A 169      35.970  53.775  32.031  1.00  0.00           C0.      0
ATOM   2612  O   LEU A 169      37.089  53.962  31.658  1.00  0.00           O0.      0
ATOM   2613  N   LEU A 170      35.585  53.481  33.299  1.00  0.00           N0.      0
ATOM   2614  H   LEU A 170      34.602  53.340  33.480  1.00  0.00           H0.      0
ATOM   2615  CA  LEU A 170      36.498  53.409  34.499  1.00  0.00           C0.      0
ATOM   2616  HA  LEU A 170      37.546  53.412  34.201  1.00  0.00           H0.      0
ATOM   2617  CB  LEU A 170      36.089  54.575  35.486  1.00  0.00           C0.      0
ATOM   2618  HB2 LEU A 170      36.309  55.497  34.948  1.00  0.00           H0.      0
ATOM   2619  HB3 LEU A 170      35.114  54.454  35.959  1.00  0.00           H0.      0
ATOM   2620  CG  LEU A 170      37.044  54.687  36.698  1.00  0.00           C0.      0
ATOM   2621  HG  LEU A 170      36.987  53.752  37.255  1.00  0.00           H0.      0
ATOM   2622  CD1 LEU A 170      38.486  54.935  36.275  1.00  0.00           C0.      0
ATOM   2623 HD11 LEU A 170      38.819  54.231  35.512  1.00  0.00           H0.      0
ATOM   2624 HD12 LEU A 170      38.583  55.959  35.916  1.00  0.00           H0.      0
ATOM   2625 HD13 LEU A 170      39.105  54.792  37.160  1.00  0.00           H0.      0
ATOM   2626  CD2 LEU A 170      36.517  55.914  37.458  1.00  0.00           C0.      0
ATOM   2627 HD21 LEU A 170      36.490  56.818  36.849  1.00  0.00           H0.      0
ATOM   2628 HD22 LEU A 170      35.576  55.586  37.897  1.00  0.00           H0.      0
ATOM   2629 HD23 LEU A 170      37.125  56.055  38.352  1.00  0.00           H0.      0
ATOM   2630  C   LEU A 170      36.348  52.097  35.214  1.00  0.00           C0.      0
ATOM   2631  O   LEU A 170      35.301  51.712  35.764  1.00  0.00           O0.      0
ATOM   2632  N   VAL A 171      37.484  51.361  35.412  1.00  0.00           N0.      0
ATOM   2633  H   VAL A 171      38.293  51.488  34.820  1.00  0.00           H0.      0
ATOM   2634  CA  VAL A 171      37.538  50.173  36.354  1.00  0.00           C0.      0
ATOM   2635  HA  VAL A 171      36.573  50.053  36.846  1.00  0.00           H0.      0
ATOM   2636  CB  VAL A 171      37.738  48.884  35.524  1.00  0.00           C0.      0
ATOM   2637  HB  VAL A 171      38.789  48.938  35.239  1.00  0.00           H0.      0
ATOM   2638  CG1 VAL A 171      37.467  47.605  36.405  1.00  0.00           C0.      0
ATOM   2639 HG11 VAL A 171      37.509  46.752  35.728  1.00  0.00           H0.      0
ATOM   2640 HG12 VAL A 171      38.265  47.525  37.142  1.00  0.00           H0.      0
ATOM   2641 HG13 VAL A 171      36.475  47.621  36.858  1.00  0.00           H0.      0
ATOM   2642  CG2 VAL A 171      36.981  48.741  34.183  1.00  0.00           C0.      0
ATOM   2643 HG21 VAL A 171      37.007  47.700  33.862  1.00  0.00           H0.      0
ATOM   2644 HG22 VAL A 171      35.906  48.888  34.290  1.00  0.00           H0.      0
ATOM   2645 HG23 VAL A 171      37.277  49.491  33.450  1.00  0.00           H0.      0
ATOM   2646  C   VAL A 171      38.565  50.184  37.487  1.00  0.00           C0.      0
ATOM   2647  O   VAL A 171      39.788  50.330  37.320  1.00  0.00           O0.      0
ATOM   2648  N   ILE A 172      38.053  50.056  38.671  1.00  0.00           N0.      0
ATOM   2649  H   ILE A 172      37.072  49.823  38.733  1.00  0.00           H0.      0
ATOM   2650  CA  ILE A 172      38.724  50.417  40.001  1.00  0.00           C0.      0
ATOM   2651  HA  ILE A 172      39.785  50.313  39.776  1.00  0.00           H0.      0
ATOM   2652  CB  ILE A 172      38.537  51.855  40.281  1.00  0.00           C0.      0
ATOM   2653  HB  ILE A 172      38.833  52.369  39.366  1.00  0.00           H0.      0
ATOM   2654  CG2 ILE A 172      37.096  52.158  40.468  1.00  0.00           C0.      0
ATOM   2655 HG21 ILE A 172      36.653  51.633  41.314  1.00  0.00           H0.      0
ATOM   2656 HG22 ILE A 172      36.926  53.235  40.473  1.00  0.00           H0.      0
ATOM   2657 HG23 ILE A 172      36.551  51.906  39.558  1.00  0.00           H0.      0
ATOM   2658  CG1 ILE A 172      39.417  52.584  41.346  1.00  0.00           C0.      0
ATOM   2659 HG12 ILE A 172      39.074  52.418  42.368  1.00  0.00           H0.      0
ATOM   2660 HG13 ILE A 172      40.472  52.311  41.328  1.00  0.00           H0.      0
ATOM   2661  CD1 ILE A 172      39.354  54.127  41.289  1.00  0.00           C0.      0
ATOM   2662 HD11 ILE A 172      40.160  54.585  41.864  1.00  0.00           H0.      0
ATOM   2663 HD12 ILE A 172      39.297  54.486  40.261  1.00  0.00           H0.      0
ATOM   2664 HD13 ILE A 172      38.484  54.366  41.901  1.00  0.00           H0.      0
ATOM   2665  C   ILE A 172      38.235  49.520  41.238  1.00  0.00           C0.      0
ATOM   2666  O   ILE A 172      37.198  48.884  41.201  1.00  0.00           O0.      0
ATOM   2667  N   ASP A 173      39.120  49.409  42.274  1.00  0.00           N0.      0
ATOM   2668  H   ASP A 173      39.763  50.156  42.495  1.00  0.00           H0.      0
ATOM   2669  CA  ASP A 173      39.087  48.239  43.180  1.00  0.00           C0.      0
ATOM   2670  HA  ASP A 173      38.053  47.964  43.384  1.00  0.00           H0.      0
ATOM   2671  CB  ASP A 173      39.850  47.087  42.522  1.00  0.00           C0.      0
ATOM   2672  HB2 ASP A 173      39.863  46.253  43.224  1.00  0.00           H0.      0
ATOM   2673  HB3 ASP A 173      39.262  46.782  41.656  1.00  0.00           H0.      0
ATOM   2674  CG  ASP A 173      41.318  47.306  42.035  1.00  0.00           C0.      0
ATOM   2675  OD1 ASP A 173      42.065  46.321  41.956  1.00  0.00           O0.      0
ATOM   2676  OD2 ASP A 173      41.684  48.473  41.815  1.00  0.00           O0.      0
ATOM   2677  C   ASP A 173      39.682  48.422  44.540  1.00  0.00           C0.      0
ATOM   2678  O   ASP A 173      40.703  49.090  44.747  1.00  0.00           O0.      0
ATOM   2679  N   HIE A 174      38.906  48.065  45.550  1.00  0.00           N0.      0
ATOM   2680  H   HIE A 174      38.087  47.510  45.346  1.00  0.00           H0.      0
ATOM   2681  CA  HIE A 174      39.259  48.140  46.984  1.00  0.00           C0.      0
ATOM   2682  HA  HIE A 174      40.326  48.350  47.051  1.00  0.00           H0.      0
ATOM   2683  CB  HIE A 174      38.579  49.335  47.655  1.00  0.00           C0.      0
ATOM   2684  HB2 HIE A 174      38.947  49.364  48.680  1.00  0.00           H0.      0
ATOM   2685  HB3 HIE A 174      38.915  50.225  47.123  1.00  0.00           H0.      0
ATOM   2686  CG  HIE A 174      37.083  49.249  47.636  1.00  0.00           C0.      0
ATOM   2687  ND1 HIE A 174      36.266  48.607  48.576  1.00  0.00           N0.      0
ATOM   2688  CE1 HIE A 174      34.984  48.788  48.178  1.00  0.00           C0.      0
ATOM   2689  HE1 HIE A 174      34.156  48.324  48.693  1.00  0.00           H0.      0
ATOM   2690  NE2 HIE A 174      34.955  49.292  46.923  1.00  0.00           N0.      0
ATOM   2691  HE2 HIE A 174      34.143  49.467  46.348  1.00  0.00           H0.      0
ATOM   2692  CD2 HIE A 174      36.257  49.608  46.603  1.00  0.00           C0.      0
ATOM   2693  HD2 HIE A 174      36.693  50.035  45.712  1.00  0.00           H0.      0
ATOM   2694  C   HIE A 174      38.996  46.736  47.660  1.00  0.00           C0.      0
ATOM   2695  O   HIE A 174      38.293  45.875  47.099  1.00  0.00           O0.      0
ATOM   2696  N   ARG A 175      39.711  46.367  48.747  1.00  0.00           N0.      0
ATOM   2697  H   ARG A 175      40.344  47.007  49.205  1.00  0.00           H0.      0
ATOM   2698  CA  ARG A 175      39.361  45.160  49.534  1.00  0.00           C0.      0
ATOM   2699  HA  ARG A 175      39.429  44.276  48.900  1.00  0.00           H0.      0
ATOM   2700  CB  ARG A 175      40.361  44.987  50.705  1.00  0.00           C0.      0
ATOM   2701  HB2 ARG A 175      40.439  45.878  51.329  1.00  0.00           H0.      0
ATOM   2702  HB3 ARG A 175      39.951  44.174  51.304  1.00  0.00           H0.      0
ATOM   2703  CG  ARG A 175      41.766  44.497  50.278  1.00  0.00           C0.      0
ATOM   2704  HG2 ARG A 175      41.698  43.775  49.464  1.00  0.00           H0.      0
ATOM   2705  HG3 ARG A 175      42.318  45.338  49.858  1.00  0.00           H0.      0
ATOM   2706  CD  ARG A 175      42.470  43.794  51.439  1.00  0.00           C0.      0
ATOM   2707  HD2 ARG A 175      42.814  44.652  52.017  1.00  0.00           H0.      0
ATOM   2708  HD3 ARG A 175      41.811  43.116  51.981  1.00  0.00           H0.      0
ATOM   2709  NE  ARG A 175      43.582  43.005  50.936  1.00  0.00           N0.      0
ATOM   2710  HE  ARG A 175      44.304  43.520  50.453  1.00  0.00           H0.      0
ATOM   2711  CZ  ARG A 175      43.691  41.692  50.915  1.00  0.00           C0.      0
ATOM   2712  NH1 ARG A 175      42.836  40.886  51.457  1.00  0.00           N0.      0
ATOM   2713 HH11 ARG A 175      42.008  41.232  51.920  1.00  0.00           H0.      0
ATOM   2714 HH12 ARG A 175      42.847  39.947  51.085  1.00  0.00           H0.      0
ATOM   2715  NH2 ARG A 175      44.717  41.078  50.408  1.00  0.00           N0.      0
ATOM   2716 HH21 ARG A 175      45.454  41.646  50.015  1.00  0.00           H0.      0
ATOM   2717 HH22 ARG A 175      44.823  40.094  50.609  1.00  0.00           H0.      0
ATOM   2718  C   ARG A 175      37.980  45.215  50.111  1.00  0.00           C0.      0
ATOM   2719  O   ARG A 175      37.506  46.248  50.606  1.00  0.00           O0.      0
ATOM   2720  N   ASN A 176      37.385  44.051  50.307  1.00  0.00           N0.      0
ATOM   2721  H   ASN A 176      37.900  43.227  50.029  1.00  0.00           H0.      0
ATOM   2722  CA  ASN A 176      36.241  43.763  51.169  1.00  0.00           C0.      0
ATOM   2723  HA  ASN A 176      35.598  44.642  51.144  1.00  0.00           H0.      0
ATOM   2724  CB  ASN A 176      35.552  42.514  50.638  1.00  0.00           C0.      0
ATOM   2725  HB2 ASN A 176      35.243  42.662  49.603  1.00  0.00           H0.      0
ATOM   2726  HB3 ASN A 176      36.322  41.746  50.715  1.00  0.00           H0.      0
ATOM   2727  CG  ASN A 176      34.348  42.136  51.562  1.00  0.00           C0.      0
ATOM   2728  OD1 ASN A 176      33.745  43.049  52.164  1.00  0.00           O0.      0
ATOM   2729  ND2 ASN A 176      34.165  40.917  51.915  1.00  0.00           N0.      0
ATOM   2730 HD21 ASN A 176      33.306  40.752  52.419  1.00  0.00           H0.      0
ATOM   2731 HD22 ASN A 176      34.655  40.240  51.347  1.00  0.00           H0.      0
ATOM   2732  C   ASN A 176      36.720  43.418  52.566  1.00  0.00           C0.      0
ATOM   2733  O   ASN A 176      37.513  42.522  52.761  1.00  0.00           O0.      0
ATOM   2734  N   TYR A 177      36.115  43.959  53.630  1.00  0.00           N0.      0
ATOM   2735  H   TYR A 177      35.269  44.494  53.491  1.00  0.00           H0.      0
ATOM   2736  CA  TYR A 177      36.639  43.820  55.004  1.00  0.00           C0.      0
ATOM   2737  HA  TYR A 177      37.626  43.361  55.053  1.00  0.00           H0.      0
ATOM   2738  CB  TYR A 177      36.813  45.178  55.652  1.00  0.00           C0.      0
ATOM   2739  HB2 TYR A 177      35.941  45.831  55.626  1.00  0.00           H0.      0
ATOM   2740  HB3 TYR A 177      37.226  44.945  56.633  1.00  0.00           H0.      0
ATOM   2741  CG  TYR A 177      37.860  45.962  54.896  1.00  0.00           C0.      0
ATOM   2742  CD1 TYR A 177      39.244  45.828  55.170  1.00  0.00           C0.      0
ATOM   2743  HD1 TYR A 177      39.650  45.175  55.928  1.00  0.00           H0.      0
ATOM   2744  CE1 TYR A 177      40.193  46.568  54.447  1.00  0.00           C0.      0
ATOM   2745  HE1 TYR A 177      41.238  46.401  54.663  1.00  0.00           H0.      0
ATOM   2746  CZ  TYR A 177      39.760  47.495  53.535  1.00  0.00           C0.      0
ATOM   2747  OH  TYR A 177      40.744  48.137  52.840  1.00  0.00           O0.      0
ATOM   2748  HH  TYR A 177      40.243  48.877  52.489  1.00  0.00           H0.      0
ATOM   2749  CE2 TYR A 177      38.402  47.670  53.177  1.00  0.00           C0.      0
ATOM   2750  HE2 TYR A 177      38.145  48.445  52.469  1.00  0.00           H0.      0
ATOM   2751  CD2 TYR A 177      37.502  46.912  53.874  1.00  0.00           C0.      0
ATOM   2752  HD2 TYR A 177      36.442  47.018  53.696  1.00  0.00           H0.      0
ATOM   2753  C   TYR A 177      35.760  42.888  55.936  1.00  0.00           C0.      0
ATOM   2754  O   TYR A 177      36.235  42.613  57.037  1.00  0.00           O0.      0
ATOM   2755  N   ASP A 178      34.648  42.288  55.416  1.00  0.00           N0.      0
ATOM   2756  H   ASP A 178      34.324  42.550  54.496  1.00  0.00           H0.      0
ATOM   2757  CA  ASP A 178      33.916  41.278  56.144  1.00  0.00           C0.      0
ATOM   2758  HA  ASP A 178      33.348  41.797  56.917  1.00  0.00           H0.      0
ATOM   2759  CB  ASP A 178      32.812  40.666  55.225  1.00  0.00           C0.      0
ATOM   2760  HB2 ASP A 178      33.303  40.189  54.376  1.00  0.00           H0.      0
ATOM   2761  HB3 ASP A 178      32.418  39.830  55.803  1.00  0.00           H0.      0
ATOM   2762  CG  ASP A 178      31.708  41.638  54.902  1.00  0.00           C0.      0
ATOM   2763  OD1 ASP A 178      31.790  42.826  55.252  1.00  0.00           O0.      0
ATOM   2764  OD2 ASP A 178      30.664  41.126  54.431  1.00  0.00           O0.      0
ATOM   2765  C   ASP A 178      34.711  40.237  56.901  1.00  0.00           C0.      0
ATOM   2766  O   ASP A 178      34.451  40.153  58.112  1.00  0.00           O0.      0
ATOM   2767  N   TYR A 179      35.656  39.489  56.307  1.00  0.00           N0.      0
ATOM   2768  H   TYR A 179      35.804  39.470  55.308  1.00  0.00           H0.      0
ATOM   2769  CA  TYR A 179      36.344  38.413  57.046  1.00  0.00           C0.      0
ATOM   2770  HA  TYR A 179      35.662  37.839  57.673  1.00  0.00           H0.      0
ATOM   2771  CB  TYR A 179      36.972  37.455  56.011  1.00  0.00           C0.      0
ATOM   2772  HB2 TYR A 179      36.353  37.430  55.114  1.00  0.00           H0.      0
ATOM   2773  HB3 TYR A 179      37.849  37.983  55.637  1.00  0.00           H0.      0
ATOM   2774  CG  TYR A 179      37.507  36.163  56.520  1.00  0.00           C0.      0
ATOM   2775  CD1 TYR A 179      38.766  36.055  57.153  1.00  0.00           C0.      0
ATOM   2776  HD1 TYR A 179      39.456  36.881  57.241  1.00  0.00           H0.      0
ATOM   2777  CE1 TYR A 179      39.260  34.864  57.684  1.00  0.00           C0.      0
ATOM   2778  HE1 TYR A 179      40.287  34.772  58.005  1.00  0.00           H0.      0
ATOM   2779  CZ  TYR A 179      38.415  33.774  57.650  1.00  0.00           C0.      0
ATOM   2780  OH  TYR A 179      38.958  32.660  58.228  1.00  0.00           O0.      0
ATOM   2781  HH  TYR A 179      39.844  32.758  58.583  1.00  0.00           H0.      0
ATOM   2782  CE2 TYR A 179      37.155  33.761  57.150  1.00  0.00           C0.      0
ATOM   2783  HE2 TYR A 179      36.438  32.958  57.232  1.00  0.00           H0.      0
ATOM   2784  CD2 TYR A 179      36.654  35.044  56.605  1.00  0.00           C0.      0
ATOM   2785  HD2 TYR A 179      35.623  35.122  56.294  1.00  0.00           H0.      0
ATOM   2786  C   TYR A 179      37.393  38.900  57.998  1.00  0.00           C0.      0
ATOM   2787  O   TYR A 179      37.483  38.454  59.109  1.00  0.00           O0.      0
ATOM   2788  N   ILE A 180      38.047  40.031  57.679  1.00  0.00           N0.      0
ATOM   2789  H   ILE A 180      37.919  40.336  56.725  1.00  0.00           H0.      0
ATOM   2790  CA  ILE A 180      38.880  40.797  58.648  1.00  0.00           C0.      0
ATOM   2791  HA  ILE A 180      39.616  40.101  59.053  1.00  0.00           H0.      0
ATOM   2792  CB  ILE A 180      39.671  41.973  57.920  1.00  0.00           C0.      0
ATOM   2793  HB  ILE A 180      38.921  42.471  57.306  1.00  0.00           H0.      0
ATOM   2794  CG2 ILE A 180      40.306  42.964  58.951  1.00  0.00           C0.      0
ATOM   2795 HG21 ILE A 180      41.019  42.473  59.613  1.00  0.00           H0.      0
ATOM   2796 HG22 ILE A 180      40.905  43.700  58.413  1.00  0.00           H0.      0
ATOM   2797 HG23 ILE A 180      39.602  43.459  59.619  1.00  0.00           H0.      0
ATOM   2798  CG1 ILE A 180      40.839  41.321  57.043  1.00  0.00           C0.      0
ATOM   2799 HG12 ILE A 180      41.687  40.947  57.618  1.00  0.00           H0.      0
ATOM   2800 HG13 ILE A 180      40.447  40.466  56.494  1.00  0.00           H0.      0
ATOM   2801  CD1 ILE A 180      41.489  42.301  55.923  1.00  0.00           C0.      0
ATOM   2802 HD11 ILE A 180      42.025  41.736  55.160  1.00  0.00           H0.      0
ATOM   2803 HD12 ILE A 180      40.668  42.815  55.423  1.00  0.00           H0.      0
ATOM   2804 HD13 ILE A 180      42.248  42.923  56.398  1.00  0.00           H0.      0
ATOM   2805  C   ILE A 180      38.118  41.252  59.934  1.00  0.00           C0.      0
ATOM   2806  O   ILE A 180      38.487  40.744  61.017  1.00  0.00           O0.      0
ATOM   2807  N   LEU A 181      37.082  42.069  59.815  1.00  0.00           N0.      0
ATOM   2808  H   LEU A 181      36.827  42.340  58.876  1.00  0.00           H0.      0
ATOM   2809  CA  LEU A 181      36.279  42.596  60.943  1.00  0.00           C0.      0
ATOM   2810  HA  LEU A 181      36.863  43.005  61.768  1.00  0.00           H0.      0
ATOM   2811  CB  LEU A 181      35.381  43.641  60.304  1.00  0.00           C0.      0
ATOM   2812  HB2 LEU A 181      34.838  43.075  59.547  1.00  0.00           H0.      0
ATOM   2813  HB3 LEU A 181      34.595  43.939  60.997  1.00  0.00           H0.      0
ATOM   2814  CG  LEU A 181      36.041  44.884  59.698  1.00  0.00           C0.      0
ATOM   2815  HG  LEU A 181      36.962  44.610  59.182  1.00  0.00           H0.      0
ATOM   2816  CD1 LEU A 181      35.137  45.425  58.556  1.00  0.00           C0.      0
ATOM   2817 HD11 LEU A 181      35.040  44.679  57.768  1.00  0.00           H0.      0
ATOM   2818 HD12 LEU A 181      34.167  45.627  59.012  1.00  0.00           H0.      0
ATOM   2819 HD13 LEU A 181      35.693  46.231  58.077  1.00  0.00           H0.      0
ATOM   2820  CD2 LEU A 181      36.345  45.984  60.684  1.00  0.00           C0.      0
ATOM   2821 HD21 LEU A 181      37.092  45.560  61.355  1.00  0.00           H0.      0
ATOM   2822 HD22 LEU A 181      36.819  46.816  60.162  1.00  0.00           H0.      0
ATOM   2823 HD23 LEU A 181      35.451  46.318  61.209  1.00  0.00           H0.      0
ATOM   2824  C   LEU A 181      35.528  41.504  61.704  1.00  0.00           C0.      0
ATOM   2825  O   LEU A 181      35.244  41.565  62.904  1.00  0.00           O0.      0
ATOM   2826  N   SER A 182      35.292  40.383  61.062  1.00  0.00           N0.      0
ATOM   2827  H   SER A 182      35.509  40.316  60.077  1.00  0.00           H0.      0
ATOM   2828  CA  SER A 182      34.714  39.228  61.680  1.00  0.00           C0.      0
ATOM   2829  HA  SER A 182      33.908  39.642  62.286  1.00  0.00           H0.      0
ATOM   2830  CB  SER A 182      34.079  38.398  60.598  1.00  0.00           C0.      0
ATOM   2831  HB2 SER A 182      34.823  37.967  59.929  1.00  0.00           H0.      0
ATOM   2832  HB3 SER A 182      33.703  37.482  61.054  1.00  0.00           H0.      0
ATOM   2833  OG  SER A 182      32.995  39.081  59.934  1.00  0.00           O0.      0
ATOM   2834  HG  SER A 182      33.394  39.748  59.370  1.00  0.00           H0.      0
ATOM   2835  C   SER A 182      35.805  38.404  62.482  1.00  0.00           C0.      0
ATOM   2836  O   SER A 182      35.372  37.604  63.324  1.00  0.00           O0.      0
ATOM   2837  N   THR A 183      37.140  38.495  62.251  1.00  0.00           N0.      0
ATOM   2838  H   THR A 183      37.513  39.171  61.599  1.00  0.00           H0.      0
ATOM   2839  CA  THR A 183      38.122  37.452  62.703  1.00  0.00           C0.      0
ATOM   2840  HA  THR A 183      37.696  36.880  63.527  1.00  0.00           H0.      0
ATOM   2841  CB  THR A 183      38.404  36.406  61.633  1.00  0.00           C0.      0
ATOM   2842  HB  THR A 183      38.865  35.599  62.202  1.00  0.00           H0.      0
ATOM   2843  CG2 THR A 183      37.244  35.739  61.028  1.00  0.00           C0.      0
ATOM   2844 HG21 THR A 183      36.541  36.438  60.574  1.00  0.00           H0.      0
ATOM   2845 HG22 THR A 183      37.714  35.076  60.301  1.00  0.00           H0.      0
ATOM   2846 HG23 THR A 183      36.653  35.114  61.697  1.00  0.00           H0.      0
ATOM   2847  OG1 THR A 183      39.223  36.913  60.662  1.00  0.00           O0.      0
ATOM   2848  HG1 THR A 183      38.619  37.370  60.072  1.00  0.00           H0.      0
ATOM   2849  C   THR A 183      39.492  37.891  63.191  1.00  0.00           C0.      0
ATOM   2850  O   THR A 183      40.218  37.228  63.923  1.00  0.00           O0.      0
ATOM   2851  N   GLY A 184      40.061  39.004  62.716  1.00  0.00           N0.      0
ATOM   2852  H   GLY A 184      39.449  39.558  62.134  1.00  0.00           H0.      0
ATOM   2853  CA  GLY A 184      41.460  39.489  63.041  1.00  0.00           C0.      0
ATOM   2854  HA2 GLY A 184      41.459  40.563  62.853  1.00  0.00           H0.      0
ATOM   2855  HA3 GLY A 184      41.757  39.452  64.090  1.00  0.00           H0.      0
ATOM   2856  C   GLY A 184      42.499  38.790  62.166  1.00  0.00           C0.      0
ATOM   2857  O   GLY A 184      43.641  38.837  62.555  1.00  0.00           O0.      0
ATOM   2858  N   CYS A 185      42.062  38.194  61.031  1.00  0.00           N0.      0
ATOM   2859  H   CYS A 185      41.105  38.407  60.788  1.00  0.00           H0.      0
ATOM   2860  CA  CYS A 185      42.982  37.423  60.157  1.00  0.00           C0.      0
ATOM   2861  HA  CYS A 185      43.959  37.862  60.361  1.00  0.00           H0.      0
ATOM   2862  CB  CYS A 185      42.996  35.841  60.419  1.00  0.00           C0.      0
ATOM   2863  HB2 CYS A 185      42.056  35.440  60.039  1.00  0.00           H0.      0
ATOM   2864  HB3 CYS A 185      43.819  35.408  59.850  1.00  0.00           H0.      0
ATOM   2865  SG  CYS A 185      43.157  35.373  62.123  1.00  0.00           S0.      0
ATOM   2866  HG  CYS A 185      41.923  35.792  62.417  1.00  0.00           H0.      0
ATOM   2867  C   CYS A 185      42.609  37.592  58.609  1.00  0.00           C0.      0
ATOM   2868  O   CYS A 185      41.579  38.116  58.268  1.00  0.00           O0.      0
ATOM   2869  N   ALA A 186      43.510  37.131  57.756  1.00  0.00           N0.      0
ATOM   2870  H   ALA A 186      44.313  36.721  58.211  1.00  0.00           H0.      0
ATOM   2871  CA  ALA A 186      43.593  37.313  56.283  1.00  0.00           C0.      0
ATOM   2872  HA  ALA A 186      43.261  38.338  56.124  1.00  0.00           H0.      0
ATOM   2873  CB  ALA A 186      44.992  37.025  55.792  1.00  0.00           C0.      0
ATOM   2874  HB1 ALA A 186      45.134  37.406  54.781  1.00  0.00           H0.      0
ATOM   2875  HB2 ALA A 186      45.815  37.535  56.293  1.00  0.00           H0.      0
ATOM   2876  HB3 ALA A 186      45.176  35.963  55.629  1.00  0.00           H0.      0
ATOM   2877  C   ALA A 186      42.522  36.397  55.533  1.00  0.00           C0.      0
ATOM   2878  O   ALA A 186      42.256  35.262  55.959  1.00  0.00           O0.      0
ATOM   2879  N   PRO A 187      41.911  36.777  54.364  1.00  0.00           N0.      0
ATOM   2880  CD  PRO A 187      42.072  38.042  53.682  1.00  0.00           C0.      0
ATOM   2881  HD2 PRO A 187      42.821  37.942  52.897  1.00  0.00           H0.      0
ATOM   2882  HD3 PRO A 187      42.372  38.786  54.419  1.00  0.00           H0.      0
ATOM   2883  CG  PRO A 187      40.819  38.282  52.874  1.00  0.00           C0.      0
ATOM   2884  HG2 PRO A 187      41.039  38.842  51.965  1.00  0.00           H0.      0
ATOM   2885  HG3 PRO A 187      40.109  38.838  53.486  1.00  0.00           H0.      0
ATOM   2886  CB  PRO A 187      40.316  36.791  52.619  1.00  0.00           C0.      0
ATOM   2887  HB2 PRO A 187      40.693  36.384  51.681  1.00  0.00           H0.      0
ATOM   2888  HB3 PRO A 187      39.234  36.776  52.750  1.00  0.00           H0.      0
ATOM   2889  CA  PRO A 187      40.885  35.933  53.772  1.00  0.00           C0.      0
ATOM   2890  HA  PRO A 187      40.075  35.906  54.500  1.00  0.00           H0.      0
ATOM   2891  C   PRO A 187      41.340  34.534  53.287  1.00  0.00           C0.      0
ATOM   2892  O   PRO A 187      42.491  34.293  52.873  1.00  0.00           O0.      0
ATOM   2893  N   PRO A 188      40.399  33.490  53.366  1.00  0.00           N0.      0
ATOM   2894  CD  PRO A 188      39.089  33.586  54.053  1.00  0.00           C0.      0
ATOM   2895  HD2 PRO A 188      38.477  34.045  53.276  1.00  0.00           H0.      0
ATOM   2896  HD3 PRO A 188      39.190  34.087  55.016  1.00  0.00           H0.      0
ATOM   2897  CG  PRO A 188      38.717  32.182  54.381  1.00  0.00           C0.      0
ATOM   2898  HG2 PRO A 188      37.633  32.084  54.332  1.00  0.00           H0.      0
ATOM   2899  HG3 PRO A 188      39.153  31.859  55.326  1.00  0.00           H0.      0
ATOM   2900  CB  PRO A 188      39.438  31.391  53.362  1.00  0.00           C0.      0
ATOM   2901  HB2 PRO A 188      38.876  31.176  52.453  1.00  0.00           H0.      0
ATOM   2902  HB3 PRO A 188      39.824  30.492  53.843  1.00  0.00           H0.      0
ATOM   2903  CA  PRO A 188      40.628  32.160  52.851  1.00  0.00           C0.      0
ATOM   2904  HA  PRO A 188      41.610  31.929  53.263  1.00  0.00           H0.      0
ATOM   2905  C   PRO A 188      40.794  32.048  51.340  1.00  0.00           C0.      0
ATOM   2906  O   PRO A 188      40.320  32.852  50.579  1.00  0.00           O0.      0
ATOM   2907  N   GLY A 189      41.361  30.934  50.873  1.00  0.00           N0.      0
ATOM   2908  H   GLY A 189      41.723  30.307  51.577  1.00  0.00           H0.      0
ATOM   2909  CA  GLY A 189      41.572  30.638  49.427  1.00  0.00           C0.      0
ATOM   2910  HA2 GLY A 189      42.072  29.670  49.443  1.00  0.00           H0.      0
ATOM   2911  HA3 GLY A 189      40.670  30.375  48.875  1.00  0.00           H0.      0
ATOM   2912  C   GLY A 189      42.594  31.485  48.663  1.00  0.00           C0.      0
ATOM   2913  O   GLY A 189      43.316  32.259  49.303  1.00  0.00           O0.      0
ATOM   2914  N   LYS A 190      42.704  31.381  47.290  1.00  0.00           N0.      0
ATOM   2915  H   LYS A 190      41.991  30.887  46.774  1.00  0.00           H0.      0
ATOM   2916  CA  LYS A 190      43.624  32.214  46.462  1.00  0.00           C0.      0
ATOM   2917  HA  LYS A 190      44.551  32.470  46.975  1.00  0.00           H0.      0
ATOM   2918  CB  LYS A 190      43.957  31.670  45.054  1.00  0.00           C0.      0
ATOM   2919  HB2 LYS A 190      43.198  30.967  44.710  1.00  0.00           H0.      0
ATOM   2920  HB3 LYS A 190      44.040  32.482  44.332  1.00  0.00           H0.      0
ATOM   2921  CG  LYS A 190      45.242  30.864  45.029  1.00  0.00           C0.      0
ATOM   2922  HG2 LYS A 190      45.368  30.500  44.010  1.00  0.00           H0.      0
ATOM   2923  HG3 LYS A 190      46.060  31.512  45.343  1.00  0.00           H0.      0
ATOM   2924  CD  LYS A 190      45.238  29.713  45.967  1.00  0.00           C0.      0
ATOM   2925  HD2 LYS A 190      45.186  30.166  46.957  1.00  0.00           H0.      0
ATOM   2926  HD3 LYS A 190      44.370  29.057  45.906  1.00  0.00           H0.      0
ATOM   2927  CE  LYS A 190      46.417  28.723  45.917  1.00  0.00           C0.      0
ATOM   2928  HE2 LYS A 190      46.418  28.203  46.874  1.00  0.00           H0.      0
ATOM   2929  HE3 LYS A 190      46.120  27.999  45.158  1.00  0.00           H0.      0
ATOM   2930  NZ  LYS A 190      47.745  29.321  45.618  1.00  0.00           N0.      0
ATOM   2931  HZ1 LYS A 190      48.031  29.873  46.414  1.00  0.00           H0.      0
ATOM   2932  HZ2 LYS A 190      48.344  28.547  45.369  1.00  0.00           H0.      0
ATOM   2933  HZ3 LYS A 190      47.661  29.893  44.790  1.00  0.00           H0.      0
ATOM   2934  C   LYS A 190      42.944  33.593  46.230  1.00  0.00           C0.      0
ATOM   2935  O   LYS A 190      41.968  33.790  45.497  1.00  0.00           O0.      0
ATOM   2936  N   ASN A 191      43.646  34.662  46.578  1.00  0.00           N0.      0
ATOM   2937  H   ASN A 191      44.334  34.358  47.253  1.00  0.00           H0.      0
ATOM   2938  CA  ASN A 191      43.584  36.051  46.112  1.00  0.00           C0.      0
ATOM   2939  HA  ASN A 191      42.677  36.506  46.511  1.00  0.00           H0.      0
ATOM   2940  CB  ASN A 191      44.688  36.806  46.935  1.00  0.00           C0.      0
ATOM   2941  HB2 ASN A 191      44.438  36.800  47.996  1.00  0.00           H0.      0
ATOM   2942  HB3 ASN A 191      45.677  36.440  46.660  1.00  0.00           H0.      0
ATOM   2943  CG  ASN A 191      44.782  38.243  46.517  1.00  0.00           C0.      0
ATOM   2944  OD1 ASN A 191      44.969  38.745  45.408  1.00  0.00           O0.      0
ATOM   2945  ND2 ASN A 191      44.493  39.130  47.437  1.00  0.00           N0.      0
ATOM   2946 HD21 ASN A 191      44.568  40.109  47.199  1.00  0.00           H0.      0
ATOM   2947 HD22 ASN A 191      44.234  38.827  48.365  1.00  0.00           H0.      0
ATOM   2948  C   ASN A 191      43.750  36.187  44.587  1.00  0.00           C0.      0
ATOM   2949  O   ASN A 191      44.873  35.912  44.083  1.00  0.00           O0.      0
ATOM   2950  N   ILE A 192      42.759  36.572  43.851  1.00  0.00           N0.      0
ATOM   2951  H   ILE A 192      41.831  36.653  44.241  1.00  0.00           H0.      0
ATOM   2952  CA  ILE A 192      42.679  36.739  42.428  1.00  0.00           C0.      0
ATOM   2953  HA  ILE A 192      42.712  35.680  42.171  1.00  0.00           H0.      0
ATOM   2954  CB  ILE A 192      41.310  37.281  42.028  1.00  0.00           C0.      0
ATOM   2955  HB  ILE A 192      41.460  37.582  40.991  1.00  0.00           H0.      0
ATOM   2956  CG2 ILE A 192      40.129  36.310  42.089  1.00  0.00           C0.      0
ATOM   2957 HG21 ILE A 192      40.109  35.837  43.070  1.00  0.00           H0.      0
ATOM   2958 HG22 ILE A 192      39.219  36.834  41.796  1.00  0.00           H0.      0
ATOM   2959 HG23 ILE A 192      40.218  35.456  41.416  1.00  0.00           H0.      0
ATOM   2960  CG1 ILE A 192      41.015  38.577  42.808  1.00  0.00           C0.      0
ATOM   2961 HG12 ILE A 192      40.564  38.421  43.788  1.00  0.00           H0.      0
ATOM   2962 HG13 ILE A 192      41.941  39.121  42.991  1.00  0.00           H0.      0
ATOM   2963  CD1 ILE A 192      40.079  39.571  42.128  1.00  0.00           C0.      0
ATOM   2964 HD11 ILE A 192      39.939  40.303  42.923  1.00  0.00           H0.      0
ATOM   2965 HD12 ILE A 192      40.632  40.135  41.377  1.00  0.00           H0.      0
ATOM   2966 HD13 ILE A 192      39.233  39.163  41.575  1.00  0.00           H0.      0
ATOM   2967  C   ILE A 192      43.884  37.446  41.705  1.00  0.00           C0.      0
ATOM   2968  O   ILE A 192      44.368  37.008  40.692  1.00  0.00           O0.      0
ATOM   2969  N   TYR A 193      44.447  38.528  42.351  1.00  0.00           N0.      0
ATOM   2970  H   TYR A 193      44.064  38.749  43.259  1.00  0.00           H0.      0
ATOM   2971  CA  TYR A 193      45.519  39.368  41.804  1.00  0.00           C0.      0
ATOM   2972  HA  TYR A 193      45.485  39.334  40.715  1.00  0.00           H0.      0
ATOM   2973  CB  TYR A 193      45.164  40.782  42.382  1.00  0.00           C0.      0
ATOM   2974  HB2 TYR A 193      44.926  40.585  43.427  1.00  0.00           H0.      0
ATOM   2975  HB3 TYR A 193      46.037  41.434  42.356  1.00  0.00           H0.      0
ATOM   2976  CG  TYR A 193      43.925  41.452  41.740  1.00  0.00           C0.      0
ATOM   2977  CD1 TYR A 193      42.942  41.970  42.610  1.00  0.00           C0.      0
ATOM   2978  HD1 TYR A 193      42.945  41.792  43.676  1.00  0.00           H0.      0
ATOM   2979  CE1 TYR A 193      41.980  42.895  42.106  1.00  0.00           C0.      0
ATOM   2980  HE1 TYR A 193      41.210  43.271  42.763  1.00  0.00           H0.      0
ATOM   2981  CZ  TYR A 193      42.092  43.395  40.750  1.00  0.00           C0.      0
ATOM   2982  OH  TYR A 193      41.226  44.383  40.337  1.00  0.00           O0.      0
ATOM   2983  HH  TYR A 193      41.473  45.126  40.892  1.00  0.00           H0.      0
ATOM   2984  CE2 TYR A 193      42.850  42.645  39.857  1.00  0.00           C0.      0
ATOM   2985  HE2 TYR A 193      42.844  42.854  38.797  1.00  0.00           H0.      0
ATOM   2986  CD2 TYR A 193      43.839  41.784  40.375  1.00  0.00           C0.      0
ATOM   2987  HD2 TYR A 193      44.464  41.223  39.696  1.00  0.00           H0.      0
ATOM   2988  C   TYR A 193      46.893  38.909  42.301  1.00  0.00           C0.      0
ATOM   2989  O   TYR A 193      47.852  39.376  41.741  1.00  0.00           O0.      0
ATOM   2990  N   TYR A 194      47.037  37.967  43.226  1.00  0.00           N0.      0
ATOM   2991  H   TYR A 194      46.138  37.696  43.597  1.00  0.00           H0.      0
ATOM   2992  CA  TYR A 194      48.211  37.628  44.066  1.00  0.00           C0.      0
ATOM   2993  HA  TYR A 194      48.885  37.679  43.211  1.00  0.00           H0.      0
ATOM   2994  CB  TYR A 194      48.529  38.616  45.142  1.00  0.00           C0.      0
ATOM   2995  HB2 TYR A 194      47.748  38.446  45.883  1.00  0.00           H0.      0
ATOM   2996  HB3 TYR A 194      49.548  38.365  45.435  1.00  0.00           H0.      0
ATOM   2997  CG  TYR A 194      48.578  40.097  44.738  1.00  0.00           C0.      0
ATOM   2998  CD1 TYR A 194      47.448  40.917  44.672  1.00  0.00           C0.      0
ATOM   2999  HD1 TYR A 194      46.555  40.453  45.062  1.00  0.00           H0.      0
ATOM   3000  CE1 TYR A 194      47.538  42.237  44.201  1.00  0.00           C0.      0
ATOM   3001  HE1 TYR A 194      46.646  42.843  44.247  1.00  0.00           H0.      0
ATOM   3002  CZ  TYR A 194      48.784  42.705  43.649  1.00  0.00           C0.      0
ATOM   3003  OH  TYR A 194      48.934  43.932  43.088  1.00  0.00           O0.      0
ATOM   3004  HH  TYR A 194      48.163  44.494  43.197  1.00  0.00           H0.      0
ATOM   3005  CE2 TYR A 194      49.883  41.875  43.608  1.00  0.00           C0.      0
ATOM   3006  HE2 TYR A 194      50.759  42.173  43.050  1.00  0.00           H0.      0
ATOM   3007  CD2 TYR A 194      49.756  40.575  44.197  1.00  0.00           C0.      0
ATOM   3008  HD2 TYR A 194      50.599  39.900  44.182  1.00  0.00           H0.      0
ATOM   3009  C   TYR A 194      48.133  36.121  44.530  1.00  0.00           C0.      0
ATOM   3010  O   TYR A 194      48.387  35.805  45.662  1.00  0.00           O0.      0
ATOM   3011  N   LYS A 195      47.846  35.171  43.612  1.00  0.00           N0.      0
ATOM   3012  H   LYS A 195      47.551  35.488  42.699  1.00  0.00           H0.      0
ATOM   3013  CA  LYS A 195      47.467  33.816  43.865  1.00  0.00           C0.      0
ATOM   3014  HA  LYS A 195      46.617  33.897  44.543  1.00  0.00           H0.      0
ATOM   3015  CB  LYS A 195      46.974  33.138  42.595  1.00  0.00           C0.      0
ATOM   3016  HB2 LYS A 195      47.819  33.028  41.916  1.00  0.00           H0.      0
ATOM   3017  HB3 LYS A 195      46.624  32.122  42.777  1.00  0.00           H0.      0
ATOM   3018  CG  LYS A 195      45.849  33.841  41.763  1.00  0.00           C0.      0
ATOM   3019  HG2 LYS A 195      44.913  33.830  42.322  1.00  0.00           H0.      0
ATOM   3020  HG3 LYS A 195      46.065  34.886  41.537  1.00  0.00           H0.      0
ATOM   3021  CD  LYS A 195      45.509  33.128  40.505  1.00  0.00           C0.      0
ATOM   3022  HD2 LYS A 195      46.281  33.248  39.746  1.00  0.00           H0.      0
ATOM   3023  HD3 LYS A 195      45.548  32.053  40.682  1.00  0.00           H0.      0
ATOM   3024  CE  LYS A 195      44.066  33.630  40.067  1.00  0.00           C0.      0
ATOM   3025  HE2 LYS A 195      43.350  33.535  40.883  1.00  0.00           H0.      0
ATOM   3026  HE3 LYS A 195      44.226  34.664  39.762  1.00  0.00           H0.      0
ATOM   3027  NZ  LYS A 195      43.668  32.675  39.053  1.00  0.00           N0.      0
ATOM   3028  HZ1 LYS A 195      43.670  31.739  39.433  1.00  0.00           H0.      0
ATOM   3029  HZ2 LYS A 195      42.740  32.824  38.683  1.00  0.00           H0.      0
ATOM   3030  HZ3 LYS A 195      44.298  32.695  38.264  1.00  0.00           H0.      0
ATOM   3031  C   LYS A 195      48.547  32.931  44.455  1.00  0.00           C0.      0
ATOM   3032  O   LYS A 195      48.267  31.740  44.675  1.00  0.00           O0.      0
ATOM   3033  N   SER A 196      49.745  33.487  44.710  1.00  0.00           N0.      0
ATOM   3034  H   SER A 196      49.836  34.467  44.483  1.00  0.00           H0.      0
ATOM   3035  CA  SER A 196      51.056  32.741  44.686  1.00  0.00           C0.      0
ATOM   3036  HA  SER A 196      51.208  32.297  43.702  1.00  0.00           H0.      0
ATOM   3037  CB  SER A 196      52.143  33.800  44.858  1.00  0.00           C0.      0
ATOM   3038  HB2 SER A 196      52.056  34.552  44.075  1.00  0.00           H0.      0
ATOM   3039  HB3 SER A 196      52.110  34.171  45.882  1.00  0.00           H0.      0
ATOM   3040  OG  SER A 196      53.412  33.292  44.688  1.00  0.00           O0.      0
ATOM   3041  HG  SER A 196      53.926  34.102  44.721  1.00  0.00           H0.      0
ATOM   3042  C   SER A 196      51.219  31.734  45.842  1.00  0.00           C0.      0
ATOM   3043  O   SER A 196      51.114  32.085  46.984  1.00  0.00           O0.      0
ATOM   3044  N   ASP A 197      51.594  30.487  45.471  1.00  0.00           N0.      0
ATOM   3045  H   ASP A 197      51.570  30.256  44.488  1.00  0.00           H0.      0
ATOM   3046  CA  ASP A 197      51.933  29.502  46.541  1.00  0.00           C0.      0
ATOM   3047  HA  ASP A 197      51.153  29.401  47.295  1.00  0.00           H0.      0
ATOM   3048  CB  ASP A 197      52.023  28.081  46.001  1.00  0.00           C0.      0
ATOM   3049  HB2 ASP A 197      52.930  28.016  45.400  1.00  0.00           H0.      0
ATOM   3050  HB3 ASP A 197      52.182  27.348  46.792  1.00  0.00           H0.      0
ATOM   3051  CG  ASP A 197      50.818  27.568  45.224  1.00  0.00           C0.      0
ATOM   3052  OD1 ASP A 197      49.685  27.430  45.715  1.00  0.00           O0.      0
ATOM   3053  OD2 ASP A 197      50.834  27.474  43.933  1.00  0.00           O0.      0
ATOM   3054  C   ASP A 197      53.253  29.839  47.163  1.00  0.00           C0.      0
ATOM   3055  O   ASP A 197      53.686  29.139  48.022  1.00  0.00           O0.      0
ATOM   3056  N   LEU A 198      53.957  30.942  46.855  1.00  0.00           N0.      0
ATOM   3057  H   LEU A 198      53.702  31.440  46.014  1.00  0.00           H0.      0
ATOM   3058  CA  LEU A 198      55.184  31.404  47.504  1.00  0.00           C0.      0
ATOM   3059  HA  LEU A 198      55.750  30.602  47.977  1.00  0.00           H0.      0
ATOM   3060  CB  LEU A 198      55.997  32.033  46.370  1.00  0.00           C0.      0
ATOM   3061  HB2 LEU A 198      55.535  32.950  46.005  1.00  0.00           H0.      0
ATOM   3062  HB3 LEU A 198      56.951  32.419  46.730  1.00  0.00           H0.      0
ATOM   3063  CG  LEU A 198      56.274  31.195  45.143  1.00  0.00           C0.      0
ATOM   3064  HG  LEU A 198      55.438  31.028  44.464  1.00  0.00           H0.      0
ATOM   3065  CD1 LEU A 198      57.385  31.886  44.326  1.00  0.00           C0.      0
ATOM   3066 HD11 LEU A 198      57.492  31.304  43.410  1.00  0.00           H0.      0
ATOM   3067 HD12 LEU A 198      56.964  32.878  44.168  1.00  0.00           H0.      0
ATOM   3068 HD13 LEU A 198      58.361  32.030  44.790  1.00  0.00           H0.      0
ATOM   3069  CD2 LEU A 198      56.850  29.872  45.588  1.00  0.00           C0.      0
ATOM   3070 HD21 LEU A 198      56.113  29.377  46.220  1.00  0.00           H0.      0
ATOM   3071 HD22 LEU A 198      56.956  29.207  44.731  1.00  0.00           H0.      0
ATOM   3072 HD23 LEU A 198      57.804  29.961  46.107  1.00  0.00           H0.      0
ATOM   3073  C   LEU A 198      54.923  32.443  48.695  1.00  0.00           C0.      0
ATOM   3074  O   LEU A 198      55.882  32.724  49.442  1.00  0.00           O0.      0
ATOM   3075  N   THR A 199      53.658  32.945  48.897  1.00  0.00           N0.      0
ATOM   3076  H   THR A 199      52.961  32.600  48.253  1.00  0.00           H0.      0
ATOM   3077  CA  THR A 199      53.325  33.904  50.026  1.00  0.00           C0.      0
ATOM   3078  HA  THR A 199      54.262  34.343  50.368  1.00  0.00           H0.      0
ATOM   3079  CB  THR A 199      52.355  35.046  49.578  1.00  0.00           C0.      0
ATOM   3080  HB  THR A 199      51.458  34.524  49.243  1.00  0.00           H0.      0
ATOM   3081  CG2 THR A 199      52.026  36.098  50.649  1.00  0.00           C0.      0
ATOM   3082 HG21 THR A 199      52.877  36.348  51.283  1.00  0.00           H0.      0
ATOM   3083 HG22 THR A 199      51.749  36.924  49.994  1.00  0.00           H0.      0
ATOM   3084 HG23 THR A 199      51.204  35.879  51.331  1.00  0.00           H0.      0
ATOM   3085  OG1 THR A 199      52.865  35.687  48.458  1.00  0.00           O0.      0
ATOM   3086  HG1 THR A 199      52.158  36.116  47.970  1.00  0.00           H0.      0
ATOM   3087  C   THR A 199      52.787  33.138  51.181  1.00  0.00           C0.      0
ATOM   3088  O   THR A 199      51.994  32.217  51.009  1.00  0.00           O0.      0
ATOM   3089  N   LYS A 200      53.229  33.425  52.433  1.00  0.00           N0.      0
ATOM   3090  H   LYS A 200      53.828  34.237  52.483  1.00  0.00           H0.      0
ATOM   3091  CA  LYS A 200      53.180  32.546  53.588  1.00  0.00           C0.      0
ATOM   3092  HA  LYS A 200      52.388  31.824  53.390  1.00  0.00           H0.      0
ATOM   3093  CB  LYS A 200      54.539  31.842  53.711  1.00  0.00           C0.      0
ATOM   3094  HB2 LYS A 200      55.333  32.567  53.894  1.00  0.00           H0.      0
ATOM   3095  HB3 LYS A 200      54.557  31.161  54.561  1.00  0.00           H0.      0
ATOM   3096  CG  LYS A 200      55.044  31.061  52.483  1.00  0.00           C0.      0
ATOM   3097  HG2 LYS A 200      55.068  31.803  51.685  1.00  0.00           H0.      0
ATOM   3098  HG3 LYS A 200      56.041  30.693  52.727  1.00  0.00           H0.      0
ATOM   3099  CD  LYS A 200      54.182  29.858  52.012  1.00  0.00           C0.      0
ATOM   3100  HD2 LYS A 200      53.662  29.324  52.807  1.00  0.00           H0.      0
ATOM   3101  HD3 LYS A 200      53.382  30.326  51.439  1.00  0.00           H0.      0
ATOM   3102  CE  LYS A 200      54.905  28.935  51.103  1.00  0.00           C0.      0
ATOM   3103  HE2 LYS A 200      55.391  29.610  50.399  1.00  0.00           H0.      0
ATOM   3104  HE3 LYS A 200      55.675  28.351  51.607  1.00  0.00           H0.      0
ATOM   3105  NZ  LYS A 200      54.009  28.006  50.445  1.00  0.00           N0.      0
ATOM   3106  HZ1 LYS A 200      53.625  28.483  49.642  1.00  0.00           H0.      0
ATOM   3107  HZ2 LYS A 200      54.473  27.235  49.988  1.00  0.00           H0.      0
ATOM   3108  HZ3 LYS A 200      53.278  27.611  51.019  1.00  0.00           H0.      0
ATOM   3109  C   LYS A 200      52.808  33.270  54.863  1.00  0.00           C0.      0
ATOM   3110  O   LYS A 200      53.207  34.470  55.076  1.00  0.00           O0.      0
ATOM   3111  N   ASP A 201      52.120  32.584  55.752  1.00  0.00           N0.      0
ATOM   3112  H   ASP A 201      51.861  31.643  55.492  1.00  0.00           H0.      0
ATOM   3113  CA  ASP A 201      51.828  32.904  57.108  1.00  0.00           C0.      0
ATOM   3114  HA  ASP A 201      51.123  32.156  57.470  1.00  0.00           H0.      0
ATOM   3115  CB  ASP A 201      53.085  32.611  57.968  1.00  0.00           C0.      0
ATOM   3116  HB2 ASP A 201      53.447  31.607  57.746  1.00  0.00           H0.      0
ATOM   3117  HB3 ASP A 201      53.798  33.415  57.791  1.00  0.00           H0.      0
ATOM   3118  CG  ASP A 201      52.873  32.554  59.526  1.00  0.00           C0.      0
ATOM   3119  OD1 ASP A 201      51.720  32.553  59.988  1.00  0.00           O0.      0
ATOM   3120  OD2 ASP A 201      53.870  32.516  60.305  1.00  0.00           O0.      0
ATOM   3121  C   ASP A 201      51.316  34.299  57.322  1.00  0.00           C0.      0
ATOM   3122  O   ASP A 201      51.748  35.065  58.244  1.00  0.00           O0.      0
ATOM   3123  N   ILE A 202      50.416  34.803  56.494  1.00  0.00           N0.      0
ATOM   3124  H   ILE A 202      49.963  34.138  55.883  1.00  0.00           H0.      0
ATOM   3125  CA  ILE A 202      50.070  36.254  56.401  1.00  0.00           C0.      0
ATOM   3126  HA  ILE A 202      50.913  36.908  56.627  1.00  0.00           H0.      0
ATOM   3127  CB  ILE A 202      49.539  36.626  55.021  1.00  0.00           C0.      0
ATOM   3128  HB  ILE A 202      49.240  37.674  55.024  1.00  0.00           H0.      0
ATOM   3129  CG2 ILE A 202      50.683  36.446  53.948  1.00  0.00           C0.      0
ATOM   3130 HG21 ILE A 202      50.476  37.010  53.039  1.00  0.00           H0.      0
ATOM   3131 HG22 ILE A 202      51.644  36.580  54.445  1.00  0.00           H0.      0
ATOM   3132 HG23 ILE A 202      50.699  35.387  53.688  1.00  0.00           H0.      0
ATOM   3133  CG1 ILE A 202      48.359  35.803  54.607  1.00  0.00           C0.      0
ATOM   3134 HG12 ILE A 202      48.631  34.748  54.582  1.00  0.00           H0.      0
ATOM   3135 HG13 ILE A 202      47.514  35.888  55.291  1.00  0.00           H0.      0
ATOM   3136  CD1 ILE A 202      47.705  36.126  53.333  1.00  0.00           C0.      0
ATOM   3137 HD11 ILE A 202      46.880  35.457  53.087  1.00  0.00           H0.      0
ATOM   3138 HD12 ILE A 202      47.384  37.162  53.227  1.00  0.00           H0.      0
ATOM   3139 HD13 ILE A 202      48.428  35.882  52.556  1.00  0.00           H0.      0
ATOM   3140  C   ILE A 202      49.130  36.690  57.551  1.00  0.00           C0.      0
ATOM   3141  O   ILE A 202      48.229  35.954  57.976  1.00  0.00           O0.      0
ATOM   3142  N   THR A 203      49.362  37.821  58.166  1.00  0.00           N0.      0
ATOM   3143  H   THR A 203      50.256  38.223  57.922  1.00  0.00           H0.      0
ATOM   3144  CA  THR A 203      48.715  38.396  59.409  1.00  0.00           C0.      0
ATOM   3145  HA  THR A 203      47.796  37.837  59.588  1.00  0.00           H0.      0
ATOM   3146  CB  THR A 203      49.508  37.992  60.671  1.00  0.00           C0.      0
ATOM   3147  HB  THR A 203      48.857  38.350  61.469  1.00  0.00           H0.      0
ATOM   3148  CG2 THR A 203      49.936  36.550  60.801  1.00  0.00           C0.      0
ATOM   3149 HG21 THR A 203      50.249  36.510  61.845  1.00  0.00           H0.      0
ATOM   3150 HG22 THR A 203      49.053  35.914  60.739  1.00  0.00           H0.      0
ATOM   3151 HG23 THR A 203      50.725  36.281  60.100  1.00  0.00           H0.      0
ATOM   3152  OG1 THR A 203      50.626  38.783  60.759  1.00  0.00           O0.      0
ATOM   3153  HG1 THR A 203      50.824  38.791  61.699  1.00  0.00           H0.      0
ATOM   3154  C   THR A 203      48.354  39.823  59.351  1.00  0.00           C0.      0
ATOM   3155  O   THR A 203      48.457  40.418  58.302  1.00  0.00           O0.      0
ATOM   3156  N   THR A 204      47.473  40.233  60.253  1.00  0.00           N0.      0
ATOM   3157  H   THR A 204      47.307  39.668  61.073  1.00  0.00           H0.      0
ATOM   3158  CA  THR A 204      46.470  41.272  60.088  1.00  0.00           C0.      0
ATOM   3159  HA  THR A 204      46.925  41.977  59.392  1.00  0.00           H0.      0
ATOM   3160  CB  THR A 204      45.199  40.819  59.311  1.00  0.00           C0.      0
ATOM   3161  HB  THR A 204      44.689  40.153  60.007  1.00  0.00           H0.      0
ATOM   3162  CG2 THR A 204      44.137  41.907  58.964  1.00  0.00           C0.      0
ATOM   3163 HG21 THR A 204      43.447  41.922  59.808  1.00  0.00           H0.      0
ATOM   3164 HG22 THR A 204      44.536  42.912  58.827  1.00  0.00           H0.      0
ATOM   3165 HG23 THR A 204      43.635  41.707  58.018  1.00  0.00           H0.      0
ATOM   3166  OG1 THR A 204      45.464  40.137  58.048  1.00  0.00           O0.      0
ATOM   3167  HG1 THR A 204      46.422  40.152  58.002  1.00  0.00           H0.      0
ATOM   3168  C   THR A 204      46.025  41.802  61.449  1.00  0.00           C0.      0
ATOM   3169  O   THR A 204      46.026  41.115  62.464  1.00  0.00           O0.      0
ATOM   3170  N   SER A 205      45.518  43.052  61.462  1.00  0.00           N0.      0
ATOM   3171  H   SER A 205      45.538  43.646  60.646  1.00  0.00           H0.      0
ATOM   3172  CA  SER A 205      44.990  43.729  62.584  1.00  0.00           C0.      0
ATOM   3173  HA  SER A 205      44.262  43.109  63.107  1.00  0.00           H0.      0
ATOM   3174  CB  SER A 205      46.124  44.117  63.514  1.00  0.00           C0.      0
ATOM   3175  HB2 SER A 205      46.761  43.236  63.590  1.00  0.00           H0.      0
ATOM   3176  HB3 SER A 205      46.661  44.943  63.047  1.00  0.00           H0.      0
ATOM   3177  OG  SER A 205      45.760  44.537  64.772  1.00  0.00           O0.      0
ATOM   3178  HG  SER A 205      46.529  44.855  65.250  1.00  0.00           H0.      0
ATOM   3179  C   SER A 205      44.174  44.997  62.194  1.00  0.00           C0.      0
ATOM   3180  O   SER A 205      44.096  45.366  61.035  1.00  0.00           O0.      0
ATOM   3181  N   VAL A 206      43.597  45.772  63.185  1.00  0.00           N0.      0
ATOM   3182  H   VAL A 206      43.850  45.470  64.115  1.00  0.00           H0.      0
ATOM   3183  CA  VAL A 206      42.715  46.885  62.961  1.00  0.00           C0.      0
ATOM   3184  HA  VAL A 206      43.085  47.311  62.029  1.00  0.00           H0.      0
ATOM   3185  CB  VAL A 206      41.288  46.467  62.742  1.00  0.00           C0.      0
ATOM   3186  HB  VAL A 206      41.295  45.733  61.937  1.00  0.00           H0.      0
ATOM   3187  CG1 VAL A 206      40.787  45.719  63.898  1.00  0.00           C0.      0
ATOM   3188 HG11 VAL A 206      40.525  46.469  64.644  1.00  0.00           H0.      0
ATOM   3189 HG12 VAL A 206      39.876  45.175  63.648  1.00  0.00           H0.      0
ATOM   3190 HG13 VAL A 206      41.505  44.969  64.228  1.00  0.00           H0.      0
ATOM   3191  CG2 VAL A 206      40.384  47.661  62.330  1.00  0.00           C0.      0
ATOM   3192 HG21 VAL A 206      40.873  48.231  61.540  1.00  0.00           H0.      0
ATOM   3193 HG22 VAL A 206      39.427  47.263  61.994  1.00  0.00           H0.      0
ATOM   3194 HG23 VAL A 206      40.285  48.327  63.187  1.00  0.00           H0.      0
ATOM   3195  C   VAL A 206      42.860  47.882  64.116  1.00  0.00           C0.      0
ATOM   3196  O   VAL A 206      42.824  47.589  65.289  1.00  0.00           O0.      0
ATOM   3197  N   LEU A 207      43.050  49.160  63.699  1.00  0.00           N0.      0
ATOM   3198  H   LEU A 207      42.987  49.370  62.713  1.00  0.00           H0.      0
ATOM   3199  CA  LEU A 207      43.135  50.256  64.692  1.00  0.00           C0.      0
ATOM   3200  HA  LEU A 207      43.428  49.780  65.628  1.00  0.00           H0.      0
ATOM   3201  CB  LEU A 207      44.230  51.278  64.404  1.00  0.00           C0.      0
ATOM   3202  HB2 LEU A 207      43.855  51.897  63.590  1.00  0.00           H0.      0
ATOM   3203  HB3 LEU A 207      44.161  51.984  65.232  1.00  0.00           H0.      0
ATOM   3204  CG  LEU A 207      45.639  50.864  64.086  1.00  0.00           C0.      0
ATOM   3205  HG  LEU A 207      45.596  50.242  63.192  1.00  0.00           H0.      0
ATOM   3206  CD1 LEU A 207      46.598  51.948  63.603  1.00  0.00           C0.      0
ATOM   3207 HD11 LEU A 207      47.555  51.449  63.452  1.00  0.00           H0.      0
ATOM   3208 HD12 LEU A 207      46.338  52.553  62.734  1.00  0.00           H0.      0
ATOM   3209 HD13 LEU A 207      46.748  52.621  64.447  1.00  0.00           H0.      0
ATOM   3210  CD2 LEU A 207      46.226  50.085  65.360  1.00  0.00           C0.      0
ATOM   3211 HD21 LEU A 207      46.368  50.809  66.162  1.00  0.00           H0.      0
ATOM   3212 HD22 LEU A 207      45.517  49.316  65.666  1.00  0.00           H0.      0
ATOM   3213 HD23 LEU A 207      47.172  49.660  65.027  1.00  0.00           H0.      0
ATOM   3214  C   LEU A 207      41.709  50.910  64.736  1.00  0.00           C0.      0
ATOM   3215  O   LEU A 207      41.014  51.095  63.698  1.00  0.00           O0.      0
ATOM   3216  N   THR A 208      41.243  51.251  65.975  1.00  0.00           N0.      0
ATOM   3217  H   THR A 208      41.754  51.066  66.826  1.00  0.00           H0.      0
ATOM   3218  CA  THR A 208      40.071  52.030  66.131  1.00  0.00           C0.      0
ATOM   3219  HA  THR A 208      39.654  52.207  65.139  1.00  0.00           H0.      0
ATOM   3220  CB  THR A 208      38.961  51.269  66.905  1.00  0.00           C0.      0
ATOM   3221  HB  THR A 208      38.147  51.943  67.169  1.00  0.00           H0.      0
ATOM   3222  CG2 THR A 208      38.449  50.088  66.038  1.00  0.00           C0.      0
ATOM   3223 HG21 THR A 208      38.986  49.203  66.379  1.00  0.00           H0.      0
ATOM   3224 HG22 THR A 208      37.378  49.963  66.196  1.00  0.00           H0.      0
ATOM   3225 HG23 THR A 208      38.443  50.221  64.956  1.00  0.00           H0.      0
ATOM   3226  OG1 THR A 208      39.428  50.821  68.137  1.00  0.00           O0.      0
ATOM   3227  HG1 THR A 208      39.913  50.032  67.884  1.00  0.00           H0.      0
ATOM   3228  C   THR A 208      40.278  53.455  66.678  1.00  0.00           C0.      0
ATOM   3229  O   THR A 208      41.115  53.662  67.579  1.00  0.00           O0.      0
ATOM   3230  N   VAL A 209      39.461  54.375  66.177  1.00  0.00           N0.      0
ATOM   3231  H   VAL A 209      38.907  54.115  65.374  1.00  0.00           H0.      0
ATOM   3232  CA  VAL A 209      39.312  55.774  66.685  1.00  0.00           C0.      0
ATOM   3233  HA  VAL A 209      39.720  55.737  67.695  1.00  0.00           H0.      0
ATOM   3234  CB  VAL A 209      40.084  56.845  65.938  1.00  0.00           C0.      0
ATOM   3235  HB  VAL A 209      39.865  56.782  64.873  1.00  0.00           H0.      0
ATOM   3236  CG1 VAL A 209      39.652  58.194  66.481  1.00  0.00           C0.      0
ATOM   3237 HG11 VAL A 209      38.637  58.556  66.323  1.00  0.00           H0.      0
ATOM   3238 HG12 VAL A 209      39.810  58.259  67.558  1.00  0.00           H0.      0
ATOM   3239 HG13 VAL A 209      40.241  58.927  65.930  1.00  0.00           H0.      0
ATOM   3240  CG2 VAL A 209      41.573  56.527  66.200  1.00  0.00           C0.      0
ATOM   3241 HG21 VAL A 209      41.743  55.614  65.630  1.00  0.00           H0.      0
ATOM   3242 HG22 VAL A 209      42.097  57.356  65.724  1.00  0.00           H0.      0
ATOM   3243 HG23 VAL A 209      41.821  56.370  67.250  1.00  0.00           H0.      0
ATOM   3244  C   VAL A 209      37.756  56.051  66.840  1.00  0.00           C0.      0
ATOM   3245  O   VAL A 209      36.942  55.626  66.031  1.00  0.00           O0.      0
ATOM   3246  N   ASN A 210      37.301  56.597  67.984  1.00  0.00           N0.      0
ATOM   3247  H   ASN A 210      37.951  56.842  68.717  1.00  0.00           H0.      0
ATOM   3248  CA  ASN A 210      35.885  56.463  68.513  1.00  0.00           C0.      0
ATOM   3249  HA  ASN A 210      35.861  56.765  69.560  1.00  0.00           H0.      0
ATOM   3250  CB  ASN A 210      34.951  57.330  67.612  1.00  0.00           C0.      0
ATOM   3251  HB2 ASN A 210      34.936  57.013  66.569  1.00  0.00           H0.      0
ATOM   3252  HB3 ASN A 210      33.937  57.147  67.966  1.00  0.00           H0.      0
ATOM   3253  CG  ASN A 210      35.213  58.785  67.805  1.00  0.00           C0.      0
ATOM   3254  OD1 ASN A 210      35.791  59.310  68.787  1.00  0.00           O0.      0
ATOM   3255  ND2 ASN A 210      34.812  59.589  66.836  1.00  0.00           N0.      0
ATOM   3256 HD21 ASN A 210      35.016  60.578  66.801  1.00  0.00           H0.      0
ATOM   3257 HD22 ASN A 210      34.373  59.108  66.064  1.00  0.00           H0.      0
ATOM   3258  C   ASN A 210      35.355  55.041  68.509  1.00  0.00           C0.      0
ATOM   3259  O   ASN A 210      34.225  54.755  68.186  1.00  0.00           O0.      0
ATOM   3260  N   ASN A 211      36.216  54.101  68.931  1.00  0.00           N0.      0
ATOM   3261  H   ASN A 211      37.150  54.305  69.255  1.00  0.00           H0.      0
ATOM   3262  CA  ASN A 211      36.031  52.632  69.018  1.00  0.00           C0.      0
ATOM   3263  HA  ASN A 211      37.006  52.177  69.191  1.00  0.00           H0.      0
ATOM   3264  CB  ASN A 211      35.211  52.292  70.298  1.00  0.00           C0.      0
ATOM   3265  HB2 ASN A 211      34.369  52.962  70.467  1.00  0.00           H0.      0
ATOM   3266  HB3 ASN A 211      34.833  51.270  70.265  1.00  0.00           H0.      0
ATOM   3267  CG  ASN A 211      36.099  52.348  71.618  1.00  0.00           C0.      0
ATOM   3268  OD1 ASN A 211      36.359  53.366  72.190  1.00  0.00           O0.      0
ATOM   3269  ND2 ASN A 211      36.482  51.166  72.067  1.00  0.00           N0.      0
ATOM   3270 HD21 ASN A 211      37.241  51.182  72.733  1.00  0.00           H0.      0
ATOM   3271 HD22 ASN A 211      36.312  50.308  71.563  1.00  0.00           H0.      0
ATOM   3272  C   ASN A 211      35.489  51.984  67.733  1.00  0.00           C0.      0
ATOM   3273  O   ASN A 211      35.134  50.783  67.789  1.00  0.00           O0.      0
ATOM   3274  N   LYS A 212      35.508  52.754  66.636  1.00  0.00           N0.      0
ATOM   3275  H   LYS A 212      35.893  53.687  66.677  1.00  0.00           H0.      0
ATOM   3276  CA  LYS A 212      35.132  52.282  65.292  1.00  0.00           C0.      0
ATOM   3277  HA  LYS A 212      34.783  51.252  65.369  1.00  0.00           H0.      0
ATOM   3278  CB  LYS A 212      34.200  53.346  64.723  1.00  0.00           C0.      0
ATOM   3279  HB2 LYS A 212      34.592  54.347  64.902  1.00  0.00           H0.      0
ATOM   3280  HB3 LYS A 212      34.192  53.127  63.655  1.00  0.00           H0.      0
ATOM   3281  CG  LYS A 212      32.753  53.276  65.159  1.00  0.00           C0.      0
ATOM   3282  HG2 LYS A 212      32.438  52.284  64.834  1.00  0.00           H0.      0
ATOM   3283  HG3 LYS A 212      32.841  53.307  66.245  1.00  0.00           H0.      0
ATOM   3284  CD  LYS A 212      31.706  54.299  64.742  1.00  0.00           C0.      0
ATOM   3285  HD2 LYS A 212      32.136  55.290  64.593  1.00  0.00           H0.      0
ATOM   3286  HD3 LYS A 212      31.148  53.868  63.911  1.00  0.00           H0.      0
ATOM   3287  CE  LYS A 212      30.658  54.354  65.907  1.00  0.00           C0.      0
ATOM   3288  HE2 LYS A 212      31.056  54.378  66.922  1.00  0.00           H0.      0
ATOM   3289  HE3 LYS A 212      30.267  55.365  65.793  1.00  0.00           H0.      0
ATOM   3290  NZ  LYS A 212      29.641  53.318  65.869  1.00  0.00           N0.      0
ATOM   3291  HZ1 LYS A 212      29.209  53.211  66.775  1.00  0.00           H0.      0
ATOM   3292  HZ2 LYS A 212      28.856  53.443  65.245  1.00  0.00           H0.      0
ATOM   3293  HZ3 LYS A 212      30.137  52.468  65.639  1.00  0.00           H0.      0
ATOM   3294  C   LYS A 212      36.311  52.228  64.354  1.00  0.00           C0.      0
ATOM   3295  O   LYS A 212      37.229  52.959  64.594  1.00  0.00           O0.      0
ATOM   3296  N   ALA A 213      36.302  51.366  63.314  1.00  0.00           N0.      0
ATOM   3297  H   ALA A 213      35.465  50.845  63.092  1.00  0.00           H0.      0
ATOM   3298  CA  ALA A 213      37.441  50.986  62.522  1.00  0.00           C0.      0
ATOM   3299  HA  ALA A 213      38.254  50.536  63.092  1.00  0.00           H0.      0
ATOM   3300  CB  ALA A 213      36.947  49.808  61.680  1.00  0.00           C0.      0
ATOM   3301  HB1 ALA A 213      36.720  49.018  62.395  1.00  0.00           H0.      0
ATOM   3302  HB2 ALA A 213      36.064  50.084  61.103  1.00  0.00           H0.      0
ATOM   3303  HB3 ALA A 213      37.800  49.533  61.060  1.00  0.00           H0.      0
ATOM   3304  C   ALA A 213      37.912  52.194  61.650  1.00  0.00           C0.      0
ATOM   3305  O   ALA A 213      37.099  52.865  60.990  1.00  0.00           O0.      0
ATOM   3306  N   HIE A 214      39.202  52.463  61.736  1.00  0.00           N0.      0
ATOM   3307  H   HIE A 214      39.755  51.896  62.363  1.00  0.00           H0.      0
ATOM   3308  CA  HIE A 214      39.879  53.602  61.031  1.00  0.00           C0.      0
ATOM   3309  HA  HIE A 214      39.169  53.974  60.292  1.00  0.00           H0.      0
ATOM   3310  CB  HIE A 214      40.275  54.622  62.163  1.00  0.00           C0.      0
ATOM   3311  HB2 HIE A 214      39.353  54.988  62.615  1.00  0.00           H0.      0
ATOM   3312  HB3 HIE A 214      40.836  54.011  62.870  1.00  0.00           H0.      0
ATOM   3313  CG  HIE A 214      41.117  55.810  61.736  1.00  0.00           C0.      0
ATOM   3314  ND1 HIE A 214      40.671  56.845  60.925  1.00  0.00           N0.      0
ATOM   3315  CE1 HIE A 214      41.651  57.778  60.924  1.00  0.00           C0.      0
ATOM   3316  HE1 HIE A 214      41.614  58.777  60.516  1.00  0.00           H0.      0
ATOM   3317  NE2 HIE A 214      42.753  57.287  61.513  1.00  0.00           N0.      0
ATOM   3318  HE2 HIE A 214      43.590  57.809  61.730  1.00  0.00           H0.      0
ATOM   3319  CD2 HIE A 214      42.458  55.985  61.992  1.00  0.00           C0.      0
ATOM   3320  HD2 HIE A 214      43.121  55.309  62.513  1.00  0.00           H0.      0
ATOM   3321  C   HIE A 214      41.116  53.216  60.106  1.00  0.00           C0.      0
ATOM   3322  O   HIE A 214      41.264  53.872  59.106  1.00  0.00           O0.      0
ATOM   3323  N   MET A 215      41.874  52.120  60.333  1.00  0.00           N0.      0
ATOM   3324  H   MET A 215      41.721  51.568  61.165  1.00  0.00           H0.      0
ATOM   3325  CA  MET A 215      43.018  51.649  59.558  1.00  0.00           C0.      0
ATOM   3326  HA  MET A 215      42.854  51.987  58.535  1.00  0.00           H0.      0
ATOM   3327  CB  MET A 215      44.243  52.467  60.023  1.00  0.00           C0.      0
ATOM   3328  HB2 MET A 215      43.994  53.503  59.795  1.00  0.00           H0.      0
ATOM   3329  HB3 MET A 215      44.365  52.470  61.106  1.00  0.00           H0.      0
ATOM   3330  CG  MET A 215      45.563  52.027  59.366  1.00  0.00           C0.      0
ATOM   3331  HG2 MET A 215      45.759  51.030  59.758  1.00  0.00           H0.      0
ATOM   3332  HG3 MET A 215      45.320  52.010  58.303  1.00  0.00           H0.      0
ATOM   3333  SD  MET A 215      46.970  53.097  59.677  1.00  0.00           S0.      0
ATOM   3334  CE  MET A 215      46.752  54.438  58.444  1.00  0.00           C0.      0
ATOM   3335  HE1 MET A 215      45.838  54.962  58.724  1.00  0.00           H0.      0
ATOM   3336  HE2 MET A 215      47.627  55.087  58.487  1.00  0.00           H0.      0
ATOM   3337  HE3 MET A 215      46.754  54.010  57.442  1.00  0.00           H0.      0
ATOM   3338  C   MET A 215      43.224  50.165  59.716  1.00  0.00           C0.      0
ATOM   3339  O   MET A 215      43.093  49.598  60.774  1.00  0.00           O0.      0
ATOM   3340  N   VAL A 216      43.550  49.437  58.615  1.00  0.00           N0.      0
ATOM   3341  H   VAL A 216      43.624  49.915  57.728  1.00  0.00           H0.      0
ATOM   3342  CA  VAL A 216      43.871  48.008  58.465  1.00  0.00           C0.      0
ATOM   3343  HA  VAL A 216      43.904  47.504  59.431  1.00  0.00           H0.      0
ATOM   3344  CB  VAL A 216      42.758  47.235  57.632  1.00  0.00           C0.      0
ATOM   3345  HB  VAL A 216      42.517  47.859  56.772  1.00  0.00           H0.      0
ATOM   3346  CG1 VAL A 216      43.255  45.863  57.172  1.00  0.00           C0.      0
ATOM   3347 HG11 VAL A 216      44.005  45.875  56.381  1.00  0.00           H0.      0
ATOM   3348 HG12 VAL A 216      43.573  45.198  57.975  1.00  0.00           H0.      0
ATOM   3349 HG13 VAL A 216      42.380  45.386  56.732  1.00  0.00           H0.      0
ATOM   3350  CG2 VAL A 216      41.544  46.925  58.599  1.00  0.00           C0.      0
ATOM   3351 HG21 VAL A 216      41.908  46.140  59.262  1.00  0.00           H0.      0
ATOM   3352 HG22 VAL A 216      41.240  47.692  59.310  1.00  0.00           H0.      0
ATOM   3353 HG23 VAL A 216      40.702  46.501  58.051  1.00  0.00           H0.      0
ATOM   3354  C   VAL A 216      45.198  47.745  57.863  1.00  0.00           C0.      0
ATOM   3355  O   VAL A 216      45.586  48.371  56.877  1.00  0.00           O0.      0
ATOM   3356  N   THR A 217      46.020  46.904  58.538  1.00  0.00           N0.      0
ATOM   3357  H   THR A 217      45.557  46.457  59.317  1.00  0.00           H0.      0
ATOM   3358  CA  THR A 217      47.408  46.670  58.167  1.00  0.00           C0.      0
ATOM   3359  HA  THR A 217      47.748  47.282  57.331  1.00  0.00           H0.      0
ATOM   3360  CB  THR A 217      48.292  47.095  59.303  1.00  0.00           C0.      0
ATOM   3361  HB  THR A 217      48.120  46.628  60.273  1.00  0.00           H0.      0
ATOM   3362  CG2 THR A 217      49.838  47.114  59.077  1.00  0.00           C0.      0
ATOM   3363 HG21 THR A 217      50.282  46.136  58.896  1.00  0.00           H0.      0
ATOM   3364 HG22 THR A 217      50.093  47.880  58.345  1.00  0.00           H0.      0
ATOM   3365 HG23 THR A 217      50.243  47.461  60.028  1.00  0.00           H0.      0
ATOM   3366  OG1 THR A 217      47.989  48.507  59.515  1.00  0.00           O0.      0
ATOM   3367  HG1 THR A 217      47.104  48.510  59.885  1.00  0.00           H0.      0
ATOM   3368  C   THR A 217      47.665  45.156  57.855  1.00  0.00           C0.      0
ATOM   3369  O   THR A 217      47.252  44.419  58.663  1.00  0.00           O0.      0
ATOM   3370  N   LEU A 218      48.417  44.724  56.831  1.00  0.00           N0.      0
ATOM   3371  H   LEU A 218      48.834  45.366  56.173  1.00  0.00           H0.      0
ATOM   3372  CA  LEU A 218      48.674  43.347  56.578  1.00  0.00           C0.      0
ATOM   3373  HA  LEU A 218      48.297  42.802  57.443  1.00  0.00           H0.      0
ATOM   3374  CB  LEU A 218      47.877  42.778  55.346  1.00  0.00           C0.      0
ATOM   3375  HB2 LEU A 218      47.947  43.444  54.486  1.00  0.00           H0.      0
ATOM   3376  HB3 LEU A 218      48.386  41.928  54.892  1.00  0.00           H0.      0
ATOM   3377  CG  LEU A 218      46.467  42.349  55.732  1.00  0.00           C0.      0
ATOM   3378  HG  LEU A 218      46.427  42.057  56.781  1.00  0.00           H0.      0
ATOM   3379  CD1 LEU A 218      45.304  43.337  55.478  1.00  0.00           C0.      0
ATOM   3380 HD11 LEU A 218      45.274  43.658  54.436  1.00  0.00           H0.      0
ATOM   3381 HD12 LEU A 218      44.320  43.014  55.820  1.00  0.00           H0.      0
ATOM   3382 HD13 LEU A 218      45.599  44.223  56.039  1.00  0.00           H0.      0
ATOM   3383  CD2 LEU A 218      46.111  41.093  54.866  1.00  0.00           C0.      0
ATOM   3384 HD21 LEU A 218      46.143  41.313  53.799  1.00  0.00           H0.      0
ATOM   3385 HD22 LEU A 218      46.818  40.263  54.874  1.00  0.00           H0.      0
ATOM   3386 HD23 LEU A 218      45.150  40.703  55.200  1.00  0.00           H0.      0
ATOM   3387  C   LEU A 218      50.192  43.107  56.439  1.00  0.00           C0.      0
ATOM   3388  O   LEU A 218      50.917  43.974  55.936  1.00  0.00           O0.      0
ATOM   3389  N   ASP A 219      50.683  41.984  56.930  1.00  0.00           N0.      0
ATOM   3390  H   ASP A 219      50.061  41.277  57.295  1.00  0.00           H0.      0
ATOM   3391  CA  ASP A 219      52.079  41.558  56.795  1.00  0.00           C0.      0
ATOM   3392  HA  ASP A 219      52.736  42.371  56.485  1.00  0.00           H0.      0
ATOM   3393  CB  ASP A 219      52.523  40.965  58.223  1.00  0.00           C0.      0
ATOM   3394  HB2 ASP A 219      51.676  40.400  58.614  1.00  0.00           H0.      0
ATOM   3395  HB3 ASP A 219      53.307  40.213  58.136  1.00  0.00           H0.      0
ATOM   3396  CG  ASP A 219      52.838  42.064  59.200  1.00  0.00           C0.      0
ATOM   3397  OD1 ASP A 219      53.737  42.772  58.815  1.00  0.00           O0.      0
ATOM   3398  OD2 ASP A 219      52.410  42.044  60.427  1.00  0.00           O0.      0
ATOM   3399  C   ASP A 219      52.090  40.453  55.866  1.00  0.00           C0.      0
ATOM   3400  O   ASP A 219      51.266  39.510  55.917  1.00  0.00           O0.      0
ATOM   3401  N   TYR A 220      53.192  40.418  55.081  1.00  0.00           N0.      0
ATOM   3402  H   TYR A 220      53.913  41.122  55.146  1.00  0.00           H0.      0
ATOM   3403  CA  TYR A 220      53.418  39.375  54.070  1.00  0.00           C0.      0
ATOM   3404  HA  TYR A 220      52.795  38.520  54.334  1.00  0.00           H0.      0
ATOM   3405  CB  TYR A 220      52.906  39.844  52.689  1.00  0.00           C0.      0
ATOM   3406  HB2 TYR A 220      53.660  40.524  52.293  1.00  0.00           H0.      0
ATOM   3407  HB3 TYR A 220      52.881  39.014  51.982  1.00  0.00           H0.      0
ATOM   3408  CG  TYR A 220      51.580  40.604  52.610  1.00  0.00           C0.      0
ATOM   3409  CD1 TYR A 220      51.529  41.947  52.940  1.00  0.00           C0.      0
ATOM   3410  HD1 TYR A 220      52.263  42.425  53.572  1.00  0.00           H0.      0
ATOM   3411  CE1 TYR A 220      50.366  42.634  52.705  1.00  0.00           C0.      0
ATOM   3412  HE1 TYR A 220      50.282  43.636  53.098  1.00  0.00           H0.      0
ATOM   3413  CZ  TYR A 220      49.265  41.984  52.024  1.00  0.00           C0.      0
ATOM   3414  OH  TYR A 220      48.205  42.720  51.572  1.00  0.00           O0.      0
ATOM   3415  HH  TYR A 220      47.961  42.429  50.691  1.00  0.00           H0.      0
ATOM   3416  CE2 TYR A 220      49.301  40.660  51.588  1.00  0.00           C0.      0
ATOM   3417  HE2 TYR A 220      48.424  40.240  51.119  1.00  0.00           H0.      0
ATOM   3418  CD2 TYR A 220      50.478  39.967  51.939  1.00  0.00           C0.      0
ATOM   3419  HD2 TYR A 220      50.544  38.910  51.730  1.00  0.00           H0.      0
ATOM   3420  C   TYR A 220      54.901  38.919  54.023  1.00  0.00           C0.      0
ATOM   3421  O   TYR A 220      55.747  39.782  54.160  1.00  0.00           O0.      0
ATOM   3422  N   THR A 221      55.108  37.604  53.851  1.00  0.00           N0.      0
ATOM   3423  H   THR A 221      54.315  36.995  53.712  1.00  0.00           H0.      0
ATOM   3424  CA  THR A 221      56.387  36.930  53.796  1.00  0.00           C0.      0
ATOM   3425  HA  THR A 221      57.226  37.610  53.646  1.00  0.00           H0.      0
ATOM   3426  CB  THR A 221      56.498  36.017  55.000  1.00  0.00           C0.      0
ATOM   3427  HB  THR A 221      55.621  35.369  55.003  1.00  0.00           H0.      0
ATOM   3428  CG2 THR A 221      57.820  35.154  54.987  1.00  0.00           C0.      0
ATOM   3429 HG21 THR A 221      58.001  34.659  54.032  1.00  0.00           H0.      0
ATOM   3430 HG22 THR A 221      58.699  35.700  55.330  1.00  0.00           H0.      0
ATOM   3431 HG23 THR A 221      57.732  34.337  55.703  1.00  0.00           H0.      0
ATOM   3432  OG1 THR A 221      56.489  36.745  56.143  1.00  0.00           O0.      0
ATOM   3433  HG1 THR A 221      55.548  36.872  56.285  1.00  0.00           H0.      0
ATOM   3434  C   THR A 221      56.350  36.061  52.530  1.00  0.00           C0.      0
ATOM   3435  O   THR A 221      55.338  35.337  52.295  1.00  0.00           O0.      0
ATOM   3436  N   VAL A 222      57.399  36.093  51.697  1.00  0.00           N0.      0
ATOM   3437  H   VAL A 222      58.271  36.506  51.997  1.00  0.00           H0.      0
ATOM   3438  CA  VAL A 222      57.519  35.437  50.398  1.00  0.00           C0.      0
ATOM   3439  HA  VAL A 222      56.689  34.735  50.322  1.00  0.00           H0.      0
ATOM   3440  CB  VAL A 222      57.430  36.415  49.238  1.00  0.00           C0.      0
ATOM   3441  HB  VAL A 222      58.351  36.996  49.196  1.00  0.00           H0.      0
ATOM   3442  CG1 VAL A 222      57.479  35.618  47.888  1.00  0.00           C0.      0
ATOM   3443 HG11 VAL A 222      58.490  35.235  47.748  1.00  0.00           H0.      0
ATOM   3444 HG12 VAL A 222      56.741  34.821  47.792  1.00  0.00           H0.      0
ATOM   3445 HG13 VAL A 222      57.357  36.365  47.103  1.00  0.00           H0.      0
ATOM   3446  CG2 VAL A 222      56.198  37.387  49.247  1.00  0.00           C0.      0
ATOM   3447 HG21 VAL A 222      55.986  37.859  48.287  1.00  0.00           H0.      0
ATOM   3448 HG22 VAL A 222      55.339  36.824  49.610  1.00  0.00           H0.      0
ATOM   3449 HG23 VAL A 222      56.401  38.113  50.034  1.00  0.00           H0.      0
ATOM   3450  C   VAL A 222      58.805  34.512  50.340  1.00  0.00           C0.      0
ATOM   3451  O   VAL A 222      59.914  34.827  50.755  1.00  0.00           O0.      0
ATOM   3452  N   GLN A 223      58.612  33.380  49.674  1.00  0.00           N0.      0
ATOM   3453  H   GLN A 223      57.674  33.137  49.391  1.00  0.00           H0.      0
ATOM   3454  CA  GLN A 223      59.611  32.318  49.515  1.00  0.00           C0.      0
ATOM   3455  HA  GLN A 223      60.274  32.240  50.377  1.00  0.00           H0.      0
ATOM   3456  CB  GLN A 223      58.819  31.003  49.559  1.00  0.00           C0.      0
ATOM   3457  HB2 GLN A 223      58.132  30.945  50.403  1.00  0.00           H0.      0
ATOM   3458  HB3 GLN A 223      58.161  30.875  48.700  1.00  0.00           H0.      0
ATOM   3459  CG  GLN A 223      59.877  29.871  49.544  1.00  0.00           C0.      0
ATOM   3460  HG2 GLN A 223      60.399  30.006  48.597  1.00  0.00           H0.      0
ATOM   3461  HG3 GLN A 223      60.488  30.029  50.433  1.00  0.00           H0.      0
ATOM   3462  CD  GLN A 223      59.274  28.412  49.596  1.00  0.00           C0.      0
ATOM   3463  OE1 GLN A 223      58.556  28.028  50.563  1.00  0.00           O0.      0
ATOM   3464  NE2 GLN A 223      59.548  27.616  48.592  1.00  0.00           N0.      0
ATOM   3465 HE21 GLN A 223      59.117  26.703  48.589  1.00  0.00           H0.      0
ATOM   3466 HE22 GLN A 223      59.901  28.001  47.728  1.00  0.00           H0.      0
ATOM   3467  C   GLN A 223      60.401  32.493  48.266  1.00  0.00           C0.      0
ATOM   3468  O   GLN A 223      60.085  32.022  47.143  1.00  0.00           O0.      0
ATOM   3469  N   VAL A 224      61.467  33.290  48.479  1.00  0.00           N0.      0
ATOM   3470  H   VAL A 224      61.635  33.590  49.429  1.00  0.00           H0.      0
ATOM   3471  CA  VAL A 224      62.450  33.767  47.463  1.00  0.00           C0.      0
ATOM   3472  HA  VAL A 224      61.857  34.106  46.614  1.00  0.00           H0.      0
ATOM   3473  CB  VAL A 224      63.384  34.875  48.170  1.00  0.00           C0.      0
ATOM   3474  HB  VAL A 224      63.773  34.378  49.059  1.00  0.00           H0.      0
ATOM   3475  CG1 VAL A 224      64.641  35.220  47.389  1.00  0.00           C0.      0
ATOM   3476 HG11 VAL A 224      65.163  34.308  47.098  1.00  0.00           H0.      0
ATOM   3477 HG12 VAL A 224      64.456  35.837  46.510  1.00  0.00           H0.      0
ATOM   3478 HG13 VAL A 224      65.366  35.745  48.010  1.00  0.00           H0.      0
ATOM   3479  CG2 VAL A 224      62.665  36.196  48.467  1.00  0.00           C0.      0
ATOM   3480 HG21 VAL A 224      61.809  36.079  49.131  1.00  0.00           H0.      0
ATOM   3481 HG22 VAL A 224      63.368  36.789  49.052  1.00  0.00           H0.      0
ATOM   3482 HG23 VAL A 224      62.319  36.642  47.534  1.00  0.00           H0.      0
ATOM   3483  C   VAL A 224      63.338  32.630  47.030  1.00  0.00           C0.      0
ATOM   3484  O   VAL A 224      63.892  31.858  47.773  1.00  0.00           O0.      0
ATOM   3485  N   PRO A 225      63.549  32.417  45.704  1.00  0.00           N0.      0
ATOM   3486  CD  PRO A 225      62.952  33.112  44.582  1.00  0.00           C0.      0
ATOM   3487  HD2 PRO A 225      63.469  34.071  44.569  1.00  0.00           H0.      0
ATOM   3488  HD3 PRO A 225      61.884  33.067  44.794  1.00  0.00           H0.      0
ATOM   3489  CG  PRO A 225      63.395  32.469  43.312  1.00  0.00           C0.      0
ATOM   3490  HG2 PRO A 225      63.935  33.069  42.580  1.00  0.00           H0.      0
ATOM   3491  HG3 PRO A 225      62.513  32.112  42.780  1.00  0.00           H0.      0
ATOM   3492  CB  PRO A 225      64.159  31.279  43.734  1.00  0.00           C0.      0
ATOM   3493  HB2 PRO A 225      64.955  31.053  43.025  1.00  0.00           H0.      0
ATOM   3494  HB3 PRO A 225      63.455  30.453  43.841  1.00  0.00           H0.      0
ATOM   3495  CA  PRO A 225      64.604  31.615  45.151  1.00  0.00           C0.      0
ATOM   3496  HA  PRO A 225      64.692  30.648  45.646  1.00  0.00           H0.      0
ATOM   3497  C   PRO A 225      66.021  32.191  45.205  1.00  0.00           C0.      0
ATOM   3498  O   PRO A 225      66.198  33.327  44.851  1.00  0.00           O0.      0
ATOM   3499  N   GLY A 226      67.071  31.372  45.407  1.00  0.00           N0.      0
ATOM   3500  H   GLY A 226      66.837  30.408  45.593  1.00  0.00           H0.      0
ATOM   3501  CA  GLY A 226      68.490  31.734  45.359  1.00  0.00           C0.      0
ATOM   3502  HA2 GLY A 226      69.057  30.826  45.154  1.00  0.00           H0.      0
ATOM   3503  HA3 GLY A 226      68.662  32.405  44.518  1.00  0.00           H0.      0
ATOM   3504  C   GLY A 226      69.133  32.456  46.566  1.00  0.00           C0.      0
ATOM   3505  O   GLY A 226      70.318  32.765  46.478  1.00  0.00           O0.      0
ATOM   3506  N   ALA A 227      68.301  32.880  47.492  1.00  0.00           N0.      0
ATOM   3507  H   ALA A 227      67.335  32.691  47.265  1.00  0.00           H0.      0
ATOM   3508  CA  ALA A 227      68.686  33.464  48.831  1.00  0.00           C0.      0
ATOM   3509  HA  ALA A 227      69.437  34.241  48.686  1.00  0.00           H0.      0
ATOM   3510  CB  ALA A 227      67.427  34.105  49.336  1.00  0.00           C0.      0
ATOM   3511  HB1 ALA A 227      66.623  33.389  49.505  1.00  0.00           H0.      0
ATOM   3512  HB2 ALA A 227      67.627  34.628  50.271  1.00  0.00           H0.      0
ATOM   3513  HB3 ALA A 227      67.169  34.884  48.619  1.00  0.00           H0.      0
ATOM   3514  C   ALA A 227      69.266  32.481  49.879  1.00  0.00           C0.      0
ATOM   3515  O   ALA A 227      69.937  32.893  50.762  1.00  0.00           O0.      0
ATOM   3516  N   GLY A 228      69.009  31.196  49.745  1.00  0.00           N0.      0
ATOM   3517  H   GLY A 228      68.380  30.875  49.023  1.00  0.00           H0.      0
ATOM   3518  CA  GLY A 228      69.733  30.099  50.382  1.00  0.00           C0.      0
ATOM   3519  HA2 GLY A 228      69.955  30.253  51.438  1.00  0.00           H0.      0
ATOM   3520  HA3 GLY A 228      69.122  29.203  50.267  1.00  0.00           H0.      0
ATOM   3521  C   GLY A 228      71.099  29.818  49.770  1.00  0.00           C0.      0
ATOM   3522  O   GLY A 228      71.696  30.624  49.063  1.00  0.00           O0.      0
ATOM   3523  N   ARG A 229      71.629  28.573  50.064  1.00  0.00           N0.      0
ATOM   3524  H   ARG A 229      70.938  28.020  50.551  1.00  0.00           H0.      0
ATOM   3525  CA  ARG A 229      72.924  28.063  49.617  1.00  0.00           C0.      0
ATOM   3526  HA  ARG A 229      73.508  28.940  49.337  1.00  0.00           H0.      0
ATOM   3527  CB  ARG A 229      73.673  27.503  50.818  1.00  0.00           C0.      0
ATOM   3528  HB2 ARG A 229      74.760  27.488  50.736  1.00  0.00           H0.      0
ATOM   3529  HB3 ARG A 229      73.465  28.156  51.665  1.00  0.00           H0.      0
ATOM   3530  CG  ARG A 229      73.357  26.028  51.190  1.00  0.00           C0.      0
ATOM   3531  HG2 ARG A 229      72.338  25.732  50.941  1.00  0.00           H0.      0
ATOM   3532  HG3 ARG A 229      73.976  25.343  50.610  1.00  0.00           H0.      0
ATOM   3533  CD  ARG A 229      73.788  25.736  52.692  1.00  0.00           C0.      0
ATOM   3534  HD2 ARG A 229      74.856  25.940  52.767  1.00  0.00           H0.      0
ATOM   3535  HD3 ARG A 229      73.352  26.441  53.400  1.00  0.00           H0.      0
ATOM   3536  NE  ARG A 229      73.445  24.396  53.143  1.00  0.00           N0.      0
ATOM   3537  HE  ARG A 229      72.568  24.369  53.644  1.00  0.00           H0.      0
ATOM   3538  CZ  ARG A 229      74.056  23.271  52.911  1.00  0.00           C0.      0
ATOM   3539  NH1 ARG A 229      75.251  23.162  52.302  1.00  0.00           N0.      0
ATOM   3540 HH11 ARG A 229      75.697  23.990  51.934  1.00  0.00           H0.      0
ATOM   3541 HH12 ARG A 229      75.713  22.281  52.130  1.00  0.00           H0.      0
ATOM   3542  NH2 ARG A 229      73.532  22.148  53.362  1.00  0.00           N0.      0
ATOM   3543 HH21 ARG A 229      72.735  22.143  53.983  1.00  0.00           H0.      0
ATOM   3544 HH22 ARG A 229      73.999  21.280  53.140  1.00  0.00           H0.      0
ATOM   3545  C   ARG A 229      72.808  27.235  48.410  1.00  0.00           C0.      0
ATOM   3546  O   ARG A 229      71.826  26.480  48.241  1.00  0.00           O0.      0
ATOM   3547  N   ASP A 230      73.802  27.232  47.548  1.00  0.00           N0.      0
ATOM   3548  H   ASP A 230      74.606  27.777  47.824  1.00  0.00           H0.      0
ATOM   3549  CA  ASP A 230      73.825  26.541  46.260  1.00  0.00           C0.      0
ATOM   3550  HA  ASP A 230      74.466  27.213  45.688  1.00  0.00           H0.      0
ATOM   3551  CB  ASP A 230      74.463  25.183  46.381  1.00  0.00           C0.      0
ATOM   3552  HB2 ASP A 230      73.768  24.474  46.831  1.00  0.00           H0.      0
ATOM   3553  HB3 ASP A 230      74.690  24.844  45.371  1.00  0.00           H0.      0
ATOM   3554  CG  ASP A 230      75.791  25.149  47.191  1.00  0.00           C0.      0
ATOM   3555  OD1 ASP A 230      75.945  24.104  47.927  1.00  0.00           O0.      0
ATOM   3556  OD2 ASP A 230      76.684  26.029  46.909  1.00  0.00           O0.      0
ATOM   3557  C   ASP A 230      72.466  26.440  45.511  1.00  0.00           C0.      0
ATOM   3558  O   ASP A 230      71.893  25.366  45.248  1.00  0.00           O0.      0
ATOM   3559  N   GLY A 231      71.806  27.568  45.273  1.00  0.00           N0.      0
ATOM   3560  H   GLY A 231      72.173  28.390  45.730  1.00  0.00           H0.      0
ATOM   3561  CA  GLY A 231      70.550  27.816  44.536  1.00  0.00           C0.      0
ATOM   3562  HA2 GLY A 231      70.517  28.795  44.058  1.00  0.00           H0.      0
ATOM   3563  HA3 GLY A 231      70.465  27.091  43.727  1.00  0.00           H0.      0
ATOM   3564  C   GLY A 231      69.312  27.729  45.453  1.00  0.00           C0.      0
ATOM   3565  O   GLY A 231      68.195  28.095  45.048  1.00  0.00           O0.      0
ATOM   3566  N   ALA A 232      69.407  27.289  46.731  1.00  0.00           N0.      0
ATOM   3567  H   ALA A 232      70.314  26.980  47.048  1.00  0.00           H0.      0
ATOM   3568  CA  ALA A 232      68.250  27.077  47.622  1.00  0.00           C0.      0
ATOM   3569  HA  ALA A 232      67.651  26.288  47.167  1.00  0.00           H0.      0
ATOM   3570  CB  ALA A 232      68.826  26.471  48.922  1.00  0.00           C0.      0
ATOM   3571  HB1 ALA A 232      69.546  25.678  48.721  1.00  0.00           H0.      0
ATOM   3572  HB2 ALA A 232      69.373  27.205  49.515  1.00  0.00           H0.      0
ATOM   3573  HB3 ALA A 232      68.065  26.120  49.619  1.00  0.00           H0.      0
ATOM   3574  C   ALA A 232      67.311  28.321  47.942  1.00  0.00           C0.      0
ATOM   3575  O   ALA A 232      67.739  29.475  47.925  1.00  0.00           O0.      0
ATOM   3576  N   PRO A 233      66.027  28.091  48.232  1.00  0.00           N0.      0
ATOM   3577  CD  PRO A 233      65.267  26.819  48.349  1.00  0.00           C0.      0
ATOM   3578  HD2 PRO A 233      65.635  26.129  49.108  1.00  0.00           H0.      0
ATOM   3579  HD3 PRO A 233      65.310  26.313  47.384  1.00  0.00           H0.      0
ATOM   3580  CG  PRO A 233      63.885  27.175  48.709  1.00  0.00           C0.      0
ATOM   3581  HG2 PRO A 233      63.826  27.161  49.797  1.00  0.00           H0.      0
ATOM   3582  HG3 PRO A 233      63.192  26.451  48.280  1.00  0.00           H0.      0
ATOM   3583  CB  PRO A 233      63.662  28.592  48.174  1.00  0.00           C0.      0
ATOM   3584  HB2 PRO A 233      62.984  29.107  48.854  1.00  0.00           H0.      0
ATOM   3585  HB3 PRO A 233      63.399  28.613  47.117  1.00  0.00           H0.      0
ATOM   3586  CA  PRO A 233      65.131  29.150  48.403  1.00  0.00           C0.      0
ATOM   3587  HA  PRO A 233      65.469  29.939  47.731  1.00  0.00           H0.      0
ATOM   3588  C   PRO A 233      65.318  29.614  49.888  1.00  0.00           C0.      0
ATOM   3589  O   PRO A 233      65.947  28.912  50.724  1.00  0.00           O0.      0
ATOM   3590  N   GLY A 234      64.794  30.801  50.169  1.00  0.00           N0.      0
ATOM   3591  H   GLY A 234      64.314  31.330  49.455  1.00  0.00           H0.      0
ATOM   3592  CA  GLY A 234      64.855  31.472  51.506  1.00  0.00           C0.      0
ATOM   3593  HA2 GLY A 234      65.068  30.703  52.248  1.00  0.00           H0.      0
ATOM   3594  HA3 GLY A 234      65.712  32.143  51.552  1.00  0.00           H0.      0
ATOM   3595  C   GLY A 234      63.530  32.224  51.744  1.00  0.00           C0.      0
ATOM   3596  O   GLY A 234      62.568  31.938  51.083  1.00  0.00           O0.      0
ATOM   3597  N   PHE A 235      63.460  33.114  52.738  1.00  0.00           N0.      0
ATOM   3598  H   PHE A 235      64.173  33.020  53.448  1.00  0.00           H0.      0
ATOM   3599  CA  PHE A 235      62.352  34.031  52.987  1.00  0.00           C0.      0
ATOM   3600  HA  PHE A 235      61.618  33.947  52.187  1.00  0.00           H0.      0
ATOM   3601  CB  PHE A 235      61.647  33.710  54.315  1.00  0.00           C0.      0
ATOM   3602  HB2 PHE A 235      62.295  33.849  55.180  1.00  0.00           H0.      0
ATOM   3603  HB3 PHE A 235      60.796  34.389  54.370  1.00  0.00           H0.      0
ATOM   3604  CG  PHE A 235      60.976  32.323  54.287  1.00  0.00           C0.      0
ATOM   3605  CD1 PHE A 235      59.782  32.051  53.613  1.00  0.00           C0.      0
ATOM   3606  HD1 PHE A 235      59.393  32.864  53.018  1.00  0.00           H0.      0
ATOM   3607  CE1 PHE A 235      59.276  30.720  53.524  1.00  0.00           C0.      0
ATOM   3608  HE1 PHE A 235      58.496  30.426  52.836  1.00  0.00           H0.      0
ATOM   3609  CZ  PHE A 235      59.802  29.692  54.292  1.00  0.00           C0.      0
ATOM   3610  HZ  PHE A 235      59.357  28.716  54.421  1.00  0.00           H0.      0
ATOM   3611  CE2 PHE A 235      60.886  30.015  55.178  1.00  0.00           C0.      0
ATOM   3612  HE2 PHE A 235      61.326  29.314  55.871  1.00  0.00           H0.      0
ATOM   3613  CD2 PHE A 235      61.524  31.274  55.043  1.00  0.00           C0.      0
ATOM   3614  HD2 PHE A 235      62.411  31.604  55.564  1.00  0.00           H0.      0
ATOM   3615  C   PHE A 235      62.750  35.546  53.137  1.00  0.00           C0.      0
ATOM   3616  O   PHE A 235      63.878  35.897  53.628  1.00  0.00           O0.      0
ATOM   3617  N   SER A 236      61.866  36.453  52.658  1.00  0.00           N0.      0
ATOM   3618  H   SER A 236      61.007  36.099  52.263  1.00  0.00           H0.      0
ATOM   3619  CA  SER A 236      61.946  37.888  52.941  1.00  0.00           C0.      0
ATOM   3620  HA  SER A 236      62.719  38.047  53.693  1.00  0.00           H0.      0
ATOM   3621  CB  SER A 236      62.435  38.592  51.685  1.00  0.00           C0.      0
ATOM   3622  HB2 SER A 236      62.484  39.661  51.890  1.00  0.00           H0.      0
ATOM   3623  HB3 SER A 236      63.424  38.264  51.362  1.00  0.00           H0.      0
ATOM   3624  OG  SER A 236      61.555  38.403  50.573  1.00  0.00           O0.      0
ATOM   3625  HG  SER A 236      61.369  39.257  50.176  1.00  0.00           H0.      0
ATOM   3626  C   SER A 236      60.558  38.308  53.364  1.00  0.00           C0.      0
ATOM   3627  O   SER A 236      59.521  37.626  52.979  1.00  0.00           O0.      0
ATOM   3628  N   LYS A 237      60.323  39.486  53.980  1.00  0.00           N0.      0
ATOM   3629  H   LYS A 237      60.997  40.226  53.846  1.00  0.00           H0.      0
ATOM   3630  CA  LYS A 237      59.012  40.034  54.292  1.00  0.00           C0.      0
ATOM   3631  HA  LYS A 237      58.268  39.636  53.602  1.00  0.00           H0.      0
ATOM   3632  CB  LYS A 237      58.646  39.541  55.744  1.00  0.00           C0.      0
ATOM   3633  HB2 LYS A 237      57.583  39.701  55.925  1.00  0.00           H0.      0
ATOM   3634  HB3 LYS A 237      58.622  38.453  55.687  1.00  0.00           H0.      0
ATOM   3635  CG  LYS A 237      59.534  40.117  56.884  1.00  0.00           C0.      0
ATOM   3636  HG2 LYS A 237      60.557  39.917  56.565  1.00  0.00           H0.      0
ATOM   3637  HG3 LYS A 237      59.489  41.207  56.888  1.00  0.00           H0.      0
ATOM   3638  CD  LYS A 237      59.197  39.502  58.254  1.00  0.00           C0.      0
ATOM   3639  HD2 LYS A 237      58.790  38.494  58.184  1.00  0.00           H0.      0
ATOM   3640  HD3 LYS A 237      60.127  39.237  58.759  1.00  0.00           H0.      0
ATOM   3641  CE  LYS A 237      58.165  40.393  59.105  1.00  0.00           C0.      0
ATOM   3642  HE2 LYS A 237      58.590  41.387  59.242  1.00  0.00           H0.      0
ATOM   3643  HE3 LYS A 237      57.278  40.493  58.480  1.00  0.00           H0.      0
ATOM   3644  NZ  LYS A 237      57.754  39.748  60.375  1.00  0.00           N0.      0
ATOM   3645  HZ1 LYS A 237      57.325  38.839  60.279  1.00  0.00           H0.      0
ATOM   3646  HZ2 LYS A 237      58.551  39.631  60.985  1.00  0.00           H0.      0
ATOM   3647  HZ3 LYS A 237      57.177  40.374  60.919  1.00  0.00           H0.      0
ATOM   3648  C   LYS A 237      58.890  41.484  54.277  1.00  0.00           C0.      0
ATOM   3649  O   LYS A 237      59.844  42.241  54.444  1.00  0.00           O0.      0
ATOM   3650  N   PHE A 238      57.651  41.922  54.074  1.00  0.00           N0.      0
ATOM   3651  H   PHE A 238      56.946  41.203  53.990  1.00  0.00           H0.      0
ATOM   3652  CA  PHE A 238      57.213  43.364  53.977  1.00  0.00           C0.      0
ATOM   3653  HA  PHE A 238      57.890  44.023  54.521  1.00  0.00           H0.      0
ATOM   3654  CB  PHE A 238      57.295  43.718  52.516  1.00  0.00           C0.      0
ATOM   3655  HB2 PHE A 238      57.115  44.792  52.481  1.00  0.00           H0.      0
ATOM   3656  HB3 PHE A 238      58.288  43.737  52.068  1.00  0.00           H0.      0
ATOM   3657  CG  PHE A 238      56.244  43.008  51.626  1.00  0.00           C0.      0
ATOM   3658  CD1 PHE A 238      56.687  41.951  50.861  1.00  0.00           C0.      0
ATOM   3659  HD1 PHE A 238      57.689  41.598  51.058  1.00  0.00           H0.      0
ATOM   3660  CE1 PHE A 238      55.753  41.361  49.963  1.00  0.00           C0.      0
ATOM   3661  HE1 PHE A 238      56.020  40.523  49.335  1.00  0.00           H0.      0
ATOM   3662  CZ  PHE A 238      54.449  41.804  49.937  1.00  0.00           C0.      0
ATOM   3663  HZ  PHE A 238      53.738  41.311  49.290  1.00  0.00           H0.      0
ATOM   3664  CE2 PHE A 238      54.045  42.936  50.643  1.00  0.00           C0.      0
ATOM   3665  HE2 PHE A 238      53.097  43.352  50.335  1.00  0.00           H0.      0
ATOM   3666  CD2 PHE A 238      54.977  43.607  51.393  1.00  0.00           C0.      0
ATOM   3667  HD2 PHE A 238      54.743  44.561  51.841  1.00  0.00           H0.      0
ATOM   3668  C   PHE A 238      55.760  43.603  54.513  1.00  0.00           C0.      0
ATOM   3669  O   PHE A 238      55.009  42.667  54.824  1.00  0.00           O0.      0
ATOM   3670  N   ARG A 239      55.389  44.862  54.750  1.00  0.00           N0.      0
ATOM   3671  H   ARG A 239      56.046  45.574  54.465  1.00  0.00           H0.      0
ATOM   3672  CA  ARG A 239      54.106  45.225  55.322  1.00  0.00           C0.      0
ATOM   3673  HA  ARG A 239      53.409  44.387  55.353  1.00  0.00           H0.      0
ATOM   3674  CB  ARG A 239      54.394  45.688  56.792  1.00  0.00           C0.      0
ATOM   3675  HB2 ARG A 239      54.870  44.843  57.290  1.00  0.00           H0.      0
ATOM   3676  HB3 ARG A 239      55.196  46.426  56.819  1.00  0.00           H0.      0
ATOM   3677  CG  ARG A 239      53.073  46.150  57.435  1.00  0.00           C0.      0
ATOM   3678  HG2 ARG A 239      52.624  47.031  56.977  1.00  0.00           H0.      0
ATOM   3679  HG3 ARG A 239      52.281  45.405  57.350  1.00  0.00           H0.      0
ATOM   3680  CD  ARG A 239      53.250  46.585  58.887  1.00  0.00           C0.      0
ATOM   3681  HD2 ARG A 239      54.259  46.931  59.112  1.00  0.00           H0.      0
ATOM   3682  HD3 ARG A 239      52.514  47.360  59.104  1.00  0.00           H0.      0
ATOM   3683  NE  ARG A 239      52.989  45.516  59.784  1.00  0.00           N0.      0
ATOM   3684  HE  ARG A 239      53.060  44.646  59.277  1.00  0.00           H0.      0
ATOM   3685  CZ  ARG A 239      52.613  45.554  61.016  1.00  0.00           C0.      0
ATOM   3686  NH1 ARG A 239      52.464  46.683  61.708  1.00  0.00           N0.      0
ATOM   3687 HH11 ARG A 239      52.839  47.555  61.364  1.00  0.00           H0.      0
ATOM   3688 HH12 ARG A 239      52.219  46.788  62.682  1.00  0.00           H0.      0
ATOM   3689  NH2 ARG A 239      52.404  44.430  61.728  1.00  0.00           N0.      0
ATOM   3690 HH21 ARG A 239      52.411  43.486  61.368  1.00  0.00           H0.      0
ATOM   3691 HH22 ARG A 239      52.315  44.542  62.727  1.00  0.00           H0.      0
ATOM   3692  C   ARG A 239      53.413  46.309  54.493  1.00  0.00           C0.      0
ATOM   3693  O   ARG A 239      54.125  47.168  53.986  1.00  0.00           O0.      0
ATOM   3694  N   LEU A 240      52.149  46.212  54.418  1.00  0.00           N0.      0
ATOM   3695  H   LEU A 240      51.717  45.442  54.908  1.00  0.00           H0.      0
ATOM   3696  CA  LEU A 240      51.206  47.166  53.765  1.00  0.00           C0.      0
ATOM   3697  HA  LEU A 240      51.778  48.065  53.536  1.00  0.00           H0.      0
ATOM   3698  CB  LEU A 240      50.704  46.594  52.396  1.00  0.00           C0.      0
ATOM   3699  HB2 LEU A 240      50.457  45.572  52.683  1.00  0.00           H0.      0
ATOM   3700  HB3 LEU A 240      49.897  47.252  52.072  1.00  0.00           H0.      0
ATOM   3701  CG  LEU A 240      51.822  46.438  51.327  1.00  0.00           C0.      0
ATOM   3702  HG  LEU A 240      52.553  45.785  51.804  1.00  0.00           H0.      0
ATOM   3703  CD1 LEU A 240      51.365  45.643  50.124  1.00  0.00           C0.      0
ATOM   3704 HD11 LEU A 240      50.673  46.208  49.499  1.00  0.00           H0.      0
ATOM   3705 HD12 LEU A 240      52.273  45.392  49.576  1.00  0.00           H0.      0
ATOM   3706 HD13 LEU A 240      50.895  44.753  50.542  1.00  0.00           H0.      0
ATOM   3707  CD2 LEU A 240      52.395  47.695  50.815  1.00  0.00           C0.      0
ATOM   3708 HD21 LEU A 240      52.811  48.317  51.608  1.00  0.00           H0.      0
ATOM   3709 HD22 LEU A 240      53.172  47.403  50.109  1.00  0.00           H0.      0
ATOM   3710 HD23 LEU A 240      51.639  48.321  50.341  1.00  0.00           H0.      0
ATOM   3711  C   LEU A 240      50.077  47.631  54.669  1.00  0.00           C0.      0
ATOM   3712  O   LEU A 240      49.662  46.957  55.567  1.00  0.00           O0.      0
ATOM   3713  N   SER A 241      49.427  48.770  54.361  1.00  0.00           N0.      0
ATOM   3714  H   SER A 241      49.884  49.449  53.769  1.00  0.00           H0.      0
ATOM   3715  CA  SER A 241      48.244  49.276  55.119  1.00  0.00           C0.      0
ATOM   3716  HA  SER A 241      47.797  48.421  55.627  1.00  0.00           H0.      0
ATOM   3717  CB  SER A 241      48.589  50.281  56.215  1.00  0.00           C0.      0
ATOM   3718  HB2 SER A 241      47.707  50.353  56.852  1.00  0.00           H0.      0
ATOM   3719  HB3 SER A 241      49.467  49.860  56.706  1.00  0.00           H0.      0
ATOM   3720  OG  SER A 241      48.935  51.490  55.638  1.00  0.00           O0.      0
ATOM   3721  HG  SER A 241      49.872  51.633  55.791  1.00  0.00           H0.      0
ATOM   3722  C   SER A 241      47.181  49.879  54.158  1.00  0.00           C0.      0
ATOM   3723  O   SER A 241      47.511  50.323  53.007  1.00  0.00           O0.      0
ATOM   3724  N   TYR A 242      45.915  49.953  54.616  1.00  0.00           N0.      0
ATOM   3725  H   TYR A 242      45.775  49.604  55.554  1.00  0.00           H0.      0
ATOM   3726  CA  TYR A 242      44.688  50.097  53.923  1.00  0.00           C0.      0
ATOM   3727  HA  TYR A 242      44.891  50.638  52.999  1.00  0.00           H0.      0
ATOM   3728  CB  TYR A 242      44.165  48.753  53.426  1.00  0.00           C0.      0
ATOM   3729  HB2 TYR A 242      43.917  48.198  54.331  1.00  0.00           H0.      0
ATOM   3730  HB3 TYR A 242      43.251  48.904  52.852  1.00  0.00           H0.      0
ATOM   3731  CG  TYR A 242      45.118  47.957  52.576  1.00  0.00           C0.      0
ATOM   3732  CD1 TYR A 242      45.178  48.005  51.208  1.00  0.00           C0.      0
ATOM   3733  HD1 TYR A 242      44.743  48.867  50.722  1.00  0.00           H0.      0
ATOM   3734  CE1 TYR A 242      46.047  47.160  50.494  1.00  0.00           C0.      0
ATOM   3735  HE1 TYR A 242      46.303  47.350  49.462  1.00  0.00           H0.      0
ATOM   3736  CZ  TYR A 242      46.833  46.215  51.147  1.00  0.00           C0.      0
ATOM   3737  OH  TYR A 242      47.798  45.524  50.534  1.00  0.00           O0.      0
ATOM   3738  HH  TYR A 242      47.909  44.711  51.032  1.00  0.00           H0.      0
ATOM   3739  CE2 TYR A 242      46.674  46.005  52.527  1.00  0.00           C0.      0
ATOM   3740  HE2 TYR A 242      47.300  45.302  53.057  1.00  0.00           H0.      0
ATOM   3741  CD2 TYR A 242      45.770  46.864  53.196  1.00  0.00           C0.      0
ATOM   3742  HD2 TYR A 242      45.691  46.830  54.273  1.00  0.00           H0.      0
ATOM   3743  C   TYR A 242      43.614  50.736  54.741  1.00  0.00           C0.      0
ATOM   3744  O   TYR A 242      43.588  50.608  55.995  1.00  0.00           O0.      0
ATOM   3745  N   TYR A 243      42.632  51.470  54.130  1.00  0.00           N0.      0
ATOM   3746  H   TYR A 243      42.781  51.781  53.181  1.00  0.00           H0.      0
ATOM   3747  CA  TYR A 243      41.416  52.009  54.798  1.00  0.00           C0.      0
ATOM   3748  HA  TYR A 243      41.784  52.331  55.772  1.00  0.00           H0.      0
ATOM   3749  CB  TYR A 243      40.914  53.390  54.092  1.00  0.00           C0.      0
ATOM   3750  HB2 TYR A 243      41.649  54.175  53.915  1.00  0.00           H0.      0
ATOM   3751  HB3 TYR A 243      40.446  53.120  53.145  1.00  0.00           H0.      0
ATOM   3752  CG  TYR A 243      39.799  54.023  54.941  1.00  0.00           C0.      0
ATOM   3753  CD1 TYR A 243      40.114  54.799  56.090  1.00  0.00           C0.      0
ATOM   3754  HD1 TYR A 243      41.136  55.018  56.363  1.00  0.00           H0.      0
ATOM   3755  CE1 TYR A 243      39.051  55.406  56.769  1.00  0.00           C0.      0
ATOM   3756  HE1 TYR A 243      39.371  56.111  57.522  1.00  0.00           H0.      0
ATOM   3757  CZ  TYR A 243      37.719  55.049  56.539  1.00  0.00           C0.      0
ATOM   3758  OH  TYR A 243      36.714  55.646  57.172  1.00  0.00           O0.      0
ATOM   3759  HH  TYR A 243      36.878  55.661  58.118  1.00  0.00           H0.      0
ATOM   3760  CE2 TYR A 243      37.462  54.263  55.387  1.00  0.00           C0.      0
ATOM   3761  HE2 TYR A 243      36.440  54.055  55.106  1.00  0.00           H0.      0
ATOM   3762  CD2 TYR A 243      38.504  53.786  54.574  1.00  0.00           C0.      0
ATOM   3763  HD2 TYR A 243      38.300  53.177  53.706  1.00  0.00           H0.      0
ATOM   3764  C   TYR A 243      40.254  51.014  54.795  1.00  0.00           C0.      0
ATOM   3765  O   TYR A 243      39.847  50.642  53.740  1.00  0.00           O0.      0
ATOM   3766  N   PRO A 244      39.645  50.715  55.962  1.00  0.00           N0.      0
ATOM   3767  CD  PRO A 244      39.922  51.202  57.313  1.00  0.00           C0.      0
ATOM   3768  HD2 PRO A 244      39.932  52.290  57.252  1.00  0.00           H0.      0
ATOM   3769  HD3 PRO A 244      40.907  50.823  57.586  1.00  0.00           H0.      0
ATOM   3770  CG  PRO A 244      38.805  50.714  58.271  1.00  0.00           C0.      0
ATOM   3771  HG2 PRO A 244      37.990  51.433  58.191  1.00  0.00           H0.      0
ATOM   3772  HG3 PRO A 244      38.964  50.496  59.327  1.00  0.00           H0.      0
ATOM   3773  CB  PRO A 244      38.207  49.567  57.488  1.00  0.00           C0.      0
ATOM   3774  HB2 PRO A 244      37.183  49.452  57.844  1.00  0.00           H0.      0
ATOM   3775  HB3 PRO A 244      38.716  48.632  57.722  1.00  0.00           H0.      0
ATOM   3776  CA  PRO A 244      38.393  49.941  55.987  1.00  0.00           C0.      0
ATOM   3777  HA  PRO A 244      38.549  48.995  55.468  1.00  0.00           H0.      0
ATOM   3778  C   PRO A 244      37.182  50.792  55.439  1.00  0.00           C0.      0
ATOM   3779  O   PRO A 244      36.554  51.595  56.125  1.00  0.00           O0.      0
ATOM   3780  N   HIE A 245      36.923  50.606  54.160  1.00  0.00           N0.      0
ATOM   3781  H   HIE A 245      37.571  50.096  53.577  1.00  0.00           H0.      0
ATOM   3782  CA  HIE A 245      35.782  51.113  53.505  1.00  0.00           C0.      0
ATOM   3783  HA  HIE A 245      35.711  52.139  53.866  1.00  0.00           H0.      0
ATOM   3784  CB  HIE A 245      36.042  51.231  51.953  1.00  0.00           C0.      0
ATOM   3785  HB2 HIE A 245      36.251  50.214  51.619  1.00  0.00           H0.      0
ATOM   3786  HB3 HIE A 245      35.034  51.424  51.586  1.00  0.00           H0.      0
ATOM   3787  CG  HIE A 245      36.994  52.194  51.386  1.00  0.00           C0.      0
ATOM   3788  ND1 HIE A 245      36.752  53.534  51.443  1.00  0.00           N0.      0
ATOM   3789  CE1 HIE A 245      37.976  54.102  51.144  1.00  0.00           C0.      0
ATOM   3790  HE1 HIE A 245      38.345  55.117  51.183  1.00  0.00           H0.      0
ATOM   3791  NE2 HIE A 245      38.808  53.159  50.733  1.00  0.00           N0.      0
ATOM   3792  HE2 HIE A 245      39.776  53.294  50.476  1.00  0.00           H0.      0
ATOM   3793  CD2 HIE A 245      38.251  51.930  50.903  1.00  0.00           C0.      0
ATOM   3794  HD2 HIE A 245      38.744  50.974  50.803  1.00  0.00           H0.      0
ATOM   3795  C   HIE A 245      34.538  50.244  53.755  1.00  0.00           C0.      0
ATOM   3796  O   HIE A 245      34.632  49.092  54.016  1.00  0.00           O0.      0
ATOM   3797  N   CYS A 246      33.369  50.840  53.580  1.00  0.00           N0.      0
ATOM   3798  H   CYS A 246      33.428  51.816  53.327  1.00  0.00           H0.      0
ATOM   3799  CA  CYS A 246      32.093  50.138  53.393  1.00  0.00           C0.      0
ATOM   3800  HA  CYS A 246      32.201  49.088  53.665  1.00  0.00           H0.      0
ATOM   3801  CB  CYS A 246      31.130  50.684  54.427  1.00  0.00           C0.      0
ATOM   3802  HB2 CYS A 246      31.551  50.559  55.425  1.00  0.00           H0.      0
ATOM   3803  HB3 CYS A 246      31.065  51.760  54.264  1.00  0.00           H0.      0
ATOM   3804  SG  CYS A 246      29.510  49.728  54.259  1.00  0.00           S0.      0
ATOM   3805  HG  CYS A 246      29.250  49.824  55.566  1.00  0.00           H0.      0
ATOM   3806  C   CYS A 246      31.561  50.144  51.933  1.00  0.00           C0.      0
ATOM   3807  O   CYS A 246      31.700  51.181  51.277  1.00  0.00           O0.      0
ATOM   3808  N   LEU A 247      30.907  49.063  51.463  1.00  0.00           N0.      0
ATOM   3809  H   LEU A 247      30.729  48.249  52.034  1.00  0.00           H0.      0
ATOM   3810  CA  LEU A 247      30.496  48.963  50.084  1.00  0.00           C0.      0
ATOM   3811  HA  LEU A 247      31.442  49.083  49.556  1.00  0.00           H0.      0
ATOM   3812  CB  LEU A 247      29.990  47.552  49.865  1.00  0.00           C0.      0
ATOM   3813  HB2 LEU A 247      30.763  46.853  50.185  1.00  0.00           H0.      0
ATOM   3814  HB3 LEU A 247      29.143  47.392  50.532  1.00  0.00           H0.      0
ATOM   3815  CG  LEU A 247      29.591  47.240  48.380  1.00  0.00           C0.      0
ATOM   3816  HG  LEU A 247      28.817  47.906  47.998  1.00  0.00           H0.      0
ATOM   3817  CD1 LEU A 247      30.742  47.395  47.469  1.00  0.00           C0.      0
ATOM   3818 HD11 LEU A 247      31.650  47.098  47.995  1.00  0.00           H0.      0
ATOM   3819 HD12 LEU A 247      30.633  46.972  46.470  1.00  0.00           H0.      0
ATOM   3820 HD13 LEU A 247      31.110  48.405  47.291  1.00  0.00           H0.      0
ATOM   3821  CD2 LEU A 247      28.968  45.839  48.219  1.00  0.00           C0.      0
ATOM   3822 HD21 LEU A 247      29.559  45.115  48.779  1.00  0.00           H0.      0
ATOM   3823 HD22 LEU A 247      27.944  45.884  48.592  1.00  0.00           H0.      0
ATOM   3824 HD23 LEU A 247      28.893  45.609  47.156  1.00  0.00           H0.      0
ATOM   3825  C   LEU A 247      29.458  50.079  49.828  1.00  0.00           C0.      0
ATOM   3826  O   LEU A 247      29.710  50.784  48.886  1.00  0.00           O0.      0
ATOM   3827  N   ALA A 248      28.507  50.277  50.753  1.00  0.00           N0.      0
ATOM   3828  H   ALA A 248      28.562  49.652  51.545  1.00  0.00           H0.      0
ATOM   3829  CA  ALA A 248      27.380  51.267  50.619  1.00  0.00           C0.      0
ATOM   3830  HA  ALA A 248      26.912  51.042  49.661  1.00  0.00           H0.      0
ATOM   3831  CB  ALA A 248      26.465  50.894  51.772  1.00  0.00           C0.      0
ATOM   3832  HB1 ALA A 248      25.509  51.388  51.599  1.00  0.00           H0.      0
ATOM   3833  HB2 ALA A 248      26.124  49.861  51.703  1.00  0.00           H0.      0
ATOM   3834  HB3 ALA A 248      26.903  51.113  52.746  1.00  0.00           H0.      0
ATOM   3835  C   ALA A 248      27.874  52.761  50.661  1.00  0.00           C0.      0
ATOM   3836  O   ALA A 248      27.417  53.628  49.840  1.00  0.00           O0.      0
ATOM   3837  N   SER A 249      28.897  53.059  51.552  1.00  0.00           N0.      0
ATOM   3838  H   SER A 249      29.214  52.287  52.121  1.00  0.00           H0.      0
ATOM   3839  CA  SER A 249      29.472  54.417  51.763  1.00  0.00           C0.      0
ATOM   3840  HA  SER A 249      28.615  55.073  51.915  1.00  0.00           H0.      0
ATOM   3841  CB  SER A 249      30.338  54.535  53.040  1.00  0.00           C0.      0
ATOM   3842  HB2 SER A 249      31.228  53.915  52.934  1.00  0.00           H0.      0
ATOM   3843  HB3 SER A 249      30.657  55.567  53.186  1.00  0.00           H0.      0
ATOM   3844  OG  SER A 249      29.537  54.144  54.114  1.00  0.00           O0.      0
ATOM   3845  HG  SER A 249      29.989  54.093  54.959  1.00  0.00           H0.      0
ATOM   3846  C   SER A 249      30.324  54.796  50.526  1.00  0.00           C0.      0
ATOM   3847  O   SER A 249      30.084  55.783  49.830  1.00  0.00           O0.      0
ATOM   3848  N   PHE A 250      31.126  53.810  50.071  1.00  0.00           N0.      0
ATOM   3849  H   PHE A 250      31.152  52.990  50.661  1.00  0.00           H0.      0
ATOM   3850  CA  PHE A 250      32.047  53.867  48.939  1.00  0.00           C0.      0
ATOM   3851  HA  PHE A 250      32.708  54.731  49.002  1.00  0.00           H0.      0
ATOM   3852  CB  PHE A 250      32.861  52.586  48.844  1.00  0.00           C0.      0
ATOM   3853  HB2 PHE A 250      33.298  52.337  49.811  1.00  0.00           H0.      0
ATOM   3854  HB3 PHE A 250      32.363  51.716  48.416  1.00  0.00           H0.      0
ATOM   3855  CG  PHE A 250      34.069  52.747  47.899  1.00  0.00           C0.      0
ATOM   3856  CD1 PHE A 250      33.873  52.473  46.503  1.00  0.00           C0.      0
ATOM   3857  HD1 PHE A 250      32.890  52.324  46.080  1.00  0.00           H0.      0
ATOM   3858  CE1 PHE A 250      34.922  52.628  45.604  1.00  0.00           C0.      0
ATOM   3859  HE1 PHE A 250      34.789  52.412  44.554  1.00  0.00           H0.      0
ATOM   3860  CZ  PHE A 250      36.165  53.104  46.053  1.00  0.00           C0.      0
ATOM   3861  HZ  PHE A 250      37.001  53.333  45.410  1.00  0.00           H0.      0
ATOM   3862  CE2 PHE A 250      36.304  53.422  47.414  1.00  0.00           C0.      0
ATOM   3863  HE2 PHE A 250      37.271  53.768  47.748  1.00  0.00           H0.      0
ATOM   3864  CD2 PHE A 250      35.334  53.247  48.337  1.00  0.00           C0.      0
ATOM   3865  HD2 PHE A 250      35.472  53.366  49.402  1.00  0.00           H0.      0
ATOM   3866  C   PHE A 250      31.233  53.963  47.615  1.00  0.00           C0.      0
ATOM   3867  O   PHE A 250      31.652  54.763  46.804  1.00  0.00           O0.      0
ATOM   3868  N   THR A 251      30.115  53.173  47.411  1.00  0.00           N0.      0
ATOM   3869  H   THR A 251      29.912  52.502  48.138  1.00  0.00           H0.      0
ATOM   3870  CA  THR A 251      29.212  53.256  46.261  1.00  0.00           C0.      0
ATOM   3871  HA  THR A 251      29.811  52.994  45.389  1.00  0.00           H0.      0
ATOM   3872  CB  THR A 251      28.154  52.169  46.402  1.00  0.00           C0.      0
ATOM   3873  HB  THR A 251      27.849  52.452  47.410  1.00  0.00           H0.      0
ATOM   3874  CG2 THR A 251      26.949  52.318  45.464  1.00  0.00           C0.      0
ATOM   3875 HG21 THR A 251      26.533  53.322  45.552  1.00  0.00           H0.      0
ATOM   3876 HG22 THR A 251      27.258  52.228  44.423  1.00  0.00           H0.      0
ATOM   3877 HG23 THR A 251      26.148  51.630  45.734  1.00  0.00           H0.      0
ATOM   3878  OG1 THR A 251      28.660  50.794  46.474  1.00  0.00           O0.      0
ATOM   3879  HG1 THR A 251      29.346  50.735  47.142  1.00  0.00           H0.      0
ATOM   3880  C   THR A 251      28.637  54.651  45.967  1.00  0.00           C0.      0
ATOM   3881  O   THR A 251      28.487  55.053  44.791  1.00  0.00           O0.      0
ATOM   3882  N   GLU A 252      28.357  55.433  47.021  1.00  0.00           N0.      0
ATOM   3883  H   GLU A 252      28.780  55.285  47.926  1.00  0.00           H0.      0
ATOM   3884  CA  GLU A 252      28.088  56.936  46.794  1.00  0.00           C0.      0
ATOM   3885  HA  GLU A 252      27.237  57.095  46.130  1.00  0.00           H0.      0
ATOM   3886  CB  GLU A 252      27.854  57.647  48.135  1.00  0.00           C0.      0
ATOM   3887  HB2 GLU A 252      28.708  57.492  48.795  1.00  0.00           H0.      0
ATOM   3888  HB3 GLU A 252      27.684  58.700  47.911  1.00  0.00           H0.      0
ATOM   3889  CG  GLU A 252      26.555  57.198  48.885  1.00  0.00           C0.      0
ATOM   3890  HG2 GLU A 252      26.711  56.231  49.364  1.00  0.00           H0.      0
ATOM   3891  HG3 GLU A 252      26.369  58.001  49.598  1.00  0.00           H0.      0
ATOM   3892  CD  GLU A 252      25.274  57.092  48.055  1.00  0.00           C0.      0
ATOM   3893  OE1 GLU A 252      24.479  56.080  48.153  1.00  0.00           O0.      0
ATOM   3894  OE2 GLU A 252      24.949  57.955  47.213  1.00  0.00           O0.      0
ATOM   3895  C   GLU A 252      29.298  57.673  46.289  1.00  0.00           C0.      0
ATOM   3896  O   GLU A 252      29.339  58.228  45.249  1.00  0.00           O0.      0
ATOM   3897  N   LEU A 253      30.428  57.440  47.052  1.00  0.00           N0.      0
ATOM   3898  H   LEU A 253      30.379  56.731  47.769  1.00  0.00           H0.      0
ATOM   3899  CA  LEU A 253      31.618  58.237  46.878  1.00  0.00           C0.      0
ATOM   3900  HA  LEU A 253      31.350  59.293  46.854  1.00  0.00           H0.      0
ATOM   3901  CB  LEU A 253      32.467  58.096  48.157  1.00  0.00           C0.      0
ATOM   3902  HB2 LEU A 253      31.855  58.406  49.004  1.00  0.00           H0.      0
ATOM   3903  HB3 LEU A 253      32.746  57.045  48.236  1.00  0.00           H0.      0
ATOM   3904  CG  LEU A 253      33.774  58.944  48.141  1.00  0.00           C0.      0
ATOM   3905  HG  LEU A 253      34.278  58.856  47.178  1.00  0.00           H0.      0
ATOM   3906  CD1 LEU A 253      33.502  60.392  48.332  1.00  0.00           C0.      0
ATOM   3907 HD11 LEU A 253      34.329  60.875  48.851  1.00  0.00           H0.      0
ATOM   3908 HD12 LEU A 253      33.386  60.887  47.368  1.00  0.00           H0.      0
ATOM   3909 HD13 LEU A 253      32.597  60.609  48.899  1.00  0.00           H0.      0
ATOM   3910  CD2 LEU A 253      34.715  58.450  49.237  1.00  0.00           C0.      0
ATOM   3911 HD21 LEU A 253      35.596  59.089  49.298  1.00  0.00           H0.      0
ATOM   3912 HD22 LEU A 253      34.122  58.405  50.150  1.00  0.00           H0.      0
ATOM   3913 HD23 LEU A 253      35.051  57.472  48.891  1.00  0.00           H0.      0
ATOM   3914  C   LEU A 253      32.273  58.033  45.529  1.00  0.00           C0.      0
ATOM   3915  O   LEU A 253      32.598  58.941  44.791  1.00  0.00           O0.      0
ATOM   3916  N   VAL A 254      32.403  56.831  45.004  1.00  0.00           N0.      0
ATOM   3917  H   VAL A 254      32.056  56.064  45.563  1.00  0.00           H0.      0
ATOM   3918  CA  VAL A 254      32.846  56.464  43.594  1.00  0.00           C0.      0
ATOM   3919  HA  VAL A 254      33.820  56.933  43.458  1.00  0.00           H0.      0
ATOM   3920  CB  VAL A 254      33.086  54.908  43.482  1.00  0.00           C0.      0
ATOM   3921  HB  VAL A 254      33.578  54.646  44.419  1.00  0.00           H0.      0
ATOM   3922  CG1 VAL A 254      31.610  54.334  43.453  1.00  0.00           C0.      0
ATOM   3923 HG11 VAL A 254      31.615  53.305  43.811  1.00  0.00           H0.      0
ATOM   3924 HG12 VAL A 254      30.867  54.857  44.055  1.00  0.00           H0.      0
ATOM   3925 HG13 VAL A 254      31.229  54.522  42.449  1.00  0.00           H0.      0
ATOM   3926  CG2 VAL A 254      33.901  54.454  42.191  1.00  0.00           C0.      0
ATOM   3927 HG21 VAL A 254      34.395  53.482  42.177  1.00  0.00           H0.      0
ATOM   3928 HG22 VAL A 254      33.241  54.584  41.334  1.00  0.00           H0.      0
ATOM   3929 HG23 VAL A 254      34.732  55.103  41.916  1.00  0.00           H0.      0
ATOM   3930  C   VAL A 254      31.955  56.970  42.406  1.00  0.00           C0.      0
ATOM   3931  O   VAL A 254      32.340  56.991  41.249  1.00  0.00           O0.      0
ATOM   3932  N   GLN A 255      30.688  57.396  42.740  1.00  0.00           N0.      0
ATOM   3933  H   GLN A 255      30.397  57.288  43.701  1.00  0.00           H0.      0
ATOM   3934  CA  GLN A 255      29.813  58.007  41.819  1.00  0.00           C0.      0
ATOM   3935  HA  GLN A 255      30.130  57.773  40.803  1.00  0.00           H0.      0
ATOM   3936  CB  GLN A 255      28.378  57.559  41.975  1.00  0.00           C0.      0
ATOM   3937  HB2 GLN A 255      28.109  57.638  43.028  1.00  0.00           H0.      0
ATOM   3938  HB3 GLN A 255      27.782  58.225  41.352  1.00  0.00           H0.      0
ATOM   3939  CG  GLN A 255      28.129  56.173  41.437  1.00  0.00           C0.      0
ATOM   3940  HG2 GLN A 255      28.233  56.174  40.352  1.00  0.00           H0.      0
ATOM   3941  HG3 GLN A 255      28.712  55.385  41.915  1.00  0.00           H0.      0
ATOM   3942  CD  GLN A 255      26.681  55.748  41.751  1.00  0.00           C0.      0
ATOM   3943  OE1 GLN A 255      25.860  55.598  40.917  1.00  0.00           O0.      0
ATOM   3944  NE2 GLN A 255      26.312  55.558  43.000  1.00  0.00           N0.      0
ATOM   3945 HE21 GLN A 255      25.323  55.515  43.201  1.00  0.00           H0.      0
ATOM   3946 HE22 GLN A 255      26.957  55.670  43.769  1.00  0.00           H0.      0
ATOM   3947  C   GLN A 255      29.887  59.514  42.022  1.00  0.00           C0.      0
ATOM   3948  O   GLN A 255      29.691  60.218  41.042  1.00  0.00           O0.      0
ATOM   3949  N   GLU A 256      30.232  60.049  43.206  1.00  0.00           N0.      0
ATOM   3950  H   GLU A 256      30.211  59.368  43.951  1.00  0.00           H0.      0
ATOM   3951  CA  GLU A 256      30.680  61.456  43.420  1.00  0.00           C0.      0
ATOM   3952  HA  GLU A 256      29.843  62.063  43.074  1.00  0.00           H0.      0
ATOM   3953  CB  GLU A 256      30.784  61.811  44.908  1.00  0.00           C0.      0
ATOM   3954  HB2 GLU A 256      30.046  61.244  45.475  1.00  0.00           H0.      0
ATOM   3955  HB3 GLU A 256      31.783  61.490  45.202  1.00  0.00           H0.      0
ATOM   3956  CG  GLU A 256      30.722  63.273  45.319  1.00  0.00           C0.      0
ATOM   3957  HG2 GLU A 256      30.894  63.309  46.395  1.00  0.00           H0.      0
ATOM   3958  HG3 GLU A 256      31.548  63.770  44.810  1.00  0.00           H0.      0
ATOM   3959  CD  GLU A 256      29.393  63.897  44.874  1.00  0.00           C0.      0
ATOM   3960  OE1 GLU A 256      29.441  65.013  44.358  1.00  0.00           O0.      0
ATOM   3961  OE2 GLU A 256      28.306  63.307  45.051  1.00  0.00           O0.      0
ATOM   3962  C   GLU A 256      31.905  61.925  42.653  1.00  0.00           C0.      0
ATOM   3963  O   GLU A 256      32.041  63.130  42.377  1.00  0.00           O0.      0
ATOM   3964  N   ALA A 257      32.751  60.977  42.175  1.00  0.00           N0.      0
ATOM   3965  H   ALA A 257      32.612  60.019  42.463  1.00  0.00           H0.      0
ATOM   3966  CA  ALA A 257      33.795  61.307  41.197  1.00  0.00           C0.      0
ATOM   3967  HA  ALA A 257      34.543  61.962  41.644  1.00  0.00           H0.      0
ATOM   3968  CB  ALA A 257      34.483  59.940  40.873  1.00  0.00           C0.      0
ATOM   3969  HB1 ALA A 257      33.862  59.192  40.380  1.00  0.00           H0.      0
ATOM   3970  HB2 ALA A 257      35.390  60.023  40.275  1.00  0.00           H0.      0
ATOM   3971  HB3 ALA A 257      34.861  59.618  41.843  1.00  0.00           H0.      0
ATOM   3972  C   ALA A 257      33.210  61.888  39.903  1.00  0.00           C0.      0
ATOM   3973  O   ALA A 257      33.828  62.658  39.208  1.00  0.00           O0.      0
ATOM   3974  N   PHE A 258      31.989  61.496  39.552  1.00  0.00           N0.      0
ATOM   3975  H   PHE A 258      31.553  60.759  40.089  1.00  0.00           H0.      0
ATOM   3976  CA  PHE A 258      31.155  61.965  38.405  1.00  0.00           C0.      0
ATOM   3977  HA  PHE A 258      31.698  62.505  37.630  1.00  0.00           H0.      0
ATOM   3978  CB  PHE A 258      30.600  60.744  37.748  1.00  0.00           C0.      0
ATOM   3979  HB2 PHE A 258      29.928  60.189  38.403  1.00  0.00           H0.      0
ATOM   3980  HB3 PHE A 258      30.010  61.035  36.880  1.00  0.00           H0.      0
ATOM   3981  CG  PHE A 258      31.482  59.739  37.060  1.00  0.00           C0.      0
ATOM   3982  CD1 PHE A 258      31.868  58.604  37.771  1.00  0.00           C0.      0
ATOM   3983  HD1 PHE A 258      31.335  58.291  38.657  1.00  0.00           H0.      0
ATOM   3984  CE1 PHE A 258      32.849  57.811  37.227  1.00  0.00           C0.      0
ATOM   3985  HE1 PHE A 258      33.172  56.955  37.801  1.00  0.00           H0.      0
ATOM   3986  CZ  PHE A 258      33.407  58.044  35.960  1.00  0.00           C0.      0
ATOM   3987  HZ  PHE A 258      34.210  57.415  35.606  1.00  0.00           H0.      0
ATOM   3988  CE2 PHE A 258      32.968  59.198  35.235  1.00  0.00           C0.      0
ATOM   3989  HE2 PHE A 258      33.373  59.333  34.243  1.00  0.00           H0.      0
ATOM   3990  CD2 PHE A 258      31.973  60.029  35.812  1.00  0.00           C0.      0
ATOM   3991  HD2 PHE A 258      31.615  60.925  35.327  1.00  0.00           H0.      0
ATOM   3992  C   PHE A 258      30.021  62.886  38.822  1.00  0.00           C0.      0
ATOM   3993  O   PHE A 258      29.104  63.137  38.003  1.00  0.00           O0.      0
ATOM   3994  N   GLY A 259      29.802  63.144  40.112  1.00  0.00           N0.      0
ATOM   3995  H   GLY A 259      30.410  62.720  40.798  1.00  0.00           H0.      0
ATOM   3996  CA  GLY A 259      28.589  63.828  40.626  1.00  0.00           C0.      0
ATOM   3997  HA2 GLY A 259      28.604  63.782  41.715  1.00  0.00           H0.      0
ATOM   3998  HA3 GLY A 259      28.613  64.897  40.416  1.00  0.00           H0.      0
ATOM   3999  C   GLY A 259      27.297  63.194  40.203  1.00  0.00           C0.      0
ATOM   4000  O   GLY A 259      26.333  63.898  39.823  1.00  0.00           O0.      0
ATOM   4001  N   GLY A 260      27.305  61.882  40.076  1.00  0.00           N0.      0
ATOM   4002  H   GLY A 260      28.127  61.405  40.417  1.00  0.00           H0.      0
ATOM   4003  CA  GLY A 260      26.094  61.099  39.626  1.00  0.00           C0.      0
ATOM   4004  HA2 GLY A 260      26.162  60.099  40.055  1.00  0.00           H0.      0
ATOM   4005  HA3 GLY A 260      25.223  61.578  40.073  1.00  0.00           H0.      0
ATOM   4006  C   GLY A 260      25.892  60.976  38.117  1.00  0.00           C0.      0
ATOM   4007  O   GLY A 260      24.974  60.294  37.693  1.00  0.00           O0.      0
ATOM   4008  N   ARG A 261      26.694  61.705  37.263  1.00  0.00           N0.      0
ATOM   4009  H   ARG A 261      27.458  62.213  37.683  1.00  0.00           H0.      0
ATOM   4010  CA  ARG A 261      26.602  61.639  35.769  1.00  0.00           C0.      0
ATOM   4011  HA  ARG A 261      25.564  61.530  35.455  1.00  0.00           H0.      0
ATOM   4012  CB  ARG A 261      27.169  62.898  35.153  1.00  0.00           C0.      0
ATOM   4013  HB2 ARG A 261      28.204  63.009  35.473  1.00  0.00           H0.      0
ATOM   4014  HB3 ARG A 261      27.160  62.700  34.081  1.00  0.00           H0.      0
ATOM   4015  CG  ARG A 261      26.378  64.163  35.543  1.00  0.00           C0.      0
ATOM   4016  HG2 ARG A 261      25.306  63.986  35.459  1.00  0.00           H0.      0
ATOM   4017  HG3 ARG A 261      26.544  64.424  36.588  1.00  0.00           H0.      0
ATOM   4018  CD  ARG A 261      26.737  65.325  34.619  1.00  0.00           C0.      0
ATOM   4019  HD2 ARG A 261      27.793  65.543  34.775  1.00  0.00           H0.      0
ATOM   4020  HD3 ARG A 261      26.635  64.948  33.601  1.00  0.00           H0.      0
ATOM   4021  NE  ARG A 261      25.935  66.554  35.029  1.00  0.00           N0.      0
ATOM   4022  HE  ARG A 261      26.314  67.322  35.563  1.00  0.00           H0.      0
ATOM   4023  CZ  ARG A 261      24.696  66.799  34.709  1.00  0.00           C0.      0
ATOM   4024  NH1 ARG A 261      23.959  67.838  35.045  1.00  0.00           N0.      0
ATOM   4025 HH11 ARG A 261      24.306  68.470  35.752  1.00  0.00           H0.      0
ATOM   4026 HH12 ARG A 261      22.993  67.841  34.751  1.00  0.00           H0.      0
ATOM   4027  NH2 ARG A 261      24.023  65.956  33.968  1.00  0.00           N0.      0
ATOM   4028 HH21 ARG A 261      24.382  65.048  33.711  1.00  0.00           H0.      0
ATOM   4029 HH22 ARG A 261      23.034  66.074  33.797  1.00  0.00           H0.      0
ATOM   4030  C   ARG A 261      27.256  60.425  35.075  1.00  0.00           C0.      0
ATOM   4031  O   ARG A 261      27.912  60.504  34.020  1.00  0.00           O0.      0
ATOM   4032  N   CYS A 262      27.065  59.227  35.668  1.00  0.00           N0.      0
ATOM   4033  H   CYS A 262      26.563  59.284  36.542  1.00  0.00           H0.      0
ATOM   4034  CA  CYS A 262      27.690  57.962  35.319  1.00  0.00           C0.      0
ATOM   4035  HA  CYS A 262      27.985  58.010  34.270  1.00  0.00           H0.      0
ATOM   4036  CB  CYS A 262      28.859  57.815  36.251  1.00  0.00           C0.      0
ATOM   4037  HB2 CYS A 262      29.335  56.841  36.133  1.00  0.00           H0.      0
ATOM   4038  HB3 CYS A 262      29.614  58.527  35.916  1.00  0.00           H0.      0
ATOM   4039  SG  CYS A 262      28.348  58.029  37.904  1.00  0.00           S0.      0
ATOM   4040  HG  CYS A 262      27.252  57.285  37.727  1.00  0.00           H0.      0
ATOM   4041  C   CYS A 262      26.808  56.644  35.466  1.00  0.00           C0.      0
ATOM   4042  O   CYS A 262      26.045  56.478  36.438  1.00  0.00           O0.      0
ATOM   4043  N   GLN A 263      27.071  55.653  34.642  1.00  0.00           N0.      0
ATOM   4044  H   GLN A 263      27.784  55.833  33.950  1.00  0.00           H0.      0
ATOM   4045  CA  GLN A 263      26.635  54.219  34.969  1.00  0.00           C0.      0
ATOM   4046  HA  GLN A 263      25.626  54.297  35.372  1.00  0.00           H0.      0
ATOM   4047  CB  GLN A 263      26.599  53.483  33.653  1.00  0.00           C0.      0
ATOM   4048  HB2 GLN A 263      27.641  53.438  33.338  1.00  0.00           H0.      0
ATOM   4049  HB3 GLN A 263      26.152  52.494  33.757  1.00  0.00           H0.      0
ATOM   4050  CG  GLN A 263      25.739  54.151  32.579  1.00  0.00           C0.      0
ATOM   4051  HG2 GLN A 263      24.729  54.076  32.983  1.00  0.00           H0.      0
ATOM   4052  HG3 GLN A 263      25.938  55.217  32.466  1.00  0.00           H0.      0
ATOM   4053  CD  GLN A 263      25.772  53.396  31.196  1.00  0.00           C0.      0
ATOM   4054  OE1 GLN A 263      26.799  52.976  30.647  1.00  0.00           O0.      0
ATOM   4055  NE2 GLN A 263      24.681  53.115  30.554  1.00  0.00           N0.      0
ATOM   4056 HE21 GLN A 263      24.777  52.719  29.629  1.00  0.00           H0.      0
ATOM   4057 HE22 GLN A 263      23.777  53.328  30.949  1.00  0.00           H0.      0
ATOM   4058  C   GLN A 263      27.506  53.531  35.943  1.00  0.00           C0.      0
ATOM   4059  O   GLN A 263      28.738  53.745  35.953  1.00  0.00           O0.      0
ATOM   4060  N   HID A 264      27.019  52.541  36.724  1.00  0.00           N0.      0
ATOM   4061  H   HID A 264      26.025  52.536  36.905  1.00  0.00           H0.      0
ATOM   4062  CA  HID A 264      27.817  51.824  37.739  1.00  0.00           C0.      0
ATOM   4063  HA  HID A 264      28.874  51.696  37.506  1.00  0.00           H0.      0
ATOM   4064  CB  HID A 264      27.750  52.573  39.013  1.00  0.00           C0.      0
ATOM   4065  HB2 HID A 264      28.359  53.477  38.982  1.00  0.00           H0.      0
ATOM   4066  HB3 HID A 264      26.691  52.783  39.164  1.00  0.00           H0.      0
ATOM   4067  CG  HID A 264      28.215  51.889  40.260  1.00  0.00           C0.      0
ATOM   4068  ND1 HID A 264      27.466  51.047  41.063  1.00  0.00           N0.      0
ATOM   4069  HD1 HID A 264      26.503  50.821  40.861  1.00  0.00           H0.      0
ATOM   4070  CE1 HID A 264      28.148  50.941  42.192  1.00  0.00           C0.      0
ATOM   4071  HE1 HID A 264      27.730  50.534  43.101  1.00  0.00           H0.      0
ATOM   4072  NE2 HID A 264      29.332  51.610  42.131  1.00  0.00           N0.      0
ATOM   4073  CD2 HID A 264      29.365  52.177  40.880  1.00  0.00           C0.      0
ATOM   4074  HD2 HID A 264      30.267  52.692  40.583  1.00  0.00           H0.      0
ATOM   4075  C   HID A 264      27.273  50.364  37.790  1.00  0.00           C0.      0
ATOM   4076  O   HID A 264      26.066  50.218  37.779  1.00  0.00           O0.      0
ATOM   4077  N   SER A 265      28.142  49.372  38.020  1.00  0.00           N0.      0
ATOM   4078  H   SER A 265      29.094  49.658  37.840  1.00  0.00           H0.      0
ATOM   4079  CA  SER A 265      27.862  48.123  38.683  1.00  0.00           C0.      0
ATOM   4080  HA  SER A 265      27.082  48.202  39.441  1.00  0.00           H0.      0
ATOM   4081  CB  SER A 265      27.270  47.162  37.640  1.00  0.00           C0.      0
ATOM   4082  HB2 SER A 265      26.321  47.513  37.233  1.00  0.00           H0.      0
ATOM   4083  HB3 SER A 265      27.930  46.852  36.830  1.00  0.00           H0.      0
ATOM   4084  OG  SER A 265      26.975  45.972  38.379  1.00  0.00           O0.      0
ATOM   4085  HG  SER A 265      26.191  46.185  38.891  1.00  0.00           H0.      0
ATOM   4086  C   SER A 265      29.123  47.563  39.386  1.00  0.00           C0.      0
ATOM   4087  O   SER A 265      30.233  48.064  39.018  1.00  0.00           O0.      0
ATOM   4088  N   VAL A 266      29.060  46.630  40.346  1.00  0.00           N0.      0
ATOM   4089  H   VAL A 266      28.130  46.424  40.680  1.00  0.00           H0.      0
ATOM   4090  CA  VAL A 266      30.159  46.182  41.109  1.00  0.00           C0.      0
ATOM   4091  HA  VAL A 266      31.099  46.420  40.611  1.00  0.00           H0.      0
ATOM   4092  CB  VAL A 266      30.210  46.948  42.459  1.00  0.00           C0.      0
ATOM   4093  HB  VAL A 266      30.253  48.027  42.308  1.00  0.00           H0.      0
ATOM   4094  CG1 VAL A 266      29.103  46.834  43.500  1.00  0.00           C0.      0
ATOM   4095 HG11 VAL A 266      28.173  47.334  43.231  1.00  0.00           H0.      0
ATOM   4096 HG12 VAL A 266      28.900  45.803  43.792  1.00  0.00           H0.      0
ATOM   4097 HG13 VAL A 266      29.406  47.262  44.456  1.00  0.00           H0.      0
ATOM   4098  CG2 VAL A 266      31.451  46.631  43.287  1.00  0.00           C0.      0
ATOM   4099 HG21 VAL A 266      31.624  45.563  43.416  1.00  0.00           H0.      0
ATOM   4100 HG22 VAL A 266      32.328  46.906  42.702  1.00  0.00           H0.      0
ATOM   4101 HG23 VAL A 266      31.435  47.297  44.150  1.00  0.00           H0.      0
ATOM   4102  C   VAL A 266      30.159  44.653  41.204  1.00  0.00           C0.      0
ATOM   4103  O   VAL A 266      29.097  44.001  41.194  1.00  0.00           O0.      0
ATOM   4104  N   LEU A 267      31.361  44.080  41.272  1.00  0.00           N0.      0
ATOM   4105  H   LEU A 267      32.195  44.644  41.189  1.00  0.00           H0.      0
ATOM   4106  CA  LEU A 267      31.602  42.678  41.363  1.00  0.00           C0.      0
ATOM   4107  HA  LEU A 267      30.689  42.083  41.323  1.00  0.00           H0.      0
ATOM   4108  CB  LEU A 267      32.427  42.312  40.127  1.00  0.00           C0.      0
ATOM   4109  HB2 LEU A 267      33.434  42.693  40.298  1.00  0.00           H0.      0
ATOM   4110  HB3 LEU A 267      32.508  41.226  40.099  1.00  0.00           H0.      0
ATOM   4111  CG  LEU A 267      31.954  42.796  38.731  1.00  0.00           C0.      0
ATOM   4112  HG  LEU A 267      31.188  43.571  38.758  1.00  0.00           H0.      0
ATOM   4113  CD1 LEU A 267      33.138  43.349  37.928  1.00  0.00           C0.      0
ATOM   4114 HD11 LEU A 267      33.407  44.348  38.270  1.00  0.00           H0.      0
ATOM   4115 HD12 LEU A 267      33.937  42.614  38.030  1.00  0.00           H0.      0
ATOM   4116 HD13 LEU A 267      32.931  43.282  36.860  1.00  0.00           H0.      0
ATOM   4117  CD2 LEU A 267      31.156  41.666  38.004  1.00  0.00           C0.      0
ATOM   4118 HD21 LEU A 267      30.295  41.350  38.592  1.00  0.00           H0.      0
ATOM   4119 HD22 LEU A 267      30.692  42.106  37.121  1.00  0.00           H0.      0
ATOM   4120 HD23 LEU A 267      31.904  40.903  37.786  1.00  0.00           H0.      0
ATOM   4121  C   LEU A 267      32.200  42.350  42.752  1.00  0.00           C0.      0
ATOM   4122  O   LEU A 267      33.062  43.054  43.247  1.00  0.00           O0.      0
ATOM   4123  N   GLY A 268      31.904  41.156  43.209  1.00  0.00           N0.      0
ATOM   4124  H   GLY A 268      31.361  40.547  42.613  1.00  0.00           H0.      0
ATOM   4125  CA  GLY A 268      32.712  40.474  44.219  1.00  0.00           C0.      0
ATOM   4126  HA2 GLY A 268      33.154  41.248  44.847  1.00  0.00           H0.      0
ATOM   4127  HA3 GLY A 268      32.120  39.778  44.814  1.00  0.00           H0.      0
ATOM   4128  C   GLY A 268      33.789  39.537  43.592  1.00  0.00           C0.      0
ATOM   4129  O   GLY A 268      33.499  38.518  42.974  1.00  0.00           O0.      0
ATOM   4130  N   ASP A 269      35.117  39.881  43.662  1.00  0.00           N0.      0
ATOM   4131  H   ASP A 269      35.397  40.705  44.175  1.00  0.00           H0.      0
ATOM   4132  CA  ASP A 269      36.253  39.058  42.992  1.00  0.00           C0.      0
ATOM   4133  HA  ASP A 269      37.087  39.758  43.038  1.00  0.00           H0.      0
ATOM   4134  CB  ASP A 269      36.730  37.817  43.748  1.00  0.00           C0.      0
ATOM   4135  HB2 ASP A 269      35.918  37.098  43.853  1.00  0.00           H0.      0
ATOM   4136  HB3 ASP A 269      37.442  37.280  43.123  1.00  0.00           H0.      0
ATOM   4137  CG  ASP A 269      37.388  38.048  45.051  1.00  0.00           C0.      0
ATOM   4138  OD1 ASP A 269      37.875  39.181  45.340  1.00  0.00           O0.      0
ATOM   4139  OD2 ASP A 269      37.257  37.119  45.893  1.00  0.00           O0.      0
ATOM   4140  C   ASP A 269      35.988  38.739  41.538  1.00  0.00           C0.      0
ATOM   4141  O   ASP A 269      36.189  37.655  41.022  1.00  0.00           O0.      0
ATOM   4142  N   PHE A 270      35.732  39.747  40.776  1.00  0.00           N0.      0
ATOM   4143  H   PHE A 270      35.666  40.618  41.284  1.00  0.00           H0.      0
ATOM   4144  CA  PHE A 270      35.211  39.723  39.360  1.00  0.00           C0.      0
ATOM   4145  HA  PHE A 270      34.853  40.722  39.109  1.00  0.00           H0.      0
ATOM   4146  CB  PHE A 270      36.345  39.442  38.354  1.00  0.00           C0.      0
ATOM   4147  HB2 PHE A 270      36.668  38.425  38.581  1.00  0.00           H0.      0
ATOM   4148  HB3 PHE A 270      35.868  39.240  37.395  1.00  0.00           H0.      0
ATOM   4149  CG  PHE A 270      37.425  40.504  38.238  1.00  0.00           C0.      0
ATOM   4150  CD1 PHE A 270      38.740  40.354  38.757  1.00  0.00           C0.      0
ATOM   4151  HD1 PHE A 270      38.959  39.431  39.274  1.00  0.00           H0.      0
ATOM   4152  CE1 PHE A 270      39.711  41.387  38.603  1.00  0.00           C0.      0
ATOM   4153  HE1 PHE A 270      40.728  41.390  38.967  1.00  0.00           H0.      0
ATOM   4154  CZ  PHE A 270      39.314  42.531  37.905  1.00  0.00           C0.      0
ATOM   4155  HZ  PHE A 270      39.967  43.381  37.771  1.00  0.00           H0.      0
ATOM   4156  CE2 PHE A 270      38.047  42.685  37.386  1.00  0.00           C0.      0
ATOM   4157  HE2 PHE A 270      37.814  43.565  36.806  1.00  0.00           H0.      0
ATOM   4158  CD2 PHE A 270      37.064  41.650  37.571  1.00  0.00           C0.      0
ATOM   4159  HD2 PHE A 270      36.051  41.798  37.227  1.00  0.00           H0.      0
ATOM   4160  C   PHE A 270      33.965  38.770  39.158  1.00  0.00           C0.      0
ATOM   4161  O   PHE A 270      33.503  38.447  38.066  1.00  0.00           O0.      0
ATOM   4162  N   LYS A 271      33.330  38.335  40.218  1.00  0.00           N0.      0
ATOM   4163  H   LYS A 271      33.678  38.486  41.154  1.00  0.00           H0.      0
ATOM   4164  CA  LYS A 271      32.102  37.542  40.200  1.00  0.00           C0.      0
ATOM   4165  HA  LYS A 271      32.011  37.109  39.204  1.00  0.00           H0.      0
ATOM   4166  CB  LYS A 271      32.055  36.393  41.254  1.00  0.00           C0.      0
ATOM   4167  HB2 LYS A 271      31.736  36.854  42.189  1.00  0.00           H0.      0
ATOM   4168  HB3 LYS A 271      31.261  35.727  40.915  1.00  0.00           H0.      0
ATOM   4169  CG  LYS A 271      33.324  35.594  41.376  1.00  0.00           C0.      0
ATOM   4170  HG2 LYS A 271      33.673  35.307  40.384  1.00  0.00           H0.      0
ATOM   4171  HG3 LYS A 271      34.146  36.185  41.781  1.00  0.00           H0.      0
ATOM   4172  CD  LYS A 271      33.042  34.324  42.218  1.00  0.00           C0.      0
ATOM   4173  HD2 LYS A 271      32.745  34.628  43.222  1.00  0.00           H0.      0
ATOM   4174  HD3 LYS A 271      32.202  33.716  41.883  1.00  0.00           H0.      0
ATOM   4175  CE  LYS A 271      34.304  33.493  42.229  1.00  0.00           C0.      0
ATOM   4176  HE2 LYS A 271      34.268  32.830  41.364  1.00  0.00           H0.      0
ATOM   4177  HE3 LYS A 271      35.027  34.234  41.888  1.00  0.00           H0.      0
ATOM   4178  NZ  LYS A 271      34.771  32.813  43.401  1.00  0.00           N0.      0
ATOM   4179  HZ1 LYS A 271      34.117  32.114  43.722  1.00  0.00           H0.      0
ATOM   4180  HZ2 LYS A 271      35.706  32.470  43.231  1.00  0.00           H0.      0
ATOM   4181  HZ3 LYS A 271      34.706  33.490  44.147  1.00  0.00           H0.      0
ATOM   4182  C   LYS A 271      30.862  38.424  40.371  1.00  0.00           C0.      0
ATOM   4183  O   LYS A 271      30.966  39.447  41.037  1.00  0.00           O0.      0
ATOM   4184  N   PRO A 272      29.669  38.155  39.764  1.00  0.00           N0.      0
ATOM   4185  CD  PRO A 272      29.431  36.927  38.987  1.00  0.00           C0.      0
ATOM   4186  HD2 PRO A 272      29.691  35.987  39.473  1.00  0.00           H0.      0
ATOM   4187  HD3 PRO A 272      29.768  37.002  37.954  1.00  0.00           H0.      0
ATOM   4188  CG  PRO A 272      27.904  36.911  38.831  1.00  0.00           C0.      0
ATOM   4189  HG2 PRO A 272      27.563  36.335  39.691  1.00  0.00           H0.      0
ATOM   4190  HG3 PRO A 272      27.732  36.495  37.838  1.00  0.00           H0.      0
ATOM   4191  CB  PRO A 272      27.486  38.383  38.919  1.00  0.00           C0.      0
ATOM   4192  HB2 PRO A 272      26.478  38.361  39.334  1.00  0.00           H0.      0
ATOM   4193  HB3 PRO A 272      27.593  38.869  37.949  1.00  0.00           H0.      0
ATOM   4194  CA  PRO A 272      28.460  38.896  39.954  1.00  0.00           C0.      0
ATOM   4195  HA  PRO A 272      28.556  39.978  39.857  1.00  0.00           H0.      0
ATOM   4196  C   PRO A 272      28.027  38.683  41.434  1.00  0.00           C0.      0
ATOM   4197  O   PRO A 272      28.296  37.573  41.969  1.00  0.00           O0.      0
ATOM   4198  N   TYR A 273      27.503  39.722  42.127  1.00  0.00           N0.      0
ATOM   4199  H   TYR A 273      27.476  40.605  41.637  1.00  0.00           H0.      0
ATOM   4200  CA  TYR A 273      27.327  39.681  43.564  1.00  0.00           C0.      0
ATOM   4201  HA  TYR A 273      27.263  38.623  43.819  1.00  0.00           H0.      0
ATOM   4202  CB  TYR A 273      28.544  40.436  44.195  1.00  0.00           C0.      0
ATOM   4203  HB2 TYR A 273      29.410  39.865  43.861  1.00  0.00           H0.      0
ATOM   4204  HB3 TYR A 273      28.698  41.381  43.674  1.00  0.00           H0.      0
ATOM   4205  CG  TYR A 273      28.514  40.715  45.678  1.00  0.00           C0.      0
ATOM   4206  CD1 TYR A 273      29.046  39.698  46.477  1.00  0.00           C0.      0
ATOM   4207  HD1 TYR A 273      29.255  38.787  45.936  1.00  0.00           H0.      0
ATOM   4208  CE1 TYR A 273      29.107  39.820  47.893  1.00  0.00           C0.      0
ATOM   4209  HE1 TYR A 273      29.508  38.969  48.425  1.00  0.00           H0.      0
ATOM   4210  CZ  TYR A 273      28.753  41.049  48.503  1.00  0.00           C0.      0
ATOM   4211  OH  TYR A 273      28.759  41.206  49.840  1.00  0.00           O0.      0
ATOM   4212  HH  TYR A 273      28.680  42.136  50.065  1.00  0.00           H0.      0
ATOM   4213  CE2 TYR A 273      28.277  42.078  47.684  1.00  0.00           C0.      0
ATOM   4214  HE2 TYR A 273      28.022  43.025  48.137  1.00  0.00           H0.      0
ATOM   4215  CD2 TYR A 273      28.221  41.950  46.260  1.00  0.00           C0.      0
ATOM   4216  HD2 TYR A 273      27.939  42.820  45.684  1.00  0.00           H0.      0
ATOM   4217  C   TYR A 273      26.096  40.419  44.020  1.00  0.00           C0.      0
ATOM   4218  O   TYR A 273      25.632  41.467  43.585  1.00  0.00           O0.      0
ATOM   4219  N   ARG A 274      25.784  39.918  45.280  1.00  0.00           N0.      0
ATOM   4220  H   ARG A 274      26.242  39.067  45.573  1.00  0.00           H0.      0
ATOM   4221  CA  ARG A 274      24.957  40.564  46.297  1.00  0.00           C0.      0
ATOM   4222  HA  ARG A 274      25.153  41.634  46.220  1.00  0.00           H0.      0
ATOM   4223  CB  ARG A 274      23.413  40.360  46.046  1.00  0.00           C0.      0
ATOM   4224  HB2 ARG A 274      22.891  40.961  46.791  1.00  0.00           H0.      0
ATOM   4225  HB3 ARG A 274      23.215  40.822  45.079  1.00  0.00           H0.      0
ATOM   4226  CG  ARG A 274      22.845  38.903  46.015  1.00  0.00           C0.      0
ATOM   4227  HG2 ARG A 274      23.380  38.417  45.199  1.00  0.00           H0.      0
ATOM   4228  HG3 ARG A 274      22.812  38.367  46.964  1.00  0.00           H0.      0
ATOM   4229  CD  ARG A 274      21.351  38.930  45.641  1.00  0.00           C0.      0
ATOM   4230  HD2 ARG A 274      21.108  39.409  44.693  1.00  0.00           H0.      0
ATOM   4231  HD3 ARG A 274      21.217  37.870  45.427  1.00  0.00           H0.      0
ATOM   4232  NE  ARG A 274      20.461  39.447  46.718  1.00  0.00           N0.      0
ATOM   4233  HE  ARG A 274      20.865  39.826  47.562  1.00  0.00           H0.      0
ATOM   4234  CZ  ARG A 274      19.109  39.271  46.625  1.00  0.00           C0.      0
ATOM   4235  NH1 ARG A 274      18.432  38.758  45.666  1.00  0.00           N0.      0
ATOM   4236 HH11 ARG A 274      18.987  38.306  44.953  1.00  0.00           H0.      0
ATOM   4237 HH12 ARG A 274      17.427  38.855  45.693  1.00  0.00           H0.      0
ATOM   4238  NH2 ARG A 274      18.382  39.656  47.589  1.00  0.00           N0.      0
ATOM   4239 HH21 ARG A 274      18.924  40.056  48.342  1.00  0.00           H0.      0
ATOM   4240 HH22 ARG A 274      17.381  39.534  47.633  1.00  0.00           H0.      0
ATOM   4241  C   ARG A 274      25.322  40.108  47.742  1.00  0.00           C0.      0
ATOM   4242  O   ARG A 274      25.820  38.977  48.085  1.00  0.00           O0.      0
ATOM   4243  N   PRO A 275      25.056  40.970  48.736  1.00  0.00           N0.      0
ATOM   4244  CD  PRO A 275      24.741  42.345  48.605  1.00  0.00           C0.      0
ATOM   4245  HD2 PRO A 275      23.995  42.499  47.825  1.00  0.00           H0.      0
ATOM   4246  HD3 PRO A 275      25.656  42.851  48.296  1.00  0.00           H0.      0
ATOM   4247  CG  PRO A 275      24.201  42.803  49.928  1.00  0.00           C0.      0
ATOM   4248  HG2 PRO A 275      23.184  42.436  50.065  1.00  0.00           H0.      0
ATOM   4249  HG3 PRO A 275      24.291  43.886  50.004  1.00  0.00           H0.      0
ATOM   4250  CB  PRO A 275      25.097  42.048  50.909  1.00  0.00           C0.      0
ATOM   4251  HB2 PRO A 275      24.652  41.953  51.899  1.00  0.00           H0.      0
ATOM   4252  HB3 PRO A 275      26.080  42.510  50.996  1.00  0.00           H0.      0
ATOM   4253  CA  PRO A 275      25.176  40.646  50.197  1.00  0.00           C0.      0
ATOM   4254  HA  PRO A 275      26.190  40.309  50.412  1.00  0.00           H0.      0
ATOM   4255  C   PRO A 275      24.130  39.645  50.685  1.00  0.00           C0.      0
ATOM   4256  O   PRO A 275      23.129  39.344  50.031  1.00  0.00           O0.      0
ATOM   4257  N   GLY A 276      24.355  39.149  51.911  1.00  0.00           N0.      0
ATOM   4258  H   GLY A 276      25.088  39.611  52.430  1.00  0.00           H0.      0
ATOM   4259  CA  GLY A 276      23.452  38.249  52.684  1.00  0.00           C0.      0
ATOM   4260  HA2 GLY A 276      23.946  38.196  53.654  1.00  0.00           H0.      0
ATOM   4261  HA3 GLY A 276      22.503  38.782  52.743  1.00  0.00           H0.      0
ATOM   4262  C   GLY A 276      23.380  36.883  52.166  1.00  0.00           C0.      0
ATOM   4263  O   GLY A 276      22.326  36.154  52.031  1.00  0.00           O0.      0
ATOM   4264  N   GLN A 277      24.433  36.345  51.561  1.00  0.00           N0.      0
ATOM   4265  H   GLN A 277      25.266  36.914  51.609  1.00  0.00           H0.      0
ATOM   4266  CA  GLN A 277      24.644  34.904  51.108  1.00  0.00           C0.      0
ATOM   4267  HA  GLN A 277      23.876  34.235  51.496  1.00  0.00           H0.      0
ATOM   4268  CB  GLN A 277      24.479  34.836  49.536  1.00  0.00           C0.      0
ATOM   4269  HB2 GLN A 277      24.484  33.771  49.308  1.00  0.00           H0.      0
ATOM   4270  HB3 GLN A 277      23.530  35.314  49.290  1.00  0.00           H0.      0
ATOM   4271  CG  GLN A 277      25.575  35.628  48.821  1.00  0.00           C0.      0
ATOM   4272  HG2 GLN A 277      25.632  36.668  49.140  1.00  0.00           H0.      0
ATOM   4273  HG3 GLN A 277      26.519  35.105  48.969  1.00  0.00           H0.      0
ATOM   4274  CD  GLN A 277      25.364  35.492  47.228  1.00  0.00           C0.      0
ATOM   4275  OE1 GLN A 277      25.204  34.427  46.712  1.00  0.00           O0.      0
ATOM   4276  NE2 GLN A 277      25.517  36.544  46.446  1.00  0.00           N0.      0
ATOM   4277 HE21 GLN A 277      25.213  36.555  45.483  1.00  0.00           H0.      0
ATOM   4278 HE22 GLN A 277      25.463  37.434  46.921  1.00  0.00           H0.      0
ATOM   4279  C   GLN A 277      25.999  34.390  51.566  1.00  0.00           C0.      0
ATOM   4280  O   GLN A 277      26.748  35.192  52.164  1.00  0.00           O0.      0
ATOM   4281  N   ALA A 278      26.202  33.050  51.402  1.00  0.00           N0.      0
ATOM   4282  H   ALA A 278      25.427  32.468  51.120  1.00  0.00           H0.      0
ATOM   4283  CA  ALA A 278      27.411  32.462  51.894  1.00  0.00           C0.      0
ATOM   4284  HA  ALA A 278      27.564  32.720  52.942  1.00  0.00           H0.      0
ATOM   4285  CB  ALA A 278      27.189  30.947  51.881  1.00  0.00           C0.      0
ATOM   4286  HB1 ALA A 278      27.003  30.715  50.832  1.00  0.00           H0.      0
ATOM   4287  HB2 ALA A 278      28.122  30.402  52.020  1.00  0.00           H0.      0
ATOM   4288  HB3 ALA A 278      26.337  30.726  52.525  1.00  0.00           H0.      0
ATOM   4289  C   ALA A 278      28.728  32.880  51.333  1.00  0.00           C0.      0
ATOM   4290  O   ALA A 278      29.745  32.848  52.043  1.00  0.00           O0.      0
ATOM   4291  N   TYR A 279      28.645  33.313  50.110  1.00  0.00           N0.      0
ATOM   4292  H   TYR A 279      27.702  33.536  49.826  1.00  0.00           H0.      0
ATOM   4293  CA  TYR A 279      29.776  33.879  49.375  1.00  0.00           C0.      0
ATOM   4294  HA  TYR A 279      30.550  33.115  49.305  1.00  0.00           H0.      0
ATOM   4295  CB  TYR A 279      29.330  34.129  47.928  1.00  0.00           C0.      0
ATOM   4296  HB2 TYR A 279      29.056  33.186  47.456  1.00  0.00           H0.      0
ATOM   4297  HB3 TYR A 279      28.501  34.835  47.868  1.00  0.00           H0.      0
ATOM   4298  CG  TYR A 279      30.467  34.722  47.035  1.00  0.00           C0.      0
ATOM   4299  CD1 TYR A 279      30.456  35.937  46.392  1.00  0.00           C0.      0
ATOM   4300  HD1 TYR A 279      29.519  36.473  46.425  1.00  0.00           H0.      0
ATOM   4301  CE1 TYR A 279      31.584  36.462  45.871  1.00  0.00           C0.      0
ATOM   4302  HE1 TYR A 279      31.657  37.504  45.596  1.00  0.00           H0.      0
ATOM   4303  CZ  TYR A 279      32.798  35.738  45.839  1.00  0.00           C0.      0
ATOM   4304  OH  TYR A 279      33.902  36.289  45.228  1.00  0.00           O0.      0
ATOM   4305  HH  TYR A 279      33.680  37.066  44.709  1.00  0.00           H0.      0
ATOM   4306  CE2 TYR A 279      32.790  34.480  46.452  1.00  0.00           C0.      0
ATOM   4307  HE2 TYR A 279      33.658  33.844  46.358  1.00  0.00           H0.      0
ATOM   4308  CD2 TYR A 279      31.676  33.973  47.072  1.00  0.00           C0.      0
ATOM   4309  HD2 TYR A 279      31.733  32.984  47.503  1.00  0.00           H0.      0
ATOM   4310  C   TYR A 279      30.327  35.200  49.874  1.00  0.00           C0.      0
ATOM   4311  O   TYR A 279      29.527  36.121  50.102  1.00  0.00           O0.      0
ATOM   4312  N   VAL A 280      31.631  35.244  50.187  1.00  0.00           N0.      0
ATOM   4313  H   VAL A 280      32.188  34.412  50.052  1.00  0.00           H0.      0
ATOM   4314  CA  VAL A 280      32.264  36.547  50.544  1.00  0.00           C0.      0
ATOM   4315  HA  VAL A 280      31.551  37.358  50.403  1.00  0.00           H0.      0
ATOM   4316  CB  VAL A 280      32.405  36.630  52.094  1.00  0.00           C0.      0
ATOM   4317  HB  VAL A 280      32.903  35.712  52.406  1.00  0.00           H0.      0
ATOM   4318  CG1 VAL A 280      33.299  37.784  52.547  1.00  0.00           C0.      0
ATOM   4319 HG11 VAL A 280      34.293  37.780  52.099  1.00  0.00           H0.      0
ATOM   4320 HG12 VAL A 280      32.850  38.725  52.229  1.00  0.00           H0.      0
ATOM   4321 HG13 VAL A 280      33.390  37.733  53.631  1.00  0.00           H0.      0
ATOM   4322  CG2 VAL A 280      31.016  36.826  52.826  1.00  0.00           C0.      0
ATOM   4323 HG21 VAL A 280      30.148  36.319  52.403  1.00  0.00           H0.      0
ATOM   4324 HG22 VAL A 280      31.131  36.655  53.896  1.00  0.00           H0.      0
ATOM   4325 HG23 VAL A 280      30.753  37.881  52.747  1.00  0.00           H0.      0
ATOM   4326  C   VAL A 280      33.572  36.814  49.805  1.00  0.00           C0.      0
ATOM   4327  O   VAL A 280      34.475  35.933  49.810  1.00  0.00           O0.      0
ATOM   4328  N   PRO A 281      33.657  37.948  49.025  1.00  0.00           N0.      0
ATOM   4329  CD  PRO A 281      32.643  38.942  48.818  1.00  0.00           C0.      0
ATOM   4330  HD2 PRO A 281      32.357  39.392  49.768  1.00  0.00           H0.      0
ATOM   4331  HD3 PRO A 281      31.786  38.463  48.344  1.00  0.00           H0.      0
ATOM   4332  CG  PRO A 281      33.220  39.982  47.920  1.00  0.00           C0.      0
ATOM   4333  HG2 PRO A 281      33.537  40.804  48.562  1.00  0.00           H0.      0
ATOM   4334  HG3 PRO A 281      32.483  40.409  47.239  1.00  0.00           H0.      0
ATOM   4335  CB  PRO A 281      34.349  39.254  47.214  1.00  0.00           C0.      0
ATOM   4336  HB2 PRO A 281      35.065  40.047  47.000  1.00  0.00           H0.      0
ATOM   4337  HB3 PRO A 281      34.039  38.747  46.300  1.00  0.00           H0.      0
ATOM   4338  CA  PRO A 281      34.775  38.196  48.151  1.00  0.00           C0.      0
ATOM   4339  HA  PRO A 281      35.133  37.319  47.611  1.00  0.00           H0.      0
ATOM   4340  C   PRO A 281      36.000  38.665  49.050  1.00  0.00           C0.      0
ATOM   4341  O   PRO A 281      35.848  39.191  50.119  1.00  0.00           O0.      0
ATOM   4342  N   CYS A 282      37.230  38.640  48.406  1.00  0.00           N0.      0
ATOM   4343  H   CYS A 282      37.395  38.171  47.527  1.00  0.00           H0.      0
ATOM   4344  CA  CYS A 282      38.424  39.322  48.959  1.00  0.00           C0.      0
ATOM   4345  HA  CYS A 282      38.411  39.302  50.049  1.00  0.00           H0.      0
ATOM   4346  CB  CYS A 282      39.698  38.589  48.349  1.00  0.00           C0.      0
ATOM   4347  HB2 CYS A 282      39.595  37.604  48.803  1.00  0.00           H0.      0
ATOM   4348  HB3 CYS A 282      39.712  38.730  47.268  1.00  0.00           H0.      0
ATOM   4349  SG  CYS A 282      41.113  39.418  49.127  1.00  0.00           S0.      0
ATOM   4350  HG  CYS A 282      41.184  40.315  48.139  1.00  0.00           H0.      0
ATOM   4351  C   CYS A 282      38.405  40.869  48.616  1.00  0.00           C0.      0
ATOM   4352  O   CYS A 282      38.784  41.757  49.418  1.00  0.00           O0.      0
ATOM   4353  N   TYR A 283      37.876  41.188  47.406  1.00  0.00           N0.      0
ATOM   4354  H   TYR A 283      37.758  40.477  46.698  1.00  0.00           H0.      0
ATOM   4355  CA  TYR A 283      37.785  42.479  46.788  1.00  0.00           C0.      0
ATOM   4356  HA  TYR A 283      38.057  43.248  47.510  1.00  0.00           H0.      0
ATOM   4357  CB  TYR A 283      38.806  42.595  45.591  1.00  0.00           C0.      0
ATOM   4358  HB2 TYR A 283      38.412  41.857  44.893  1.00  0.00           H0.      0
ATOM   4359  HB3 TYR A 283      38.705  43.576  45.127  1.00  0.00           H0.      0
ATOM   4360  CG  TYR A 283      40.221  42.352  46.064  1.00  0.00           C0.      0
ATOM   4361  CD1 TYR A 283      40.787  41.128  45.856  1.00  0.00           C0.      0
ATOM   4362  HD1 TYR A 283      40.273  40.359  45.298  1.00  0.00           H0.      0
ATOM   4363  CE1 TYR A 283      42.149  40.878  46.162  1.00  0.00           C0.      0
ATOM   4364  HE1 TYR A 283      42.642  39.923  46.059  1.00  0.00           H0.      0
ATOM   4365  CZ  TYR A 283      42.915  41.967  46.701  1.00  0.00           C0.      0
ATOM   4366  OH  TYR A 283      44.261  41.873  46.982  1.00  0.00           O0.      0
ATOM   4367  HH  TYR A 283      44.617  42.595  47.504  1.00  0.00           H0.      0
ATOM   4368  CE2 TYR A 283      42.322  43.221  46.816  1.00  0.00           C0.      0
ATOM   4369  HE2 TYR A 283      42.815  44.013  47.362  1.00  0.00           H0.      0
ATOM   4370  CD2 TYR A 283      40.996  43.433  46.514  1.00  0.00           C0.      0
ATOM   4371  HD2 TYR A 283      40.615  44.440  46.604  1.00  0.00           H0.      0
ATOM   4372  C   TYR A 283      36.408  42.802  46.205  1.00  0.00           C0.      0
ATOM   4373  O   TYR A 283      35.707  41.973  45.623  1.00  0.00           O0.      0
ATOM   4374  N   PHE A 284      36.088  44.098  46.184  1.00  0.00           N0.      0
ATOM   4375  H   PHE A 284      36.720  44.734  46.647  1.00  0.00           H0.      0
ATOM   4376  CA  PHE A 284      35.160  44.698  45.251  1.00  0.00           C0.      0
ATOM   4377  HA  PHE A 284      34.535  43.889  44.872  1.00  0.00           H0.      0
ATOM   4378  CB  PHE A 284      34.238  45.692  46.002  1.00  0.00           C0.      0
ATOM   4379  HB2 PHE A 284      34.778  46.530  46.442  1.00  0.00           H0.      0
ATOM   4380  HB3 PHE A 284      33.483  46.079  45.317  1.00  0.00           H0.      0
ATOM   4381  CG  PHE A 284      33.490  45.056  47.122  1.00  0.00           C0.      0
ATOM   4382  CD1 PHE A 284      33.765  45.330  48.473  1.00  0.00           C0.      0
ATOM   4383  HD1 PHE A 284      34.633  45.942  48.670  1.00  0.00           H0.      0
ATOM   4384  CE1 PHE A 284      33.009  44.741  49.506  1.00  0.00           C0.      0
ATOM   4385  HE1 PHE A 284      33.065  45.101  50.523  1.00  0.00           H0.      0
ATOM   4386  CZ  PHE A 284      32.023  43.740  49.209  1.00  0.00           C0.      0
ATOM   4387  HZ  PHE A 284      31.450  43.404  50.061  1.00  0.00           H0.      0
ATOM   4388  CE2 PHE A 284      31.859  43.298  47.885  1.00  0.00           C0.      0
ATOM   4389  HE2 PHE A 284      31.165  42.532  47.572  1.00  0.00           H0.      0
ATOM   4390  CD2 PHE A 284      32.562  43.954  46.880  1.00  0.00           C0.      0
ATOM   4391  HD2 PHE A 284      32.404  43.656  45.854  1.00  0.00           H0.      0
ATOM   4392  C   PHE A 284      35.912  45.276  44.037  1.00  0.00           C0.      0
ATOM   4393  O   PHE A 284      36.773  46.099  44.189  1.00  0.00           O0.      0
ATOM   4394  N   ILE A 285      35.383  45.034  42.837  1.00  0.00           N0.      0
ATOM   4395  H   ILE A 285      34.653  44.337  42.867  1.00  0.00           H0.      0
ATOM   4396  CA  ILE A 285      35.688  45.728  41.576  1.00  0.00           C0.      0
ATOM   4397  HA  ILE A 285      36.573  46.334  41.767  1.00  0.00           H0.      0
ATOM   4398  CB  ILE A 285      36.111  44.769  40.441  1.00  0.00           C0.      0
ATOM   4399  HB  ILE A 285      35.190  44.225  40.233  1.00  0.00           H0.      0
ATOM   4400  CG2 ILE A 285      36.548  45.577  39.228  1.00  0.00           C0.      0
ATOM   4401 HG21 ILE A 285      35.721  46.161  38.824  1.00  0.00           H0.      0
ATOM   4402 HG22 ILE A 285      37.368  46.236  39.514  1.00  0.00           H0.      0
ATOM   4403 HG23 ILE A 285      36.848  44.973  38.372  1.00  0.00           H0.      0
ATOM   4404  CG1 ILE A 285      37.305  43.939  40.810  1.00  0.00           C0.      0
ATOM   4405 HG12 ILE A 285      37.569  43.520  39.839  1.00  0.00           H0.      0
ATOM   4406 HG13 ILE A 285      38.149  44.550  41.132  1.00  0.00           H0.      0
ATOM   4407  CD1 ILE A 285      37.231  42.735  41.743  1.00  0.00           C0.      0
ATOM   4408 HD11 ILE A 285      36.333  42.148  41.553  1.00  0.00           H0.      0
ATOM   4409 HD12 ILE A 285      38.115  42.112  41.603  1.00  0.00           H0.      0
ATOM   4410 HD13 ILE A 285      37.279  43.176  42.738  1.00  0.00           H0.      0
ATOM   4411  C   ILE A 285      34.478  46.578  41.131  1.00  0.00           C0.      0
ATOM   4412  O   ILE A 285      33.533  45.988  40.719  1.00  0.00           O0.      0
ATOM   4413  N   HID A 286      34.609  47.877  41.302  1.00  0.00           N0.      0
ATOM   4414  H   HID A 286      35.531  48.270  41.427  1.00  0.00           H0.      0
ATOM   4415  CA  HID A 286      33.627  48.744  40.582  1.00  0.00           C0.      0
ATOM   4416  HA  HID A 286      32.627  48.313  40.579  1.00  0.00           H0.      0
ATOM   4417  CB  HID A 286      33.653  50.089  41.414  1.00  0.00           C0.      0
ATOM   4418  HB2 HID A 286      34.705  50.353  41.528  1.00  0.00           H0.      0
ATOM   4419  HB3 HID A 286      33.057  50.874  40.949  1.00  0.00           H0.      0
ATOM   4420  CG  HID A 286      33.082  49.971  42.812  1.00  0.00           C0.      0
ATOM   4421  ND1 HID A 286      31.758  50.236  43.189  1.00  0.00           N0.      0
ATOM   4422  HD1 HID A 286      30.890  50.429  42.710  1.00  0.00           H0.      0
ATOM   4423  CE1 HID A 286      31.694  50.043  44.536  1.00  0.00           C0.      0
ATOM   4424  HE1 HID A 286      30.830  50.238  45.155  1.00  0.00           H0.      0
ATOM   4425  NE2 HID A 286      32.808  49.565  44.932  1.00  0.00           N0.      0
ATOM   4426  CD2 HID A 286      33.735  49.464  43.953  1.00  0.00           C0.      0
ATOM   4427  HD2 HID A 286      34.781  49.199  43.985  1.00  0.00           H0.      0
ATOM   4428  C   HID A 286      33.989  48.995  39.096  1.00  0.00           C0.      0
ATOM   4429  O   HID A 286      35.114  49.251  38.622  1.00  0.00           O0.      0
ATOM   4430  N   VAL A 287      32.919  49.022  38.310  1.00  0.00           N0.      0
ATOM   4431  H   VAL A 287      32.012  48.805  38.697  1.00  0.00           H0.      0
ATOM   4432  CA  VAL A 287      32.865  49.134  36.888  1.00  0.00           C0.      0
ATOM   4433  HA  VAL A 287      33.802  49.641  36.656  1.00  0.00           H0.      0
ATOM   4434  CB  VAL A 287      32.509  47.884  36.116  1.00  0.00           C0.      0
ATOM   4435  HB  VAL A 287      31.599  47.393  36.459  1.00  0.00           H0.      0
ATOM   4436  CG1 VAL A 287      32.369  48.118  34.594  1.00  0.00           C0.      0
ATOM   4437 HG11 VAL A 287      33.192  48.755  34.269  1.00  0.00           H0.      0
ATOM   4438 HG12 VAL A 287      32.264  47.193  34.028  1.00  0.00           H0.      0
ATOM   4439 HG13 VAL A 287      31.417  48.575  34.323  1.00  0.00           H0.      0
ATOM   4440  CG2 VAL A 287      33.661  46.897  36.360  1.00  0.00           C0.      0
ATOM   4441 HG21 VAL A 287      33.539  45.967  35.805  1.00  0.00           H0.      0
ATOM   4442 HG22 VAL A 287      34.620  47.345  36.099  1.00  0.00           H0.      0
ATOM   4443 HG23 VAL A 287      33.882  46.661  37.401  1.00  0.00           H0.      0
ATOM   4444  C   VAL A 287      31.894  50.199  36.502  1.00  0.00           C0.      0
ATOM   4445  O   VAL A 287      30.673  50.138  36.620  1.00  0.00           O0.      0
ATOM   4446  N   LEU A 288      32.382  51.312  35.906  1.00  0.00           N0.      0
ATOM   4447  H   LEU A 288      33.380  51.238  35.771  1.00  0.00           H0.      0
ATOM   4448  CA  LEU A 288      31.673  52.514  35.603  1.00  0.00           C0.      0
ATOM   4449  HA  LEU A 288      30.597  52.412  35.739  1.00  0.00           H0.      0
ATOM   4450  CB  LEU A 288      32.019  53.681  36.508  1.00  0.00           C0.      0
ATOM   4451  HB2 LEU A 288      33.070  53.957  36.419  1.00  0.00           H0.      0
ATOM   4452  HB3 LEU A 288      31.537  54.558  36.077  1.00  0.00           H0.      0
ATOM   4453  CG  LEU A 288      31.664  53.480  37.961  1.00  0.00           C0.      0
ATOM   4454  HG  LEU A 288      30.966  52.644  37.949  1.00  0.00           H0.      0
ATOM   4455  CD1 LEU A 288      32.838  53.085  38.762  1.00  0.00           C0.      0
ATOM   4456 HD11 LEU A 288      33.406  52.343  38.200  1.00  0.00           H0.      0
ATOM   4457 HD12 LEU A 288      33.364  54.010  38.995  1.00  0.00           H0.      0
ATOM   4458 HD13 LEU A 288      32.282  52.742  39.635  1.00  0.00           H0.      0
ATOM   4459  CD2 LEU A 288      30.918  54.698  38.518  1.00  0.00           C0.      0
ATOM   4460 HD21 LEU A 288      29.956  54.888  38.043  1.00  0.00           H0.      0
ATOM   4461 HD22 LEU A 288      30.759  54.580  39.590  1.00  0.00           H0.      0
ATOM   4462 HD23 LEU A 288      31.518  55.603  38.423  1.00  0.00           H0.      0
ATOM   4463  C   LEU A 288      31.844  52.982  34.152  1.00  0.00           C0.      0
ATOM   4464  O   LEU A 288      32.832  52.670  33.487  1.00  0.00           O0.      0
ATOM   4465  N   LYS A 289      30.860  53.781  33.609  1.00  0.00           N0.      0
ATOM   4466  H   LYS A 289      30.088  53.995  34.224  1.00  0.00           H0.      0
ATOM   4467  CA  LYS A 289      30.927  54.501  32.382  1.00  0.00           C0.      0
ATOM   4468  HA  LYS A 289      31.952  54.531  32.013  1.00  0.00           H0.      0
ATOM   4469  CB  LYS A 289      29.973  53.900  31.334  1.00  0.00           C0.      0
ATOM   4470  HB2 LYS A 289      29.897  52.825  31.499  1.00  0.00           H0.      0
ATOM   4471  HB3 LYS A 289      28.983  54.341  31.455  1.00  0.00           H0.      0
ATOM   4472  CG  LYS A 289      30.390  54.051  29.922  1.00  0.00           C0.      0
ATOM   4473  HG2 LYS A 289      30.514  55.125  29.781  1.00  0.00           H0.      0
ATOM   4474  HG3 LYS A 289      31.294  53.491  29.685  1.00  0.00           H0.      0
ATOM   4475  CD  LYS A 289      29.241  53.630  28.903  1.00  0.00           C0.      0
ATOM   4476  HD2 LYS A 289      28.347  54.205  29.146  1.00  0.00           H0.      0
ATOM   4477  HD3 LYS A 289      29.570  53.890  27.897  1.00  0.00           H0.      0
ATOM   4478  CE  LYS A 289      28.981  52.087  28.931  1.00  0.00           C0.      0
ATOM   4479  HE2 LYS A 289      29.843  51.544  28.542  1.00  0.00           H0.      0
ATOM   4480  HE3 LYS A 289      28.787  51.697  29.931  1.00  0.00           H0.      0
ATOM   4481  NZ  LYS A 289      27.721  51.893  28.215  1.00  0.00           N0.      0
ATOM   4482  HZ1 LYS A 289      27.750  52.014  27.213  1.00  0.00           H0.      0
ATOM   4483  HZ2 LYS A 289      27.438  50.947  28.430  1.00  0.00           H0.      0
ATOM   4484  HZ3 LYS A 289      26.994  52.520  28.527  1.00  0.00           H0.      0
ATOM   4485  C   LYS A 289      30.691  55.973  32.641  1.00  0.00           C0.      0
ATOM   4486  O   LYS A 289      29.724  56.295  33.383  1.00  0.00           O0.      0
ATOM   4487  N   LYS A 290      31.336  56.924  31.948  1.00  0.00           N0.      0
ATOM   4488  H   LYS A 290      32.104  56.640  31.357  1.00  0.00           H0.      0
ATOM   4489  CA  LYS A 290      30.855  58.302  31.885  1.00  0.00           C0.      0
ATOM   4490  HA  LYS A 290      30.384  58.558  32.834  1.00  0.00           H0.      0
ATOM   4491  CB  LYS A 290      31.967  59.256  31.527  1.00  0.00           C0.      0
ATOM   4492  HB2 LYS A 290      32.812  59.061  32.187  1.00  0.00           H0.      0
ATOM   4493  HB3 LYS A 290      32.396  58.978  30.564  1.00  0.00           H0.      0
ATOM   4494  CG  LYS A 290      31.529  60.717  31.581  1.00  0.00           C0.      0
ATOM   4495  HG2 LYS A 290      30.802  60.951  30.804  1.00  0.00           H0.      0
ATOM   4496  HG3 LYS A 290      30.946  60.932  32.476  1.00  0.00           H0.      0
ATOM   4497  CD  LYS A 290      32.699  61.685  31.376  1.00  0.00           C0.      0
ATOM   4498  HD2 LYS A 290      33.684  61.364  31.717  1.00  0.00           H0.      0
ATOM   4499  HD3 LYS A 290      32.916  61.839  30.319  1.00  0.00           H0.      0
ATOM   4500  CE  LYS A 290      32.271  62.973  32.084  1.00  0.00           C0.      0
ATOM   4501  HE2 LYS A 290      31.405  63.370  31.554  1.00  0.00           H0.      0
ATOM   4502  HE3 LYS A 290      32.089  62.760  33.137  1.00  0.00           H0.      0
ATOM   4503  NZ  LYS A 290      33.305  64.000  32.023  1.00  0.00           N0.      0
ATOM   4504  HZ1 LYS A 290      33.608  63.991  31.060  1.00  0.00           H0.      0
ATOM   4505  HZ2 LYS A 290      32.961  64.885  32.366  1.00  0.00           H0.      0
ATOM   4506  HZ3 LYS A 290      34.100  63.647  32.537  1.00  0.00           H0.      0
ATOM   4507  C   LYS A 290      29.682  58.362  30.860  1.00  0.00           C0.      0
ATOM   4508  O   LYS A 290      29.682  57.704  29.848  1.00  0.00           O0.      0
ATOM   4509  N   THR A 291      28.738  59.255  31.148  1.00  0.00           N0.      0
ATOM   4510  H   THR A 291      28.890  59.707  32.039  1.00  0.00           H0.      0
ATOM   4511  CA  THR A 291      27.645  59.678  30.203  1.00  0.00           C0.      0
ATOM   4512  HA  THR A 291      26.900  58.898  30.045  1.00  0.00           H0.      0
ATOM   4513  CB  THR A 291      26.849  60.848  30.879  1.00  0.00           C0.      0
ATOM   4514  HB  THR A 291      26.393  60.490  31.801  1.00  0.00           H0.      0
ATOM   4515  CG2 THR A 291      27.657  62.125  31.124  1.00  0.00           C0.      0
ATOM   4516 HG21 THR A 291      27.732  62.771  30.249  1.00  0.00           H0.      0
ATOM   4517 HG22 THR A 291      27.104  62.755  31.821  1.00  0.00           H0.      0
ATOM   4518 HG23 THR A 291      28.667  61.882  31.455  1.00  0.00           H0.      0
ATOM   4519  OG1 THR A 291      25.781  61.283  30.011  1.00  0.00           O0.      0
ATOM   4520  HG1 THR A 291      24.963  60.829  30.227  1.00  0.00           H0.      0
ATOM   4521  C   THR A 291      28.165  60.079  28.827  1.00  0.00           C0.      0
ATOM   4522  O   THR A 291      29.255  60.663  28.733  1.00  0.00           O0.      0
ATOM   4523  N   GLY A 292      27.368  59.695  27.798  1.00  0.00           N0.      0
ATOM   4524  H   GLY A 292      26.418  59.385  27.942  1.00  0.00           H0.      0
ATOM   4525  CA  GLY A 292      27.696  59.793  26.360  1.00  0.00           C0.      0
ATOM   4526  HA2 GLY A 292      28.749  60.054  26.255  1.00  0.00           H0.      0
ATOM   4527  HA3 GLY A 292      27.659  58.871  25.781  1.00  0.00           H0.      0
ATOM   4528  C   GLY A 292      26.958  60.903  25.666  1.00  0.00           C0.      0
ATOM   4529  O   GLY A 292      27.567  61.944  25.427  1.00  0.00           O0.      0
ATOM   4530  OXT GLY A 292      25.707  60.675  25.415  1.00  0.00           O0.      0
ATOM   4531  N'  SAM A 293      47.945  47.601  39.329  1.00  0.00           N0.      0
ATOM   4532  CA' SAM A 293      49.292  47.507  40.016  1.00  0.00           C0.      0
ATOM   4533  C'  SAM A 293      49.849  46.097  40.265  1.00  0.00           C0.      0
ATOM   4534  O'  SAM A 293      49.087  45.141  40.279  1.00  0.00           O0.      0
ATOM   4535  CB  SAM A 293      49.441  48.277  41.369  1.00  0.00           C0.      0
ATOM   4536  CG  SAM A 293      48.857  47.521  42.574  1.00  0.00           C0.      0
ATOM   4537  SD  SAM A 293      49.715  47.913  44.157  1.00  0.00           S0.      0
ATOM   4538  CE  SAM A 293      48.702  46.876  45.267  1.00  0.00           C0.      0
ATOM   4539  C5' SAM A 293      49.116  49.554  44.656  1.00  0.00           C0.      0
ATOM   4540  C4' SAM A 293      49.783  50.714  43.823  1.00  0.00           C0.      0
ATOM   4541  O4' SAM A 293      48.931  51.829  44.172  1.00  0.00           O0.      0
ATOM   4542  C3' SAM A 293      51.263  51.187  44.166  1.00  0.00           C0.      0
ATOM   4543  O3' SAM A 293      52.060  51.147  42.996  1.00  0.00           O0.      0
ATOM   4544  C2' SAM A 293      51.119  52.636  44.727  1.00  0.00           C0.      0
ATOM   4545  O2' SAM A 293      52.233  53.481  44.483  1.00  0.00           O0.      0
[truncated: 6,254,513 more chars]
