# Supplementary material for: Computational Investigation of GNMT-Catalyzed Methyl Transfer Reaction: Integrating MD, QM, and ML Approaches
Source: J Comput Chem. Author manuscript; Available in PMC 2026 Jun 29. (PMC13312424; doi:10.1002/jcc.70434)
Supplement: SI-3 [file NIHMS2188582-supplement-SI-3.zip › MD-frame-pdbs/clustering-P2-1679.pdb]

ATOM      1  N   VAL A   1      57.031  80.851  28.580  1.00  0.00           N0.      0
ATOM      2  H1  VAL A   1      56.931  81.421  27.752  1.00  0.00           H0.      0
ATOM      3  H2  VAL A   1      57.653  81.278  29.252  1.00  0.00           H0.      0
ATOM      4  H3  VAL A   1      56.116  80.938  28.998  1.00  0.00           H0.      0
ATOM      5  CA  VAL A   1      57.269  79.393  28.326  1.00  0.00           C0.      0
ATOM      6  HA  VAL A   1      58.344  79.356  28.152  1.00  0.00           H0.      0
ATOM      7  CB  VAL A   1      56.921  78.488  29.403  1.00  0.00           C0.      0
ATOM      8  HB  VAL A   1      55.865  78.749  29.323  1.00  0.00           H0.      0
ATOM      9  CG1 VAL A   1      57.190  76.944  29.174  1.00  0.00           C0.      0
ATOM     10 HG11 VAL A   1      56.836  76.542  30.123  1.00  0.00           H0.      0
ATOM     11 HG12 VAL A   1      56.563  76.497  28.402  1.00  0.00           H0.      0
ATOM     12 HG13 VAL A   1      58.238  76.801  28.909  1.00  0.00           H0.      0
ATOM     13  CG2 VAL A   1      57.582  79.047  30.701  1.00  0.00           C0.      0
ATOM     14 HG21 VAL A   1      58.652  79.126  30.512  1.00  0.00           H0.      0
ATOM     15 HG22 VAL A   1      57.215  80.032  30.990  1.00  0.00           H0.      0
ATOM     16 HG23 VAL A   1      57.515  78.331  31.520  1.00  0.00           H0.      0
ATOM     17  C   VAL A   1      56.816  78.894  26.970  1.00  0.00           C0.      0
ATOM     18  O   VAL A   1      57.612  78.721  26.025  1.00  0.00           O0.      0
ATOM     19  N   ASP A   2      55.484  78.717  26.786  1.00  0.00           N0.      0
ATOM     20  H   ASP A   2      54.864  78.812  27.578  1.00  0.00           H0.      0
ATOM     21  CA  ASP A   2      54.791  78.318  25.491  1.00  0.00           C0.      0
ATOM     22  HA  ASP A   2      53.725  78.340  25.715  1.00  0.00           H0.      0
ATOM     23  CB  ASP A   2      54.953  79.409  24.405  1.00  0.00           C0.      0
ATOM     24  HB2 ASP A   2      55.958  79.326  23.991  1.00  0.00           H0.      0
ATOM     25  HB3 ASP A   2      54.244  79.113  23.632  1.00  0.00           H0.      0
ATOM     26  CG  ASP A   2      54.631  80.845  24.793  1.00  0.00           C0.      0
ATOM     27  OD1 ASP A   2      55.013  81.673  23.891  1.00  0.00           O0.      0
ATOM     28  OD2 ASP A   2      54.057  81.238  25.830  1.00  0.00           O0.      0
ATOM     29  C   ASP A   2      55.022  76.855  25.030  1.00  0.00           C0.      0
ATOM     30  O   ASP A   2      54.465  76.454  23.982  1.00  0.00           O0.      0
ATOM     31  N   SER A   3      55.703  76.007  25.741  1.00  0.00           N0.      0
ATOM     32  H   SER A   3      56.194  76.437  26.512  1.00  0.00           H0.      0
ATOM     33  CA  SER A   3      55.742  74.543  25.593  1.00  0.00           C0.      0
ATOM     34  HA  SER A   3      56.256  74.301  24.663  1.00  0.00           H0.      0
ATOM     35  CB  SER A   3      56.491  73.937  26.743  1.00  0.00           C0.      0
ATOM     36  HB2 SER A   3      57.461  74.383  26.964  1.00  0.00           H0.      0
ATOM     37  HB3 SER A   3      55.992  74.020  27.709  1.00  0.00           H0.      0
ATOM     38  OG  SER A   3      56.838  72.568  26.401  1.00  0.00           O0.      0
ATOM     39  HG  SER A   3      57.784  72.573  26.238  1.00  0.00           H0.      0
ATOM     40  C   SER A   3      54.420  73.869  25.264  1.00  0.00           C0.      0
ATOM     41  O   SER A   3      53.459  74.075  25.958  1.00  0.00           O0.      0
ATOM     42  N   VAL A   4      54.383  72.858  24.395  1.00  0.00           N0.      0
ATOM     43  H   VAL A   4      55.234  72.536  23.956  1.00  0.00           H0.      0
ATOM     44  CA  VAL A   4      53.187  72.106  24.022  1.00  0.00           C0.      0
ATOM     45  HA  VAL A   4      52.285  72.644  24.312  1.00  0.00           H0.      0
ATOM     46  CB  VAL A   4      53.027  71.754  22.525  1.00  0.00           C0.      0
ATOM     47  HB  VAL A   4      52.061  71.332  22.249  1.00  0.00           H0.      0
ATOM     48  CG1 VAL A   4      52.959  73.052  21.736  1.00  0.00           C0.      0
ATOM     49 HG11 VAL A   4      53.890  73.593  21.906  1.00  0.00           H0.      0
ATOM     50 HG12 VAL A   4      52.741  72.814  20.695  1.00  0.00           H0.      0
ATOM     51 HG13 VAL A   4      52.202  73.689  22.193  1.00  0.00           H0.      0
ATOM     52  CG2 VAL A   4      54.092  70.869  21.922  1.00  0.00           C0.      0
ATOM     53 HG21 VAL A   4      55.061  71.138  22.343  1.00  0.00           H0.      0
ATOM     54 HG22 VAL A   4      53.814  69.838  22.139  1.00  0.00           H0.      0
ATOM     55 HG23 VAL A   4      54.316  70.992  20.863  1.00  0.00           H0.      0
ATOM     56  C   VAL A   4      53.181  70.769  24.791  1.00  0.00           C0.      0
ATOM     57  O   VAL A   4      54.190  70.376  25.326  1.00  0.00           O0.      0
ATOM     58  N   TYR A   5      52.015  70.111  24.842  1.00  0.00           N0.      0
ATOM     59  H   TYR A   5      51.229  70.329  24.246  1.00  0.00           H0.      0
ATOM     60  CA  TYR A   5      51.862  68.844  25.577  1.00  0.00           C0.      0
ATOM     61  HA  TYR A   5      52.522  68.777  26.442  1.00  0.00           H0.      0
ATOM     62  CB  TYR A   5      50.442  68.806  26.159  1.00  0.00           C0.      0
ATOM     63  HB2 TYR A   5      49.701  68.912  25.366  1.00  0.00           H0.      0
ATOM     64  HB3 TYR A   5      50.326  67.803  26.569  1.00  0.00           H0.      0
ATOM     65  CG  TYR A   5      50.172  69.776  27.351  1.00  0.00           C0.      0
ATOM     66  CD1 TYR A   5      50.523  69.373  28.660  1.00  0.00           C0.      0
ATOM     67  HD1 TYR A   5      50.756  68.321  28.735  1.00  0.00           H0.      0
ATOM     68  CE1 TYR A   5      50.266  70.271  29.781  1.00  0.00           C0.      0
ATOM     69  HE1 TYR A   5      50.602  70.031  30.779  1.00  0.00           H0.      0
ATOM     70  CZ  TYR A   5      49.574  71.483  29.515  1.00  0.00           C0.      0
ATOM     71  OH  TYR A   5      49.276  72.321  30.490  1.00  0.00           O0.      0
ATOM     72  HH  TYR A   5      48.919  73.188  30.283  1.00  0.00           H0.      0
ATOM     73  CE2 TYR A   5      49.202  71.786  28.187  1.00  0.00           C0.      0
ATOM     74  HE2 TYR A   5      48.763  72.753  27.991  1.00  0.00           H0.      0
ATOM     75  CD2 TYR A   5      49.583  70.988  27.111  1.00  0.00           C0.      0
ATOM     76  HD2 TYR A   5      49.508  71.316  26.084  1.00  0.00           H0.      0
ATOM     77  C   TYR A   5      52.065  67.659  24.588  1.00  0.00           C0.      0
ATOM     78  O   TYR A   5      52.048  67.808  23.318  1.00  0.00           O0.      0
ATOM     79  N   ARG A   6      52.324  66.426  25.084  1.00  0.00           N0.      0
ATOM     80  H   ARG A   6      52.385  66.358  26.090  1.00  0.00           H0.      0
ATOM     81  CA  ARG A   6      52.654  65.154  24.386  1.00  0.00           C0.      0
ATOM     82  HA  ARG A   6      53.567  65.423  23.856  1.00  0.00           H0.      0
ATOM     83  CB  ARG A   6      52.998  64.216  25.506  1.00  0.00           C0.      0
ATOM     84  HB2 ARG A   6      53.583  64.709  26.282  1.00  0.00           H0.      0
ATOM     85  HB3 ARG A   6      52.065  63.838  25.924  1.00  0.00           H0.      0
ATOM     86  CG  ARG A   6      53.890  63.040  25.100  1.00  0.00           C0.      0
ATOM     87  HG2 ARG A   6      54.508  63.391  24.273  1.00  0.00           H0.      0
ATOM     88  HG3 ARG A   6      54.496  62.860  25.987  1.00  0.00           H0.      0
ATOM     89  CD  ARG A   6      53.182  61.849  24.759  1.00  0.00           C0.      0
ATOM     90  HD2 ARG A   6      52.504  62.117  23.949  1.00  0.00           H0.      0
ATOM     91  HD3 ARG A   6      53.877  61.035  24.554  1.00  0.00           H0.      0
ATOM     92  NE  ARG A   6      52.465  61.282  25.879  1.00  0.00           N0.      0
ATOM     93  HE  ARG A   6      52.710  61.504  26.834  1.00  0.00           H0.      0
ATOM     94  CZ  ARG A   6      51.647  60.213  25.733  1.00  0.00           C0.      0
ATOM     95  NH1 ARG A   6      51.306  59.448  26.727  1.00  0.00           N0.      0
ATOM     96 HH11 ARG A   6      51.466  59.653  27.703  1.00  0.00           H0.      0
ATOM     97 HH12 ARG A   6      50.837  58.567  26.569  1.00  0.00           H0.      0
ATOM     98  NH2 ARG A   6      51.165  59.892  24.584  1.00  0.00           N0.      0
ATOM     99 HH21 ARG A   6      51.224  60.448  23.742  1.00  0.00           H0.      0
ATOM    100 HH22 ARG A   6      50.615  59.048  24.514  1.00  0.00           H0.      0
ATOM    101  C   ARG A   6      51.531  64.678  23.431  1.00  0.00           C0.      0
ATOM    102  O   ARG A   6      51.876  63.993  22.489  1.00  0.00           O0.      0
ATOM    103  N   THR A   7      50.289  65.104  23.637  1.00  0.00           N0.      0
ATOM    104  H   THR A   7      50.131  65.781  24.369  1.00  0.00           H0.      0
ATOM    105  CA  THR A   7      49.150  64.899  22.705  1.00  0.00           C0.      0
ATOM    106  HA  THR A   7      49.549  65.065  21.705  1.00  0.00           H0.      0
ATOM    107  CB  THR A   7      48.604  63.467  22.653  1.00  0.00           C0.      0
ATOM    108  HB  THR A   7      49.484  62.823  22.660  1.00  0.00           H0.      0
ATOM    109  CG2 THR A   7      47.693  63.069  23.775  1.00  0.00           C0.      0
ATOM    110 HG21 THR A   7      48.035  63.312  24.781  1.00  0.00           H0.      0
ATOM    111 HG22 THR A   7      46.750  63.583  23.588  1.00  0.00           H0.      0
ATOM    112 HG23 THR A   7      47.539  61.995  23.668  1.00  0.00           H0.      0
ATOM    113  OG1 THR A   7      47.872  63.198  21.478  1.00  0.00           O0.      0
ATOM    114  HG1 THR A   7      47.159  63.821  21.316  1.00  0.00           H0.      0
ATOM    115  C   THR A   7      48.058  65.890  22.984  1.00  0.00           C0.      0
ATOM    116  O   THR A   7      47.358  66.239  21.999  1.00  0.00           O0.      0
ATOM    117  N   ARG A   8      47.974  66.442  24.209  1.00  0.00           N0.      0
ATOM    118  H   ARG A   8      48.659  66.170  24.900  1.00  0.00           H0.      0
ATOM    119  CA  ARG A   8      46.853  67.254  24.690  1.00  0.00           C0.      0
ATOM    120  HA  ARG A   8      45.925  66.707  24.520  1.00  0.00           H0.      0
ATOM    121  CB  ARG A   8      47.053  67.531  26.169  1.00  0.00           C0.      0
ATOM    122  HB2 ARG A   8      47.409  66.664  26.725  1.00  0.00           H0.      0
ATOM    123  HB3 ARG A   8      47.779  68.344  26.178  1.00  0.00           H0.      0
ATOM    124  CG  ARG A   8      45.790  68.051  26.857  1.00  0.00           C0.      0
ATOM    125  HG2 ARG A   8      45.383  68.884  26.283  1.00  0.00           H0.      0
ATOM    126  HG3 ARG A   8      45.043  67.261  26.774  1.00  0.00           H0.      0
ATOM    127  CD  ARG A   8      45.931  68.557  28.333  1.00  0.00           C0.      0
ATOM    128  HD2 ARG A   8      46.737  69.288  28.275  1.00  0.00           H0.      0
ATOM    129  HD3 ARG A   8      45.084  69.195  28.588  1.00  0.00           H0.      0
ATOM    130  NE  ARG A   8      46.121  67.383  29.327  1.00  0.00           N0.      0
ATOM    131  HE  ARG A   8      45.717  66.498  29.055  1.00  0.00           H0.      0
ATOM    132  CZ  ARG A   8      46.715  67.426  30.484  1.00  0.00           C0.      0
ATOM    133  NH1 ARG A   8      46.653  66.257  31.249  1.00  0.00           N0.      0
ATOM    134 HH11 ARG A   8      45.885  65.628  31.063  1.00  0.00           H0.      0
ATOM    135 HH12 ARG A   8      47.152  66.162  32.121  1.00  0.00           H0.      0
ATOM    136  NH2 ARG A   8      47.311  68.503  30.939  1.00  0.00           N0.      0
ATOM    137 HH21 ARG A   8      47.117  69.380  30.477  1.00  0.00           H0.      0
ATOM    138 HH22 ARG A   8      47.914  68.413  31.745  1.00  0.00           H0.      0
ATOM    139  C   ARG A   8      46.730  68.524  23.831  1.00  0.00           C0.      0
ATOM    140  O   ARG A   8      47.677  69.298  23.627  1.00  0.00           O0.      0
ATOM    141  N   SER A   9      45.494  68.922  23.479  1.00  0.00           N0.      0
ATOM    142  H   SER A   9      44.744  68.321  23.791  1.00  0.00           H0.      0
ATOM    143  CA  SER A   9      45.191  70.325  23.064  1.00  0.00           C0.      0
ATOM    144  HA  SER A   9      45.891  70.568  22.264  1.00  0.00           H0.      0
ATOM    145  CB  SER A   9      43.825  70.544  22.452  1.00  0.00           C0.      0
ATOM    146  HB2 SER A   9      43.776  69.846  21.616  1.00  0.00           H0.      0
ATOM    147  HB3 SER A   9      42.984  70.416  23.134  1.00  0.00           H0.      0
ATOM    148  OG  SER A   9      43.638  71.827  22.075  1.00  0.00           O0.      0
ATOM    149  HG  SER A   9      43.782  71.946  21.134  1.00  0.00           H0.      0
ATOM    150  C   SER A   9      45.329  71.446  24.149  1.00  0.00           C0.      0
ATOM    151  O   SER A   9      44.731  71.301  25.300  1.00  0.00           O0.      0
ATOM    152  N   LEU A  10      46.009  72.615  23.854  1.00  0.00           N0.      0
ATOM    153  H   LEU A  10      46.309  72.701  22.893  1.00  0.00           H0.      0
ATOM    154  CA  LEU A  10      45.943  73.815  24.686  1.00  0.00           C0.      0
ATOM    155  HA  LEU A  10      46.454  73.579  25.620  1.00  0.00           H0.      0
ATOM    156  CB  LEU A  10      46.747  74.826  23.881  1.00  0.00           C0.      0
ATOM    157  HB2 LEU A  10      46.295  75.015  22.907  1.00  0.00           H0.      0
ATOM    158  HB3 LEU A  10      46.740  75.763  24.439  1.00  0.00           H0.      0
ATOM    159  CG  LEU A  10      48.199  74.423  23.639  1.00  0.00           C0.      0
ATOM    160  HG  LEU A  10      48.397  73.514  23.072  1.00  0.00           H0.      0
ATOM    161  CD1 LEU A  10      48.963  75.598  22.971  1.00  0.00           C0.      0
ATOM    162 HD11 LEU A  10      48.789  76.501  23.557  1.00  0.00           H0.      0
ATOM    163 HD12 LEU A  10      50.038  75.421  22.993  1.00  0.00           H0.      0
ATOM    164 HD13 LEU A  10      48.601  75.704  21.948  1.00  0.00           H0.      0
ATOM    165  CD2 LEU A  10      48.906  74.230  25.021  1.00  0.00           C0.      0
ATOM    166 HD21 LEU A  10      48.953  75.142  25.616  1.00  0.00           H0.      0
ATOM    167 HD22 LEU A  10      48.553  73.360  25.575  1.00  0.00           H0.      0
ATOM    168 HD23 LEU A  10      49.928  73.911  24.818  1.00  0.00           H0.      0
ATOM    169  C   LEU A  10      44.480  74.316  24.864  1.00  0.00           C0.      0
ATOM    170  O   LEU A  10      44.283  75.049  25.767  1.00  0.00           O0.      0
ATOM    171  N   GLY A  11      43.429  73.727  24.315  1.00  0.00           N0.      0
ATOM    172  H   GLY A  11      43.671  73.139  23.531  1.00  0.00           H0.      0
ATOM    173  CA  GLY A  11      42.069  74.191  24.420  1.00  0.00           C0.      0
ATOM    174  HA2 GLY A  11      41.984  75.273  24.523  1.00  0.00           H0.      0
ATOM    175  HA3 GLY A  11      41.641  73.953  23.446  1.00  0.00           H0.      0
ATOM    176  C   GLY A  11      41.170  73.628  25.536  1.00  0.00           C0.      0
ATOM    177  O   GLY A  11      39.952  73.967  25.451  1.00  0.00           O0.      0
ATOM    178  N   VAL A  12      41.691  72.759  26.340  1.00  0.00           N0.      0
ATOM    179  H   VAL A  12      42.644  72.487  26.145  1.00  0.00           H0.      0
ATOM    180  CA  VAL A  12      40.881  71.918  27.294  1.00  0.00           C0.      0
ATOM    181  HA  VAL A  12      39.883  72.333  27.431  1.00  0.00           H0.      0
ATOM    182  CB  VAL A  12      40.828  70.509  26.707  1.00  0.00           C0.      0
ATOM    183  HB  VAL A  12      40.437  69.840  27.474  1.00  0.00           H0.      0
ATOM    184  CG1 VAL A  12      39.898  70.453  25.529  1.00  0.00           C0.      0
ATOM    185 HG11 VAL A  12      38.935  70.870  25.825  1.00  0.00           H0.      0
ATOM    186 HG12 VAL A  12      40.297  70.957  24.649  1.00  0.00           H0.      0
ATOM    187 HG13 VAL A  12      39.792  69.368  25.503  1.00  0.00           H0.      0
ATOM    188  CG2 VAL A  12      42.225  69.959  26.202  1.00  0.00           C0.      0
ATOM    189 HG21 VAL A  12      42.995  70.221  26.928  1.00  0.00           H0.      0
ATOM    190 HG22 VAL A  12      42.142  68.872  26.180  1.00  0.00           H0.      0
ATOM    191 HG23 VAL A  12      42.525  70.276  25.203  1.00  0.00           H0.      0
ATOM    192  C   VAL A  12      41.578  71.921  28.690  1.00  0.00           C0.      0
ATOM    193  O   VAL A  12      42.618  72.539  28.821  1.00  0.00           O0.      0
ATOM    194  N   ALA A  13      40.866  71.425  29.717  1.00  0.00           N0.      0
ATOM    195  H   ALA A  13      40.065  70.869  29.452  1.00  0.00           H0.      0
ATOM    196  CA  ALA A  13      41.455  71.356  31.010  1.00  0.00           C0.      0
ATOM    197  HA  ALA A  13      41.883  72.348  31.156  1.00  0.00           H0.      0
ATOM    198  CB  ALA A  13      40.313  71.184  32.031  1.00  0.00           C0.      0
ATOM    199  HB1 ALA A  13      40.666  71.033  33.051  1.00  0.00           H0.      0
ATOM    200  HB2 ALA A  13      39.809  72.145  31.928  1.00  0.00           H0.      0
ATOM    201  HB3 ALA A  13      39.550  70.423  31.863  1.00  0.00           H0.      0
ATOM    202  C   ALA A  13      42.526  70.239  31.178  1.00  0.00           C0.      0
ATOM    203  O   ALA A  13      42.539  69.268  30.368  1.00  0.00           O0.      0
ATOM    204  N   ALA A  14      43.381  70.347  32.206  1.00  0.00           N0.      0
ATOM    205  H   ALA A  14      43.370  71.190  32.762  1.00  0.00           H0.      0
ATOM    206  CA  ALA A  14      44.126  69.255  32.725  1.00  0.00           C0.      0
ATOM    207  HA  ALA A  14      44.506  68.732  31.847  1.00  0.00           H0.      0
ATOM    208  CB  ALA A  14      45.348  69.824  33.501  1.00  0.00           C0.      0
ATOM    209  HB1 ALA A  14      44.978  70.186  34.461  1.00  0.00           H0.      0
ATOM    210  HB2 ALA A  14      46.056  69.010  33.654  1.00  0.00           H0.      0
ATOM    211  HB3 ALA A  14      45.756  70.686  32.974  1.00  0.00           H0.      0
ATOM    212  C   ALA A  14      43.315  68.237  33.615  1.00  0.00           C0.      0
ATOM    213  O   ALA A  14      42.405  68.615  34.309  1.00  0.00           O0.      0
ATOM    214  N   GLU A  15      43.703  66.938  33.572  1.00  0.00           N0.      0
ATOM    215  H   GLU A  15      44.477  66.631  33.001  1.00  0.00           H0.      0
ATOM    216  CA  GLU A  15      43.121  65.875  34.508  1.00  0.00           C0.      0
ATOM    217  HA  GLU A  15      42.068  66.156  34.500  1.00  0.00           H0.      0
ATOM    218  CB  GLU A  15      43.205  64.482  33.964  1.00  0.00           C0.      0
ATOM    219  HB2 GLU A  15      44.223  64.125  33.803  1.00  0.00           H0.      0
ATOM    220  HB3 GLU A  15      42.707  63.810  34.662  1.00  0.00           H0.      0
ATOM    221  CG  GLU A  15      42.451  64.247  32.645  1.00  0.00           C0.      0
ATOM    222  HG2 GLU A  15      42.484  63.165  32.516  1.00  0.00           H0.      0
ATOM    223  HG3 GLU A  15      41.419  64.563  32.792  1.00  0.00           H0.      0
ATOM    224  CD  GLU A  15      43.005  64.890  31.340  1.00  0.00           C0.      0
ATOM    225  OE1 GLU A  15      44.228  64.906  31.180  1.00  0.00           O0.      0
ATOM    226  OE2 GLU A  15      42.118  65.361  30.562  1.00  0.00           O0.      0
ATOM    227  C   GLU A  15      43.826  65.945  35.951  1.00  0.00           C0.      0
ATOM    228  O   GLU A  15      44.926  66.466  36.003  1.00  0.00           O0.      0
ATOM    229  N   GLY A  16      43.113  65.550  37.023  1.00  0.00           N0.      0
ATOM    230  H   GLY A  16      42.302  64.953  36.946  1.00  0.00           H0.      0
ATOM    231  CA  GLY A  16      43.711  65.255  38.361  1.00  0.00           C0.      0
ATOM    232  HA2 GLY A  16      44.018  66.184  38.841  1.00  0.00           H0.      0
ATOM    233  HA3 GLY A  16      42.868  64.788  38.870  1.00  0.00           H0.      0
ATOM    234  C   GLY A  16      44.851  64.231  38.506  1.00  0.00           C0.      0
ATOM    235  O   GLY A  16      44.914  63.363  37.683  1.00  0.00           O0.      0
ATOM    236  N   ILE A  17      45.708  64.403  39.446  1.00  0.00           N0.      0
ATOM    237  H   ILE A  17      45.337  65.004  40.168  1.00  0.00           H0.      0
ATOM    238  CA  ILE A  17      46.961  63.623  39.630  1.00  0.00           C0.      0
ATOM    239  HA  ILE A  17      47.240  63.144  38.692  1.00  0.00           H0.      0
ATOM    240  CB  ILE A  17      48.090  64.579  40.050  1.00  0.00           C0.      0
ATOM    241  HB  ILE A  17      47.681  65.015  40.961  1.00  0.00           H0.      0
ATOM    242  CG2 ILE A  17      49.322  63.731  40.496  1.00  0.00           C0.      0
ATOM    243 HG21 ILE A  17      49.788  63.187  39.675  1.00  0.00           H0.      0
ATOM    244 HG22 ILE A  17      50.197  64.298  40.813  1.00  0.00           H0.      0
ATOM    245 HG23 ILE A  17      49.080  63.095  41.347  1.00  0.00           H0.      0
ATOM    246  CG1 ILE A  17      48.492  65.694  39.010  1.00  0.00           C0.      0
ATOM    247 HG12 ILE A  17      47.584  66.263  38.812  1.00  0.00           H0.      0
ATOM    248 HG13 ILE A  17      49.322  66.266  39.425  1.00  0.00           H0.      0
ATOM    249  CD1 ILE A  17      48.966  65.200  37.641  1.00  0.00           C0.      0
ATOM    250 HD11 ILE A  17      49.173  66.008  36.940  1.00  0.00           H0.      0
ATOM    251 HD12 ILE A  17      49.824  64.548  37.805  1.00  0.00           H0.      0
ATOM    252 HD13 ILE A  17      48.251  64.535  37.157  1.00  0.00           H0.      0
ATOM    253  C   ILE A  17      46.668  62.548  40.729  1.00  0.00           C0.      0
ATOM    254  O   ILE A  17      46.459  62.930  41.890  1.00  0.00           O0.      0
ATOM    255  N   PRO A  18      46.555  61.229  40.416  1.00  0.00           N0.      0
ATOM    256  CD  PRO A  18      46.553  60.706  39.089  1.00  0.00           C0.      0
ATOM    257  HD2 PRO A  18      47.546  60.312  38.871  1.00  0.00           H0.      0
ATOM    258  HD3 PRO A  18      46.237  61.383  38.296  1.00  0.00           H0.      0
ATOM    259  CG  PRO A  18      45.528  59.607  39.218  1.00  0.00           C0.      0
ATOM    260  HG2 PRO A  18      45.587  58.865  38.422  1.00  0.00           H0.      0
ATOM    261  HG3 PRO A  18      44.504  59.952  39.363  1.00  0.00           H0.      0
ATOM    262  CB  PRO A  18      45.896  58.968  40.533  1.00  0.00           C0.      0
ATOM    263  HB2 PRO A  18      46.708  58.252  40.407  1.00  0.00           H0.      0
ATOM    264  HB3 PRO A  18      45.014  58.482  40.950  1.00  0.00           H0.      0
ATOM    265  CA  PRO A  18      46.391  60.181  41.403  1.00  0.00           C0.      0
ATOM    266  HA  PRO A  18      45.554  60.455  42.045  1.00  0.00           H0.      0
ATOM    267  C   PRO A  18      47.744  59.814  42.132  1.00  0.00           C0.      0
ATOM    268  O   PRO A  18      47.642  59.109  43.082  1.00  0.00           O0.      0
ATOM    269  N   ASP A  19      48.917  60.274  41.762  1.00  0.00           N0.      0
ATOM    270  H   ASP A  19      48.937  60.762  40.877  1.00  0.00           H0.      0
ATOM    271  CA  ASP A  19      50.246  59.949  42.348  1.00  0.00           C0.      0
ATOM    272  HA  ASP A  19      50.313  58.861  42.322  1.00  0.00           H0.      0
ATOM    273  CB  ASP A  19      51.397  60.379  41.368  1.00  0.00           C0.      0
ATOM    274  HB2 ASP A  19      51.202  59.912  40.403  1.00  0.00           H0.      0
ATOM    275  HB3 ASP A  19      51.272  61.452  41.225  1.00  0.00           H0.      0
ATOM    276  CG  ASP A  19      52.778  59.995  41.826  1.00  0.00           C0.      0
ATOM    277  OD1 ASP A  19      53.818  60.558  41.458  1.00  0.00           O0.      0
ATOM    278  OD2 ASP A  19      52.813  59.021  42.618  1.00  0.00           O0.      0
ATOM    279  C   ASP A  19      50.389  60.416  43.812  1.00  0.00           C0.      0
ATOM    280  O   ASP A  19      50.063  61.557  44.127  1.00  0.00           O0.      0
ATOM    281  N   GLN A  20      50.944  59.554  44.627  1.00  0.00           N0.      0
ATOM    282  H   GLN A  20      51.227  58.669  44.232  1.00  0.00           H0.      0
ATOM    283  CA  GLN A  20      51.243  59.813  46.028  1.00  0.00           C0.      0
ATOM    284  HA  GLN A  20      51.312  60.895  46.142  1.00  0.00           H0.      0
ATOM    285  CB  GLN A  20      50.117  59.326  46.913  1.00  0.00           C0.      0
ATOM    286  HB2 GLN A  20      50.113  58.236  46.907  1.00  0.00           H0.      0
ATOM    287  HB3 GLN A  20      50.420  59.479  47.949  1.00  0.00           H0.      0
ATOM    288  CG  GLN A  20      48.685  59.834  46.650  1.00  0.00           C0.      0
ATOM    289  HG2 GLN A  20      48.707  60.910  46.476  1.00  0.00           H0.      0
ATOM    290  HG3 GLN A  20      48.416  59.386  45.693  1.00  0.00           H0.      0
ATOM    291  CD  GLN A  20      47.757  59.636  47.785  1.00  0.00           C0.      0
ATOM    292  OE1 GLN A  20      48.162  59.624  48.964  1.00  0.00           O0.      0
ATOM    293  NE2 GLN A  20      46.471  59.600  47.481  1.00  0.00           N0.      0
ATOM    294 HE21 GLN A  20      45.837  59.430  48.249  1.00  0.00           H0.      0
ATOM    295 HE22 GLN A  20      46.148  59.661  46.526  1.00  0.00           H0.      0
ATOM    296  C   GLN A  20      52.634  59.342  46.422  1.00  0.00           C0.      0
ATOM    297  O   GLN A  20      53.004  59.275  47.616  1.00  0.00           O0.      0
ATOM    298  N   TYR A  21      53.459  58.958  45.420  1.00  0.00           N0.      0
ATOM    299  H   TYR A  21      53.150  58.979  44.458  1.00  0.00           H0.      0
ATOM    300  CA  TYR A  21      54.763  58.242  45.561  1.00  0.00           C0.      0
ATOM    301  HA  TYR A  21      54.959  57.912  46.581  1.00  0.00           H0.      0
ATOM    302  CB  TYR A  21      54.725  56.928  44.755  1.00  0.00           C0.      0
ATOM    303  HB2 TYR A  21      54.894  57.156  43.703  1.00  0.00           H0.      0
ATOM    304  HB3 TYR A  21      55.486  56.243  45.130  1.00  0.00           H0.      0
ATOM    305  CG  TYR A  21      53.425  56.150  45.006  1.00  0.00           C0.      0
ATOM    306  CD1 TYR A  21      52.462  56.087  43.987  1.00  0.00           C0.      0
ATOM    307  HD1 TYR A  21      52.691  56.702  43.129  1.00  0.00           H0.      0
ATOM    308  CE1 TYR A  21      51.335  55.198  44.035  1.00  0.00           C0.      0
ATOM    309  HE1 TYR A  21      50.749  55.137  43.130  1.00  0.00           H0.      0
ATOM    310  CZ  TYR A  21      51.185  54.397  45.224  1.00  0.00           C0.      0
ATOM    311  OH  TYR A  21      50.160  53.507  45.272  1.00  0.00           O0.      0
ATOM    312  HH  TYR A  21      49.419  53.693  44.691  1.00  0.00           H0.      0
ATOM    313  CE2 TYR A  21      52.092  54.542  46.282  1.00  0.00           C0.      0
ATOM    314  HE2 TYR A  21      52.019  53.802  47.065  1.00  0.00           H0.      0
ATOM    315  CD2 TYR A  21      53.252  55.349  46.131  1.00  0.00           C0.      0
ATOM    316  HD2 TYR A  21      53.934  55.496  46.956  1.00  0.00           H0.      0
ATOM    317  C   TYR A  21      56.014  59.118  45.049  1.00  0.00           C0.      0
ATOM    318  O   TYR A  21      57.134  58.581  44.814  1.00  0.00           O0.      0
ATOM    319  N   ALA A  22      55.870  60.442  44.734  1.00  0.00           N0.      0
ATOM    320  H   ALA A  22      54.990  60.873  44.979  1.00  0.00           H0.      0
ATOM    321  CA  ALA A  22      56.762  61.243  43.846  1.00  0.00           C0.      0
ATOM    322  HA  ALA A  22      56.858  60.625  42.953  1.00  0.00           H0.      0
ATOM    323  CB  ALA A  22      56.004  62.523  43.579  1.00  0.00           C0.      0
ATOM    324  HB1 ALA A  22      55.104  62.268  43.019  1.00  0.00           H0.      0
ATOM    325  HB2 ALA A  22      55.649  63.031  44.476  1.00  0.00           H0.      0
ATOM    326  HB3 ALA A  22      56.620  63.244  43.042  1.00  0.00           H0.      0
ATOM    327  C   ALA A  22      58.192  61.541  44.447  1.00  0.00           C0.      0
ATOM    328  O   ALA A  22      59.059  61.982  43.657  1.00  0.00           O0.      0
ATOM    329  N   ASP A  23      58.385  61.279  45.749  1.00  0.00           N0.      0
ATOM    330  H   ASP A  23      57.585  60.958  46.275  1.00  0.00           H0.      0
ATOM    331  CA  ASP A  23      59.627  61.670  46.476  1.00  0.00           C0.      0
ATOM    332  HA  ASP A  23      60.099  62.426  45.848  1.00  0.00           H0.      0
ATOM    333  CB  ASP A  23      59.140  62.024  47.864  1.00  0.00           C0.      0
ATOM    334  HB2 ASP A  23      59.867  62.726  48.271  1.00  0.00           H0.      0
ATOM    335  HB3 ASP A  23      58.178  62.515  47.721  1.00  0.00           H0.      0
ATOM    336  CG  ASP A  23      59.014  60.802  48.846  1.00  0.00           C0.      0
ATOM    337  OD1 ASP A  23      58.589  59.674  48.452  1.00  0.00           O0.      0
ATOM    338  OD2 ASP A  23      59.400  61.010  49.990  1.00  0.00           O0.      0
ATOM    339  C   ASP A  23      60.695  60.527  46.406  1.00  0.00           C0.      0
ATOM    340  O   ASP A  23      61.795  60.639  47.013  1.00  0.00           O0.      0
ATOM    341  N   GLY A  24      60.363  59.348  45.849  1.00  0.00           N0.      0
ATOM    342  H   GLY A  24      59.427  59.177  45.511  1.00  0.00           H0.      0
ATOM    343  CA  GLY A  24      61.075  58.086  45.791  1.00  0.00           C0.      0
ATOM    344  HA2 GLY A  24      60.417  57.417  45.237  1.00  0.00           H0.      0
ATOM    345  HA3 GLY A  24      61.955  58.321  45.193  1.00  0.00           H0.      0
ATOM    346  C   GLY A  24      61.581  57.446  47.141  1.00  0.00           C0.      0
ATOM    347  O   GLY A  24      61.933  56.322  47.078  1.00  0.00           O0.      0
ATOM    348  N   GLU A  25      61.331  58.015  48.338  1.00  0.00           N0.      0
ATOM    349  H   GLU A  25      60.920  58.936  48.395  1.00  0.00           H0.      0
ATOM    350  CA  GLU A  25      61.603  57.306  49.581  1.00  0.00           C0.      0
ATOM    351  HA  GLU A  25      62.483  56.664  49.525  1.00  0.00           H0.      0
ATOM    352  CB  GLU A  25      61.902  58.406  50.585  1.00  0.00           C0.      0
ATOM    353  HB2 GLU A  25      61.022  59.038  50.470  1.00  0.00           H0.      0
ATOM    354  HB3 GLU A  25      61.832  58.014  51.599  1.00  0.00           H0.      0
ATOM    355  CG  GLU A  25      63.222  59.226  50.264  1.00  0.00           C0.      0
ATOM    356  HG2 GLU A  25      62.943  59.994  49.542  1.00  0.00           H0.      0
ATOM    357  HG3 GLU A  25      63.395  59.853  51.139  1.00  0.00           H0.      0
ATOM    358  CD  GLU A  25      64.336  58.423  49.671  1.00  0.00           C0.      0
ATOM    359  OE1 GLU A  25      64.676  57.394  50.262  1.00  0.00           O0.      0
ATOM    360  OE2 GLU A  25      64.982  58.846  48.730  1.00  0.00           O0.      0
ATOM    361  C   GLU A  25      60.542  56.337  50.125  1.00  0.00           C0.      0
ATOM    362  O   GLU A  25      60.914  55.315  50.843  1.00  0.00           O0.      0
ATOM    363  N   ALA A  26      59.303  56.503  49.648  1.00  0.00           N0.      0
ATOM    364  H   ALA A  26      59.046  57.290  49.069  1.00  0.00           H0.      0
ATOM    365  CA  ALA A  26      58.325  55.492  49.770  1.00  0.00           C0.      0
ATOM    366  HA  ALA A  26      58.482  55.077  50.766  1.00  0.00           H0.      0
ATOM    367  CB  ALA A  26      56.915  56.025  49.673  1.00  0.00           C0.      0
ATOM    368  HB1 ALA A  26      56.790  56.356  48.642  1.00  0.00           H0.      0
ATOM    369  HB2 ALA A  26      56.249  55.211  49.959  1.00  0.00           H0.      0
ATOM    370  HB3 ALA A  26      56.744  56.879  50.328  1.00  0.00           H0.      0
ATOM    371  C   ALA A  26      58.468  54.237  48.826  1.00  0.00           C0.      0
ATOM    372  O   ALA A  26      58.357  53.071  49.260  1.00  0.00           O0.      0
ATOM    373  N   ALA A  27      58.835  54.466  47.563  1.00  0.00           N0.      0
ATOM    374  H   ALA A  27      58.849  55.428  47.256  1.00  0.00           H0.      0
ATOM    375  CA  ALA A  27      59.295  53.471  46.553  1.00  0.00           C0.      0
ATOM    376  HA  ALA A  27      58.484  52.806  46.257  1.00  0.00           H0.      0
ATOM    377  CB  ALA A  27      59.642  54.309  45.283  1.00  0.00           C0.      0
ATOM    378  HB1 ALA A  27      60.147  53.623  44.603  1.00  0.00           H0.      0
ATOM    379  HB2 ALA A  27      58.838  54.745  44.691  1.00  0.00           H0.      0
ATOM    380  HB3 ALA A  27      60.304  55.129  45.560  1.00  0.00           H0.      0
ATOM    381  C   ALA A  27      60.489  52.716  47.059  1.00  0.00           C0.      0
ATOM    382  O   ALA A  27      60.676  51.521  46.800  1.00  0.00           O0.      0
ATOM    383  N   ARG A  28      61.451  53.308  47.846  1.00  0.00           N0.      0
ATOM    384  H   ARG A  28      61.477  54.318  47.855  1.00  0.00           H0.      0
ATOM    385  CA  ARG A  28      62.618  52.701  48.456  1.00  0.00           C0.      0
ATOM    386  HA  ARG A  28      63.104  52.117  47.674  1.00  0.00           H0.      0
ATOM    387  CB  ARG A  28      63.614  53.715  48.909  1.00  0.00           C0.      0
ATOM    388  HB2 ARG A  28      63.684  54.562  48.226  1.00  0.00           H0.      0
ATOM    389  HB3 ARG A  28      63.440  53.932  49.963  1.00  0.00           H0.      0
ATOM    390  CG  ARG A  28      65.008  53.112  48.777  1.00  0.00           C0.      0
ATOM    391  HG2 ARG A  28      65.143  52.078  49.094  1.00  0.00           H0.      0
ATOM    392  HG3 ARG A  28      65.170  53.229  47.705  1.00  0.00           H0.      0
ATOM    393  CD  ARG A  28      66.013  53.990  49.608  1.00  0.00           C0.      0
ATOM    394  HD2 ARG A  28      65.737  53.974  50.663  1.00  0.00           H0.      0
ATOM    395  HD3 ARG A  28      66.964  53.460  49.646  1.00  0.00           H0.      0
ATOM    396  NE  ARG A  28      66.158  55.439  49.076  1.00  0.00           N0.      0
ATOM    397  HE  ARG A  28      65.512  56.139  49.411  1.00  0.00           H0.      0
ATOM    398  CZ  ARG A  28      67.207  55.862  48.518  1.00  0.00           C0.      0
ATOM    399  NH1 ARG A  28      68.184  55.088  48.117  1.00  0.00           N0.      0
ATOM    400 HH11 ARG A  28      68.164  54.078  48.146  1.00  0.00           H0.      0
ATOM    401 HH12 ARG A  28      68.963  55.499  47.623  1.00  0.00           H0.      0
ATOM    402  NH2 ARG A  28      67.370  57.136  48.460  1.00  0.00           N0.      0
ATOM    403 HH21 ARG A  28      66.533  57.687  48.588  1.00  0.00           H0.      0
ATOM    404 HH22 ARG A  28      68.146  57.537  47.953  1.00  0.00           H0.      0
ATOM    405  C   ARG A  28      62.310  51.712  49.550  1.00  0.00           C0.      0
ATOM    406  O   ARG A  28      63.240  50.919  49.806  1.00  0.00           O0.      0
ATOM    407  N   VAL A  29      61.061  51.743  50.080  1.00  0.00           N0.      0
ATOM    408  H   VAL A  29      60.439  52.517  49.898  1.00  0.00           H0.      0
ATOM    409  CA  VAL A  29      60.615  50.804  51.066  1.00  0.00           C0.      0
ATOM    410  HA  VAL A  29      61.434  50.086  51.122  1.00  0.00           H0.      0
ATOM    411  CB  VAL A  29      60.636  51.456  52.463  1.00  0.00           C0.      0
ATOM    412  HB  VAL A  29      60.290  50.681  53.147  1.00  0.00           H0.      0
ATOM    413  CG1 VAL A  29      61.988  51.877  52.914  1.00  0.00           C0.      0
ATOM    414 HG11 VAL A  29      62.798  51.211  52.618  1.00  0.00           H0.      0
ATOM    415 HG12 VAL A  29      62.226  52.821  52.423  1.00  0.00           H0.      0
ATOM    416 HG13 VAL A  29      61.948  52.151  53.968  1.00  0.00           H0.      0
ATOM    417  CG2 VAL A  29      59.595  52.613  52.511  1.00  0.00           C0.      0
ATOM    418 HG21 VAL A  29      59.683  53.310  51.678  1.00  0.00           H0.      0
ATOM    419 HG22 VAL A  29      58.553  52.294  52.517  1.00  0.00           H0.      0
ATOM    420 HG23 VAL A  29      59.763  53.119  53.462  1.00  0.00           H0.      0
ATOM    421  C   VAL A  29      59.334  50.009  50.707  1.00  0.00           C0.      0
ATOM    422  O   VAL A  29      58.831  49.260  51.515  1.00  0.00           O0.      0
ATOM    423  N   TRP A  30      58.849  50.023  49.476  1.00  0.00           N0.      0
ATOM    424  H   TRP A  30      59.199  50.762  48.882  1.00  0.00           H0.      0
ATOM    425  CA  TRP A  30      57.635  49.382  49.058  1.00  0.00           C0.      0
ATOM    426  HA  TRP A  30      56.862  49.548  49.809  1.00  0.00           H0.      0
ATOM    427  CB  TRP A  30      57.271  50.012  47.727  1.00  0.00           C0.      0
ATOM    428  HB2 TRP A  30      57.455  51.086  47.687  1.00  0.00           H0.      0
ATOM    429  HB3 TRP A  30      57.884  49.534  46.963  1.00  0.00           H0.      0
ATOM    430  CG  TRP A  30      55.854  49.855  47.433  1.00  0.00           C0.      0
ATOM    431  CD1 TRP A  30      55.324  48.946  46.585  1.00  0.00           C0.      0
ATOM    432  HD1 TRP A  30      55.864  48.129  46.130  1.00  0.00           H0.      0
ATOM    433  NE1 TRP A  30      53.975  49.167  46.496  1.00  0.00           N0.      0
ATOM    434  HE1 TRP A  30      53.372  48.637  45.883  1.00  0.00           H0.      0
ATOM    435  CE2 TRP A  30      53.487  50.074  47.429  1.00  0.00           C0.      0
ATOM    436  CZ2 TRP A  30      52.208  50.554  47.702  1.00  0.00           C0.      0
ATOM    437  HZ2 TRP A  30      51.401  50.236  47.058  1.00  0.00           H0.      0
ATOM    438  CH2 TRP A  30      51.965  51.500  48.743  1.00  0.00           C0.      0
ATOM    439  HH2 TRP A  30      50.974  51.857  48.984  1.00  0.00           H0.      0
ATOM    440  CZ3 TRP A  30      53.120  51.971  49.353  1.00  0.00           C0.      0
ATOM    441  HZ3 TRP A  30      53.103  52.780  50.069  1.00  0.00           H0.      0
ATOM    442  CE3 TRP A  30      54.480  51.493  49.104  1.00  0.00           C0.      0
ATOM    443  HE3 TRP A  30      55.300  51.968  49.621  1.00  0.00           H0.      0
ATOM    444  CD2 TRP A  30      54.704  50.561  48.065  1.00  0.00           C0.      0
ATOM    445  C   TRP A  30      57.876  47.885  48.965  1.00  0.00           C0.      0
ATOM    446  O   TRP A  30      57.072  47.061  49.333  1.00  0.00           O0.      0
ATOM    447  N   GLN A  31      58.992  47.372  48.406  1.00  0.00           N0.      0
ATOM    448  H   GLN A  31      59.657  47.983  47.954  1.00  0.00           H0.      0
ATOM    449  CA  GLN A  31      59.476  45.995  48.592  1.00  0.00           C0.      0
ATOM    450  HA  GLN A  31      58.761  45.275  48.194  1.00  0.00           H0.      0
ATOM    451  CB  GLN A  31      60.715  45.687  47.689  1.00  0.00           C0.      0
ATOM    452  HB2 GLN A  31      60.815  44.602  47.654  1.00  0.00           H0.      0
ATOM    453  HB3 GLN A  31      60.442  46.054  46.700  1.00  0.00           H0.      0
ATOM    454  CG  GLN A  31      62.088  46.203  48.176  1.00  0.00           C0.      0
ATOM    455  HG2 GLN A  31      62.345  45.736  49.127  1.00  0.00           H0.      0
ATOM    456  HG3 GLN A  31      62.811  45.809  47.460  1.00  0.00           H0.      0
ATOM    457  CD  GLN A  31      62.354  47.720  48.385  1.00  0.00           C0.      0
ATOM    458  OE1 GLN A  31      61.603  48.520  47.909  1.00  0.00           O0.      0
ATOM    459  NE2 GLN A  31      63.529  48.020  48.904  1.00  0.00           N0.      0
ATOM    460 HE21 GLN A  31      63.674  49.019  48.926  1.00  0.00           H0.      0
ATOM    461 HE22 GLN A  31      64.190  47.404  49.354  1.00  0.00           H0.      0
ATOM    462  C   GLN A  31      59.753  45.597  50.047  1.00  0.00           C0.      0
ATOM    463  O   GLN A  31      59.959  44.422  50.319  1.00  0.00           O0.      0
ATOM    464  N   LEU A  32      59.679  46.489  51.064  1.00  0.00           N0.      0
ATOM    465  H   LEU A  32      59.594  47.441  50.737  1.00  0.00           H0.      0
ATOM    466  CA  LEU A  32      59.709  46.183  52.481  1.00  0.00           C0.      0
ATOM    467  HA  LEU A  32      60.093  45.165  52.543  1.00  0.00           H0.      0
ATOM    468  CB  LEU A  32      60.742  47.099  53.221  1.00  0.00           C0.      0
ATOM    469  HB2 LEU A  32      60.284  48.080  53.098  1.00  0.00           H0.      0
ATOM    470  HB3 LEU A  32      60.906  47.032  54.296  1.00  0.00           H0.      0
ATOM    471  CG  LEU A  32      62.080  47.336  52.491  1.00  0.00           C0.      0
ATOM    472  HG  LEU A  32      61.974  47.903  51.566  1.00  0.00           H0.      0
ATOM    473  CD1 LEU A  32      62.879  48.273  53.419  1.00  0.00           C0.      0
ATOM    474 HD11 LEU A  32      63.741  48.618  52.848  1.00  0.00           H0.      0
ATOM    475 HD12 LEU A  32      62.229  49.072  53.776  1.00  0.00           H0.      0
ATOM    476 HD13 LEU A  32      63.194  47.672  54.272  1.00  0.00           H0.      0
ATOM    477  CD2 LEU A  32      62.875  46.119  52.213  1.00  0.00           C0.      0
ATOM    478 HD21 LEU A  32      62.988  45.505  53.107  1.00  0.00           H0.      0
ATOM    479 HD22 LEU A  32      62.329  45.520  51.484  1.00  0.00           H0.      0
ATOM    480 HD23 LEU A  32      63.835  46.420  51.795  1.00  0.00           H0.      0
ATOM    481  C   LEU A  32      58.255  46.140  53.051  1.00  0.00           C0.      0
ATOM    482  O   LEU A  32      57.948  45.312  53.942  1.00  0.00           O0.      0
ATOM    483  N   TYR A  33      57.383  47.001  52.591  1.00  0.00           N0.      0
ATOM    484  H   TYR A  33      57.723  47.696  51.941  1.00  0.00           H0.      0
ATOM    485  CA  TYR A  33      55.892  47.072  52.948  1.00  0.00           C0.      0
ATOM    486  HA  TYR A  33      55.866  46.932  54.029  1.00  0.00           H0.      0
ATOM    487  CB  TYR A  33      55.350  48.468  52.605  1.00  0.00           C0.      0
ATOM    488  HB2 TYR A  33      55.834  49.148  53.305  1.00  0.00           H0.      0
ATOM    489  HB3 TYR A  33      55.812  48.670  51.639  1.00  0.00           H0.      0
ATOM    490  CG  TYR A  33      53.833  48.676  52.700  1.00  0.00           C0.      0
ATOM    491  CD1 TYR A  33      53.036  48.905  51.514  1.00  0.00           C0.      0
ATOM    492  HD1 TYR A  33      53.516  48.967  50.549  1.00  0.00           H0.      0
ATOM    493  CE1 TYR A  33      51.673  49.101  51.632  1.00  0.00           C0.      0
ATOM    494  HE1 TYR A  33      51.087  49.162  50.727  1.00  0.00           H0.      0
ATOM    495  CZ  TYR A  33      51.053  49.033  52.886  1.00  0.00           C0.      0
ATOM    496  OH  TYR A  33      49.654  49.022  52.981  1.00  0.00           O0.      0
ATOM    497  HH  TYR A  33      49.241  49.605  52.339  1.00  0.00           H0.      0
ATOM    498  CE2 TYR A  33      51.804  48.914  54.056  1.00  0.00           C0.      0
ATOM    499  HE2 TYR A  33      51.298  48.932  55.010  1.00  0.00           H0.      0
ATOM    500  CD2 TYR A  33      53.199  48.839  53.914  1.00  0.00           C0.      0
ATOM    501  HD2 TYR A  33      53.871  48.801  54.759  1.00  0.00           H0.      0
ATOM    502  C   TYR A  33      55.134  46.027  52.271  1.00  0.00           C0.      0
ATOM    503  O   TYR A  33      54.095  45.518  52.785  1.00  0.00           O0.      0
ATOM    504  N   ILE A  34      55.715  45.429  51.190  1.00  0.00           N0.      0
ATOM    505  H   ILE A  34      56.620  45.800  50.941  1.00  0.00           H0.      0
ATOM    506  CA  ILE A  34      55.286  44.157  50.593  1.00  0.00           C0.      0
ATOM    507  HA  ILE A  34      54.199  44.092  50.641  1.00  0.00           H0.      0
ATOM    508  CB  ILE A  34      55.622  44.128  49.050  1.00  0.00           C0.      0
ATOM    509  HB  ILE A  34      56.627  44.548  48.991  1.00  0.00           H0.      0
ATOM    510  CG2 ILE A  34      55.684  42.730  48.393  1.00  0.00           C0.      0
ATOM    511 HG21 ILE A  34      54.707  42.260  48.505  1.00  0.00           H0.      0
ATOM    512 HG22 ILE A  34      55.908  42.774  47.327  1.00  0.00           H0.      0
ATOM    513 HG23 ILE A  34      56.493  42.221  48.916  1.00  0.00           H0.      0
ATOM    514  CG1 ILE A  34      54.537  45.016  48.331  1.00  0.00           C0.      0
ATOM    515 HG12 ILE A  34      53.558  44.664  48.654  1.00  0.00           H0.      0
ATOM    516 HG13 ILE A  34      54.617  46.008  48.775  1.00  0.00           H0.      0
ATOM    517  CD1 ILE A  34      54.706  45.323  46.901  1.00  0.00           C0.      0
ATOM    518 HD11 ILE A  34      53.927  46.059  46.706  1.00  0.00           H0.      0
ATOM    519 HD12 ILE A  34      55.640  45.855  46.714  1.00  0.00           H0.      0
ATOM    520 HD13 ILE A  34      54.523  44.418  46.323  1.00  0.00           H0.      0
ATOM    521  C   ILE A  34      55.930  42.891  51.394  1.00  0.00           C0.      0
ATOM    522  O   ILE A  34      55.216  41.891  51.629  1.00  0.00           O0.      0
ATOM    523  N   GLY A  35      57.247  42.993  51.663  1.00  0.00           N0.      0
ATOM    524  H   GLY A  35      57.668  43.727  51.112  1.00  0.00           H0.      0
ATOM    525  CA  GLY A  35      58.103  41.976  52.228  1.00  0.00           C0.      0
ATOM    526  HA2 GLY A  35      58.923  42.445  52.770  1.00  0.00           H0.      0
ATOM    527  HA3 GLY A  35      57.619  41.450  53.052  1.00  0.00           H0.      0
ATOM    528  C   GLY A  35      58.573  41.011  51.163  1.00  0.00           C0.      0
ATOM    529  O   GLY A  35      59.302  41.300  50.184  1.00  0.00           O0.      0
ATOM    530  N   ASP A  36      58.264  39.688  51.393  1.00  0.00           N0.      0
ATOM    531  H   ASP A  36      57.765  39.435  52.233  1.00  0.00           H0.      0
ATOM    532  CA  ASP A  36      58.432  38.620  50.388  1.00  0.00           C0.      0
ATOM    533  HA  ASP A  36      59.314  38.832  49.784  1.00  0.00           H0.      0
ATOM    534  CB  ASP A  36      58.551  37.318  51.072  1.00  0.00           C0.      0
ATOM    535  HB2 ASP A  36      59.301  37.388  51.860  1.00  0.00           H0.      0
ATOM    536  HB3 ASP A  36      57.634  37.054  51.598  1.00  0.00           H0.      0
ATOM    537  CG  ASP A  36      58.985  36.207  50.078  1.00  0.00           C0.      0
ATOM    538  OD1 ASP A  36      58.931  36.379  48.847  1.00  0.00           O0.      0
ATOM    539  OD2 ASP A  36      59.428  35.115  50.595  1.00  0.00           O0.      0
ATOM    540  C   ASP A  36      57.164  38.644  49.489  1.00  0.00           C0.      0
ATOM    541  O   ASP A  36      56.051  38.631  50.070  1.00  0.00           O0.      0
ATOM    542  N   THR A  37      57.351  38.818  48.178  1.00  0.00           N0.      0
ATOM    543  H   THR A  37      58.331  38.848  47.936  1.00  0.00           H0.      0
ATOM    544  CA  THR A  37      56.337  38.890  47.113  1.00  0.00           C0.      0
ATOM    545  HA  THR A  37      55.552  39.592  47.395  1.00  0.00           H0.      0
ATOM    546  CB  THR A  37      56.874  39.395  45.747  1.00  0.00           C0.      0
ATOM    547  HB  THR A  37      57.673  38.700  45.489  1.00  0.00           H0.      0
ATOM    548  CG2 THR A  37      55.819  39.505  44.677  1.00  0.00           C0.      0
ATOM    549 HG21 THR A  37      55.141  40.341  44.845  1.00  0.00           H0.      0
ATOM    550 HG22 THR A  37      56.403  39.729  43.784  1.00  0.00           H0.      0
ATOM    551 HG23 THR A  37      55.259  38.587  44.498  1.00  0.00           H0.      0
ATOM    552  OG1 THR A  37      57.397  40.691  45.845  1.00  0.00           O0.      0
ATOM    553  HG1 THR A  37      58.143  40.623  46.445  1.00  0.00           H0.      0
ATOM    554  C   THR A  37      55.647  37.544  46.984  1.00  0.00           C0.      0
ATOM    555  O   THR A  37      54.435  37.561  46.748  1.00  0.00           O0.      0
ATOM    556  N   ARG A  38      56.283  36.420  47.348  1.00  0.00           N0.      0
ATOM    557  H   ARG A  38      57.141  36.483  47.877  1.00  0.00           H0.      0
ATOM    558  CA  ARG A  38      55.623  35.058  47.237  1.00  0.00           C0.      0
ATOM    559  HA  ARG A  38      55.311  34.923  46.202  1.00  0.00           H0.      0
ATOM    560  CB  ARG A  38      56.733  33.985  47.655  1.00  0.00           C0.      0
ATOM    561  HB2 ARG A  38      57.310  34.455  48.451  1.00  0.00           H0.      0
ATOM    562  HB3 ARG A  38      56.321  33.014  47.930  1.00  0.00           H0.      0
ATOM    563  CG  ARG A  38      57.634  33.774  46.506  1.00  0.00           C0.      0
ATOM    564  HG2 ARG A  38      57.040  33.040  45.962  1.00  0.00           H0.      0
ATOM    565  HG3 ARG A  38      57.844  34.746  46.060  1.00  0.00           H0.      0
ATOM    566  CD  ARG A  38      58.951  33.031  46.942  1.00  0.00           C0.      0
ATOM    567  HD2 ARG A  38      58.573  32.157  47.472  1.00  0.00           H0.      0
ATOM    568  HD3 ARG A  38      59.439  32.605  46.066  1.00  0.00           H0.      0
ATOM    569  NE  ARG A  38      59.855  33.741  47.778  1.00  0.00           N0.      0
ATOM    570  HE  ARG A  38      59.441  34.559  48.201  1.00  0.00           H0.      0
ATOM    571  CZ  ARG A  38      61.104  33.427  48.125  1.00  0.00           C0.      0
ATOM    572  NH1 ARG A  38      61.668  32.371  47.614  1.00  0.00           N0.      0
ATOM    573 HH11 ARG A  38      61.111  31.717  47.084  1.00  0.00           H0.      0
ATOM    574 HH12 ARG A  38      62.633  32.125  47.784  1.00  0.00           H0.      0
ATOM    575  NH2 ARG A  38      61.803  34.184  48.945  1.00  0.00           N0.      0
ATOM    576 HH21 ARG A  38      61.508  35.135  49.115  1.00  0.00           H0.      0
ATOM    577 HH22 ARG A  38      62.708  33.868  49.262  1.00  0.00           H0.      0
ATOM    578  C   ARG A  38      54.413  34.901  48.177  1.00  0.00           C0.      0
ATOM    579  O   ARG A  38      53.347  34.343  47.873  1.00  0.00           O0.      0
ATOM    580  N   SER A  39      54.531  35.420  49.390  1.00  0.00           N0.      0
ATOM    581  H   SER A  39      55.411  35.861  49.612  1.00  0.00           H0.      0
ATOM    582  CA  SER A  39      53.518  35.519  50.445  1.00  0.00           C0.      0
ATOM    583  HA  SER A  39      53.252  34.499  50.724  1.00  0.00           H0.      0
ATOM    584  CB  SER A  39      54.100  36.179  51.744  1.00  0.00           C0.      0
ATOM    585  HB2 SER A  39      54.812  35.463  52.156  1.00  0.00           H0.      0
ATOM    586  HB3 SER A  39      54.568  37.144  51.548  1.00  0.00           H0.      0
ATOM    587  OG  SER A  39      53.057  36.384  52.720  1.00  0.00           O0.      0
ATOM    588  HG  SER A  39      53.509  36.307  53.563  1.00  0.00           H0.      0
ATOM    589  C   SER A  39      52.253  36.363  49.877  1.00  0.00           C0.      0
ATOM    590  O   SER A  39      51.117  35.903  50.046  1.00  0.00           O0.      0
ATOM    591  N   ARG A  40      52.478  37.407  49.121  1.00  0.00           N0.      0
ATOM    592  H   ARG A  40      53.446  37.684  49.040  1.00  0.00           H0.      0
ATOM    593  CA  ARG A  40      51.484  38.180  48.405  1.00  0.00           C0.      0
ATOM    594  HA  ARG A  40      50.755  38.460  49.167  1.00  0.00           H0.      0
ATOM    595  CB  ARG A  40      52.223  39.523  47.887  1.00  0.00           C0.      0
ATOM    596  HB2 ARG A  40      52.394  40.199  48.725  1.00  0.00           H0.      0
ATOM    597  HB3 ARG A  40      53.151  39.336  47.347  1.00  0.00           H0.      0
ATOM    598  CG  ARG A  40      51.354  40.329  46.888  1.00  0.00           C0.      0
ATOM    599  HG2 ARG A  40      51.261  39.645  46.044  1.00  0.00           H0.      0
ATOM    600  HG3 ARG A  40      50.344  40.455  47.277  1.00  0.00           H0.      0
ATOM    601  CD  ARG A  40      51.942  41.687  46.501  1.00  0.00           C0.      0
ATOM    602  HD2 ARG A  40      51.975  42.280  47.415  1.00  0.00           H0.      0
ATOM    603  HD3 ARG A  40      52.968  41.620  46.141  1.00  0.00           H0.      0
ATOM    604  NE  ARG A  40      51.098  42.388  45.573  1.00  0.00           N0.      0
ATOM    605  HE  ARG A  40      50.596  41.774  44.949  1.00  0.00           H0.      0
ATOM    606  CZ  ARG A  40      50.589  43.577  45.550  1.00  0.00           C0.      0
ATOM    607  NH1 ARG A  40      51.151  44.515  46.267  1.00  0.00           N0.      0
ATOM    608 HH11 ARG A  40      52.025  44.322  46.734  1.00  0.00           H0.      0
ATOM    609 HH12 ARG A  40      50.730  45.433  46.275  1.00  0.00           H0.      0
ATOM    610  NH2 ARG A  40      49.548  43.884  44.841  1.00  0.00           N0.      0
ATOM    611 HH21 ARG A  40      49.165  43.278  44.129  1.00  0.00           H0.      0
ATOM    612 HH22 ARG A  40      49.295  44.862  44.823  1.00  0.00           H0.      0
ATOM    613  C   ARG A  40      50.904  37.445  47.259  1.00  0.00           C0.      0
ATOM    614  O   ARG A  40      49.694  37.308  47.100  1.00  0.00           O0.      0
ATOM    615  N   THR A  41      51.771  36.786  46.425  1.00  0.00           N0.      0
ATOM    616  H   THR A  41      52.729  37.086  46.536  1.00  0.00           H0.      0
ATOM    617  CA  THR A  41      51.312  36.008  45.250  1.00  0.00           C0.      0
ATOM    618  HA  THR A  41      50.803  36.585  44.478  1.00  0.00           H0.      0
ATOM    619  CB  THR A  41      52.593  35.477  44.569  1.00  0.00           C0.      0
ATOM    620  HB  THR A  41      53.185  34.792  45.176  1.00  0.00           H0.      0
ATOM    621  CG2 THR A  41      52.323  34.769  43.248  1.00  0.00           C0.      0
ATOM    622 HG21 THR A  41      51.660  33.919  43.407  1.00  0.00           H0.      0
ATOM    623 HG22 THR A  41      51.956  35.489  42.517  1.00  0.00           H0.      0
ATOM    624 HG23 THR A  41      53.289  34.370  42.940  1.00  0.00           H0.      0
ATOM    625  OG1 THR A  41      53.411  36.566  44.290  1.00  0.00           O0.      0
ATOM    626  HG1 THR A  41      53.759  36.937  45.104  1.00  0.00           H0.      0
ATOM    627  C   THR A  41      50.389  34.848  45.669  1.00  0.00           C0.      0
ATOM    628  O   THR A  41      49.354  34.646  45.002  1.00  0.00           O0.      0
ATOM    629  N   ALA A  42      50.715  34.218  46.779  1.00  0.00           N0.      0
ATOM    630  H   ALA A  42      51.663  34.296  47.118  1.00  0.00           H0.      0
ATOM    631  CA  ALA A  42      49.971  33.187  47.463  1.00  0.00           C0.      0
ATOM    632  HA  ALA A  42      49.873  32.266  46.888  1.00  0.00           H0.      0
ATOM    633  CB  ALA A  42      50.714  32.663  48.603  1.00  0.00           C0.      0
ATOM    634  HB1 ALA A  42      51.794  32.639  48.454  1.00  0.00           H0.      0
ATOM    635  HB2 ALA A  42      50.515  33.317  49.452  1.00  0.00           H0.      0
ATOM    636  HB3 ALA A  42      50.365  31.681  48.923  1.00  0.00           H0.      0
ATOM    637  C   ALA A  42      48.490  33.575  47.817  1.00  0.00           C0.      0
ATOM    638  O   ALA A  42      47.688  32.639  47.995  1.00  0.00           O0.      0
ATOM    639  N   GLU A  43      48.047  34.866  47.818  1.00  0.00           N0.      0
ATOM    640  H   GLU A  43      48.709  35.607  47.635  1.00  0.00           H0.      0
ATOM    641  CA  GLU A  43      46.618  35.154  48.261  1.00  0.00           C0.      0
ATOM    642  HA  GLU A  43      46.410  34.320  48.931  1.00  0.00           H0.      0
ATOM    643  CB  GLU A  43      46.629  36.347  49.182  1.00  0.00           C0.      0
ATOM    644  HB2 GLU A  43      47.207  37.149  48.723  1.00  0.00           H0.      0
ATOM    645  HB3 GLU A  43      45.603  36.674  49.352  1.00  0.00           H0.      0
ATOM    646  CG  GLU A  43      47.306  36.241  50.545  1.00  0.00           C0.      0
ATOM    647  HG2 GLU A  43      48.330  35.926  50.343  1.00  0.00           H0.      0
ATOM    648  HG3 GLU A  43      47.356  37.200  51.062  1.00  0.00           H0.      0
ATOM    649  CD  GLU A  43      46.636  35.361  51.525  1.00  0.00           C0.      0
ATOM    650  OE1 GLU A  43      47.126  35.478  52.682  1.00  0.00           O0.      0
ATOM    651  OE2 GLU A  43      45.654  34.672  51.234  1.00  0.00           O0.      0
ATOM    652  C   GLU A  43      45.652  35.107  47.166  1.00  0.00           C0.      0
ATOM    653  O   GLU A  43      44.528  34.696  47.365  1.00  0.00           O0.      0
ATOM    654  N   TYR A  44      46.009  35.694  46.023  1.00  0.00           N0.      0
ATOM    655  H   TYR A  44      46.874  36.213  46.082  1.00  0.00           H0.      0
ATOM    656  CA  TYR A  44      45.216  35.703  44.738  1.00  0.00           C0.      0
ATOM    657  HA  TYR A  44      44.245  35.246  44.929  1.00  0.00           H0.      0
ATOM    658  CB  TYR A  44      44.765  37.213  44.476  1.00  0.00           C0.      0
ATOM    659  HB2 TYR A  44      44.025  37.258  43.676  1.00  0.00           H0.      0
ATOM    660  HB3 TYR A  44      44.231  37.519  45.375  1.00  0.00           H0.      0
ATOM    661  CG  TYR A  44      45.839  38.238  44.254  1.00  0.00           C0.      0
ATOM    662  CD1 TYR A  44      46.532  38.345  42.999  1.00  0.00           C0.      0
ATOM    663  HD1 TYR A  44      46.227  37.804  42.115  1.00  0.00           H0.      0
ATOM    664  CE1 TYR A  44      47.584  39.258  42.908  1.00  0.00           C0.      0
ATOM    665  HE1 TYR A  44      47.997  39.437  41.926  1.00  0.00           H0.      0
ATOM    666  CZ  TYR A  44      48.120  39.957  44.006  1.00  0.00           C0.      0
ATOM    667  OH  TYR A  44      49.156  40.841  43.947  1.00  0.00           O0.      0
ATOM    668  HH  TYR A  44      49.046  41.336  43.132  1.00  0.00           H0.      0
ATOM    669  CE2 TYR A  44      47.536  39.714  45.260  1.00  0.00           C0.      0
ATOM    670  HE2 TYR A  44      47.870  40.169  46.181  1.00  0.00           H0.      0
ATOM    671  CD2 TYR A  44      46.446  38.839  45.370  1.00  0.00           C0.      0
ATOM    672  HD2 TYR A  44      46.071  38.605  46.356  1.00  0.00           H0.      0
ATOM    673  C   TYR A  44      45.710  34.943  43.454  1.00  0.00           C0.      0
ATOM    674  O   TYR A  44      44.922  34.796  42.502  1.00  0.00           O0.      0
ATOM    675  N   LYS A  45      47.005  34.580  43.322  1.00  0.00           N0.      0
ATOM    676  H   LYS A  45      47.724  34.670  44.027  1.00  0.00           H0.      0
ATOM    677  CA  LYS A  45      47.452  34.131  42.011  1.00  0.00           C0.      0
ATOM    678  HA  LYS A  45      47.143  34.872  41.273  1.00  0.00           H0.      0
ATOM    679  CB  LYS A  45      48.970  33.921  42.005  1.00  0.00           C0.      0
ATOM    680  HB2 LYS A  45      49.431  34.900  42.134  1.00  0.00           H0.      0
ATOM    681  HB3 LYS A  45      49.138  33.189  42.795  1.00  0.00           H0.      0
ATOM    682  CG  LYS A  45      49.397  33.333  40.694  1.00  0.00           C0.      0
ATOM    683  HG2 LYS A  45      48.847  32.435  40.414  1.00  0.00           H0.      0
ATOM    684  HG3 LYS A  45      48.997  34.070  39.998  1.00  0.00           H0.      0
ATOM    685  CD  LYS A  45      50.909  33.231  40.586  1.00  0.00           C0.      0
ATOM    686  HD2 LYS A  45      51.254  34.265  40.569  1.00  0.00           H0.      0
ATOM    687  HD3 LYS A  45      51.340  32.723  41.449  1.00  0.00           H0.      0
ATOM    688  CE  LYS A  45      51.417  32.547  39.308  1.00  0.00           C0.      0
ATOM    689  HE2 LYS A  45      51.108  31.503  39.361  1.00  0.00           H0.      0
ATOM    690  HE3 LYS A  45      51.050  33.092  38.439  1.00  0.00           H0.      0
ATOM    691  NZ  LYS A  45      52.950  32.420  39.239  1.00  0.00           N0.      0
ATOM    692  HZ1 LYS A  45      53.291  31.973  40.078  1.00  0.00           H0.      0
ATOM    693  HZ2 LYS A  45      53.218  31.865  38.439  1.00  0.00           H0.      0
ATOM    694  HZ3 LYS A  45      53.454  33.295  39.216  1.00  0.00           H0.      0
ATOM    695  C   LYS A  45      46.626  32.905  41.537  1.00  0.00           C0.      0
ATOM    696  O   LYS A  45      46.109  32.947  40.433  1.00  0.00           O0.      0
ATOM    697  N   ALA A  46      46.519  31.807  42.319  1.00  0.00           N0.      0
ATOM    698  H   ALA A  46      46.927  31.807  43.243  1.00  0.00           H0.      0
ATOM    699  CA  ALA A  46      45.894  30.638  41.834  1.00  0.00           C0.      0
ATOM    700  HA  ALA A  46      46.377  30.360  40.898  1.00  0.00           H0.      0
ATOM    701  CB  ALA A  46      46.141  29.528  42.814  1.00  0.00           C0.      0
ATOM    702  HB1 ALA A  46      45.629  28.640  42.443  1.00  0.00           H0.      0
ATOM    703  HB2 ALA A  46      47.217  29.354  42.827  1.00  0.00           H0.      0
ATOM    704  HB3 ALA A  46      45.891  29.773  43.846  1.00  0.00           H0.      0
ATOM    705  C   ALA A  46      44.421  30.924  41.558  1.00  0.00           C0.      0
ATOM    706  O   ALA A  46      43.953  30.593  40.424  1.00  0.00           O0.      0
ATOM    707  N   TRP A  47      43.640  31.674  42.410  1.00  0.00           N0.      0
ATOM    708  H   TRP A  47      44.082  32.078  43.224  1.00  0.00           H0.      0
ATOM    709  CA  TRP A  47      42.255  32.097  42.127  1.00  0.00           C0.      0
ATOM    710  HA  TRP A  47      41.487  31.330  42.028  1.00  0.00           H0.      0
ATOM    711  CB  TRP A  47      41.710  32.976  43.212  1.00  0.00           C0.      0
ATOM    712  HB2 TRP A  47      41.623  32.422  44.147  1.00  0.00           H0.      0
ATOM    713  HB3 TRP A  47      42.462  33.697  43.533  1.00  0.00           H0.      0
ATOM    714  CG  TRP A  47      40.483  33.737  42.891  1.00  0.00           C0.      0
ATOM    715  CD1 TRP A  47      39.235  33.189  42.892  1.00  0.00           C0.      0
ATOM    716  HD1 TRP A  47      39.028  32.179  43.216  1.00  0.00           H0.      0
ATOM    717  NE1 TRP A  47      38.380  34.040  42.220  1.00  0.00           N0.      0
ATOM    718  HE1 TRP A  47      37.418  33.777  42.058  1.00  0.00           H0.      0
ATOM    719  CE2 TRP A  47      39.032  35.210  41.802  1.00  0.00           C0.      0
ATOM    720  CZ2 TRP A  47      38.589  36.288  41.063  1.00  0.00           C0.      0
ATOM    721  HZ2 TRP A  47      37.568  36.261  40.712  1.00  0.00           H0.      0
ATOM    722  CH2 TRP A  47      39.464  37.307  40.768  1.00  0.00           C0.      0
ATOM    723  HH2 TRP A  47      39.185  38.178  40.194  1.00  0.00           H0.      0
ATOM    724  CZ3 TRP A  47      40.745  37.215  41.268  1.00  0.00           C0.      0
ATOM    725  HZ3 TRP A  47      41.370  38.052  40.995  1.00  0.00           H0.      0
ATOM    726  CE3 TRP A  47      41.241  36.162  42.069  1.00  0.00           C0.      0
ATOM    727  HE3 TRP A  47      42.283  36.162  42.353  1.00  0.00           H0.      0
ATOM    728  CD2 TRP A  47      40.382  35.065  42.334  1.00  0.00           C0.      0
ATOM    729  C   TRP A  47      42.147  32.900  40.865  1.00  0.00           C0.      0
ATOM    730  O   TRP A  47      41.237  32.602  40.055  1.00  0.00           O0.      0
ATOM    731  N   LEU A  48      42.960  33.932  40.561  1.00  0.00           N0.      0
ATOM    732  H   LEU A  48      43.697  34.065  41.239  1.00  0.00           H0.      0
ATOM    733  CA  LEU A  48      42.881  34.823  39.408  1.00  0.00           C0.      0
ATOM    734  HA  LEU A  48      41.862  35.180  39.262  1.00  0.00           H0.      0
ATOM    735  CB  LEU A  48      43.832  36.016  39.697  1.00  0.00           C0.      0
ATOM    736  HB2 LEU A  48      43.423  36.651  40.483  1.00  0.00           H0.      0
ATOM    737  HB3 LEU A  48      44.819  35.645  39.975  1.00  0.00           H0.      0
ATOM    738  CG  LEU A  48      44.111  36.949  38.453  1.00  0.00           C0.      0
ATOM    739  HG  LEU A  48      44.667  36.366  37.718  1.00  0.00           H0.      0
ATOM    740  CD1 LEU A  48      42.833  37.626  38.046  1.00  0.00           C0.      0
ATOM    741 HD11 LEU A  48      42.538  38.242  38.896  1.00  0.00           H0.      0
ATOM    742 HD12 LEU A  48      42.984  38.159  37.107  1.00  0.00           H0.      0
ATOM    743 HD13 LEU A  48      41.990  36.967  37.838  1.00  0.00           H0.      0
ATOM    744  CD2 LEU A  48      45.026  38.030  38.887  1.00  0.00           C0.      0
ATOM    745 HD21 LEU A  48      44.654  38.650  39.704  1.00  0.00           H0.      0
ATOM    746 HD22 LEU A  48      46.032  37.686  39.125  1.00  0.00           H0.      0
ATOM    747 HD23 LEU A  48      45.197  38.728  38.067  1.00  0.00           H0.      0
ATOM    748  C   LEU A  48      43.337  34.095  38.098  1.00  0.00           C0.      0
ATOM    749  O   LEU A  48      42.636  34.142  37.095  1.00  0.00           O0.      0
ATOM    750  N   LEU A  49      44.387  33.266  38.075  1.00  0.00           N0.      0
ATOM    751  H   LEU A  49      44.879  33.040  38.927  1.00  0.00           H0.      0
ATOM    752  CA  LEU A  49      44.601  32.420  36.886  1.00  0.00           C0.      0
ATOM    753  HA  LEU A  49      44.658  33.059  36.004  1.00  0.00           H0.      0
ATOM    754  CB  LEU A  49      45.952  31.755  37.045  1.00  0.00           C0.      0
ATOM    755  HB2 LEU A  49      45.856  31.037  37.859  1.00  0.00           H0.      0
ATOM    756  HB3 LEU A  49      46.077  31.200  36.116  1.00  0.00           H0.      0
ATOM    757  CG  LEU A  49      47.310  32.480  37.276  1.00  0.00           C0.      0
ATOM    758  HG  LEU A  49      47.179  33.191  38.093  1.00  0.00           H0.      0
ATOM    759  CD1 LEU A  49      48.289  31.450  37.691  1.00  0.00           C0.      0
ATOM    760 HD11 LEU A  49      49.206  31.997  37.912  1.00  0.00           H0.      0
ATOM    761 HD12 LEU A  49      48.014  30.985  38.638  1.00  0.00           H0.      0
ATOM    762 HD13 LEU A  49      48.432  30.683  36.930  1.00  0.00           H0.      0
ATOM    763  CD2 LEU A  49      47.804  33.197  35.957  1.00  0.00           C0.      0
ATOM    764 HD21 LEU A  49      48.742  33.748  36.024  1.00  0.00           H0.      0
ATOM    765 HD22 LEU A  49      47.887  32.419  35.198  1.00  0.00           H0.      0
ATOM    766 HD23 LEU A  49      47.020  33.856  35.584  1.00  0.00           H0.      0
ATOM    767  C   LEU A  49      43.432  31.422  36.693  1.00  0.00           C0.      0
ATOM    768  O   LEU A  49      43.007  31.110  35.581  1.00  0.00           O0.      0
ATOM    769  N   GLY A  50      42.762  31.039  37.778  1.00  0.00           N0.      0
ATOM    770  H   GLY A  50      43.033  31.300  38.715  1.00  0.00           H0.      0
ATOM    771  CA  GLY A  50      41.560  30.218  37.649  1.00  0.00           C0.      0
ATOM    772  HA2 GLY A  50      41.807  29.305  37.107  1.00  0.00           H0.      0
ATOM    773  HA3 GLY A  50      41.238  30.047  38.676  1.00  0.00           H0.      0
ATOM    774  C   GLY A  50      40.417  30.888  36.877  1.00  0.00           C0.      0
ATOM    775  O   GLY A  50      39.943  30.302  35.896  1.00  0.00           O0.      0
ATOM    776  N   LEU A  51      39.923  32.092  37.310  1.00  0.00           N0.      0
ATOM    777  H   LEU A  51      40.326  32.414  38.178  1.00  0.00           H0.      0
ATOM    778  CA  LEU A  51      39.070  32.985  36.569  1.00  0.00           C0.      0
ATOM    779  HA  LEU A  51      38.026  32.686  36.480  1.00  0.00           H0.      0
ATOM    780  CB  LEU A  51      38.998  34.390  37.335  1.00  0.00           C0.      0
ATOM    781  HB2 LEU A  51      38.755  34.208  38.382  1.00  0.00           H0.      0
ATOM    782  HB3 LEU A  51      40.022  34.760  37.374  1.00  0.00           H0.      0
ATOM    783  CG  LEU A  51      38.214  35.538  36.659  1.00  0.00           C0.      0
ATOM    784  HG  LEU A  51      38.659  35.585  35.665  1.00  0.00           H0.      0
ATOM    785  CD1 LEU A  51      36.734  35.106  36.619  1.00  0.00           C0.      0
ATOM    786 HD11 LEU A  51      36.133  35.925  36.224  1.00  0.00           H0.      0
ATOM    787 HD12 LEU A  51      36.672  34.172  36.062  1.00  0.00           H0.      0
ATOM    788 HD13 LEU A  51      36.385  34.912  37.633  1.00  0.00           H0.      0
ATOM    789  CD2 LEU A  51      38.354  36.937  37.139  1.00  0.00           C0.      0
ATOM    790 HD21 LEU A  51      37.932  36.932  38.144  1.00  0.00           H0.      0
ATOM    791 HD22 LEU A  51      39.432  37.098  37.156  1.00  0.00           H0.      0
ATOM    792 HD23 LEU A  51      37.813  37.690  36.566  1.00  0.00           H0.      0
ATOM    793  C   LEU A  51      39.480  33.177  35.140  1.00  0.00           C0.      0
ATOM    794  O   LEU A  51      38.622  33.130  34.240  1.00  0.00           O0.      0
ATOM    795  N   LEU A  52      40.757  33.448  34.780  1.00  0.00           N0.      0
ATOM    796  H   LEU A  52      41.431  33.639  35.508  1.00  0.00           H0.      0
ATOM    797  CA  LEU A  52      41.269  33.755  33.449  1.00  0.00           C0.      0
ATOM    798  HA  LEU A  52      40.607  34.545  33.096  1.00  0.00           H0.      0
ATOM    799  CB  LEU A  52      42.675  34.291  33.527  1.00  0.00           C0.      0
ATOM    800  HB2 LEU A  52      43.335  33.573  34.014  1.00  0.00           H0.      0
ATOM    801  HB3 LEU A  52      43.057  34.418  32.514  1.00  0.00           H0.      0
ATOM    802  CG  LEU A  52      42.788  35.700  34.265  1.00  0.00           C0.      0
ATOM    803  HG  LEU A  52      42.295  35.585  35.231  1.00  0.00           H0.      0
ATOM    804  CD1 LEU A  52      44.287  35.990  34.395  1.00  0.00           C0.      0
ATOM    805 HD11 LEU A  52      44.925  36.087  33.517  1.00  0.00           H0.      0
ATOM    806 HD12 LEU A  52      44.462  36.912  34.950  1.00  0.00           H0.      0
ATOM    807 HD13 LEU A  52      44.801  35.180  34.912  1.00  0.00           H0.      0
ATOM    808  CD2 LEU A  52      42.135  36.845  33.418  1.00  0.00           C0.      0
ATOM    809 HD21 LEU A  52      42.122  36.767  32.331  1.00  0.00           H0.      0
ATOM    810 HD22 LEU A  52      41.096  36.929  33.737  1.00  0.00           H0.      0
ATOM    811 HD23 LEU A  52      42.787  37.697  33.609  1.00  0.00           H0.      0
ATOM    812  C   LEU A  52      41.077  32.503  32.552  1.00  0.00           C0.      0
ATOM    813  O   LEU A  52      40.540  32.563  31.421  1.00  0.00           O0.      0
ATOM    814  N   ARG A  53      41.383  31.259  33.141  1.00  0.00           N0.      0
ATOM    815  H   ARG A  53      41.796  31.157  34.057  1.00  0.00           H0.      0
ATOM    816  CA  ARG A  53      41.152  29.930  32.553  1.00  0.00           C0.      0
ATOM    817  HA  ARG A  53      41.606  29.858  31.564  1.00  0.00           H0.      0
ATOM    818  CB  ARG A  53      41.895  28.914  33.569  1.00  0.00           C0.      0
ATOM    819  HB2 ARG A  53      41.665  29.211  34.592  1.00  0.00           H0.      0
ATOM    820  HB3 ARG A  53      41.524  27.940  33.250  1.00  0.00           H0.      0
ATOM    821  CG  ARG A  53      43.458  28.959  33.436  1.00  0.00           C0.      0
ATOM    822  HG2 ARG A  53      43.747  28.473  32.504  1.00  0.00           H0.      0
ATOM    823  HG3 ARG A  53      43.847  29.976  33.386  1.00  0.00           H0.      0
ATOM    824  CD  ARG A  53      44.005  28.156  34.594  1.00  0.00           C0.      0
ATOM    825  HD2 ARG A  53      43.754  28.525  35.589  1.00  0.00           H0.      0
ATOM    826  HD3 ARG A  53      43.554  27.167  34.671  1.00  0.00           H0.      0
ATOM    827  NE  ARG A  53      45.495  28.301  34.641  1.00  0.00           N0.      0
ATOM    828  HE  ARG A  53      45.848  28.774  33.821  1.00  0.00           H0.      0
ATOM    829  CZ  ARG A  53      46.373  28.076  35.604  1.00  0.00           C0.      0
ATOM    830  NH1 ARG A  53      45.946  27.730  36.773  1.00  0.00           N0.      0
ATOM    831 HH11 ARG A  53      45.058  27.258  36.878  1.00  0.00           H0.      0
ATOM    832 HH12 ARG A  53      46.616  27.496  37.492  1.00  0.00           H0.      0
ATOM    833  NH2 ARG A  53      47.642  28.228  35.472  1.00  0.00           N0.      0
ATOM    834 HH21 ARG A  53      48.012  28.477  34.566  1.00  0.00           H0.      0
ATOM    835 HH22 ARG A  53      48.284  28.003  36.219  1.00  0.00           H0.      0
ATOM    836  C   ARG A  53      39.664  29.574  32.413  1.00  0.00           C0.      0
ATOM    837  O   ARG A  53      39.323  29.181  31.327  1.00  0.00           O0.      0
ATOM    838  N   GLN A  54      38.751  29.991  33.372  1.00  0.00           N0.      0
ATOM    839  H   GLN A  54      39.168  30.419  34.186  1.00  0.00           H0.      0
ATOM    840  CA  GLN A  54      37.295  29.907  33.270  1.00  0.00           C0.      0
ATOM    841  HA  GLN A  54      37.098  28.854  33.069  1.00  0.00           H0.      0
ATOM    842  CB  GLN A  54      36.503  30.264  34.530  1.00  0.00           C0.      0
ATOM    843  HB2 GLN A  54      36.866  31.274  34.724  1.00  0.00           H0.      0
ATOM    844  HB3 GLN A  54      35.460  30.434  34.263  1.00  0.00           H0.      0
ATOM    845  CG  GLN A  54      36.738  29.362  35.798  1.00  0.00           C0.      0
ATOM    846  HG2 GLN A  54      35.965  28.594  35.812  1.00  0.00           H0.      0
ATOM    847  HG3 GLN A  54      37.620  28.721  35.769  1.00  0.00           H0.      0
ATOM    848  CD  GLN A  54      36.768  30.013  37.233  1.00  0.00           C0.      0
ATOM    849  OE1 GLN A  54      36.297  31.124  37.606  1.00  0.00           O0.      0
ATOM    850  NE2 GLN A  54      37.306  29.361  38.234  1.00  0.00           N0.      0
ATOM    851 HE21 GLN A  54      37.388  29.819  39.131  1.00  0.00           H0.      0
ATOM    852 HE22 GLN A  54      37.982  28.623  38.101  1.00  0.00           H0.      0
ATOM    853  C   GLN A  54      36.742  30.684  32.077  1.00  0.00           C0.      0
ATOM    854  O   GLN A  54      35.707  30.147  31.605  1.00  0.00           O0.      0
ATOM    855  N   HIP A  55      37.447  31.625  31.464  1.00  0.00           N0.      0
ATOM    856  H   HIP A  55      38.338  31.932  31.828  1.00  0.00           H0.      0
ATOM    857  CA  HIP A  55      36.995  32.560  30.356  1.00  0.00           C0.      0
ATOM    858  HA  HIP A  55      36.079  32.120  29.961  1.00  0.00           H0.      0
ATOM    859  CB  HIP A  55      36.712  33.969  30.953  1.00  0.00           C0.      0
ATOM    860  HB2 HIP A  55      37.620  34.324  31.441  1.00  0.00           H0.      0
ATOM    861  HB3 HIP A  55      36.527  34.697  30.163  1.00  0.00           H0.      0
ATOM    862  CG  HIP A  55      35.566  33.920  31.828  1.00  0.00           C0.      0
ATOM    863  ND1 HIP A  55      34.267  33.551  31.584  1.00  0.00           N0.      0
ATOM    864  HD1 HIP A  55      33.800  33.375  30.706  1.00  0.00           H0.      0
ATOM    865  CE1 HIP A  55      33.579  33.419  32.768  1.00  0.00           C0.      0
ATOM    866  HE1 HIP A  55      32.613  32.970  32.946  1.00  0.00           H0.      0
ATOM    867  NE2 HIP A  55      34.451  33.674  33.771  1.00  0.00           N0.      0
ATOM    868  HE2 HIP A  55      34.208  33.697  34.751  1.00  0.00           H0.      0
ATOM    869  CD2 HIP A  55      35.714  33.984  33.221  1.00  0.00           C0.      0
ATOM    870  HD2 HIP A  55      36.610  34.016  33.822  1.00  0.00           H0.      0
ATOM    871  C   HIP A  55      37.967  32.522  29.076  1.00  0.00           C0.      0
ATOM    872  O   HIP A  55      37.879  33.354  28.131  1.00  0.00           O0.      0
ATOM    873  N   GLY A  56      38.812  31.501  29.092  1.00  0.00           N0.      0
ATOM    874  H   GLY A  56      38.736  30.948  29.934  1.00  0.00           H0.      0
ATOM    875  CA  GLY A  56      39.696  31.187  27.936  1.00  0.00           C0.      0
ATOM    876  HA2 GLY A  56      40.266  30.316  28.261  1.00  0.00           H0.      0
ATOM    877  HA3 GLY A  56      39.106  30.867  27.078  1.00  0.00           H0.      0
ATOM    878  C   GLY A  56      40.687  32.296  27.540  1.00  0.00           C0.      0
ATOM    879  O   GLY A  56      40.985  32.479  26.333  1.00  0.00           O0.      0
ATOM    880  N   CYS A  57      41.072  33.124  28.499  1.00  0.00           N0.      0
ATOM    881  H   CYS A  57      40.791  32.925  29.448  1.00  0.00           H0.      0
ATOM    882  CA  CYS A  57      41.824  34.418  28.310  1.00  0.00           C0.      0
ATOM    883  HA  CYS A  57      41.329  35.047  27.571  1.00  0.00           H0.      0
ATOM    884  CB  CYS A  57      41.686  35.222  29.617  1.00  0.00           C0.      0
ATOM    885  HB2 CYS A  57      42.045  34.567  30.411  1.00  0.00           H0.      0
ATOM    886  HB3 CYS A  57      42.338  36.092  29.537  1.00  0.00           H0.      0
ATOM    887  SG  CYS A  57      39.951  35.575  29.968  1.00  0.00           S0.      0
ATOM    888  HG  CYS A  57      39.664  36.180  28.811  1.00  0.00           H0.      0
ATOM    889  C   CYS A  57      43.347  34.252  28.121  1.00  0.00           C0.      0
ATOM    890  O   CYS A  57      43.993  33.222  28.402  1.00  0.00           O0.      0
ATOM    891  N   HIE A  58      43.868  35.324  27.590  1.00  0.00           N0.      0
ATOM    892  H   HIE A  58      43.249  36.066  27.296  1.00  0.00           H0.      0
ATOM    893  CA  HIE A  58      45.310  35.482  27.402  1.00  0.00           C0.      0
ATOM    894  HA  HIE A  58      45.771  34.991  28.258  1.00  0.00           H0.      0
ATOM    895  CB  HIE A  58      45.737  34.787  26.157  1.00  0.00           C0.      0
ATOM    896  HB2 HIE A  58      45.487  33.734  26.285  1.00  0.00           H0.      0
ATOM    897  HB3 HIE A  58      45.225  35.165  25.272  1.00  0.00           H0.      0
ATOM    898  CG  HIE A  58      47.257  34.956  25.860  1.00  0.00           C0.      0
ATOM    899  ND1 HIE A  58      47.795  35.720  24.840  1.00  0.00           N0.      0
ATOM    900  CE1 HIE A  58      49.110  35.578  25.003  1.00  0.00           C0.      0
ATOM    901  HE1 HIE A  58      49.806  36.103  24.366  1.00  0.00           H0.      0
ATOM    902  NE2 HIE A  58      49.438  34.769  26.030  1.00  0.00           N0.      0
ATOM    903  HE2 HIE A  58      50.367  34.420  26.217  1.00  0.00           H0.      0
ATOM    904  CD2 HIE A  58      48.289  34.298  26.513  1.00  0.00           C0.      0
ATOM    905  HD2 HIE A  58      48.147  33.479  27.202  1.00  0.00           H0.      0
ATOM    906  C   HIE A  58      45.737  37.036  27.476  1.00  0.00           C0.      0
ATOM    907  O   HIE A  58      46.951  37.286  27.702  1.00  0.00           O0.      0
ATOM    908  N   ARG A  59      44.884  37.977  27.204  1.00  0.00           N0.      0
ATOM    909  H   ARG A  59      43.944  37.672  26.992  1.00  0.00           H0.      0
ATOM    910  CA  ARG A  59      45.326  39.306  26.807  1.00  0.00           C0.      0
ATOM    911  HA  ARG A  59      46.406  39.442  26.740  1.00  0.00           H0.      0
ATOM    912  CB  ARG A  59      44.779  39.565  25.423  1.00  0.00           C0.      0
ATOM    913  HB2 ARG A  59      43.717  39.331  25.361  1.00  0.00           H0.      0
ATOM    914  HB3 ARG A  59      45.014  40.601  25.176  1.00  0.00           H0.      0
ATOM    915  CG  ARG A  59      45.584  38.673  24.422  1.00  0.00           C0.      0
ATOM    916  HG2 ARG A  59      46.594  39.070  24.323  1.00  0.00           H0.      0
ATOM    917  HG3 ARG A  59      45.630  37.624  24.715  1.00  0.00           H0.      0
ATOM    918  CD  ARG A  59      45.158  38.668  22.989  1.00  0.00           C0.      0
ATOM    919  HD2 ARG A  59      45.275  39.716  22.713  1.00  0.00           H0.      0
ATOM    920  HD3 ARG A  59      45.826  38.074  22.366  1.00  0.00           H0.      0
ATOM    921  NE  ARG A  59      43.862  38.045  22.886  1.00  0.00           N0.      0
ATOM    922  HE  ARG A  59      43.795  37.110  23.263  1.00  0.00           H0.      0
ATOM    923  CZ  ARG A  59      42.988  38.335  21.942  1.00  0.00           C0.      0
ATOM    924  NH1 ARG A  59      42.859  39.479  21.429  1.00  0.00           N0.      0
ATOM    925 HH11 ARG A  59      43.607  40.138  21.592  1.00  0.00           H0.      0
ATOM    926 HH12 ARG A  59      42.108  39.581  20.760  1.00  0.00           H0.      0
ATOM    927  NH2 ARG A  59      42.081  37.530  21.512  1.00  0.00           N0.      0
ATOM    928 HH21 ARG A  59      42.025  36.595  21.890  1.00  0.00           H0.      0
ATOM    929 HH22 ARG A  59      41.607  37.726  20.643  1.00  0.00           H0.      0
ATOM    930  C   ARG A  59      44.752  40.311  27.784  1.00  0.00           C0.      0
ATOM    931  O   ARG A  59      43.562  40.615  27.844  1.00  0.00           O0.      0
ATOM    932  N   VAL A  60      45.629  40.786  28.616  1.00  0.00           N0.      0
ATOM    933  H   VAL A  60      46.619  40.631  28.491  1.00  0.00           H0.      0
ATOM    934  CA  VAL A  60      45.299  41.433  29.930  1.00  0.00           C0.      0
ATOM    935  HA  VAL A  60      44.219  41.361  30.058  1.00  0.00           H0.      0
ATOM    936  CB  VAL A  60      45.950  40.626  31.049  1.00  0.00           C0.      0
ATOM    937  HB  VAL A  60      47.004  40.888  31.140  1.00  0.00           H0.      0
ATOM    938  CG1 VAL A  60      45.105  40.919  32.363  1.00  0.00           C0.      0
ATOM    939 HG11 VAL A  60      44.051  40.648  32.429  1.00  0.00           H0.      0
ATOM    940 HG12 VAL A  60      45.563  40.408  33.210  1.00  0.00           H0.      0
ATOM    941 HG13 VAL A  60      45.207  41.981  32.585  1.00  0.00           H0.      0
ATOM    942  CG2 VAL A  60      45.741  39.090  30.780  1.00  0.00           C0.      0
ATOM    943 HG21 VAL A  60      46.468  38.640  30.103  1.00  0.00           H0.      0
ATOM    944 HG22 VAL A  60      45.830  38.469  31.671  1.00  0.00           H0.      0
ATOM    945 HG23 VAL A  60      44.754  38.892  30.363  1.00  0.00           H0.      0
ATOM    946  C   VAL A  60      45.655  42.930  29.987  1.00  0.00           C0.      0
ATOM    947  O   VAL A  60      46.734  43.310  29.490  1.00  0.00           O0.      0
ATOM    948  N   LEU A  61      44.845  43.754  30.649  1.00  0.00           N0.      0
ATOM    949  H   LEU A  61      43.902  43.501  30.910  1.00  0.00           H0.      0
ATOM    950  CA  LEU A  61      45.211  45.063  31.081  1.00  0.00           C0.      0
ATOM    951  HA  LEU A  61      46.084  45.477  30.576  1.00  0.00           H0.      0
ATOM    952  CB  LEU A  61      44.029  46.028  30.817  1.00  0.00           C0.      0
ATOM    953  HB2 LEU A  61      43.100  45.465  30.906  1.00  0.00           H0.      0
ATOM    954  HB3 LEU A  61      44.062  46.816  31.569  1.00  0.00           H0.      0
ATOM    955  CG  LEU A  61      43.933  46.580  29.325  1.00  0.00           C0.      0
ATOM    956  HG  LEU A  61      44.080  45.824  28.554  1.00  0.00           H0.      0
ATOM    957  CD1 LEU A  61      42.473  47.115  29.083  1.00  0.00           C0.      0
ATOM    958 HD11 LEU A  61      41.709  46.386  29.351  1.00  0.00           H0.      0
ATOM    959 HD12 LEU A  61      42.297  48.010  29.680  1.00  0.00           H0.      0
ATOM    960 HD13 LEU A  61      42.500  47.414  28.035  1.00  0.00           H0.      0
ATOM    961  CD2 LEU A  61      44.913  47.794  29.121  1.00  0.00           C0.      0
ATOM    962 HD21 LEU A  61      44.690  48.639  29.772  1.00  0.00           H0.      0
ATOM    963 HD22 LEU A  61      45.946  47.520  29.337  1.00  0.00           H0.      0
ATOM    964 HD23 LEU A  61      44.954  48.068  28.067  1.00  0.00           H0.      0
ATOM    965  C   LEU A  61      45.440  45.005  32.656  1.00  0.00           C0.      0
ATOM    966  O   LEU A  61      44.572  44.396  33.356  1.00  0.00           O0.      0
ATOM    967  N   ASH A  62      46.477  45.697  33.173  1.00  0.00           N0.      0
ATOM    968  H   ASH A  62      47.160  46.129  32.567  1.00  0.00           H0.      0
ATOM    969  CA  ASH A  62      46.696  45.836  34.645  1.00  0.00           C0.      0
ATOM    970  HA  ASH A  62      45.747  45.616  35.133  1.00  0.00           H0.      0
ATOM    971  CB  ASH A  62      47.839  44.966  35.154  1.00  0.00           C0.      0
ATOM    972  HB2 ASH A  62      47.514  43.925  35.161  1.00  0.00           H0.      0
ATOM    973  HB3 ASH A  62      48.751  45.145  34.584  1.00  0.00           H0.      0
ATOM    974  CG  ASH A  62      48.166  45.353  36.601  1.00  0.00           C0.      0
ATOM    975  OD1 ASH A  62      49.300  45.490  36.992  1.00  0.00           O0.      0
ATOM    976  OD2 ASH A  62      47.097  45.680  37.330  1.00  0.00           O0.      0
ATOM    977  HD2 ASH A  62      47.491  45.772  38.201  1.00  0.00           H0.      0
ATOM    978  C   ASH A  62      46.861  47.353  34.831  1.00  0.00           C0.      0
ATOM    979  O   ASH A  62      47.987  47.884  35.001  1.00  0.00           O0.      0
ATOM    980  N   VAL A  63      45.721  48.022  35.092  1.00  0.00           N0.      0
ATOM    981  H   VAL A  63      44.860  47.531  35.285  1.00  0.00           H0.      0
ATOM    982  CA  VAL A  63      45.577  49.473  35.221  1.00  0.00           C0.      0
ATOM    983  HA  VAL A  63      46.275  49.857  34.477  1.00  0.00           H0.      0
ATOM    984  CB  VAL A  63      44.206  50.034  34.841  1.00  0.00           C0.      0
ATOM    985  HB  VAL A  63      44.311  51.095  34.613  1.00  0.00           H0.      0
ATOM    986  CG1 VAL A  63      43.700  49.164  33.677  1.00  0.00           C0.      0
ATOM    987 HG11 VAL A  63      44.545  49.181  32.988  1.00  0.00           H0.      0
ATOM    988 HG12 VAL A  63      43.411  48.149  33.950  1.00  0.00           H0.      0
ATOM    989 HG13 VAL A  63      42.961  49.758  33.138  1.00  0.00           H0.      0
ATOM    990  CG2 VAL A  63      43.175  49.863  35.930  1.00  0.00           C0.      0
ATOM    991 HG21 VAL A  63      43.035  48.830  36.247  1.00  0.00           H0.      0
ATOM    992 HG22 VAL A  63      43.495  50.589  36.678  1.00  0.00           H0.      0
ATOM    993 HG23 VAL A  63      42.191  50.138  35.550  1.00  0.00           H0.      0
ATOM    994  C   VAL A  63      46.125  50.168  36.551  1.00  0.00           C0.      0
ATOM    995  O   VAL A  63      46.103  51.326  36.794  1.00  0.00           O0.      0
ATOM    996  N   ALA A  64      46.682  49.383  37.466  1.00  0.00           N0.      0
ATOM    997  H   ALA A  64      46.789  48.398  37.271  1.00  0.00           H0.      0
ATOM    998  CA  ALA A  64      47.263  49.685  38.731  1.00  0.00           C0.      0
ATOM    999  HA  ALA A  64      47.400  50.765  38.790  1.00  0.00           H0.      0
ATOM   1000  CB  ALA A  64      46.263  49.460  39.912  1.00  0.00           C0.      0
ATOM   1001  HB1 ALA A  64      46.736  49.602  40.884  1.00  0.00           H0.      0
ATOM   1002  HB2 ALA A  64      45.440  50.171  39.833  1.00  0.00           H0.      0
ATOM   1003  HB3 ALA A  64      45.946  48.417  39.928  1.00  0.00           H0.      0
ATOM   1004  C   ALA A  64      48.681  49.070  39.033  1.00  0.00           C0.      0
ATOM   1005  O   ALA A  64      48.937  48.488  40.114  1.00  0.00           O0.      0
ATOM   1006  N   CYS A  65      49.495  49.210  37.958  1.00  0.00           N0.      0
ATOM   1007  H   CYS A  65      49.266  49.861  37.220  1.00  0.00           H0.      0
ATOM   1008  CA  CYS A  65      50.736  48.419  37.722  1.00  0.00           C0.      0
ATOM   1009  HA  CYS A  65      50.454  47.369  37.648  1.00  0.00           H0.      0
ATOM   1010  CB  CYS A  65      51.408  48.908  36.374  1.00  0.00           C0.      0
ATOM   1011  HB2 CYS A  65      50.668  48.858  35.576  1.00  0.00           H0.      0
ATOM   1012  HB3 CYS A  65      51.598  49.980  36.410  1.00  0.00           H0.      0
ATOM   1013  SG  CYS A  65      52.968  48.134  35.909  1.00  0.00           S0.      0
ATOM   1014  HG  CYS A  65      53.627  48.625  36.962  1.00  0.00           H0.      0
ATOM   1015  C   CYS A  65      51.772  48.479  38.878  1.00  0.00           C0.      0
ATOM   1016  O   CYS A  65      52.576  47.548  39.046  1.00  0.00           O0.      0
ATOM   1017  N   GLY A  66      51.779  49.548  39.646  1.00  0.00           N0.      0
ATOM   1018  H   GLY A  66      51.333  50.400  39.340  1.00  0.00           H0.      0
ATOM   1019  CA  GLY A  66      52.803  50.004  40.536  1.00  0.00           C0.      0
ATOM   1020  HA2 GLY A  66      52.698  51.067  40.756  1.00  0.00           H0.      0
ATOM   1021  HA3 GLY A  66      52.798  49.554  41.529  1.00  0.00           H0.      0
ATOM   1022  C   GLY A  66      54.242  49.833  39.958  1.00  0.00           C0.      0
ATOM   1023  O   GLY A  66      54.587  50.482  38.976  1.00  0.00           O0.      0
ATOM   1024  N   THR A  67      55.011  49.027  40.696  1.00  0.00           N0.      0
ATOM   1025  H   THR A  67      54.517  48.575  41.453  1.00  0.00           H0.      0
ATOM   1026  CA  THR A  67      56.394  48.498  40.434  1.00  0.00           C0.      0
ATOM   1027  HA  THR A  67      57.129  49.230  40.099  1.00  0.00           H0.      0
ATOM   1028  CB  THR A  67      56.889  47.864  41.745  1.00  0.00           C0.      0
ATOM   1029  HB  THR A  67      57.857  47.429  41.498  1.00  0.00           H0.      0
ATOM   1030  CG2 THR A  67      57.176  48.914  42.817  1.00  0.00           C0.      0
ATOM   1031 HG21 THR A  67      56.275  49.193  43.363  1.00  0.00           H0.      0
ATOM   1032 HG22 THR A  67      57.863  48.420  43.504  1.00  0.00           H0.      0
ATOM   1033 HG23 THR A  67      57.583  49.816  42.359  1.00  0.00           H0.      0
ATOM   1034  OG1 THR A  67      56.094  46.829  42.200  1.00  0.00           O0.      0
ATOM   1035  HG1 THR A  67      56.644  46.179  42.644  1.00  0.00           H0.      0
ATOM   1036  C   THR A  67      56.397  47.392  39.386  1.00  0.00           C0.      0
ATOM   1037  O   THR A  67      57.476  46.800  39.179  1.00  0.00           O0.      0
ATOM   1038  N   GLY A  68      55.253  46.955  38.822  1.00  0.00           N0.      0
ATOM   1039  H   GLY A  68      54.383  47.468  38.826  1.00  0.00           H0.      0
ATOM   1040  CA  GLY A  68      55.143  45.779  37.950  1.00  0.00           C0.      0
ATOM   1041  HA2 GLY A  68      54.445  46.039  37.154  1.00  0.00           H0.      0
ATOM   1042  HA3 GLY A  68      56.120  45.544  37.529  1.00  0.00           H0.      0
ATOM   1043  C   GLY A  68      54.618  44.509  38.588  1.00  0.00           C0.      0
ATOM   1044  O   GLY A  68      54.055  43.685  37.870  1.00  0.00           O0.      0
ATOM   1045  N   VAL A  69      54.531  44.562  39.914  1.00  0.00           N0.      0
ATOM   1046  H   VAL A  69      55.095  45.286  40.335  1.00  0.00           H0.      0
ATOM   1047  CA  VAL A  69      54.331  43.391  40.788  1.00  0.00           C0.      0
ATOM   1048  HA  VAL A  69      55.149  42.674  40.710  1.00  0.00           H0.      0
ATOM   1049  CB  VAL A  69      54.443  43.683  42.282  1.00  0.00           C0.      0
ATOM   1050  HB  VAL A  69      55.310  44.278  42.569  1.00  0.00           H0.      0
ATOM   1051  CG1 VAL A  69      53.269  44.530  42.870  1.00  0.00           C0.      0
ATOM   1052 HG11 VAL A  69      53.200  45.436  42.267  1.00  0.00           H0.      0
ATOM   1053 HG12 VAL A  69      52.398  43.876  42.825  1.00  0.00           H0.      0
ATOM   1054 HG13 VAL A  69      53.445  44.713  43.930  1.00  0.00           H0.      0
ATOM   1055  CG2 VAL A  69      54.447  42.412  43.089  1.00  0.00           C0.      0
ATOM   1056 HG21 VAL A  69      53.457  41.973  43.213  1.00  0.00           H0.      0
ATOM   1057 HG22 VAL A  69      55.132  41.717  42.604  1.00  0.00           H0.      0
ATOM   1058 HG23 VAL A  69      54.882  42.671  44.054  1.00  0.00           H0.      0
ATOM   1059  C   VAL A  69      53.081  42.504  40.471  1.00  0.00           C0.      0
ATOM   1060  O   VAL A  69      53.208  41.281  40.590  1.00  0.00           O0.      0
ATOM   1061  N   ASP A  70      51.914  43.067  40.051  1.00  0.00           N0.      0
ATOM   1062  H   ASP A  70      51.964  44.065  39.905  1.00  0.00           H0.      0
ATOM   1063  CA  ASP A  70      50.651  42.354  39.732  1.00  0.00           C0.      0
ATOM   1064  HA  ASP A  70      50.433  41.491  40.361  1.00  0.00           H0.      0
ATOM   1065  CB  ASP A  70      49.452  43.273  39.992  1.00  0.00           C0.      0
ATOM   1066  HB2 ASP A  70      49.609  44.081  39.277  1.00  0.00           H0.      0
ATOM   1067  HB3 ASP A  70      48.612  42.712  39.583  1.00  0.00           H0.      0
ATOM   1068  CG  ASP A  70      49.164  43.668  41.466  1.00  0.00           C0.      0
ATOM   1069  OD1 ASP A  70      49.030  44.862  41.863  1.00  0.00           O0.      0
ATOM   1070  OD2 ASP A  70      48.947  42.749  42.216  1.00  0.00           O0.      0
ATOM   1071  C   ASP A  70      50.797  41.745  38.294  1.00  0.00           C0.      0
ATOM   1072  O   ASP A  70      50.393  40.618  38.037  1.00  0.00           O0.      0
ATOM   1073  N   SER A  71      51.424  42.471  37.429  1.00  0.00           N0.      0
ATOM   1074  H   SER A  71      51.779  43.364  37.742  1.00  0.00           H0.      0
ATOM   1075  CA  SER A  71      51.677  42.080  36.053  1.00  0.00           C0.      0
ATOM   1076  HA  SER A  71      50.738  41.653  35.704  1.00  0.00           H0.      0
ATOM   1077  CB  SER A  71      52.191  43.241  35.199  1.00  0.00           C0.      0
ATOM   1078  HB2 SER A  71      53.039  43.808  35.582  1.00  0.00           H0.      0
ATOM   1079  HB3 SER A  71      52.426  42.905  34.189  1.00  0.00           H0.      0
ATOM   1080  OG  SER A  71      51.069  44.124  35.086  1.00  0.00           O0.      0
ATOM   1081  HG  SER A  71      50.958  44.432  35.989  1.00  0.00           H0.      0
ATOM   1082  C   SER A  71      52.682  40.899  35.947  1.00  0.00           C0.      0
ATOM   1083  O   SER A  71      52.376  39.947  35.215  1.00  0.00           O0.      0
ATOM   1084  N   ILE A  72      53.827  41.063  36.621  1.00  0.00           N0.      0
ATOM   1085  H   ILE A  72      53.994  41.993  36.976  1.00  0.00           H0.      0
ATOM   1086  CA  ILE A  72      54.914  40.058  36.569  1.00  0.00           C0.      0
ATOM   1087  HA  ILE A  72      55.305  39.987  35.554  1.00  0.00           H0.      0
ATOM   1088  CB  ILE A  72      56.146  40.467  37.527  1.00  0.00           C0.      0
ATOM   1089  HB  ILE A  72      55.764  40.646  38.532  1.00  0.00           H0.      0
ATOM   1090  CG2 ILE A  72      57.272  39.424  37.664  1.00  0.00           C0.      0
ATOM   1091 HG21 ILE A  72      57.432  39.039  36.656  1.00  0.00           H0.      0
ATOM   1092 HG22 ILE A  72      58.193  39.871  38.036  1.00  0.00           H0.      0
ATOM   1093 HG23 ILE A  72      56.951  38.687  38.400  1.00  0.00           H0.      0
ATOM   1094  CG1 ILE A  72      56.775  41.819  37.017  1.00  0.00           C0.      0
ATOM   1095 HG12 ILE A  72      57.332  41.619  36.101  1.00  0.00           H0.      0
ATOM   1096 HG13 ILE A  72      55.992  42.516  36.715  1.00  0.00           H0.      0
ATOM   1097  CD1 ILE A  72      57.744  42.608  37.962  1.00  0.00           C0.      0
ATOM   1098 HD11 ILE A  72      58.539  41.946  38.306  1.00  0.00           H0.      0
ATOM   1099 HD12 ILE A  72      58.169  43.463  37.437  1.00  0.00           H0.      0
ATOM   1100 HD13 ILE A  72      57.209  42.925  38.858  1.00  0.00           H0.      0
ATOM   1101  C   ILE A  72      54.467  38.589  36.753  1.00  0.00           C0.      0
ATOM   1102  O   ILE A  72      54.804  37.766  35.958  1.00  0.00           O0.      0
ATOM   1103  N   MET A  73      53.630  38.306  37.789  1.00  0.00           N0.      0
ATOM   1104  H   MET A  73      53.355  39.032  38.435  1.00  0.00           H0.      0
ATOM   1105  CA  MET A  73      53.174  36.905  38.029  1.00  0.00           C0.      0
ATOM   1106  HA  MET A  73      54.068  36.288  37.935  1.00  0.00           H0.      0
ATOM   1107  CB  MET A  73      52.586  36.935  39.453  1.00  0.00           C0.      0
ATOM   1108  HB2 MET A  73      52.182  35.945  39.665  1.00  0.00           H0.      0
ATOM   1109  HB3 MET A  73      53.328  37.044  40.245  1.00  0.00           H0.      0
ATOM   1110  CG  MET A  73      51.434  37.962  39.632  1.00  0.00           C0.      0
ATOM   1111  HG2 MET A  73      51.898  38.946  39.695  1.00  0.00           H0.      0
ATOM   1112  HG3 MET A  73      50.839  37.855  38.725  1.00  0.00           H0.      0
ATOM   1113  SD  MET A  73      50.405  37.924  41.103  1.00  0.00           S0.      0
ATOM   1114  CE  MET A  73      51.593  38.838  42.224  1.00  0.00           C0.      0
ATOM   1115  HE1 MET A  73      52.493  38.246  42.386  1.00  0.00           H0.      0
ATOM   1116  HE2 MET A  73      51.939  39.797  41.838  1.00  0.00           H0.      0
ATOM   1117  HE3 MET A  73      51.093  39.006  43.178  1.00  0.00           H0.      0
ATOM   1118  C   MET A  73      52.176  36.318  36.991  1.00  0.00           C0.      0
ATOM   1119  O   MET A  73      52.048  35.093  36.933  1.00  0.00           O0.      0
ATOM   1120  N   LEU A  74      51.550  37.187  36.107  1.00  0.00           N0.      0
ATOM   1121  H   LEU A  74      51.561  38.166  36.352  1.00  0.00           H0.      0
ATOM   1122  CA  LEU A  74      50.774  36.827  34.920  1.00  0.00           C0.      0
ATOM   1123  HA  LEU A  74      50.247  35.884  35.063  1.00  0.00           H0.      0
ATOM   1124  CB  LEU A  74      49.810  37.918  34.617  1.00  0.00           C0.      0
ATOM   1125  HB2 LEU A  74      50.297  38.887  34.510  1.00  0.00           H0.      0
ATOM   1126  HB3 LEU A  74      49.365  37.708  33.644  1.00  0.00           H0.      0
ATOM   1127  CG  LEU A  74      48.660  38.076  35.585  1.00  0.00           C0.      0
ATOM   1128  HG  LEU A  74      49.032  38.186  36.604  1.00  0.00           H0.      0
ATOM   1129  CD1 LEU A  74      47.794  39.220  35.182  1.00  0.00           C0.      0
ATOM   1130 HD11 LEU A  74      46.988  39.240  35.915  1.00  0.00           H0.      0
ATOM   1131 HD12 LEU A  74      48.329  40.170  35.149  1.00  0.00           H0.      0
ATOM   1132 HD13 LEU A  74      47.373  38.971  34.208  1.00  0.00           H0.      0
ATOM   1133  CD2 LEU A  74      47.800  36.846  35.520  1.00  0.00           C0.      0
ATOM   1134 HD21 LEU A  74      46.844  37.129  35.961  1.00  0.00           H0.      0
ATOM   1135 HD22 LEU A  74      47.547  36.572  34.495  1.00  0.00           H0.      0
ATOM   1136 HD23 LEU A  74      48.239  35.969  35.996  1.00  0.00           H0.      0
ATOM   1137  C   LEU A  74      51.725  36.646  33.706  1.00  0.00           C0.      0
ATOM   1138  O   LEU A  74      51.560  35.794  32.884  1.00  0.00           O0.      0
ATOM   1139  N   VAL A  75      52.783  37.478  33.714  1.00  0.00           N0.      0
ATOM   1140  H   VAL A  75      52.817  38.199  34.420  1.00  0.00           H0.      0
ATOM   1141  CA  VAL A  75      53.837  37.492  32.677  1.00  0.00           C0.      0
ATOM   1142  HA  VAL A  75      53.311  37.292  31.744  1.00  0.00           H0.      0
ATOM   1143  CB  VAL A  75      54.558  38.871  32.666  1.00  0.00           C0.      0
ATOM   1144  HB  VAL A  75      54.867  39.077  33.691  1.00  0.00           H0.      0
ATOM   1145  CG1 VAL A  75      55.819  38.958  31.762  1.00  0.00           C0.      0
ATOM   1146 HG11 VAL A  75      56.535  39.581  32.298  1.00  0.00           H0.      0
ATOM   1147 HG12 VAL A  75      56.312  37.987  31.716  1.00  0.00           H0.      0
ATOM   1148 HG13 VAL A  75      55.649  39.347  30.757  1.00  0.00           H0.      0
ATOM   1149  CG2 VAL A  75      53.711  40.072  32.271  1.00  0.00           C0.      0
ATOM   1150 HG21 VAL A  75      53.581  40.142  31.191  1.00  0.00           H0.      0
ATOM   1151 HG22 VAL A  75      52.753  39.999  32.786  1.00  0.00           H0.      0
ATOM   1152 HG23 VAL A  75      54.287  40.963  32.525  1.00  0.00           H0.      0
ATOM   1153  C   VAL A  75      54.827  36.325  32.859  1.00  0.00           C0.      0
ATOM   1154  O   VAL A  75      55.336  35.811  31.867  1.00  0.00           O0.      0
ATOM   1155  N   GLU A  76      55.041  35.844  34.066  1.00  0.00           N0.      0
ATOM   1156  H   GLU A  76      54.919  36.453  34.862  1.00  0.00           H0.      0
ATOM   1157  CA  GLU A  76      55.720  34.517  34.174  1.00  0.00           C0.      0
ATOM   1158  HA  GLU A  76      56.693  34.554  33.684  1.00  0.00           H0.      0
ATOM   1159  CB  GLU A  76      55.948  34.362  35.746  1.00  0.00           C0.      0
ATOM   1160  HB2 GLU A  76      54.977  34.608  36.175  1.00  0.00           H0.      0
ATOM   1161  HB3 GLU A  76      56.184  33.341  36.048  1.00  0.00           H0.      0
ATOM   1162  CG  GLU A  76      56.888  35.397  36.328  1.00  0.00           C0.      0
ATOM   1163  HG2 GLU A  76      56.848  36.268  35.674  1.00  0.00           H0.      0
ATOM   1164  HG3 GLU A  76      56.459  35.646  37.299  1.00  0.00           H0.      0
ATOM   1165  CD  GLU A  76      58.415  34.924  36.493  1.00  0.00           C0.      0
ATOM   1166  OE1 GLU A  76      58.902  34.176  35.528  1.00  0.00           O0.      0
ATOM   1167  OE2 GLU A  76      59.089  35.198  37.516  1.00  0.00           O0.      0
ATOM   1168  C   GLU A  76      54.864  33.368  33.669  1.00  0.00           C0.      0
ATOM   1169  O   GLU A  76      55.446  32.396  33.102  1.00  0.00           O0.      0
ATOM   1170  N   GLU A  77      53.501  33.421  33.773  1.00  0.00           N0.      0
ATOM   1171  H   GLU A  77      53.041  34.266  34.078  1.00  0.00           H0.      0
ATOM   1172  CA  GLU A  77      52.605  32.386  33.267  1.00  0.00           C0.      0
ATOM   1173  HA  GLU A  77      53.117  31.429  33.363  1.00  0.00           H0.      0
ATOM   1174  CB  GLU A  77      51.371  32.400  34.181  1.00  0.00           C0.      0
ATOM   1175  HB2 GLU A  77      51.048  33.441  34.181  1.00  0.00           H0.      0
ATOM   1176  HB3 GLU A  77      50.475  31.910  33.800  1.00  0.00           H0.      0
ATOM   1177  CG  GLU A  77      51.650  31.972  35.642  1.00  0.00           C0.      0
ATOM   1178  HG2 GLU A  77      52.656  32.273  35.937  1.00  0.00           H0.      0
ATOM   1179  HG3 GLU A  77      50.892  32.472  36.245  1.00  0.00           H0.      0
ATOM   1180  CD  GLU A  77      51.393  30.501  35.963  1.00  0.00           C0.      0
ATOM   1181  OE1 GLU A  77      50.771  29.775  35.168  1.00  0.00           O0.      0
ATOM   1182  OE2 GLU A  77      51.804  30.189  37.102  1.00  0.00           O0.      0
ATOM   1183  C   GLU A  77      52.217  32.457  31.823  1.00  0.00           C0.      0
ATOM   1184  O   GLU A  77      51.361  31.674  31.329  1.00  0.00           O0.      0
ATOM   1185  N   GLY A  78      52.885  33.304  31.105  1.00  0.00           N0.      0
ATOM   1186  H   GLY A  78      53.391  33.963  31.680  1.00  0.00           H0.      0
ATOM   1187  CA  GLY A  78      52.924  33.330  29.667  1.00  0.00           C0.      0
ATOM   1188  HA2 GLY A  78      53.904  33.729  29.405  1.00  0.00           H0.      0
ATOM   1189  HA3 GLY A  78      52.840  32.365  29.168  1.00  0.00           H0.      0
ATOM   1190  C   GLY A  78      51.841  34.242  29.034  1.00  0.00           C0.      0
ATOM   1191  O   GLY A  78      51.649  34.204  27.806  1.00  0.00           O0.      0
ATOM   1192  N   PHE A  79      51.132  35.051  29.856  1.00  0.00           N0.      0
ATOM   1193  H   PHE A  79      51.302  35.110  30.849  1.00  0.00           H0.      0
ATOM   1194  CA  PHE A  79      50.050  35.936  29.382  1.00  0.00           C0.      0
ATOM   1195  HA  PHE A  79      49.481  35.405  28.618  1.00  0.00           H0.      0
ATOM   1196  CB  PHE A  79      49.011  36.262  30.521  1.00  0.00           C0.      0
ATOM   1197  HB2 PHE A  79      49.700  36.621  31.286  1.00  0.00           H0.      0
ATOM   1198  HB3 PHE A  79      48.393  37.108  30.218  1.00  0.00           H0.      0
ATOM   1199  CG  PHE A  79      48.099  35.091  30.959  1.00  0.00           C0.      0
ATOM   1200  CD1 PHE A  79      46.745  35.178  30.730  1.00  0.00           C0.      0
ATOM   1201  HD1 PHE A  79      46.363  36.089  30.294  1.00  0.00           H0.      0
ATOM   1202  CE1 PHE A  79      45.912  34.132  31.190  1.00  0.00           C0.      0
ATOM   1203  HE1 PHE A  79      44.833  34.161  31.200  1.00  0.00           H0.      0
ATOM   1204  CZ  PHE A  79      46.459  33.050  31.926  1.00  0.00           C0.      0
ATOM   1205  HZ  PHE A  79      45.847  32.227  32.264  1.00  0.00           H0.      0
ATOM   1206  CE2 PHE A  79      47.802  33.007  32.203  1.00  0.00           C0.      0
ATOM   1207  HE2 PHE A  79      48.189  32.288  32.909  1.00  0.00           H0.      0
ATOM   1208  CD2 PHE A  79      48.648  34.003  31.689  1.00  0.00           C0.      0
ATOM   1209  HD2 PHE A  79      49.637  34.163  32.094  1.00  0.00           H0.      0
ATOM   1210  C   PHE A  79      50.584  37.233  28.777  1.00  0.00           C0.      0
ATOM   1211  O   PHE A  79      51.598  37.681  29.138  1.00  0.00           O0.      0
ATOM   1212  N   SER A  80      49.787  37.742  27.834  1.00  0.00           N0.      0
ATOM   1213  H   SER A  80      48.936  37.298  27.521  1.00  0.00           H0.      0
ATOM   1214  CA  SER A  80      50.229  38.970  27.087  1.00  0.00           C0.      0
ATOM   1215  HA  SER A  80      51.311  38.950  26.961  1.00  0.00           H0.      0
ATOM   1216  CB  SER A  80      49.555  38.866  25.682  1.00  0.00           C0.      0
ATOM   1217  HB2 SER A  80      49.820  37.966  25.127  1.00  0.00           H0.      0
ATOM   1218  HB3 SER A  80      48.482  38.841  25.872  1.00  0.00           H0.      0
ATOM   1219  OG  SER A  80      49.940  40.095  25.020  1.00  0.00           O0.      0
ATOM   1220  HG  SER A  80      49.290  40.298  24.344  1.00  0.00           H0.      0
ATOM   1221  C   SER A  80      49.657  40.211  27.849  1.00  0.00           C0.      0
ATOM   1222  O   SER A  80      48.503  40.605  27.711  1.00  0.00           O0.      0
ATOM   1223  N   VAL A  81      50.502  40.850  28.707  1.00  0.00           N0.      0
ATOM   1224  H   VAL A  81      51.420  40.474  28.895  1.00  0.00           H0.      0
ATOM   1225  CA  VAL A  81      50.032  41.884  29.622  1.00  0.00           C0.      0
ATOM   1226  HA  VAL A  81      48.948  41.885  29.738  1.00  0.00           H0.      0
ATOM   1227  CB  VAL A  81      50.718  41.618  31.028  1.00  0.00           C0.      0
ATOM   1228  HB  VAL A  81      51.800  41.675  30.914  1.00  0.00           H0.      0
ATOM   1229  CG1 VAL A  81      50.303  42.554  32.100  1.00  0.00           C0.      0
ATOM   1230 HG11 VAL A  81      50.588  42.177  33.083  1.00  0.00           H0.      0
ATOM   1231 HG12 VAL A  81      50.668  43.572  31.964  1.00  0.00           H0.      0
ATOM   1232 HG13 VAL A  81      49.213  42.567  32.113  1.00  0.00           H0.      0
ATOM   1233  CG2 VAL A  81      50.267  40.227  31.565  1.00  0.00           C0.      0
ATOM   1234 HG21 VAL A  81      49.219  40.000  31.374  1.00  0.00           H0.      0
ATOM   1235 HG22 VAL A  81      50.891  39.420  31.179  1.00  0.00           H0.      0
ATOM   1236 HG23 VAL A  81      50.481  40.035  32.617  1.00  0.00           H0.      0
ATOM   1237  C   VAL A  81      50.386  43.266  29.118  1.00  0.00           C0.      0
ATOM   1238  O   VAL A  81      51.454  43.555  28.579  1.00  0.00           O0.      0
ATOM   1239  N   THR A  82      49.540  44.270  29.469  1.00  0.00           N0.      0
ATOM   1240  H   THR A  82      48.708  43.919  29.922  1.00  0.00           H0.      0
ATOM   1241  CA  THR A  82      49.690  45.706  29.241  1.00  0.00           C0.      0
ATOM   1242  HA  THR A  82      50.724  45.944  28.995  1.00  0.00           H0.      0
ATOM   1243  CB  THR A  82      48.840  46.192  27.980  1.00  0.00           C0.      0
ATOM   1244  HB  THR A  82      47.809  45.901  28.179  1.00  0.00           H0.      0
ATOM   1245  CG2 THR A  82      48.834  47.684  27.757  1.00  0.00           C0.      0
ATOM   1246 HG21 THR A  82      48.083  47.841  26.983  1.00  0.00           H0.      0
ATOM   1247 HG22 THR A  82      48.476  48.236  28.626  1.00  0.00           H0.      0
ATOM   1248 HG23 THR A  82      49.842  47.989  27.475  1.00  0.00           H0.      0
ATOM   1249  OG1 THR A  82      49.367  45.527  26.861  1.00  0.00           O0.      0
ATOM   1250  HG1 THR A  82      49.264  44.577  26.960  1.00  0.00           H0.      0
ATOM   1251  C   THR A  82      49.342  46.520  30.494  1.00  0.00           C0.      0
ATOM   1252  O   THR A  82      48.201  46.457  31.007  1.00  0.00           O0.      0
ATOM   1253  N   SER A  83      50.300  47.121  31.048  1.00  0.00           N0.      0
ATOM   1254  H   SER A  83      51.147  47.170  30.500  1.00  0.00           H0.      0
ATOM   1255  CA  SER A  83      50.280  47.647  32.435  1.00  0.00           C0.      0
ATOM   1256  HA  SER A  83      49.252  47.624  32.796  1.00  0.00           H0.      0
ATOM   1257  CB  SER A  83      51.166  46.850  33.328  1.00  0.00           C0.      0
ATOM   1258  HB2 SER A  83      50.967  47.062  34.378  1.00  0.00           H0.      0
ATOM   1259  HB3 SER A  83      50.961  45.791  33.174  1.00  0.00           H0.      0
ATOM   1260  OG  SER A  83      52.545  47.067  33.042  1.00  0.00           O0.      0
ATOM   1261  HG  SER A  83      52.919  47.713  33.645  1.00  0.00           H0.      0
ATOM   1262  C   SER A  83      50.560  49.132  32.486  1.00  0.00           C0.      0
ATOM   1263  O   SER A  83      51.482  49.537  31.753  1.00  0.00           O0.      0
ATOM   1264  N   VAL A  84      49.829  49.921  33.278  1.00  0.00           N0.      0
ATOM   1265  H   VAL A  84      49.225  49.368  33.870  1.00  0.00           H0.      0
ATOM   1266  CA  VAL A  84      49.900  51.367  33.297  1.00  0.00           C0.      0
ATOM   1267  HA  VAL A  84      50.791  51.706  32.767  1.00  0.00           H0.      0
ATOM   1268  CB  VAL A  84      48.738  52.044  32.532  1.00  0.00           C0.      0
ATOM   1269  HB  VAL A  84      48.920  51.832  31.478  1.00  0.00           H0.      0
ATOM   1270  CG1 VAL A  84      47.355  51.414  32.710  1.00  0.00           C0.      0
ATOM   1271 HG11 VAL A  84      47.007  51.549  33.733  1.00  0.00           H0.      0
ATOM   1272 HG12 VAL A  84      46.570  51.763  32.040  1.00  0.00           H0.      0
ATOM   1273 HG13 VAL A  84      47.362  50.352  32.463  1.00  0.00           H0.      0
ATOM   1274  CG2 VAL A  84      48.663  53.544  32.899  1.00  0.00           C0.      0
ATOM   1275 HG21 VAL A  84      47.904  54.024  32.281  1.00  0.00           H0.      0
ATOM   1276 HG22 VAL A  84      48.501  53.643  33.972  1.00  0.00           H0.      0
ATOM   1277 HG23 VAL A  84      49.659  53.948  32.718  1.00  0.00           H0.      0
ATOM   1278  C   VAL A  84      49.963  51.819  34.775  1.00  0.00           C0.      0
ATOM   1279  O   VAL A  84      49.301  51.221  35.657  1.00  0.00           O0.      0
ATOM   1280  N   ASP A  85      50.764  52.864  35.003  1.00  0.00           N0.      0
ATOM   1281  H   ASP A  85      51.232  53.339  34.244  1.00  0.00           H0.      0
ATOM   1282  CA  ASP A  85      50.788  53.598  36.284  1.00  0.00           C0.      0
ATOM   1283  HA  ASP A  85      49.818  53.364  36.722  1.00  0.00           H0.      0
ATOM   1284  CB  ASP A  85      51.811  53.069  37.328  1.00  0.00           C0.      0
ATOM   1285  HB2 ASP A  85      52.108  52.069  37.013  1.00  0.00           H0.      0
ATOM   1286  HB3 ASP A  85      52.729  53.656  37.311  1.00  0.00           H0.      0
ATOM   1287  CG  ASP A  85      51.177  53.114  38.790  1.00  0.00           C0.      0
ATOM   1288  OD1 ASP A  85      50.715  52.142  39.446  1.00  0.00           O0.      0
ATOM   1289  OD2 ASP A  85      51.103  54.271  39.254  1.00  0.00           O0.      0
ATOM   1290  C   ASP A  85      50.924  55.157  36.134  1.00  0.00           C0.      0
ATOM   1291  O   ASP A  85      51.611  55.603  35.219  1.00  0.00           O0.      0
ATOM   1292  N   ALA A  86      50.389  56.042  37.031  1.00  0.00           N0.      0
ATOM   1293  H   ALA A  86      49.874  55.682  37.822  1.00  0.00           H0.      0
ATOM   1294  CA  ALA A  86      50.475  57.510  37.027  1.00  0.00           C0.      0
ATOM   1295  HA  ALA A  86      50.919  57.834  36.086  1.00  0.00           H0.      0
ATOM   1296  CB  ALA A  86      49.075  58.152  37.325  1.00  0.00           C0.      0
ATOM   1297  HB1 ALA A  86      48.509  58.094  36.395  1.00  0.00           H0.      0
ATOM   1298  HB2 ALA A  86      48.575  57.644  38.149  1.00  0.00           H0.      0
ATOM   1299  HB3 ALA A  86      49.238  59.125  37.788  1.00  0.00           H0.      0
ATOM   1300  C   ALA A  86      51.578  57.974  37.973  1.00  0.00           C0.      0
ATOM   1301  O   ALA A  86      51.855  59.207  38.054  1.00  0.00           O0.      0
ATOM   1302  N   SER A  87      52.352  57.073  38.600  1.00  0.00           N0.      0
ATOM   1303  H   SER A  87      52.143  56.133  38.294  1.00  0.00           H0.      0
ATOM   1304  CA  SER A  87      53.604  57.191  39.279  1.00  0.00           C0.      0
ATOM   1305  HA  SER A  87      53.604  58.179  39.740  1.00  0.00           H0.      0
ATOM   1306  CB  SER A  87      53.578  56.228  40.417  1.00  0.00           C0.      0
ATOM   1307  HB2 SER A  87      52.699  56.535  40.984  1.00  0.00           H0.      0
ATOM   1308  HB3 SER A  87      53.382  55.241  40.000  1.00  0.00           H0.      0
ATOM   1309  OG  SER A  87      54.780  56.322  41.126  1.00  0.00           O0.      0
ATOM   1310  HG  SER A  87      54.927  57.233  41.388  1.00  0.00           H0.      0
ATOM   1311  C   SER A  87      54.814  56.964  38.455  1.00  0.00           C0.      0
ATOM   1312  O   SER A  87      55.159  55.863  38.000  1.00  0.00           O0.      0
ATOM   1313  N   ASP A  88      55.588  58.063  38.199  1.00  0.00           N0.      0
ATOM   1314  H   ASP A  88      55.341  58.876  38.745  1.00  0.00           H0.      0
ATOM   1315  CA  ASP A  88      56.940  58.123  37.661  1.00  0.00           C0.      0
ATOM   1316  HA  ASP A  88      57.003  57.657  36.677  1.00  0.00           H0.      0
ATOM   1317  CB  ASP A  88      57.429  59.572  37.397  1.00  0.00           C0.      0
ATOM   1318  HB2 ASP A  88      58.298  59.548  36.740  1.00  0.00           H0.      0
ATOM   1319  HB3 ASP A  88      56.644  60.196  36.970  1.00  0.00           H0.      0
ATOM   1320  CG  ASP A  88      57.823  60.328  38.727  1.00  0.00           C0.      0
ATOM   1321  OD1 ASP A  88      56.948  60.467  39.604  1.00  0.00           O0.      0
ATOM   1322  OD2 ASP A  88      58.931  60.769  38.981  1.00  0.00           O0.      0
ATOM   1323  C   ASP A  88      57.898  57.372  38.626  1.00  0.00           C0.      0
ATOM   1324  O   ASP A  88      58.684  56.577  38.166  1.00  0.00           O0.      0
ATOM   1325  N   LYS A  89      57.728  57.362  39.968  1.00  0.00           N0.      0
ATOM   1326  H   LYS A  89      57.028  57.886  40.473  1.00  0.00           H0.      0
ATOM   1327  CA  LYS A  89      58.682  56.662  40.888  1.00  0.00           C0.      0
ATOM   1328  HA  LYS A  89      59.714  56.673  40.538  1.00  0.00           H0.      0
ATOM   1329  CB  LYS A  89      58.670  57.449  42.203  1.00  0.00           C0.      0
ATOM   1330  HB2 LYS A  89      57.630  57.473  42.527  1.00  0.00           H0.      0
ATOM   1331  HB3 LYS A  89      59.249  56.930  42.967  1.00  0.00           H0.      0
ATOM   1332  CG  LYS A  89      59.168  58.911  42.251  1.00  0.00           C0.      0
ATOM   1333  HG2 LYS A  89      58.459  59.556  41.732  1.00  0.00           H0.      0
ATOM   1334  HG3 LYS A  89      59.363  59.156  43.295  1.00  0.00           H0.      0
ATOM   1335  CD  LYS A  89      60.546  59.048  41.550  1.00  0.00           C0.      0
ATOM   1336  HD2 LYS A  89      61.247  58.337  41.987  1.00  0.00           H0.      0
ATOM   1337  HD3 LYS A  89      60.510  58.772  40.496  1.00  0.00           H0.      0
ATOM   1338  CE  LYS A  89      61.253  60.351  41.750  1.00  0.00           C0.      0
ATOM   1339  HE2 LYS A  89      61.631  60.521  42.758  1.00  0.00           H0.      0
ATOM   1340  HE3 LYS A  89      62.176  60.239  41.181  1.00  0.00           H0.      0
ATOM   1341  NZ  LYS A  89      60.571  61.523  41.213  1.00  0.00           N0.      0
ATOM   1342  HZ1 LYS A  89      60.161  61.322  40.312  1.00  0.00           H0.      0
ATOM   1343  HZ2 LYS A  89      59.853  61.843  41.848  1.00  0.00           H0.      0
ATOM   1344  HZ3 LYS A  89      61.207  62.306  41.172  1.00  0.00           H0.      0
ATOM   1345  C   LYS A  89      58.439  55.133  40.975  1.00  0.00           C0.      0
ATOM   1346  O   LYS A  89      59.433  54.375  40.884  1.00  0.00           O0.      0
ATOM   1347  N   MET A  90      57.185  54.670  40.980  1.00  0.00           N0.      0
ATOM   1348  H   MET A  90      56.409  55.317  40.964  1.00  0.00           H0.      0
ATOM   1349  CA  MET A  90      56.909  53.211  40.927  1.00  0.00           C0.      0
ATOM   1350  HA  MET A  90      57.642  52.645  41.502  1.00  0.00           H0.      0
ATOM   1351  CB  MET A  90      55.529  53.016  41.545  1.00  0.00           C0.      0
ATOM   1352  HB2 MET A  90      54.729  53.421  40.924  1.00  0.00           H0.      0
ATOM   1353  HB3 MET A  90      55.440  51.931  41.489  1.00  0.00           H0.      0
ATOM   1354  CG  MET A  90      55.327  53.535  42.981  1.00  0.00           C0.      0
ATOM   1355  HG2 MET A  90      55.528  54.606  42.945  1.00  0.00           H0.      0
ATOM   1356  HG3 MET A  90      54.323  53.324  43.350  1.00  0.00           H0.      0
ATOM   1357  SD  MET A  90      56.540  52.788  44.137  1.00  0.00           S0.      0
ATOM   1358  CE  MET A  90      55.673  52.809  45.681  1.00  0.00           C0.      0
ATOM   1359  HE1 MET A  90      54.700  52.364  45.472  1.00  0.00           H0.      0
ATOM   1360  HE2 MET A  90      56.198  52.334  46.510  1.00  0.00           H0.      0
ATOM   1361  HE3 MET A  90      55.640  53.841  46.029  1.00  0.00           H0.      0
ATOM   1362  C   MET A  90      57.051  52.532  39.558  1.00  0.00           C0.      0
ATOM   1363  O   MET A  90      57.681  51.449  39.433  1.00  0.00           O0.      0
ATOM   1364  N   LEU A  91      56.607  53.132  38.484  1.00  0.00           N0.      0
ATOM   1365  H   LEU A  91      56.178  54.046  38.472  1.00  0.00           H0.      0
ATOM   1366  CA  LEU A  91      56.605  52.404  37.212  1.00  0.00           C0.      0
ATOM   1367  HA  LEU A  91      56.091  51.446  37.293  1.00  0.00           H0.      0
ATOM   1368  CB  LEU A  91      55.848  53.334  36.192  1.00  0.00           C0.      0
ATOM   1369  HB2 LEU A  91      54.987  53.790  36.681  1.00  0.00           H0.      0
ATOM   1370  HB3 LEU A  91      56.659  53.991  35.877  1.00  0.00           H0.      0
ATOM   1371  CG  LEU A  91      55.420  52.721  34.849  1.00  0.00           C0.      0
ATOM   1372  HG  LEU A  91      56.136  51.971  34.515  1.00  0.00           H0.      0
ATOM   1373  CD1 LEU A  91      54.176  51.790  34.917  1.00  0.00           C0.      0
ATOM   1374 HD11 LEU A  91      53.359  52.455  35.195  1.00  0.00           H0.      0
ATOM   1375 HD12 LEU A  91      53.906  51.384  33.942  1.00  0.00           H0.      0
ATOM   1376 HD13 LEU A  91      54.231  50.954  35.615  1.00  0.00           H0.      0
ATOM   1377  CD2 LEU A  91      55.221  53.781  33.808  1.00  0.00           C0.      0
ATOM   1378 HD21 LEU A  91      55.482  53.411  32.816  1.00  0.00           H0.      0
ATOM   1379 HD22 LEU A  91      54.183  54.112  33.778  1.00  0.00           H0.      0
ATOM   1380 HD23 LEU A  91      55.756  54.706  34.026  1.00  0.00           H0.      0
ATOM   1381  C   LEU A  91      58.056  52.107  36.571  1.00  0.00           C0.      0
ATOM   1382  O   LEU A  91      58.380  51.210  35.798  1.00  0.00           O0.      0
ATOM   1383  N   LYS A  92      59.035  52.814  37.094  1.00  0.00           N0.      0
ATOM   1384  H   LYS A  92      58.826  53.446  37.853  1.00  0.00           H0.      0
ATOM   1385  CA  LYS A  92      60.496  52.828  36.675  1.00  0.00           C0.      0
ATOM   1386  HA  LYS A  92      60.525  52.831  35.586  1.00  0.00           H0.      0
ATOM   1387  CB  LYS A  92      61.197  54.095  37.256  1.00  0.00           C0.      0
ATOM   1388  HB2 LYS A  92      60.555  54.860  36.819  1.00  0.00           H0.      0
ATOM   1389  HB3 LYS A  92      61.062  54.094  38.338  1.00  0.00           H0.      0
ATOM   1390  CG  LYS A  92      62.640  54.422  36.741  1.00  0.00           C0.      0
ATOM   1391  HG2 LYS A  92      62.870  55.433  37.078  1.00  0.00           H0.      0
ATOM   1392  HG3 LYS A  92      63.407  53.693  37.003  1.00  0.00           H0.      0
ATOM   1393  CD  LYS A  92      62.611  54.529  35.137  1.00  0.00           C0.      0
ATOM   1394  HD2 LYS A  92      62.275  53.610  34.657  1.00  0.00           H0.      0
ATOM   1395  HD3 LYS A  92      61.814  55.238  34.910  1.00  0.00           H0.      0
ATOM   1396  CE  LYS A  92      63.957  54.966  34.742  1.00  0.00           C0.      0
ATOM   1397  HE2 LYS A  92      64.095  55.933  35.227  1.00  0.00           H0.      0
ATOM   1398  HE3 LYS A  92      64.784  54.370  35.126  1.00  0.00           H0.      0
ATOM   1399  NZ  LYS A  92      64.169  55.088  33.240  1.00  0.00           N0.      0
ATOM   1400  HZ1 LYS A  92      63.490  55.668  32.768  1.00  0.00           H0.      0
ATOM   1401  HZ2 LYS A  92      65.027  55.575  33.022  1.00  0.00           H0.      0
ATOM   1402  HZ3 LYS A  92      64.247  54.175  32.816  1.00  0.00           H0.      0
ATOM   1403  C   LYS A  92      61.190  51.482  37.128  1.00  0.00           C0.      0
ATOM   1404  O   LYS A  92      62.098  51.096  36.446  1.00  0.00           O0.      0
ATOM   1405  N   TYR A  93      60.581  50.791  38.140  1.00  0.00           N0.      0
ATOM   1406  H   TYR A  93      59.798  51.175  38.650  1.00  0.00           H0.      0
ATOM   1407  CA  TYR A  93      60.827  49.409  38.564  1.00  0.00           C0.      0
ATOM   1408  HA  TYR A  93      61.886  49.170  38.660  1.00  0.00           H0.      0
ATOM   1409  CB  TYR A  93      60.142  49.215  39.966  1.00  0.00           C0.      0
ATOM   1410  HB2 TYR A  93      59.069  49.374  39.853  1.00  0.00           H0.      0
ATOM   1411  HB3 TYR A  93      60.209  48.131  40.055  1.00  0.00           H0.      0
ATOM   1412  CG  TYR A  93      60.808  50.015  41.090  1.00  0.00           C0.      0
ATOM   1413  CD1 TYR A  93      60.554  51.375  41.289  1.00  0.00           C0.      0
ATOM   1414  HD1 TYR A  93      59.916  51.940  40.626  1.00  0.00           H0.      0
ATOM   1415  CE1 TYR A  93      61.245  52.110  42.247  1.00  0.00           C0.      0
ATOM   1416  HE1 TYR A  93      60.948  53.137  42.397  1.00  0.00           H0.      0
ATOM   1417  CZ  TYR A  93      62.177  51.485  43.095  1.00  0.00           C0.      0
ATOM   1418  OH  TYR A  93      62.813  52.142  44.106  1.00  0.00           O0.      0
ATOM   1419  HH  TYR A  93      62.737  53.092  43.998  1.00  0.00           H0.      0
ATOM   1420  CE2 TYR A  93      62.530  50.160  42.752  1.00  0.00           C0.      0
ATOM   1421  HE2 TYR A  93      63.340  49.651  43.254  1.00  0.00           H0.      0
ATOM   1422  CD2 TYR A  93      61.848  49.390  41.877  1.00  0.00           C0.      0
ATOM   1423  HD2 TYR A  93      62.070  48.347  41.705  1.00  0.00           H0.      0
ATOM   1424  C   TYR A  93      60.209  48.321  37.652  1.00  0.00           C0.      0
ATOM   1425  O   TYR A  93      60.830  47.281  37.442  1.00  0.00           O0.      0
ATOM   1426  N   ALA A  94      59.117  48.581  36.949  1.00  0.00           N0.      0
ATOM   1427  H   ALA A  94      58.741  49.492  37.169  1.00  0.00           H0.      0
ATOM   1428  CA  ALA A  94      58.497  47.619  35.949  1.00  0.00           C0.      0
ATOM   1429  HA  ALA A  94      58.475  46.651  36.449  1.00  0.00           H0.      0
ATOM   1430  CB  ALA A  94      57.128  48.172  35.663  1.00  0.00           C0.      0
ATOM   1431  HB1 ALA A  94      56.564  47.506  35.010  1.00  0.00           H0.      0
ATOM   1432  HB2 ALA A  94      56.563  48.421  36.561  1.00  0.00           H0.      0
ATOM   1433  HB3 ALA A  94      57.127  49.080  35.059  1.00  0.00           H0.      0
ATOM   1434  C   ALA A  94      59.385  47.575  34.669  1.00  0.00           C0.      0
ATOM   1435  O   ALA A  94      59.517  46.561  34.048  1.00  0.00           O0.      0
ATOM   1436  N   LEU A  95      59.889  48.764  34.350  1.00  0.00           N0.      0
ATOM   1437  H   LEU A  95      59.592  49.598  34.835  1.00  0.00           H0.      0
ATOM   1438  CA  LEU A  95      60.851  48.945  33.295  1.00  0.00           C0.      0
ATOM   1439  HA  LEU A  95      60.424  48.561  32.369  1.00  0.00           H0.      0
ATOM   1440  CB  LEU A  95      61.094  50.430  32.928  1.00  0.00           C0.      0
ATOM   1441  HB2 LEU A  95      61.434  50.833  33.882  1.00  0.00           H0.      0
ATOM   1442  HB3 LEU A  95      61.932  50.368  32.233  1.00  0.00           H0.      0
ATOM   1443  CG  LEU A  95      59.863  51.128  32.336  1.00  0.00           C0.      0
ATOM   1444  HG  LEU A  95      58.985  50.850  32.920  1.00  0.00           H0.      0
ATOM   1445  CD1 LEU A  95      60.075  52.618  32.330  1.00  0.00           C0.      0
ATOM   1446 HD11 LEU A  95      59.908  53.114  33.286  1.00  0.00           H0.      0
ATOM   1447 HD12 LEU A  95      61.099  52.688  31.963  1.00  0.00           H0.      0
ATOM   1448 HD13 LEU A  95      59.319  53.064  31.683  1.00  0.00           H0.      0
ATOM   1449  CD2 LEU A  95      59.626  50.724  30.887  1.00  0.00           C0.      0
ATOM   1450 HD21 LEU A  95      59.429  49.653  30.838  1.00  0.00           H0.      0
ATOM   1451 HD22 LEU A  95      58.777  51.264  30.469  1.00  0.00           H0.      0
ATOM   1452 HD23 LEU A  95      60.556  50.927  30.354  1.00  0.00           H0.      0
ATOM   1453  C   LEU A  95      62.153  48.185  33.549  1.00  0.00           C0.      0
ATOM   1454  O   LEU A  95      62.826  47.696  32.627  1.00  0.00           O0.      0
ATOM   1455  N   LYS A  96      62.574  48.292  34.812  1.00  0.00           N0.      0
ATOM   1456  H   LYS A  96      62.099  49.018  35.329  1.00  0.00           H0.      0
ATOM   1457  CA  LYS A  96      63.795  47.668  35.386  1.00  0.00           C0.      0
ATOM   1458  HA  LYS A  96      64.482  47.599  34.542  1.00  0.00           H0.      0
ATOM   1459  CB  LYS A  96      64.300  48.486  36.548  1.00  0.00           C0.      0
ATOM   1460  HB2 LYS A  96      63.428  48.955  37.005  1.00  0.00           H0.      0
ATOM   1461  HB3 LYS A  96      64.887  47.788  37.145  1.00  0.00           H0.      0
ATOM   1462  CG  LYS A  96      65.138  49.651  36.034  1.00  0.00           C0.      0
ATOM   1463  HG2 LYS A  96      66.033  49.296  35.523  1.00  0.00           H0.      0
ATOM   1464  HG3 LYS A  96      64.630  50.327  35.345  1.00  0.00           H0.      0
ATOM   1465  CD  LYS A  96      65.677  50.498  37.213  1.00  0.00           C0.      0
ATOM   1466  HD2 LYS A  96      66.272  51.264  36.715  1.00  0.00           H0.      0
ATOM   1467  HD3 LYS A  96      64.895  50.912  37.848  1.00  0.00           H0.      0
ATOM   1468  CE  LYS A  96      66.643  49.806  38.135  1.00  0.00           C0.      0
ATOM   1469  HE2 LYS A  96      67.280  49.129  37.565  1.00  0.00           H0.      0
ATOM   1470  HE3 LYS A  96      67.460  50.328  38.632  1.00  0.00           H0.      0
ATOM   1471  NZ  LYS A  96      65.925  49.175  39.259  1.00  0.00           N0.      0
ATOM   1472  HZ1 LYS A  96      66.621  48.644  39.764  1.00  0.00           H0.      0
ATOM   1473  HZ2 LYS A  96      65.480  49.879  39.831  1.00  0.00           H0.      0
ATOM   1474  HZ3 LYS A  96      65.165  48.580  38.963  1.00  0.00           H0.      0
ATOM   1475  C   LYS A  96      63.701  46.166  35.701  1.00  0.00           C0.      0
ATOM   1476  O   LYS A  96      64.680  45.488  35.424  1.00  0.00           O0.      0
ATOM   1477  N   GLU A  97      62.577  45.607  36.227  1.00  0.00           N0.      0
ATOM   1478  H   GLU A  97      61.812  46.199  36.518  1.00  0.00           H0.      0
ATOM   1479  CA  GLU A  97      62.294  44.149  36.121  1.00  0.00           C0.      0
ATOM   1480  HA  GLU A  97      63.086  43.552  36.574  1.00  0.00           H0.      0
ATOM   1481  CB  GLU A  97      60.985  43.799  36.792  1.00  0.00           C0.      0
ATOM   1482  HB2 GLU A  97      60.164  44.424  36.440  1.00  0.00           H0.      0
ATOM   1483  HB3 GLU A  97      60.687  42.799  36.475  1.00  0.00           H0.      0
ATOM   1484  CG  GLU A  97      60.953  43.832  38.305  1.00  0.00           C0.      0
ATOM   1485  HG2 GLU A  97      61.196  44.839  38.645  1.00  0.00           H0.      0
ATOM   1486  HG3 GLU A  97      59.985  43.621  38.759  1.00  0.00           H0.      0
ATOM   1487  CD  GLU A  97      61.880  42.889  38.953  1.00  0.00           C0.      0
ATOM   1488  OE1 GLU A  97      62.123  43.147  40.199  1.00  0.00           O0.      0
ATOM   1489  OE2 GLU A  97      62.285  41.878  38.320  1.00  0.00           O0.      0
ATOM   1490  C   GLU A  97      62.269  43.676  34.687  1.00  0.00           C0.      0
ATOM   1491  O   GLU A  97      63.095  42.732  34.434  1.00  0.00           O0.      0
ATOM   1492  N   ARG A  98      61.541  44.319  33.769  1.00  0.00           N0.      0
ATOM   1493  H   ARG A  98      60.822  44.928  34.132  1.00  0.00           H0.      0
ATOM   1494  CA  ARG A  98      61.525  43.849  32.366  1.00  0.00           C0.      0
ATOM   1495  HA  ARG A  98      61.056  42.866  32.411  1.00  0.00           H0.      0
ATOM   1496  CB  ARG A  98      60.483  44.771  31.605  1.00  0.00           C0.      0
ATOM   1497  HB2 ARG A  98      59.581  44.924  32.197  1.00  0.00           H0.      0
ATOM   1498  HB3 ARG A  98      60.994  45.716  31.416  1.00  0.00           H0.      0
ATOM   1499  CG  ARG A  98      60.040  44.228  30.243  1.00  0.00           C0.      0
ATOM   1500  HG2 ARG A  98      60.944  43.962  29.695  1.00  0.00           H0.      0
ATOM   1501  HG3 ARG A  98      59.668  43.250  30.545  1.00  0.00           H0.      0
ATOM   1502  CD  ARG A  98      58.976  45.074  29.554  1.00  0.00           C0.      0
ATOM   1503  HD2 ARG A  98      58.608  44.656  28.616  1.00  0.00           H0.      0
ATOM   1504  HD3 ARG A  98      58.104  45.083  30.208  1.00  0.00           H0.      0
ATOM   1505  NE  ARG A  98      59.455  46.485  29.322  1.00  0.00           N0.      0
ATOM   1506  HE  ARG A  98      60.342  46.788  29.698  1.00  0.00           H0.      0
ATOM   1507  CZ  ARG A  98      58.875  47.422  28.517  1.00  0.00           C0.      0
ATOM   1508  NH1 ARG A  98      57.684  47.347  28.047  1.00  0.00           N0.      0
ATOM   1509 HH11 ARG A  98      57.134  46.559  28.357  1.00  0.00           H0.      0
ATOM   1510 HH12 ARG A  98      57.307  48.073  27.455  1.00  0.00           H0.      0
ATOM   1511  NH2 ARG A  98      59.449  48.537  28.261  1.00  0.00           N0.      0
ATOM   1512 HH21 ARG A  98      60.240  48.829  28.817  1.00  0.00           H0.      0
ATOM   1513 HH22 ARG A  98      59.032  49.286  27.726  1.00  0.00           H0.      0
ATOM   1514  C   ARG A  98      62.847  43.796  31.714  1.00  0.00           C0.      0
ATOM   1515  O   ARG A  98      63.285  42.742  31.171  1.00  0.00           O0.      0
ATOM   1516  N   TRP A  99      63.753  44.820  31.867  1.00  0.00           N0.      0
ATOM   1517  H   TRP A  99      63.521  45.586  32.484  1.00  0.00           H0.      0
ATOM   1518  CA  TRP A  99      65.101  44.845  31.227  1.00  0.00           C0.      0
ATOM   1519  HA  TRP A  99      64.954  44.755  30.151  1.00  0.00           H0.      0
ATOM   1520  CB  TRP A  99      65.682  46.253  31.523  1.00  0.00           C0.      0
ATOM   1521  HB2 TRP A  99      65.040  46.855  30.881  1.00  0.00           H0.      0
ATOM   1522  HB3 TRP A  99      65.581  46.443  32.592  1.00  0.00           H0.      0
ATOM   1523  CG  TRP A  99      67.111  46.470  31.172  1.00  0.00           C0.      0
ATOM   1524  CD1 TRP A  99      68.259  46.513  31.973  1.00  0.00           C0.      0
ATOM   1525  HD1 TRP A  99      68.189  46.301  33.030  1.00  0.00           H0.      0
ATOM   1526  NE1 TRP A  99      69.359  47.043  31.321  1.00  0.00           N0.      0
ATOM   1527  HE1 TRP A  99      70.253  47.294  31.718  1.00  0.00           H0.      0
ATOM   1528  CE2 TRP A  99      69.059  47.314  30.038  1.00  0.00           C0.      0
ATOM   1529  CZ2 TRP A  99      69.712  47.869  28.957  1.00  0.00           C0.      0
ATOM   1530  HZ2 TRP A  99      70.776  48.041  29.023  1.00  0.00           H0.      0
ATOM   1531  CH2 TRP A  99      69.044  48.202  27.740  1.00  0.00           C0.      0
ATOM   1532  HH2 TRP A  99      69.476  48.740  26.910  1.00  0.00           H0.      0
ATOM   1533  CZ3 TRP A  99      67.702  47.810  27.616  1.00  0.00           C0.      0
ATOM   1534  HZ3 TRP A  99      67.122  48.045  26.736  1.00  0.00           H0.      0
ATOM   1535  CE3 TRP A  99      67.071  47.068  28.664  1.00  0.00           C0.      0
ATOM   1536  HE3 TRP A  99      66.028  46.811  28.555  1.00  0.00           H0.      0
ATOM   1537  CD2 TRP A  99      67.674  46.859  29.917  1.00  0.00           C0.      0
ATOM   1538  C   TRP A  99      66.121  43.811  31.653  1.00  0.00           C0.      0
ATOM   1539  O   TRP A  99      66.746  43.201  30.774  1.00  0.00           O0.      0
ATOM   1540  N   ASN A 100      66.114  43.372  32.911  1.00  0.00           N0.      0
ATOM   1541  H   ASN A 100      65.473  43.861  33.519  1.00  0.00           H0.      0
ATOM   1542  CA  ASN A 100      67.050  42.336  33.418  1.00  0.00           C0.      0
ATOM   1543  HA  ASN A 100      68.109  42.528  33.242  1.00  0.00           H0.      0
ATOM   1544  CB  ASN A 100      66.913  42.295  34.936  1.00  0.00           C0.      0
ATOM   1545  HB2 ASN A 100      67.319  43.236  35.308  1.00  0.00           H0.      0
ATOM   1546  HB3 ASN A 100      65.886  42.373  35.292  1.00  0.00           H0.      0
ATOM   1547  CG  ASN A 100      67.673  41.164  35.504  1.00  0.00           C0.      0
ATOM   1548  OD1 ASN A 100      68.859  41.296  35.703  1.00  0.00           O0.      0
ATOM   1549  ND2 ASN A 100      66.893  40.142  35.870  1.00  0.00           N0.      0
ATOM   1550 HD21 ASN A 100      67.395  39.436  36.390  1.00  0.00           H0.      0
ATOM   1551 HD22 ASN A 100      65.892  40.260  35.805  1.00  0.00           H0.      0
ATOM   1552  C   ASN A 100      66.812  40.903  32.778  1.00  0.00           C0.      0
ATOM   1553  O   ASN A 100      67.788  40.125  32.728  1.00  0.00           O0.      0
ATOM   1554  N   ARG A 101      65.630  40.622  32.181  1.00  0.00           N0.      0
ATOM   1555  H   ARG A 101      64.981  41.396  32.170  1.00  0.00           H0.      0
ATOM   1556  CA  ARG A 101      65.184  39.301  31.662  1.00  0.00           C0.      0
ATOM   1557  HA  ARG A 101      65.994  38.590  31.499  1.00  0.00           H0.      0
ATOM   1558  CB  ARG A 101      64.402  38.686  32.850  1.00  0.00           C0.      0
ATOM   1559  HB2 ARG A 101      64.312  37.603  32.768  1.00  0.00           H0.      0
ATOM   1560  HB3 ARG A 101      65.029  38.801  33.735  1.00  0.00           H0.      0
ATOM   1561  CG  ARG A 101      63.005  39.350  33.111  1.00  0.00           C0.      0
ATOM   1562  HG2 ARG A 101      63.175  40.409  33.307  1.00  0.00           H0.      0
ATOM   1563  HG3 ARG A 101      62.340  39.216  32.258  1.00  0.00           H0.      0
ATOM   1564  CD  ARG A 101      62.506  38.736  34.364  1.00  0.00           C0.      0
ATOM   1565  HD2 ARG A 101      63.181  38.911  35.202  1.00  0.00           H0.      0
ATOM   1566  HD3 ARG A 101      61.572  39.262  34.561  1.00  0.00           H0.      0
ATOM   1567  NE  ARG A 101      62.201  37.328  34.281  1.00  0.00           N0.      0
ATOM   1568  HE  ARG A 101      62.663  36.767  33.580  1.00  0.00           H0.      0
ATOM   1569  CZ  ARG A 101      61.562  36.574  35.158  1.00  0.00           C0.      0
ATOM   1570  NH1 ARG A 101      61.135  36.944  36.299  1.00  0.00           N0.      0
ATOM   1571 HH11 ARG A 101      61.267  37.898  36.602  1.00  0.00           H0.      0
ATOM   1572 HH12 ARG A 101      60.851  36.276  37.001  1.00  0.00           H0.      0
ATOM   1573  NH2 ARG A 101      61.267  35.333  34.789  1.00  0.00           N0.      0
ATOM   1574 HH21 ARG A 101      61.699  34.960  33.956  1.00  0.00           H0.      0
ATOM   1575 HH22 ARG A 101      60.507  34.781  35.161  1.00  0.00           H0.      0
ATOM   1576  C   ARG A 101      64.469  39.272  30.264  1.00  0.00           C0.      0
ATOM   1577  O   ARG A 101      63.988  38.143  29.961  1.00  0.00           O0.      0
ATOM   1578  N   ARG A 102      64.319  40.346  29.492  1.00  0.00           N0.      0
ATOM   1579  H   ARG A 102      64.806  41.175  29.802  1.00  0.00           H0.      0
ATOM   1580  CA  ARG A 102      63.506  40.308  28.258  1.00  0.00           C0.      0
ATOM   1581  HA  ARG A 102      62.565  39.886  28.612  1.00  0.00           H0.      0
ATOM   1582  CB  ARG A 102      63.216  41.746  27.882  1.00  0.00           C0.      0
ATOM   1583  HB2 ARG A 102      62.376  41.822  27.192  1.00  0.00           H0.      0
ATOM   1584  HB3 ARG A 102      62.900  42.343  28.737  1.00  0.00           H0.      0
ATOM   1585  CG  ARG A 102      64.352  42.515  27.152  1.00  0.00           C0.      0
ATOM   1586  HG2 ARG A 102      64.384  41.973  26.207  1.00  0.00           H0.      0
ATOM   1587  HG3 ARG A 102      63.950  43.486  26.862  1.00  0.00           H0.      0
ATOM   1588  CD  ARG A 102      65.729  42.766  27.830  1.00  0.00           C0.      0
ATOM   1589  HD2 ARG A 102      65.623  43.469  28.656  1.00  0.00           H0.      0
ATOM   1590  HD3 ARG A 102      66.232  41.828  28.068  1.00  0.00           H0.      0
ATOM   1591  NE  ARG A 102      66.723  43.466  27.005  1.00  0.00           N0.      0
ATOM   1592  HE  ARG A 102      66.549  43.647  26.026  1.00  0.00           H0.      0
ATOM   1593  CZ  ARG A 102      68.026  43.713  27.303  1.00  0.00           C0.      0
ATOM   1594  NH1 ARG A 102      68.568  43.491  28.443  1.00  0.00           N0.      0
ATOM   1595 HH11 ARG A 102      68.081  43.183  29.272  1.00  0.00           H0.      0
ATOM   1596 HH12 ARG A 102      69.562  43.621  28.559  1.00  0.00           H0.      0
ATOM   1597  NH2 ARG A 102      68.785  44.372  26.475  1.00  0.00           N0.      0
ATOM   1598 HH21 ARG A 102      68.356  44.723  25.631  1.00  0.00           H0.      0
ATOM   1599 HH22 ARG A 102      69.634  44.763  26.857  1.00  0.00           H0.      0
ATOM   1600  C   ARG A 102      63.911  39.420  27.078  1.00  0.00           C0.      0
ATOM   1601  O   ARG A 102      63.164  39.439  26.086  1.00  0.00           O0.      0
ATOM   1602  N   LYS A 103      65.018  38.718  27.249  1.00  0.00           N0.      0
ATOM   1603  H   LYS A 103      65.614  39.034  28.000  1.00  0.00           H0.      0
ATOM   1604  CA  LYS A 103      65.246  37.494  26.515  1.00  0.00           C0.      0
ATOM   1605  HA  LYS A 103      65.204  37.660  25.438  1.00  0.00           H0.      0
ATOM   1606  CB  LYS A 103      66.559  36.763  26.942  1.00  0.00           C0.      0
ATOM   1607  HB2 LYS A 103      67.388  37.466  26.851  1.00  0.00           H0.      0
ATOM   1608  HB3 LYS A 103      66.456  36.448  27.980  1.00  0.00           H0.      0
ATOM   1609  CG  LYS A 103      66.968  35.613  26.031  1.00  0.00           C0.      0
ATOM   1610  HG2 LYS A 103      66.146  34.906  25.918  1.00  0.00           H0.      0
ATOM   1611  HG3 LYS A 103      67.306  36.073  25.102  1.00  0.00           H0.      0
ATOM   1612  CD  LYS A 103      68.082  34.891  26.723  1.00  0.00           C0.      0
ATOM   1613  HD2 LYS A 103      68.977  35.513  26.744  1.00  0.00           H0.      0
ATOM   1614  HD3 LYS A 103      67.797  34.602  27.734  1.00  0.00           H0.      0
ATOM   1615  CE  LYS A 103      68.512  33.653  25.897  1.00  0.00           C0.      0
ATOM   1616  HE2 LYS A 103      67.725  32.907  25.786  1.00  0.00           H0.      0
ATOM   1617  HE3 LYS A 103      68.486  34.207  24.959  1.00  0.00           H0.      0
ATOM   1618  NZ  LYS A 103      69.806  33.126  26.359  1.00  0.00           N0.      0
ATOM   1619  HZ1 LYS A 103      69.671  32.568  27.189  1.00  0.00           H0.      0
ATOM   1620  HZ2 LYS A 103      70.145  32.583  25.577  1.00  0.00           H0.      0
ATOM   1621  HZ3 LYS A 103      70.434  33.889  26.570  1.00  0.00           H0.      0
ATOM   1622  C   LYS A 103      64.030  36.510  26.604  1.00  0.00           C0.      0
ATOM   1623  O   LYS A 103      63.801  35.841  25.612  1.00  0.00           O0.      0
ATOM   1624  N   GLU A 104      63.265  36.521  27.681  1.00  0.00           N0.      0
ATOM   1625  H   GLU A 104      63.569  37.092  28.457  1.00  0.00           H0.      0
ATOM   1626  CA  GLU A 104      61.987  35.797  27.850  1.00  0.00           C0.      0
ATOM   1627  HA  GLU A 104      62.197  34.772  27.543  1.00  0.00           H0.      0
ATOM   1628  CB  GLU A 104      61.638  35.726  29.332  1.00  0.00           C0.      0
ATOM   1629  HB2 GLU A 104      61.533  36.671  29.865  1.00  0.00           H0.      0
ATOM   1630  HB3 GLU A 104      60.664  35.237  29.300  1.00  0.00           H0.      0
ATOM   1631  CG  GLU A 104      62.652  34.901  30.147  1.00  0.00           C0.      0
ATOM   1632  HG2 GLU A 104      62.779  33.869  29.820  1.00  0.00           H0.      0
ATOM   1633  HG3 GLU A 104      63.614  35.397  30.021  1.00  0.00           H0.      0
ATOM   1634  CD  GLU A 104      62.346  34.999  31.664  1.00  0.00           C0.      0
ATOM   1635  OE1 GLU A 104      63.281  35.350  32.457  1.00  0.00           O0.      0
ATOM   1636  OE2 GLU A 104      61.285  34.568  32.186  1.00  0.00           O0.      0
ATOM   1637  C   GLU A 104      60.945  36.502  26.988  1.00  0.00           C0.      0
ATOM   1638  O   GLU A 104      60.623  37.654  27.261  1.00  0.00           O0.      0
ATOM   1639  N   PRO A 105      60.384  35.752  25.952  1.00  0.00           N0.      0
ATOM   1640  CD  PRO A 105      60.603  34.329  25.672  1.00  0.00           C0.      0
ATOM   1641  HD2 PRO A 105      60.844  33.670  26.506  1.00  0.00           H0.      0
ATOM   1642  HD3 PRO A 105      61.452  34.305  24.989  1.00  0.00           H0.      0
ATOM   1643  CG  PRO A 105      59.376  33.902  24.915  1.00  0.00           C0.      0
ATOM   1644  HG2 PRO A 105      58.552  33.581  25.553  1.00  0.00           H0.      0
ATOM   1645  HG3 PRO A 105      59.752  33.106  24.271  1.00  0.00           H0.      0
ATOM   1646  CB  PRO A 105      59.124  35.150  24.131  1.00  0.00           C0.      0
ATOM   1647  HB2 PRO A 105      58.106  35.161  23.743  1.00  0.00           H0.      0
ATOM   1648  HB3 PRO A 105      59.799  35.131  23.275  1.00  0.00           H0.      0
ATOM   1649  CA  PRO A 105      59.467  36.322  25.034  1.00  0.00           C0.      0
ATOM   1650  HA  PRO A 105      60.001  37.095  24.482  1.00  0.00           H0.      0
ATOM   1651  C   PRO A 105      58.175  36.988  25.596  1.00  0.00           C0.      0
ATOM   1652  O   PRO A 105      57.829  38.099  25.129  1.00  0.00           O0.      0
ATOM   1653  N   ALA A 106      57.774  36.604  26.808  1.00  0.00           N0.      0
ATOM   1654  H   ALA A 106      58.123  35.721  27.153  1.00  0.00           H0.      0
ATOM   1655  CA  ALA A 106      56.635  37.202  27.527  1.00  0.00           C0.      0
ATOM   1656  HA  ALA A 106      55.849  37.222  26.771  1.00  0.00           H0.      0
ATOM   1657  CB  ALA A 106      56.243  36.248  28.697  1.00  0.00           C0.      0
ATOM   1658  HB1 ALA A 106      55.400  36.667  29.246  1.00  0.00           H0.      0
ATOM   1659  HB2 ALA A 106      56.106  35.236  28.315  1.00  0.00           H0.      0
ATOM   1660  HB3 ALA A 106      57.102  36.214  29.367  1.00  0.00           H0.      0
ATOM   1661  C   ALA A 106      57.010  38.557  28.128  1.00  0.00           C0.      0
ATOM   1662  O   ALA A 106      56.150  39.430  28.222  1.00  0.00           O0.      0
ATOM   1663  N   PHE A 107      58.258  38.739  28.627  1.00  0.00           N0.      0
ATOM   1664  H   PHE A 107      58.884  37.952  28.538  1.00  0.00           H0.      0
ATOM   1665  CA  PHE A 107      58.921  39.947  29.033  1.00  0.00           C0.      0
ATOM   1666  HA  PHE A 107      58.184  40.467  29.644  1.00  0.00           H0.      0
ATOM   1667  CB  PHE A 107      60.083  39.607  29.951  1.00  0.00           C0.      0
ATOM   1668  HB2 PHE A 107      60.652  38.786  29.516  1.00  0.00           H0.      0
ATOM   1669  HB3 PHE A 107      60.667  40.510  30.130  1.00  0.00           H0.      0
ATOM   1670  CG  PHE A 107      59.597  39.120  31.296  1.00  0.00           C0.      0
ATOM   1671  CD1 PHE A 107      59.236  37.758  31.448  1.00  0.00           C0.      0
ATOM   1672  HD1 PHE A 107      59.317  37.035  30.651  1.00  0.00           H0.      0
ATOM   1673  CE1 PHE A 107      58.669  37.309  32.684  1.00  0.00           C0.      0
ATOM   1674  HE1 PHE A 107      58.467  36.283  32.955  1.00  0.00           H0.      0
ATOM   1675  CZ  PHE A 107      58.636  38.220  33.777  1.00  0.00           C0.      0
ATOM   1676  HZ  PHE A 107      58.324  37.935  34.771  1.00  0.00           H0.      0
ATOM   1677  CE2 PHE A 107      58.945  39.588  33.575  1.00  0.00           C0.      0
ATOM   1678  HE2 PHE A 107      58.981  40.272  34.410  1.00  0.00           H0.      0
ATOM   1679  CD2 PHE A 107      59.504  39.983  32.435  1.00  0.00           C0.      0
ATOM   1680  HD2 PHE A 107      59.759  41.021  32.285  1.00  0.00           H0.      0
ATOM   1681  C   PHE A 107      59.242  40.986  27.966  1.00  0.00           C0.      0
ATOM   1682  O   PHE A 107      59.028  42.157  28.211  1.00  0.00           O0.      0
ATOM   1683  N   ASP A 108      59.507  40.520  26.697  1.00  0.00           N0.      0
ATOM   1684  H   ASP A 108      59.806  39.565  26.562  1.00  0.00           H0.      0
ATOM   1685  CA  ASP A 108      59.447  41.429  25.533  1.00  0.00           C0.      0
ATOM   1686  HA  ASP A 108      59.959  42.347  25.821  1.00  0.00           H0.      0
ATOM   1687  CB  ASP A 108      60.100  40.722  24.309  1.00  0.00           C0.      0
ATOM   1688  HB2 ASP A 108      61.068  40.323  24.612  1.00  0.00           H0.      0
ATOM   1689  HB3 ASP A 108      59.476  39.928  23.900  1.00  0.00           H0.      0
ATOM   1690  CG  ASP A 108      60.284  41.766  23.109  1.00  0.00           C0.      0
ATOM   1691  OD1 ASP A 108      59.644  41.637  22.069  1.00  0.00           O0.      0
ATOM   1692  OD2 ASP A 108      60.890  42.819  23.460  1.00  0.00           O0.      0
ATOM   1693  C   ASP A 108      57.988  41.735  25.181  1.00  0.00           C0.      0
ATOM   1694  O   ASP A 108      57.737  42.856  24.823  1.00  0.00           O0.      0
ATOM   1695  N   LYS A 109      57.047  40.807  25.307  1.00  0.00           N0.      0
ATOM   1696  H   LYS A 109      57.379  39.858  25.406  1.00  0.00           H0.      0
ATOM   1697  CA  LYS A 109      55.621  40.939  24.941  1.00  0.00           C0.      0
ATOM   1698  HA  LYS A 109      55.581  41.442  23.974  1.00  0.00           H0.      0
ATOM   1699  CB  LYS A 109      54.979  39.598  24.871  1.00  0.00           C0.      0
ATOM   1700  HB2 LYS A 109      55.672  39.075  24.212  1.00  0.00           H0.      0
ATOM   1701  HB3 LYS A 109      55.161  39.076  25.810  1.00  0.00           H0.      0
ATOM   1702  CG  LYS A 109      53.530  39.517  24.344  1.00  0.00           C0.      0
ATOM   1703  HG2 LYS A 109      53.298  38.454  24.411  1.00  0.00           H0.      0
ATOM   1704  HG3 LYS A 109      52.857  40.048  25.017  1.00  0.00           H0.      0
ATOM   1705  CD  LYS A 109      53.425  39.941  22.895  1.00  0.00           C0.      0
ATOM   1706  HD2 LYS A 109      53.475  41.023  22.767  1.00  0.00           H0.      0
ATOM   1707  HD3 LYS A 109      54.233  39.573  22.264  1.00  0.00           H0.      0
ATOM   1708  CE  LYS A 109      52.106  39.474  22.335  1.00  0.00           C0.      0
ATOM   1709  HE2 LYS A 109      51.949  38.400  22.240  1.00  0.00           H0.      0
ATOM   1710  HE3 LYS A 109      51.324  39.871  22.983  1.00  0.00           H0.      0
ATOM   1711  NZ  LYS A 109      51.884  40.091  21.004  1.00  0.00           N0.      0
ATOM   1712  HZ1 LYS A 109      52.618  39.719  20.418  1.00  0.00           H0.      0
ATOM   1713  HZ2 LYS A 109      50.976  39.816  20.656  1.00  0.00           H0.      0
ATOM   1714  HZ3 LYS A 109      52.039  41.089  21.038  1.00  0.00           H0.      0
ATOM   1715  C   LYS A 109      54.923  41.844  25.928  1.00  0.00           C0.      0
ATOM   1716  O   LYS A 109      53.929  42.445  25.623  1.00  0.00           O0.      0
ATOM   1717  N   TRP A 110      55.376  41.991  27.151  1.00  0.00           N0.      0
ATOM   1718  H   TRP A 110      56.051  41.295  27.433  1.00  0.00           H0.      0
ATOM   1719  CA  TRP A 110      54.914  42.893  28.214  1.00  0.00           C0.      0
ATOM   1720  HA  TRP A 110      53.852  42.699  28.361  1.00  0.00           H0.      0
ATOM   1721  CB  TRP A 110      55.570  42.412  29.575  1.00  0.00           C0.      0
ATOM   1722  HB2 TRP A 110      55.214  41.393  29.730  1.00  0.00           H0.      0
ATOM   1723  HB3 TRP A 110      56.652  42.545  29.564  1.00  0.00           H0.      0
ATOM   1724  CG  TRP A 110      55.147  43.270  30.686  1.00  0.00           C0.      0
ATOM   1725  CD1 TRP A 110      54.037  44.037  30.863  1.00  0.00           C0.      0
ATOM   1726  HD1 TRP A 110      53.258  44.170  30.128  1.00  0.00           H0.      0
ATOM   1727  NE1 TRP A 110      53.969  44.594  32.062  1.00  0.00           N0.      0
ATOM   1728  HE1 TRP A 110      53.272  45.301  32.247  1.00  0.00           H0.      0
ATOM   1729  CE2 TRP A 110      55.101  44.376  32.799  1.00  0.00           C0.      0
ATOM   1730  CZ2 TRP A 110      55.562  44.884  34.002  1.00  0.00           C0.      0
ATOM   1731  HZ2 TRP A 110      55.005  45.624  34.557  1.00  0.00           H0.      0
ATOM   1732  CH2 TRP A 110      56.796  44.441  34.507  1.00  0.00           C0.      0
ATOM   1733  HH2 TRP A 110      57.199  44.870  35.412  1.00  0.00           H0.      0
ATOM   1734  CZ3 TRP A 110      57.372  43.378  33.837  1.00  0.00           C0.      0
ATOM   1735  HZ3 TRP A 110      58.316  42.929  34.109  1.00  0.00           H0.      0
ATOM   1736  CE3 TRP A 110      56.921  42.930  32.631  1.00  0.00           C0.      0
ATOM   1737  HE3 TRP A 110      57.545  42.231  32.094  1.00  0.00           H0.      0
ATOM   1738  CD2 TRP A 110      55.759  43.402  32.019  1.00  0.00           C0.      0
ATOM   1739  C   TRP A 110      55.031  44.396  27.930  1.00  0.00           C0.      0
ATOM   1740  O   TRP A 110      56.145  44.966  27.922  1.00  0.00           O0.      0
ATOM   1741  N   VAL A 111      53.888  45.020  27.541  1.00  0.00           N0.      0
ATOM   1742  H   VAL A 111      53.048  44.458  27.539  1.00  0.00           H0.      0
ATOM   1743  CA  VAL A 111      53.746  46.533  27.362  1.00  0.00           C0.      0
ATOM   1744  HA  VAL A 111      54.738  46.836  27.026  1.00  0.00           H0.      0
ATOM   1745  CB  VAL A 111      52.696  46.917  26.239  1.00  0.00           C0.      0
ATOM   1746  HB  VAL A 111      51.697  46.693  26.614  1.00  0.00           H0.      0
ATOM   1747  CG1 VAL A 111      52.751  48.395  25.753  1.00  0.00           C0.      0
ATOM   1748 HG11 VAL A 111      53.672  48.554  25.191  1.00  0.00           H0.      0
ATOM   1749 HG12 VAL A 111      51.900  48.630  25.115  1.00  0.00           H0.      0
ATOM   1750 HG13 VAL A 111      52.745  49.068  26.611  1.00  0.00           H0.      0
ATOM   1751  CG2 VAL A 111      52.760  45.999  24.983  1.00  0.00           C0.      0
ATOM   1752 HG21 VAL A 111      52.718  44.959  25.310  1.00  0.00           H0.      0
ATOM   1753 HG22 VAL A 111      51.857  46.161  24.396  1.00  0.00           H0.      0
ATOM   1754 HG23 VAL A 111      53.677  46.154  24.415  1.00  0.00           H0.      0
ATOM   1755  C   VAL A 111      53.632  47.332  28.644  1.00  0.00           C0.      0
ATOM   1756  O   VAL A 111      52.891  46.853  29.528  1.00  0.00           O0.      0
ATOM   1757  N   ILE A 112      54.443  48.340  28.813  1.00  0.00           N0.      0
ATOM   1758  H   ILE A 112      54.899  48.796  28.036  1.00  0.00           H0.      0
ATOM   1759  CA  ILE A 112      54.368  49.164  30.003  1.00  0.00           C0.      0
ATOM   1760  HA  ILE A 112      53.547  48.884  30.662  1.00  0.00           H0.      0
ATOM   1761  CB  ILE A 112      55.705  49.048  30.795  1.00  0.00           C0.      0
ATOM   1762  HB  ILE A 112      56.505  49.418  30.154  1.00  0.00           H0.      0
ATOM   1763  CG2 ILE A 112      55.790  50.033  31.960  1.00  0.00           C0.      0
ATOM   1764 HG21 ILE A 112      55.690  51.083  31.683  1.00  0.00           H0.      0
ATOM   1765 HG22 ILE A 112      54.932  49.735  32.563  1.00  0.00           H0.      0
ATOM   1766 HG23 ILE A 112      56.638  49.873  32.626  1.00  0.00           H0.      0
ATOM   1767  CG1 ILE A 112      55.928  47.585  31.192  1.00  0.00           C0.      0
ATOM   1768 HG12 ILE A 112      55.126  47.371  31.898  1.00  0.00           H0.      0
ATOM   1769 HG13 ILE A 112      55.861  46.956  30.304  1.00  0.00           H0.      0
ATOM   1770  CD1 ILE A 112      57.222  47.254  31.886  1.00  0.00           C0.      0
ATOM   1771 HD11 ILE A 112      57.168  47.599  32.919  1.00  0.00           H0.      0
ATOM   1772 HD12 ILE A 112      57.349  46.182  32.035  1.00  0.00           H0.      0
ATOM   1773 HD13 ILE A 112      58.090  47.591  31.320  1.00  0.00           H0.      0
ATOM   1774  C   ILE A 112      54.160  50.642  29.534  1.00  0.00           C0.      0
ATOM   1775  O   ILE A 112      54.776  51.073  28.554  1.00  0.00           O0.      0
ATOM   1776  N   GLU A 113      53.214  51.368  30.180  1.00  0.00           N0.      0
ATOM   1777  H   GLU A 113      52.537  50.942  30.797  1.00  0.00           H0.      0
ATOM   1778  CA  GLU A 113      52.877  52.756  29.702  1.00  0.00           C0.      0
ATOM   1779  HA  GLU A 113      53.693  53.148  29.095  1.00  0.00           H0.      0
ATOM   1780  CB  GLU A 113      51.571  52.762  28.892  1.00  0.00           C0.      0
ATOM   1781  HB2 GLU A 113      50.729  52.362  29.456  1.00  0.00           H0.      0
ATOM   1782  HB3 GLU A 113      51.296  53.800  28.704  1.00  0.00           H0.      0
ATOM   1783  CG  GLU A 113      51.621  52.014  27.544  1.00  0.00           C0.      0
ATOM   1784  HG2 GLU A 113      52.108  51.043  27.633  1.00  0.00           H0.      0
ATOM   1785  HG3 GLU A 113      50.601  51.809  27.218  1.00  0.00           H0.      0
ATOM   1786  CD  GLU A 113      52.277  52.850  26.455  1.00  0.00           C0.      0
ATOM   1787  OE1 GLU A 113      52.681  54.040  26.604  1.00  0.00           O0.      0
ATOM   1788  OE2 GLU A 113      52.420  52.265  25.329  1.00  0.00           O0.      0
ATOM   1789  C   GLU A 113      52.611  53.672  30.971  1.00  0.00           C0.      0
ATOM   1790  O   GLU A 113      52.576  53.177  32.092  1.00  0.00           O0.      0
ATOM   1791  N   GLU A 114      52.446  55.012  30.800  1.00  0.00           N0.      0
ATOM   1792  H   GLU A 114      52.315  55.387  29.871  1.00  0.00           H0.      0
ATOM   1793  CA  GLU A 114      52.397  56.003  31.850  1.00  0.00           C0.      0
ATOM   1794  HA  GLU A 114      52.240  55.538  32.823  1.00  0.00           H0.      0
ATOM   1795  CB  GLU A 114      53.725  56.656  31.867  1.00  0.00           C0.      0
ATOM   1796  HB2 GLU A 114      53.644  57.323  32.725  1.00  0.00           H0.      0
ATOM   1797  HB3 GLU A 114      54.546  55.980  32.105  1.00  0.00           H0.      0
ATOM   1798  CG  GLU A 114      54.067  57.460  30.543  1.00  0.00           C0.      0
ATOM   1799  HG2 GLU A 114      54.606  56.731  29.938  1.00  0.00           H0.      0
ATOM   1800  HG3 GLU A 114      53.154  57.859  30.100  1.00  0.00           H0.      0
ATOM   1801  CD  GLU A 114      54.993  58.599  30.806  1.00  0.00           C0.      0
ATOM   1802  OE1 GLU A 114      55.842  58.465  31.700  1.00  0.00           O0.      0
ATOM   1803  OE2 GLU A 114      54.911  59.708  30.289  1.00  0.00           O0.      0
ATOM   1804  C   GLU A 114      51.220  56.961  31.658  1.00  0.00           C0.      0
ATOM   1805  O   GLU A 114      51.202  58.062  32.254  1.00  0.00           O0.      0
ATOM   1806  N   ALA A 115      50.118  56.652  30.911  1.00  0.00           N0.      0
ATOM   1807  H   ALA A 115      50.086  55.702  30.569  1.00  0.00           H0.      0
ATOM   1808  CA  ALA A 115      48.978  57.526  30.659  1.00  0.00           C0.      0
ATOM   1809  HA  ALA A 115      49.352  58.549  30.674  1.00  0.00           H0.      0
ATOM   1810  CB  ALA A 115      48.435  57.118  29.280  1.00  0.00           C0.      0
ATOM   1811  HB1 ALA A 115      47.446  57.568  29.188  1.00  0.00           H0.      0
ATOM   1812  HB2 ALA A 115      49.122  57.413  28.486  1.00  0.00           H0.      0
ATOM   1813  HB3 ALA A 115      48.410  56.033  29.174  1.00  0.00           H0.      0
ATOM   1814  C   ALA A 115      47.869  57.352  31.747  1.00  0.00           C0.      0
ATOM   1815  O   ALA A 115      47.888  56.373  32.483  1.00  0.00           O0.      0
ATOM   1816  N   ASN A 116      46.842  58.186  31.765  1.00  0.00           N0.      0
ATOM   1817  H   ASN A 116      46.895  58.899  31.052  1.00  0.00           H0.      0
ATOM   1818  CA  ASN A 116      45.726  58.206  32.694  1.00  0.00           C0.      0
ATOM   1819  HA  ASN A 116      46.086  57.959  33.693  1.00  0.00           H0.      0
ATOM   1820  CB  ASN A 116      45.012  59.589  32.754  1.00  0.00           C0.      0
ATOM   1821  HB2 ASN A 116      45.794  60.293  32.467  1.00  0.00           H0.      0
ATOM   1822  HB3 ASN A 116      44.366  59.695  31.882  1.00  0.00           H0.      0
ATOM   1823  CG  ASN A 116      44.274  59.812  34.053  1.00  0.00           C0.      0
ATOM   1824  OD1 ASN A 116      43.185  59.408  34.125  1.00  0.00           O0.      0
ATOM   1825  ND2 ASN A 116      44.782  60.372  35.143  1.00  0.00           N0.      0
ATOM   1826 HD21 ASN A 116      44.127  60.415  35.911  1.00  0.00           H0.      0
ATOM   1827 HD22 ASN A 116      45.731  60.717  35.171  1.00  0.00           H0.      0
ATOM   1828  C   ASN A 116      44.654  57.084  32.336  1.00  0.00           C0.      0
ATOM   1829  O   ASN A 116      44.482  56.763  31.192  1.00  0.00           O0.      0
ATOM   1830  N   TRP A 117      43.832  56.596  33.304  1.00  0.00           N0.      0
ATOM   1831  H   TRP A 117      43.988  56.774  34.286  1.00  0.00           H0.      0
ATOM   1832  CA  TRP A 117      42.637  55.876  32.857  1.00  0.00           C0.      0
ATOM   1833  HA  TRP A 117      43.042  55.008  32.337  1.00  0.00           H0.      0
ATOM   1834  CB  TRP A 117      41.882  55.453  34.160  1.00  0.00           C0.      0
ATOM   1835  HB2 TRP A 117      41.700  56.405  34.659  1.00  0.00           H0.      0
ATOM   1836  HB3 TRP A 117      40.937  54.936  33.989  1.00  0.00           H0.      0
ATOM   1837  CG  TRP A 117      42.693  54.635  35.173  1.00  0.00           C0.      0
ATOM   1838  CD1 TRP A 117      43.885  54.029  35.010  1.00  0.00           C0.      0
ATOM   1839  HD1 TRP A 117      44.541  54.119  34.157  1.00  0.00           H0.      0
ATOM   1840  NE1 TRP A 117      44.248  53.376  36.173  1.00  0.00           N0.      0
ATOM   1841  HE1 TRP A 117      45.083  52.813  36.253  1.00  0.00           H0.      0
ATOM   1842  CE2 TRP A 117      43.229  53.467  37.161  1.00  0.00           C0.      0
ATOM   1843  CZ2 TRP A 117      43.061  52.890  38.463  1.00  0.00           C0.      0
ATOM   1844  HZ2 TRP A 117      43.843  52.225  38.800  1.00  0.00           H0.      0
ATOM   1845  CH2 TRP A 117      41.868  53.212  39.196  1.00  0.00           C0.      0
ATOM   1846  HH2 TRP A 117      41.548  52.749  40.118  1.00  0.00           H0.      0
ATOM   1847  CZ3 TRP A 117      40.915  54.103  38.557  1.00  0.00           C0.      0
ATOM   1848  HZ3 TRP A 117      39.998  54.283  39.099  1.00  0.00           H0.      0
ATOM   1849  CE3 TRP A 117      41.089  54.521  37.239  1.00  0.00           C0.      0
ATOM   1850  HE3 TRP A 117      40.291  55.066  36.757  1.00  0.00           H0.      0
ATOM   1851  CD2 TRP A 117      42.287  54.277  36.534  1.00  0.00           C0.      0
ATOM   1852  C   TRP A 117      41.721  56.713  31.865  1.00  0.00           C0.      0
ATOM   1853  O   TRP A 117      41.282  56.247  30.845  1.00  0.00           O0.      0
ATOM   1854  N   LEU A 118      41.658  58.093  31.947  1.00  0.00           N0.      0
ATOM   1855  H   LEU A 118      42.020  58.447  32.820  1.00  0.00           H0.      0
ATOM   1856  CA  LEU A 118      41.134  59.143  31.006  1.00  0.00           C0.      0
ATOM   1857  HA  LEU A 118      40.163  58.754  30.699  1.00  0.00           H0.      0
ATOM   1858  CB  LEU A 118      40.985  60.513  31.732  1.00  0.00           C0.      0
ATOM   1859  HB2 LEU A 118      41.944  60.744  32.196  1.00  0.00           H0.      0
ATOM   1860  HB3 LEU A 118      40.686  61.334  31.079  1.00  0.00           H0.      0
ATOM   1861  CG  LEU A 118      39.955  60.370  32.873  1.00  0.00           C0.      0
ATOM   1862  HG  LEU A 118      40.030  59.349  33.247  1.00  0.00           H0.      0
ATOM   1863  CD1 LEU A 118      40.358  61.480  33.919  1.00  0.00           C0.      0
ATOM   1864 HD11 LEU A 118      40.250  62.515  33.594  1.00  0.00           H0.      0
ATOM   1865 HD12 LEU A 118      39.579  61.329  34.667  1.00  0.00           H0.      0
ATOM   1866 HD13 LEU A 118      41.329  61.371  34.401  1.00  0.00           H0.      0
ATOM   1867  CD2 LEU A 118      38.507  60.706  32.448  1.00  0.00           C0.      0
ATOM   1868 HD21 LEU A 118      38.367  60.171  31.509  1.00  0.00           H0.      0
ATOM   1869 HD22 LEU A 118      37.940  60.445  33.342  1.00  0.00           H0.      0
ATOM   1870 HD23 LEU A 118      38.318  61.775  32.348  1.00  0.00           H0.      0
ATOM   1871  C   LEU A 118      41.871  59.336  29.714  1.00  0.00           C0.      0
ATOM   1872  O   LEU A 118      41.343  60.015  28.806  1.00  0.00           O0.      0
ATOM   1873  N   THR A 119      43.069  58.828  29.566  1.00  0.00           N0.      0
ATOM   1874  H   THR A 119      43.256  58.141  30.283  1.00  0.00           H0.      0
ATOM   1875  CA  THR A 119      43.860  59.083  28.391  1.00  0.00           C0.      0
ATOM   1876  HA  THR A 119      43.213  59.457  27.597  1.00  0.00           H0.      0
ATOM   1877  CB  THR A 119      44.878  60.229  28.738  1.00  0.00           C0.      0
ATOM   1878  HB  THR A 119      45.425  60.364  27.805  1.00  0.00           H0.      0
ATOM   1879  CG2 THR A 119      44.306  61.584  29.149  1.00  0.00           C0.      0
ATOM   1880 HG21 THR A 119      43.678  61.920  28.323  1.00  0.00           H0.      0
ATOM   1881 HG22 THR A 119      43.759  61.593  30.092  1.00  0.00           H0.      0
ATOM   1882 HG23 THR A 119      45.122  62.283  29.332  1.00  0.00           H0.      0
ATOM   1883  OG1 THR A 119      45.828  59.958  29.747  1.00  0.00           O0.      0
ATOM   1884  HG1 THR A 119      46.543  60.587  29.625  1.00  0.00           H0.      0
ATOM   1885  C   THR A 119      44.596  57.882  27.789  1.00  0.00           C0.      0
ATOM   1886  O   THR A 119      45.332  57.960  26.810  1.00  0.00           O0.      0
ATOM   1887  N   LEU A 120      44.408  56.595  28.359  1.00  0.00           N0.      0
ATOM   1888  H   LEU A 120      43.933  56.575  29.251  1.00  0.00           H0.      0
ATOM   1889  CA  LEU A 120      45.075  55.391  27.901  1.00  0.00           C0.      0
ATOM   1890  HA  LEU A 120      46.163  55.458  27.909  1.00  0.00           H0.      0
ATOM   1891  CB  LEU A 120      44.882  54.329  28.943  1.00  0.00           C0.      0
ATOM   1892  HB2 LEU A 120      45.384  54.636  29.861  1.00  0.00           H0.      0
ATOM   1893  HB3 LEU A 120      43.830  54.091  29.101  1.00  0.00           H0.      0
ATOM   1894  CG  LEU A 120      45.564  52.955  28.545  1.00  0.00           C0.      0
ATOM   1895  HG  LEU A 120      45.523  52.840  27.462  1.00  0.00           H0.      0
ATOM   1896  CD1 LEU A 120      47.106  53.099  28.882  1.00  0.00           C0.      0
ATOM   1897 HD11 LEU A 120      47.272  53.155  29.957  1.00  0.00           H0.      0
ATOM   1898 HD12 LEU A 120      47.690  52.232  28.572  1.00  0.00           H0.      0
ATOM   1899 HD13 LEU A 120      47.430  53.969  28.310  1.00  0.00           H0.      0
ATOM   1900  CD2 LEU A 120      45.076  51.691  29.235  1.00  0.00           C0.      0
ATOM   1901 HD21 LEU A 120      45.067  51.789  30.321  1.00  0.00           H0.      0
ATOM   1902 HD22 LEU A 120      44.064  51.462  28.899  1.00  0.00           H0.      0
ATOM   1903 HD23 LEU A 120      45.651  50.805  28.968  1.00  0.00           H0.      0
ATOM   1904  C   LEU A 120      44.646  55.064  26.468  1.00  0.00           C0.      0
ATOM   1905  O   LEU A 120      45.463  54.534  25.689  1.00  0.00           O0.      0
ATOM   1906  N   ASP A 121      43.429  55.544  26.071  1.00  0.00           N0.      0
ATOM   1907  H   ASP A 121      42.882  56.150  26.665  1.00  0.00           H0.      0
ATOM   1908  CA  ASP A 121      42.837  55.193  24.813  1.00  0.00           C0.      0
ATOM   1909  HA  ASP A 121      43.051  54.138  24.644  1.00  0.00           H0.      0
ATOM   1910  CB  ASP A 121      41.353  55.611  24.864  1.00  0.00           C0.      0
ATOM   1911  HB2 ASP A 121      40.824  55.125  24.045  1.00  0.00           H0.      0
ATOM   1912  HB3 ASP A 121      40.961  55.277  25.825  1.00  0.00           H0.      0
ATOM   1913  CG  ASP A 121      41.074  57.119  24.699  1.00  0.00           C0.      0
ATOM   1914  OD1 ASP A 121      41.278  57.781  25.743  1.00  0.00           O0.      0
ATOM   1915  OD2 ASP A 121      40.735  57.586  23.613  1.00  0.00           O0.      0
ATOM   1916  C   ASP A 121      43.576  55.947  23.684  1.00  0.00           C0.      0
ATOM   1917  O   ASP A 121      43.368  55.493  22.535  1.00  0.00           O0.      0
ATOM   1918  N   LYS A 122      44.406  56.983  23.968  1.00  0.00           N0.      0
ATOM   1919  H   LYS A 122      44.602  57.173  24.940  1.00  0.00           H0.      0
ATOM   1920  CA  LYS A 122      45.236  57.815  23.089  1.00  0.00           C0.      0
ATOM   1921  HA  LYS A 122      44.630  57.846  22.183  1.00  0.00           H0.      0
ATOM   1922  CB  LYS A 122      45.434  59.143  23.652  1.00  0.00           C0.      0
ATOM   1923  HB2 LYS A 122      46.113  59.066  24.501  1.00  0.00           H0.      0
ATOM   1924  HB3 LYS A 122      45.968  59.778  22.944  1.00  0.00           H0.      0
ATOM   1925  CG  LYS A 122      44.159  60.018  24.014  1.00  0.00           C0.      0
ATOM   1926  HG2 LYS A 122      43.672  59.655  24.919  1.00  0.00           H0.      0
ATOM   1927  HG3 LYS A 122      44.537  61.027  24.181  1.00  0.00           H0.      0
ATOM   1928  CD  LYS A 122      43.126  59.991  22.889  1.00  0.00           C0.      0
ATOM   1929  HD2 LYS A 122      43.605  60.366  21.985  1.00  0.00           H0.      0
ATOM   1930  HD3 LYS A 122      42.848  58.943  22.771  1.00  0.00           H0.      0
ATOM   1931  CE  LYS A 122      41.868  60.892  23.116  1.00  0.00           C0.      0
ATOM   1932  HE2 LYS A 122      42.283  61.892  23.247  1.00  0.00           H0.      0
ATOM   1933  HE3 LYS A 122      41.177  60.939  22.273  1.00  0.00           H0.      0
ATOM   1934  NZ  LYS A 122      41.097  60.441  24.313  1.00  0.00           N0.      0
ATOM   1935  HZ1 LYS A 122      40.353  61.113  24.432  1.00  0.00           H0.      0
ATOM   1936  HZ2 LYS A 122      40.747  59.502  24.179  1.00  0.00           H0.      0
ATOM   1937  HZ3 LYS A 122      41.593  60.374  25.190  1.00  0.00           H0.      0
ATOM   1938  C   LYS A 122      46.535  57.068  22.713  1.00  0.00           C0.      0
ATOM   1939  O   LYS A 122      47.173  57.435  21.768  1.00  0.00           O0.      0
ATOM   1940  N   ASP A 123      46.966  56.134  23.540  1.00  0.00           N0.      0
ATOM   1941  H   ASP A 123      46.364  55.853  24.301  1.00  0.00           H0.      0
ATOM   1942  CA  ASP A 123      48.226  55.424  23.447  1.00  0.00           C0.      0
ATOM   1943  HA  ASP A 123      48.821  55.925  22.684  1.00  0.00           H0.      0
ATOM   1944  CB  ASP A 123      49.135  55.522  24.700  1.00  0.00           C0.      0
ATOM   1945  HB2 ASP A 123      48.648  54.970  25.503  1.00  0.00           H0.      0
ATOM   1946  HB3 ASP A 123      50.041  54.948  24.507  1.00  0.00           H0.      0
ATOM   1947  CG  ASP A 123      49.664  56.887  25.055  1.00  0.00           C0.      0
ATOM   1948  OD1 ASP A 123      50.611  57.007  25.837  1.00  0.00           O0.      0
ATOM   1949  OD2 ASP A 123      49.109  57.909  24.606  1.00  0.00           O0.      0
ATOM   1950  C   ASP A 123      48.131  53.971  22.977  1.00  0.00           C0.      0
ATOM   1951  O   ASP A 123      48.921  53.577  22.118  1.00  0.00           O0.      0
ATOM   1952  N   VAL A 124      47.217  53.301  23.648  1.00  0.00           N0.      0
ATOM   1953  H   VAL A 124      46.667  53.766  24.357  1.00  0.00           H0.      0
ATOM   1954  CA  VAL A 124      47.052  51.849  23.496  1.00  0.00           C0.      0
ATOM   1955  HA  VAL A 124      47.955  51.334  23.168  1.00  0.00           H0.      0
ATOM   1956  CB  VAL A 124      46.744  51.146  24.925  1.00  0.00           C0.      0
ATOM   1957  HB  VAL A 124      45.870  51.617  25.374  1.00  0.00           H0.      0
ATOM   1958  CG1 VAL A 124      46.503  49.608  24.837  1.00  0.00           C0.      0
ATOM   1959 HG11 VAL A 124      46.384  49.194  25.838  1.00  0.00           H0.      0
ATOM   1960 HG12 VAL A 124      45.639  49.443  24.193  1.00  0.00           H0.      0
ATOM   1961 HG13 VAL A 124      47.343  49.217  24.264  1.00  0.00           H0.      0
ATOM   1962  CG2 VAL A 124      47.911  51.279  25.931  1.00  0.00           C0.      0
ATOM   1963 HG21 VAL A 124      48.034  52.315  26.248  1.00  0.00           H0.      0
ATOM   1964 HG22 VAL A 124      47.589  50.795  26.853  1.00  0.00           H0.      0
ATOM   1965 HG23 VAL A 124      48.832  50.826  25.563  1.00  0.00           H0.      0
ATOM   1966  C   VAL A 124      45.897  51.407  22.493  1.00  0.00           C0.      0
ATOM   1967  O   VAL A 124      44.753  51.871  22.629  1.00  0.00           O0.      0
ATOM   1968  N   PRO A 125      46.091  50.465  21.506  1.00  0.00           N0.      0
ATOM   1969  CD  PRO A 125      47.361  49.898  21.084  1.00  0.00           C0.      0
ATOM   1970  HD2 PRO A 125      47.947  49.407  21.861  1.00  0.00           H0.      0
ATOM   1971  HD3 PRO A 125      47.939  50.691  20.611  1.00  0.00           H0.      0
ATOM   1972  CG  PRO A 125      47.092  48.827  20.038  1.00  0.00           C0.      0
ATOM   1973  HG2 PRO A 125      46.934  47.894  20.581  1.00  0.00           H0.      0
ATOM   1974  HG3 PRO A 125      47.910  48.675  19.334  1.00  0.00           H0.      0
ATOM   1975  CB  PRO A 125      45.736  49.219  19.366  1.00  0.00           C0.      0
ATOM   1976  HB2 PRO A 125      45.173  48.384  18.949  1.00  0.00           H0.      0
ATOM   1977  HB3 PRO A 125      45.946  49.845  18.498  1.00  0.00           H0.      0
ATOM   1978  CA  PRO A 125      45.085  50.020  20.558  1.00  0.00           C0.      0
ATOM   1979  HA  PRO A 125      44.585  50.924  20.212  1.00  0.00           H0.      0
ATOM   1980  C   PRO A 125      44.042  49.072  21.208  1.00  0.00           C0.      0
ATOM   1981  O   PRO A 125      44.437  48.038  21.848  1.00  0.00           O0.      0
ATOM   1982  N   ALA A 126      42.744  49.339  20.917  1.00  0.00           N0.      0
ATOM   1983  H   ALA A 126      42.496  50.216  20.483  1.00  0.00           H0.      0
ATOM   1984  CA  ALA A 126      41.627  48.581  21.355  1.00  0.00           C0.      0
ATOM   1985  HA  ALA A 126      42.029  47.607  21.633  1.00  0.00           H0.      0
ATOM   1986  CB  ALA A 126      40.934  49.223  22.545  1.00  0.00           C0.      0
ATOM   1987  HB1 ALA A 126      40.033  48.718  22.896  1.00  0.00           H0.      0
ATOM   1988  HB2 ALA A 126      41.495  49.258  23.479  1.00  0.00           H0.      0
ATOM   1989  HB3 ALA A 126      40.656  50.245  22.288  1.00  0.00           H0.      0
ATOM   1990  C   ALA A 126      40.635  48.171  20.195  1.00  0.00           C0.      0
ATOM   1991  O   ALA A 126      39.490  47.929  20.430  1.00  0.00           O0.      0
ATOM   1992  N   GLY A 127      41.089  47.943  18.950  1.00  0.00           N0.      0
ATOM   1993  H   GLY A 127      42.042  48.077  18.643  1.00  0.00           H0.      0
ATOM   1994  CA  GLY A 127      40.173  47.607  17.824  1.00  0.00           C0.      0
ATOM   1995  HA2 GLY A 127      39.355  48.323  17.749  1.00  0.00           H0.      0
ATOM   1996  HA3 GLY A 127      40.626  47.607  16.833  1.00  0.00           H0.      0
ATOM   1997  C   GLY A 127      39.467  46.219  18.108  1.00  0.00           C0.      0
ATOM   1998  O   GLY A 127      38.244  46.099  17.999  1.00  0.00           O0.      0
ATOM   1999  N   ASP A 128      40.170  45.204  18.569  1.00  0.00           N0.      0
ATOM   2000  H   ASP A 128      41.170  45.348  18.586  1.00  0.00           H0.      0
ATOM   2001  CA  ASP A 128      39.611  43.972  19.133  1.00  0.00           C0.      0
ATOM   2002  HA  ASP A 128      38.583  43.863  18.787  1.00  0.00           H0.      0
ATOM   2003  CB  ASP A 128      40.567  42.821  18.697  1.00  0.00           C0.      0
ATOM   2004  HB2 ASP A 128      40.528  42.746  17.610  1.00  0.00           H0.      0
ATOM   2005  HB3 ASP A 128      41.616  42.897  18.985  1.00  0.00           H0.      0
ATOM   2006  CG  ASP A 128      40.204  41.526  19.284  1.00  0.00           C0.      0
ATOM   2007  OD1 ASP A 128      39.116  40.981  18.992  1.00  0.00           O0.      0
ATOM   2008  OD2 ASP A 128      40.994  40.864  20.009  1.00  0.00           O0.      0
ATOM   2009  C   ASP A 128      39.526  44.015  20.648  1.00  0.00           C0.      0
ATOM   2010  O   ASP A 128      38.596  43.525  21.260  1.00  0.00           O0.      0
ATOM   2011  N   GLY A 129      40.459  44.682  21.315  1.00  0.00           N0.      0
ATOM   2012  H   GLY A 129      41.217  45.071  20.772  1.00  0.00           H0.      0
ATOM   2013  CA  GLY A 129      40.540  45.021  22.840  1.00  0.00           C0.      0
ATOM   2014  HA2 GLY A 129      41.268  45.833  22.838  1.00  0.00           H0.      0
ATOM   2015  HA3 GLY A 129      39.604  45.235  23.356  1.00  0.00           H0.      0
ATOM   2016  C   GLY A 129      41.320  43.858  23.585  1.00  0.00           C0.      0
ATOM   2017  O   GLY A 129      42.066  43.137  23.035  1.00  0.00           O0.      0
ATOM   2018  N   PHE A 130      40.978  43.796  24.881  1.00  0.00           N0.      0
ATOM   2019  H   PHE A 130      40.136  44.247  25.208  1.00  0.00           H0.      0
ATOM   2020  CA  PHE A 130      41.548  42.912  25.898  1.00  0.00           C0.      0
ATOM   2021  HA  PHE A 130      42.297  42.258  25.453  1.00  0.00           H0.      0
ATOM   2022  CB  PHE A 130      42.350  43.759  26.916  1.00  0.00           C0.      0
ATOM   2023  HB2 PHE A 130      41.732  44.398  27.547  1.00  0.00           H0.      0
ATOM   2024  HB3 PHE A 130      42.814  43.111  27.659  1.00  0.00           H0.      0
ATOM   2025  CG  PHE A 130      43.463  44.546  26.308  1.00  0.00           C0.      0
ATOM   2026  CD1 PHE A 130      43.191  45.804  25.598  1.00  0.00           C0.      0
ATOM   2027  HD1 PHE A 130      42.199  46.220  25.499  1.00  0.00           H0.      0
ATOM   2028  CE1 PHE A 130      44.234  46.567  25.078  1.00  0.00           C0.      0
ATOM   2029  HE1 PHE A 130      44.017  47.491  24.562  1.00  0.00           H0.      0
ATOM   2030  CZ  PHE A 130      45.494  46.067  25.144  1.00  0.00           C0.      0
ATOM   2031  HZ  PHE A 130      46.265  46.703  24.734  1.00  0.00           H0.      0
ATOM   2032  CE2 PHE A 130      45.828  44.925  25.841  1.00  0.00           C0.      0
ATOM   2033  HE2 PHE A 130      46.855  44.642  26.017  1.00  0.00           H0.      0
ATOM   2034  CD2 PHE A 130      44.787  44.063  26.330  1.00  0.00           C0.      0
ATOM   2035  HD2 PHE A 130      44.914  43.124  26.847  1.00  0.00           H0.      0
ATOM   2036  C   PHE A 130      40.534  41.987  26.519  1.00  0.00           C0.      0
ATOM   2037  O   PHE A 130      39.319  42.260  26.549  1.00  0.00           O0.      0
ATOM   2038  N   ASP A 131      41.026  40.756  26.881  1.00  0.00           N0.      0
ATOM   2039  H   ASP A 131      42.028  40.781  27.004  1.00  0.00           H0.      0
ATOM   2040  CA  ASP A 131      40.219  39.709  27.538  1.00  0.00           C0.      0
ATOM   2041  HA  ASP A 131      39.402  39.627  26.821  1.00  0.00           H0.      0
ATOM   2042  CB  ASP A 131      40.895  38.278  27.569  1.00  0.00           C0.      0
ATOM   2043  HB2 ASP A 131      41.730  38.273  28.270  1.00  0.00           H0.      0
ATOM   2044  HB3 ASP A 131      40.148  37.546  27.877  1.00  0.00           H0.      0
ATOM   2045  CG  ASP A 131      41.438  37.906  26.222  1.00  0.00           C0.      0
ATOM   2046  OD1 ASP A 131      42.473  37.249  26.296  1.00  0.00           O0.      0
ATOM   2047  OD2 ASP A 131      40.896  38.289  25.167  1.00  0.00           O0.      0
ATOM   2048  C   ASP A 131      39.753  40.131  28.947  1.00  0.00           C0.      0
ATOM   2049  O   ASP A 131      38.627  39.725  29.301  1.00  0.00           O0.      0
ATOM   2050  N   ALA A 132      40.588  40.832  29.742  1.00  0.00           N0.      0
ATOM   2051  H   ALA A 132      41.309  41.367  29.278  1.00  0.00           H0.      0
ATOM   2052  CA  ALA A 132      40.227  41.026  31.177  1.00  0.00           C0.      0
ATOM   2053  HA  ALA A 132      39.165  41.196  31.358  1.00  0.00           H0.      0
ATOM   2054  CB  ALA A 132      40.671  39.793  31.935  1.00  0.00           C0.      0
ATOM   2055  HB1 ALA A 132      41.728  39.608  31.742  1.00  0.00           H0.      0
ATOM   2056  HB2 ALA A 132      40.533  39.993  32.997  1.00  0.00           H0.      0
ATOM   2057  HB3 ALA A 132      40.183  38.844  31.714  1.00  0.00           H0.      0
ATOM   2058  C   ALA A 132      41.012  42.250  31.628  1.00  0.00           C0.      0
ATOM   2059  O   ALA A 132      42.082  42.524  31.052  1.00  0.00           O0.      0
ATOM   2060  N   VAL A 133      40.547  42.962  32.652  1.00  0.00           N0.      0
ATOM   2061  H   VAL A 133      39.603  42.705  32.902  1.00  0.00           H0.      0
ATOM   2062  CA  VAL A 133      41.271  43.961  33.409  1.00  0.00           C0.      0
ATOM   2063  HA  VAL A 133      42.208  44.186  32.900  1.00  0.00           H0.      0
ATOM   2064  CB  VAL A 133      40.499  45.252  33.563  1.00  0.00           C0.      0
ATOM   2065  HB  VAL A 133      39.542  44.903  33.951  1.00  0.00           H0.      0
ATOM   2066  CG1 VAL A 133      41.134  46.216  34.570  1.00  0.00           C0.      0
ATOM   2067 HG11 VAL A 133      40.671  47.202  34.556  1.00  0.00           H0.      0
ATOM   2068 HG12 VAL A 133      41.116  45.873  35.604  1.00  0.00           H0.      0
ATOM   2069 HG13 VAL A 133      42.186  46.349  34.315  1.00  0.00           H0.      0
ATOM   2070  CG2 VAL A 133      40.284  46.061  32.268  1.00  0.00           C0.      0
ATOM   2071 HG21 VAL A 133      39.794  45.307  31.652  1.00  0.00           H0.      0
ATOM   2072 HG22 VAL A 133      39.801  46.974  32.615  1.00  0.00           H0.      0
ATOM   2073 HG23 VAL A 133      41.305  46.171  31.903  1.00  0.00           H0.      0
ATOM   2074  C   VAL A 133      41.532  43.464  34.811  1.00  0.00           C0.      0
ATOM   2075  O   VAL A 133      40.575  43.007  35.440  1.00  0.00           O0.      0
ATOM   2076  N   ILE A 134      42.685  43.753  35.397  1.00  0.00           N0.      0
ATOM   2077  H   ILE A 134      43.424  44.113  34.810  1.00  0.00           H0.      0
ATOM   2078  CA  ILE A 134      42.883  43.752  36.870  1.00  0.00           C0.      0
ATOM   2079  HA  ILE A 134      41.942  43.482  37.350  1.00  0.00           H0.      0
ATOM   2080  CB  ILE A 134      43.864  42.618  37.330  1.00  0.00           C0.      0
ATOM   2081  HB  ILE A 134      44.090  42.807  38.379  1.00  0.00           H0.      0
ATOM   2082  CG2 ILE A 134      43.175  41.277  37.094  1.00  0.00           C0.      0
ATOM   2083 HG21 ILE A 134      42.494  41.246  36.244  1.00  0.00           H0.      0
ATOM   2084 HG22 ILE A 134      43.932  40.515  36.908  1.00  0.00           H0.      0
ATOM   2085 HG23 ILE A 134      42.700  40.953  38.021  1.00  0.00           H0.      0
ATOM   2086  CG1 ILE A 134      45.210  42.692  36.571  1.00  0.00           C0.      0
ATOM   2087 HG12 ILE A 134      45.118  42.327  35.548  1.00  0.00           H0.      0
ATOM   2088 HG13 ILE A 134      45.470  43.727  36.345  1.00  0.00           H0.      0
ATOM   2089  CD1 ILE A 134      46.371  42.089  37.236  1.00  0.00           C0.      0
ATOM   2090 HD11 ILE A 134      46.643  42.612  38.153  1.00  0.00           H0.      0
ATOM   2091 HD12 ILE A 134      46.121  41.056  37.480  1.00  0.00           H0.      0
ATOM   2092 HD13 ILE A 134      47.228  42.096  36.562  1.00  0.00           H0.      0
ATOM   2093  C   ILE A 134      43.378  45.135  37.346  1.00  0.00           C0.      0
ATOM   2094  O   ILE A 134      44.076  45.888  36.650  1.00  0.00           O0.      0
ATOM   2095  N   CYS A 135      43.043  45.459  38.593  1.00  0.00           N0.      0
ATOM   2096  H   CYS A 135      42.324  44.941  39.078  1.00  0.00           H0.      0
ATOM   2097  CA  CYS A 135      43.269  46.680  39.282  1.00  0.00           C0.      0
ATOM   2098  HA  CYS A 135      44.211  47.131  38.969  1.00  0.00           H0.      0
ATOM   2099  CB  CYS A 135      42.116  47.563  38.840  1.00  0.00           C0.      0
ATOM   2100  HB2 CYS A 135      42.122  47.584  37.751  1.00  0.00           H0.      0
ATOM   2101  HB3 CYS A 135      41.148  47.131  39.095  1.00  0.00           H0.      0
ATOM   2102  SG  CYS A 135      42.236  49.259  39.496  1.00  0.00           S0.      0
ATOM   2103  HG  CYS A 135      41.577  48.928  40.609  1.00  0.00           H0.      0
ATOM   2104  C   CYS A 135      43.309  46.354  40.812  1.00  0.00           C0.      0
ATOM   2105  O   CYS A 135      42.330  45.990  41.439  1.00  0.00           O0.      0
ATOM   2106  N   LEU A 136      44.578  46.305  41.426  1.00  0.00           N0.      0
ATOM   2107  H   LEU A 136      45.403  46.494  40.875  1.00  0.00           H0.      0
ATOM   2108  CA  LEU A 136      44.890  45.611  42.676  1.00  0.00           C0.      0
ATOM   2109  HA  LEU A 136      43.919  45.507  43.161  1.00  0.00           H0.      0
ATOM   2110  CB  LEU A 136      45.486  44.229  42.477  1.00  0.00           C0.      0
ATOM   2111  HB2 LEU A 136      46.471  44.392  42.038  1.00  0.00           H0.      0
ATOM   2112  HB3 LEU A 136      45.676  43.746  43.435  1.00  0.00           H0.      0
ATOM   2113  CG  LEU A 136      44.755  43.217  41.590  1.00  0.00           C0.      0
ATOM   2114  HG  LEU A 136      44.553  43.644  40.607  1.00  0.00           H0.      0
ATOM   2115  CD1 LEU A 136      45.641  42.003  41.367  1.00  0.00           C0.      0
ATOM   2116 HD11 LEU A 136      45.952  41.523  42.295  1.00  0.00           H0.      0
ATOM   2117 HD12 LEU A 136      45.036  41.208  40.930  1.00  0.00           H0.      0
ATOM   2118 HD13 LEU A 136      46.496  42.189  40.717  1.00  0.00           H0.      0
ATOM   2119  CD2 LEU A 136      43.389  42.632  42.190  1.00  0.00           C0.      0
ATOM   2120 HD21 LEU A 136      42.679  43.449  42.317  1.00  0.00           H0.      0
ATOM   2121 HD22 LEU A 136      43.041  41.894  41.467  1.00  0.00           H0.      0
ATOM   2122 HD23 LEU A 136      43.628  42.162  43.144  1.00  0.00           H0.      0
ATOM   2123  C   LEU A 136      45.720  46.533  43.627  1.00  0.00           C0.      0
ATOM   2124  O   LEU A 136      46.635  47.270  43.219  1.00  0.00           O0.      0
ATOM   2125  N   GLY A 137      45.416  46.390  44.919  1.00  0.00           N0.      0
ATOM   2126  H   GLY A 137      44.631  45.821  45.201  1.00  0.00           H0.      0
ATOM   2127  CA  GLY A 137      46.207  46.942  46.047  1.00  0.00           C0.      0
ATOM   2128  HA2 GLY A 137      46.456  46.161  46.765  1.00  0.00           H0.      0
ATOM   2129  HA3 GLY A 137      47.083  47.469  45.668  1.00  0.00           H0.      0
ATOM   2130  C   GLY A 137      45.594  48.039  46.826  1.00  0.00           C0.      0
ATOM   2131  O   GLY A 137      46.315  48.946  47.254  1.00  0.00           O0.      0
ATOM   2132  N   ASN A 138      44.289  47.995  46.996  1.00  0.00           N0.      0
ATOM   2133  H   ASN A 138      43.797  47.226  46.564  1.00  0.00           H0.      0
ATOM   2134  CA  ASN A 138      43.314  49.076  47.336  1.00  0.00           C0.      0
ATOM   2135  HA  ASN A 138      42.317  48.722  47.075  1.00  0.00           H0.      0
ATOM   2136  CB  ASN A 138      43.508  49.639  48.745  1.00  0.00           C0.      0
ATOM   2137  HB2 ASN A 138      43.224  48.888  49.482  1.00  0.00           H0.      0
ATOM   2138  HB3 ASN A 138      44.569  49.858  48.863  1.00  0.00           H0.      0
ATOM   2139  CG  ASN A 138      42.728  50.942  49.105  1.00  0.00           C0.      0
ATOM   2140  OD1 ASN A 138      41.559  51.015  48.870  1.00  0.00           O0.      0
ATOM   2141  ND2 ASN A 138      43.323  51.941  49.691  1.00  0.00           N0.      0
ATOM   2142 HD21 ASN A 138      42.843  52.821  49.568  1.00  0.00           H0.      0
ATOM   2143 HD22 ASN A 138      44.319  51.810  49.799  1.00  0.00           H0.      0
ATOM   2144  C   ASN A 138      43.412  50.142  46.193  1.00  0.00           C0.      0
ATOM   2145  O   ASN A 138      43.686  51.355  46.396  1.00  0.00           O0.      0
ATOM   2146  N   SER A 139      43.244  49.680  44.990  1.00  0.00           N0.      0
ATOM   2147  H   SER A 139      42.870  48.752  44.852  1.00  0.00           H0.      0
ATOM   2148  CA  SER A 139      43.695  50.428  43.833  1.00  0.00           C0.      0
ATOM   2149  HA  SER A 139      44.730  50.761  43.923  1.00  0.00           H0.      0
ATOM   2150  CB  SER A 139      43.627  49.487  42.652  1.00  0.00           C0.      0
ATOM   2151  HB2 SER A 139      43.874  49.947  41.695  1.00  0.00           H0.      0
ATOM   2152  HB3 SER A 139      44.431  48.765  42.800  1.00  0.00           H0.      0
ATOM   2153  OG  SER A 139      42.281  48.932  42.596  1.00  0.00           O0.      0
ATOM   2154  HG  SER A 139      42.288  48.254  43.275  1.00  0.00           H0.      0
ATOM   2155  C   SER A 139      42.833  51.578  43.498  1.00  0.00           C0.      0
ATOM   2156  O   SER A 139      43.358  52.493  42.949  1.00  0.00           O0.      0
ATOM   2157  N   PHE A 140      41.520  51.613  43.770  1.00  0.00           N0.      0
ATOM   2158  H   PHE A 140      41.072  50.777  44.117  1.00  0.00           H0.      0
ATOM   2159  CA  PHE A 140      40.683  52.723  43.395  1.00  0.00           C0.      0
ATOM   2160  HA  PHE A 140      40.928  52.815  42.336  1.00  0.00           H0.      0
ATOM   2161  CB  PHE A 140      39.237  52.314  43.752  1.00  0.00           C0.      0
ATOM   2162  HB2 PHE A 140      39.062  51.421  43.151  1.00  0.00           H0.      0
ATOM   2163  HB3 PHE A 140      39.205  52.026  44.802  1.00  0.00           H0.      0
ATOM   2164  CG  PHE A 140      38.133  53.236  43.345  1.00  0.00           C0.      0
ATOM   2165  CD1 PHE A 140      37.951  53.715  41.988  1.00  0.00           C0.      0
ATOM   2166  HD1 PHE A 140      38.684  53.472  41.233  1.00  0.00           H0.      0
ATOM   2167  CE1 PHE A 140      36.882  54.478  41.594  1.00  0.00           C0.      0
ATOM   2168  HE1 PHE A 140      36.746  54.819  40.579  1.00  0.00           H0.      0
ATOM   2169  CZ  PHE A 140      35.926  54.981  42.554  1.00  0.00           C0.      0
ATOM   2170  HZ  PHE A 140      35.127  55.614  42.199  1.00  0.00           H0.      0
ATOM   2171  CE2 PHE A 140      36.149  54.629  43.941  1.00  0.00           C0.      0
ATOM   2172  HE2 PHE A 140      35.414  54.886  44.689  1.00  0.00           H0.      0
ATOM   2173  CD2 PHE A 140      37.206  53.726  44.281  1.00  0.00           C0.      0
ATOM   2174  HD2 PHE A 140      37.344  53.411  45.304  1.00  0.00           H0.      0
ATOM   2175  C   PHE A 140      40.945  54.052  44.113  1.00  0.00           C0.      0
ATOM   2176  O   PHE A 140      40.681  55.168  43.690  1.00  0.00           O0.      0
ATOM   2177  N   ALA A 141      41.452  53.972  45.349  1.00  0.00           N0.      0
ATOM   2178  H   ALA A 141      42.014  53.176  45.611  1.00  0.00           H0.      0
ATOM   2179  CA  ALA A 141      41.485  55.052  46.249  1.00  0.00           C0.      0
ATOM   2180  HA  ALA A 141      40.493  55.442  46.477  1.00  0.00           H0.      0
ATOM   2181  CB  ALA A 141      41.895  54.509  47.627  1.00  0.00           C0.      0
ATOM   2182  HB1 ALA A 141      42.007  55.349  48.313  1.00  0.00           H0.      0
ATOM   2183  HB2 ALA A 141      41.025  53.964  47.994  1.00  0.00           H0.      0
ATOM   2184  HB3 ALA A 141      42.882  54.060  47.515  1.00  0.00           H0.      0
ATOM   2185  C   ALA A 141      42.428  56.248  45.871  1.00  0.00           C0.      0
ATOM   2186  O   ALA A 141      42.201  57.357  46.282  1.00  0.00           O0.      0
ATOM   2187  N   HID A 142      43.436  55.858  45.028  1.00  0.00           N0.      0
ATOM   2188  H   HID A 142      43.353  54.937  44.622  1.00  0.00           H0.      0
ATOM   2189  CA  HID A 142      44.367  56.844  44.444  1.00  0.00           C0.      0
ATOM   2190  HA  HID A 142      44.820  57.513  45.175  1.00  0.00           H0.      0
ATOM   2191  CB  HID A 142      45.446  56.025  43.643  1.00  0.00           C0.      0
ATOM   2192  HB2 HID A 142      45.007  55.151  43.162  1.00  0.00           H0.      0
ATOM   2193  HB3 HID A 142      45.796  56.674  42.840  1.00  0.00           H0.      0
ATOM   2194  CG  HID A 142      46.491  55.744  44.648  1.00  0.00           C0.      0
ATOM   2195  ND1 HID A 142      47.584  56.587  44.857  1.00  0.00           N0.      0
ATOM   2196  HD1 HID A 142      47.772  57.460  44.386  1.00  0.00           H0.      0
ATOM   2197  CE1 HID A 142      48.377  56.088  45.777  1.00  0.00           C0.      0
ATOM   2198  HE1 HID A 142      49.327  56.521  46.054  1.00  0.00           H0.      0
ATOM   2199  NE2 HID A 142      47.819  55.058  46.329  1.00  0.00           N0.      0
ATOM   2200  CD2 HID A 142      46.613  54.793  45.663  1.00  0.00           C0.      0
ATOM   2201  HD2 HID A 142      45.952  53.958  45.840  1.00  0.00           H0.      0
ATOM   2202  C   HID A 142      43.570  57.791  43.507  1.00  0.00           C0.      0
ATOM   2203  O   HID A 142      44.102  58.959  43.465  1.00  0.00           O0.      0
ATOM   2204  N   LEU A 143      42.432  57.393  42.946  1.00  0.00           N0.      0
ATOM   2205  H   LEU A 143      41.953  56.544  43.210  1.00  0.00           H0.      0
ATOM   2206  CA  LEU A 143      41.686  58.222  42.007  1.00  0.00           C0.      0
ATOM   2207  HA  LEU A 143      42.373  58.369  41.174  1.00  0.00           H0.      0
ATOM   2208  CB  LEU A 143      40.524  57.379  41.415  1.00  0.00           C0.      0
ATOM   2209  HB2 LEU A 143      40.960  56.418  41.143  1.00  0.00           H0.      0
ATOM   2210  HB3 LEU A 143      39.870  57.045  42.221  1.00  0.00           H0.      0
ATOM   2211  CG  LEU A 143      39.893  58.061  40.202  1.00  0.00           C0.      0
ATOM   2212  HG  LEU A 143      39.593  59.061  40.515  1.00  0.00           H0.      0
ATOM   2213  CD1 LEU A 143      40.677  58.160  38.976  1.00  0.00           C0.      0
ATOM   2214 HD11 LEU A 143      41.532  58.768  39.274  1.00  0.00           H0.      0
ATOM   2215 HD12 LEU A 143      40.896  57.153  38.622  1.00  0.00           H0.      0
ATOM   2216 HD13 LEU A 143      40.061  58.631  38.210  1.00  0.00           H0.      0
ATOM   2217  CD2 LEU A 143      38.545  57.302  39.838  1.00  0.00           C0.      0
ATOM   2218 HD21 LEU A 143      37.897  57.385  40.709  1.00  0.00           H0.      0
ATOM   2219 HD22 LEU A 143      37.958  57.740  39.030  1.00  0.00           H0.      0
ATOM   2220 HD23 LEU A 143      38.748  56.314  39.424  1.00  0.00           H0.      0
ATOM   2221  C   LEU A 143      41.070  59.503  42.675  1.00  0.00           C0.      0
ATOM   2222  O   LEU A 143      40.467  59.309  43.690  1.00  0.00           O0.      0
ATOM   2223  N   PRO A 144      41.444  60.739  42.220  1.00  0.00           N0.      0
ATOM   2224  CD  PRO A 144      42.289  61.056  41.103  1.00  0.00           C0.      0
ATOM   2225  HD2 PRO A 144      41.714  60.905  40.189  1.00  0.00           H0.      0
ATOM   2226  HD3 PRO A 144      43.157  60.399  41.046  1.00  0.00           H0.      0
ATOM   2227  CG  PRO A 144      42.485  62.575  41.190  1.00  0.00           C0.      0
ATOM   2228  HG2 PRO A 144      41.909  63.156  40.471  1.00  0.00           H0.      0
ATOM   2229  HG3 PRO A 144      43.563  62.729  41.138  1.00  0.00           H0.      0
ATOM   2230  CB  PRO A 144      42.080  62.954  42.584  1.00  0.00           C0.      0
ATOM   2231  HB2 PRO A 144      41.623  63.942  42.649  1.00  0.00           H0.      0
ATOM   2232  HB3 PRO A 144      42.947  62.852  43.237  1.00  0.00           H0.      0
ATOM   2233  CA  PRO A 144      41.076  61.905  43.036  1.00  0.00           C0.      0
ATOM   2234  HA  PRO A 144      41.322  61.674  44.073  1.00  0.00           H0.      0
ATOM   2235  C   PRO A 144      39.649  62.480  42.912  1.00  0.00           C0.      0
ATOM   2236  O   PRO A 144      38.897  61.956  42.094  1.00  0.00           O0.      0
ATOM   2237  N   ASP A 145      39.400  63.582  43.641  1.00  0.00           N0.      0
ATOM   2238  H   ASP A 145      40.012  63.977  44.340  1.00  0.00           H0.      0
ATOM   2239  CA  ASP A 145      38.178  64.348  43.455  1.00  0.00           C0.      0
ATOM   2240  HA  ASP A 145      37.853  64.218  42.423  1.00  0.00           H0.      0
ATOM   2241  CB  ASP A 145      37.068  63.642  44.285  1.00  0.00           C0.      0
ATOM   2242  HB2 ASP A 145      36.921  62.616  43.949  1.00  0.00           H0.      0
ATOM   2243  HB3 ASP A 145      37.466  63.648  45.300  1.00  0.00           H0.      0
ATOM   2244  CG  ASP A 145      35.678  64.244  44.225  1.00  0.00           C0.      0
ATOM   2245  OD1 ASP A 145      35.498  65.128  43.310  1.00  0.00           O0.      0
ATOM   2246  OD2 ASP A 145      34.795  63.759  44.924  1.00  0.00           O0.      0
ATOM   2247  C   ASP A 145      38.357  65.884  43.763  1.00  0.00           C0.      0
ATOM   2248  O   ASP A 145      38.936  66.292  44.761  1.00  0.00           O0.      0
ATOM   2249  N   SER A 146      37.834  66.678  42.811  1.00  0.00           N0.      0
ATOM   2250  H   SER A 146      37.273  66.197  42.122  1.00  0.00           H0.      0
ATOM   2251  CA  SER A 146      37.795  68.141  42.816  1.00  0.00           C0.      0
ATOM   2252  HA  SER A 146      38.558  68.527  43.492  1.00  0.00           H0.      0
ATOM   2253  CB  SER A 146      38.182  68.681  41.411  1.00  0.00           C0.      0
ATOM   2254  HB2 SER A 146      37.964  69.742  41.528  1.00  0.00           H0.      0
ATOM   2255  HB3 SER A 146      39.255  68.523  41.303  1.00  0.00           H0.      0
ATOM   2256  OG  SER A 146      37.450  68.131  40.396  1.00  0.00           O0.      0
ATOM   2257  HG  SER A 146      37.322  68.874  39.801  1.00  0.00           H0.      0
ATOM   2258  C   SER A 146      36.482  68.775  43.332  1.00  0.00           C0.      0
ATOM   2259  O   SER A 146      36.479  69.963  43.758  1.00  0.00           O0.      0
ATOM   2260  N   LYS A 147      35.329  68.077  43.190  1.00  0.00           N0.      0
ATOM   2261  H   LYS A 147      35.515  67.200  42.726  1.00  0.00           H0.      0
ATOM   2262  CA  LYS A 147      33.977  68.728  43.126  1.00  0.00           C0.      0
ATOM   2263  HA  LYS A 147      33.993  69.713  43.593  1.00  0.00           H0.      0
ATOM   2264  CB  LYS A 147      33.560  68.892  41.570  1.00  0.00           C0.      0
ATOM   2265  HB2 LYS A 147      32.588  69.384  41.552  1.00  0.00           H0.      0
ATOM   2266  HB3 LYS A 147      34.339  69.514  41.128  1.00  0.00           H0.      0
ATOM   2267  CG  LYS A 147      33.550  67.506  40.763  1.00  0.00           C0.      0
ATOM   2268  HG2 LYS A 147      34.513  67.020  40.605  1.00  0.00           H0.      0
ATOM   2269  HG3 LYS A 147      32.837  66.886  41.306  1.00  0.00           H0.      0
ATOM   2270  CD  LYS A 147      32.961  67.791  39.347  1.00  0.00           C0.      0
ATOM   2271  HD2 LYS A 147      32.704  66.845  38.870  1.00  0.00           H0.      0
ATOM   2272  HD3 LYS A 147      32.035  68.364  39.389  1.00  0.00           H0.      0
ATOM   2273  CE  LYS A 147      34.016  68.490  38.453  1.00  0.00           C0.      0
ATOM   2274  HE2 LYS A 147      34.208  69.476  38.876  1.00  0.00           H0.      0
ATOM   2275  HE3 LYS A 147      34.936  67.912  38.370  1.00  0.00           H0.      0
ATOM   2276  NZ  LYS A 147      33.468  68.568  37.103  1.00  0.00           N0.      0
ATOM   2277  HZ1 LYS A 147      33.291  67.682  36.651  1.00  0.00           H0.      0
ATOM   2278  HZ2 LYS A 147      32.562  69.003  37.004  1.00  0.00           H0.      0
ATOM   2279  HZ3 LYS A 147      34.032  69.115  36.467  1.00  0.00           H0.      0
ATOM   2280  C   LYS A 147      32.860  68.012  43.891  1.00  0.00           C0.      0
ATOM   2281  O   LYS A 147      31.698  68.472  43.920  1.00  0.00           O0.      0
ATOM   2282  N   GLY A 148      33.068  66.768  44.304  1.00  0.00           N0.      0
ATOM   2283  H   GLY A 148      33.912  66.258  44.085  1.00  0.00           H0.      0
ATOM   2284  CA  GLY A 148      32.012  65.947  44.942  1.00  0.00           C0.      0
ATOM   2285  HA2 GLY A 148      32.421  65.396  45.788  1.00  0.00           H0.      0
ATOM   2286  HA3 GLY A 148      31.338  66.664  45.412  1.00  0.00           H0.      0
ATOM   2287  C   GLY A 148      31.206  65.010  44.103  1.00  0.00           C0.      0
ATOM   2288  O   GLY A 148      30.992  63.816  44.474  1.00  0.00           O0.      0
ATOM   2289  N   ASP A 149      30.916  65.486  42.860  1.00  0.00           N0.      0
ATOM   2290  H   ASP A 149      31.084  66.464  42.671  1.00  0.00           H0.      0
ATOM   2291  CA  ASP A 149      30.227  64.693  41.935  1.00  0.00           C0.      0
ATOM   2292  HA  ASP A 149      29.448  64.168  42.487  1.00  0.00           H0.      0
ATOM   2293  CB  ASP A 149      29.659  65.574  40.799  1.00  0.00           C0.      0
ATOM   2294  HB2 ASP A 149      28.994  66.289  41.283  1.00  0.00           H0.      0
ATOM   2295  HB3 ASP A 149      30.403  66.207  40.315  1.00  0.00           H0.      0
ATOM   2296  CG  ASP A 149      28.955  64.690  39.732  1.00  0.00           C0.      0
ATOM   2297  OD1 ASP A 149      28.759  65.093  38.535  1.00  0.00           O0.      0
ATOM   2298  OD2 ASP A 149      28.553  63.539  40.039  1.00  0.00           O0.      0
ATOM   2299  C   ASP A 149      31.150  63.616  41.264  1.00  0.00           C0.      0
ATOM   2300  O   ASP A 149      32.120  63.930  40.551  1.00  0.00           O0.      0
ATOM   2301  N   GLN A 150      30.809  62.351  41.572  1.00  0.00           N0.      0
ATOM   2302  H   GLN A 150      29.959  62.208  42.099  1.00  0.00           H0.      0
ATOM   2303  CA  GLN A 150      31.483  61.153  41.143  1.00  0.00           C0.      0
ATOM   2304  HA  GLN A 150      32.540  61.332  41.345  1.00  0.00           H0.      0
ATOM   2305  CB  GLN A 150      31.019  59.979  42.027  1.00  0.00           C0.      0
ATOM   2306  HB2 GLN A 150      29.968  60.044  42.309  1.00  0.00           H0.      0
ATOM   2307  HB3 GLN A 150      31.176  58.999  41.576  1.00  0.00           H0.      0
ATOM   2308  CG  GLN A 150      31.902  60.022  43.314  1.00  0.00           C0.      0
ATOM   2309  HG2 GLN A 150      32.942  59.837  43.045  1.00  0.00           H0.      0
ATOM   2310  HG3 GLN A 150      31.887  61.025  43.741  1.00  0.00           H0.      0
ATOM   2311  CD  GLN A 150      31.587  58.979  44.435  1.00  0.00           C0.      0
ATOM   2312  OE1 GLN A 150      30.659  58.253  44.248  1.00  0.00           O0.      0
ATOM   2313  NE2 GLN A 150      32.260  59.038  45.561  1.00  0.00           N0.      0
ATOM   2314 HE21 GLN A 150      31.959  58.529  46.380  1.00  0.00           H0.      0
ATOM   2315 HE22 GLN A 150      32.992  59.714  45.727  1.00  0.00           H0.      0
ATOM   2316  C   GLN A 150      31.360  60.884  39.692  1.00  0.00           C0.      0
ATOM   2317  O   GLN A 150      31.780  59.852  39.247  1.00  0.00           O0.      0
ATOM   2318  N   SER A 151      30.716  61.743  38.891  1.00  0.00           N0.      0
ATOM   2319  H   SER A 151      30.250  62.544  39.293  1.00  0.00           H0.      0
ATOM   2320  CA  SER A 151      30.690  61.633  37.383  1.00  0.00           C0.      0
ATOM   2321  HA  SER A 151      30.377  60.594  37.283  1.00  0.00           H0.      0
ATOM   2322  CB  SER A 151      29.770  62.649  36.822  1.00  0.00           C0.      0
ATOM   2323  HB2 SER A 151      29.622  62.346  35.786  1.00  0.00           H0.      0
ATOM   2324  HB3 SER A 151      28.855  62.636  37.415  1.00  0.00           H0.      0
ATOM   2325  OG  SER A 151      30.261  63.988  36.894  1.00  0.00           O0.      0
ATOM   2326  HG  SER A 151      29.751  64.513  37.516  1.00  0.00           H0.      0
ATOM   2327  C   SER A 151      32.117  61.707  36.764  1.00  0.00           C0.      0
ATOM   2328  O   SER A 151      32.373  61.052  35.780  1.00  0.00           O0.      0
ATOM   2329  N   GLU A 152      33.120  62.331  37.422  1.00  0.00           N0.      0
ATOM   2330  H   GLU A 152      32.913  62.919  38.217  1.00  0.00           H0.      0
ATOM   2331  CA  GLU A 152      34.538  62.342  37.027  1.00  0.00           C0.      0
ATOM   2332  HA  GLU A 152      34.608  62.376  35.940  1.00  0.00           H0.      0
ATOM   2333  CB  GLU A 152      35.382  63.460  37.622  1.00  0.00           C0.      0
ATOM   2334  HB2 GLU A 152      35.607  63.298  38.676  1.00  0.00           H0.      0
ATOM   2335  HB3 GLU A 152      36.298  63.362  37.039  1.00  0.00           H0.      0
ATOM   2336  CG  GLU A 152      34.744  64.860  37.602  1.00  0.00           C0.      0
ATOM   2337  HG2 GLU A 152      33.782  64.826  38.112  1.00  0.00           H0.      0
ATOM   2338  HG3 GLU A 152      35.463  65.589  37.976  1.00  0.00           H0.      0
ATOM   2339  CD  GLU A 152      34.349  65.329  36.174  1.00  0.00           C0.      0
ATOM   2340  OE1 GLU A 152      33.441  66.130  35.818  1.00  0.00           O0.      0
ATOM   2341  OE2 GLU A 152      35.106  64.985  35.261  1.00  0.00           O0.      0
ATOM   2342  C   GLU A 152      35.173  60.949  37.405  1.00  0.00           C0.      0
ATOM   2343  O   GLU A 152      36.063  60.467  36.706  1.00  0.00           O0.      0
ATOM   2344  N   HIE A 153      34.617  60.210  38.330  1.00  0.00           N0.      0
ATOM   2345  H   HIE A 153      33.766  60.592  38.716  1.00  0.00           H0.      0
ATOM   2346  CA  HIE A 153      35.014  58.727  38.520  1.00  0.00           C0.      0
ATOM   2347  HA  HIE A 153      36.097  58.647  38.425  1.00  0.00           H0.      0
ATOM   2348  CB  HIE A 153      34.683  58.346  40.005  1.00  0.00           C0.      0
ATOM   2349  HB2 HIE A 153      33.643  58.543  40.265  1.00  0.00           H0.      0
ATOM   2350  HB3 HIE A 153      34.775  57.262  40.081  1.00  0.00           H0.      0
ATOM   2351  CG  HIE A 153      35.456  58.950  41.105  1.00  0.00           C0.      0
ATOM   2352  ND1 HIE A 153      35.258  58.698  42.484  1.00  0.00           N0.      0
ATOM   2353  CE1 HIE A 153      36.184  59.433  43.123  1.00  0.00           C0.      0
ATOM   2354  HE1 HIE A 153      36.212  59.632  44.184  1.00  0.00           H0.      0
ATOM   2355  NE2 HIE A 153      36.845  60.201  42.273  1.00  0.00           N0.      0
ATOM   2356  HE2 HIE A 153      37.548  60.887  42.509  1.00  0.00           H0.      0
ATOM   2357  CD2 HIE A 153      36.367  59.923  41.012  1.00  0.00           C0.      0
ATOM   2358  HD2 HIE A 153      36.595  60.471  40.109  1.00  0.00           H0.      0
ATOM   2359  C   HIE A 153      34.441  57.815  37.587  1.00  0.00           C0.      0
ATOM   2360  O   HIE A 153      35.121  57.105  36.875  1.00  0.00           O0.      0
ATOM   2361  N   ARG A 154      33.130  57.970  37.248  1.00  0.00           N0.      0
ATOM   2362  H   ARG A 154      32.571  58.607  37.796  1.00  0.00           H0.      0
ATOM   2363  CA  ARG A 154      32.430  57.246  36.163  1.00  0.00           C0.      0
ATOM   2364  HA  ARG A 154      32.267  56.189  36.373  1.00  0.00           H0.      0
ATOM   2365  CB  ARG A 154      31.030  57.874  36.000  1.00  0.00           C0.      0
ATOM   2366  HB2 ARG A 154      31.225  58.925  35.789  1.00  0.00           H0.      0
ATOM   2367  HB3 ARG A 154      30.601  57.391  35.122  1.00  0.00           H0.      0
ATOM   2368  CG  ARG A 154      30.059  57.704  37.197  1.00  0.00           C0.      0
ATOM   2369  HG2 ARG A 154      29.853  56.638  37.293  1.00  0.00           H0.      0
ATOM   2370  HG3 ARG A 154      30.536  57.993  38.134  1.00  0.00           H0.      0
ATOM   2371  CD  ARG A 154      28.705  58.344  36.973  1.00  0.00           C0.      0
ATOM   2372  HD2 ARG A 154      29.034  59.362  36.763  1.00  0.00           H0.      0
ATOM   2373  HD3 ARG A 154      28.083  57.960  36.165  1.00  0.00           H0.      0
ATOM   2374  NE  ARG A 154      27.938  58.187  38.189  1.00  0.00           N0.      0
ATOM   2375  HE  ARG A 154      27.880  58.978  38.813  1.00  0.00           H0.      0
ATOM   2376  CZ  ARG A 154      27.281  57.140  38.569  1.00  0.00           C0.      0
ATOM   2377  NH1 ARG A 154      26.739  57.063  39.746  1.00  0.00           N0.      0
ATOM   2378 HH11 ARG A 154      26.840  57.756  40.474  1.00  0.00           H0.      0
ATOM   2379 HH12 ARG A 154      26.304  56.229  40.114  1.00  0.00           H0.      0
ATOM   2380  NH2 ARG A 154      27.039  56.063  37.900  1.00  0.00           N0.      0
ATOM   2381 HH21 ARG A 154      27.492  55.850  37.023  1.00  0.00           H0.      0
ATOM   2382 HH22 ARG A 154      26.595  55.345  38.453  1.00  0.00           H0.      0
ATOM   2383  C   ARG A 154      33.215  57.470  34.839  1.00  0.00           C0.      0
ATOM   2384  O   ARG A 154      33.384  56.533  34.074  1.00  0.00           O0.      0
ATOM   2385  N   LEU A 155      33.624  58.729  34.528  1.00  0.00           N0.      0
ATOM   2386  H   LEU A 155      33.312  59.522  35.070  1.00  0.00           H0.      0
ATOM   2387  CA  LEU A 155      34.258  59.076  33.235  1.00  0.00           C0.      0
ATOM   2388  HA  LEU A 155      33.601  58.816  32.405  1.00  0.00           H0.      0
ATOM   2389  CB  LEU A 155      34.635  60.615  33.193  1.00  0.00           C0.      0
ATOM   2390  HB2 LEU A 155      34.780  60.975  34.212  1.00  0.00           H0.      0
ATOM   2391  HB3 LEU A 155      35.617  60.820  32.767  1.00  0.00           H0.      0
ATOM   2392  CG  LEU A 155      33.711  61.481  32.274  1.00  0.00           C0.      0
ATOM   2393  HG  LEU A 155      32.681  61.455  32.630  1.00  0.00           H0.      0
ATOM   2394  CD1 LEU A 155      34.116  62.962  32.241  1.00  0.00           C0.      0
ATOM   2395 HD11 LEU A 155      35.125  63.089  31.848  1.00  0.00           H0.      0
ATOM   2396 HD12 LEU A 155      33.294  63.486  31.754  1.00  0.00           H0.      0
ATOM   2397 HD13 LEU A 155      34.065  63.321  33.269  1.00  0.00           H0.      0
ATOM   2398  CD2 LEU A 155      33.819  60.918  30.861  1.00  0.00           C0.      0
ATOM   2399 HD21 LEU A 155      33.351  61.495  30.064  1.00  0.00           H0.      0
ATOM   2400 HD22 LEU A 155      34.880  60.798  30.646  1.00  0.00           H0.      0
ATOM   2401 HD23 LEU A 155      33.343  59.942  30.767  1.00  0.00           H0.      0
ATOM   2402  C   LEU A 155      35.494  58.260  32.978  1.00  0.00           C0.      0
ATOM   2403  O   LEU A 155      35.639  57.589  31.919  1.00  0.00           O0.      0
ATOM   2404  N   ALA A 156      36.385  58.292  33.977  1.00  0.00           N0.      0
ATOM   2405  H   ALA A 156      36.099  58.759  34.826  1.00  0.00           H0.      0
ATOM   2406  CA  ALA A 156      37.705  57.582  33.901  1.00  0.00           C0.      0
ATOM   2407  HA  ALA A 156      38.283  57.971  33.063  1.00  0.00           H0.      0
ATOM   2408  CB  ALA A 156      38.488  57.799  35.197  1.00  0.00           C0.      0
ATOM   2409  HB1 ALA A 156      39.386  57.182  35.229  1.00  0.00           H0.      0
ATOM   2410  HB2 ALA A 156      38.937  58.792  35.224  1.00  0.00           H0.      0
ATOM   2411  HB3 ALA A 156      37.919  57.553  36.094  1.00  0.00           H0.      0
ATOM   2412  C   ALA A 156      37.449  56.098  33.668  1.00  0.00           C0.      0
ATOM   2413  O   ALA A 156      38.166  55.444  32.946  1.00  0.00           O0.      0
ATOM   2414  N   LEU A 157      36.479  55.573  34.384  1.00  0.00           N0.      0
ATOM   2415  H   LEU A 157      35.865  56.165  34.924  1.00  0.00           H0.      0
ATOM   2416  CA  LEU A 157      36.110  54.117  34.326  1.00  0.00           C0.      0
ATOM   2417  HA  LEU A 157      36.944  53.436  34.497  1.00  0.00           H0.      0
ATOM   2418  CB  LEU A 157      35.076  53.793  35.436  1.00  0.00           C0.      0
ATOM   2419  HB2 LEU A 157      34.234  54.484  35.435  1.00  0.00           H0.      0
ATOM   2420  HB3 LEU A 157      34.639  52.831  35.168  1.00  0.00           H0.      0
ATOM   2421  CG  LEU A 157      35.680  53.675  36.894  1.00  0.00           C0.      0
ATOM   2422  HG  LEU A 157      36.215  54.599  37.109  1.00  0.00           H0.      0
ATOM   2423  CD1 LEU A 157      34.575  53.540  37.952  1.00  0.00           C0.      0
ATOM   2424 HD11 LEU A 157      34.902  53.276  38.957  1.00  0.00           H0.      0
ATOM   2425 HD12 LEU A 157      33.942  54.427  37.970  1.00  0.00           H0.      0
ATOM   2426 HD13 LEU A 157      33.858  52.779  37.643  1.00  0.00           H0.      0
ATOM   2427  CD2 LEU A 157      36.752  52.561  36.952  1.00  0.00           C0.      0
ATOM   2428 HD21 LEU A 157      37.093  52.391  37.973  1.00  0.00           H0.      0
ATOM   2429 HD22 LEU A 157      36.270  51.667  36.557  1.00  0.00           H0.      0
ATOM   2430 HD23 LEU A 157      37.680  52.969  36.551  1.00  0.00           H0.      0
ATOM   2431  C   LEU A 157      35.428  53.688  32.965  1.00  0.00           C0.      0
ATOM   2432  O   LEU A 157      35.752  52.651  32.465  1.00  0.00           O0.      0
ATOM   2433  N   LYS A 158      34.514  54.478  32.426  1.00  0.00           N0.      0
ATOM   2434  H   LYS A 158      34.189  55.275  32.955  1.00  0.00           H0.      0
ATOM   2435  CA  LYS A 158      33.926  54.285  31.120  1.00  0.00           C0.      0
ATOM   2436  HA  LYS A 158      33.430  53.318  31.197  1.00  0.00           H0.      0
ATOM   2437  CB  LYS A 158      32.789  55.310  30.780  1.00  0.00           C0.      0
ATOM   2438  HB2 LYS A 158      33.202  56.312  30.894  1.00  0.00           H0.      0
ATOM   2439  HB3 LYS A 158      32.307  55.299  29.802  1.00  0.00           H0.      0
ATOM   2440  CG  LYS A 158      31.575  55.083  31.744  1.00  0.00           C0.      0
ATOM   2441  HG2 LYS A 158      31.135  54.124  31.471  1.00  0.00           H0.      0
ATOM   2442  HG3 LYS A 158      31.969  54.935  32.750  1.00  0.00           H0.      0
ATOM   2443  CD  LYS A 158      30.629  56.308  31.732  1.00  0.00           C0.      0
ATOM   2444  HD2 LYS A 158      31.148  57.228  32.002  1.00  0.00           H0.      0
ATOM   2445  HD3 LYS A 158      30.076  56.371  30.795  1.00  0.00           H0.      0
ATOM   2446  CE  LYS A 158      29.574  56.046  32.837  1.00  0.00           C0.      0
ATOM   2447  HE2 LYS A 158      29.978  55.441  33.649  1.00  0.00           H0.      0
ATOM   2448  HE3 LYS A 158      29.159  56.982  33.211  1.00  0.00           H0.      0
ATOM   2449  NZ  LYS A 158      28.413  55.439  32.231  1.00  0.00           N0.      0
ATOM   2450  HZ1 LYS A 158      28.552  54.633  31.638  1.00  0.00           H0.      0
ATOM   2451  HZ2 LYS A 158      27.685  55.236  32.901  1.00  0.00           H0.      0
ATOM   2452  HZ3 LYS A 158      28.081  56.062  31.510  1.00  0.00           H0.      0
ATOM   2453  C   LYS A 158      34.936  54.093  30.048  1.00  0.00           C0.      0
ATOM   2454  O   LYS A 158      34.749  53.252  29.123  1.00  0.00           O0.      0
ATOM   2455  N   ASN A 159      35.958  54.974  30.094  1.00  0.00           N0.      0
ATOM   2456  H   ASN A 159      35.947  55.762  30.726  1.00  0.00           H0.      0
ATOM   2457  CA  ASN A 159      36.996  54.974  29.024  1.00  0.00           C0.      0
ATOM   2458  HA  ASN A 159      36.482  55.051  28.066  1.00  0.00           H0.      0
ATOM   2459  CB  ASN A 159      38.140  55.971  29.223  1.00  0.00           C0.      0
ATOM   2460  HB2 ASN A 159      37.744  56.986  29.240  1.00  0.00           H0.      0
ATOM   2461  HB3 ASN A 159      38.712  55.748  30.124  1.00  0.00           H0.      0
ATOM   2462  CG  ASN A 159      38.999  56.090  27.971  1.00  0.00           C0.      0
ATOM   2463  OD1 ASN A 159      38.528  56.158  26.817  1.00  0.00           O0.      0
ATOM   2464  ND2 ASN A 159      40.288  56.460  28.137  1.00  0.00           N0.      0
ATOM   2465 HD21 ASN A 159      40.714  56.936  27.355  1.00  0.00           H0.      0
ATOM   2466 HD22 ASN A 159      40.684  56.395  29.064  1.00  0.00           H0.      0
ATOM   2467  C   ASN A 159      37.723  53.606  28.991  1.00  0.00           C0.      0
ATOM   2468  O   ASN A 159      37.966  52.980  28.009  1.00  0.00           O0.      0
ATOM   2469  N   ILE A 160      38.140  53.057  30.160  1.00  0.00           N0.      0
ATOM   2470  H   ILE A 160      38.120  53.594  31.015  1.00  0.00           H0.      0
ATOM   2471  CA  ILE A 160      38.750  51.673  30.270  1.00  0.00           C0.      0
ATOM   2472  HA  ILE A 160      39.391  51.573  29.394  1.00  0.00           H0.      0
ATOM   2473  CB  ILE A 160      39.605  51.510  31.653  1.00  0.00           C0.      0
ATOM   2474  HB  ILE A 160      38.922  51.746  32.469  1.00  0.00           H0.      0
ATOM   2475  CG2 ILE A 160      40.196  50.084  31.750  1.00  0.00           C0.      0
ATOM   2476 HG21 ILE A 160      40.801  50.066  32.657  1.00  0.00           H0.      0
ATOM   2477 HG22 ILE A 160      39.438  49.302  31.702  1.00  0.00           H0.      0
ATOM   2478 HG23 ILE A 160      40.838  49.831  30.907  1.00  0.00           H0.      0
ATOM   2479  CG1 ILE A 160      40.666  52.654  31.707  1.00  0.00           C0.      0
ATOM   2480 HG12 ILE A 160      40.179  53.612  31.523  1.00  0.00           H0.      0
ATOM   2481 HG13 ILE A 160      41.139  52.535  32.681  1.00  0.00           H0.      0
ATOM   2482  CD1 ILE A 160      41.865  52.473  30.782  1.00  0.00           C0.      0
ATOM   2483 HD11 ILE A 160      41.490  52.010  29.870  1.00  0.00           H0.      0
ATOM   2484 HD12 ILE A 160      42.246  53.478  30.599  1.00  0.00           H0.      0
ATOM   2485 HD13 ILE A 160      42.622  51.903  31.321  1.00  0.00           H0.      0
ATOM   2486  C   ILE A 160      37.659  50.569  30.110  1.00  0.00           C0.      0
ATOM   2487  O   ILE A 160      38.012  49.547  29.550  1.00  0.00           O0.      0
ATOM   2488  N   ALA A 161      36.442  50.590  30.674  1.00  0.00           N0.      0
ATOM   2489  H   ALA A 161      36.289  51.414  31.238  1.00  0.00           H0.      0
ATOM   2490  CA  ALA A 161      35.449  49.556  30.422  1.00  0.00           C0.      0
ATOM   2491  HA  ALA A 161      35.849  48.694  30.956  1.00  0.00           H0.      0
ATOM   2492  CB  ALA A 161      34.092  49.917  31.094  1.00  0.00           C0.      0
ATOM   2493  HB1 ALA A 161      33.353  49.173  30.795  1.00  0.00           H0.      0
ATOM   2494  HB2 ALA A 161      34.170  49.834  32.178  1.00  0.00           H0.      0
ATOM   2495  HB3 ALA A 161      33.832  50.928  30.782  1.00  0.00           H0.      0
ATOM   2496  C   ALA A 161      35.215  49.262  28.959  1.00  0.00           C0.      0
ATOM   2497  O   ALA A 161      34.955  48.158  28.578  1.00  0.00           O0.      0
ATOM   2498  N   SER A 162      35.327  50.329  28.121  1.00  0.00           N0.      0
ATOM   2499  H   SER A 162      35.637  51.200  28.528  1.00  0.00           H0.      0
ATOM   2500  CA  SER A 162      35.144  50.319  26.743  1.00  0.00           C0.      0
ATOM   2501  HA  SER A 162      34.251  49.707  26.616  1.00  0.00           H0.      0
ATOM   2502  CB  SER A 162      34.944  51.726  26.257  1.00  0.00           C0.      0
ATOM   2503  HB2 SER A 162      35.828  52.286  26.560  1.00  0.00           H0.      0
ATOM   2504  HB3 SER A 162      34.748  51.797  25.187  1.00  0.00           H0.      0
ATOM   2505  OG  SER A 162      33.752  52.289  26.685  1.00  0.00           O0.      0
ATOM   2506  HG  SER A 162      33.936  52.755  27.504  1.00  0.00           H0.      0
ATOM   2507  C   SER A 162      36.236  49.644  25.905  1.00  0.00           C0.      0
ATOM   2508  O   SER A 162      36.048  49.241  24.780  1.00  0.00           O0.      0
ATOM   2509  N   MET A 163      37.372  49.335  26.490  1.00  0.00           N0.      0
ATOM   2510  H   MET A 163      37.535  49.737  27.402  1.00  0.00           H0.      0
ATOM   2511  CA  MET A 163      38.439  48.514  25.887  1.00  0.00           C0.      0
ATOM   2512  HA  MET A 163      38.551  48.635  24.809  1.00  0.00           H0.      0
ATOM   2513  CB  MET A 163      39.740  48.875  26.581  1.00  0.00           C0.      0
ATOM   2514  HB2 MET A 163      39.556  48.841  27.655  1.00  0.00           H0.      0
ATOM   2515  HB3 MET A 163      40.534  48.237  26.194  1.00  0.00           H0.      0
ATOM   2516  CG  MET A 163      40.154  50.345  26.301  1.00  0.00           C0.      0
ATOM   2517  HG2 MET A 163      40.071  50.544  25.233  1.00  0.00           H0.      0
ATOM   2518  HG3 MET A 163      39.247  50.822  26.673  1.00  0.00           H0.      0
ATOM   2519  SD  MET A 163      41.599  51.107  27.069  1.00  0.00           S0.      0
ATOM   2520  CE  MET A 163      42.810  50.614  25.851  1.00  0.00           C0.      0
ATOM   2521  HE1 MET A 163      42.746  50.956  24.817  1.00  0.00           H0.      0
ATOM   2522  HE2 MET A 163      43.797  50.831  26.258  1.00  0.00           H0.      0
ATOM   2523  HE3 MET A 163      42.673  49.534  25.900  1.00  0.00           H0.      0
ATOM   2524  C   MET A 163      38.126  47.004  25.948  1.00  0.00           C0.      0
ATOM   2525  O   MET A 163      38.950  46.249  25.427  1.00  0.00           O0.      0
ATOM   2526  N   VAL A 164      37.118  46.528  26.708  1.00  0.00           N0.      0
ATOM   2527  H   VAL A 164      36.542  47.183  27.217  1.00  0.00           H0.      0
ATOM   2528  CA  VAL A 164      37.008  45.187  27.184  1.00  0.00           C0.      0
ATOM   2529  HA  VAL A 164      37.993  44.744  27.036  1.00  0.00           H0.      0
ATOM   2530  CB  VAL A 164      36.704  45.293  28.676  1.00  0.00           C0.      0
ATOM   2531  HB  VAL A 164      35.908  46.020  28.829  1.00  0.00           H0.      0
ATOM   2532  CG1 VAL A 164      36.341  43.907  29.227  1.00  0.00           C0.      0
ATOM   2533 HG11 VAL A 164      37.175  43.209  29.173  1.00  0.00           H0.      0
ATOM   2534 HG12 VAL A 164      36.096  43.910  30.289  1.00  0.00           H0.      0
ATOM   2535 HG13 VAL A 164      35.527  43.473  28.646  1.00  0.00           H0.      0
ATOM   2536  CG2 VAL A 164      37.947  45.779  29.475  1.00  0.00           C0.      0
ATOM   2537 HG21 VAL A 164      38.136  46.794  29.126  1.00  0.00           H0.      0
ATOM   2538 HG22 VAL A 164      37.584  45.827  30.501  1.00  0.00           H0.      0
ATOM   2539 HG23 VAL A 164      38.747  45.049  29.349  1.00  0.00           H0.      0
ATOM   2540  C   VAL A 164      35.909  44.400  26.391  1.00  0.00           C0.      0
ATOM   2541  O   VAL A 164      34.787  44.900  26.199  1.00  0.00           O0.      0
ATOM   2542  N   ARG A 165      36.189  43.208  25.868  1.00  0.00           N0.      0
ATOM   2543  H   ARG A 165      37.131  42.864  25.991  1.00  0.00           H0.      0
ATOM   2544  CA  ARG A 165      35.311  42.374  25.066  1.00  0.00           C0.      0
ATOM   2545  HA  ARG A 165      34.906  42.995  24.267  1.00  0.00           H0.      0
ATOM   2546  CB  ARG A 165      36.096  41.291  24.386  1.00  0.00           C0.      0
ATOM   2547  HB2 ARG A 165      35.521  41.099  23.479  1.00  0.00           H0.      0
ATOM   2548  HB3 ARG A 165      37.034  41.731  24.047  1.00  0.00           H0.      0
ATOM   2549  CG  ARG A 165      36.532  40.030  25.173  1.00  0.00           C0.      0
ATOM   2550  HG2 ARG A 165      37.114  40.383  26.025  1.00  0.00           H0.      0
ATOM   2551  HG3 ARG A 165      35.645  39.509  25.533  1.00  0.00           H0.      0
ATOM   2552  CD  ARG A 165      37.318  38.951  24.350  1.00  0.00           C0.      0
ATOM   2553  HD2 ARG A 165      37.382  38.036  24.939  1.00  0.00           H0.      0
ATOM   2554  HD3 ARG A 165      36.828  38.726  23.403  1.00  0.00           H0.      0
ATOM   2555  NE  ARG A 165      38.698  39.352  24.053  1.00  0.00           N0.      0
ATOM   2556  HE  ARG A 165      39.402  38.966  24.665  1.00  0.00           H0.      0
ATOM   2557  CZ  ARG A 165      39.167  39.979  23.052  1.00  0.00           C0.      0
ATOM   2558  NH1 ARG A 165      40.400  40.290  22.993  1.00  0.00           N0.      0
ATOM   2559 HH11 ARG A 165      41.044  39.979  23.707  1.00  0.00           H0.      0
ATOM   2560 HH12 ARG A 165      40.786  40.654  22.134  1.00  0.00           H0.      0
ATOM   2561  NH2 ARG A 165      38.549  40.388  22.027  1.00  0.00           N0.      0
ATOM   2562 HH21 ARG A 165      37.552  40.223  22.004  1.00  0.00           H0.      0
ATOM   2563 HH22 ARG A 165      38.974  40.761  21.191  1.00  0.00           H0.      0
ATOM   2564  C   ARG A 165      34.096  41.870  25.779  1.00  0.00           C0.      0
ATOM   2565  O   ARG A 165      34.076  41.811  27.038  1.00  0.00           O0.      0
ATOM   2566  N   PRO A 166      33.012  41.489  25.006  1.00  0.00           N0.      0
ATOM   2567  CD  PRO A 166      32.847  41.636  23.551  1.00  0.00           C0.      0
ATOM   2568  HD2 PRO A 166      33.434  40.895  23.009  1.00  0.00           H0.      0
ATOM   2569  HD3 PRO A 166      33.012  42.674  23.262  1.00  0.00           H0.      0
ATOM   2570  CG  PRO A 166      31.330  41.315  23.287  1.00  0.00           C0.      0
ATOM   2571  HG2 PRO A 166      31.127  40.823  22.336  1.00  0.00           H0.      0
ATOM   2572  HG3 PRO A 166      30.715  42.197  23.471  1.00  0.00           H0.      0
ATOM   2573  CB  PRO A 166      30.886  40.405  24.400  1.00  0.00           C0.      0
ATOM   2574  HB2 PRO A 166      30.985  39.392  24.009  1.00  0.00           H0.      0
ATOM   2575  HB3 PRO A 166      29.874  40.558  24.773  1.00  0.00           H0.      0
ATOM   2576  CA  PRO A 166      31.778  40.823  25.575  1.00  0.00           C0.      0
ATOM   2577  HA  PRO A 166      31.322  41.555  26.241  1.00  0.00           H0.      0
ATOM   2578  C   PRO A 166      32.181  39.577  26.309  1.00  0.00           C0.      0
ATOM   2579  O   PRO A 166      32.960  38.787  25.733  1.00  0.00           O0.      0
ATOM   2580  N   GLY A 167      31.695  39.407  27.548  1.00  0.00           N0.      0
ATOM   2581  H   GLY A 167      31.270  40.172  28.053  1.00  0.00           H0.      0
ATOM   2582  CA  GLY A 167      32.010  38.236  28.269  1.00  0.00           C0.      0
ATOM   2583  HA2 GLY A 167      31.246  38.131  29.039  1.00  0.00           H0.      0
ATOM   2584  HA3 GLY A 167      31.961  37.364  27.616  1.00  0.00           H0.      0
ATOM   2585  C   GLY A 167      33.398  38.222  28.915  1.00  0.00           C0.      0
ATOM   2586  O   GLY A 167      33.647  37.295  29.639  1.00  0.00           O0.      0
ATOM   2587  N   GLY A 168      34.231  39.241  28.696  1.00  0.00           N0.      0
ATOM   2588  H   GLY A 168      34.079  39.686  27.802  1.00  0.00           H0.      0
ATOM   2589  CA  GLY A 168      35.491  39.599  29.458  1.00  0.00           C0.      0
ATOM   2590  HA2 GLY A 168      36.198  38.785  29.619  1.00  0.00           H0.      0
ATOM   2591  HA3 GLY A 168      36.063  40.259  28.806  1.00  0.00           H0.      0
ATOM   2592  C   GLY A 168      35.219  40.291  30.770  1.00  0.00           C0.      0
ATOM   2593  O   GLY A 168      34.059  40.470  31.203  1.00  0.00           O0.      0
ATOM   2594  N   LEU A 169      36.292  40.670  31.457  1.00  0.00           N0.      0
ATOM   2595  H   LEU A 169      37.201  40.660  31.016  1.00  0.00           H0.      0
ATOM   2596  CA  LEU A 169      36.397  40.827  32.947  1.00  0.00           C0.      0
ATOM   2597  HA  LEU A 169      35.443  40.711  33.462  1.00  0.00           H0.      0
ATOM   2598  CB  LEU A 169      37.297  39.645  33.572  1.00  0.00           C0.      0
ATOM   2599  HB2 LEU A 169      38.229  39.795  33.026  1.00  0.00           H0.      0
ATOM   2600  HB3 LEU A 169      37.366  39.646  34.660  1.00  0.00           H0.      0
ATOM   2601  CG  LEU A 169      36.781  38.291  33.015  1.00  0.00           C0.      0
ATOM   2602  HG  LEU A 169      36.490  38.210  31.968  1.00  0.00           H0.      0
ATOM   2603  CD1 LEU A 169      38.014  37.299  33.379  1.00  0.00           C0.      0
ATOM   2604 HD11 LEU A 169      38.928  37.491  32.817  1.00  0.00           H0.      0
ATOM   2605 HD12 LEU A 169      38.241  37.232  34.443  1.00  0.00           H0.      0
ATOM   2606 HD13 LEU A 169      37.702  36.318  33.022  1.00  0.00           H0.      0
ATOM   2607  CD2 LEU A 169      35.590  37.937  33.903  1.00  0.00           C0.      0
ATOM   2608 HD21 LEU A 169      35.776  38.132  34.959  1.00  0.00           H0.      0
ATOM   2609 HD22 LEU A 169      34.721  38.547  33.654  1.00  0.00           H0.      0
ATOM   2610 HD23 LEU A 169      35.273  36.902  33.775  1.00  0.00           H0.      0
ATOM   2611  C   LEU A 169      36.902  42.174  33.385  1.00  0.00           C0.      0
ATOM   2612  O   LEU A 169      37.737  42.809  32.777  1.00  0.00           O0.      0
ATOM   2613  N   LEU A 170      36.521  42.530  34.619  1.00  0.00           N0.      0
ATOM   2614  H   LEU A 170      35.772  42.008  35.050  1.00  0.00           H0.      0
ATOM   2615  CA  LEU A 170      37.009  43.705  35.368  1.00  0.00           C0.      0
ATOM   2616  HA  LEU A 170      37.998  44.031  35.046  1.00  0.00           H0.      0
ATOM   2617  CB  LEU A 170      36.048  44.873  35.141  1.00  0.00           C0.      0
ATOM   2618  HB2 LEU A 170      36.185  45.299  34.147  1.00  0.00           H0.      0
ATOM   2619  HB3 LEU A 170      34.994  44.618  35.253  1.00  0.00           H0.      0
ATOM   2620  CG  LEU A 170      36.377  46.031  36.109  1.00  0.00           C0.      0
ATOM   2621  HG  LEU A 170      36.332  45.759  37.164  1.00  0.00           H0.      0
ATOM   2622  CD1 LEU A 170      37.783  46.596  35.850  1.00  0.00           C0.      0
ATOM   2623 HD11 LEU A 170      37.861  47.439  36.537  1.00  0.00           H0.      0
ATOM   2624 HD12 LEU A 170      38.645  46.007  36.159  1.00  0.00           H0.      0
ATOM   2625 HD13 LEU A 170      37.947  47.024  34.861  1.00  0.00           H0.      0
ATOM   2626  CD2 LEU A 170      35.415  47.229  35.810  1.00  0.00           C0.      0
ATOM   2627 HD21 LEU A 170      35.121  47.252  34.761  1.00  0.00           H0.      0
ATOM   2628 HD22 LEU A 170      34.460  47.122  36.326  1.00  0.00           H0.      0
ATOM   2629 HD23 LEU A 170      35.868  48.188  36.061  1.00  0.00           H0.      0
ATOM   2630  C   LEU A 170      37.110  43.315  36.819  1.00  0.00           C0.      0
ATOM   2631  O   LEU A 170      36.133  42.932  37.442  1.00  0.00           O0.      0
ATOM   2632  N   VAL A 171      38.342  43.362  37.387  1.00  0.00           N0.      0
ATOM   2633  H   VAL A 171      39.121  43.480  36.756  1.00  0.00           H0.      0
ATOM   2634  CA  VAL A 171      38.594  43.116  38.843  1.00  0.00           C0.      0
ATOM   2635  HA  VAL A 171      37.709  42.865  39.429  1.00  0.00           H0.      0
ATOM   2636  CB  VAL A 171      39.525  41.888  39.038  1.00  0.00           C0.      0
ATOM   2637  HB  VAL A 171      40.450  42.012  38.474  1.00  0.00           H0.      0
ATOM   2638  CG1 VAL A 171      39.868  41.480  40.471  1.00  0.00           C0.      0
ATOM   2639 HG11 VAL A 171      38.918  41.301  40.975  1.00  0.00           H0.      0
ATOM   2640 HG12 VAL A 171      40.631  40.703  40.515  1.00  0.00           H0.      0
ATOM   2641 HG13 VAL A 171      40.302  42.338  40.984  1.00  0.00           H0.      0
ATOM   2642  CG2 VAL A 171      38.798  40.594  38.504  1.00  0.00           C0.      0
ATOM   2643 HG21 VAL A 171      37.878  40.478  39.076  1.00  0.00           H0.      0
ATOM   2644 HG22 VAL A 171      38.502  40.734  37.465  1.00  0.00           H0.      0
ATOM   2645 HG23 VAL A 171      39.406  39.691  38.556  1.00  0.00           H0.      0
ATOM   2646  C   VAL A 171      39.238  44.297  39.560  1.00  0.00           C0.      0
ATOM   2647  O   VAL A 171      40.376  44.646  39.279  1.00  0.00           O0.      0
ATOM   2648  N   ILE A 172      38.550  44.851  40.516  1.00  0.00           N0.      0
ATOM   2649  H   ILE A 172      37.700  44.405  40.830  1.00  0.00           H0.      0
ATOM   2650  CA  ILE A 172      38.830  46.145  41.188  1.00  0.00           C0.      0
ATOM   2651  HA  ILE A 172      39.916  46.186  41.102  1.00  0.00           H0.      0
ATOM   2652  CB  ILE A 172      38.333  47.295  40.337  1.00  0.00           C0.      0
ATOM   2653  HB  ILE A 172      38.853  47.143  39.391  1.00  0.00           H0.      0
ATOM   2654  CG2 ILE A 172      36.833  47.132  40.104  1.00  0.00           C0.      0
ATOM   2655 HG21 ILE A 172      36.257  47.206  41.026  1.00  0.00           H0.      0
ATOM   2656 HG22 ILE A 172      36.381  47.871  39.443  1.00  0.00           H0.      0
ATOM   2657 HG23 ILE A 172      36.697  46.315  39.395  1.00  0.00           H0.      0
ATOM   2658  CG1 ILE A 172      38.715  48.688  40.891  1.00  0.00           C0.      0
ATOM   2659 HG12 ILE A 172      38.044  49.007  41.688  1.00  0.00           H0.      0
ATOM   2660 HG13 ILE A 172      39.736  48.534  41.242  1.00  0.00           H0.      0
ATOM   2661  CD1 ILE A 172      38.731  49.777  39.793  1.00  0.00           C0.      0
ATOM   2662 HD11 ILE A 172      39.343  49.521  38.928  1.00  0.00           H0.      0
ATOM   2663 HD12 ILE A 172      37.683  50.003  39.596  1.00  0.00           H0.      0
ATOM   2664 HD13 ILE A 172      39.238  50.660  40.182  1.00  0.00           H0.      0
ATOM   2665  C   ILE A 172      38.448  46.332  42.731  1.00  0.00           C0.      0
ATOM   2666  O   ILE A 172      37.331  45.961  43.196  1.00  0.00           O0.      0
ATOM   2667  N   ASP A 173      39.418  46.847  43.465  1.00  0.00           N0.      0
ATOM   2668  H   ASP A 173      40.295  47.044  43.004  1.00  0.00           H0.      0
ATOM   2669  CA  ASP A 173      39.389  46.944  44.968  1.00  0.00           C0.      0
ATOM   2670  HA  ASP A 173      38.460  46.445  45.245  1.00  0.00           H0.      0
ATOM   2671  CB  ASP A 173      40.443  45.989  45.464  1.00  0.00           C0.      0
ATOM   2672  HB2 ASP A 173      40.274  45.765  46.517  1.00  0.00           H0.      0
ATOM   2673  HB3 ASP A 173      40.192  45.050  44.971  1.00  0.00           H0.      0
ATOM   2674  CG  ASP A 173      41.883  46.230  45.198  1.00  0.00           C0.      0
ATOM   2675  OD1 ASP A 173      42.600  45.752  46.098  1.00  0.00           O0.      0
ATOM   2676  OD2 ASP A 173      42.326  47.018  44.332  1.00  0.00           O0.      0
ATOM   2677  C   ASP A 173      39.551  48.312  45.600  1.00  0.00           C0.      0
ATOM   2678  O   ASP A 173      40.190  49.251  45.073  1.00  0.00           O0.      0
ATOM   2679  N   HIE A 174      39.088  48.330  46.877  1.00  0.00           N0.      0
ATOM   2680  H   HIE A 174      38.620  47.513  47.242  1.00  0.00           H0.      0
ATOM   2681  CA  HIE A 174      38.971  49.523  47.755  1.00  0.00           C0.      0
ATOM   2682  HA  HIE A 174      39.861  50.145  47.666  1.00  0.00           H0.      0
ATOM   2683  CB  HIE A 174      37.846  50.405  47.332  1.00  0.00           C0.      0
ATOM   2684  HB2 HIE A 174      37.933  51.273  47.986  1.00  0.00           H0.      0
ATOM   2685  HB3 HIE A 174      38.056  50.823  46.347  1.00  0.00           H0.      0
ATOM   2686  CG  HIE A 174      36.345  49.958  47.296  1.00  0.00           C0.      0
ATOM   2687  ND1 HIE A 174      35.310  50.845  47.475  1.00  0.00           N0.      0
ATOM   2688  CE1 HIE A 174      34.186  50.112  47.315  1.00  0.00           C0.      0
ATOM   2689  HE1 HIE A 174      33.193  50.533  47.285  1.00  0.00           H0.      0
ATOM   2690  NE2 HIE A 174      34.495  48.783  47.088  1.00  0.00           N0.      0
ATOM   2691  HE2 HIE A 174      33.956  48.026  46.693  1.00  0.00           H0.      0
ATOM   2692  CD2 HIE A 174      35.869  48.669  47.132  1.00  0.00           C0.      0
ATOM   2693  HD2 HIE A 174      36.487  47.786  47.201  1.00  0.00           H0.      0
ATOM   2694  C   HIE A 174      38.840  49.128  49.189  1.00  0.00           C0.      0
ATOM   2695  O   HIE A 174      38.322  48.044  49.468  1.00  0.00           O0.      0
ATOM   2696  N   ARG A 175      39.286  50.064  50.088  1.00  0.00           N0.      0
ATOM   2697  H   ARG A 175      39.858  50.830  49.762  1.00  0.00           H0.      0
ATOM   2698  CA  ARG A 175      39.192  49.895  51.569  1.00  0.00           C0.      0
ATOM   2699  HA  ARG A 175      39.657  48.930  51.766  1.00  0.00           H0.      0
ATOM   2700  CB  ARG A 175      40.052  50.920  52.278  1.00  0.00           C0.      0
ATOM   2701  HB2 ARG A 175      39.968  51.831  51.685  1.00  0.00           H0.      0
ATOM   2702  HB3 ARG A 175      39.739  51.308  53.247  1.00  0.00           H0.      0
ATOM   2703  CG  ARG A 175      41.512  50.380  52.468  1.00  0.00           C0.      0
ATOM   2704  HG2 ARG A 175      41.447  49.425  52.990  1.00  0.00           H0.      0
ATOM   2705  HG3 ARG A 175      41.928  50.166  51.484  1.00  0.00           H0.      0
ATOM   2706  CD  ARG A 175      42.496  51.334  53.164  1.00  0.00           C0.      0
ATOM   2707  HD2 ARG A 175      42.582  52.344  52.764  1.00  0.00           H0.      0
ATOM   2708  HD3 ARG A 175      42.128  51.405  54.187  1.00  0.00           H0.      0
ATOM   2709  NE  ARG A 175      43.869  50.656  53.167  1.00  0.00           N0.      0
ATOM   2710  HE  ARG A 175      44.436  50.743  52.336  1.00  0.00           H0.      0
ATOM   2711  CZ  ARG A 175      44.543  50.089  54.092  1.00  0.00           C0.      0
ATOM   2712  NH1 ARG A 175      43.969  49.721  55.239  1.00  0.00           N0.      0
ATOM   2713 HH11 ARG A 175      42.980  49.526  55.168  1.00  0.00           H0.      0
ATOM   2714 HH12 ARG A 175      44.532  49.242  55.927  1.00  0.00           H0.      0
ATOM   2715  NH2 ARG A 175      45.798  49.826  53.878  1.00  0.00           N0.      0
ATOM   2716 HH21 ARG A 175      46.297  50.110  53.047  1.00  0.00           H0.      0
ATOM   2717 HH22 ARG A 175      46.324  49.339  54.589  1.00  0.00           H0.      0
ATOM   2718  C   ARG A 175      37.806  49.972  52.077  1.00  0.00           C0.      0
ATOM   2719  O   ARG A 175      37.029  50.826  51.689  1.00  0.00           O0.      0
ATOM   2720  N   ASN A 176      37.506  49.087  53.051  1.00  0.00           N0.      0
ATOM   2721  H   ASN A 176      38.275  48.449  53.191  1.00  0.00           H0.      0
ATOM   2722  CA  ASN A 176      36.430  49.397  54.056  1.00  0.00           C0.      0
ATOM   2723  HA  ASN A 176      35.602  49.877  53.533  1.00  0.00           H0.      0
ATOM   2724  CB  ASN A 176      36.084  48.042  54.822  1.00  0.00           C0.      0
ATOM   2725  HB2 ASN A 176      35.903  47.204  54.149  1.00  0.00           H0.      0
ATOM   2726  HB3 ASN A 176      37.035  47.760  55.273  1.00  0.00           H0.      0
ATOM   2727  CG  ASN A 176      34.804  48.141  55.747  1.00  0.00           C0.      0
ATOM   2728  OD1 ASN A 176      33.891  48.946  55.407  1.00  0.00           O0.      0
ATOM   2729  ND2 ASN A 176      34.678  47.292  56.745  1.00  0.00           N0.      0
ATOM   2730 HD21 ASN A 176      33.879  47.294  57.363  1.00  0.00           H0.      0
ATOM   2731 HD22 ASN A 176      35.499  46.729  56.917  1.00  0.00           H0.      0
ATOM   2732  C   ASN A 176      36.980  50.409  55.075  1.00  0.00           C0.      0
ATOM   2733  O   ASN A 176      38.120  50.251  55.583  1.00  0.00           O0.      0
ATOM   2734  N   TYR A 177      36.108  51.241  55.691  1.00  0.00           N0.      0
ATOM   2735  H   TYR A 177      35.227  51.390  55.219  1.00  0.00           H0.      0
ATOM   2736  CA  TYR A 177      36.463  52.162  56.762  1.00  0.00           C0.      0
ATOM   2737  HA  TYR A 177      37.514  52.068  57.035  1.00  0.00           H0.      0
ATOM   2738  CB  TYR A 177      36.272  53.598  56.175  1.00  0.00           C0.      0
ATOM   2739  HB2 TYR A 177      35.281  53.686  55.730  1.00  0.00           H0.      0
ATOM   2740  HB3 TYR A 177      36.357  54.409  56.899  1.00  0.00           H0.      0
ATOM   2741  CG  TYR A 177      37.313  53.913  55.130  1.00  0.00           C0.      0
ATOM   2742  CD1 TYR A 177      38.589  54.317  55.504  1.00  0.00           C0.      0
ATOM   2743  HD1 TYR A 177      38.821  54.398  56.555  1.00  0.00           H0.      0
ATOM   2744  CE1 TYR A 177      39.585  54.478  54.495  1.00  0.00           C0.      0
ATOM   2745  HE1 TYR A 177      40.560  54.855  54.764  1.00  0.00           H0.      0
ATOM   2746  CZ  TYR A 177      39.315  54.243  53.150  1.00  0.00           C0.      0
ATOM   2747  OH  TYR A 177      40.289  54.503  52.218  1.00  0.00           O0.      0
ATOM   2748  HH  TYR A 177      39.845  54.534  51.367  1.00  0.00           H0.      0
ATOM   2749  CE2 TYR A 177      37.985  53.888  52.760  1.00  0.00           C0.      0
ATOM   2750  HE2 TYR A 177      37.687  53.905  51.723  1.00  0.00           H0.      0
ATOM   2751  CD2 TYR A 177      37.002  53.621  53.757  1.00  0.00           C0.      0
ATOM   2752  HD2 TYR A 177      36.052  53.187  53.481  1.00  0.00           H0.      0
ATOM   2753  C   TYR A 177      35.597  52.053  58.020  1.00  0.00           C0.      0
ATOM   2754  O   TYR A 177      35.935  52.712  58.976  1.00  0.00           O0.      0
ATOM   2755  N   ASP A 178      34.638  51.136  58.045  1.00  0.00           N0.      0
ATOM   2756  H   ASP A 178      34.328  50.785  57.150  1.00  0.00           H0.      0
ATOM   2757  CA  ASP A 178      33.750  51.166  59.212  1.00  0.00           C0.      0
ATOM   2758  HA  ASP A 178      33.265  52.137  59.316  1.00  0.00           H0.      0
ATOM   2759  CB  ASP A 178      32.712  50.024  58.976  1.00  0.00           C0.      0
ATOM   2760  HB2 ASP A 178      33.243  49.162  58.572  1.00  0.00           H0.      0
ATOM   2761  HB3 ASP A 178      32.234  49.856  59.941  1.00  0.00           H0.      0
ATOM   2762  CG  ASP A 178      31.621  50.384  57.967  1.00  0.00           C0.      0
ATOM   2763  OD1 ASP A 178      30.824  49.462  57.566  1.00  0.00           O0.      0
ATOM   2764  OD2 ASP A 178      31.620  51.485  57.384  1.00  0.00           O0.      0
ATOM   2765  C   ASP A 178      34.443  50.905  60.604  1.00  0.00           C0.      0
ATOM   2766  O   ASP A 178      34.038  51.411  61.692  1.00  0.00           O0.      0
ATOM   2767  N   TYR A 179      35.552  50.146  60.583  1.00  0.00           N0.      0
ATOM   2768  H   TYR A 179      35.884  49.931  59.654  1.00  0.00           H0.      0
ATOM   2769  CA  TYR A 179      36.334  49.860  61.793  1.00  0.00           C0.      0
ATOM   2770  HA  TYR A 179      35.727  49.733  62.690  1.00  0.00           H0.      0
ATOM   2771  CB  TYR A 179      37.122  48.559  61.502  1.00  0.00           C0.      0
ATOM   2772  HB2 TYR A 179      36.444  47.789  61.133  1.00  0.00           H0.      0
ATOM   2773  HB3 TYR A 179      37.762  48.808  60.656  1.00  0.00           H0.      0
ATOM   2774  CG  TYR A 179      38.062  48.026  62.602  1.00  0.00           C0.      0
ATOM   2775  CD1 TYR A 179      39.297  48.561  62.819  1.00  0.00           C0.      0
ATOM   2776  HD1 TYR A 179      39.668  49.350  62.181  1.00  0.00           H0.      0
ATOM   2777  CE1 TYR A 179      40.196  48.063  63.714  1.00  0.00           C0.      0
ATOM   2778  HE1 TYR A 179      41.180  48.508  63.726  1.00  0.00           H0.      0
ATOM   2779  CZ  TYR A 179      39.945  46.934  64.447  1.00  0.00           C0.      0
ATOM   2780  OH  TYR A 179      40.874  46.325  65.169  1.00  0.00           O0.      0
ATOM   2781  HH  TYR A 179      41.662  46.853  65.319  1.00  0.00           H0.      0
ATOM   2782  CE2 TYR A 179      38.561  46.453  64.432  1.00  0.00           C0.      0
ATOM   2783  HE2 TYR A 179      38.249  45.665  65.102  1.00  0.00           H0.      0
ATOM   2784  CD2 TYR A 179      37.665  47.015  63.456  1.00  0.00           C0.      0
ATOM   2785  HD2 TYR A 179      36.620  46.755  63.535  1.00  0.00           H0.      0
ATOM   2786  C   TYR A 179      37.306  51.091  62.065  1.00  0.00           C0.      0
ATOM   2787  O   TYR A 179      37.515  51.457  63.246  1.00  0.00           O0.      0
ATOM   2788  N   ILE A 180      37.891  51.726  61.033  1.00  0.00           N0.      0
ATOM   2789  H   ILE A 180      37.799  51.382  60.088  1.00  0.00           H0.      0
ATOM   2790  CA  ILE A 180      38.758  52.875  61.219  1.00  0.00           C0.      0
ATOM   2791  HA  ILE A 180      39.562  52.743  61.944  1.00  0.00           H0.      0
ATOM   2792  CB  ILE A 180      39.465  53.232  59.820  1.00  0.00           C0.      0
ATOM   2793  HB  ILE A 180      38.720  53.522  59.079  1.00  0.00           H0.      0
ATOM   2794  CG2 ILE A 180      40.396  54.353  60.002  1.00  0.00           C0.      0
ATOM   2795 HG21 ILE A 180      41.087  54.127  60.814  1.00  0.00           H0.      0
ATOM   2796 HG22 ILE A 180      40.888  54.617  59.066  1.00  0.00           H0.      0
ATOM   2797 HG23 ILE A 180      39.844  55.248  60.287  1.00  0.00           H0.      0
ATOM   2798  CG1 ILE A 180      40.155  51.969  59.305  1.00  0.00           C0.      0
ATOM   2799 HG12 ILE A 180      40.874  51.657  60.063  1.00  0.00           H0.      0
ATOM   2800 HG13 ILE A 180      39.428  51.168  59.176  1.00  0.00           H0.      0
ATOM   2801  CD1 ILE A 180      40.947  52.056  57.990  1.00  0.00           C0.      0
ATOM   2802 HD11 ILE A 180      41.815  52.709  58.079  1.00  0.00           H0.      0
ATOM   2803 HD12 ILE A 180      41.175  51.040  57.670  1.00  0.00           H0.      0
ATOM   2804 HD13 ILE A 180      40.229  52.523  57.316  1.00  0.00           H0.      0
ATOM   2805  C   ILE A 180      37.891  54.074  61.688  1.00  0.00           C0.      0
ATOM   2806  O   ILE A 180      38.292  54.783  62.593  1.00  0.00           O0.      0
ATOM   2807  N   LEU A 181      36.686  54.230  61.200  1.00  0.00           N0.      0
ATOM   2808  H   LEU A 181      36.371  53.593  60.482  1.00  0.00           H0.      0
ATOM   2809  CA  LEU A 181      35.749  55.267  61.723  1.00  0.00           C0.      0
ATOM   2810  HA  LEU A 181      36.221  56.249  61.766  1.00  0.00           H0.      0
ATOM   2811  CB  LEU A 181      34.632  55.429  60.679  1.00  0.00           C0.      0
ATOM   2812  HB2 LEU A 181      34.246  54.409  60.667  1.00  0.00           H0.      0
ATOM   2813  HB3 LEU A 181      33.828  56.081  61.021  1.00  0.00           H0.      0
ATOM   2814  CG  LEU A 181      35.162  56.004  59.306  1.00  0.00           C0.      0
ATOM   2815  HG  LEU A 181      36.007  55.475  58.865  1.00  0.00           H0.      0
ATOM   2816  CD1 LEU A 181      33.937  55.870  58.404  1.00  0.00           C0.      0
ATOM   2817 HD11 LEU A 181      33.097  56.358  58.898  1.00  0.00           H0.      0
ATOM   2818 HD12 LEU A 181      34.098  56.273  57.404  1.00  0.00           H0.      0
ATOM   2819 HD13 LEU A 181      33.655  54.827  58.262  1.00  0.00           H0.      0
ATOM   2820  CD2 LEU A 181      35.702  57.412  59.469  1.00  0.00           C0.      0
ATOM   2821 HD21 LEU A 181      34.838  58.069  59.577  1.00  0.00           H0.      0
ATOM   2822 HD22 LEU A 181      36.372  57.475  60.326  1.00  0.00           H0.      0
ATOM   2823 HD23 LEU A 181      36.187  57.659  58.525  1.00  0.00           H0.      0
ATOM   2824  C   LEU A 181      35.181  55.093  63.069  1.00  0.00           C0.      0
ATOM   2825  O   LEU A 181      34.570  55.987  63.638  1.00  0.00           O0.      0
ATOM   2826  N   SER A 182      35.389  53.896  63.674  1.00  0.00           N0.      0
ATOM   2827  H   SER A 182      35.721  53.041  63.251  1.00  0.00           H0.      0
ATOM   2828  CA  SER A 182      34.942  53.680  65.098  1.00  0.00           C0.      0
ATOM   2829  HA  SER A 182      34.319  54.547  65.317  1.00  0.00           H0.      0
ATOM   2830  CB  SER A 182      33.920  52.481  65.176  1.00  0.00           C0.      0
ATOM   2831  HB2 SER A 182      33.772  52.235  66.227  1.00  0.00           H0.      0
ATOM   2832  HB3 SER A 182      33.042  52.811  64.621  1.00  0.00           H0.      0
ATOM   2833  OG  SER A 182      34.370  51.310  64.528  1.00  0.00           O0.      0
ATOM   2834  HG  SER A 182      34.126  51.464  63.612  1.00  0.00           H0.      0
ATOM   2835  C   SER A 182      36.092  53.664  66.071  1.00  0.00           C0.      0
ATOM   2836  O   SER A 182      35.978  54.242  67.135  1.00  0.00           O0.      0
ATOM   2837  N   THR A 183      37.200  53.054  65.762  1.00  0.00           N0.      0
ATOM   2838  H   THR A 183      37.165  52.383  65.008  1.00  0.00           H0.      0
ATOM   2839  CA  THR A 183      38.214  52.690  66.724  1.00  0.00           C0.      0
ATOM   2840  HA  THR A 183      37.842  52.954  67.713  1.00  0.00           H0.      0
ATOM   2841  CB  THR A 183      38.505  51.184  66.764  1.00  0.00           C0.      0
ATOM   2842  HB  THR A 183      39.112  50.972  67.644  1.00  0.00           H0.      0
ATOM   2843  CG2 THR A 183      37.192  50.312  66.825  1.00  0.00           C0.      0
ATOM   2844 HG21 THR A 183      36.426  50.508  67.576  1.00  0.00           H0.      0
ATOM   2845 HG22 THR A 183      36.696  50.288  65.855  1.00  0.00           H0.      0
ATOM   2846 HG23 THR A 183      37.594  49.301  66.886  1.00  0.00           H0.      0
ATOM   2847  OG1 THR A 183      39.113  50.691  65.571  1.00  0.00           O0.      0
ATOM   2848  HG1 THR A 183      38.592  50.936  64.802  1.00  0.00           H0.      0
ATOM   2849  C   THR A 183      39.561  53.381  66.478  1.00  0.00           C0.      0
ATOM   2850  O   THR A 183      40.453  53.316  67.271  1.00  0.00           O0.      0
ATOM   2851  N   GLY A 184      39.691  54.097  65.383  1.00  0.00           N0.      0
ATOM   2852  H   GLY A 184      38.857  54.435  64.925  1.00  0.00           H0.      0
ATOM   2853  CA  GLY A 184      40.948  54.806  64.954  1.00  0.00           C0.      0
ATOM   2854  HA2 GLY A 184      40.653  55.209  63.985  1.00  0.00           H0.      0
ATOM   2855  HA3 GLY A 184      41.153  55.637  65.630  1.00  0.00           H0.      0
ATOM   2856  C   GLY A 184      42.206  53.983  64.675  1.00  0.00           C0.      0
ATOM   2857  O   GLY A 184      43.341  54.472  64.693  1.00  0.00           O0.      0
ATOM   2858  N   CYS A 185      42.043  52.711  64.407  1.00  0.00           N0.      0
ATOM   2859  H   CYS A 185      41.092  52.383  64.493  1.00  0.00           H0.      0
ATOM   2860  CA  CYS A 185      43.069  51.780  64.046  1.00  0.00           C0.      0
ATOM   2861  HA  CYS A 185      44.067  52.214  64.003  1.00  0.00           H0.      0
ATOM   2862  CB  CYS A 185      43.105  50.642  65.092  1.00  0.00           C0.      0
ATOM   2863  HB2 CYS A 185      42.157  50.104  65.091  1.00  0.00           H0.      0
ATOM   2864  HB3 CYS A 185      43.845  49.909  64.768  1.00  0.00           H0.      0
ATOM   2865  SG  CYS A 185      43.464  51.197  66.698  1.00  0.00           S0.      0
ATOM   2866  HG  CYS A 185      42.238  51.621  67.015  1.00  0.00           H0.      0
ATOM   2867  C   CYS A 185      42.792  51.266  62.624  1.00  0.00           C0.      0
ATOM   2868  O   CYS A 185      41.719  50.770  62.338  1.00  0.00           O0.      0
ATOM   2869  N   ALA A 186      43.701  51.323  61.699  1.00  0.00           N0.      0
ATOM   2870  H   ALA A 186      44.481  51.951  61.833  1.00  0.00           H0.      0
ATOM   2871  CA  ALA A 186      43.656  50.427  60.516  1.00  0.00           C0.      0
ATOM   2872  HA  ALA A 186      42.800  50.683  59.891  1.00  0.00           H0.      0
ATOM   2873  CB  ALA A 186      44.918  50.726  59.614  1.00  0.00           C0.      0
ATOM   2874  HB1 ALA A 186      44.907  50.016  58.787  1.00  0.00           H0.      0
ATOM   2875  HB2 ALA A 186      44.761  51.693  59.136  1.00  0.00           H0.      0
ATOM   2876  HB3 ALA A 186      45.866  50.723  60.150  1.00  0.00           H0.      0
ATOM   2877  C   ALA A 186      43.512  48.939  60.889  1.00  0.00           C0.      0
ATOM   2878  O   ALA A 186      44.432  48.457  61.538  1.00  0.00           O0.      0
ATOM   2879  N   PRO A 187      42.533  48.179  60.328  1.00  0.00           N0.      0
ATOM   2880  CD  PRO A 187      41.543  48.499  59.353  1.00  0.00           C0.      0
ATOM   2881  HD2 PRO A 187      42.054  48.738  58.421  1.00  0.00           H0.      0
ATOM   2882  HD3 PRO A 187      40.836  49.263  59.676  1.00  0.00           H0.      0
ATOM   2883  CG  PRO A 187      40.719  47.237  59.085  1.00  0.00           C0.      0
ATOM   2884  HG2 PRO A 187      41.228  46.753  58.252  1.00  0.00           H0.      0
ATOM   2885  HG3 PRO A 187      39.680  47.561  59.022  1.00  0.00           H0.      0
ATOM   2886  CB  PRO A 187      41.009  46.380  60.390  1.00  0.00           C0.      0
ATOM   2887  HB2 PRO A 187      40.958  45.308  60.202  1.00  0.00           H0.      0
ATOM   2888  HB3 PRO A 187      40.237  46.810  61.028  1.00  0.00           H0.      0
ATOM   2889  CA  PRO A 187      42.375  46.854  60.916  1.00  0.00           C0.      0
ATOM   2890  HA  PRO A 187      42.442  47.008  61.993  1.00  0.00           H0.      0
ATOM   2891  C   PRO A 187      43.506  45.915  60.445  1.00  0.00           C0.      0
ATOM   2892  O   PRO A 187      43.756  45.791  59.238  1.00  0.00           O0.      0
ATOM   2893  N   PRO A 188      44.204  45.162  61.375  1.00  0.00           N0.      0
ATOM   2894  CD  PRO A 188      44.172  45.320  62.819  1.00  0.00           C0.      0
ATOM   2895  HD2 PRO A 188      43.432  44.649  63.256  1.00  0.00           H0.      0
ATOM   2896  HD3 PRO A 188      44.072  46.375  63.076  1.00  0.00           H0.      0
ATOM   2897  CG  PRO A 188      45.566  44.770  63.266  1.00  0.00           C0.      0
ATOM   2898  HG2 PRO A 188      45.541  44.330  64.263  1.00  0.00           H0.      0
ATOM   2899  HG3 PRO A 188      46.324  45.550  63.344  1.00  0.00           H0.      0
ATOM   2900  CB  PRO A 188      45.886  43.625  62.353  1.00  0.00           C0.      0
ATOM   2901  HB2 PRO A 188      45.399  42.733  62.749  1.00  0.00           H0.      0
ATOM   2902  HB3 PRO A 188      46.960  43.474  62.243  1.00  0.00           H0.      0
ATOM   2903  CA  PRO A 188      45.263  44.170  61.067  1.00  0.00           C0.      0
ATOM   2904  HA  PRO A 188      46.040  44.726  60.543  1.00  0.00           H0.      0
ATOM   2905  C   PRO A 188      44.750  43.001  60.194  1.00  0.00           C0.      0
ATOM   2906  O   PRO A 188      45.503  42.259  59.652  1.00  0.00           O0.      0
ATOM   2907  N   GLY A 189      43.427  42.679  60.313  1.00  0.00           N0.      0
ATOM   2908  H   GLY A 189      42.849  43.417  60.688  1.00  0.00           H0.      0
ATOM   2909  CA  GLY A 189      42.598  41.681  59.619  1.00  0.00           C0.      0
ATOM   2910  HA2 GLY A 189      42.941  40.668  59.831  1.00  0.00           H0.      0
ATOM   2911  HA3 GLY A 189      41.586  41.790  60.010  1.00  0.00           H0.      0
ATOM   2912  C   GLY A 189      42.430  41.771  58.109  1.00  0.00           C0.      0
ATOM   2913  O   GLY A 189      42.558  42.873  57.617  1.00  0.00           O0.      0
ATOM   2914  N   LYS A 190      42.196  40.632  57.428  1.00  0.00           N0.      0
ATOM   2915  H   LYS A 190      42.129  39.809  58.009  1.00  0.00           H0.      0
ATOM   2916  CA  LYS A 190      42.124  40.428  56.012  1.00  0.00           C0.      0
ATOM   2917  HA  LYS A 190      42.433  39.386  55.931  1.00  0.00           H0.      0
ATOM   2918  CB  LYS A 190      40.664  40.437  55.541  1.00  0.00           C0.      0
ATOM   2919  HB2 LYS A 190      40.384  41.476  55.714  1.00  0.00           H0.      0
ATOM   2920  HB3 LYS A 190      40.750  40.170  54.487  1.00  0.00           H0.      0
ATOM   2921  CG  LYS A 190      39.664  39.466  56.129  1.00  0.00           C0.      0
ATOM   2922  HG2 LYS A 190      39.307  39.769  57.113  1.00  0.00           H0.      0
ATOM   2923  HG3 LYS A 190      38.795  39.563  55.478  1.00  0.00           H0.      0
ATOM   2924  CD  LYS A 190      40.193  38.010  56.160  1.00  0.00           C0.      0
ATOM   2925  HD2 LYS A 190      40.698  37.800  55.218  1.00  0.00           H0.      0
ATOM   2926  HD3 LYS A 190      40.847  37.894  57.025  1.00  0.00           H0.      0
ATOM   2927  CE  LYS A 190      39.093  37.058  56.519  1.00  0.00           C0.      0
ATOM   2928  HE2 LYS A 190      38.815  37.245  57.556  1.00  0.00           H0.      0
ATOM   2929  HE3 LYS A 190      38.258  37.345  55.879  1.00  0.00           H0.      0
ATOM   2930  NZ  LYS A 190      39.475  35.687  56.201  1.00  0.00           N0.      0
ATOM   2931  HZ1 LYS A 190      39.581  35.575  55.203  1.00  0.00           H0.      0
ATOM   2932  HZ2 LYS A 190      40.387  35.517  56.602  1.00  0.00           H0.      0
ATOM   2933  HZ3 LYS A 190      38.741  35.034  56.432  1.00  0.00           H0.      0
ATOM   2934  C   LYS A 190      43.076  41.304  55.216  1.00  0.00           C0.      0
ATOM   2935  O   LYS A 190      42.758  42.074  54.298  1.00  0.00           O0.      0
ATOM   2936  N   ASN A 191      44.353  41.098  55.588  1.00  0.00           N0.      0
ATOM   2937  H   ASN A 191      44.537  40.699  56.498  1.00  0.00           H0.      0
ATOM   2938  CA  ASN A 191      45.483  41.523  54.803  1.00  0.00           C0.      0
ATOM   2939  HA  ASN A 191      45.309  42.521  54.400  1.00  0.00           H0.      0
ATOM   2940  CB  ASN A 191      46.714  41.583  55.793  1.00  0.00           C0.      0
ATOM   2941  HB2 ASN A 191      46.553  42.134  56.720  1.00  0.00           H0.      0
ATOM   2942  HB3 ASN A 191      46.949  40.559  56.082  1.00  0.00           H0.      0
ATOM   2943  CG  ASN A 191      47.942  42.231  55.219  1.00  0.00           C0.      0
ATOM   2944  OD1 ASN A 191      47.954  42.739  54.108  1.00  0.00           O0.      0
ATOM   2945  ND2 ASN A 191      48.923  42.389  55.969  1.00  0.00           N0.      0
ATOM   2946 HD21 ASN A 191      49.817  42.682  55.602  1.00  0.00           H0.      0
ATOM   2947 HD22 ASN A 191      48.784  42.195  56.951  1.00  0.00           H0.      0
ATOM   2948  C   ASN A 191      45.838  40.614  53.548  1.00  0.00           C0.      0
ATOM   2949  O   ASN A 191      45.599  39.390  53.711  1.00  0.00           O0.      0
ATOM   2950  N   ILE A 192      46.348  41.123  52.383  1.00  0.00           N0.      0
ATOM   2951  H   ILE A 192      46.516  42.119  52.393  1.00  0.00           H0.      0
ATOM   2952  CA  ILE A 192      46.383  40.396  51.091  1.00  0.00           C0.      0
ATOM   2953  HA  ILE A 192      46.425  39.332  51.327  1.00  0.00           H0.      0
ATOM   2954  CB  ILE A 192      45.183  40.841  50.257  1.00  0.00           C0.      0
ATOM   2955  HB  ILE A 192      45.290  41.894  49.996  1.00  0.00           H0.      0
ATOM   2956  CG2 ILE A 192      45.153  39.968  48.975  1.00  0.00           C0.      0
ATOM   2957 HG21 ILE A 192      44.696  40.587  48.204  1.00  0.00           H0.      0
ATOM   2958 HG22 ILE A 192      46.107  39.527  48.686  1.00  0.00           H0.      0
ATOM   2959 HG23 ILE A 192      44.462  39.133  49.093  1.00  0.00           H0.      0
ATOM   2960  CG1 ILE A 192      43.837  40.753  51.001  1.00  0.00           C0.      0
ATOM   2961 HG12 ILE A 192      43.618  39.726  51.293  1.00  0.00           H0.      0
ATOM   2962 HG13 ILE A 192      43.813  41.290  51.950  1.00  0.00           H0.      0
ATOM   2963  CD1 ILE A 192      42.676  41.334  50.087  1.00  0.00           C0.      0
ATOM   2964 HD11 ILE A 192      41.767  41.604  50.624  1.00  0.00           H0.      0
ATOM   2965 HD12 ILE A 192      42.974  42.243  49.565  1.00  0.00           H0.      0
ATOM   2966 HD13 ILE A 192      42.399  40.722  49.228  1.00  0.00           H0.      0
ATOM   2967  C   ILE A 192      47.677  40.762  50.333  1.00  0.00           C0.      0
ATOM   2968  O   ILE A 192      48.409  39.899  49.855  1.00  0.00           O0.      0
ATOM   2969  N   TYR A 193      47.931  42.035  50.199  1.00  0.00           N0.      0
ATOM   2970  H   TYR A 193      47.136  42.612  50.431  1.00  0.00           H0.      0
ATOM   2971  CA  TYR A 193      48.965  42.588  49.337  1.00  0.00           C0.      0
ATOM   2972  HA  TYR A 193      49.278  41.767  48.692  1.00  0.00           H0.      0
ATOM   2973  CB  TYR A 193      48.505  43.750  48.498  1.00  0.00           C0.      0
ATOM   2974  HB2 TYR A 193      48.433  44.603  49.172  1.00  0.00           H0.      0
ATOM   2975  HB3 TYR A 193      49.282  43.822  47.737  1.00  0.00           H0.      0
ATOM   2976  CG  TYR A 193      47.103  43.620  47.880  1.00  0.00           C0.      0
ATOM   2977  CD1 TYR A 193      46.091  44.354  48.521  1.00  0.00           C0.      0
ATOM   2978  HD1 TYR A 193      46.298  44.894  49.434  1.00  0.00           H0.      0
ATOM   2979  CE1 TYR A 193      44.786  44.293  48.006  1.00  0.00           C0.      0
ATOM   2980  HE1 TYR A 193      44.030  44.925  48.447  1.00  0.00           H0.      0
ATOM   2981  CZ  TYR A 193      44.482  43.348  46.955  1.00  0.00           C0.      0
ATOM   2982  OH  TYR A 193      43.226  43.176  46.439  1.00  0.00           O0.      0
ATOM   2983  HH  TYR A 193      42.886  44.066  46.320  1.00  0.00           H0.      0
ATOM   2984  CE2 TYR A 193      45.511  42.649  46.391  1.00  0.00           C0.      0
ATOM   2985  HE2 TYR A 193      45.349  42.010  45.535  1.00  0.00           H0.      0
ATOM   2986  CD2 TYR A 193      46.823  42.847  46.782  1.00  0.00           C0.      0
ATOM   2987  HD2 TYR A 193      47.622  42.383  46.222  1.00  0.00           H0.      0
ATOM   2988  C   TYR A 193      50.260  42.944  50.135  1.00  0.00           C0.      0
ATOM   2989  O   TYR A 193      51.356  42.990  49.522  1.00  0.00           O0.      0
ATOM   2990  N   TYR A 194      50.152  43.275  51.436  1.00  0.00           N0.      0
ATOM   2991  H   TYR A 194      49.238  43.344  51.860  1.00  0.00           H0.      0
ATOM   2992  CA  TYR A 194      51.109  44.010  52.221  1.00  0.00           C0.      0
ATOM   2993  HA  TYR A 194      52.023  44.059  51.630  1.00  0.00           H0.      0
ATOM   2994  CB  TYR A 194      50.575  45.535  52.375  1.00  0.00           C0.      0
ATOM   2995  HB2 TYR A 194      49.726  45.556  53.058  1.00  0.00           H0.      0
ATOM   2996  HB3 TYR A 194      51.378  46.097  52.853  1.00  0.00           H0.      0
ATOM   2997  CG  TYR A 194      50.081  46.165  50.967  1.00  0.00           C0.      0
ATOM   2998  CD1 TYR A 194      48.773  46.699  50.789  1.00  0.00           C0.      0
ATOM   2999  HD1 TYR A 194      48.057  46.724  51.597  1.00  0.00           H0.      0
ATOM   3000  CE1 TYR A 194      48.477  47.411  49.714  1.00  0.00           C0.      0
ATOM   3001  HE1 TYR A 194      47.467  47.777  49.597  1.00  0.00           H0.      0
ATOM   3002  CZ  TYR A 194      49.462  47.649  48.704  1.00  0.00           C0.      0
ATOM   3003  OH  TYR A 194      49.010  48.380  47.628  1.00  0.00           O0.      0
ATOM   3004  HH  TYR A 194      49.228  47.934  46.806  1.00  0.00           H0.      0
ATOM   3005  CE2 TYR A 194      50.767  47.126  48.835  1.00  0.00           C0.      0
ATOM   3006  HE2 TYR A 194      51.520  47.271  48.075  1.00  0.00           H0.      0
ATOM   3007  CD2 TYR A 194      51.080  46.307  49.956  1.00  0.00           C0.      0
ATOM   3008  HD2 TYR A 194      52.100  45.964  50.047  1.00  0.00           H0.      0
ATOM   3009  C   TYR A 194      51.407  43.258  53.521  1.00  0.00           C0.      0
ATOM   3010  O   TYR A 194      51.331  43.791  54.585  1.00  0.00           O0.      0
ATOM   3011  N   LYS A 195      51.590  41.941  53.481  1.00  0.00           N0.      0
ATOM   3012  H   LYS A 195      51.561  41.426  52.612  1.00  0.00           H0.      0
ATOM   3013  CA  LYS A 195      52.042  41.123  54.682  1.00  0.00           C0.      0
ATOM   3014  HA  LYS A 195      51.582  41.441  55.617  1.00  0.00           H0.      0
ATOM   3015  CB  LYS A 195      51.770  39.609  54.564  1.00  0.00           C0.      0
ATOM   3016  HB2 LYS A 195      52.318  39.308  53.672  1.00  0.00           H0.      0
ATOM   3017  HB3 LYS A 195      52.178  39.044  55.402  1.00  0.00           H0.      0
ATOM   3018  CG  LYS A 195      50.195  39.400  54.472  1.00  0.00           C0.      0
ATOM   3019  HG2 LYS A 195      49.680  39.687  55.388  1.00  0.00           H0.      0
ATOM   3020  HG3 LYS A 195      49.907  40.004  53.611  1.00  0.00           H0.      0
ATOM   3021  CD  LYS A 195      49.766  37.903  54.192  1.00  0.00           C0.      0
ATOM   3022  HD2 LYS A 195      50.176  37.229  54.944  1.00  0.00           H0.      0
ATOM   3023  HD3 LYS A 195      48.677  37.876  54.219  1.00  0.00           H0.      0
ATOM   3024  CE  LYS A 195      50.170  37.495  52.771  1.00  0.00           C0.      0
ATOM   3025  HE2 LYS A 195      49.548  38.067  52.083  1.00  0.00           H0.      0
ATOM   3026  HE3 LYS A 195      51.166  37.870  52.536  1.00  0.00           H0.      0
ATOM   3027  NZ  LYS A 195      49.967  36.022  52.628  1.00  0.00           N0.      0
ATOM   3028  HZ1 LYS A 195      50.206  35.760  51.683  1.00  0.00           H0.      0
ATOM   3029  HZ2 LYS A 195      50.572  35.508  53.252  1.00  0.00           H0.      0
ATOM   3030  HZ3 LYS A 195      49.010  35.715  52.723  1.00  0.00           H0.      0
ATOM   3031  C   LYS A 195      53.468  41.362  54.936  1.00  0.00           C0.      0
ATOM   3032  O   LYS A 195      54.275  40.762  54.256  1.00  0.00           O0.      0
ATOM   3033  N   SER A 196      53.788  42.186  55.972  1.00  0.00           N0.      0
ATOM   3034  H   SER A 196      53.037  42.712  56.396  1.00  0.00           H0.      0
ATOM   3035  CA  SER A 196      55.187  42.320  56.404  1.00  0.00           C0.      0
ATOM   3036  HA  SER A 196      55.704  41.392  56.161  1.00  0.00           H0.      0
ATOM   3037  CB  SER A 196      55.834  43.425  55.518  1.00  0.00           C0.      0
ATOM   3038  HB2 SER A 196      55.584  43.194  54.483  1.00  0.00           H0.      0
ATOM   3039  HB3 SER A 196      55.364  44.388  55.720  1.00  0.00           H0.      0
ATOM   3040  OG  SER A 196      57.239  43.515  55.673  1.00  0.00           O0.      0
ATOM   3041  HG  SER A 196      57.523  44.295  55.191  1.00  0.00           H0.      0
ATOM   3042  C   SER A 196      55.441  42.557  57.952  1.00  0.00           C0.      0
ATOM   3043  O   SER A 196      54.691  43.261  58.607  1.00  0.00           O0.      0
ATOM   3044  N   ASP A 197      56.553  42.059  58.399  1.00  0.00           N0.      0
ATOM   3045  H   ASP A 197      57.248  41.598  57.831  1.00  0.00           H0.      0
ATOM   3046  CA  ASP A 197      57.005  42.423  59.775  1.00  0.00           C0.      0
ATOM   3047  HA  ASP A 197      56.118  42.580  60.388  1.00  0.00           H0.      0
ATOM   3048  CB  ASP A 197      57.699  41.213  60.394  1.00  0.00           C0.      0
ATOM   3049  HB2 ASP A 197      58.138  41.458  61.361  1.00  0.00           H0.      0
ATOM   3050  HB3 ASP A 197      56.934  40.443  60.494  1.00  0.00           H0.      0
ATOM   3051  CG  ASP A 197      58.909  40.687  59.564  1.00  0.00           C0.      0
ATOM   3052  OD1 ASP A 197      59.698  39.927  60.160  1.00  0.00           O0.      0
ATOM   3053  OD2 ASP A 197      59.163  40.927  58.361  1.00  0.00           O0.      0
ATOM   3054  C   ASP A 197      57.922  43.706  59.806  1.00  0.00           C0.      0
ATOM   3055  O   ASP A 197      57.990  44.399  60.817  1.00  0.00           O0.      0
ATOM   3056  N   LEU A 198      58.491  44.069  58.642  1.00  0.00           N0.      0
ATOM   3057  H   LEU A 198      58.543  43.456  57.841  1.00  0.00           H0.      0
ATOM   3058  CA  LEU A 198      59.162  45.330  58.545  1.00  0.00           C0.      0
ATOM   3059  HA  LEU A 198      59.924  45.379  59.323  1.00  0.00           H0.      0
ATOM   3060  CB  LEU A 198      60.013  45.370  57.250  1.00  0.00           C0.      0
ATOM   3061  HB2 LEU A 198      59.318  45.313  56.411  1.00  0.00           H0.      0
ATOM   3062  HB3 LEU A 198      60.538  46.322  57.321  1.00  0.00           H0.      0
ATOM   3063  CG  LEU A 198      60.973  44.168  57.209  1.00  0.00           C0.      0
ATOM   3064  HG  LEU A 198      60.427  43.240  57.382  1.00  0.00           H0.      0
ATOM   3065  CD1 LEU A 198      61.470  43.967  55.798  1.00  0.00           C0.      0
ATOM   3066 HD11 LEU A 198      61.753  44.947  55.415  1.00  0.00           H0.      0
ATOM   3067 HD12 LEU A 198      62.382  43.371  55.814  1.00  0.00           H0.      0
ATOM   3068 HD13 LEU A 198      60.645  43.509  55.251  1.00  0.00           H0.      0
ATOM   3069  CD2 LEU A 198      62.197  44.405  58.056  1.00  0.00           C0.      0
ATOM   3070 HD21 LEU A 198      62.575  45.376  57.736  1.00  0.00           H0.      0
ATOM   3071 HD22 LEU A 198      61.926  44.323  59.108  1.00  0.00           H0.      0
ATOM   3072 HD23 LEU A 198      62.965  43.649  57.889  1.00  0.00           H0.      0
ATOM   3073  C   LEU A 198      58.335  46.570  58.678  1.00  0.00           C0.      0
ATOM   3074  O   LEU A 198      58.874  47.614  59.090  1.00  0.00           O0.      0
ATOM   3075  N   THR A 199      57.070  46.558  58.298  1.00  0.00           N0.      0
ATOM   3076  H   THR A 199      56.804  45.743  57.765  1.00  0.00           H0.      0
ATOM   3077  CA  THR A 199      56.021  47.559  58.602  1.00  0.00           C0.      0
ATOM   3078  HA  THR A 199      56.528  48.477  58.306  1.00  0.00           H0.      0
ATOM   3079  CB  THR A 199      54.687  47.244  57.890  1.00  0.00           C0.      0
ATOM   3080  HB  THR A 199      54.360  46.288  58.299  1.00  0.00           H0.      0
ATOM   3081  CG2 THR A 199      53.730  48.467  58.076  1.00  0.00           C0.      0
ATOM   3082 HG21 THR A 199      53.337  48.392  59.090  1.00  0.00           H0.      0
ATOM   3083 HG22 THR A 199      54.134  49.477  58.012  1.00  0.00           H0.      0
ATOM   3084 HG23 THR A 199      52.961  48.392  57.307  1.00  0.00           H0.      0
ATOM   3085  OG1 THR A 199      54.968  47.165  56.521  1.00  0.00           O0.      0
ATOM   3086  HG1 THR A 199      54.355  46.534  56.137  1.00  0.00           H0.      0
ATOM   3087  C   THR A 199      55.868  47.689  60.127  1.00  0.00           C0.      0
ATOM   3088  O   THR A 199      55.167  46.814  60.669  1.00  0.00           O0.      0
ATOM   3089  N   LYS A 200      56.706  48.507  60.791  1.00  0.00           N0.      0
ATOM   3090  H   LYS A 200      57.233  49.216  60.301  1.00  0.00           H0.      0
ATOM   3091  CA  LYS A 200      56.741  48.579  62.228  1.00  0.00           C0.      0
ATOM   3092  HA  LYS A 200      56.854  47.570  62.625  1.00  0.00           H0.      0
ATOM   3093  CB  LYS A 200      57.988  49.412  62.641  1.00  0.00           C0.      0
ATOM   3094  HB2 LYS A 200      58.886  48.993  62.187  1.00  0.00           H0.      0
ATOM   3095  HB3 LYS A 200      57.818  50.431  62.294  1.00  0.00           H0.      0
ATOM   3096  CG  LYS A 200      58.018  49.505  64.178  1.00  0.00           C0.      0
ATOM   3097  HG2 LYS A 200      57.003  49.603  64.562  1.00  0.00           H0.      0
ATOM   3098  HG3 LYS A 200      58.417  48.696  64.791  1.00  0.00           H0.      0
ATOM   3099  CD  LYS A 200      58.433  50.807  64.794  1.00  0.00           C0.      0
ATOM   3100  HD2 LYS A 200      59.505  50.821  64.600  1.00  0.00           H0.      0
ATOM   3101  HD3 LYS A 200      57.896  51.621  64.307  1.00  0.00           H0.      0
ATOM   3102  CE  LYS A 200      58.235  50.794  66.301  1.00  0.00           C0.      0
ATOM   3103  HE2 LYS A 200      57.200  50.509  66.493  1.00  0.00           H0.      0
ATOM   3104  HE3 LYS A 200      58.985  50.123  66.719  1.00  0.00           H0.      0
ATOM   3105  NZ  LYS A 200      58.416  52.115  66.831  1.00  0.00           N0.      0
ATOM   3106  HZ1 LYS A 200      58.387  52.202  67.836  1.00  0.00           H0.      0
ATOM   3107  HZ2 LYS A 200      59.253  52.515  66.431  1.00  0.00           H0.      0
ATOM   3108  HZ3 LYS A 200      57.705  52.739  66.477  1.00  0.00           H0.      0
ATOM   3109  C   LYS A 200      55.340  49.088  62.794  1.00  0.00           C0.      0
ATOM   3110  O   LYS A 200      54.887  48.718  63.860  1.00  0.00           O0.      0
ATOM   3111  N   ASP A 201      54.660  49.945  62.036  1.00  0.00           N0.      0
ATOM   3112  H   ASP A 201      55.077  50.232  61.162  1.00  0.00           H0.      0
ATOM   3113  CA  ASP A 201      53.389  50.625  62.458  1.00  0.00           C0.      0
ATOM   3114  HA  ASP A 201      52.701  49.927  62.935  1.00  0.00           H0.      0
ATOM   3115  CB  ASP A 201      53.836  51.650  63.507  1.00  0.00           C0.      0
ATOM   3116  HB2 ASP A 201      54.478  51.188  64.257  1.00  0.00           H0.      0
ATOM   3117  HB3 ASP A 201      54.448  52.422  63.042  1.00  0.00           H0.      0
ATOM   3118  CG  ASP A 201      52.514  52.272  63.997  1.00  0.00           C0.      0
ATOM   3119  OD1 ASP A 201      52.024  51.679  65.041  1.00  0.00           O0.      0
ATOM   3120  OD2 ASP A 201      52.082  53.389  63.571  1.00  0.00           O0.      0
ATOM   3121  C   ASP A 201      52.626  51.343  61.314  1.00  0.00           C0.      0
ATOM   3122  O   ASP A 201      53.213  52.047  60.508  1.00  0.00           O0.      0
ATOM   3123  N   ILE A 202      51.242  51.316  61.308  1.00  0.00           N0.      0
ATOM   3124  H   ILE A 202      50.786  50.715  61.980  1.00  0.00           H0.      0
ATOM   3125  CA  ILE A 202      50.314  52.217  60.546  1.00  0.00           C0.      0
ATOM   3126  HA  ILE A 202      50.876  52.942  59.957  1.00  0.00           H0.      0
ATOM   3127  CB  ILE A 202      49.485  51.329  59.520  1.00  0.00           C0.      0
ATOM   3128  HB  ILE A 202      48.884  50.611  60.079  1.00  0.00           H0.      0
ATOM   3129  CG2 ILE A 202      48.354  52.136  58.779  1.00  0.00           C0.      0
ATOM   3130 HG21 ILE A 202      47.785  51.539  58.067  1.00  0.00           H0.      0
ATOM   3131 HG22 ILE A 202      47.573  52.366  59.504  1.00  0.00           H0.      0
ATOM   3132 HG23 ILE A 202      48.798  53.008  58.298  1.00  0.00           H0.      0
ATOM   3133  CG1 ILE A 202      50.612  50.688  58.655  1.00  0.00           C0.      0
ATOM   3134 HG12 ILE A 202      51.058  51.459  58.027  1.00  0.00           H0.      0
ATOM   3135 HG13 ILE A 202      51.411  50.120  59.131  1.00  0.00           H0.      0
ATOM   3136  CD1 ILE A 202      50.066  49.631  57.691  1.00  0.00           C0.      0
ATOM   3137 HD11 ILE A 202      50.881  49.097  57.203  1.00  0.00           H0.      0
ATOM   3138 HD12 ILE A 202      49.460  49.048  58.384  1.00  0.00           H0.      0
ATOM   3139 HD13 ILE A 202      49.487  50.095  56.892  1.00  0.00           H0.      0
ATOM   3140  C   ILE A 202      49.408  52.954  61.585  1.00  0.00           C0.      0
ATOM   3141  O   ILE A 202      48.905  52.375  62.549  1.00  0.00           O0.      0
ATOM   3142  N   THR A 203      49.183  54.237  61.338  1.00  0.00           N0.      0
ATOM   3143  H   THR A 203      49.570  54.679  60.517  1.00  0.00           H0.      0
ATOM   3144  CA  THR A 203      48.506  55.175  62.161  1.00  0.00           C0.      0
ATOM   3145  HA  THR A 203      47.716  54.742  62.774  1.00  0.00           H0.      0
ATOM   3146  CB  THR A 203      49.505  56.000  63.116  1.00  0.00           C0.      0
ATOM   3147  HB  THR A 203      50.380  56.322  62.551  1.00  0.00           H0.      0
ATOM   3148  CG2 THR A 203      49.022  57.312  63.766  1.00  0.00           C0.      0
ATOM   3149 HG21 THR A 203      49.884  57.841  64.172  1.00  0.00           H0.      0
ATOM   3150 HG22 THR A 203      48.675  58.037  63.030  1.00  0.00           H0.      0
ATOM   3151 HG23 THR A 203      48.225  57.178  64.498  1.00  0.00           H0.      0
ATOM   3152  OG1 THR A 203      49.938  55.099  64.109  1.00  0.00           O0.      0
ATOM   3153  HG1 THR A 203      50.619  54.521  63.757  1.00  0.00           H0.      0
ATOM   3154  C   THR A 203      47.665  56.036  61.232  1.00  0.00           C0.      0
ATOM   3155  O   THR A 203      48.059  56.274  60.107  1.00  0.00           O0.      0
ATOM   3156  N   THR A 204      46.496  56.445  61.717  1.00  0.00           N0.      0
ATOM   3157  H   THR A 204      46.163  56.148  62.623  1.00  0.00           H0.      0
ATOM   3158  CA  THR A 204      45.577  57.011  60.762  1.00  0.00           C0.      0
ATOM   3159  HA  THR A 204      46.039  57.652  60.011  1.00  0.00           H0.      0
ATOM   3160  CB  THR A 204      44.852  55.834  60.140  1.00  0.00           C0.      0
ATOM   3161  HB  THR A 204      45.595  55.305  59.543  1.00  0.00           H0.      0
ATOM   3162  CG2 THR A 204      44.224  54.881  61.217  1.00  0.00           C0.      0
ATOM   3163 HG21 THR A 204      43.911  53.986  60.678  1.00  0.00           H0.      0
ATOM   3164 HG22 THR A 204      44.969  54.658  61.980  1.00  0.00           H0.      0
ATOM   3165 HG23 THR A 204      43.391  55.327  61.760  1.00  0.00           H0.      0
ATOM   3166  OG1 THR A 204      43.813  56.229  59.313  1.00  0.00           O0.      0
ATOM   3167  HG1 THR A 204      44.146  56.811  58.626  1.00  0.00           H0.      0
ATOM   3168  C   THR A 204      44.616  58.007  61.527  1.00  0.00           C0.      0
ATOM   3169  O   THR A 204      44.428  57.831  62.749  1.00  0.00           O0.      0
ATOM   3170  N   SER A 205      44.069  59.012  60.791  1.00  0.00           N0.      0
ATOM   3171  H   SER A 205      44.359  59.013  59.824  1.00  0.00           H0.      0
ATOM   3172  CA  SER A 205      43.307  60.156  61.304  1.00  0.00           C0.      0
ATOM   3173  HA  SER A 205      42.752  59.805  62.175  1.00  0.00           H0.      0
ATOM   3174  CB  SER A 205      44.190  61.296  61.924  1.00  0.00           C0.      0
ATOM   3175  HB2 SER A 205      43.585  62.117  62.310  1.00  0.00           H0.      0
ATOM   3176  HB3 SER A 205      44.674  60.875  62.805  1.00  0.00           H0.      0
ATOM   3177  OG  SER A 205      45.064  61.800  60.949  1.00  0.00           O0.      0
ATOM   3178  HG  SER A 205      45.889  62.040  61.378  1.00  0.00           H0.      0
ATOM   3179  C   SER A 205      42.293  60.695  60.260  1.00  0.00           C0.      0
ATOM   3180  O   SER A 205      42.395  60.608  59.018  1.00  0.00           O0.      0
ATOM   3181  N   VAL A 206      41.192  61.328  60.685  1.00  0.00           N0.      0
ATOM   3182  H   VAL A 206      41.139  61.399  61.692  1.00  0.00           H0.      0
ATOM   3183  CA  VAL A 206      40.027  61.655  59.899  1.00  0.00           C0.      0
ATOM   3184  HA  VAL A 206      40.221  61.312  58.883  1.00  0.00           H0.      0
ATOM   3185  CB  VAL A 206      38.877  60.722  60.430  1.00  0.00           C0.      0
ATOM   3186  HB  VAL A 206      38.737  61.018  61.470  1.00  0.00           H0.      0
ATOM   3187  CG1 VAL A 206      37.527  61.064  59.780  1.00  0.00           C0.      0
ATOM   3188 HG11 VAL A 206      37.688  60.835  58.727  1.00  0.00           H0.      0
ATOM   3189 HG12 VAL A 206      36.721  60.424  60.139  1.00  0.00           H0.      0
ATOM   3190 HG13 VAL A 206      37.245  62.115  59.852  1.00  0.00           H0.      0
ATOM   3191  CG2 VAL A 206      39.213  59.159  60.341  1.00  0.00           C0.      0
ATOM   3192 HG21 VAL A 206      39.895  58.809  61.116  1.00  0.00           H0.      0
ATOM   3193 HG22 VAL A 206      38.246  58.692  60.532  1.00  0.00           H0.      0
ATOM   3194 HG23 VAL A 206      39.616  58.935  59.354  1.00  0.00           H0.      0
ATOM   3195  C   VAL A 206      39.575  63.094  59.885  1.00  0.00           C0.      0
ATOM   3196  O   VAL A 206      39.467  63.791  60.873  1.00  0.00           O0.      0
ATOM   3197  N   LEU A 207      39.271  63.517  58.651  1.00  0.00           N0.      0
ATOM   3198  H   LEU A 207      39.467  62.783  57.984  1.00  0.00           H0.      0
ATOM   3199  CA  LEU A 207      38.726  64.839  58.274  1.00  0.00           C0.      0
ATOM   3200  HA  LEU A 207      38.726  65.497  59.143  1.00  0.00           H0.      0
ATOM   3201  CB  LEU A 207      39.629  65.571  57.309  1.00  0.00           C0.      0
ATOM   3202  HB2 LEU A 207      39.706  64.941  56.423  1.00  0.00           H0.      0
ATOM   3203  HB3 LEU A 207      39.107  66.433  56.895  1.00  0.00           H0.      0
ATOM   3204  CG  LEU A 207      41.002  66.105  57.754  1.00  0.00           C0.      0
ATOM   3205  HG  LEU A 207      41.666  65.259  57.577  1.00  0.00           H0.      0
ATOM   3206  CD1 LEU A 207      41.431  67.204  56.770  1.00  0.00           C0.      0
ATOM   3207 HD11 LEU A 207      40.712  68.021  56.820  1.00  0.00           H0.      0
ATOM   3208 HD12 LEU A 207      42.416  67.558  57.074  1.00  0.00           H0.      0
ATOM   3209 HD13 LEU A 207      41.353  66.744  55.785  1.00  0.00           H0.      0
ATOM   3210  CD2 LEU A 207      41.148  66.668  59.085  1.00  0.00           C0.      0
ATOM   3211 HD21 LEU A 207      40.513  67.537  59.258  1.00  0.00           H0.      0
ATOM   3212 HD22 LEU A 207      40.799  65.925  59.802  1.00  0.00           H0.      0
ATOM   3213 HD23 LEU A 207      42.187  66.907  59.311  1.00  0.00           H0.      0
ATOM   3214  C   LEU A 207      37.287  64.728  57.806  1.00  0.00           C0.      0
ATOM   3215  O   LEU A 207      36.832  63.648  57.355  1.00  0.00           O0.      0
ATOM   3216  N   THR A 208      36.545  65.806  58.020  1.00  0.00           N0.      0
ATOM   3217  H   THR A 208      36.995  66.656  58.328  1.00  0.00           H0.      0
ATOM   3218  CA  THR A 208      35.110  65.771  58.090  1.00  0.00           C0.      0
ATOM   3219  HA  THR A 208      34.855  64.981  57.384  1.00  0.00           H0.      0
ATOM   3220  CB  THR A 208      34.742  65.448  59.557  1.00  0.00           C0.      0
ATOM   3221  HB  THR A 208      35.411  64.630  59.826  1.00  0.00           H0.      0
ATOM   3222  CG2 THR A 208      35.062  66.578  60.587  1.00  0.00           C0.      0
ATOM   3223 HG21 THR A 208      34.730  66.355  61.602  1.00  0.00           H0.      0
ATOM   3224 HG22 THR A 208      36.111  66.872  60.618  1.00  0.00           H0.      0
ATOM   3225 HG23 THR A 208      34.488  67.485  60.398  1.00  0.00           H0.      0
ATOM   3226  OG1 THR A 208      33.435  64.989  59.703  1.00  0.00           O0.      0
ATOM   3227  HG1 THR A 208      33.409  64.091  60.043  1.00  0.00           H0.      0
ATOM   3228  C   THR A 208      34.441  67.128  57.688  1.00  0.00           C0.      0
ATOM   3229  O   THR A 208      35.047  68.166  57.611  1.00  0.00           O0.      0
ATOM   3230  N   VAL A 209      33.157  67.121  57.464  1.00  0.00           N0.      0
ATOM   3231  H   VAL A 209      32.711  66.215  57.482  1.00  0.00           H0.      0
ATOM   3232  CA  VAL A 209      32.285  68.267  57.180  1.00  0.00           C0.      0
ATOM   3233  HA  VAL A 209      32.670  69.147  57.696  1.00  0.00           H0.      0
ATOM   3234  CB  VAL A 209      32.113  68.762  55.725  1.00  0.00           C0.      0
ATOM   3235  HB  VAL A 209      33.136  68.867  55.364  1.00  0.00           H0.      0
ATOM   3236  CG1 VAL A 209      31.361  67.774  54.748  1.00  0.00           C0.      0
ATOM   3237 HG11 VAL A 209      31.699  66.748  54.892  1.00  0.00           H0.      0
ATOM   3238 HG12 VAL A 209      30.311  67.743  55.037  1.00  0.00           H0.      0
ATOM   3239 HG13 VAL A 209      31.321  68.172  53.734  1.00  0.00           H0.      0
ATOM   3240  CG2 VAL A 209      31.325  70.054  55.575  1.00  0.00           C0.      0
ATOM   3241 HG21 VAL A 209      31.204  70.323  54.525  1.00  0.00           H0.      0
ATOM   3242 HG22 VAL A 209      30.300  69.945  55.930  1.00  0.00           H0.      0
ATOM   3243 HG23 VAL A 209      31.877  70.879  56.026  1.00  0.00           H0.      0
ATOM   3244  C   VAL A 209      30.983  67.845  57.891  1.00  0.00           C0.      0
ATOM   3245  O   VAL A 209      30.418  66.802  57.593  1.00  0.00           O0.      0
ATOM   3246  N   ASN A 210      30.577  68.555  58.908  1.00  0.00           N0.      0
ATOM   3247  H   ASN A 210      31.137  69.348  59.185  1.00  0.00           H0.      0
ATOM   3248  CA  ASN A 210      29.410  68.209  59.694  1.00  0.00           C0.      0
ATOM   3249  HA  ASN A 210      29.364  68.818  60.597  1.00  0.00           H0.      0
ATOM   3250  CB  ASN A 210      28.149  68.770  58.846  1.00  0.00           C0.      0
ATOM   3251  HB2 ASN A 210      27.998  68.292  57.878  1.00  0.00           H0.      0
ATOM   3252  HB3 ASN A 210      27.228  68.429  59.318  1.00  0.00           H0.      0
ATOM   3253  CG  ASN A 210      28.094  70.276  58.647  1.00  0.00           C0.      0
ATOM   3254  OD1 ASN A 210      27.688  70.957  59.582  1.00  0.00           O0.      0
ATOM   3255  ND2 ASN A 210      28.370  70.855  57.508  1.00  0.00           N0.      0
ATOM   3256 HD21 ASN A 210      28.363  71.858  57.624  1.00  0.00           H0.      0
ATOM   3257 HD22 ASN A 210      28.546  70.339  56.657  1.00  0.00           H0.      0
ATOM   3258  C   ASN A 210      29.204  66.706  60.118  1.00  0.00           C0.      0
ATOM   3259  O   ASN A 210      28.203  66.012  59.872  1.00  0.00           O0.      0
ATOM   3260  N   ASN A 211      30.260  66.219  60.851  1.00  0.00           N0.      0
ATOM   3261  H   ASN A 211      31.077  66.813  60.861  1.00  0.00           H0.      0
ATOM   3262  CA  ASN A 211      30.514  64.848  61.402  1.00  0.00           C0.      0
ATOM   3263  HA  ASN A 211      31.489  65.000  61.865  1.00  0.00           H0.      0
ATOM   3264  CB  ASN A 211      29.454  64.418  62.488  1.00  0.00           C0.      0
ATOM   3265  HB2 ASN A 211      28.458  64.495  62.052  1.00  0.00           H0.      0
ATOM   3266  HB3 ASN A 211      29.759  63.426  62.822  1.00  0.00           H0.      0
ATOM   3267  CG  ASN A 211      29.419  65.188  63.774  1.00  0.00           C0.      0
ATOM   3268  OD1 ASN A 211      28.379  65.802  64.068  1.00  0.00           O0.      0
ATOM   3269  ND2 ASN A 211      30.545  65.112  64.502  1.00  0.00           N0.      0
ATOM   3270 HD21 ASN A 211      30.625  65.706  65.314  1.00  0.00           H0.      0
ATOM   3271 HD22 ASN A 211      31.287  64.510  64.175  1.00  0.00           H0.      0
ATOM   3272  C   ASN A 211      30.764  63.761  60.420  1.00  0.00           C0.      0
ATOM   3273  O   ASN A 211      31.295  62.730  60.798  1.00  0.00           O0.      0
ATOM   3274  N   LYS A 212      30.186  63.887  59.236  1.00  0.00           N0.      0
ATOM   3275  H   LYS A 212      29.764  64.780  59.021  1.00  0.00           H0.      0
ATOM   3276  CA  LYS A 212      30.343  62.866  58.110  1.00  0.00           C0.      0
ATOM   3277  HA  LYS A 212      30.239  61.831  58.434  1.00  0.00           H0.      0
ATOM   3278  CB  LYS A 212      29.221  63.265  57.122  1.00  0.00           C0.      0
ATOM   3279  HB2 LYS A 212      28.335  63.461  57.726  1.00  0.00           H0.      0
ATOM   3280  HB3 LYS A 212      29.492  64.175  56.586  1.00  0.00           H0.      0
ATOM   3281  CG  LYS A 212      28.931  62.047  56.244  1.00  0.00           C0.      0
ATOM   3282  HG2 LYS A 212      29.631  61.846  55.433  1.00  0.00           H0.      0
ATOM   3283  HG3 LYS A 212      28.922  61.112  56.803  1.00  0.00           H0.      0
ATOM   3284  CD  LYS A 212      27.442  62.063  55.660  1.00  0.00           C0.      0
ATOM   3285  HD2 LYS A 212      26.752  62.331  56.460  1.00  0.00           H0.      0
ATOM   3286  HD3 LYS A 212      27.248  62.838  54.919  1.00  0.00           H0.      0
ATOM   3287  CE  LYS A 212      26.998  60.683  55.039  1.00  0.00           C0.      0
ATOM   3288  HE2 LYS A 212      27.071  59.918  55.812  1.00  0.00           H0.      0
ATOM   3289  HE3 LYS A 212      25.977  60.847  54.696  1.00  0.00           H0.      0
ATOM   3290  NZ  LYS A 212      27.867  60.292  53.943  1.00  0.00           N0.      0
ATOM   3291  HZ1 LYS A 212      27.349  59.643  53.368  1.00  0.00           H0.      0
ATOM   3292  HZ2 LYS A 212      28.017  61.008  53.248  1.00  0.00           H0.      0
ATOM   3293  HZ3 LYS A 212      28.720  59.888  54.305  1.00  0.00           H0.      0
ATOM   3294  C   LYS A 212      31.783  62.931  57.470  1.00  0.00           C0.      0
ATOM   3295  O   LYS A 212      32.262  63.993  57.129  1.00  0.00           O0.      0
ATOM   3296  N   ALA A 213      32.402  61.748  57.342  1.00  0.00           N0.      0
ATOM   3297  H   ALA A 213      31.910  60.873  57.450  1.00  0.00           H0.      0
ATOM   3298  CA  ALA A 213      33.846  61.753  57.046  1.00  0.00           C0.      0
ATOM   3299  HA  ALA A 213      34.332  62.498  57.676  1.00  0.00           H0.      0
ATOM   3300  CB  ALA A 213      34.350  60.344  57.388  1.00  0.00           C0.      0
ATOM   3301  HB1 ALA A 213      33.994  60.114  58.392  1.00  0.00           H0.      0
ATOM   3302  HB2 ALA A 213      33.856  59.620  56.739  1.00  0.00           H0.      0
ATOM   3303  HB3 ALA A 213      35.423  60.328  57.192  1.00  0.00           H0.      0
ATOM   3304  C   ALA A 213      34.046  62.160  55.576  1.00  0.00           C0.      0
ATOM   3305  O   ALA A 213      33.203  61.698  54.745  1.00  0.00           O0.      0
ATOM   3306  N   HIE A 214      35.159  62.851  55.262  1.00  0.00           N0.      0
ATOM   3307  H   HIE A 214      35.827  62.994  56.006  1.00  0.00           H0.      0
ATOM   3308  CA  HIE A 214      35.587  63.111  53.874  1.00  0.00           C0.      0
ATOM   3309  HA  HIE A 214      35.016  62.438  53.234  1.00  0.00           H0.      0
ATOM   3310  CB  HIE A 214      35.167  64.593  53.500  1.00  0.00           C0.      0
ATOM   3311  HB2 HIE A 214      35.271  64.689  52.420  1.00  0.00           H0.      0
ATOM   3312  HB3 HIE A 214      34.120  64.787  53.735  1.00  0.00           H0.      0
ATOM   3313  CG  HIE A 214      35.892  65.710  54.181  1.00  0.00           C0.      0
ATOM   3314  ND1 HIE A 214      37.263  65.839  54.293  1.00  0.00           N0.      0
ATOM   3315  CE1 HIE A 214      37.529  66.970  54.959  1.00  0.00           C0.      0
ATOM   3316  HE1 HIE A 214      38.517  67.341  55.187  1.00  0.00           H0.      0
ATOM   3317  NE2 HIE A 214      36.404  67.650  55.186  1.00  0.00           N0.      0
ATOM   3318  HE2 HIE A 214      36.273  68.516  55.690  1.00  0.00           H0.      0
ATOM   3319  CD2 HIE A 214      35.397  66.889  54.676  1.00  0.00           C0.      0
ATOM   3320  HD2 HIE A 214      34.349  67.098  54.832  1.00  0.00           H0.      0
ATOM   3321  C   HIE A 214      37.006  62.798  53.433  1.00  0.00           C0.      0
ATOM   3322  O   HIE A 214      37.237  62.689  52.258  1.00  0.00           O0.      0
ATOM   3323  N   MET A 215      37.920  62.672  54.347  1.00  0.00           N0.      0
ATOM   3324  H   MET A 215      37.582  63.076  55.209  1.00  0.00           H0.      0
ATOM   3325  CA  MET A 215      39.290  62.245  54.072  1.00  0.00           C0.      0
ATOM   3326  HA  MET A 215      39.287  61.586  53.204  1.00  0.00           H0.      0
ATOM   3327  CB  MET A 215      40.182  63.464  53.725  1.00  0.00           C0.      0
ATOM   3328  HB2 MET A 215      39.705  63.999  52.904  1.00  0.00           H0.      0
ATOM   3329  HB3 MET A 215      40.296  64.113  54.592  1.00  0.00           H0.      0
ATOM   3330  CG  MET A 215      41.544  62.887  53.385  1.00  0.00           C0.      0
ATOM   3331  HG2 MET A 215      41.963  62.451  54.292  1.00  0.00           H0.      0
ATOM   3332  HG3 MET A 215      41.378  62.014  52.753  1.00  0.00           H0.      0
ATOM   3333  SD  MET A 215      42.614  64.087  52.582  1.00  0.00           S0.      0
ATOM   3334  CE  MET A 215      42.991  65.314  53.804  1.00  0.00           C0.      0
ATOM   3335  HE1 MET A 215      42.244  66.099  53.921  1.00  0.00           H0.      0
ATOM   3336  HE2 MET A 215      43.020  64.929  54.824  1.00  0.00           H0.      0
ATOM   3337  HE3 MET A 215      43.945  65.804  53.609  1.00  0.00           H0.      0
ATOM   3338  C   MET A 215      39.938  61.428  55.255  1.00  0.00           C0.      0
ATOM   3339  O   MET A 215      39.921  61.876  56.391  1.00  0.00           O0.      0
ATOM   3340  N   VAL A 216      40.563  60.321  54.957  1.00  0.00           N0.      0
ATOM   3341  H   VAL A 216      40.728  60.065  53.994  1.00  0.00           H0.      0
ATOM   3342  CA  VAL A 216      41.267  59.480  55.946  1.00  0.00           C0.      0
ATOM   3343  HA  VAL A 216      41.163  59.871  56.958  1.00  0.00           H0.      0
ATOM   3344  CB  VAL A 216      40.523  58.113  55.967  1.00  0.00           C0.      0
ATOM   3345  HB  VAL A 216      40.552  57.671  54.971  1.00  0.00           H0.      0
ATOM   3346  CG1 VAL A 216      41.313  57.000  56.646  1.00  0.00           C0.      0
ATOM   3347 HG11 VAL A 216      40.802  56.040  56.725  1.00  0.00           H0.      0
ATOM   3348 HG12 VAL A 216      42.310  57.029  56.206  1.00  0.00           H0.      0
ATOM   3349 HG13 VAL A 216      41.521  57.222  57.693  1.00  0.00           H0.      0
ATOM   3350  CG2 VAL A 216      39.077  58.081  56.495  1.00  0.00           C0.      0
ATOM   3351 HG21 VAL A 216      38.452  58.724  55.875  1.00  0.00           H0.      0
ATOM   3352 HG22 VAL A 216      38.636  57.102  56.309  1.00  0.00           H0.      0
ATOM   3353 HG23 VAL A 216      39.058  58.255  57.571  1.00  0.00           H0.      0
ATOM   3354  C   VAL A 216      42.745  59.432  55.522  1.00  0.00           C0.      0
ATOM   3355  O   VAL A 216      43.083  59.007  54.398  1.00  0.00           O0.      0
ATOM   3356  N   THR A 217      43.535  59.895  56.494  1.00  0.00           N0.      0
ATOM   3357  H   THR A 217      43.070  60.342  57.271  1.00  0.00           H0.      0
ATOM   3358  CA  THR A 217      44.990  59.986  56.387  1.00  0.00           C0.      0
ATOM   3359  HA  THR A 217      45.364  59.950  55.364  1.00  0.00           H0.      0
ATOM   3360  CB  THR A 217      45.498  61.164  57.254  1.00  0.00           C0.      0
ATOM   3361  HB  THR A 217      45.121  61.034  58.269  1.00  0.00           H0.      0
ATOM   3362  CG2 THR A 217      47.061  61.249  57.343  1.00  0.00           C0.      0
ATOM   3363 HG21 THR A 217      47.417  60.389  57.911  1.00  0.00           H0.      0
ATOM   3364 HG22 THR A 217      47.380  61.211  56.302  1.00  0.00           H0.      0
ATOM   3365 HG23 THR A 217      47.405  62.190  57.773  1.00  0.00           H0.      0
ATOM   3366  OG1 THR A 217      45.060  62.368  56.661  1.00  0.00           O0.      0
ATOM   3367  HG1 THR A 217      44.130  62.313  56.893  1.00  0.00           H0.      0
ATOM   3368  C   THR A 217      45.590  58.755  57.042  1.00  0.00           C0.      0
ATOM   3369  O   THR A 217      45.101  58.279  58.029  1.00  0.00           O0.      0
ATOM   3370  N   LEU A 218      46.620  58.125  56.429  1.00  0.00           N0.      0
ATOM   3371  H   LEU A 218      46.826  58.345  55.464  1.00  0.00           H0.      0
ATOM   3372  CA  LEU A 218      47.429  57.099  57.043  1.00  0.00           C0.      0
ATOM   3373  HA  LEU A 218      47.000  56.925  58.030  1.00  0.00           H0.      0
ATOM   3374  CB  LEU A 218      47.297  55.671  56.339  1.00  0.00           C0.      0
ATOM   3375  HB2 LEU A 218      47.554  55.667  55.280  1.00  0.00           H0.      0
ATOM   3376  HB3 LEU A 218      47.926  54.919  56.816  1.00  0.00           H0.      0
ATOM   3377  CG  LEU A 218      45.790  55.306  56.398  1.00  0.00           C0.      0
ATOM   3378  HG  LEU A 218      45.311  55.811  57.237  1.00  0.00           H0.      0
ATOM   3379  CD1 LEU A 218      45.164  55.447  55.001  1.00  0.00           C0.      0
ATOM   3380 HD11 LEU A 218      45.138  56.515  54.784  1.00  0.00           H0.      0
ATOM   3381 HD12 LEU A 218      45.723  54.824  54.303  1.00  0.00           H0.      0
ATOM   3382 HD13 LEU A 218      44.158  55.028  54.992  1.00  0.00           H0.      0
ATOM   3383  CD2 LEU A 218      45.793  53.776  56.691  1.00  0.00           C0.      0
ATOM   3384 HD21 LEU A 218      46.259  53.606  57.661  1.00  0.00           H0.      0
ATOM   3385 HD22 LEU A 218      44.846  53.250  56.570  1.00  0.00           H0.      0
ATOM   3386 HD23 LEU A 218      46.397  53.204  55.987  1.00  0.00           H0.      0
ATOM   3387  C   LEU A 218      48.880  57.466  57.034  1.00  0.00           C0.      0
ATOM   3388  O   LEU A 218      49.401  57.589  55.907  1.00  0.00           O0.      0
ATOM   3389  N   ASP A 219      49.479  57.624  58.267  1.00  0.00           N0.      0
ATOM   3390  H   ASP A 219      48.882  57.486  59.070  1.00  0.00           H0.      0
ATOM   3391  CA  ASP A 219      50.931  57.655  58.480  1.00  0.00           C0.      0
ATOM   3392  HA  ASP A 219      51.501  58.178  57.712  1.00  0.00           H0.      0
ATOM   3393  CB  ASP A 219      51.148  58.559  59.756  1.00  0.00           C0.      0
ATOM   3394  HB2 ASP A 219      50.635  58.104  60.603  1.00  0.00           H0.      0
ATOM   3395  HB3 ASP A 219      52.174  58.575  60.125  1.00  0.00           H0.      0
ATOM   3396  CG  ASP A 219      50.938  60.015  59.574  1.00  0.00           C0.      0
ATOM   3397  OD1 ASP A 219      51.539  60.636  58.703  1.00  0.00           O0.      0
ATOM   3398  OD2 ASP A 219      50.235  60.629  60.360  1.00  0.00           O0.      0
ATOM   3399  C   ASP A 219      51.569  56.259  58.589  1.00  0.00           C0.      0
ATOM   3400  O   ASP A 219      50.940  55.522  59.365  1.00  0.00           O0.      0
ATOM   3401  N   TYR A 220      52.572  55.876  57.845  1.00  0.00           N0.      0
ATOM   3402  H   TYR A 220      52.968  56.437  57.104  1.00  0.00           H0.      0
ATOM   3403  CA  TYR A 220      53.179  54.535  57.813  1.00  0.00           C0.      0
ATOM   3404  HA  TYR A 220      52.536  53.881  58.402  1.00  0.00           H0.      0
ATOM   3405  CB  TYR A 220      53.192  54.065  56.431  1.00  0.00           C0.      0
ATOM   3406  HB2 TYR A 220      53.857  54.684  55.830  1.00  0.00           H0.      0
ATOM   3407  HB3 TYR A 220      53.757  53.134  56.387  1.00  0.00           H0.      0
ATOM   3408  CG  TYR A 220      51.900  53.876  55.659  1.00  0.00           C0.      0
ATOM   3409  CD1 TYR A 220      51.171  54.981  55.208  1.00  0.00           C0.      0
ATOM   3410  HD1 TYR A 220      51.456  56.012  55.359  1.00  0.00           H0.      0
ATOM   3411  CE1 TYR A 220      49.994  54.811  54.474  1.00  0.00           C0.      0
ATOM   3412  HE1 TYR A 220      49.453  55.703  54.194  1.00  0.00           H0.      0
ATOM   3413  CZ  TYR A 220      49.490  53.508  54.269  1.00  0.00           C0.      0
ATOM   3414  OH  TYR A 220      48.296  53.384  53.492  1.00  0.00           O0.      0
ATOM   3415  HH  TYR A 220      48.238  52.546  53.028  1.00  0.00           H0.      0
ATOM   3416  CE2 TYR A 220      50.209  52.381  54.701  1.00  0.00           C0.      0
ATOM   3417  HE2 TYR A 220      49.843  51.385  54.504  1.00  0.00           H0.      0
ATOM   3418  CD2 TYR A 220      51.443  52.548  55.452  1.00  0.00           C0.      0
ATOM   3419  HD2 TYR A 220      52.061  51.734  55.802  1.00  0.00           H0.      0
ATOM   3420  C   TYR A 220      54.651  54.517  58.345  1.00  0.00           C0.      0
ATOM   3421  O   TYR A 220      55.290  55.525  58.173  1.00  0.00           O0.      0
ATOM   3422  N   THR A 221      55.216  53.463  58.947  1.00  0.00           N0.      0
ATOM   3423  H   THR A 221      54.640  52.641  59.051  1.00  0.00           H0.      0
ATOM   3424  CA  THR A 221      56.614  53.327  59.332  1.00  0.00           C0.      0
ATOM   3425  HA  THR A 221      57.157  54.162  58.890  1.00  0.00           H0.      0
ATOM   3426  CB  THR A 221      56.681  53.525  60.863  1.00  0.00           C0.      0
ATOM   3427  HB  THR A 221      56.226  52.690  61.396  1.00  0.00           H0.      0
ATOM   3428  CG2 THR A 221      58.194  53.540  61.277  1.00  0.00           C0.      0
ATOM   3429 HG21 THR A 221      58.246  53.785  62.338  1.00  0.00           H0.      0
ATOM   3430 HG22 THR A 221      58.656  52.562  61.139  1.00  0.00           H0.      0
ATOM   3431 HG23 THR A 221      58.685  54.325  60.703  1.00  0.00           H0.      0
ATOM   3432  OG1 THR A 221      56.064  54.709  61.300  1.00  0.00           O0.      0
ATOM   3433  HG1 THR A 221      55.167  54.734  60.960  1.00  0.00           H0.      0
ATOM   3434  C   THR A 221      57.192  51.964  59.036  1.00  0.00           C0.      0
ATOM   3435  O   THR A 221      56.598  50.981  59.472  1.00  0.00           O0.      0
ATOM   3436  N   VAL A 222      58.401  51.858  58.403  1.00  0.00           N0.      0
ATOM   3437  H   VAL A 222      58.770  52.737  58.070  1.00  0.00           H0.      0
ATOM   3438  CA  VAL A 222      58.940  50.559  57.903  1.00  0.00           C0.      0
ATOM   3439  HA  VAL A 222      58.385  49.803  58.458  1.00  0.00           H0.      0
ATOM   3440  CB  VAL A 222      58.771  50.349  56.361  1.00  0.00           C0.      0
ATOM   3441  HB  VAL A 222      59.377  51.092  55.842  1.00  0.00           H0.      0
ATOM   3442  CG1 VAL A 222      59.094  48.982  55.838  1.00  0.00           C0.      0
ATOM   3443 HG11 VAL A 222      58.490  48.255  56.381  1.00  0.00           H0.      0
ATOM   3444 HG12 VAL A 222      59.062  48.918  54.750  1.00  0.00           H0.      0
ATOM   3445 HG13 VAL A 222      60.113  48.617  55.968  1.00  0.00           H0.      0
ATOM   3446  CG2 VAL A 222      57.363  50.724  55.906  1.00  0.00           C0.      0
ATOM   3447 HG21 VAL A 222      57.335  50.339  54.887  1.00  0.00           H0.      0
ATOM   3448 HG22 VAL A 222      56.575  50.200  56.448  1.00  0.00           H0.      0
ATOM   3449 HG23 VAL A 222      57.323  51.812  55.939  1.00  0.00           H0.      0
ATOM   3450  C   VAL A 222      60.474  50.475  58.119  1.00  0.00           C0.      0
ATOM   3451  O   VAL A 222      61.167  51.526  58.102  1.00  0.00           O0.      0
ATOM   3452  N   GLN A 223      60.956  49.287  58.504  1.00  0.00           N0.      0
ATOM   3453  H   GLN A 223      60.440  48.425  58.396  1.00  0.00           H0.      0
ATOM   3454  CA  GLN A 223      62.300  49.164  59.013  1.00  0.00           C0.      0
ATOM   3455  HA  GLN A 223      62.552  49.988  59.681  1.00  0.00           H0.      0
ATOM   3456  CB  GLN A 223      62.468  47.887  59.852  1.00  0.00           C0.      0
ATOM   3457  HB2 GLN A 223      62.065  48.072  60.848  1.00  0.00           H0.      0
ATOM   3458  HB3 GLN A 223      61.874  47.075  59.432  1.00  0.00           H0.      0
ATOM   3459  CG  GLN A 223      63.907  47.362  60.079  1.00  0.00           C0.      0
ATOM   3460  HG2 GLN A 223      64.539  47.328  59.192  1.00  0.00           H0.      0
ATOM   3461  HG3 GLN A 223      64.369  48.075  60.761  1.00  0.00           H0.      0
ATOM   3462  CD  GLN A 223      63.928  46.012  60.747  1.00  0.00           C0.      0
ATOM   3463  OE1 GLN A 223      63.046  45.496  61.374  1.00  0.00           O0.      0
ATOM   3464  NE2 GLN A 223      64.993  45.342  60.682  1.00  0.00           N0.      0
ATOM   3465 HE21 GLN A 223      65.087  44.517  61.257  1.00  0.00           H0.      0
ATOM   3466 HE22 GLN A 223      65.870  45.649  60.287  1.00  0.00           H0.      0
ATOM   3467  C   GLN A 223      63.305  49.134  57.894  1.00  0.00           C0.      0
ATOM   3468  O   GLN A 223      63.024  48.562  56.832  1.00  0.00           O0.      0
ATOM   3469  N   VAL A 224      64.408  49.853  58.105  1.00  0.00           N0.      0
ATOM   3470  H   VAL A 224      64.575  50.285  59.003  1.00  0.00           H0.      0
ATOM   3471  CA  VAL A 224      65.517  50.089  57.196  1.00  0.00           C0.      0
ATOM   3472  HA  VAL A 224      65.087  50.301  56.218  1.00  0.00           H0.      0
ATOM   3473  CB  VAL A 224      66.147  51.441  57.588  1.00  0.00           C0.      0
ATOM   3474  HB  VAL A 224      66.381  51.505  58.651  1.00  0.00           H0.      0
ATOM   3475  CG1 VAL A 224      67.343  51.705  56.631  1.00  0.00           C0.      0
ATOM   3476 HG11 VAL A 224      67.701  52.730  56.727  1.00  0.00           H0.      0
ATOM   3477 HG12 VAL A 224      68.199  51.042  56.757  1.00  0.00           H0.      0
ATOM   3478 HG13 VAL A 224      66.990  51.524  55.616  1.00  0.00           H0.      0
ATOM   3479  CG2 VAL A 224      65.057  52.469  57.374  1.00  0.00           C0.      0
ATOM   3480 HG21 VAL A 224      64.129  52.323  57.926  1.00  0.00           H0.      0
ATOM   3481 HG22 VAL A 224      65.548  53.398  57.667  1.00  0.00           H0.      0
ATOM   3482 HG23 VAL A 224      64.852  52.645  56.318  1.00  0.00           H0.      0
ATOM   3483  C   VAL A 224      66.527  48.953  57.151  1.00  0.00           C0.      0
ATOM   3484  O   VAL A 224      66.915  48.515  58.215  1.00  0.00           O0.      0
ATOM   3485  N   PRO A 225      66.963  48.456  55.948  1.00  0.00           N0.      0
ATOM   3486  CD  PRO A 225      66.310  48.683  54.661  1.00  0.00           C0.      0
ATOM   3487  HD2 PRO A 225      66.972  49.323  54.077  1.00  0.00           H0.      0
ATOM   3488  HD3 PRO A 225      65.279  49.038  54.664  1.00  0.00           H0.      0
ATOM   3489  CG  PRO A 225      66.461  47.420  53.857  1.00  0.00           C0.      0
ATOM   3490  HG2 PRO A 225      66.443  47.560  52.776  1.00  0.00           H0.      0
ATOM   3491  HG3 PRO A 225      65.697  46.693  54.132  1.00  0.00           H0.      0
ATOM   3492  CB  PRO A 225      67.845  46.930  54.313  1.00  0.00           C0.      0
ATOM   3493  HB2 PRO A 225      68.603  47.468  53.743  1.00  0.00           H0.      0
ATOM   3494  HB3 PRO A 225      68.102  45.873  54.244  1.00  0.00           H0.      0
ATOM   3495  CA  PRO A 225      67.988  47.406  55.815  1.00  0.00           C0.      0
ATOM   3496  HA  PRO A 225      67.759  46.539  56.436  1.00  0.00           H0.      0
ATOM   3497  C   PRO A 225      69.404  47.916  56.181  1.00  0.00           C0.      0
ATOM   3498  O   PRO A 225      69.821  49.098  55.935  1.00  0.00           O0.      0
ATOM   3499  N   GLY A 226      70.251  47.027  56.631  1.00  0.00           N0.      0
ATOM   3500  H   GLY A 226      69.854  46.127  56.857  1.00  0.00           H0.      0
ATOM   3501  CA  GLY A 226      71.632  47.268  56.940  1.00  0.00           C0.      0
ATOM   3502  HA2 GLY A 226      72.052  46.264  56.889  1.00  0.00           H0.      0
ATOM   3503  HA3 GLY A 226      72.239  47.798  56.206  1.00  0.00           H0.      0
ATOM   3504  C   GLY A 226      71.791  47.849  58.349  1.00  0.00           C0.      0
ATOM   3505  O   GLY A 226      70.844  48.318  58.934  1.00  0.00           O0.      0
ATOM   3506  N   ALA A 227      72.998  47.688  58.868  1.00  0.00           N0.      0
ATOM   3507  H   ALA A 227      73.707  47.223  58.320  1.00  0.00           H0.      0
ATOM   3508  CA  ALA A 227      73.262  48.060  60.204  1.00  0.00           C0.      0
ATOM   3509  HA  ALA A 227      72.368  47.979  60.823  1.00  0.00           H0.      0
ATOM   3510  CB  ALA A 227      74.447  47.267  60.686  1.00  0.00           C0.      0
ATOM   3511  HB1 ALA A 227      75.185  47.329  59.887  1.00  0.00           H0.      0
ATOM   3512  HB2 ALA A 227      74.834  47.701  61.608  1.00  0.00           H0.      0
ATOM   3513  HB3 ALA A 227      74.229  46.208  60.829  1.00  0.00           H0.      0
ATOM   3514  C   ALA A 227      73.642  49.546  60.208  1.00  0.00           C0.      0
ATOM   3515  O   ALA A 227      74.855  49.904  60.124  1.00  0.00           O0.      0
ATOM   3516  N   GLY A 228      72.681  50.408  60.389  1.00  0.00           N0.      0
ATOM   3517  H   GLY A 228      71.753  50.065  60.595  1.00  0.00           H0.      0
ATOM   3518  CA  GLY A 228      72.795  51.792  60.827  1.00  0.00           C0.      0
ATOM   3519  HA2 GLY A 228      73.338  52.330  60.049  1.00  0.00           H0.      0
ATOM   3520  HA3 GLY A 228      71.794  52.214  60.911  1.00  0.00           H0.      0
ATOM   3521  C   GLY A 228      73.429  52.077  62.182  1.00  0.00           C0.      0
ATOM   3522  O   GLY A 228      73.118  51.403  63.154  1.00  0.00           O0.      0
ATOM   3523  N   ARG A 229      74.225  53.133  62.240  1.00  0.00           N0.      0
ATOM   3524  H   ARG A 229      74.510  53.495  61.341  1.00  0.00           H0.      0
ATOM   3525  CA  ARG A 229      74.651  53.873  63.410  1.00  0.00           C0.      0
ATOM   3526  HA  ARG A 229      75.244  53.329  64.146  1.00  0.00           H0.      0
ATOM   3527  CB  ARG A 229      75.606  55.048  63.137  1.00  0.00           C0.      0
ATOM   3528  HB2 ARG A 229      76.195  55.346  64.004  1.00  0.00           H0.      0
ATOM   3529  HB3 ARG A 229      76.360  54.704  62.429  1.00  0.00           H0.      0
ATOM   3530  CG  ARG A 229      74.917  56.350  62.600  1.00  0.00           C0.      0
ATOM   3531  HG2 ARG A 229      74.423  55.943  61.717  1.00  0.00           H0.      0
ATOM   3532  HG3 ARG A 229      74.203  56.665  63.360  1.00  0.00           H0.      0
ATOM   3533  CD  ARG A 229      75.989  57.386  62.509  1.00  0.00           C0.      0
ATOM   3534  HD2 ARG A 229      76.319  57.538  63.537  1.00  0.00           H0.      0
ATOM   3535  HD3 ARG A 229      76.809  57.093  61.854  1.00  0.00           H0.      0
ATOM   3536  NE  ARG A 229      75.382  58.627  61.991  1.00  0.00           N0.      0
ATOM   3537  HE  ARG A 229      75.142  58.539  61.013  1.00  0.00           H0.      0
ATOM   3538  CZ  ARG A 229      75.285  59.813  62.560  1.00  0.00           C0.      0
ATOM   3539  NH1 ARG A 229      75.549  59.908  63.848  1.00  0.00           N0.      0
ATOM   3540 HH11 ARG A 229      75.794  59.010  64.239  1.00  0.00           H0.      0
ATOM   3541 HH12 ARG A 229      75.444  60.809  64.293  1.00  0.00           H0.      0
ATOM   3542  NH2 ARG A 229      74.853  60.853  61.904  1.00  0.00           N0.      0
ATOM   3543 HH21 ARG A 229      74.589  60.695  60.942  1.00  0.00           H0.      0
ATOM   3544 HH22 ARG A 229      74.673  61.728  62.375  1.00  0.00           H0.      0
ATOM   3545  C   ARG A 229      73.336  54.388  64.098  1.00  0.00           C0.      0
ATOM   3546  O   ARG A 229      72.220  54.333  63.495  1.00  0.00           O0.      0
ATOM   3547  N   ASP A 230      73.335  54.908  65.323  1.00  0.00           N0.      0
ATOM   3548  H   ASP A 230      74.190  54.979  65.856  1.00  0.00           H0.      0
ATOM   3549  CA  ASP A 230      72.139  55.253  66.081  1.00  0.00           C0.      0
ATOM   3550  HA  ASP A 230      71.465  54.435  65.825  1.00  0.00           H0.      0
ATOM   3551  CB  ASP A 230      72.362  55.147  67.539  1.00  0.00           C0.      0
ATOM   3552  HB2 ASP A 230      71.382  54.980  67.986  1.00  0.00           H0.      0
ATOM   3553  HB3 ASP A 230      72.934  54.238  67.727  1.00  0.00           H0.      0
ATOM   3554  CG  ASP A 230      72.979  56.383  68.092  1.00  0.00           C0.      0
ATOM   3555  OD1 ASP A 230      74.137  56.633  67.784  1.00  0.00           O0.      0
ATOM   3556  OD2 ASP A 230      72.261  57.072  68.917  1.00  0.00           O0.      0
ATOM   3557  C   ASP A 230      71.474  56.614  65.740  1.00  0.00           C0.      0
ATOM   3558  O   ASP A 230      70.260  56.744  65.640  1.00  0.00           O0.      0
ATOM   3559  N   GLY A 231      72.308  57.596  65.288  1.00  0.00           N0.      0
ATOM   3560  H   GLY A 231      73.316  57.599  65.347  1.00  0.00           H0.      0
ATOM   3561  CA  GLY A 231      71.798  58.821  64.657  1.00  0.00           C0.      0
ATOM   3562  HA2 GLY A 231      71.027  59.135  65.361  1.00  0.00           H0.      0
ATOM   3563  HA3 GLY A 231      72.578  59.579  64.737  1.00  0.00           H0.      0
ATOM   3564  C   GLY A 231      71.319  58.725  63.219  1.00  0.00           C0.      0
ATOM   3565  O   GLY A 231      70.854  59.748  62.644  1.00  0.00           O0.      0
ATOM   3566  N   ALA A 232      71.250  57.518  62.611  1.00  0.00           N0.      0
ATOM   3567  H   ALA A 232      71.584  56.761  63.191  1.00  0.00           H0.      0
ATOM   3568  CA  ALA A 232      70.883  57.333  61.233  1.00  0.00           C0.      0
ATOM   3569  HA  ALA A 232      70.338  58.248  61.006  1.00  0.00           H0.      0
ATOM   3570  CB  ALA A 232      72.039  56.895  60.403  1.00  0.00           C0.      0
ATOM   3571  HB1 ALA A 232      72.729  57.731  60.515  1.00  0.00           H0.      0
ATOM   3572  HB2 ALA A 232      72.530  55.988  60.756  1.00  0.00           H0.      0
ATOM   3573  HB3 ALA A 232      71.809  56.743  59.348  1.00  0.00           H0.      0
ATOM   3574  C   ALA A 232      69.761  56.314  61.068  1.00  0.00           C0.      0
ATOM   3575  O   ALA A 232      69.502  55.486  61.971  1.00  0.00           O0.      0
ATOM   3576  N   PRO A 233      68.812  56.453  60.121  1.00  0.00           N0.      0
ATOM   3577  CD  PRO A 233      68.941  57.324  58.991  1.00  0.00           C0.      0
ATOM   3578  HD2 PRO A 233      69.586  56.899  58.223  1.00  0.00           H0.      0
ATOM   3579  HD3 PRO A 233      69.318  58.301  59.296  1.00  0.00           H0.      0
ATOM   3580  CG  PRO A 233      67.587  57.489  58.355  1.00  0.00           C0.      0
ATOM   3581  HG2 PRO A 233      67.649  57.540  57.268  1.00  0.00           H0.      0
ATOM   3582  HG3 PRO A 233      67.169  58.413  58.753  1.00  0.00           H0.      0
ATOM   3583  CB  PRO A 233      66.813  56.157  58.888  1.00  0.00           C0.      0
ATOM   3584  HB2 PRO A 233      67.095  55.424  58.132  1.00  0.00           H0.      0
ATOM   3585  HB3 PRO A 233      65.733  56.281  58.961  1.00  0.00           H0.      0
ATOM   3586  CA  PRO A 233      67.493  55.816  60.213  1.00  0.00           C0.      0
ATOM   3587  HA  PRO A 233      66.863  56.306  60.955  1.00  0.00           H0.      0
ATOM   3588  C   PRO A 233      67.451  54.316  60.375  1.00  0.00           C0.      0
ATOM   3589  O   PRO A 233      67.934  53.590  59.494  1.00  0.00           O0.      0
ATOM   3590  N   GLY A 234      66.772  53.905  61.421  1.00  0.00           N0.      0
ATOM   3591  H   GLY A 234      66.418  54.651  62.003  1.00  0.00           H0.      0
ATOM   3592  CA  GLY A 234      66.310  52.566  61.773  1.00  0.00           C0.      0
ATOM   3593  HA2 GLY A 234      67.012  51.772  61.516  1.00  0.00           H0.      0
ATOM   3594  HA3 GLY A 234      66.392  52.544  62.859  1.00  0.00           H0.      0
ATOM   3595  C   GLY A 234      64.919  52.196  61.283  1.00  0.00           C0.      0
ATOM   3596  O   GLY A 234      64.506  51.038  61.131  1.00  0.00           O0.      0
ATOM   3597  N   PHE A 235      64.198  53.309  60.984  1.00  0.00           N0.      0
ATOM   3598  H   PHE A 235      64.696  54.169  61.163  1.00  0.00           H0.      0
ATOM   3599  CA  PHE A 235      62.904  53.375  60.296  1.00  0.00           C0.      0
ATOM   3600  HA  PHE A 235      62.648  52.445  59.789  1.00  0.00           H0.      0
ATOM   3601  CB  PHE A 235      61.767  53.571  61.370  1.00  0.00           C0.      0
ATOM   3602  HB2 PHE A 235      61.885  54.565  61.802  1.00  0.00           H0.      0
ATOM   3603  HB3 PHE A 235      60.847  53.359  60.826  1.00  0.00           H0.      0
ATOM   3604  CG  PHE A 235      61.789  52.504  62.441  1.00  0.00           C0.      0
ATOM   3605  CD1 PHE A 235      62.172  52.849  63.745  1.00  0.00           C0.      0
ATOM   3606  HD1 PHE A 235      62.296  53.895  63.986  1.00  0.00           H0.      0
ATOM   3607  CE1 PHE A 235      62.399  51.821  64.733  1.00  0.00           C0.      0
ATOM   3608  HE1 PHE A 235      62.649  52.022  65.764  1.00  0.00           H0.      0
ATOM   3609  CZ  PHE A 235      62.168  50.451  64.426  1.00  0.00           C0.      0
ATOM   3610  HZ  PHE A 235      62.304  49.700  65.190  1.00  0.00           H0.      0
ATOM   3611  CE2 PHE A 235      61.789  50.194  63.073  1.00  0.00           C0.      0
ATOM   3612  HE2 PHE A 235      61.600  49.170  62.784  1.00  0.00           H0.      0
ATOM   3613  CD2 PHE A 235      61.662  51.160  62.053  1.00  0.00           C0.      0
ATOM   3614  HD2 PHE A 235      61.330  50.845  61.074  1.00  0.00           H0.      0
ATOM   3615  C   PHE A 235      62.757  54.493  59.304  1.00  0.00           C0.      0
ATOM   3616  O   PHE A 235      63.168  55.566  59.654  1.00  0.00           O0.      0
ATOM   3617  N   SER A 236      62.050  54.313  58.199  1.00  0.00           N0.      0
ATOM   3618  H   SER A 236      61.511  53.461  58.142  1.00  0.00           H0.      0
ATOM   3619  CA  SER A 236      61.666  55.388  57.276  1.00  0.00           C0.      0
ATOM   3620  HA  SER A 236      62.048  56.338  57.652  1.00  0.00           H0.      0
ATOM   3621  CB  SER A 236      62.504  55.189  56.011  1.00  0.00           C0.      0
ATOM   3622  HB2 SER A 236      63.556  55.156  56.293  1.00  0.00           H0.      0
ATOM   3623  HB3 SER A 236      62.132  54.365  55.401  1.00  0.00           H0.      0
ATOM   3624  OG  SER A 236      62.213  56.396  55.370  1.00  0.00           O0.      0
ATOM   3625  HG  SER A 236      61.525  56.247  54.717  1.00  0.00           H0.      0
ATOM   3626  C   SER A 236      60.148  55.463  57.115  1.00  0.00           C0.      0
ATOM   3627  O   SER A 236      59.500  54.430  57.404  1.00  0.00           O0.      0
ATOM   3628  N   LYS A 237      59.528  56.616  56.698  1.00  0.00           N0.      0
ATOM   3629  H   LYS A 237      60.071  57.345  56.257  1.00  0.00           H0.      0
ATOM   3630  CA  LYS A 237      58.087  56.772  56.560  1.00  0.00           C0.      0
ATOM   3631  HA  LYS A 237      57.651  55.779  56.672  1.00  0.00           H0.      0
ATOM   3632  CB  LYS A 237      57.606  57.781  57.595  1.00  0.00           C0.      0
ATOM   3633  HB2 LYS A 237      58.121  58.734  57.473  1.00  0.00           H0.      0
ATOM   3634  HB3 LYS A 237      56.566  58.069  57.438  1.00  0.00           H0.      0
ATOM   3635  CG  LYS A 237      57.905  57.339  59.037  1.00  0.00           C0.      0
ATOM   3636  HG2 LYS A 237      57.517  56.323  59.111  1.00  0.00           H0.      0
ATOM   3637  HG3 LYS A 237      58.985  57.233  59.138  1.00  0.00           H0.      0
ATOM   3638  CD  LYS A 237      57.324  58.267  60.119  1.00  0.00           C0.      0
ATOM   3639  HD2 LYS A 237      57.541  57.798  61.078  1.00  0.00           H0.      0
ATOM   3640  HD3 LYS A 237      57.811  59.235  60.003  1.00  0.00           H0.      0
ATOM   3641  CE  LYS A 237      55.764  58.345  60.074  1.00  0.00           C0.      0
ATOM   3642  HE2 LYS A 237      55.418  59.001  59.275  1.00  0.00           H0.      0
ATOM   3643  HE3 LYS A 237      55.336  57.411  59.712  1.00  0.00           H0.      0
ATOM   3644  NZ  LYS A 237      55.270  58.905  61.367  1.00  0.00           N0.      0
ATOM   3645  HZ1 LYS A 237      54.411  59.416  61.220  1.00  0.00           H0.      0
ATOM   3646  HZ2 LYS A 237      55.286  58.244  62.130  1.00  0.00           H0.      0
ATOM   3647  HZ3 LYS A 237      55.929  59.586  61.716  1.00  0.00           H0.      0
ATOM   3648  C   LYS A 237      57.535  57.153  55.186  1.00  0.00           C0.      0
ATOM   3649  O   LYS A 237      58.188  57.775  54.369  1.00  0.00           O0.      0
ATOM   3650  N   PHE A 238      56.266  56.833  54.944  1.00  0.00           N0.      0
ATOM   3651  H   PHE A 238      55.735  56.420  55.698  1.00  0.00           H0.      0
ATOM   3652  CA  PHE A 238      55.472  57.474  53.865  1.00  0.00           C0.      0
ATOM   3653  HA  PHE A 238      55.891  58.439  53.582  1.00  0.00           H0.      0
ATOM   3654  CB  PHE A 238      55.512  56.533  52.630  1.00  0.00           C0.      0
ATOM   3655  HB2 PHE A 238      55.146  57.079  51.760  1.00  0.00           H0.      0
ATOM   3656  HB3 PHE A 238      56.564  56.427  52.363  1.00  0.00           H0.      0
ATOM   3657  CG  PHE A 238      54.942  55.142  52.700  1.00  0.00           C0.      0
ATOM   3658  CD1 PHE A 238      55.791  54.012  53.013  1.00  0.00           C0.      0
ATOM   3659  HD1 PHE A 238      56.852  54.134  53.168  1.00  0.00           H0.      0
ATOM   3660  CE1 PHE A 238      55.218  52.734  53.112  1.00  0.00           C0.      0
ATOM   3661  HE1 PHE A 238      55.857  51.902  53.370  1.00  0.00           H0.      0
ATOM   3662  CZ  PHE A 238      53.841  52.561  52.900  1.00  0.00           C0.      0
ATOM   3663  HZ  PHE A 238      53.418  51.572  53.001  1.00  0.00           H0.      0
ATOM   3664  CE2 PHE A 238      53.030  53.637  52.604  1.00  0.00           C0.      0
ATOM   3665  HE2 PHE A 238      51.985  53.384  52.494  1.00  0.00           H0.      0
ATOM   3666  CD2 PHE A 238      53.563  54.891  52.487  1.00  0.00           C0.      0
ATOM   3667  HD2 PHE A 238      52.969  55.777  52.320  1.00  0.00           H0.      0
ATOM   3668  C   PHE A 238      54.085  57.841  54.330  1.00  0.00           C0.      0
ATOM   3669  O   PHE A 238      53.666  57.501  55.403  1.00  0.00           O0.      0
ATOM   3670  N   ARG A 239      53.290  58.602  53.554  1.00  0.00           N0.      0
ATOM   3671  H   ARG A 239      53.614  58.812  52.621  1.00  0.00           H0.      0
ATOM   3672  CA  ARG A 239      51.839  58.949  53.864  1.00  0.00           C0.      0
ATOM   3673  HA  ARG A 239      51.535  58.293  54.680  1.00  0.00           H0.      0
ATOM   3674  CB  ARG A 239      51.790  60.420  54.254  1.00  0.00           C0.      0
ATOM   3675  HB2 ARG A 239      52.480  60.644  55.068  1.00  0.00           H0.      0
ATOM   3676  HB3 ARG A 239      52.015  61.057  53.399  1.00  0.00           H0.      0
ATOM   3677  CG  ARG A 239      50.334  60.725  54.785  1.00  0.00           C0.      0
ATOM   3678  HG2 ARG A 239      49.550  60.497  54.063  1.00  0.00           H0.      0
ATOM   3679  HG3 ARG A 239      50.191  60.052  55.630  1.00  0.00           H0.      0
ATOM   3680  CD  ARG A 239      50.207  62.146  55.200  1.00  0.00           C0.      0
ATOM   3681  HD2 ARG A 239      50.869  62.733  54.563  1.00  0.00           H0.      0
ATOM   3682  HD3 ARG A 239      49.191  62.427  54.923  1.00  0.00           H0.      0
ATOM   3683  NE  ARG A 239      50.527  62.365  56.606  1.00  0.00           N0.      0
ATOM   3684  HE  ARG A 239      50.765  61.576  57.190  1.00  0.00           H0.      0
ATOM   3685  CZ  ARG A 239      50.331  63.456  57.272  1.00  0.00           C0.      0
ATOM   3686  NH1 ARG A 239      49.904  64.543  56.667  1.00  0.00           N0.      0
ATOM   3687 HH11 ARG A 239      49.554  64.422  55.728  1.00  0.00           H0.      0
ATOM   3688 HH12 ARG A 239      50.068  65.469  57.036  1.00  0.00           H0.      0
ATOM   3689  NH2 ARG A 239      50.593  63.390  58.516  1.00  0.00           N0.      0
ATOM   3690 HH21 ARG A 239      50.777  62.488  58.932  1.00  0.00           H0.      0
ATOM   3691 HH22 ARG A 239      50.743  64.210  59.086  1.00  0.00           H0.      0
ATOM   3692  C   ARG A 239      50.860  58.785  52.741  1.00  0.00           C0.      0
ATOM   3693  O   ARG A 239      51.047  59.429  51.731  1.00  0.00           O0.      0
ATOM   3694  N   LEU A 240      49.791  57.937  52.864  1.00  0.00           N0.      0
ATOM   3695  H   LEU A 240      49.760  57.438  53.741  1.00  0.00           H0.      0
ATOM   3696  CA  LEU A 240      48.741  57.747  51.836  1.00  0.00           C0.      0
ATOM   3697  HA  LEU A 240      49.005  58.310  50.941  1.00  0.00           H0.      0
ATOM   3698  CB  LEU A 240      48.721  56.230  51.399  1.00  0.00           C0.      0
ATOM   3699  HB2 LEU A 240      48.572  55.691  52.334  1.00  0.00           H0.      0
ATOM   3700  HB3 LEU A 240      47.903  56.121  50.687  1.00  0.00           H0.      0
ATOM   3701  CG  LEU A 240      50.047  55.712  50.761  1.00  0.00           C0.      0
ATOM   3702  HG  LEU A 240      50.743  55.789  51.596  1.00  0.00           H0.      0
ATOM   3703  CD1 LEU A 240      49.996  54.337  50.364  1.00  0.00           C0.      0
ATOM   3704 HD11 LEU A 240      50.953  54.068  49.918  1.00  0.00           H0.      0
ATOM   3705 HD12 LEU A 240      49.948  53.735  51.272  1.00  0.00           H0.      0
ATOM   3706 HD13 LEU A 240      49.189  54.245  49.637  1.00  0.00           H0.      0
ATOM   3707  CD2 LEU A 240      50.555  56.621  49.623  1.00  0.00           C0.      0
ATOM   3708 HD21 LEU A 240      51.533  56.307  49.259  1.00  0.00           H0.      0
ATOM   3709 HD22 LEU A 240      49.821  56.703  48.822  1.00  0.00           H0.      0
ATOM   3710 HD23 LEU A 240      50.775  57.609  50.027  1.00  0.00           H0.      0
ATOM   3711  C   LEU A 240      47.411  58.335  52.375  1.00  0.00           C0.      0
ATOM   3712  O   LEU A 240      47.153  58.299  53.616  1.00  0.00           O0.      0
ATOM   3713  N   SER A 241      46.592  58.945  51.530  1.00  0.00           N0.      0
ATOM   3714  H   SER A 241      46.899  59.067  50.576  1.00  0.00           H0.      0
ATOM   3715  CA  SER A 241      45.383  59.621  51.923  1.00  0.00           C0.      0
ATOM   3716  HA  SER A 241      44.916  59.173  52.800  1.00  0.00           H0.      0
ATOM   3717  CB  SER A 241      45.522  61.085  52.224  1.00  0.00           C0.      0
ATOM   3718  HB2 SER A 241      45.604  61.603  51.269  1.00  0.00           H0.      0
ATOM   3719  HB3 SER A 241      44.615  61.451  52.704  1.00  0.00           H0.      0
ATOM   3720  OG  SER A 241      46.624  61.292  53.021  1.00  0.00           O0.      0
ATOM   3721  HG  SER A 241      47.342  61.234  52.386  1.00  0.00           H0.      0
ATOM   3722  C   SER A 241      44.301  59.535  50.879  1.00  0.00           C0.      0
ATOM   3723  O   SER A 241      44.500  59.774  49.680  1.00  0.00           O0.      0
ATOM   3724  N   TYR A 242      43.092  59.145  51.400  1.00  0.00           N0.      0
ATOM   3725  H   TYR A 242      42.952  59.112  52.400  1.00  0.00           H0.      0
ATOM   3726  CA  TYR A 242      42.022  58.563  50.679  1.00  0.00           C0.      0
ATOM   3727  HA  TYR A 242      42.110  58.856  49.633  1.00  0.00           H0.      0
ATOM   3728  CB  TYR A 242      42.121  57.021  50.739  1.00  0.00           C0.      0
ATOM   3729  HB2 TYR A 242      41.989  56.741  51.784  1.00  0.00           H0.      0
ATOM   3730  HB3 TYR A 242      41.293  56.682  50.117  1.00  0.00           H0.      0
ATOM   3731  CG  TYR A 242      43.407  56.392  50.306  1.00  0.00           C0.      0
ATOM   3732  CD1 TYR A 242      43.989  56.779  49.072  1.00  0.00           C0.      0
ATOM   3733  HD1 TYR A 242      43.594  57.607  48.501  1.00  0.00           H0.      0
ATOM   3734  CE1 TYR A 242      45.105  56.004  48.607  1.00  0.00           C0.      0
ATOM   3735  HE1 TYR A 242      45.578  56.245  47.667  1.00  0.00           H0.      0
ATOM   3736  CZ  TYR A 242      45.639  54.884  49.353  1.00  0.00           C0.      0
ATOM   3737  OH  TYR A 242      46.720  54.197  48.990  1.00  0.00           O0.      0
ATOM   3738  HH  TYR A 242      47.174  54.781  48.378  1.00  0.00           H0.      0
ATOM   3739  CE2 TYR A 242      45.010  54.514  50.550  1.00  0.00           C0.      0
ATOM   3740  HE2 TYR A 242      45.540  53.825  51.190  1.00  0.00           H0.      0
ATOM   3741  CD2 TYR A 242      43.901  55.239  51.080  1.00  0.00           C0.      0
ATOM   3742  HD2 TYR A 242      43.487  55.043  52.057  1.00  0.00           H0.      0
ATOM   3743  C   TYR A 242      40.652  58.973  51.214  1.00  0.00           C0.      0
ATOM   3744  O   TYR A 242      40.643  59.552  52.302  1.00  0.00           O0.      0
ATOM   3745  N   TYR A 243      39.586  58.777  50.515  1.00  0.00           N0.      0
ATOM   3746  H   TYR A 243      39.700  58.350  49.607  1.00  0.00           H0.      0
ATOM   3747  CA  TYR A 243      38.207  59.135  50.826  1.00  0.00           C0.      0
ATOM   3748  HA  TYR A 243      38.196  59.985  51.509  1.00  0.00           H0.      0
ATOM   3749  CB  TYR A 243      37.451  59.695  49.595  1.00  0.00           C0.      0
ATOM   3750  HB2 TYR A 243      37.937  60.618  49.277  1.00  0.00           H0.      0
ATOM   3751  HB3 TYR A 243      37.518  59.030  48.734  1.00  0.00           H0.      0
ATOM   3752  CG  TYR A 243      35.964  60.012  49.758  1.00  0.00           C0.      0
ATOM   3753  CD1 TYR A 243      35.546  61.376  49.970  1.00  0.00           C0.      0
ATOM   3754  HD1 TYR A 243      36.241  62.189  49.819  1.00  0.00           H0.      0
ATOM   3755  CE1 TYR A 243      34.155  61.543  50.311  1.00  0.00           C0.      0
ATOM   3756  HE1 TYR A 243      33.793  62.536  50.533  1.00  0.00           H0.      0
ATOM   3757  CZ  TYR A 243      33.217  60.497  50.358  1.00  0.00           C0.      0
ATOM   3758  OH  TYR A 243      31.914  60.749  50.582  1.00  0.00           O0.      0
ATOM   3759  HH  TYR A 243      31.772  61.337  51.327  1.00  0.00           H0.      0
ATOM   3760  CE2 TYR A 243      33.759  59.173  50.065  1.00  0.00           C0.      0
ATOM   3761  HE2 TYR A 243      33.066  58.345  50.035  1.00  0.00           H0.      0
ATOM   3762  CD2 TYR A 243      35.124  58.939  49.810  1.00  0.00           C0.      0
ATOM   3763  HD2 TYR A 243      35.461  57.919  49.693  1.00  0.00           H0.      0
ATOM   3764  C   TYR A 243      37.549  57.910  51.470  1.00  0.00           C0.      0
ATOM   3765  O   TYR A 243      37.826  56.825  50.988  1.00  0.00           O0.      0
ATOM   3766  N   PRO A 244      36.731  57.973  52.515  1.00  0.00           N0.      0
ATOM   3767  CD  PRO A 244      36.373  59.275  53.190  1.00  0.00           C0.      0
ATOM   3768  HD2 PRO A 244      36.216  60.069  52.459  1.00  0.00           H0.      0
ATOM   3769  HD3 PRO A 244      37.219  59.616  53.787  1.00  0.00           H0.      0
ATOM   3770  CG  PRO A 244      35.114  59.029  54.110  1.00  0.00           C0.      0
ATOM   3771  HG2 PRO A 244      34.182  59.123  53.552  1.00  0.00           H0.      0
ATOM   3772  HG3 PRO A 244      35.171  59.516  55.084  1.00  0.00           H0.      0
ATOM   3773  CB  PRO A 244      35.137  57.498  54.314  1.00  0.00           C0.      0
ATOM   3774  HB2 PRO A 244      34.140  57.172  54.609  1.00  0.00           H0.      0
ATOM   3775  HB3 PRO A 244      35.810  57.197  55.118  1.00  0.00           H0.      0
ATOM   3776  CA  PRO A 244      35.820  56.996  53.048  1.00  0.00           C0.      0
ATOM   3777  HA  PRO A 244      36.355  56.093  53.344  1.00  0.00           H0.      0
ATOM   3778  C   PRO A 244      34.787  56.510  52.007  1.00  0.00           C0.      0
ATOM   3779  O   PRO A 244      33.602  56.811  52.020  1.00  0.00           O0.      0
ATOM   3780  N   HIE A 245      35.196  55.642  51.071  1.00  0.00           N0.      0
ATOM   3781  H   HIE A 245      36.107  55.208  51.118  1.00  0.00           H0.      0
ATOM   3782  CA  HIE A 245      34.316  55.100  50.073  1.00  0.00           C0.      0
ATOM   3783  HA  HIE A 245      33.654  55.867  49.672  1.00  0.00           H0.      0
ATOM   3784  CB  HIE A 245      35.082  54.528  48.842  1.00  0.00           C0.      0
ATOM   3785  HB2 HIE A 245      35.924  53.956  49.232  1.00  0.00           H0.      0
ATOM   3786  HB3 HIE A 245      34.564  53.830  48.186  1.00  0.00           H0.      0
ATOM   3787  CG  HIE A 245      35.471  55.630  47.836  1.00  0.00           C0.      0
ATOM   3788  ND1 HIE A 245      34.540  56.319  46.971  1.00  0.00           N0.      0
ATOM   3789  CE1 HIE A 245      35.278  57.209  46.308  1.00  0.00           C0.      0
ATOM   3790  HE1 HIE A 245      34.892  57.850  45.528  1.00  0.00           H0.      0
ATOM   3791  NE2 HIE A 245      36.573  57.070  46.677  1.00  0.00           N0.      0
ATOM   3792  HE2 HIE A 245      37.310  57.575  46.206  1.00  0.00           H0.      0
ATOM   3793  CD2 HIE A 245      36.773  55.974  47.528  1.00  0.00           C0.      0
ATOM   3794  HD2 HIE A 245      37.704  55.529  47.848  1.00  0.00           H0.      0
ATOM   3795  C   HIE A 245      33.412  54.048  50.669  1.00  0.00           C0.      0
ATOM   3796  O   HIE A 245      33.687  53.613  51.776  1.00  0.00           O0.      0
ATOM   3797  N   CYS A 246      32.287  53.733  49.938  1.00  0.00           N0.      0
ATOM   3798  H   CYS A 246      32.163  54.009  48.975  1.00  0.00           H0.      0
ATOM   3799  CA  CYS A 246      31.219  52.892  50.457  1.00  0.00           C0.      0
ATOM   3800  HA  CYS A 246      31.493  52.502  51.437  1.00  0.00           H0.      0
ATOM   3801  CB  CYS A 246      29.981  53.793  50.615  1.00  0.00           C0.      0
ATOM   3802  HB2 CYS A 246      29.860  54.335  49.678  1.00  0.00           H0.      0
ATOM   3803  HB3 CYS A 246      29.118  53.129  50.650  1.00  0.00           H0.      0
ATOM   3804  SG  CYS A 246      30.121  54.850  52.000  1.00  0.00           S0.      0
ATOM   3805  HG  CYS A 246      30.637  55.876  51.316  1.00  0.00           H0.      0
ATOM   3806  C   CYS A 246      30.951  51.764  49.501  1.00  0.00           C0.      0
ATOM   3807  O   CYS A 246      30.918  51.864  48.240  1.00  0.00           O0.      0
ATOM   3808  N   LEU A 247      30.740  50.577  50.060  1.00  0.00           N0.      0
ATOM   3809  H   LEU A 247      30.692  50.512  51.066  1.00  0.00           H0.      0
ATOM   3810  CA  LEU A 247      30.472  49.382  49.260  1.00  0.00           C0.      0
ATOM   3811  HA  LEU A 247      31.395  49.132  48.737  1.00  0.00           H0.      0
ATOM   3812  CB  LEU A 247      30.206  48.325  50.373  1.00  0.00           C0.      0
ATOM   3813  HB2 LEU A 247      31.029  48.315  51.087  1.00  0.00           H0.      0
ATOM   3814  HB3 LEU A 247      29.295  48.613  50.898  1.00  0.00           H0.      0
ATOM   3815  CG  LEU A 247      29.906  46.983  49.814  1.00  0.00           C0.      0
ATOM   3816  HG  LEU A 247      29.026  46.939  49.172  1.00  0.00           H0.      0
ATOM   3817  CD1 LEU A 247      31.067  46.513  49.060  1.00  0.00           C0.      0
ATOM   3818 HD11 LEU A 247      31.095  47.067  48.121  1.00  0.00           H0.      0
ATOM   3819 HD12 LEU A 247      31.959  46.764  49.634  1.00  0.00           H0.      0
ATOM   3820 HD13 LEU A 247      30.930  45.437  48.955  1.00  0.00           H0.      0
ATOM   3821  CD2 LEU A 247      29.618  46.038  50.909  1.00  0.00           C0.      0
ATOM   3822 HD21 LEU A 247      29.349  45.030  50.596  1.00  0.00           H0.      0
ATOM   3823 HD22 LEU A 247      30.501  46.032  51.549  1.00  0.00           H0.      0
ATOM   3824 HD23 LEU A 247      28.801  46.391  51.538  1.00  0.00           H0.      0
ATOM   3825  C   LEU A 247      29.296  49.575  48.336  1.00  0.00           C0.      0
ATOM   3826  O   LEU A 247      29.421  49.167  47.189  1.00  0.00           O0.      0
ATOM   3827  N   ALA A 248      28.180  50.088  48.723  1.00  0.00           N0.      0
ATOM   3828  H   ALA A 248      28.061  50.318  49.700  1.00  0.00           H0.      0
ATOM   3829  CA  ALA A 248      26.929  50.153  47.910  1.00  0.00           C0.      0
ATOM   3830  HA  ALA A 248      26.775  49.210  47.386  1.00  0.00           H0.      0
ATOM   3831  CB  ALA A 248      25.818  50.466  48.886  1.00  0.00           C0.      0
ATOM   3832  HB1 ALA A 248      24.850  50.510  48.388  1.00  0.00           H0.      0
ATOM   3833  HB2 ALA A 248      25.763  49.712  49.671  1.00  0.00           H0.      0
ATOM   3834  HB3 ALA A 248      26.052  51.422  49.355  1.00  0.00           H0.      0
ATOM   3835  C   ALA A 248      27.057  51.157  46.750  1.00  0.00           C0.      0
ATOM   3836  O   ALA A 248      26.690  50.954  45.603  1.00  0.00           O0.      0
ATOM   3837  N   SER A 249      27.560  52.386  47.010  1.00  0.00           N0.      0
ATOM   3838  H   SER A 249      27.696  52.576  47.992  1.00  0.00           H0.      0
ATOM   3839  CA  SER A 249      27.878  53.393  46.001  1.00  0.00           C0.      0
ATOM   3840  HA  SER A 249      26.934  53.594  45.494  1.00  0.00           H0.      0
ATOM   3841  CB  SER A 249      28.486  54.652  46.578  1.00  0.00           C0.      0
ATOM   3842  HB2 SER A 249      29.530  54.473  46.834  1.00  0.00           H0.      0
ATOM   3843  HB3 SER A 249      28.395  55.544  45.957  1.00  0.00           H0.      0
ATOM   3844  OG  SER A 249      27.809  55.105  47.705  1.00  0.00           O0.      0
ATOM   3845  HG  SER A 249      27.063  55.674  47.504  1.00  0.00           H0.      0
ATOM   3846  C   SER A 249      28.830  52.941  44.941  1.00  0.00           C0.      0
ATOM   3847  O   SER A 249      28.568  53.178  43.805  1.00  0.00           O0.      0
ATOM   3848  N   PHE A 250      29.911  52.267  45.298  1.00  0.00           N0.      0
ATOM   3849  H   PHE A 250      30.057  52.106  46.284  1.00  0.00           H0.      0
ATOM   3850  CA  PHE A 250      30.782  51.731  44.292  1.00  0.00           C0.      0
ATOM   3851  HA  PHE A 250      30.980  52.504  43.549  1.00  0.00           H0.      0
ATOM   3852  CB  PHE A 250      32.055  51.280  44.978  1.00  0.00           C0.      0
ATOM   3853  HB2 PHE A 250      32.418  52.082  45.621  1.00  0.00           H0.      0
ATOM   3854  HB3 PHE A 250      31.795  50.463  45.652  1.00  0.00           H0.      0
ATOM   3855  CG  PHE A 250      33.071  50.803  43.989  1.00  0.00           C0.      0
ATOM   3856  CD1 PHE A 250      33.056  49.515  43.330  1.00  0.00           C0.      0
ATOM   3857  HD1 PHE A 250      32.289  48.812  43.617  1.00  0.00           H0.      0
ATOM   3858  CE1 PHE A 250      34.037  49.207  42.355  1.00  0.00           C0.      0
ATOM   3859  HE1 PHE A 250      34.052  48.246  41.862  1.00  0.00           H0.      0
ATOM   3860  CZ  PHE A 250      35.081  50.106  42.120  1.00  0.00           C0.      0
ATOM   3861  HZ  PHE A 250      35.664  49.749  41.283  1.00  0.00           H0.      0
ATOM   3862  CE2 PHE A 250      35.245  51.290  42.825  1.00  0.00           C0.      0
ATOM   3863  HE2 PHE A 250      36.003  52.005  42.540  1.00  0.00           H0.      0
ATOM   3864  CD2 PHE A 250      34.226  51.664  43.746  1.00  0.00           C0.      0
ATOM   3865  HD2 PHE A 250      34.355  52.606  44.260  1.00  0.00           H0.      0
ATOM   3866  C   PHE A 250      30.165  50.619  43.502  1.00  0.00           C0.      0
ATOM   3867  O   PHE A 250      30.354  50.580  42.303  1.00  0.00           O0.      0
ATOM   3868  N   THR A 251      29.367  49.793  44.140  1.00  0.00           N0.      0
ATOM   3869  H   THR A 251      29.194  50.057  45.099  1.00  0.00           H0.      0
ATOM   3870  CA  THR A 251      28.594  48.707  43.462  1.00  0.00           C0.      0
ATOM   3871  HA  THR A 251      29.350  48.028  43.067  1.00  0.00           H0.      0
ATOM   3872  CB  THR A 251      27.700  47.912  44.412  1.00  0.00           C0.      0
ATOM   3873  HB  THR A 251      27.098  48.638  44.959  1.00  0.00           H0.      0
ATOM   3874  CG2 THR A 251      26.728  46.900  43.840  1.00  0.00           C0.      0
ATOM   3875 HG21 THR A 251      26.094  46.470  44.616  1.00  0.00           H0.      0
ATOM   3876 HG22 THR A 251      26.168  47.318  43.004  1.00  0.00           H0.      0
ATOM   3877 HG23 THR A 251      27.358  46.072  43.517  1.00  0.00           H0.      0
ATOM   3878  OG1 THR A 251      28.590  47.314  45.380  1.00  0.00           O0.      0
ATOM   3879  HG1 THR A 251      28.901  48.014  45.960  1.00  0.00           H0.      0
ATOM   3880  C   THR A 251      27.745  49.244  42.308  1.00  0.00           C0.      0
ATOM   3881  O   THR A 251      27.897  48.712  41.170  1.00  0.00           O0.      0
ATOM   3882  N   GLU A 252      26.878  50.257  42.583  1.00  0.00           N0.      0
ATOM   3883  H   GLU A 252      26.905  50.804  43.432  1.00  0.00           H0.      0
ATOM   3884  CA  GLU A 252      26.204  50.937  41.422  1.00  0.00           C0.      0
ATOM   3885  HA  GLU A 252      25.615  50.120  41.004  1.00  0.00           H0.      0
ATOM   3886  CB  GLU A 252      25.274  51.981  41.958  1.00  0.00           C0.      0
ATOM   3887  HB2 GLU A 252      24.563  51.459  42.598  1.00  0.00           H0.      0
ATOM   3888  HB3 GLU A 252      25.763  52.677  42.639  1.00  0.00           H0.      0
ATOM   3889  CG  GLU A 252      24.640  52.729  40.833  1.00  0.00           C0.      0
ATOM   3890  HG2 GLU A 252      24.533  52.170  39.904  1.00  0.00           H0.      0
ATOM   3891  HG3 GLU A 252      23.672  53.038  41.228  1.00  0.00           H0.      0
ATOM   3892  CD  GLU A 252      25.363  54.062  40.482  1.00  0.00           C0.      0
ATOM   3893  OE1 GLU A 252      25.618  55.027  41.290  1.00  0.00           O0.      0
ATOM   3894  OE2 GLU A 252      25.587  54.253  39.259  1.00  0.00           O0.      0
ATOM   3895  C   GLU A 252      27.251  51.512  40.403  1.00  0.00           C0.      0
ATOM   3896  O   GLU A 252      27.228  51.042  39.248  1.00  0.00           O0.      0
ATOM   3897  N   LEU A 253      28.259  52.274  40.810  1.00  0.00           N0.      0
ATOM   3898  H   LEU A 253      28.265  52.504  41.794  1.00  0.00           H0.      0
ATOM   3899  CA  LEU A 253      29.097  53.099  39.986  1.00  0.00           C0.      0
ATOM   3900  HA  LEU A 253      28.517  53.850  39.450  1.00  0.00           H0.      0
ATOM   3901  CB  LEU A 253      29.987  54.005  40.909  1.00  0.00           C0.      0
ATOM   3902  HB2 LEU A 253      29.416  54.572  41.644  1.00  0.00           H0.      0
ATOM   3903  HB3 LEU A 253      30.572  53.315  41.517  1.00  0.00           H0.      0
ATOM   3904  CG  LEU A 253      30.993  54.881  40.188  1.00  0.00           C0.      0
ATOM   3905  HG  LEU A 253      30.967  54.858  39.099  1.00  0.00           H0.      0
ATOM   3906  CD1 LEU A 253      30.816  56.365  40.680  1.00  0.00           C0.      0
ATOM   3907 HD11 LEU A 253      31.388  57.034  40.038  1.00  0.00           H0.      0
ATOM   3908 HD12 LEU A 253      29.798  56.751  40.643  1.00  0.00           H0.      0
ATOM   3909 HD13 LEU A 253      31.031  56.439  41.746  1.00  0.00           H0.      0
ATOM   3910  CD2 LEU A 253      32.408  54.522  40.700  1.00  0.00           C0.      0
ATOM   3911 HD21 LEU A 253      33.188  55.188  40.332  1.00  0.00           H0.      0
ATOM   3912 HD22 LEU A 253      32.474  54.429  41.784  1.00  0.00           H0.      0
ATOM   3913 HD23 LEU A 253      32.666  53.508  40.395  1.00  0.00           H0.      0
ATOM   3914  C   LEU A 253      30.024  52.217  39.078  1.00  0.00           C0.      0
ATOM   3915  O   LEU A 253      30.122  52.558  37.896  1.00  0.00           O0.      0
ATOM   3916  N   VAL A 254      30.601  51.122  39.589  1.00  0.00           N0.      0
ATOM   3917  H   VAL A 254      30.443  51.010  40.580  1.00  0.00           H0.      0
ATOM   3918  CA  VAL A 254      31.220  50.083  38.750  1.00  0.00           C0.      0
ATOM   3919  HA  VAL A 254      32.037  50.597  38.244  1.00  0.00           H0.      0
ATOM   3920  CB  VAL A 254      32.025  49.098  39.561  1.00  0.00           C0.      0
ATOM   3921  HB  VAL A 254      32.598  49.713  40.255  1.00  0.00           H0.      0
ATOM   3922  CG1 VAL A 254      31.218  48.014  40.381  1.00  0.00           C0.      0
ATOM   3923 HG11 VAL A 254      30.491  48.452  41.065  1.00  0.00           H0.      0
ATOM   3924 HG12 VAL A 254      30.767  47.279  39.714  1.00  0.00           H0.      0
ATOM   3925 HG13 VAL A 254      31.887  47.441  41.023  1.00  0.00           H0.      0
ATOM   3926  CG2 VAL A 254      33.086  48.464  38.708  1.00  0.00           C0.      0
ATOM   3927 HG21 VAL A 254      33.684  47.889  39.415  1.00  0.00           H0.      0
ATOM   3928 HG22 VAL A 254      32.659  47.810  37.948  1.00  0.00           H0.      0
ATOM   3929 HG23 VAL A 254      33.767  49.157  38.214  1.00  0.00           H0.      0
ATOM   3930  C   VAL A 254      30.323  49.342  37.733  1.00  0.00           C0.      0
ATOM   3931  O   VAL A 254      30.812  49.120  36.615  1.00  0.00           O0.      0
ATOM   3932  N   GLN A 255      29.072  48.981  38.104  1.00  0.00           N0.      0
ATOM   3933  H   GLN A 255      28.850  48.947  39.089  1.00  0.00           H0.      0
ATOM   3934  CA  GLN A 255      28.178  48.319  37.132  1.00  0.00           C0.      0
ATOM   3935  HA  GLN A 255      28.708  47.614  36.491  1.00  0.00           H0.      0
ATOM   3936  CB  GLN A 255      26.957  47.649  37.732  1.00  0.00           C0.      0
ATOM   3937  HB2 GLN A 255      26.504  48.398  38.382  1.00  0.00           H0.      0
ATOM   3938  HB3 GLN A 255      26.347  47.300  36.899  1.00  0.00           H0.      0
ATOM   3939  CG  GLN A 255      27.245  46.427  38.602  1.00  0.00           C0.      0
ATOM   3940  HG2 GLN A 255      27.491  45.526  38.040  1.00  0.00           H0.      0
ATOM   3941  HG3 GLN A 255      28.112  46.574  39.245  1.00  0.00           H0.      0
ATOM   3942  CD  GLN A 255      25.992  46.047  39.478  1.00  0.00           C0.      0
ATOM   3943  OE1 GLN A 255      24.993  45.495  39.026  1.00  0.00           O0.      0
ATOM   3944  NE2 GLN A 255      26.053  46.336  40.738  1.00  0.00           N0.      0
ATOM   3945 HE21 GLN A 255      25.261  46.140  41.333  1.00  0.00           H0.      0
ATOM   3946 HE22 GLN A 255      26.764  46.938  41.129  1.00  0.00           H0.      0
ATOM   3947  C   GLN A 255      27.704  49.348  36.098  1.00  0.00           C0.      0
ATOM   3948  O   GLN A 255      27.497  49.021  34.976  1.00  0.00           O0.      0
ATOM   3949  N   GLU A 256      27.526  50.629  36.520  1.00  0.00           N0.      0
ATOM   3950  H   GLU A 256      27.695  50.868  37.487  1.00  0.00           H0.      0
ATOM   3951  CA  GLU A 256      27.302  51.682  35.541  1.00  0.00           C0.      0
ATOM   3952  HA  GLU A 256      26.483  51.307  34.927  1.00  0.00           H0.      0
ATOM   3953  CB  GLU A 256      26.746  52.895  36.311  1.00  0.00           C0.      0
ATOM   3954  HB2 GLU A 256      26.113  52.534  37.122  1.00  0.00           H0.      0
ATOM   3955  HB3 GLU A 256      27.596  53.367  36.803  1.00  0.00           H0.      0
ATOM   3956  CG  GLU A 256      25.856  53.769  35.512  1.00  0.00           C0.      0
ATOM   3957  HG2 GLU A 256      25.314  53.133  34.813  1.00  0.00           H0.      0
ATOM   3958  HG3 GLU A 256      25.145  54.208  36.212  1.00  0.00           H0.      0
ATOM   3959  CD  GLU A 256      26.674  54.843  34.804  1.00  0.00           C0.      0
ATOM   3960  OE1 GLU A 256      27.665  55.378  35.367  1.00  0.00           O0.      0
ATOM   3961  OE2 GLU A 256      26.110  55.412  33.878  1.00  0.00           O0.      0
ATOM   3962  C   GLU A 256      28.526  51.968  34.609  1.00  0.00           C0.      0
ATOM   3963  O   GLU A 256      28.352  52.530  33.510  1.00  0.00           O0.      0
ATOM   3964  N   ALA A 257      29.750  51.619  34.918  1.00  0.00           N0.      0
ATOM   3965  H   ALA A 257      30.048  51.074  35.714  1.00  0.00           H0.      0
ATOM   3966  CA  ALA A 257      30.817  51.848  33.898  1.00  0.00           C0.      0
ATOM   3967  HA  ALA A 257      30.668  52.804  33.395  1.00  0.00           H0.      0
ATOM   3968  CB  ALA A 257      32.125  51.919  34.703  1.00  0.00           C0.      0
ATOM   3969  HB1 ALA A 257      31.977  52.493  35.617  1.00  0.00           H0.      0
ATOM   3970  HB2 ALA A 257      32.458  50.922  34.989  1.00  0.00           H0.      0
ATOM   3971  HB3 ALA A 257      32.821  52.454  34.057  1.00  0.00           H0.      0
ATOM   3972  C   ALA A 257      30.979  50.742  32.842  1.00  0.00           C0.      0
ATOM   3973  O   ALA A 257      31.388  50.957  31.718  1.00  0.00           O0.      0
ATOM   3974  N   PHE A 258      30.684  49.488  33.279  1.00  0.00           N0.      0
ATOM   3975  H   PHE A 258      30.347  49.384  34.226  1.00  0.00           H0.      0
ATOM   3976  CA  PHE A 258      30.867  48.223  32.507  1.00  0.00           C0.      0
ATOM   3977  HA  PHE A 258      31.733  48.440  31.881  1.00  0.00           H0.      0
ATOM   3978  CB  PHE A 258      31.171  47.058  33.506  1.00  0.00           C0.      0
ATOM   3979  HB2 PHE A 258      31.481  47.521  34.442  1.00  0.00           H0.      0
ATOM   3980  HB3 PHE A 258      30.247  46.592  33.849  1.00  0.00           H0.      0
ATOM   3981  CG  PHE A 258      32.299  46.076  33.176  1.00  0.00           C0.      0
ATOM   3982  CD1 PHE A 258      33.417  46.427  32.389  1.00  0.00           C0.      0
ATOM   3983  HD1 PHE A 258      33.625  47.455  32.134  1.00  0.00           H0.      0
ATOM   3984  CE1 PHE A 258      34.430  45.538  32.031  1.00  0.00           C0.      0
ATOM   3985  HE1 PHE A 258      35.308  45.909  31.523  1.00  0.00           H0.      0
ATOM   3986  CZ  PHE A 258      34.320  44.199  32.403  1.00  0.00           C0.      0
ATOM   3987  HZ  PHE A 258      35.099  43.479  32.198  1.00  0.00           H0.      0
ATOM   3988  CE2 PHE A 258      33.194  43.818  33.177  1.00  0.00           C0.      0
ATOM   3989  HE2 PHE A 258      33.081  42.784  33.466  1.00  0.00           H0.      0
ATOM   3990  CD2 PHE A 258      32.116  44.721  33.509  1.00  0.00           C0.      0
ATOM   3991  HD2 PHE A 258      31.225  44.458  34.060  1.00  0.00           H0.      0
ATOM   3992  C   PHE A 258      29.626  47.750  31.695  1.00  0.00           C0.      0
ATOM   3993  O   PHE A 258      29.770  47.282  30.533  1.00  0.00           O0.      0
ATOM   3994  N   GLY A 259      28.386  47.996  32.177  1.00  0.00           N0.      0
ATOM   3995  H   GLY A 259      28.487  48.312  33.131  1.00  0.00           H0.      0
ATOM   3996  CA  GLY A 259      27.198  48.254  31.373  1.00  0.00           C0.      0
ATOM   3997  HA2 GLY A 259      27.078  49.338  31.369  1.00  0.00           H0.      0
ATOM   3998  HA3 GLY A 259      27.325  47.805  30.388  1.00  0.00           H0.      0
ATOM   3999  C   GLY A 259      25.908  47.845  31.997  1.00  0.00           C0.      0
ATOM   4000  O   GLY A 259      25.899  47.181  33.010  1.00  0.00           O0.      0
ATOM   4001  N   GLY A 260      24.820  48.171  31.327  1.00  0.00           N0.      0
ATOM   4002  H   GLY A 260      24.965  48.697  30.477  1.00  0.00           H0.      0
ATOM   4003  CA  GLY A 260      23.382  48.035  31.586  1.00  0.00           C0.      0
ATOM   4004  HA2 GLY A 260      23.186  48.797  32.340  1.00  0.00           H0.      0
ATOM   4005  HA3 GLY A 260      22.793  48.241  30.692  1.00  0.00           H0.      0
ATOM   4006  C   GLY A 260      22.894  46.659  32.112  1.00  0.00           C0.      0
ATOM   4007  O   GLY A 260      21.923  46.648  32.891  1.00  0.00           O0.      0
ATOM   4008  N   ARG A 261      23.615  45.590  31.649  1.00  0.00           N0.      0
ATOM   4009  H   ARG A 261      24.255  45.848  30.911  1.00  0.00           H0.      0
ATOM   4010  CA  ARG A 261      23.457  44.180  32.035  1.00  0.00           C0.      0
ATOM   4011  HA  ARG A 261      22.751  44.101  32.862  1.00  0.00           H0.      0
ATOM   4012  CB  ARG A 261      22.909  43.407  30.805  1.00  0.00           C0.      0
ATOM   4013  HB2 ARG A 261      23.531  43.604  29.932  1.00  0.00           H0.      0
ATOM   4014  HB3 ARG A 261      22.963  42.372  31.141  1.00  0.00           H0.      0
ATOM   4015  CG  ARG A 261      21.494  43.851  30.494  1.00  0.00           C0.      0
ATOM   4016  HG2 ARG A 261      20.891  43.785  31.400  1.00  0.00           H0.      0
ATOM   4017  HG3 ARG A 261      21.378  44.866  30.115  1.00  0.00           H0.      0
ATOM   4018  CD  ARG A 261      20.815  42.897  29.472  1.00  0.00           C0.      0
ATOM   4019  HD2 ARG A 261      21.382  42.929  28.542  1.00  0.00           H0.      0
ATOM   4020  HD3 ARG A 261      20.928  41.911  29.923  1.00  0.00           H0.      0
ATOM   4021  NE  ARG A 261      19.368  43.164  29.452  1.00  0.00           N0.      0
ATOM   4022  HE  ARG A 261      18.851  42.664  30.162  1.00  0.00           H0.      0
ATOM   4023  CZ  ARG A 261      18.674  44.111  28.754  1.00  0.00           C0.      0
ATOM   4024  NH1 ARG A 261      17.433  44.279  28.980  1.00  0.00           N0.      0
ATOM   4025 HH11 ARG A 261      16.851  43.634  29.496  1.00  0.00           H0.      0
ATOM   4026 HH12 ARG A 261      16.813  44.992  28.625  1.00  0.00           H0.      0
ATOM   4027  NH2 ARG A 261      19.185  44.860  27.848  1.00  0.00           N0.      0
ATOM   4028 HH21 ARG A 261      20.181  45.002  27.765  1.00  0.00           H0.      0
ATOM   4029 HH22 ARG A 261      18.572  45.576  27.485  1.00  0.00           H0.      0
ATOM   4030  C   ARG A 261      24.712  43.532  32.588  1.00  0.00           C0.      0
ATOM   4031  O   ARG A 261      24.740  42.341  32.813  1.00  0.00           O0.      0
ATOM   4032  N   CYS A 262      25.793  44.219  32.901  1.00  0.00           N0.      0
ATOM   4033  H   CYS A 262      25.824  45.227  32.847  1.00  0.00           H0.      0
ATOM   4034  CA  CYS A 262      27.012  43.501  33.391  1.00  0.00           C0.      0
ATOM   4035  HA  CYS A 262      27.287  42.741  32.660  1.00  0.00           H0.      0
ATOM   4036  CB  CYS A 262      28.212  44.465  33.490  1.00  0.00           C0.      0
ATOM   4037  HB2 CYS A 262      29.144  43.903  33.544  1.00  0.00           H0.      0
ATOM   4038  HB3 CYS A 262      28.344  45.113  32.623  1.00  0.00           H0.      0
ATOM   4039  SG  CYS A 262      27.917  45.638  34.835  1.00  0.00           S0.      0
ATOM   4040  HG  CYS A 262      26.967  46.343  34.213  1.00  0.00           H0.      0
ATOM   4041  C   CYS A 262      26.815  42.637  34.697  1.00  0.00           C0.      0
ATOM   4042  O   CYS A 262      25.842  42.811  35.428  1.00  0.00           O0.      0
ATOM   4043  N   GLN A 263      27.647  41.672  35.020  1.00  0.00           N0.      0
ATOM   4044  H   GLN A 263      28.492  41.503  34.493  1.00  0.00           H0.      0
ATOM   4045  CA  GLN A 263      27.430  40.770  36.127  1.00  0.00           C0.      0
ATOM   4046  HA  GLN A 263      26.384  40.823  36.430  1.00  0.00           H0.      0
ATOM   4047  CB  GLN A 263      27.590  39.316  35.641  1.00  0.00           C0.      0
ATOM   4048  HB2 GLN A 263      28.660  39.123  35.721  1.00  0.00           H0.      0
ATOM   4049  HB3 GLN A 263      26.946  38.713  36.279  1.00  0.00           H0.      0
ATOM   4050  CG  GLN A 263      27.035  39.073  34.148  1.00  0.00           C0.      0
ATOM   4051  HG2 GLN A 263      25.999  39.413  34.152  1.00  0.00           H0.      0
ATOM   4052  HG3 GLN A 263      27.623  39.654  33.438  1.00  0.00           H0.      0
ATOM   4053  CD  GLN A 263      27.064  37.593  33.800  1.00  0.00           C0.      0
ATOM   4054  OE1 GLN A 263      27.500  36.764  34.552  1.00  0.00           O0.      0
ATOM   4055  NE2 GLN A 263      26.468  37.157  32.678  1.00  0.00           N0.      0
ATOM   4056 HE21 GLN A 263      26.642  36.210  32.371  1.00  0.00           H0.      0
ATOM   4057 HE22 GLN A 263      26.291  37.920  32.041  1.00  0.00           H0.      0
ATOM   4058  C   GLN A 263      28.384  41.177  37.271  1.00  0.00           C0.      0
ATOM   4059  O   GLN A 263      29.410  41.857  37.085  1.00  0.00           O0.      0
ATOM   4060  N   HID A 264      28.153  40.711  38.462  1.00  0.00           N0.      0
ATOM   4061  H   HID A 264      27.330  40.166  38.676  1.00  0.00           H0.      0
ATOM   4062  CA  HID A 264      28.880  41.210  39.685  1.00  0.00           C0.      0
ATOM   4063  HA  HID A 264      29.919  41.383  39.404  1.00  0.00           H0.      0
ATOM   4064  CB  HID A 264      28.160  42.452  40.163  1.00  0.00           C0.      0
ATOM   4065  HB2 HID A 264      28.303  43.239  39.422  1.00  0.00           H0.      0
ATOM   4066  HB3 HID A 264      27.101  42.235  40.303  1.00  0.00           H0.      0
ATOM   4067  CG  HID A 264      28.732  43.062  41.396  1.00  0.00           C0.      0
ATOM   4068  ND1 HID A 264      28.273  42.710  42.634  1.00  0.00           N0.      0
ATOM   4069  HD1 HID A 264      27.544  42.044  42.848  1.00  0.00           H0.      0
ATOM   4070  CE1 HID A 264      29.103  43.275  43.494  1.00  0.00           C0.      0
ATOM   4071  HE1 HID A 264      28.943  43.334  44.561  1.00  0.00           H0.      0
ATOM   4072  NE2 HID A 264      30.008  44.080  42.854  1.00  0.00           N0.      0
ATOM   4073  CD2 HID A 264      29.806  43.862  41.492  1.00  0.00           C0.      0
ATOM   4074  HD2 HID A 264      30.327  44.279  40.643  1.00  0.00           H0.      0
ATOM   4075  C   HID A 264      29.033  40.132  40.790  1.00  0.00           C0.      0
ATOM   4076  O   HID A 264      28.086  39.469  41.140  1.00  0.00           O0.      0
ATOM   4077  N   SER A 265      30.180  40.034  41.468  1.00  0.00           N0.      0
ATOM   4078  H   SER A 265      30.971  40.547  41.104  1.00  0.00           H0.      0
ATOM   4079  CA  SER A 265      30.198  39.435  42.767  1.00  0.00           C0.      0
ATOM   4080  HA  SER A 265      29.222  39.641  43.206  1.00  0.00           H0.      0
ATOM   4081  CB  SER A 265      30.438  37.896  42.763  1.00  0.00           C0.      0
ATOM   4082  HB2 SER A 265      30.336  37.441  43.748  1.00  0.00           H0.      0
ATOM   4083  HB3 SER A 265      29.671  37.398  42.169  1.00  0.00           H0.      0
ATOM   4084  OG  SER A 265      31.602  37.530  42.081  1.00  0.00           O0.      0
ATOM   4085  HG  SER A 265      32.046  36.824  42.557  1.00  0.00           H0.      0
ATOM   4086  C   SER A 265      31.236  40.126  43.599  1.00  0.00           C0.      0
ATOM   4087  O   SER A 265      31.974  40.943  43.072  1.00  0.00           O0.      0
ATOM   4088  N   VAL A 266      31.300  39.755  44.920  1.00  0.00           N0.      0
ATOM   4089  H   VAL A 266      30.547  39.204  45.307  1.00  0.00           H0.      0
ATOM   4090  CA  VAL A 266      32.296  40.320  45.841  1.00  0.00           C0.      0
ATOM   4091  HA  VAL A 266      32.974  40.936  45.250  1.00  0.00           H0.      0
ATOM   4092  CB  VAL A 266      31.718  41.228  46.993  1.00  0.00           C0.      0
ATOM   4093  HB  VAL A 266      31.143  40.592  47.665  1.00  0.00           H0.      0
ATOM   4094  CG1 VAL A 266      32.896  41.831  47.761  1.00  0.00           C0.      0
ATOM   4095 HG11 VAL A 266      32.648  42.662  48.421  1.00  0.00           H0.      0
ATOM   4096 HG12 VAL A 266      33.358  41.045  48.359  1.00  0.00           H0.      0
ATOM   4097 HG13 VAL A 266      33.606  42.336  47.107  1.00  0.00           H0.      0
ATOM   4098  CG2 VAL A 266      30.773  42.304  46.508  1.00  0.00           C0.      0
ATOM   4099 HG21 VAL A 266      29.742  42.031  46.733  1.00  0.00           H0.      0
ATOM   4100 HG22 VAL A 266      30.997  43.185  47.109  1.00  0.00           H0.      0
ATOM   4101 HG23 VAL A 266      30.885  42.433  45.431  1.00  0.00           H0.      0
ATOM   4102  C   VAL A 266      33.059  39.121  46.441  1.00  0.00           C0.      0
ATOM   4103  O   VAL A 266      32.526  38.084  46.864  1.00  0.00           O0.      0
ATOM   4104  N   LEU A 267      34.325  39.349  46.602  1.00  0.00           N0.      0
ATOM   4105  H   LEU A 267      34.642  40.288  46.408  1.00  0.00           H0.      0
ATOM   4106  CA  LEU A 267      35.288  38.645  47.473  1.00  0.00           C0.      0
ATOM   4107  HA  LEU A 267      34.677  37.943  48.040  1.00  0.00           H0.      0
ATOM   4108  CB  LEU A 267      36.395  37.994  46.581  1.00  0.00           C0.      0
ATOM   4109  HB2 LEU A 267      36.821  38.833  46.031  1.00  0.00           H0.      0
ATOM   4110  HB3 LEU A 267      37.116  37.460  47.199  1.00  0.00           H0.      0
ATOM   4111  CG  LEU A 267      35.882  36.894  45.651  1.00  0.00           C0.      0
ATOM   4112  HG  LEU A 267      34.900  37.169  45.265  1.00  0.00           H0.      0
ATOM   4113  CD1 LEU A 267      36.913  36.642  44.587  1.00  0.00           C0.      0
ATOM   4114 HD11 LEU A 267      37.705  35.974  44.926  1.00  0.00           H0.      0
ATOM   4115 HD12 LEU A 267      36.400  36.165  43.752  1.00  0.00           H0.      0
ATOM   4116 HD13 LEU A 267      37.266  37.625  44.276  1.00  0.00           H0.      0
ATOM   4117  CD2 LEU A 267      35.582  35.573  46.393  1.00  0.00           C0.      0
ATOM   4118 HD21 LEU A 267      34.804  35.796  47.123  1.00  0.00           H0.      0
ATOM   4119 HD22 LEU A 267      35.153  34.890  45.659  1.00  0.00           H0.      0
ATOM   4120 HD23 LEU A 267      36.541  35.270  46.813  1.00  0.00           H0.      0
ATOM   4121  C   LEU A 267      35.957  39.699  48.413  1.00  0.00           C0.      0
ATOM   4122  O   LEU A 267      35.934  40.912  48.117  1.00  0.00           O0.      0
ATOM   4123  N   GLY A 268      36.642  39.263  49.459  1.00  0.00           N0.      0
ATOM   4124  H   GLY A 268      36.817  38.281  49.618  1.00  0.00           H0.      0
ATOM   4125  CA  GLY A 268      37.332  40.161  50.430  1.00  0.00           C0.      0
ATOM   4126  HA2 GLY A 268      37.695  41.085  49.981  1.00  0.00           H0.      0
ATOM   4127  HA3 GLY A 268      36.591  40.349  51.207  1.00  0.00           H0.      0
ATOM   4128  C   GLY A 268      38.617  39.434  50.947  1.00  0.00           C0.      0
ATOM   4129  O   GLY A 268      39.271  40.028  51.781  1.00  0.00           O0.      0
ATOM   4130  N   ASP A 269      38.923  38.164  50.666  1.00  0.00           N0.      0
ATOM   4131  H   ASP A 269      38.161  37.576  50.359  1.00  0.00           H0.      0
ATOM   4132  CA  ASP A 269      40.167  37.495  51.039  1.00  0.00           C0.      0
ATOM   4133  HA  ASP A 269      40.867  38.327  51.109  1.00  0.00           H0.      0
ATOM   4134  CB  ASP A 269      40.039  36.862  52.398  1.00  0.00           C0.      0
ATOM   4135  HB2 ASP A 269      41.046  36.713  52.788  1.00  0.00           H0.      0
ATOM   4136  HB3 ASP A 269      39.509  37.564  53.042  1.00  0.00           H0.      0
ATOM   4137  CG  ASP A 269      39.224  35.520  52.407  1.00  0.00           C0.      0
ATOM   4138  OD1 ASP A 269      39.447  34.790  53.398  1.00  0.00           O0.      0
ATOM   4139  OD2 ASP A 269      38.362  35.378  51.520  1.00  0.00           O0.      0
ATOM   4140  C   ASP A 269      40.605  36.461  49.869  1.00  0.00           C0.      0
ATOM   4141  O   ASP A 269      41.507  35.674  50.033  1.00  0.00           O0.      0
ATOM   4142  N   PHE A 270      39.825  36.346  48.784  1.00  0.00           N0.      0
ATOM   4143  H   PHE A 270      39.125  37.073  48.823  1.00  0.00           H0.      0
ATOM   4144  CA  PHE A 270      39.837  35.475  47.608  1.00  0.00           C0.      0
ATOM   4145  HA  PHE A 270      38.972  35.865  47.072  1.00  0.00           H0.      0
ATOM   4146  CB  PHE A 270      41.065  35.689  46.684  1.00  0.00           C0.      0
ATOM   4147  HB2 PHE A 270      41.979  35.204  47.026  1.00  0.00           H0.      0
ATOM   4148  HB3 PHE A 270      40.837  35.139  45.772  1.00  0.00           H0.      0
ATOM   4149  CG  PHE A 270      41.289  37.114  46.281  1.00  0.00           C0.      0
ATOM   4150  CD1 PHE A 270      42.028  38.019  47.064  1.00  0.00           C0.      0
ATOM   4151  HD1 PHE A 270      42.561  37.665  47.934  1.00  0.00           H0.      0
ATOM   4152  CE1 PHE A 270      42.078  39.357  46.707  1.00  0.00           C0.      0
ATOM   4153  HE1 PHE A 270      42.837  40.023  47.090  1.00  0.00           H0.      0
ATOM   4154  CZ  PHE A 270      41.505  39.760  45.486  1.00  0.00           C0.      0
ATOM   4155  HZ  PHE A 270      41.650  40.785  45.178  1.00  0.00           H0.      0
ATOM   4156  CE2 PHE A 270      40.781  38.857  44.724  1.00  0.00           C0.      0
ATOM   4157  HE2 PHE A 270      40.369  39.276  43.818  1.00  0.00           H0.      0
ATOM   4158  CD2 PHE A 270      40.699  37.532  45.065  1.00  0.00           C0.      0
ATOM   4159  HD2 PHE A 270      40.190  36.792  44.465  1.00  0.00           H0.      0
ATOM   4160  C   PHE A 270      39.486  34.023  47.806  1.00  0.00           C0.      0
ATOM   4161  O   PHE A 270      39.445  33.248  46.859  1.00  0.00           O0.      0
ATOM   4162  N   LYS A 271      39.229  33.599  49.033  1.00  0.00           N0.      0
ATOM   4163  H   LYS A 271      39.556  34.188  49.785  1.00  0.00           H0.      0
ATOM   4164  CA  LYS A 271      38.553  32.404  49.512  1.00  0.00           C0.      0
ATOM   4165  HA  LYS A 271      38.798  31.587  48.833  1.00  0.00           H0.      0
ATOM   4166  CB  LYS A 271      38.987  31.930  50.903  1.00  0.00           C0.      0
ATOM   4167  HB2 LYS A 271      39.211  32.806  51.512  1.00  0.00           H0.      0
ATOM   4168  HB3 LYS A 271      38.113  31.437  51.328  1.00  0.00           H0.      0
ATOM   4169  CG  LYS A 271      40.233  31.065  50.747  1.00  0.00           C0.      0
ATOM   4170  HG2 LYS A 271      40.051  30.126  50.224  1.00  0.00           H0.      0
ATOM   4171  HG3 LYS A 271      40.936  31.685  50.192  1.00  0.00           H0.      0
ATOM   4172  CD  LYS A 271      40.976  30.655  52.042  1.00  0.00           C0.      0
ATOM   4173  HD2 LYS A 271      41.296  31.487  52.671  1.00  0.00           H0.      0
ATOM   4174  HD3 LYS A 271      40.193  30.120  52.580  1.00  0.00           H0.      0
ATOM   4175  CE  LYS A 271      42.118  29.763  51.714  1.00  0.00           C0.      0
ATOM   4176  HE2 LYS A 271      41.812  28.921  51.093  1.00  0.00           H0.      0
ATOM   4177  HE3 LYS A 271      42.747  30.253  50.971  1.00  0.00           H0.      0
ATOM   4178  NZ  LYS A 271      42.944  29.294  52.899  1.00  0.00           N0.      0
ATOM   4179  HZ1 LYS A 271      43.409  28.415  52.726  1.00  0.00           H0.      0
ATOM   4180  HZ2 LYS A 271      43.619  30.005  53.144  1.00  0.00           H0.      0
ATOM   4181  HZ3 LYS A 271      42.327  29.102  53.675  1.00  0.00           H0.      0
ATOM   4182  C   LYS A 271      36.975  32.538  49.296  1.00  0.00           C0.      0
ATOM   4183  O   LYS A 271      36.512  33.674  49.068  1.00  0.00           O0.      0
ATOM   4184  N   PRO A 272      36.194  31.441  49.464  1.00  0.00           N0.      0
ATOM   4185  CD  PRO A 272      36.599  30.023  49.761  1.00  0.00           C0.      0
ATOM   4186  HD2 PRO A 272      36.989  29.907  50.772  1.00  0.00           H0.      0
ATOM   4187  HD3 PRO A 272      37.413  29.653  49.138  1.00  0.00           H0.      0
ATOM   4188  CG  PRO A 272      35.390  29.203  49.442  1.00  0.00           C0.      0
ATOM   4189  HG2 PRO A 272      35.367  28.286  50.031  1.00  0.00           H0.      0
ATOM   4190  HG3 PRO A 272      35.465  28.945  48.385  1.00  0.00           H0.      0
ATOM   4191  CB  PRO A 272      34.218  30.165  49.707  1.00  0.00           C0.      0
ATOM   4192  HB2 PRO A 272      34.066  30.197  50.786  1.00  0.00           H0.      0
ATOM   4193  HB3 PRO A 272      33.278  29.925  49.210  1.00  0.00           H0.      0
ATOM   4194  CA  PRO A 272      34.695  31.597  49.364  1.00  0.00           C0.      0
ATOM   4195  HA  PRO A 272      34.285  31.727  48.362  1.00  0.00           H0.      0
ATOM   4196  C   PRO A 272      34.139  32.646  50.337  1.00  0.00           C0.      0
ATOM   4197  O   PRO A 272      34.312  32.639  51.483  1.00  0.00           O0.      0
ATOM   4198  N   TYR A 273      33.584  33.719  49.726  1.00  0.00           N0.      0
ATOM   4199  H   TYR A 273      33.532  33.674  48.718  1.00  0.00           H0.      0
ATOM   4200  CA  TYR A 273      32.997  34.869  50.424  1.00  0.00           C0.      0
ATOM   4201  HA  TYR A 273      33.526  35.069  51.356  1.00  0.00           H0.      0
ATOM   4202  CB  TYR A 273      33.315  36.143  49.564  1.00  0.00           C0.      0
ATOM   4203  HB2 TYR A 273      34.376  36.153  49.316  1.00  0.00           H0.      0
ATOM   4204  HB3 TYR A 273      32.802  35.999  48.613  1.00  0.00           H0.      0
ATOM   4205  CG  TYR A 273      32.914  37.425  50.217  1.00  0.00           C0.      0
ATOM   4206  CD1 TYR A 273      33.818  37.944  51.115  1.00  0.00           C0.      0
ATOM   4207  HD1 TYR A 273      34.770  37.435  51.128  1.00  0.00           H0.      0
ATOM   4208  CE1 TYR A 273      33.540  39.173  51.703  1.00  0.00           C0.      0
ATOM   4209  HE1 TYR A 273      34.329  39.692  52.229  1.00  0.00           H0.      0
ATOM   4210  CZ  TYR A 273      32.249  39.775  51.468  1.00  0.00           C0.      0
ATOM   4211  OH  TYR A 273      31.903  40.936  52.127  1.00  0.00           O0.      0
ATOM   4212  HH  TYR A 273      31.101  41.287  51.733  1.00  0.00           H0.      0
ATOM   4213  CE2 TYR A 273      31.217  39.121  50.722  1.00  0.00           C0.      0
ATOM   4214  HE2 TYR A 273      30.178  39.415  50.713  1.00  0.00           H0.      0
ATOM   4215  CD2 TYR A 273      31.657  37.958  50.042  1.00  0.00           C0.      0
ATOM   4216  HD2 TYR A 273      30.887  37.491  49.447  1.00  0.00           H0.      0
ATOM   4217  C   TYR A 273      31.523  34.705  50.510  1.00  0.00           C0.      0
ATOM   4218  O   TYR A 273      30.927  34.181  49.612  1.00  0.00           O0.      0
ATOM   4219  N   ARG A 274      30.836  35.100  51.622  1.00  0.00           N0.      0
ATOM   4220  H   ARG A 274      31.365  35.557  52.351  1.00  0.00           H0.      0
ATOM   4221  CA  ARG A 274      29.379  35.214  51.870  1.00  0.00           C0.      0
ATOM   4222  HA  ARG A 274      29.043  35.723  50.967  1.00  0.00           H0.      0
ATOM   4223  CB  ARG A 274      28.613  33.844  51.999  1.00  0.00           C0.      0
ATOM   4224  HB2 ARG A 274      27.632  33.979  51.545  1.00  0.00           H0.      0
ATOM   4225  HB3 ARG A 274      29.012  33.123  51.285  1.00  0.00           H0.      0
ATOM   4226  CG  ARG A 274      28.583  33.223  53.361  1.00  0.00           C0.      0
ATOM   4227  HG2 ARG A 274      28.200  33.981  54.044  1.00  0.00           H0.      0
ATOM   4228  HG3 ARG A 274      27.945  32.347  53.473  1.00  0.00           H0.      0
ATOM   4229  CD  ARG A 274      29.924  32.856  53.922  1.00  0.00           C0.      0
ATOM   4230  HD2 ARG A 274      30.455  32.229  53.205  1.00  0.00           H0.      0
ATOM   4231  HD3 ARG A 274      30.492  33.769  54.099  1.00  0.00           H0.      0
ATOM   4232  NE  ARG A 274      29.843  32.188  55.200  1.00  0.00           N0.      0
ATOM   4233  HE  ARG A 274      28.945  31.792  55.437  1.00  0.00           H0.      0
ATOM   4234  CZ  ARG A 274      30.716  31.956  56.148  1.00  0.00           C0.      0
ATOM   4235  NH1 ARG A 274      31.978  32.246  56.166  1.00  0.00           N0.      0
ATOM   4236 HH11 ARG A 274      32.390  32.831  55.453  1.00  0.00           H0.      0
ATOM   4237 HH12 ARG A 274      32.420  31.961  57.028  1.00  0.00           H0.      0
ATOM   4238  NH2 ARG A 274      30.358  31.287  57.194  1.00  0.00           N0.      0
ATOM   4239 HH21 ARG A 274      29.403  31.180  57.503  1.00  0.00           H0.      0
ATOM   4240 HH22 ARG A 274      31.057  31.111  57.902  1.00  0.00           H0.      0
ATOM   4241  C   ARG A 274      29.054  36.218  53.031  1.00  0.00           C0.      0
ATOM   4242  O   ARG A 274      29.793  36.125  54.009  1.00  0.00           O0.      0
ATOM   4243  N   PRO A 275      28.010  37.119  53.031  1.00  0.00           N0.      0
ATOM   4244  CD  PRO A 275      26.943  37.277  52.006  1.00  0.00           C0.      0
ATOM   4245  HD2 PRO A 275      26.702  36.286  51.620  1.00  0.00           H0.      0
ATOM   4246  HD3 PRO A 275      27.371  37.876  51.203  1.00  0.00           H0.      0
ATOM   4247  CG  PRO A 275      25.808  38.040  52.569  1.00  0.00           C0.      0
ATOM   4248  HG2 PRO A 275      25.211  37.530  53.326  1.00  0.00           H0.      0
ATOM   4249  HG3 PRO A 275      25.169  38.474  51.800  1.00  0.00           H0.      0
ATOM   4250  CB  PRO A 275      26.664  39.000  53.433  1.00  0.00           C0.      0
ATOM   4251  HB2 PRO A 275      26.077  39.422  54.249  1.00  0.00           H0.      0
ATOM   4252  HB3 PRO A 275      27.044  39.862  52.886  1.00  0.00           H0.      0
ATOM   4253  CA  PRO A 275      27.873  38.216  53.989  1.00  0.00           C0.      0
ATOM   4254  HA  PRO A 275      28.759  38.851  53.996  1.00  0.00           H0.      0
ATOM   4255  C   PRO A 275      27.589  37.757  55.472  1.00  0.00           C0.      0
ATOM   4256  O   PRO A 275      27.991  38.495  56.356  1.00  0.00           O0.      0
ATOM   4257  N   GLY A 276      27.072  36.538  55.637  1.00  0.00           N0.      0
ATOM   4258  H   GLY A 276      26.805  36.068  54.784  1.00  0.00           H0.      0
ATOM   4259  CA  GLY A 276      26.870  35.760  56.888  1.00  0.00           C0.      0
ATOM   4260  HA2 GLY A 276      26.266  36.331  57.592  1.00  0.00           H0.      0
ATOM   4261  HA3 GLY A 276      26.369  34.828  56.625  1.00  0.00           H0.      0
ATOM   4262  C   GLY A 276      28.127  35.289  57.572  1.00  0.00           C0.      0
ATOM   4263  O   GLY A 276      27.994  34.702  58.702  1.00  0.00           O0.      0
ATOM   4264  N   GLN A 277      29.388  35.445  57.035  1.00  0.00           N0.      0
ATOM   4265  H   GLN A 277      29.434  35.597  56.037  1.00  0.00           H0.      0
ATOM   4266  CA  GLN A 277      30.691  35.249  57.662  1.00  0.00           C0.      0
ATOM   4267  HA  GLN A 277      30.818  34.236  58.045  1.00  0.00           H0.      0
ATOM   4268  CB  GLN A 277      31.761  35.585  56.611  1.00  0.00           C0.      0
ATOM   4269  HB2 GLN A 277      32.764  35.278  56.907  1.00  0.00           H0.      0
ATOM   4270  HB3 GLN A 277      31.422  35.073  55.711  1.00  0.00           H0.      0
ATOM   4271  CG  GLN A 277      31.713  37.104  56.411  1.00  0.00           C0.      0
ATOM   4272  HG2 GLN A 277      30.742  37.582  56.285  1.00  0.00           H0.      0
ATOM   4273  HG3 GLN A 277      32.219  37.528  57.278  1.00  0.00           H0.      0
ATOM   4274  CD  GLN A 277      32.505  37.536  55.110  1.00  0.00           C0.      0
ATOM   4275  OE1 GLN A 277      33.081  36.740  54.338  1.00  0.00           O0.      0
ATOM   4276  NE2 GLN A 277      32.489  38.778  54.810  1.00  0.00           N0.      0
ATOM   4277 HE21 GLN A 277      32.687  39.062  53.861  1.00  0.00           H0.      0
ATOM   4278 HE22 GLN A 277      32.075  39.496  55.388  1.00  0.00           H0.      0
ATOM   4279  C   GLN A 277      30.782  36.139  58.884  1.00  0.00           C0.      0
ATOM   4280  O   GLN A 277      30.238  37.252  58.950  1.00  0.00           O0.      0
ATOM   4281  N   ALA A 278      31.477  35.616  59.865  1.00  0.00           N0.      0
ATOM   4282  H   ALA A 278      31.776  34.658  59.752  1.00  0.00           H0.      0
ATOM   4283  CA  ALA A 278      31.755  36.357  61.076  1.00  0.00           C0.      0
ATOM   4284  HA  ALA A 278      30.866  36.824  61.499  1.00  0.00           H0.      0
ATOM   4285  CB  ALA A 278      32.337  35.363  62.043  1.00  0.00           C0.      0
ATOM   4286  HB1 ALA A 278      32.519  35.901  62.974  1.00  0.00           H0.      0
ATOM   4287  HB2 ALA A 278      31.486  34.717  62.260  1.00  0.00           H0.      0
ATOM   4288  HB3 ALA A 278      33.283  34.981  61.659  1.00  0.00           H0.      0
ATOM   4289  C   ALA A 278      32.720  37.463  60.931  1.00  0.00           C0.      0
ATOM   4290  O   ALA A 278      32.607  38.339  61.838  1.00  0.00           O0.      0
ATOM   4291  N   TYR A 279      33.551  37.594  59.891  1.00  0.00           N0.      0
ATOM   4292  H   TYR A 279      33.557  36.828  59.233  1.00  0.00           H0.      0
ATOM   4293  CA  TYR A 279      34.690  38.563  59.945  1.00  0.00           C0.      0
ATOM   4294  HA  TYR A 279      35.055  38.556  60.972  1.00  0.00           H0.      0
ATOM   4295  CB  TYR A 279      35.855  38.035  59.061  1.00  0.00           C0.      0
ATOM   4296  HB2 TYR A 279      36.691  38.654  59.384  1.00  0.00           H0.      0
ATOM   4297  HB3 TYR A 279      36.014  37.000  59.364  1.00  0.00           H0.      0
ATOM   4298  CG  TYR A 279      35.772  37.956  57.527  1.00  0.00           C0.      0
ATOM   4299  CD1 TYR A 279      35.493  36.684  56.874  1.00  0.00           C0.      0
ATOM   4300  HD1 TYR A 279      35.105  35.882  57.485  1.00  0.00           H0.      0
ATOM   4301  CE1 TYR A 279      35.664  36.588  55.426  1.00  0.00           C0.      0
ATOM   4302  HE1 TYR A 279      35.591  35.662  54.875  1.00  0.00           H0.      0
ATOM   4303  CZ  TYR A 279      35.944  37.742  54.651  1.00  0.00           C0.      0
ATOM   4304  OH  TYR A 279      36.240  37.643  53.341  1.00  0.00           O0.      0
ATOM   4305  HH  TYR A 279      35.964  36.792  52.994  1.00  0.00           H0.      0
ATOM   4306  CE2 TYR A 279      36.088  38.935  55.329  1.00  0.00           C0.      0
ATOM   4307  HE2 TYR A 279      36.247  39.841  54.763  1.00  0.00           H0.      0
ATOM   4308  CD2 TYR A 279      36.022  39.085  56.708  1.00  0.00           C0.      0
ATOM   4309  HD2 TYR A 279      36.238  40.008  57.224  1.00  0.00           H0.      0
ATOM   4310  C   TYR A 279      34.206  40.013  59.461  1.00  0.00           C0.      0
ATOM   4311  O   TYR A 279      33.329  40.232  58.626  1.00  0.00           O0.      0
ATOM   4312  N   VAL A 280      35.019  41.013  59.889  1.00  0.00           N0.      0
ATOM   4313  H   VAL A 280      35.854  40.704  60.367  1.00  0.00           H0.      0
ATOM   4314  CA  VAL A 280      34.940  42.404  59.398  1.00  0.00           C0.      0
ATOM   4315  HA  VAL A 280      33.932  42.738  59.150  1.00  0.00           H0.      0
ATOM   4316  CB  VAL A 280      35.275  43.430  60.509  1.00  0.00           C0.      0
ATOM   4317  HB  VAL A 280      36.201  43.096  60.977  1.00  0.00           H0.      0
ATOM   4318  CG1 VAL A 280      35.512  44.865  60.031  1.00  0.00           C0.      0
ATOM   4319 HG11 VAL A 280      36.505  44.982  59.599  1.00  0.00           H0.      0
ATOM   4320 HG12 VAL A 280      34.720  45.219  59.371  1.00  0.00           H0.      0
ATOM   4321 HG13 VAL A 280      35.373  45.499  60.907  1.00  0.00           H0.      0
ATOM   4322  CG2 VAL A 280      34.107  43.292  61.467  1.00  0.00           C0.      0
ATOM   4323 HG21 VAL A 280      33.188  43.178  60.892  1.00  0.00           H0.      0
ATOM   4324 HG22 VAL A 280      34.103  42.437  62.144  1.00  0.00           H0.      0
ATOM   4325 HG23 VAL A 280      34.023  44.184  62.087  1.00  0.00           H0.      0
ATOM   4326  C   VAL A 280      35.896  42.587  58.198  1.00  0.00           C0.      0
ATOM   4327  O   VAL A 280      37.092  42.407  58.391  1.00  0.00           O0.      0
ATOM   4328  N   PRO A 281      35.368  42.859  57.021  1.00  0.00           N0.      0
ATOM   4329  CD  PRO A 281      33.982  42.753  56.714  1.00  0.00           C0.      0
ATOM   4330  HD2 PRO A 281      33.487  43.717  56.839  1.00  0.00           H0.      0
ATOM   4331  HD3 PRO A 281      33.475  41.971  57.279  1.00  0.00           H0.      0
ATOM   4332  CG  PRO A 281      33.930  42.377  55.206  1.00  0.00           C0.      0
ATOM   4333  HG2 PRO A 281      32.979  42.747  54.824  1.00  0.00           H0.      0
ATOM   4334  HG3 PRO A 281      33.914  41.293  55.088  1.00  0.00           H0.      0
ATOM   4335  CB  PRO A 281      35.189  43.103  54.673  1.00  0.00           C0.      0
ATOM   4336  HB2 PRO A 281      35.036  44.140  54.373  1.00  0.00           H0.      0
ATOM   4337  HB3 PRO A 281      35.463  42.524  53.791  1.00  0.00           H0.      0
ATOM   4338  CA  PRO A 281      36.137  43.100  55.874  1.00  0.00           C0.      0
ATOM   4339  HA  PRO A 281      36.803  42.240  55.799  1.00  0.00           H0.      0
ATOM   4340  C   PRO A 281      37.022  44.388  55.873  1.00  0.00           C0.      0
ATOM   4341  O   PRO A 281      36.728  45.490  56.345  1.00  0.00           O0.      0
ATOM   4342  N   CYS A 282      38.215  44.227  55.250  1.00  0.00           N0.      0
ATOM   4343  H   CYS A 282      38.421  43.381  54.738  1.00  0.00           H0.      0
ATOM   4344  CA  CYS A 282      39.236  45.288  55.288  1.00  0.00           C0.      0
ATOM   4345  HA  CYS A 282      39.133  46.120  55.985  1.00  0.00           H0.      0
ATOM   4346  CB  CYS A 282      40.622  44.634  55.678  1.00  0.00           C0.      0
ATOM   4347  HB2 CYS A 282      40.605  44.263  56.703  1.00  0.00           H0.      0
ATOM   4348  HB3 CYS A 282      40.939  43.963  54.880  1.00  0.00           H0.      0
ATOM   4349  SG  CYS A 282      41.900  45.978  55.727  1.00  0.00           S0.      0
ATOM   4350  HG  CYS A 282      43.019  45.248  55.703  1.00  0.00           H0.      0
ATOM   4351  C   CYS A 282      39.410  45.906  53.942  1.00  0.00           C0.      0
ATOM   4352  O   CYS A 282      39.475  47.123  53.770  1.00  0.00           O0.      0
ATOM   4353  N   TYR A 283      39.291  45.088  52.878  1.00  0.00           N0.      0
ATOM   4354  H   TYR A 283      39.282  44.091  53.037  1.00  0.00           H0.      0
ATOM   4355  CA  TYR A 283      39.233  45.411  51.437  1.00  0.00           C0.      0
ATOM   4356  HA  TYR A 283      39.202  46.495  51.329  1.00  0.00           H0.      0
ATOM   4357  CB  TYR A 283      40.451  44.882  50.680  1.00  0.00           C0.      0
ATOM   4358  HB2 TYR A 283      40.381  43.795  50.717  1.00  0.00           H0.      0
ATOM   4359  HB3 TYR A 283      40.455  45.132  49.619  1.00  0.00           H0.      0
ATOM   4360  CG  TYR A 283      41.825  45.318  51.223  1.00  0.00           C0.      0
ATOM   4361  CD1 TYR A 283      42.588  44.442  52.055  1.00  0.00           C0.      0
ATOM   4362  HD1 TYR A 283      42.225  43.430  52.165  1.00  0.00           H0.      0
ATOM   4363  CE1 TYR A 283      43.831  44.809  52.514  1.00  0.00           C0.      0
ATOM   4364  HE1 TYR A 283      44.452  44.040  52.948  1.00  0.00           H0.      0
ATOM   4365  CZ  TYR A 283      44.286  46.146  52.321  1.00  0.00           C0.      0
ATOM   4366  OH  TYR A 283      45.431  46.564  52.917  1.00  0.00           O0.      0
ATOM   4367  HH  TYR A 283      45.540  46.129  53.765  1.00  0.00           H0.      0
ATOM   4368  CE2 TYR A 283      43.532  47.076  51.526  1.00  0.00           C0.      0
ATOM   4369  HE2 TYR A 283      43.882  48.094  51.436  1.00  0.00           H0.      0
ATOM   4370  CD2 TYR A 283      42.335  46.588  50.991  1.00  0.00           C0.      0
ATOM   4371  HD2 TYR A 283      41.795  47.334  50.428  1.00  0.00           H0.      0
ATOM   4372  C   TYR A 283      38.010  44.640  50.826  1.00  0.00           C0.      0
ATOM   4373  O   TYR A 283      37.897  43.380  51.047  1.00  0.00           O0.      0
ATOM   4374  N   PHE A 284      37.173  45.357  50.030  1.00  0.00           N0.      0
ATOM   4375  H   PHE A 284      37.371  46.335  49.870  1.00  0.00           H0.      0
ATOM   4376  CA  PHE A 284      36.268  44.680  49.101  1.00  0.00           C0.      0
ATOM   4377  HA  PHE A 284      36.054  43.629  49.293  1.00  0.00           H0.      0
ATOM   4378  CB  PHE A 284      34.879  45.300  49.135  1.00  0.00           C0.      0
ATOM   4379  HB2 PHE A 284      34.879  46.262  48.624  1.00  0.00           H0.      0
ATOM   4380  HB3 PHE A 284      34.188  44.786  48.466  1.00  0.00           H0.      0
ATOM   4381  CG  PHE A 284      34.211  45.508  50.450  1.00  0.00           C0.      0
ATOM   4382  CD1 PHE A 284      34.350  46.752  51.101  1.00  0.00           C0.      0
ATOM   4383  HD1 PHE A 284      34.723  47.601  50.549  1.00  0.00           H0.      0
ATOM   4384  CE1 PHE A 284      33.942  46.874  52.449  1.00  0.00           C0.      0
ATOM   4385  HE1 PHE A 284      34.142  47.788  52.988  1.00  0.00           H0.      0
ATOM   4386  CZ  PHE A 284      33.326  45.873  53.126  1.00  0.00           C0.      0
ATOM   4387  HZ  PHE A 284      33.201  45.946  54.197  1.00  0.00           H0.      0
ATOM   4388  CE2 PHE A 284      33.119  44.626  52.432  1.00  0.00           C0.      0
ATOM   4389  HE2 PHE A 284      32.645  43.782  52.910  1.00  0.00           H0.      0
ATOM   4390  CD2 PHE A 284      33.466  44.438  51.071  1.00  0.00           C0.      0
ATOM   4391  HD2 PHE A 284      33.317  43.479  50.597  1.00  0.00           H0.      0
ATOM   4392  C   PHE A 284      36.923  44.626  47.696  1.00  0.00           C0.      0
ATOM   4393  O   PHE A 284      37.482  45.600  47.247  1.00  0.00           O0.      0
ATOM   4394  N   ILE A 285      36.706  43.546  46.953  1.00  0.00           N0.      0
ATOM   4395  H   ILE A 285      36.111  42.802  47.289  1.00  0.00           H0.      0
ATOM   4396  CA  ILE A 285      37.146  43.378  45.548  1.00  0.00           C0.      0
ATOM   4397  HA  ILE A 285      37.603  44.261  45.101  1.00  0.00           H0.      0
ATOM   4398  CB  ILE A 285      38.232  42.311  45.588  1.00  0.00           C0.      0
ATOM   4399  HB  ILE A 285      37.711  41.360  45.703  1.00  0.00           H0.      0
ATOM   4400  CG2 ILE A 285      38.674  42.223  44.094  1.00  0.00           C0.      0
ATOM   4401 HG21 ILE A 285      39.606  42.783  44.020  1.00  0.00           H0.      0
ATOM   4402 HG22 ILE A 285      38.792  41.171  43.835  1.00  0.00           H0.      0
ATOM   4403 HG23 ILE A 285      37.967  42.615  43.363  1.00  0.00           H0.      0
ATOM   4404  CG1 ILE A 285      39.412  42.603  46.653  1.00  0.00           C0.      0
ATOM   4405 HG12 ILE A 285      40.297  42.206  46.155  1.00  0.00           H0.      0
ATOM   4406 HG13 ILE A 285      39.749  43.635  46.749  1.00  0.00           H0.      0
ATOM   4407  CD1 ILE A 285      39.286  41.798  47.972  1.00  0.00           C0.      0
ATOM   4408 HD11 ILE A 285      40.216  41.757  48.540  1.00  0.00           H0.      0
ATOM   4409 HD12 ILE A 285      38.534  42.305  48.577  1.00  0.00           H0.      0
ATOM   4410 HD13 ILE A 285      38.894  40.833  47.652  1.00  0.00           H0.      0
ATOM   4411  C   ILE A 285      35.842  42.992  44.787  1.00  0.00           C0.      0
ATOM   4412  O   ILE A 285      35.257  41.928  45.020  1.00  0.00           O0.      0
ATOM   4413  N   HID A 286      35.491  43.877  43.853  1.00  0.00           N0.      0
ATOM   4414  H   HID A 286      36.039  44.724  43.796  1.00  0.00           H0.      0
ATOM   4415  CA  HID A 286      34.343  43.742  42.950  1.00  0.00           C0.      0
ATOM   4416  HA  HID A 286      33.423  43.242  43.254  1.00  0.00           H0.      0
ATOM   4417  CB  HID A 286      33.837  45.074  42.428  1.00  0.00           C0.      0
ATOM   4418  HB2 HID A 286      34.601  45.713  41.986  1.00  0.00           H0.      0
ATOM   4419  HB3 HID A 286      33.137  44.932  41.605  1.00  0.00           H0.      0
ATOM   4420  CG  HID A 286      33.155  45.817  43.580  1.00  0.00           C0.      0
ATOM   4421  ND1 HID A 286      31.980  45.587  44.203  1.00  0.00           N0.      0
ATOM   4422  HD1 HID A 286      31.239  45.100  43.720  1.00  0.00           H0.      0
ATOM   4423  CE1 HID A 286      31.791  46.243  45.347  1.00  0.00           C0.      0
ATOM   4424  HE1 HID A 286      30.891  46.167  45.940  1.00  0.00           H0.      0
ATOM   4425  NE2 HID A 286      32.928  46.966  45.499  1.00  0.00           N0.      0
ATOM   4426  CD2 HID A 286      33.885  46.613  44.485  1.00  0.00           C0.      0
ATOM   4427  HD2 HID A 286      34.916  46.924  44.407  1.00  0.00           H0.      0
ATOM   4428  C   HID A 286      34.956  42.944  41.745  1.00  0.00           C0.      0
ATOM   4429  O   HID A 286      35.947  43.340  41.110  1.00  0.00           O0.      0
ATOM   4430  N   VAL A 287      34.277  41.823  41.439  1.00  0.00           N0.      0
ATOM   4431  H   VAL A 287      33.499  41.524  42.009  1.00  0.00           H0.      0
ATOM   4432  CA  VAL A 287      34.548  40.911  40.338  1.00  0.00           C0.      0
ATOM   4433  HA  VAL A 287      35.430  41.272  39.809  1.00  0.00           H0.      0
ATOM   4434  CB  VAL A 287      34.780  39.485  40.904  1.00  0.00           C0.      0
ATOM   4435  HB  VAL A 287      33.894  39.190  41.465  1.00  0.00           H0.      0
ATOM   4436  CG1 VAL A 287      35.108  38.503  39.745  1.00  0.00           C0.      0
ATOM   4437 HG11 VAL A 287      34.998  37.520  40.202  1.00  0.00           H0.      0
ATOM   4438 HG12 VAL A 287      34.298  38.509  39.016  1.00  0.00           H0.      0
ATOM   4439 HG13 VAL A 287      36.006  38.727  39.170  1.00  0.00           H0.      0
ATOM   4440  CG2 VAL A 287      35.986  39.348  41.814  1.00  0.00           C0.      0
ATOM   4441 HG21 VAL A 287      36.796  39.818  41.256  1.00  0.00           H0.      0
ATOM   4442 HG22 VAL A 287      35.791  39.915  42.724  1.00  0.00           H0.      0
ATOM   4443 HG23 VAL A 287      36.184  38.315  42.101  1.00  0.00           H0.      0
ATOM   4444  C   VAL A 287      33.389  40.940  39.358  1.00  0.00           C0.      0
ATOM   4445  O   VAL A 287      32.286  40.494  39.684  1.00  0.00           O0.      0
ATOM   4446  N   LEU A 288      33.677  41.396  38.136  1.00  0.00           N0.      0
ATOM   4447  H   LEU A 288      34.593  41.801  38.009  1.00  0.00           H0.      0
ATOM   4448  CA  LEU A 288      32.610  41.598  37.120  1.00  0.00           C0.      0
ATOM   4449  HA  LEU A 288      31.654  41.223  37.486  1.00  0.00           H0.      0
ATOM   4450  CB  LEU A 288      32.572  43.112  36.810  1.00  0.00           C0.      0
ATOM   4451  HB2 LEU A 288      33.522  43.561  36.519  1.00  0.00           H0.      0
ATOM   4452  HB3 LEU A 288      31.982  43.190  35.897  1.00  0.00           H0.      0
ATOM   4453  CG  LEU A 288      31.850  43.998  37.857  1.00  0.00           C0.      0
ATOM   4454  HG  LEU A 288      31.165  43.439  38.494  1.00  0.00           H0.      0
ATOM   4455  CD1 LEU A 288      32.892  44.501  38.834  1.00  0.00           C0.      0
ATOM   4456 HD11 LEU A 288      32.403  45.211  39.501  1.00  0.00           H0.      0
ATOM   4457 HD12 LEU A 288      33.243  43.693  39.476  1.00  0.00           H0.      0
ATOM   4458 HD13 LEU A 288      33.750  45.015  38.402  1.00  0.00           H0.      0
ATOM   4459  CD2 LEU A 288      30.973  45.079  37.319  1.00  0.00           C0.      0
ATOM   4460 HD21 LEU A 288      30.139  44.666  36.752  1.00  0.00           H0.      0
ATOM   4461 HD22 LEU A 288      30.509  45.716  38.072  1.00  0.00           H0.      0
ATOM   4462 HD23 LEU A 288      31.587  45.694  36.661  1.00  0.00           H0.      0
ATOM   4463  C   LEU A 288      32.856  40.777  35.826  1.00  0.00           C0.      0
ATOM   4464  O   LEU A 288      33.989  40.549  35.438  1.00  0.00           O0.      0
ATOM   4465  N   LYS A 289      31.791  40.484  35.073  1.00  0.00           N0.      0
ATOM   4466  H   LYS A 289      30.914  40.717  35.516  1.00  0.00           H0.      0
ATOM   4467  CA  LYS A 289      31.724  40.057  33.673  1.00  0.00           C0.      0
ATOM   4468  HA  LYS A 289      32.716  40.067  33.223  1.00  0.00           H0.      0
ATOM   4469  CB  LYS A 289      31.249  38.613  33.570  1.00  0.00           C0.      0
ATOM   4470  HB2 LYS A 289      31.672  38.040  34.396  1.00  0.00           H0.      0
ATOM   4471  HB3 LYS A 289      30.200  38.647  33.864  1.00  0.00           H0.      0
ATOM   4472  CG  LYS A 289      31.431  37.859  32.253  1.00  0.00           C0.      0
ATOM   4473  HG2 LYS A 289      30.850  38.485  31.575  1.00  0.00           H0.      0
ATOM   4474  HG3 LYS A 289      32.451  37.756  31.883  1.00  0.00           H0.      0
ATOM   4475  CD  LYS A 289      30.809  36.417  32.415  1.00  0.00           C0.      0
ATOM   4476  HD2 LYS A 289      31.512  35.946  33.102  1.00  0.00           H0.      0
ATOM   4477  HD3 LYS A 289      29.807  36.553  32.823  1.00  0.00           H0.      0
ATOM   4478  CE  LYS A 289      30.703  35.651  31.093  1.00  0.00           C0.      0
ATOM   4479  HE2 LYS A 289      30.142  36.296  30.416  1.00  0.00           H0.      0
ATOM   4480  HE3 LYS A 289      31.717  35.635  30.693  1.00  0.00           H0.      0
ATOM   4481  NZ  LYS A 289      30.045  34.279  31.085  1.00  0.00           N0.      0
ATOM   4482  HZ1 LYS A 289      29.105  34.333  31.451  1.00  0.00           H0.      0
ATOM   4483  HZ2 LYS A 289      29.956  34.044  30.107  1.00  0.00           H0.      0
ATOM   4484  HZ3 LYS A 289      30.538  33.541  31.567  1.00  0.00           H0.      0
ATOM   4485  C   LYS A 289      30.880  40.956  32.769  1.00  0.00           C0.      0
ATOM   4486  O   LYS A 289      29.814  41.348  33.212  1.00  0.00           O0.      0
ATOM   4487  N   LYS A 290      31.448  41.466  31.714  1.00  0.00           N0.      0
ATOM   4488  H   LYS A 290      32.401  41.227  31.480  1.00  0.00           H0.      0
ATOM   4489  CA  LYS A 290      30.792  42.399  30.717  1.00  0.00           C0.      0
ATOM   4490  HA  LYS A 290      30.295  43.256  31.171  1.00  0.00           H0.      0
ATOM   4491  CB  LYS A 290      31.815  42.960  29.660  1.00  0.00           C0.      0
ATOM   4492  HB2 LYS A 290      32.782  42.997  30.160  1.00  0.00           H0.      0
ATOM   4493  HB3 LYS A 290      32.081  42.271  28.858  1.00  0.00           H0.      0
ATOM   4494  CG  LYS A 290      31.334  44.219  29.038  1.00  0.00           C0.      0
ATOM   4495  HG2 LYS A 290      30.622  44.037  28.233  1.00  0.00           H0.      0
ATOM   4496  HG3 LYS A 290      30.909  44.815  29.846  1.00  0.00           H0.      0
ATOM   4497  CD  LYS A 290      32.446  44.971  28.214  1.00  0.00           C0.      0
ATOM   4498  HD2 LYS A 290      33.193  45.092  28.998  1.00  0.00           H0.      0
ATOM   4499  HD3 LYS A 290      32.737  44.428  27.315  1.00  0.00           H0.      0
ATOM   4500  CE  LYS A 290      31.990  46.322  27.640  1.00  0.00           C0.      0
ATOM   4501  HE2 LYS A 290      31.243  46.301  26.847  1.00  0.00           H0.      0
ATOM   4502  HE3 LYS A 290      31.631  46.918  28.480  1.00  0.00           H0.      0
ATOM   4503  NZ  LYS A 290      33.116  46.954  26.970  1.00  0.00           N0.      0
ATOM   4504  HZ1 LYS A 290      32.888  47.854  26.574  1.00  0.00           H0.      0
ATOM   4505  HZ2 LYS A 290      33.902  47.040  27.599  1.00  0.00           H0.      0
ATOM   4506  HZ3 LYS A 290      33.544  46.356  26.278  1.00  0.00           H0.      0
ATOM   4507  C   LYS A 290      29.758  41.602  29.993  1.00  0.00           C0.      0
ATOM   4508  O   LYS A 290      30.080  40.477  29.521  1.00  0.00           O0.      0
ATOM   4509  N   THR A 291      28.529  42.122  29.853  1.00  0.00           N0.      0
ATOM   4510  H   THR A 291      28.434  43.109  30.049  1.00  0.00           H0.      0
ATOM   4511  CA  THR A 291      27.329  41.372  29.317  1.00  0.00           C0.      0
ATOM   4512  HA  THR A 291      27.727  40.584  28.678  1.00  0.00           H0.      0
ATOM   4513  CB  THR A 291      26.641  40.646  30.516  1.00  0.00           C0.      0
ATOM   4514  HB  THR A 291      26.640  41.264  31.414  1.00  0.00           H0.      0
ATOM   4515  CG2 THR A 291      25.246  40.080  30.174  1.00  0.00           C0.      0
ATOM   4516 HG21 THR A 291      24.596  40.954  30.146  1.00  0.00           H0.      0
ATOM   4517 HG22 THR A 291      25.190  39.595  29.199  1.00  0.00           H0.      0
ATOM   4518 HG23 THR A 291      24.849  39.411  30.938  1.00  0.00           H0.      0
ATOM   4519  OG1 THR A 291      27.415  39.505  30.860  1.00  0.00           O0.      0
ATOM   4520  HG1 THR A 291      27.885  39.318  30.043  1.00  0.00           H0.      0
ATOM   4521  C   THR A 291      26.361  42.307  28.602  1.00  0.00           C0.      0
ATOM   4522  O   THR A 291      26.227  43.449  29.099  1.00  0.00           O0.      0
ATOM   4523  N   GLY A 292      25.664  41.814  27.564  1.00  0.00           N0.      0
ATOM   4524  H   GLY A 292      25.875  40.861  27.306  1.00  0.00           H0.      0
ATOM   4525  CA  GLY A 292      24.558  42.438  26.979  1.00  0.00           C0.      0
ATOM   4526  HA2 GLY A 292      24.038  41.827  26.242  1.00  0.00           H0.      0
ATOM   4527  HA3 GLY A 292      23.931  42.682  27.838  1.00  0.00           H0.      0
ATOM   4528  C   GLY A 292      24.833  43.592  26.188  1.00  0.00           C0.      0
ATOM   4529  O   GLY A 292      25.666  43.541  25.290  1.00  0.00           O0.      0
ATOM   4530  OXT GLY A 292      24.206  44.707  26.342  1.00  0.00           O0.      0
ATOM   4531  N   ACT A 294      47.342  51.409  48.257  1.00  0.00           N0.      0
ATOM   4532  CA  ACT A 294      48.083  51.041  49.564  1.00  0.00           C0.      0
ATOM   4533  C   ACT A 294      47.202  50.968  50.785  1.00  0.00           C0.      0
ATOM   4534  O   ACT A 294      47.725  50.763  51.920  1.00  0.00           O0.      0
ATOM   4535  CE  ACT A 294      48.359  51.703  47.222  1.00  0.00           C0.      0
ATOM   4536  OXT ACT A 294      45.989  51.167  50.767  1.00  0.00           O0.      0
ATOM   4537  HE1 ACT A 294      47.875  51.638  46.246  1.00  0.00           H0.      0
ATOM   4538  HE2 ACT A 294      48.856  52.673  47.258  1.00  0.00           H0.      0
ATOM   4539  HE3 ACT A 294      49.083  50.888  47.260  1.00  0.00           H0.      0
ATOM   4540  H1  ACT A 294      48.964  51.655  49.755  1.00  0.00           H0.      0
ATOM   4541  H3  ACT A 294      48.562  50.076  49.389  1.00  0.00           H0.      0
ATOM   4542  H01 ACT A 294      46.653  52.137  48.497  1.00  0.00           H0.      0
ATOM   4543  H02 ACT A 294      46.794  50.592  47.952  1.00  0.00           H0.      0
ATOM   4544  CA' SAM A 293      49.990  48.317  43.732  1.00  0.00           C0.      0
ATOM   4545  CB  SAM A 293      49.159  49.538  44.154  1.00  0.00           C0.      0
[truncated: 6,254,513 more chars]
