# Supplementary material for: Computational Investigation of GNMT-Catalyzed Methyl Transfer Reaction: Integrating MD, QM, and ML Approaches
Source: J Comput Chem. Author manuscript; Available in PMC 2026 Jun 29. (PMC13312424; doi:10.1002/jcc.70434)
Supplement: SI-3 [file NIHMS2188582-supplement-SI-3.zip › MD-frame-pdbs/sampling-R2-23000.pdb]

ATOM      1  N   VAL A   1      45.495 121.940 124.014  1.00  0.00           N  
ATOM      2  CA  VAL A   1      44.466 121.241 123.207  1.00  0.00           C  
ATOM      3  C   VAL A   1      43.105 121.541 123.839  1.00  0.00           C  
ATOM      4  O   VAL A   1      42.862 121.609 125.071  1.00  0.00           O  
ATOM      5  CB  VAL A   1      44.758 119.771 122.998  1.00  0.00           C  
ATOM      6  CG1 VAL A   1      46.102 119.665 122.318  1.00  0.00           C  
ATOM      7  CG2 VAL A   1      44.839 118.729 124.173  1.00  0.00           C  
ATOM      8  HA  VAL A   1      44.487 121.767 122.253  1.00  0.00           H  
ATOM      9  HB  VAL A   1      44.002 119.483 122.267  1.00  0.00           H  
ATOM     10 HG11 VAL A   1      46.142 118.808 121.644  1.00  0.00           H  
ATOM     11 HG12 VAL A   1      46.137 120.543 121.673  1.00  0.00           H  
ATOM     12 HG13 VAL A   1      46.998 119.751 122.932  1.00  0.00           H  
ATOM     13 HG21 VAL A   1      45.751 118.933 124.735  1.00  0.00           H  
ATOM     14 HG22 VAL A   1      43.952 118.789 124.804  1.00  0.00           H  
ATOM     15 HG23 VAL A   1      44.874 117.696 123.827  1.00  0.00           H  
ATOM     16  H1  VAL A   1      46.371 121.705 123.570  1.00  0.00           H  
ATOM     17  H2  VAL A   1      45.522 121.571 124.954  1.00  0.00           H  
ATOM     18  H3  VAL A   1      45.328 122.928 124.147  1.00  0.00           H  
ATOM     19  N   ASP A   2      42.060 121.639 122.970  1.00  0.00           N  
ATOM     20  CA  ASP A   2      40.604 121.827 123.136  1.00  0.00           C  
ATOM     21  C   ASP A   2      39.882 120.511 123.516  1.00  0.00           C  
ATOM     22  O   ASP A   2      38.755 120.612 123.930  1.00  0.00           O  
ATOM     23  CB  ASP A   2      39.990 122.454 121.820  1.00  0.00           C  
ATOM     24  CG  ASP A   2      40.452 123.889 121.382  1.00  0.00           C  
ATOM     25  OD1 ASP A   2      40.003 124.230 120.236  1.00  0.00           O  
ATOM     26  OD2 ASP A   2      40.885 124.680 122.269  1.00  0.00           O1-
ATOM     27  H   ASP A   2      42.361 121.428 122.030  1.00  0.00           H  
ATOM     28  HA  ASP A   2      40.462 122.561 123.929  1.00  0.00           H  
ATOM     29  HB2 ASP A   2      40.212 121.712 121.055  1.00  0.00           H  
ATOM     30  HB3 ASP A   2      38.902 122.458 121.898  1.00  0.00           H  
ATOM     31  N   SER A   3      40.518 119.337 123.411  1.00  0.00           N  
ATOM     32  CA  SER A   3      39.952 117.973 123.796  1.00  0.00           C  
ATOM     33  C   SER A   3      38.308 117.854 123.509  1.00  0.00           C  
ATOM     34  O   SER A   3      37.628 117.561 124.456  1.00  0.00           O  
ATOM     35  CB  SER A   3      40.341 117.550 125.184  1.00  0.00           C  
ATOM     36  OG  SER A   3      40.251 118.527 126.144  1.00  0.00           O  
ATOM     37  H   SER A   3      41.316 119.363 122.791  1.00  0.00           H  
ATOM     38  HA  SER A   3      40.426 117.378 123.017  1.00  0.00           H  
ATOM     39  HB2 SER A   3      39.725 116.684 125.428  1.00  0.00           H  
ATOM     40  HB3 SER A   3      41.391 117.285 125.049  1.00  0.00           H  
ATOM     41  HG  SER A   3      39.516 119.133 126.025  1.00  0.00           H  
ATOM     42  N   VAL A   4      37.908 118.136 122.256  1.00  0.00           N  
ATOM     43  CA  VAL A   4      36.490 118.228 121.860  1.00  0.00           C  
ATOM     44  C   VAL A   4      35.633 117.063 122.036  1.00  0.00           C  
ATOM     45  O   VAL A   4      34.441 117.197 122.286  1.00  0.00           O  
ATOM     46  CB  VAL A   4      36.570 118.844 120.474  1.00  0.00           C  
ATOM     47  CG1 VAL A   4      35.210 119.208 119.915  1.00  0.00           C  
ATOM     48  CG2 VAL A   4      37.377 120.160 120.460  1.00  0.00           C  
ATOM     49  H   VAL A   4      38.510 118.662 121.639  1.00  0.00           H  
ATOM     50  HA  VAL A   4      36.099 118.964 122.562  1.00  0.00           H  
ATOM     51  HB  VAL A   4      36.952 118.132 119.742  1.00  0.00           H  
ATOM     52 HG11 VAL A   4      34.580 118.343 120.124  1.00  0.00           H  
ATOM     53 HG12 VAL A   4      34.729 120.100 120.316  1.00  0.00           H  
ATOM     54 HG13 VAL A   4      35.249 119.400 118.842  1.00  0.00           H  
ATOM     55 HG21 VAL A   4      38.413 120.066 120.781  1.00  0.00           H  
ATOM     56 HG22 VAL A   4      37.482 120.612 119.474  1.00  0.00           H  
ATOM     57 HG23 VAL A   4      36.862 120.774 121.199  1.00  0.00           H  
ATOM     58  N   TYR A   5      36.238 115.818 122.076  1.00  0.00           N  
ATOM     59  CA  TYR A   5      35.650 114.524 122.278  1.00  0.00           C  
ATOM     60  C   TYR A   5      35.910 113.956 123.665  1.00  0.00           C  
ATOM     61  O   TYR A   5      35.321 112.977 124.077  1.00  0.00           O  
ATOM     62  CB  TYR A   5      35.860 113.464 121.203  1.00  0.00           C  
ATOM     63  CG  TYR A   5      35.419 113.997 119.811  1.00  0.00           C  
ATOM     64  CD1 TYR A   5      34.074 114.276 119.536  1.00  0.00           C  
ATOM     65  CD2 TYR A   5      36.390 114.435 118.885  1.00  0.00           C  
ATOM     66  CE1 TYR A   5      33.554 114.837 118.385  1.00  0.00           C  
ATOM     67  CE2 TYR A   5      35.958 114.921 117.596  1.00  0.00           C  
ATOM     68  CZ  TYR A   5      34.544 115.144 117.359  1.00  0.00           C  
ATOM     69  OH  TYR A   5      34.152 115.810 116.256  1.00  0.00           O  
ATOM     70  H   TYR A   5      37.204 115.779 121.785  1.00  0.00           H  
ATOM     71  HA  TYR A   5      34.576 114.691 122.379  1.00  0.00           H  
ATOM     72  HB2 TYR A   5      36.905 113.158 121.132  1.00  0.00           H  
ATOM     73  HB3 TYR A   5      35.291 112.542 121.320  1.00  0.00           H  
ATOM     74  HD1 TYR A   5      33.386 114.031 120.331  1.00  0.00           H  
ATOM     75  HD2 TYR A   5      37.421 114.313 119.185  1.00  0.00           H  
ATOM     76  HE1 TYR A   5      32.485 114.914 118.246  1.00  0.00           H  
ATOM     77  HE2 TYR A   5      36.733 115.227 116.910  1.00  0.00           H  
ATOM     78  HH  TYR A   5      34.898 116.324 115.937  1.00  0.00           H  
ATOM     79  N   ARG A   6      36.970 114.525 124.283  1.00  0.00           N  
ATOM     80  CA  ARG A   6      37.404 114.132 125.698  1.00  0.00           C  
ATOM     81  C   ARG A   6      36.962 115.111 126.814  1.00  0.00           C  
ATOM     82  O   ARG A   6      37.122 114.944 127.976  1.00  0.00           O  
ATOM     83  CB  ARG A   6      38.930 113.799 125.674  1.00  0.00           C  
ATOM     84  CG  ARG A   6      39.219 112.865 124.531  1.00  0.00           C  
ATOM     85  CD  ARG A   6      40.570 112.191 124.725  1.00  0.00           C  
ATOM     86  NE  ARG A   6      40.772 111.297 123.663  1.00  0.00           N  
ATOM     87  CZ  ARG A   6      41.689 110.327 123.594  1.00  0.00           C  
ATOM     88  NH1 ARG A   6      41.834 109.767 122.462  1.00  0.00           N1+
ATOM     89  NH2 ARG A   6      42.589 109.939 124.516  1.00  0.00           N  
ATOM     90  H   ARG A   6      37.449 115.305 123.857  1.00  0.00           H  
ATOM     91  HA  ARG A   6      36.852 113.210 125.876  1.00  0.00           H  
ATOM     92  HB2 ARG A   6      39.416 114.745 125.433  1.00  0.00           H  
ATOM     93  HB3 ARG A   6      39.205 113.397 126.649  1.00  0.00           H  
ATOM     94  HG2 ARG A   6      38.428 112.140 124.338  1.00  0.00           H  
ATOM     95  HG3 ARG A   6      39.105 113.498 123.651  1.00  0.00           H  
ATOM     96  HD2 ARG A   6      41.409 112.880 124.821  1.00  0.00           H  
ATOM     97  HD3 ARG A   6      40.641 111.692 125.692  1.00  0.00           H  
ATOM     98  HE  ARG A   6      40.246 111.370 122.804  1.00  0.00           H  
ATOM     99 HH11 ARG A   6      41.291 109.946 121.630  1.00  0.00           H  
ATOM    100 HH12 ARG A   6      42.710 109.265 122.438  1.00  0.00           H  
ATOM    101 HH21 ARG A   6      42.602 110.326 125.449  1.00  0.00           H  
ATOM    102 HH22 ARG A   6      43.235 109.207 124.261  1.00  0.00           H  
ATOM    103  N   THR A   7      36.167 116.146 126.434  1.00  0.00           N  
ATOM    104  CA  THR A   7      35.576 117.101 127.351  1.00  0.00           C  
ATOM    105  C   THR A   7      34.207 116.622 127.793  1.00  0.00           C  
ATOM    106  O   THR A   7      33.433 116.016 127.002  1.00  0.00           O  
ATOM    107  CB  THR A   7      35.468 118.461 126.645  1.00  0.00           C  
ATOM    108  CG2 THR A   7      34.644 119.523 127.369  1.00  0.00           C  
ATOM    109  OG1 THR A   7      36.771 119.002 126.594  1.00  0.00           O  
ATOM    110  H   THR A   7      35.828 116.084 125.484  1.00  0.00           H  
ATOM    111  HA  THR A   7      36.221 117.208 128.224  1.00  0.00           H  
ATOM    112  HB  THR A   7      35.084 118.437 125.625  1.00  0.00           H  
ATOM    113  HG1 THR A   7      37.199 118.438 125.947  1.00  0.00           H  
ATOM    114 HG21 THR A   7      33.634 119.128 127.253  1.00  0.00           H  
ATOM    115 HG22 THR A   7      35.075 119.472 128.368  1.00  0.00           H  
ATOM    116 HG23 THR A   7      34.836 120.498 126.922  1.00  0.00           H  
ATOM    117  N   ARG A   8      33.924 116.795 129.073  1.00  0.00           N  
ATOM    118  CA  ARG A   8      32.624 116.577 129.704  1.00  0.00           C  
ATOM    119  C   ARG A   8      31.703 117.784 129.461  1.00  0.00           C  
ATOM    120  O   ARG A   8      31.918 118.907 129.962  1.00  0.00           O  
ATOM    121  CB  ARG A   8      32.916 116.172 131.149  1.00  0.00           C  
ATOM    122  CG  ARG A   8      31.594 115.794 132.010  1.00  0.00           C  
ATOM    123  CD  ARG A   8      31.918 115.302 133.401  1.00  0.00           C  
ATOM    124  NE  ARG A   8      32.351 113.909 133.364  1.00  0.00           N  
ATOM    125  CZ  ARG A   8      32.262 112.852 134.141  1.00  0.00           C  
ATOM    126  NH1 ARG A   8      32.880 111.745 133.769  1.00  0.00           N1+
ATOM    127  NH2 ARG A   8      31.487 112.860 135.196  1.00  0.00           N  
ATOM    128  H   ARG A   8      34.669 117.011 129.720  1.00  0.00           H  
ATOM    129  HA  ARG A   8      32.131 115.669 129.358  1.00  0.00           H  
ATOM    130  HB2 ARG A   8      33.654 115.369 131.182  1.00  0.00           H  
ATOM    131  HB3 ARG A   8      33.418 117.022 131.614  1.00  0.00           H  
ATOM    132  HG2 ARG A   8      30.879 116.617 132.024  1.00  0.00           H  
ATOM    133  HG3 ARG A   8      31.060 115.013 131.466  1.00  0.00           H  
ATOM    134  HD2 ARG A   8      32.762 115.846 133.823  1.00  0.00           H  
ATOM    135  HD3 ARG A   8      31.008 115.423 133.989  1.00  0.00           H  
ATOM    136  HE  ARG A   8      32.975 113.670 132.607  1.00  0.00           H  
ATOM    137 HH11 ARG A   8      33.439 111.840 132.932  1.00  0.00           H  
ATOM    138 HH12 ARG A   8      32.686 110.872 134.238  1.00  0.00           H  
ATOM    139 HH21 ARG A   8      31.288 113.793 135.527  1.00  0.00           H  
ATOM    140 HH22 ARG A   8      31.815 112.261 135.940  1.00  0.00           H  
ATOM    141  N   SER A   9      30.610 117.567 128.757  1.00  0.00           N  
ATOM    142  CA  SER A   9      29.488 118.525 128.680  1.00  0.00           C  
ATOM    143  C   SER A   9      28.775 118.606 129.967  1.00  0.00           C  
ATOM    144  O   SER A   9      28.286 117.572 130.539  1.00  0.00           O  
ATOM    145  CB  SER A   9      28.429 118.168 127.584  1.00  0.00           C  
ATOM    146  OG  SER A   9      28.916 117.999 126.292  1.00  0.00           O  
ATOM    147  H   SER A   9      30.568 116.730 128.193  1.00  0.00           H  
ATOM    148  HA  SER A   9      29.870 119.520 128.453  1.00  0.00           H  
ATOM    149  HB2 SER A   9      27.950 117.218 127.824  1.00  0.00           H  
ATOM    150  HB3 SER A   9      27.681 118.960 127.555  1.00  0.00           H  
ATOM    151  HG  SER A   9      29.543 117.273 126.322  1.00  0.00           H  
ATOM    152  N   LEU A  10      28.743 119.817 130.549  1.00  0.00           N  
ATOM    153  CA  LEU A  10      28.365 120.026 131.919  1.00  0.00           C  
ATOM    154  C   LEU A  10      26.882 119.789 132.203  1.00  0.00           C  
ATOM    155  O   LEU A  10      26.049 120.051 131.317  1.00  0.00           O  
ATOM    156  CB  LEU A  10      28.761 121.374 132.477  1.00  0.00           C  
ATOM    157  CG  LEU A  10      30.122 121.963 132.143  1.00  0.00           C  
ATOM    158  CD1 LEU A  10      30.181 123.307 132.935  1.00  0.00           C  
ATOM    159  CD2 LEU A  10      31.158 121.026 132.737  1.00  0.00           C  
ATOM    160  H   LEU A  10      29.147 120.592 130.043  1.00  0.00           H  
ATOM    161  HA  LEU A  10      28.998 119.340 132.483  1.00  0.00           H  
ATOM    162  HB2 LEU A  10      28.036 122.100 132.109  1.00  0.00           H  
ATOM    163  HB3 LEU A  10      28.664 121.375 133.563  1.00  0.00           H  
ATOM    164  HG  LEU A  10      30.177 122.112 131.065  1.00  0.00           H  
ATOM    165 HD11 LEU A  10      30.163 123.066 133.998  1.00  0.00           H  
ATOM    166 HD12 LEU A  10      31.068 123.880 132.666  1.00  0.00           H  
ATOM    167 HD13 LEU A  10      29.278 123.917 132.906  1.00  0.00           H  
ATOM    168 HD21 LEU A  10      31.036 120.971 133.818  1.00  0.00           H  
ATOM    169 HD22 LEU A  10      30.927 120.058 132.292  1.00  0.00           H  
ATOM    170 HD23 LEU A  10      32.106 121.418 132.366  1.00  0.00           H  
ATOM    171  N   GLY A  11      26.576 119.318 133.391  1.00  0.00           N  
ATOM    172  CA  GLY A  11      25.331 118.735 133.740  1.00  0.00           C  
ATOM    173  C   GLY A  11      25.198 117.294 133.339  1.00  0.00           C  
ATOM    174  O   GLY A  11      24.535 116.548 134.055  1.00  0.00           O  
ATOM    175  H   GLY A  11      27.371 119.199 134.001  1.00  0.00           H  
ATOM    176  HA2 GLY A  11      25.283 118.788 134.827  1.00  0.00           H  
ATOM    177  HA3 GLY A  11      24.457 119.288 133.397  1.00  0.00           H  
ATOM    178  N   VAL A  12      25.696 116.701 132.259  1.00  0.00           N  
ATOM    179  CA  VAL A  12      25.636 115.236 132.000  1.00  0.00           C  
ATOM    180  C   VAL A  12      26.778 114.606 132.816  1.00  0.00           C  
ATOM    181  O   VAL A  12      27.956 114.904 132.647  1.00  0.00           O  
ATOM    182  CB  VAL A  12      25.826 115.004 130.425  1.00  0.00           C  
ATOM    183  CG1 VAL A  12      25.667 113.517 130.147  1.00  0.00           C  
ATOM    184  CG2 VAL A  12      24.660 115.711 129.716  1.00  0.00           C  
ATOM    185  H   VAL A  12      26.238 117.233 131.593  1.00  0.00           H  
ATOM    186  HA  VAL A  12      24.743 114.716 132.345  1.00  0.00           H  
ATOM    187  HB  VAL A  12      26.793 115.358 130.067  1.00  0.00           H  
ATOM    188 HG11 VAL A  12      24.714 113.169 130.545  1.00  0.00           H  
ATOM    189 HG12 VAL A  12      25.763 113.302 129.082  1.00  0.00           H  
ATOM    190 HG13 VAL A  12      26.461 112.973 130.660  1.00  0.00           H  
ATOM    191 HG21 VAL A  12      24.670 116.742 130.067  1.00  0.00           H  
ATOM    192 HG22 VAL A  12      24.797 115.703 128.634  1.00  0.00           H  
ATOM    193 HG23 VAL A  12      23.728 115.202 129.961  1.00  0.00           H  
ATOM    194  N   ALA A  13      26.427 113.747 133.713  1.00  0.00           N  
ATOM    195  CA  ALA A  13      27.332 113.133 134.681  1.00  0.00           C  
ATOM    196  C   ALA A  13      28.211 111.980 134.199  1.00  0.00           C  
ATOM    197  O   ALA A  13      28.808 111.193 134.956  1.00  0.00           O  
ATOM    198  CB  ALA A  13      26.511 112.715 135.942  1.00  0.00           C  
ATOM    199  H   ALA A  13      25.441 113.547 133.801  1.00  0.00           H  
ATOM    200  HA  ALA A  13      27.917 113.967 135.066  1.00  0.00           H  
ATOM    201  HB1 ALA A  13      27.075 111.969 136.501  1.00  0.00           H  
ATOM    202  HB2 ALA A  13      26.295 113.544 136.616  1.00  0.00           H  
ATOM    203  HB3 ALA A  13      25.567 112.236 135.684  1.00  0.00           H  
ATOM    204  N   ALA A  14      28.378 111.853 132.908  1.00  0.00           N  
ATOM    205  CA  ALA A  14      29.487 111.100 132.199  1.00  0.00           C  
ATOM    206  C   ALA A  14      29.753 111.732 130.767  1.00  0.00           C  
ATOM    207  O   ALA A  14      29.044 112.618 130.358  1.00  0.00           O  
ATOM    208  CB  ALA A  14      28.959 109.734 132.016  1.00  0.00           C  
ATOM    209  H   ALA A  14      27.796 112.473 132.361  1.00  0.00           H  
ATOM    210  HA  ALA A  14      30.413 111.120 132.773  1.00  0.00           H  
ATOM    211  HB1 ALA A  14      28.153 109.650 131.286  1.00  0.00           H  
ATOM    212  HB2 ALA A  14      29.730 108.999 131.792  1.00  0.00           H  
ATOM    213  HB3 ALA A  14      28.640 109.415 133.008  1.00  0.00           H  
ATOM    214  N   GLU A  15      30.768 111.258 130.029  1.00  0.00           N  
ATOM    215  CA  GLU A  15      31.078 111.781 128.683  1.00  0.00           C  
ATOM    216  C   GLU A  15      31.312 110.692 127.613  1.00  0.00           C  
ATOM    217  O   GLU A  15      31.195 110.976 126.450  1.00  0.00           O  
ATOM    218  CB  GLU A  15      32.368 112.631 128.780  1.00  0.00           C  
ATOM    219  CG  GLU A  15      33.729 112.089 128.999  1.00  0.00           C  
ATOM    220  CD  GLU A  15      33.699 111.484 130.396  1.00  0.00           C  
ATOM    221  OE1 GLU A  15      33.306 110.346 130.728  1.00  0.00           O  
ATOM    222  OE2 GLU A  15      34.010 112.261 131.312  1.00  0.00           O1-
ATOM    223  H   GLU A  15      31.299 110.475 130.383  1.00  0.00           H  
ATOM    224  HA  GLU A  15      30.288 112.433 128.310  1.00  0.00           H  
ATOM    225  HB2 GLU A  15      32.316 113.001 127.756  1.00  0.00           H  
ATOM    226  HB3 GLU A  15      32.176 113.511 129.394  1.00  0.00           H  
ATOM    227  HG2 GLU A  15      34.028 111.332 128.273  1.00  0.00           H  
ATOM    228  HG3 GLU A  15      34.447 112.905 128.913  1.00  0.00           H  
ATOM    229  N   GLY A  16      31.451 109.435 128.038  1.00  0.00           N  
ATOM    230  CA  GLY A  16      31.402 108.268 127.134  1.00  0.00           C  
ATOM    231  C   GLY A  16      32.678 108.013 126.284  1.00  0.00           C  
ATOM    232  O   GLY A  16      33.766 108.491 126.620  1.00  0.00           O  
ATOM    233  H   GLY A  16      31.611 109.374 129.034  1.00  0.00           H  
ATOM    234  HA2 GLY A  16      31.191 107.378 127.728  1.00  0.00           H  
ATOM    235  HA3 GLY A  16      30.563 108.376 126.448  1.00  0.00           H  
ATOM    236  N   ILE A  17      32.546 107.172 125.227  1.00  0.00           N  
ATOM    237  CA  ILE A  17      33.636 106.711 124.322  1.00  0.00           C  
ATOM    238  C   ILE A  17      34.370 107.890 123.653  1.00  0.00           C  
ATOM    239  O   ILE A  17      33.692 108.906 123.345  1.00  0.00           O  
ATOM    240  CB  ILE A  17      33.032 105.813 123.242  1.00  0.00           C  
ATOM    241  CG1 ILE A  17      32.206 104.673 123.863  1.00  0.00           C  
ATOM    242  CG2 ILE A  17      34.165 105.361 122.337  1.00  0.00           C  
ATOM    243  CD1 ILE A  17      31.292 103.975 122.868  1.00  0.00           C  
ATOM    244  H   ILE A  17      31.609 106.839 125.050  1.00  0.00           H  
ATOM    245  HA  ILE A  17      34.409 106.266 124.950  1.00  0.00           H  
ATOM    246  HB  ILE A  17      32.343 106.377 122.613  1.00  0.00           H  
ATOM    247 HG12 ILE A  17      32.877 103.893 124.223  1.00  0.00           H  
ATOM    248 HG13 ILE A  17      31.482 105.060 124.579  1.00  0.00           H  
ATOM    249 HG21 ILE A  17      34.348 106.011 121.481  1.00  0.00           H  
ATOM    250 HG22 ILE A  17      35.098 105.253 122.892  1.00  0.00           H  
ATOM    251 HG23 ILE A  17      33.847 104.407 121.918  1.00  0.00           H  
ATOM    252 HD11 ILE A  17      30.511 103.484 123.451  1.00  0.00           H  
ATOM    253 HD12 ILE A  17      30.891 104.726 122.188  1.00  0.00           H  
ATOM    254 HD13 ILE A  17      31.791 103.261 122.214  1.00  0.00           H  
ATOM    255  N   PRO A  18      35.701 107.984 123.610  1.00  0.00           N  
ATOM    256  CA  PRO A  18      36.457 109.175 123.091  1.00  0.00           C  
ATOM    257  C   PRO A  18      36.710 108.938 121.543  1.00  0.00           C  
ATOM    258  O   PRO A  18      36.339 107.952 120.908  1.00  0.00           O  
ATOM    259  CB  PRO A  18      37.710 109.223 123.988  1.00  0.00           C  
ATOM    260  CG  PRO A  18      38.040 107.820 124.345  1.00  0.00           C  
ATOM    261  CD  PRO A  18      36.622 107.232 124.517  1.00  0.00           C  
ATOM    262  HA  PRO A  18      36.031 110.173 123.192  1.00  0.00           H  
ATOM    263  HB2 PRO A  18      38.504 109.732 123.440  1.00  0.00           H  
ATOM    264  HB3 PRO A  18      37.613 109.854 124.871  1.00  0.00           H  
ATOM    265  HG2 PRO A  18      38.528 107.512 123.420  1.00  0.00           H  
ATOM    266  HG3 PRO A  18      38.674 107.869 125.230  1.00  0.00           H  
ATOM    267  HD2 PRO A  18      36.755 106.196 124.206  1.00  0.00           H  
ATOM    268  HD3 PRO A  18      36.300 107.226 125.558  1.00  0.00           H  
ATOM    269  N   ASP A  19      37.384 109.846 120.913  1.00  0.00           N  
ATOM    270  CA  ASP A  19      38.213 109.678 119.748  1.00  0.00           C  
ATOM    271  C   ASP A  19      39.401 108.695 120.038  1.00  0.00           C  
ATOM    272  O   ASP A  19      40.566 109.102 119.960  1.00  0.00           O  
ATOM    273  CB  ASP A  19      38.698 111.007 119.198  1.00  0.00           C  
ATOM    274  CG  ASP A  19      39.460 111.942 120.081  1.00  0.00           C  
ATOM    275  OD1 ASP A  19      39.703 113.056 119.626  1.00  0.00           O  
ATOM    276  OD2 ASP A  19      39.705 111.584 121.258  1.00  0.00           O1-
ATOM    277  H   ASP A  19      37.678 110.663 121.429  1.00  0.00           H  
ATOM    278  HA  ASP A  19      37.542 109.216 119.024  1.00  0.00           H  
ATOM    279  HB2 ASP A  19      39.343 110.750 118.357  1.00  0.00           H  
ATOM    280  HB3 ASP A  19      37.826 111.552 118.837  1.00  0.00           H  
ATOM    281  N   GLN A  20      39.083 107.454 120.499  1.00  0.00           N  
ATOM    282  CA  GLN A  20      40.150 106.509 120.854  1.00  0.00           C  
ATOM    283  C   GLN A  20      41.202 106.081 119.864  1.00  0.00           C  
ATOM    284  O   GLN A  20      42.278 105.702 120.287  1.00  0.00           O  
ATOM    285  CB  GLN A  20      39.504 105.128 121.360  1.00  0.00           C  
ATOM    286  CG  GLN A  20      38.661 104.504 120.292  1.00  0.00           C  
ATOM    287  CD  GLN A  20      37.588 103.572 120.939  1.00  0.00           C  
ATOM    288  NE2 GLN A  20      36.387 103.476 120.417  1.00  0.00           N  
ATOM    289  OE1 GLN A  20      37.804 102.905 121.937  1.00  0.00           O  
ATOM    290  H   GLN A  20      38.091 107.268 120.463  1.00  0.00           H  
ATOM    291  HA  GLN A  20      40.701 106.985 121.666  1.00  0.00           H  
ATOM    292  HB2 GLN A  20      40.300 104.457 121.682  1.00  0.00           H  
ATOM    293  HB3 GLN A  20      38.970 105.241 122.303  1.00  0.00           H  
ATOM    294  HG2 GLN A  20      38.184 105.347 119.792  1.00  0.00           H  
ATOM    295  HG3 GLN A  20      39.237 103.942 119.558  1.00  0.00           H  
ATOM    296 HE21 GLN A  20      35.677 102.981 120.937  1.00  0.00           H  
ATOM    297 HE22 GLN A  20      36.114 104.049 119.631  1.00  0.00           H  
ATOM    298  N   TYR A  21      40.979 106.070 118.557  1.00  0.00           N  
ATOM    299  CA  TYR A  21      41.981 105.583 117.576  1.00  0.00           C  
ATOM    300  C   TYR A  21      42.995 106.748 117.473  1.00  0.00           C  
ATOM    301  O   TYR A  21      44.120 106.486 116.870  1.00  0.00           O  
ATOM    302  CB  TYR A  21      41.228 105.297 116.277  1.00  0.00           C  
ATOM    303  CG  TYR A  21      40.434 104.040 116.434  1.00  0.00           C  
ATOM    304  CD1 TYR A  21      39.082 104.066 116.820  1.00  0.00           C  
ATOM    305  CD2 TYR A  21      41.151 102.871 116.485  1.00  0.00           C  
ATOM    306  CE1 TYR A  21      38.392 102.838 116.979  1.00  0.00           C  
ATOM    307  CE2 TYR A  21      40.537 101.670 116.826  1.00  0.00           C  
ATOM    308  CZ  TYR A  21      39.132 101.609 116.996  1.00  0.00           C  
ATOM    309  OH  TYR A  21      38.532 100.441 117.184  1.00  0.00           O  
ATOM    310  H   TYR A  21      40.023 106.151 118.241  1.00  0.00           H  
ATOM    311  HA  TYR A  21      42.546 104.720 117.930  1.00  0.00           H  
ATOM    312  HB2 TYR A  21      40.642 106.099 115.828  1.00  0.00           H  
ATOM    313  HB3 TYR A  21      42.057 105.045 115.617  1.00  0.00           H  
ATOM    314  HD1 TYR A  21      38.588 105.019 116.942  1.00  0.00           H  
ATOM    315  HD2 TYR A  21      42.215 102.874 116.298  1.00  0.00           H  
ATOM    316  HE1 TYR A  21      37.335 102.875 117.200  1.00  0.00           H  
ATOM    317  HE2 TYR A  21      41.022 100.705 116.832  1.00  0.00           H  
ATOM    318  HH  TYR A  21      37.572 100.463 117.194  1.00  0.00           H  
ATOM    319  N   ALA A  22      42.802 107.983 118.013  1.00  0.00           N  
ATOM    320  CA  ALA A  22      43.721 109.030 117.849  1.00  0.00           C  
ATOM    321  C   ALA A  22      45.073 108.801 118.515  1.00  0.00           C  
ATOM    322  O   ALA A  22      46.113 109.319 118.143  1.00  0.00           O  
ATOM    323  CB  ALA A  22      43.097 110.293 118.440  1.00  0.00           C  
ATOM    324  H   ALA A  22      41.990 108.066 118.609  1.00  0.00           H  
ATOM    325  HA  ALA A  22      43.901 109.201 116.788  1.00  0.00           H  
ATOM    326  HB1 ALA A  22      43.270 110.342 119.515  1.00  0.00           H  
ATOM    327  HB2 ALA A  22      43.520 111.195 117.997  1.00  0.00           H  
ATOM    328  HB3 ALA A  22      42.032 110.271 118.208  1.00  0.00           H  
ATOM    329  N   ASP A  23      45.167 107.866 119.506  1.00  0.00           N  
ATOM    330  CA  ASP A  23      46.432 107.662 120.219  1.00  0.00           C  
ATOM    331  C   ASP A  23      47.355 106.598 119.623  1.00  0.00           C  
ATOM    332  O   ASP A  23      48.453 106.418 120.097  1.00  0.00           O  
ATOM    333  CB  ASP A  23      46.005 107.369 121.663  1.00  0.00           C  
ATOM    334  CG  ASP A  23      45.123 108.413 122.336  1.00  0.00           C  
ATOM    335  OD1 ASP A  23      44.260 107.952 123.163  1.00  0.00           O  
ATOM    336  OD2 ASP A  23      45.225 109.552 121.900  1.00  0.00           O1-
ATOM    337  H   ASP A  23      44.342 107.376 119.821  1.00  0.00           H  
ATOM    338  HA  ASP A  23      46.932 108.631 120.213  1.00  0.00           H  
ATOM    339  HB2 ASP A  23      45.567 106.372 121.706  1.00  0.00           H  
ATOM    340  HB3 ASP A  23      46.911 107.244 122.257  1.00  0.00           H  
ATOM    341  N   GLY A  24      47.010 106.053 118.500  1.00  0.00           N  
ATOM    342  CA  GLY A  24      47.856 105.098 117.733  1.00  0.00           C  
ATOM    343  C   GLY A  24      48.075 103.763 118.392  1.00  0.00           C  
ATOM    344  O   GLY A  24      48.375 102.819 117.625  1.00  0.00           O  
ATOM    345  H   GLY A  24      46.015 106.146 118.354  1.00  0.00           H  
ATOM    346  HA2 GLY A  24      47.482 104.783 116.759  1.00  0.00           H  
ATOM    347  HA3 GLY A  24      48.866 105.505 117.678  1.00  0.00           H  
ATOM    348  N   GLU A  25      47.940 103.581 119.672  1.00  0.00           N  
ATOM    349  CA  GLU A  25      48.226 102.413 120.414  1.00  0.00           C  
ATOM    350  C   GLU A  25      47.406 101.116 120.128  1.00  0.00           C  
ATOM    351  O   GLU A  25      48.041 100.071 120.128  1.00  0.00           O  
ATOM    352  CB  GLU A  25      48.099 102.745 121.952  1.00  0.00           C  
ATOM    353  CG  GLU A  25      49.237 103.680 122.394  1.00  0.00           C  
ATOM    354  CD  GLU A  25      50.629 103.043 122.280  1.00  0.00           C  
ATOM    355  OE1 GLU A  25      51.239 103.434 121.281  1.00  0.00           O  
ATOM    356  OE2 GLU A  25      51.118 102.313 123.191  1.00  0.00           O1-
ATOM    357  H   GLU A  25      47.828 104.442 120.190  1.00  0.00           H  
ATOM    358  HA  GLU A  25      49.232 102.099 120.131  1.00  0.00           H  
ATOM    359  HB2 GLU A  25      47.138 103.202 122.193  1.00  0.00           H  
ATOM    360  HB3 GLU A  25      48.243 101.820 122.511  1.00  0.00           H  
ATOM    361  HG2 GLU A  25      49.243 104.546 121.733  1.00  0.00           H  
ATOM    362  HG3 GLU A  25      49.088 103.951 123.440  1.00  0.00           H  
ATOM    363  N   ALA A  26      46.157 101.134 119.719  1.00  0.00           N  
ATOM    364  CA  ALA A  26      45.500 100.003 118.970  1.00  0.00           C  
ATOM    365  C   ALA A  26      46.075  99.824 117.554  1.00  0.00           C  
ATOM    366  O   ALA A  26      46.494  98.718 117.147  1.00  0.00           O  
ATOM    367  CB  ALA A  26      43.995 100.205 119.019  1.00  0.00           C  
ATOM    368  H   ALA A  26      45.679 102.023 119.685  1.00  0.00           H  
ATOM    369  HA  ALA A  26      45.736  99.083 119.505  1.00  0.00           H  
ATOM    370  HB1 ALA A  26      43.581  99.330 118.520  1.00  0.00           H  
ATOM    371  HB2 ALA A  26      43.570 100.107 120.017  1.00  0.00           H  
ATOM    372  HB3 ALA A  26      43.740 101.154 118.546  1.00  0.00           H  
ATOM    373  N   ALA A  27      46.056 100.919 116.708  1.00  0.00           N  
ATOM    374  CA  ALA A  27      46.264 100.894 115.224  1.00  0.00           C  
ATOM    375  C   ALA A  27      47.729 100.454 114.883  1.00  0.00           C  
ATOM    376  O   ALA A  27      47.925  99.713 113.907  1.00  0.00           O  
ATOM    377  CB  ALA A  27      46.081 102.337 114.725  1.00  0.00           C  
ATOM    378  H   ALA A  27      45.699 101.810 117.024  1.00  0.00           H  
ATOM    379  HA  ALA A  27      45.558 100.207 114.758  1.00  0.00           H  
ATOM    380  HB1 ALA A  27      46.883 103.028 114.987  1.00  0.00           H  
ATOM    381  HB2 ALA A  27      45.812 102.363 113.670  1.00  0.00           H  
ATOM    382  HB3 ALA A  27      45.222 102.813 115.199  1.00  0.00           H  
ATOM    383  N   ARG A  28      48.755 100.732 115.737  1.00  0.00           N  
ATOM    384  CA  ARG A  28      50.160 100.200 115.417  1.00  0.00           C  
ATOM    385  C   ARG A  28      50.265  98.705 115.503  1.00  0.00           C  
ATOM    386  O   ARG A  28      51.181  98.073 114.984  1.00  0.00           O  
ATOM    387  CB  ARG A  28      51.284 100.917 116.226  1.00  0.00           C  
ATOM    388  CG  ARG A  28      51.294 100.847 117.780  1.00  0.00           C  
ATOM    389  CD  ARG A  28      52.420 101.720 118.424  1.00  0.00           C  
ATOM    390  NE  ARG A  28      52.543 101.481 119.875  1.00  0.00           N  
ATOM    391  CZ  ARG A  28      52.888 100.331 120.496  1.00  0.00           C  
ATOM    392  NH1 ARG A  28      53.381  99.287 119.892  1.00  0.00           N1+
ATOM    393  NH2 ARG A  28      52.796 100.311 121.800  1.00  0.00           N  
ATOM    394  H   ARG A  28      48.513 101.445 116.410  1.00  0.00           H  
ATOM    395  HA  ARG A  28      50.388 100.310 114.356  1.00  0.00           H  
ATOM    396  HB2 ARG A  28      52.254 100.594 115.848  1.00  0.00           H  
ATOM    397  HB3 ARG A  28      51.318 101.956 115.895  1.00  0.00           H  
ATOM    398  HG2 ARG A  28      50.308 101.225 118.050  1.00  0.00           H  
ATOM    399  HG3 ARG A  28      51.351  99.803 118.090  1.00  0.00           H  
ATOM    400  HD2 ARG A  28      53.318 101.574 117.823  1.00  0.00           H  
ATOM    401  HD3 ARG A  28      52.084 102.739 118.229  1.00  0.00           H  
ATOM    402  HE  ARG A  28      52.302 102.293 120.425  1.00  0.00           H  
ATOM    403 HH11 ARG A  28      53.436  99.391 118.888  1.00  0.00           H  
ATOM    404 HH12 ARG A  28      53.827  98.566 120.443  1.00  0.00           H  
ATOM    405 HH21 ARG A  28      52.310 100.993 122.365  1.00  0.00           H  
ATOM    406 HH22 ARG A  28      53.202  99.558 122.336  1.00  0.00           H  
ATOM    407  N   VAL A  29      49.267  98.052 116.066  1.00  0.00           N  
ATOM    408  CA  VAL A  29      49.404  96.596 116.264  1.00  0.00           C  
ATOM    409  C   VAL A  29      48.111  95.819 115.864  1.00  0.00           C  
ATOM    410  O   VAL A  29      48.028  94.622 116.181  1.00  0.00           O  
ATOM    411  CB  VAL A  29      49.879  96.282 117.702  1.00  0.00           C  
ATOM    412  CG1 VAL A  29      51.401  96.446 118.016  1.00  0.00           C  
ATOM    413  CG2 VAL A  29      49.140  97.043 118.823  1.00  0.00           C  
ATOM    414  H   VAL A  29      48.495  98.458 116.575  1.00  0.00           H  
ATOM    415  HA  VAL A  29      50.130  96.084 115.632  1.00  0.00           H  
ATOM    416  HB  VAL A  29      49.689  95.226 117.892  1.00  0.00           H  
ATOM    417 HG11 VAL A  29      52.027  96.102 117.192  1.00  0.00           H  
ATOM    418 HG12 VAL A  29      51.635  97.511 118.027  1.00  0.00           H  
ATOM    419 HG13 VAL A  29      51.679  95.911 118.923  1.00  0.00           H  
ATOM    420 HG21 VAL A  29      48.113  97.020 118.456  1.00  0.00           H  
ATOM    421 HG22 VAL A  29      49.472  96.490 119.701  1.00  0.00           H  
ATOM    422 HG23 VAL A  29      49.594  98.031 118.893  1.00  0.00           H  
ATOM    423  N   TRP A  30      47.254  96.424 115.014  1.00  0.00           N  
ATOM    424  CA  TRP A  30      45.938  95.883 114.510  1.00  0.00           C  
ATOM    425  C   TRP A  30      46.090  94.571 113.761  1.00  0.00           C  
ATOM    426  O   TRP A  30      45.272  93.690 113.996  1.00  0.00           O  
ATOM    427  CB  TRP A  30      45.175  96.921 113.766  1.00  0.00           C  
ATOM    428  CG  TRP A  30      43.687  96.712 113.655  1.00  0.00           C  
ATOM    429  CD1 TRP A  30      42.905  96.130 112.626  1.00  0.00           C  
ATOM    430  CD2 TRP A  30      42.769  96.911 114.684  1.00  0.00           C  
ATOM    431  CE2 TRP A  30      41.432  96.606 114.276  1.00  0.00           C  
ATOM    432  CE3 TRP A  30      42.905  97.196 116.085  1.00  0.00           C  
ATOM    433  NE1 TRP A  30      41.580  96.141 112.995  1.00  0.00           N  
ATOM    434  CZ2 TRP A  30      40.383  96.471 115.187  1.00  0.00           C  
ATOM    435  CZ3 TRP A  30      41.835  97.225 117.024  1.00  0.00           C  
ATOM    436  CH2 TRP A  30      40.543  96.739 116.546  1.00  0.00           C  
ATOM    437  H   TRP A  30      47.285  97.430 114.930  1.00  0.00           H  
ATOM    438  HA  TRP A  30      45.378  95.606 115.403  1.00  0.00           H  
ATOM    439  HB2 TRP A  30      45.246  97.846 114.339  1.00  0.00           H  
ATOM    440  HB3 TRP A  30      45.636  97.103 112.795  1.00  0.00           H  
ATOM    441  HD1 TRP A  30      43.349  95.708 111.737  1.00  0.00           H  
ATOM    442  HE1 TRP A  30      40.922  95.617 112.435  1.00  0.00           H  
ATOM    443  HE3 TRP A  30      43.867  97.490 116.480  1.00  0.00           H  
ATOM    444  HZ2 TRP A  30      39.485  96.208 114.648  1.00  0.00           H  
ATOM    445  HZ3 TRP A  30      41.932  97.404 118.085  1.00  0.00           H  
ATOM    446  HH2 TRP A  30      39.692  96.806 117.207  1.00  0.00           H  
ATOM    447  N   GLN A  31      47.143  94.371 112.947  1.00  0.00           N  
ATOM    448  CA  GLN A  31      47.433  93.055 112.338  1.00  0.00           C  
ATOM    449  C   GLN A  31      47.969  91.933 113.246  1.00  0.00           C  
ATOM    450  O   GLN A  31      47.715  90.762 112.936  1.00  0.00           O  
ATOM    451  CB  GLN A  31      48.555  93.188 111.261  1.00  0.00           C  
ATOM    452  CG  GLN A  31      48.105  93.949 109.941  1.00  0.00           C  
ATOM    453  CD  GLN A  31      48.356  95.454 109.892  1.00  0.00           C  
ATOM    454  NE2 GLN A  31      48.352  96.058 108.732  1.00  0.00           N  
ATOM    455  OE1 GLN A  31      48.774  96.060 110.854  1.00  0.00           O  
ATOM    456  H   GLN A  31      47.874  95.067 112.901  1.00  0.00           H  
ATOM    457  HA  GLN A  31      46.535  92.649 111.873  1.00  0.00           H  
ATOM    458  HB2 GLN A  31      49.513  93.522 111.657  1.00  0.00           H  
ATOM    459  HB3 GLN A  31      48.757  92.163 110.950  1.00  0.00           H  
ATOM    460  HG2 GLN A  31      48.536  93.445 109.076  1.00  0.00           H  
ATOM    461  HG3 GLN A  31      47.031  93.812 109.812  1.00  0.00           H  
ATOM    462 HE21 GLN A  31      48.439  97.064 108.741  1.00  0.00           H  
ATOM    463 HE22 GLN A  31      47.957  95.562 107.946  1.00  0.00           H  
ATOM    464  N   LEU A  32      48.743  92.241 114.336  1.00  0.00           N  
ATOM    465  CA  LEU A  32      49.134  91.290 115.433  1.00  0.00           C  
ATOM    466  C   LEU A  32      47.902  90.962 116.237  1.00  0.00           C  
ATOM    467  O   LEU A  32      47.727  89.811 116.641  1.00  0.00           O  
ATOM    468  CB  LEU A  32      50.239  91.950 116.321  1.00  0.00           C  
ATOM    469  CG  LEU A  32      51.507  92.256 115.532  1.00  0.00           C  
ATOM    470  CD1 LEU A  32      52.486  92.853 116.532  1.00  0.00           C  
ATOM    471  CD2 LEU A  32      51.996  91.061 114.864  1.00  0.00           C  
ATOM    472  H   LEU A  32      48.898  93.204 114.596  1.00  0.00           H  
ATOM    473  HA  LEU A  32      49.556  90.336 115.116  1.00  0.00           H  
ATOM    474  HB2 LEU A  32      49.854  92.899 116.695  1.00  0.00           H  
ATOM    475  HB3 LEU A  32      50.487  91.191 117.062  1.00  0.00           H  
ATOM    476  HG  LEU A  32      51.244  93.022 114.804  1.00  0.00           H  
ATOM    477 HD11 LEU A  32      52.274  93.847 116.927  1.00  0.00           H  
ATOM    478 HD12 LEU A  32      52.486  92.315 117.480  1.00  0.00           H  
ATOM    479 HD13 LEU A  32      53.483  92.703 116.118  1.00  0.00           H  
ATOM    480 HD21 LEU A  32      53.056  91.180 114.639  1.00  0.00           H  
ATOM    481 HD22 LEU A  32      52.077  90.287 115.626  1.00  0.00           H  
ATOM    482 HD23 LEU A  32      51.495  90.932 113.904  1.00  0.00           H  
ATOM    483  N   TYR A  33      46.986  91.976 116.287  1.00  0.00           N  
ATOM    484  CA  TYR A  33      45.745  91.866 117.014  1.00  0.00           C  
ATOM    485  C   TYR A  33      44.659  90.997 116.265  1.00  0.00           C  
ATOM    486  O   TYR A  33      44.013  90.101 116.921  1.00  0.00           O  
ATOM    487  CB  TYR A  33      45.244  93.227 117.395  1.00  0.00           C  
ATOM    488  CG  TYR A  33      43.896  93.315 117.979  1.00  0.00           C  
ATOM    489  CD1 TYR A  33      42.959  93.968 117.212  1.00  0.00           C  
ATOM    490  CD2 TYR A  33      43.624  92.767 119.205  1.00  0.00           C  
ATOM    491  CE1 TYR A  33      41.636  93.943 117.683  1.00  0.00           C  
ATOM    492  CE2 TYR A  33      42.291  92.796 119.692  1.00  0.00           C  
ATOM    493  CZ  TYR A  33      41.300  93.515 118.974  1.00  0.00           C  
ATOM    494  OH  TYR A  33      40.034  93.645 119.490  1.00  0.00           O  
ATOM    495  H   TYR A  33      47.257  92.931 116.095  1.00  0.00           H  
ATOM    496  HA  TYR A  33      45.805  91.361 117.978  1.00  0.00           H  
ATOM    497  HB2 TYR A  33      45.956  93.658 118.098  1.00  0.00           H  
ATOM    498  HB3 TYR A  33      45.245  93.809 116.473  1.00  0.00           H  
ATOM    499  HD1 TYR A  33      43.179  94.388 116.242  1.00  0.00           H  
ATOM    500  HD2 TYR A  33      44.374  92.224 119.761  1.00  0.00           H  
ATOM    501  HE1 TYR A  33      40.877  94.356 117.036  1.00  0.00           H  
ATOM    502  HE2 TYR A  33      42.041  92.415 120.671  1.00  0.00           H  
ATOM    503  HH  TYR A  33      39.404  94.118 118.941  1.00  0.00           H  
ATOM    504  N   ILE A  34      44.509  91.180 114.942  1.00  0.00           N  
ATOM    505  CA  ILE A  34      43.797  90.339 114.009  1.00  0.00           C  
ATOM    506  C   ILE A  34      44.400  88.926 114.087  1.00  0.00           C  
ATOM    507  O   ILE A  34      43.600  87.987 114.144  1.00  0.00           O  
ATOM    508  CB  ILE A  34      43.841  90.853 112.514  1.00  0.00           C  
ATOM    509  CG1 ILE A  34      42.833  92.041 112.379  1.00  0.00           C  
ATOM    510  CG2 ILE A  34      43.269  89.754 111.510  1.00  0.00           C  
ATOM    511  CD1 ILE A  34      43.050  92.855 111.052  1.00  0.00           C  
ATOM    512  H   ILE A  34      44.745  92.109 114.622  1.00  0.00           H  
ATOM    513  HA  ILE A  34      42.735  90.280 114.243  1.00  0.00           H  
ATOM    514  HB  ILE A  34      44.763  91.234 112.077  1.00  0.00           H  
ATOM    515 HG12 ILE A  34      41.811  91.662 112.363  1.00  0.00           H  
ATOM    516 HG13 ILE A  34      43.086  92.578 113.294  1.00  0.00           H  
ATOM    517 HG21 ILE A  34      44.070  89.099 111.167  1.00  0.00           H  
ATOM    518 HG22 ILE A  34      42.564  89.185 112.116  1.00  0.00           H  
ATOM    519 HG23 ILE A  34      42.830  89.985 110.539  1.00  0.00           H  
ATOM    520 HD11 ILE A  34      42.298  93.636 111.152  1.00  0.00           H  
ATOM    521 HD12 ILE A  34      44.041  93.299 110.957  1.00  0.00           H  
ATOM    522 HD13 ILE A  34      42.774  92.270 110.174  1.00  0.00           H  
ATOM    523  N   GLY A  35      45.696  88.748 113.912  1.00  0.00           N  
ATOM    524  CA  GLY A  35      46.267  87.415 113.634  1.00  0.00           C  
ATOM    525  C   GLY A  35      46.374  87.022 112.146  1.00  0.00           C  
ATOM    526  O   GLY A  35      46.587  87.891 111.294  1.00  0.00           O  
ATOM    527  H   GLY A  35      46.313  89.546 113.870  1.00  0.00           H  
ATOM    528  HA2 GLY A  35      47.222  87.322 114.152  1.00  0.00           H  
ATOM    529  HA3 GLY A  35      45.678  86.673 114.173  1.00  0.00           H  
ATOM    530  N   ASP A  36      46.162  85.766 111.793  1.00  0.00           N  
ATOM    531  CA  ASP A  36      46.432  85.177 110.441  1.00  0.00           C  
ATOM    532  C   ASP A  36      45.200  85.512 109.545  1.00  0.00           C  
ATOM    533  O   ASP A  36      44.089  85.010 109.705  1.00  0.00           O  
ATOM    534  CB  ASP A  36      46.520  83.674 110.503  1.00  0.00           C  
ATOM    535  CG  ASP A  36      46.707  83.066 109.127  1.00  0.00           C  
ATOM    536  OD1 ASP A  36      46.852  81.811 109.174  1.00  0.00           O  
ATOM    537  OD2 ASP A  36      46.785  83.679 108.042  1.00  0.00           O1-
ATOM    538  H   ASP A  36      45.966  85.087 112.514  1.00  0.00           H  
ATOM    539  HA  ASP A  36      47.407  85.536 110.112  1.00  0.00           H  
ATOM    540  HB2 ASP A  36      47.390  83.423 111.109  1.00  0.00           H  
ATOM    541  HB3 ASP A  36      45.693  83.118 110.942  1.00  0.00           H  
ATOM    542  N   THR A  37      45.371  86.371 108.617  1.00  0.00           N  
ATOM    543  CA  THR A  37      44.381  86.797 107.568  1.00  0.00           C  
ATOM    544  C   THR A  37      43.790  85.645 106.730  1.00  0.00           C  
ATOM    545  O   THR A  37      42.677  85.756 106.221  1.00  0.00           O  
ATOM    546  CB  THR A  37      45.215  87.738 106.624  1.00  0.00           C  
ATOM    547  CG2 THR A  37      44.440  88.426 105.525  1.00  0.00           C  
ATOM    548  OG1 THR A  37      45.831  88.693 107.358  1.00  0.00           O  
ATOM    549  H   THR A  37      46.300  86.764 108.561  1.00  0.00           H  
ATOM    550  HA  THR A  37      43.649  87.470 108.014  1.00  0.00           H  
ATOM    551  HB  THR A  37      46.040  87.158 106.212  1.00  0.00           H  
ATOM    552  HG1 THR A  37      46.746  88.425 107.462  1.00  0.00           H  
ATOM    553 HG21 THR A  37      44.189  87.639 104.814  1.00  0.00           H  
ATOM    554 HG22 THR A  37      43.496  88.875 105.837  1.00  0.00           H  
ATOM    555 HG23 THR A  37      45.031  89.252 105.127  1.00  0.00           H  
ATOM    556  N   ARG A  38      44.420  84.471 106.618  1.00  0.00           N  
ATOM    557  CA  ARG A  38      43.919  83.209 105.959  1.00  0.00           C  
ATOM    558  C   ARG A  38      42.796  82.654 106.833  1.00  0.00           C  
ATOM    559  O   ARG A  38      41.744  82.289 106.312  1.00  0.00           O  
ATOM    560  CB  ARG A  38      44.979  82.181 105.472  1.00  0.00           C  
ATOM    561  CG  ARG A  38      46.051  82.728 104.404  1.00  0.00           C  
ATOM    562  CD  ARG A  38      47.370  81.898 104.545  1.00  0.00           C  
ATOM    563  NE  ARG A  38      47.877  81.837 105.917  1.00  0.00           N  
ATOM    564  CZ  ARG A  38      48.698  80.907 106.307  1.00  0.00           C  
ATOM    565  NH1 ARG A  38      49.474  80.216 105.522  1.00  0.00           N1+
ATOM    566  NH2 ARG A  38      48.723  80.693 107.592  1.00  0.00           N  
ATOM    567  H   ARG A  38      45.347  84.438 107.019  1.00  0.00           H  
ATOM    568  HA  ARG A  38      43.436  83.577 105.055  1.00  0.00           H  
ATOM    569  HB2 ARG A  38      45.387  81.874 106.435  1.00  0.00           H  
ATOM    570  HB3 ARG A  38      44.480  81.336 104.998  1.00  0.00           H  
ATOM    571  HG2 ARG A  38      45.694  82.744 103.374  1.00  0.00           H  
ATOM    572  HG3 ARG A  38      46.339  83.767 104.567  1.00  0.00           H  
ATOM    573  HD2 ARG A  38      47.136  80.876 104.249  1.00  0.00           H  
ATOM    574  HD3 ARG A  38      48.143  82.295 103.886  1.00  0.00           H  
ATOM    575  HE  ARG A  38      47.319  82.278 106.634  1.00  0.00           H  
ATOM    576 HH11 ARG A  38      49.493  80.395 104.528  1.00  0.00           H  
ATOM    577 HH12 ARG A  38      49.900  79.436 106.004  1.00  0.00           H  
ATOM    578 HH21 ARG A  38      47.933  81.105 108.069  1.00  0.00           H  
ATOM    579 HH22 ARG A  38      49.336  79.928 107.831  1.00  0.00           H  
ATOM    580  N   SER A  39      42.932  82.790 108.169  1.00  0.00           N  
ATOM    581  CA  SER A  39      42.006  82.220 109.083  1.00  0.00           C  
ATOM    582  C   SER A  39      40.769  83.022 109.291  1.00  0.00           C  
ATOM    583  O   SER A  39      39.646  82.519 109.163  1.00  0.00           O  
ATOM    584  CB  SER A  39      42.834  81.961 110.337  1.00  0.00           C  
ATOM    585  OG  SER A  39      41.974  81.499 111.400  1.00  0.00           O  
ATOM    586  H   SER A  39      43.751  83.243 108.550  1.00  0.00           H  
ATOM    587  HA  SER A  39      41.745  81.244 108.672  1.00  0.00           H  
ATOM    588  HB2 SER A  39      43.655  81.256 110.208  1.00  0.00           H  
ATOM    589  HB3 SER A  39      43.339  82.900 110.569  1.00  0.00           H  
ATOM    590  HG  SER A  39      42.415  81.574 112.251  1.00  0.00           H  
ATOM    591  N   ARG A  40      41.022  84.289 109.435  1.00  0.00           N  
ATOM    592  CA  ARG A  40      39.941  85.279 109.250  1.00  0.00           C  
ATOM    593  C   ARG A  40      39.078  85.161 108.007  1.00  0.00           C  
ATOM    594  O   ARG A  40      37.824  85.109 108.086  1.00  0.00           O  
ATOM    595  CB  ARG A  40      40.549  86.707 109.408  1.00  0.00           C  
ATOM    596  CG  ARG A  40      39.490  87.773 109.485  1.00  0.00           C  
ATOM    597  CD  ARG A  40      40.108  89.188 109.561  1.00  0.00           C  
ATOM    598  NE  ARG A  40      39.129  90.252 109.277  1.00  0.00           N  
ATOM    599  CZ  ARG A  40      38.661  91.216 110.048  1.00  0.00           C  
ATOM    600  NH1 ARG A  40      39.072  91.467 111.248  1.00  0.00           N1+
ATOM    601  NH2 ARG A  40      37.714  91.963 109.584  1.00  0.00           N  
ATOM    602  H   ARG A  40      41.993  84.523 109.284  1.00  0.00           H  
ATOM    603  HA  ARG A  40      39.328  85.107 110.135  1.00  0.00           H  
ATOM    604  HB2 ARG A  40      41.233  86.811 110.250  1.00  0.00           H  
ATOM    605  HB3 ARG A  40      41.275  86.803 108.600  1.00  0.00           H  
ATOM    606  HG2 ARG A  40      38.819  87.704 108.628  1.00  0.00           H  
ATOM    607  HG3 ARG A  40      38.936  87.598 110.407  1.00  0.00           H  
ATOM    608  HD2 ARG A  40      40.492  89.286 110.577  1.00  0.00           H  
ATOM    609  HD3 ARG A  40      40.962  89.217 108.885  1.00  0.00           H  
ATOM    610  HE  ARG A  40      38.679  90.151 108.378  1.00  0.00           H  
ATOM    611 HH11 ARG A  40      39.502  90.690 111.731  1.00  0.00           H  
ATOM    612 HH12 ARG A  40      38.680  92.244 111.760  1.00  0.00           H  
ATOM    613 HH21 ARG A  40      37.391  91.812 108.639  1.00  0.00           H  
ATOM    614 HH22 ARG A  40      37.382  92.805 110.031  1.00  0.00           H  
ATOM    615  N   THR A  41      39.721  84.969 106.859  1.00  0.00           N  
ATOM    616  CA  THR A  41      39.075  85.016 105.537  1.00  0.00           C  
ATOM    617  C   THR A  41      38.180  83.748 105.473  1.00  0.00           C  
ATOM    618  O   THR A  41      37.092  83.818 104.915  1.00  0.00           O  
ATOM    619  CB  THR A  41      40.168  84.982 104.407  1.00  0.00           C  
ATOM    620  CG2 THR A  41      39.718  84.691 102.939  1.00  0.00           C  
ATOM    621  OG1 THR A  41      40.778  86.205 104.346  1.00  0.00           O  
ATOM    622  H   THR A  41      40.728  84.972 106.928  1.00  0.00           H  
ATOM    623  HA  THR A  41      38.505  85.939 105.429  1.00  0.00           H  
ATOM    624  HB  THR A  41      40.885  84.196 104.647  1.00  0.00           H  
ATOM    625  HG1 THR A  41      41.350  86.307 105.109  1.00  0.00           H  
ATOM    626 HG21 THR A  41      38.860  85.327 102.719  1.00  0.00           H  
ATOM    627 HG22 THR A  41      40.527  84.991 102.273  1.00  0.00           H  
ATOM    628 HG23 THR A  41      39.551  83.635 102.728  1.00  0.00           H  
ATOM    629  N   ALA A  42      38.537  82.666 106.243  1.00  0.00           N  
ATOM    630  CA  ALA A  42      37.702  81.428 106.329  1.00  0.00           C  
ATOM    631  C   ALA A  42      36.309  81.686 106.915  1.00  0.00           C  
ATOM    632  O   ALA A  42      35.357  81.123 106.411  1.00  0.00           O  
ATOM    633  CB  ALA A  42      38.409  80.299 106.970  1.00  0.00           C  
ATOM    634  H   ALA A  42      39.493  82.509 106.529  1.00  0.00           H  
ATOM    635  HA  ALA A  42      37.489  80.971 105.362  1.00  0.00           H  
ATOM    636  HB1 ALA A  42      39.428  80.273 106.586  1.00  0.00           H  
ATOM    637  HB2 ALA A  42      38.450  80.447 108.050  1.00  0.00           H  
ATOM    638  HB3 ALA A  42      37.952  79.340 106.729  1.00  0.00           H  
ATOM    639  N   GLU A  43      36.148  82.511 107.910  1.00  0.00           N  
ATOM    640  CA  GLU A  43      34.832  82.651 108.585  1.00  0.00           C  
ATOM    641  C   GLU A  43      33.609  83.187 107.719  1.00  0.00           C  
ATOM    642  O   GLU A  43      32.458  82.903 108.033  1.00  0.00           O  
ATOM    643  CB  GLU A  43      35.109  83.350 109.976  1.00  0.00           C  
ATOM    644  CG  GLU A  43      36.217  82.620 110.793  1.00  0.00           C  
ATOM    645  CD  GLU A  43      36.037  81.135 110.993  1.00  0.00           C  
ATOM    646  OE1 GLU A  43      34.883  80.659 111.214  1.00  0.00           O  
ATOM    647  OE2 GLU A  43      37.096  80.465 111.012  1.00  0.00           O1-
ATOM    648  H   GLU A  43      36.888  83.147 108.172  1.00  0.00           H  
ATOM    649  HA  GLU A  43      34.563  81.597 108.657  1.00  0.00           H  
ATOM    650  HB2 GLU A  43      35.562  84.319 109.769  1.00  0.00           H  
ATOM    651  HB3 GLU A  43      34.202  83.461 110.571  1.00  0.00           H  
ATOM    652  HG2 GLU A  43      37.154  82.821 110.275  1.00  0.00           H  
ATOM    653  HG3 GLU A  43      36.323  83.062 111.784  1.00  0.00           H  
ATOM    654  N   TYR A  44      33.997  83.960 106.702  1.00  0.00           N  
ATOM    655  CA  TYR A  44      32.942  84.652 105.973  1.00  0.00           C  
ATOM    656  C   TYR A  44      33.244  84.883 104.474  1.00  0.00           C  
ATOM    657  O   TYR A  44      32.578  85.615 103.745  1.00  0.00           O  
ATOM    658  CB  TYR A  44      32.526  85.965 106.668  1.00  0.00           C  
ATOM    659  CG  TYR A  44      33.575  87.033 106.975  1.00  0.00           C  
ATOM    660  CD1 TYR A  44      34.471  86.828 107.975  1.00  0.00           C  
ATOM    661  CD2 TYR A  44      33.676  88.228 106.167  1.00  0.00           C  
ATOM    662  CE1 TYR A  44      35.507  87.771 108.216  1.00  0.00           C  
ATOM    663  CE2 TYR A  44      34.675  89.157 106.379  1.00  0.00           C  
ATOM    664  CZ  TYR A  44      35.664  88.846 107.327  1.00  0.00           C  
ATOM    665  OH  TYR A  44      36.586  89.765 107.705  1.00  0.00           O  
ATOM    666  H   TYR A  44      34.974  84.184 106.579  1.00  0.00           H  
ATOM    667  HA  TYR A  44      32.008  84.091 105.980  1.00  0.00           H  
ATOM    668  HB2 TYR A  44      31.741  86.450 106.088  1.00  0.00           H  
ATOM    669  HB3 TYR A  44      32.090  85.630 107.610  1.00  0.00           H  
ATOM    670  HD1 TYR A  44      34.439  85.921 108.561  1.00  0.00           H  
ATOM    671  HD2 TYR A  44      32.977  88.365 105.356  1.00  0.00           H  
ATOM    672  HE1 TYR A  44      36.073  87.562 109.112  1.00  0.00           H  
ATOM    673  HE2 TYR A  44      34.761  90.104 105.867  1.00  0.00           H  
ATOM    674  HH  TYR A  44      36.438  90.602 107.258  1.00  0.00           H  
ATOM    675  N   LYS A  45      34.347  84.363 103.929  1.00  0.00           N  
ATOM    676  CA  LYS A  45      34.604  84.531 102.383  1.00  0.00           C  
ATOM    677  C   LYS A  45      33.378  84.107 101.548  1.00  0.00           C  
ATOM    678  O   LYS A  45      32.797  84.915 100.861  1.00  0.00           O  
ATOM    679  CB  LYS A  45      35.951  83.772 102.011  1.00  0.00           C  
ATOM    680  CG  LYS A  45      36.215  83.997 100.546  1.00  0.00           C  
ATOM    681  CD  LYS A  45      37.427  83.165 100.178  1.00  0.00           C  
ATOM    682  CE  LYS A  45      38.029  83.468  98.775  1.00  0.00           C  
ATOM    683  NZ  LYS A  45      39.367  82.779  98.572  1.00  0.00           N1+
ATOM    684  H   LYS A  45      35.033  83.999 104.575  1.00  0.00           H  
ATOM    685  HA  LYS A  45      34.719  85.581 102.114  1.00  0.00           H  
ATOM    686  HB2 LYS A  45      36.720  84.222 102.638  1.00  0.00           H  
ATOM    687  HB3 LYS A  45      35.742  82.705 102.094  1.00  0.00           H  
ATOM    688  HG2 LYS A  45      35.396  83.612  99.938  1.00  0.00           H  
ATOM    689  HG3 LYS A  45      36.531  85.031 100.406  1.00  0.00           H  
ATOM    690  HD2 LYS A  45      38.214  83.367 100.905  1.00  0.00           H  
ATOM    691  HD3 LYS A  45      37.191  82.105 100.270  1.00  0.00           H  
ATOM    692  HE2 LYS A  45      37.275  83.329  98.000  1.00  0.00           H  
ATOM    693  HE3 LYS A  45      38.076  84.557  98.790  1.00  0.00           H  
ATOM    694  HZ1 LYS A  45      40.038  83.523  98.445  1.00  0.00           H  
ATOM    695  HZ2 LYS A  45      39.748  82.274  99.360  1.00  0.00           H  
ATOM    696  HZ3 LYS A  45      39.446  82.206  97.744  1.00  0.00           H  
ATOM    697  N   ALA A  46      32.943  82.833 101.632  1.00  0.00           N  
ATOM    698  CA  ALA A  46      31.821  82.314 100.777  1.00  0.00           C  
ATOM    699  C   ALA A  46      30.514  83.097 101.096  1.00  0.00           C  
ATOM    700  O   ALA A  46      29.750  83.444 100.178  1.00  0.00           O  
ATOM    701  CB  ALA A  46      31.633  80.810 100.955  1.00  0.00           C  
ATOM    702  H   ALA A  46      33.628  82.245 102.084  1.00  0.00           H  
ATOM    703  HA  ALA A  46      32.011  82.597  99.742  1.00  0.00           H  
ATOM    704  HB1 ALA A  46      31.450  80.516 101.989  1.00  0.00           H  
ATOM    705  HB2 ALA A  46      30.739  80.669 100.347  1.00  0.00           H  
ATOM    706  HB3 ALA A  46      32.421  80.166 100.566  1.00  0.00           H  
ATOM    707  N   TRP A  47      30.213  83.350 102.340  1.00  0.00           N  
ATOM    708  CA  TRP A  47      29.026  84.130 102.821  1.00  0.00           C  
ATOM    709  C   TRP A  47      29.098  85.571 102.235  1.00  0.00           C  
ATOM    710  O   TRP A  47      28.218  85.847 101.436  1.00  0.00           O  
ATOM    711  CB  TRP A  47      28.925  84.060 104.295  1.00  0.00           C  
ATOM    712  CG  TRP A  47      27.682  84.724 104.793  1.00  0.00           C  
ATOM    713  CD1 TRP A  47      26.477  84.124 104.893  1.00  0.00           C  
ATOM    714  CD2 TRP A  47      27.478  86.108 105.241  1.00  0.00           C  
ATOM    715  CE2 TRP A  47      26.074  86.341 105.444  1.00  0.00           C  
ATOM    716  CE3 TRP A  47      28.292  87.261 105.312  1.00  0.00           C  
ATOM    717  NE1 TRP A  47      25.526  85.074 105.195  1.00  0.00           N  
ATOM    718  CZ2 TRP A  47      25.499  87.588 105.755  1.00  0.00           C  
ATOM    719  CZ3 TRP A  47      27.815  88.526 105.768  1.00  0.00           C  
ATOM    720  CH2 TRP A  47      26.432  88.691 105.974  1.00  0.00           C  
ATOM    721  H   TRP A  47      30.797  82.918 103.041  1.00  0.00           H  
ATOM    722  HA  TRP A  47      28.161  83.660 102.353  1.00  0.00           H  
ATOM    723  HB2 TRP A  47      28.932  82.993 104.516  1.00  0.00           H  
ATOM    724  HB3 TRP A  47      29.815  84.609 104.601  1.00  0.00           H  
ATOM    725  HD1 TRP A  47      26.306  83.104 104.584  1.00  0.00           H  
ATOM    726  HE1 TRP A  47      24.540  84.911 105.047  1.00  0.00           H  
ATOM    727  HE3 TRP A  47      29.293  87.171 104.919  1.00  0.00           H  
ATOM    728  HZ2 TRP A  47      24.447  87.808 105.859  1.00  0.00           H  
ATOM    729  HZ3 TRP A  47      28.462  89.389 105.712  1.00  0.00           H  
ATOM    730  HH2 TRP A  47      26.026  89.655 106.244  1.00  0.00           H  
ATOM    731  N   LEU A  48      30.103  86.398 102.570  1.00  0.00           N  
ATOM    732  CA  LEU A  48      30.002  87.842 102.168  1.00  0.00           C  
ATOM    733  C   LEU A  48      30.009  88.093 100.581  1.00  0.00           C  
ATOM    734  O   LEU A  48      29.341  88.967 100.025  1.00  0.00           O  
ATOM    735  CB  LEU A  48      31.048  88.682 102.920  1.00  0.00           C  
ATOM    736  CG  LEU A  48      31.190  90.222 102.643  1.00  0.00           C  
ATOM    737  CD1 LEU A  48      29.874  90.875 103.011  1.00  0.00           C  
ATOM    738  CD2 LEU A  48      32.518  90.737 103.280  1.00  0.00           C  
ATOM    739  H   LEU A  48      30.960  86.034 102.961  1.00  0.00           H  
ATOM    740  HA  LEU A  48      28.988  88.151 102.421  1.00  0.00           H  
ATOM    741  HB2 LEU A  48      30.984  88.383 103.966  1.00  0.00           H  
ATOM    742  HB3 LEU A  48      32.017  88.283 102.622  1.00  0.00           H  
ATOM    743  HG  LEU A  48      31.357  90.276 101.567  1.00  0.00           H  
ATOM    744 HD11 LEU A  48      28.965  90.462 102.574  1.00  0.00           H  
ATOM    745 HD12 LEU A  48      29.768  90.769 104.091  1.00  0.00           H  
ATOM    746 HD13 LEU A  48      29.835  91.903 102.652  1.00  0.00           H  
ATOM    747 HD21 LEU A  48      33.388  90.248 102.843  1.00  0.00           H  
ATOM    748 HD22 LEU A  48      32.632  91.811 103.137  1.00  0.00           H  
ATOM    749 HD23 LEU A  48      32.357  90.455 104.320  1.00  0.00           H  
ATOM    750  N   LEU A  49      30.873  87.346  99.987  1.00  0.00           N  
ATOM    751  CA  LEU A  49      31.082  87.537  98.491  1.00  0.00           C  
ATOM    752  C   LEU A  49      29.833  86.911  97.734  1.00  0.00           C  
ATOM    753  O   LEU A  49      29.321  87.552  96.817  1.00  0.00           O  
ATOM    754  CB  LEU A  49      32.501  87.169  98.226  1.00  0.00           C  
ATOM    755  CG  LEU A  49      33.673  87.609  99.188  1.00  0.00           C  
ATOM    756  CD1 LEU A  49      35.030  87.105  98.558  1.00  0.00           C  
ATOM    757  CD2 LEU A  49      33.797  89.083  99.566  1.00  0.00           C  
ATOM    758  H   LEU A  49      31.345  86.629 100.520  1.00  0.00           H  
ATOM    759  HA  LEU A  49      31.022  88.603  98.269  1.00  0.00           H  
ATOM    760  HB2 LEU A  49      32.597  86.083  98.251  1.00  0.00           H  
ATOM    761  HB3 LEU A  49      32.718  87.394  97.182  1.00  0.00           H  
ATOM    762  HG  LEU A  49      33.527  87.013 100.090  1.00  0.00           H  
ATOM    763 HD11 LEU A  49      34.948  86.214  97.935  1.00  0.00           H  
ATOM    764 HD12 LEU A  49      35.458  87.948  98.017  1.00  0.00           H  
ATOM    765 HD13 LEU A  49      35.698  86.882  99.390  1.00  0.00           H  
ATOM    766 HD21 LEU A  49      34.706  89.233 100.149  1.00  0.00           H  
ATOM    767 HD22 LEU A  49      33.909  89.658  98.647  1.00  0.00           H  
ATOM    768 HD23 LEU A  49      32.850  89.326 100.047  1.00  0.00           H  
ATOM    769  N   GLY A  50      29.335  85.804  98.274  1.00  0.00           N  
ATOM    770  CA  GLY A  50      28.006  85.204  97.959  1.00  0.00           C  
ATOM    771  C   GLY A  50      26.826  86.192  98.016  1.00  0.00           C  
ATOM    772  O   GLY A  50      26.069  86.453  97.053  1.00  0.00           O  
ATOM    773  H   GLY A  50      29.897  85.259  98.913  1.00  0.00           H  
ATOM    774  HA2 GLY A  50      27.953  84.837  96.933  1.00  0.00           H  
ATOM    775  HA3 GLY A  50      27.729  84.362  98.593  1.00  0.00           H  
ATOM    776  N   LEU A  51      26.735  86.952  99.150  1.00  0.00           N  
ATOM    777  CA  LEU A  51      25.738  87.929  99.459  1.00  0.00           C  
ATOM    778  C   LEU A  51      25.677  89.079  98.321  1.00  0.00           C  
ATOM    779  O   LEU A  51      24.507  89.417  98.034  1.00  0.00           O  
ATOM    780  CB  LEU A  51      25.919  88.440 100.904  1.00  0.00           C  
ATOM    781  CG  LEU A  51      25.062  89.602 101.462  1.00  0.00           C  
ATOM    782  CD1 LEU A  51      23.536  89.220 101.765  1.00  0.00           C  
ATOM    783  CD2 LEU A  51      25.749  90.362 102.639  1.00  0.00           C  
ATOM    784  H   LEU A  51      27.394  86.856  99.908  1.00  0.00           H  
ATOM    785  HA  LEU A  51      24.756  87.457  99.416  1.00  0.00           H  
ATOM    786  HB2 LEU A  51      25.780  87.538 101.500  1.00  0.00           H  
ATOM    787  HB3 LEU A  51      26.968  88.680 101.077  1.00  0.00           H  
ATOM    788  HG  LEU A  51      25.015  90.355 100.674  1.00  0.00           H  
ATOM    789 HD11 LEU A  51      23.078  88.622 100.978  1.00  0.00           H  
ATOM    790 HD12 LEU A  51      23.530  88.603 102.664  1.00  0.00           H  
ATOM    791 HD13 LEU A  51      22.887  90.092 101.856  1.00  0.00           H  
ATOM    792 HD21 LEU A  51      25.128  91.232 102.854  1.00  0.00           H  
ATOM    793 HD22 LEU A  51      25.958  89.689 103.471  1.00  0.00           H  
ATOM    794 HD23 LEU A  51      26.689  90.834 102.356  1.00  0.00           H  
ATOM    795  N   LEU A  52      26.758  89.611  97.792  1.00  0.00           N  
ATOM    796  CA  LEU A  52      26.777  90.631  96.763  1.00  0.00           C  
ATOM    797  C   LEU A  52      26.366  90.026  95.393  1.00  0.00           C  
ATOM    798  O   LEU A  52      25.464  90.513  94.717  1.00  0.00           O  
ATOM    799  CB  LEU A  52      28.129  91.376  96.705  1.00  0.00           C  
ATOM    800  CG  LEU A  52      28.346  92.610  97.612  1.00  0.00           C  
ATOM    801  CD1 LEU A  52      27.780  92.342  99.016  1.00  0.00           C  
ATOM    802  CD2 LEU A  52      29.819  92.909  97.688  1.00  0.00           C  
ATOM    803  H   LEU A  52      27.644  89.372  98.214  1.00  0.00           H  
ATOM    804  HA  LEU A  52      25.942  91.313  96.918  1.00  0.00           H  
ATOM    805  HB2 LEU A  52      28.890  90.616  96.887  1.00  0.00           H  
ATOM    806  HB3 LEU A  52      28.211  91.794  95.702  1.00  0.00           H  
ATOM    807  HG  LEU A  52      27.788  93.465  97.231  1.00  0.00           H  
ATOM    808 HD11 LEU A  52      28.245  91.461  99.460  1.00  0.00           H  
ATOM    809 HD12 LEU A  52      28.089  93.155  99.673  1.00  0.00           H  
ATOM    810 HD13 LEU A  52      26.693  92.410  99.006  1.00  0.00           H  
ATOM    811 HD21 LEU A  52      29.989  93.553  98.550  1.00  0.00           H  
ATOM    812 HD22 LEU A  52      30.391  92.002  97.882  1.00  0.00           H  
ATOM    813 HD23 LEU A  52      30.263  93.372  96.806  1.00  0.00           H  
ATOM    814  N   ARG A  53      26.988  88.839  94.950  1.00  0.00           N  
ATOM    815  CA  ARG A  53      26.546  88.102  93.757  1.00  0.00           C  
ATOM    816  C   ARG A  53      25.091  87.561  93.709  1.00  0.00           C  
ATOM    817  O   ARG A  53      24.372  87.601  92.734  1.00  0.00           O  
ATOM    818  CB  ARG A  53      27.566  86.935  93.410  1.00  0.00           C  
ATOM    819  CG  ARG A  53      29.005  87.420  93.305  1.00  0.00           C  
ATOM    820  CD  ARG A  53      29.195  88.551  92.282  1.00  0.00           C  
ATOM    821  NE  ARG A  53      30.650  88.757  92.024  1.00  0.00           N  
ATOM    822  CZ  ARG A  53      31.153  89.725  91.268  1.00  0.00           C  
ATOM    823  NH1 ARG A  53      30.433  90.542  90.533  1.00  0.00           N1+
ATOM    824  NH2 ARG A  53      32.425  89.777  91.085  1.00  0.00           N  
ATOM    825  H   ARG A  53      27.817  88.563  95.454  1.00  0.00           H  
ATOM    826  HA  ARG A  53      26.714  88.877  93.008  1.00  0.00           H  
ATOM    827  HB2 ARG A  53      27.585  86.206  94.220  1.00  0.00           H  
ATOM    828  HB3 ARG A  53      27.245  86.513  92.457  1.00  0.00           H  
ATOM    829  HG2 ARG A  53      29.314  87.872  94.248  1.00  0.00           H  
ATOM    830  HG3 ARG A  53      29.641  86.540  93.208  1.00  0.00           H  
ATOM    831  HD2 ARG A  53      28.647  88.249  91.390  1.00  0.00           H  
ATOM    832  HD3 ARG A  53      28.821  89.482  92.709  1.00  0.00           H  
ATOM    833  HE  ARG A  53      31.321  88.178  92.509  1.00  0.00           H  
ATOM    834 HH11 ARG A  53      29.434  90.498  90.679  1.00  0.00           H  
ATOM    835 HH12 ARG A  53      30.886  91.270  89.999  1.00  0.00           H  
ATOM    836 HH21 ARG A  53      32.930  89.059  91.582  1.00  0.00           H  
ATOM    837 HH22 ARG A  53      32.903  90.496  90.560  1.00  0.00           H  
ATOM    838  N   GLN A  54      24.653  87.098  94.818  1.00  0.00           N  
ATOM    839  CA  GLN A  54      23.174  86.767  94.928  1.00  0.00           C  
ATOM    840  C   GLN A  54      22.171  87.968  94.885  1.00  0.00           C  
ATOM    841  O   GLN A  54      20.982  87.686  95.045  1.00  0.00           O  
ATOM    842  CB  GLN A  54      22.808  85.869  96.135  1.00  0.00           C  
ATOM    843  CG  GLN A  54      22.849  86.565  97.453  1.00  0.00           C  
ATOM    844  CD  GLN A  54      22.721  85.506  98.540  1.00  0.00           C  
ATOM    845  NE2 GLN A  54      21.671  84.800  98.719  1.00  0.00           N  
ATOM    846  OE1 GLN A  54      23.711  85.077  99.122  1.00  0.00           O  
ATOM    847  H   GLN A  54      25.203  86.891  95.639  1.00  0.00           H  
ATOM    848  HA  GLN A  54      23.054  86.215  93.996  1.00  0.00           H  
ATOM    849  HB2 GLN A  54      21.858  85.373  95.940  1.00  0.00           H  
ATOM    850  HB3 GLN A  54      23.578  85.098  96.104  1.00  0.00           H  
ATOM    851  HG2 GLN A  54      23.846  87.006  97.457  1.00  0.00           H  
ATOM    852  HG3 GLN A  54      21.997  87.234  97.576  1.00  0.00           H  
ATOM    853 HE21 GLN A  54      21.563  84.039  99.375  1.00  0.00           H  
ATOM    854 HE22 GLN A  54      20.844  84.918  98.150  1.00  0.00           H  
ATOM    855  N   HIP A  55      22.665  89.202  94.652  1.00  0.00           N  
ATOM    856  CA  HIP A  55      21.920  90.410  94.440  1.00  0.00           C  
ATOM    857  C   HIP A  55      22.375  91.247  93.227  1.00  0.00           C  
ATOM    858  O   HIP A  55      21.688  92.198  92.834  1.00  0.00           O  
ATOM    859  CB  HIP A  55      21.947  91.195  95.725  1.00  0.00           C  
ATOM    860  CG  HIP A  55      21.094  90.531  96.783  1.00  0.00           C  
ATOM    861  CD2 HIP A  55      21.468  90.126  98.027  1.00  0.00           C  
ATOM    862  ND1 HIP A  55      19.725  90.407  96.693  1.00  0.00           N1+
ATOM    863  CE1 HIP A  55      19.236  89.885  97.914  1.00  0.00           C  
ATOM    864  NE2 HIP A  55      20.304  89.724  98.746  1.00  0.00           N  
ATOM    865  H   HIP A  55      23.667  89.308  94.582  1.00  0.00           H  
ATOM    866  HA  HIP A  55      20.898  90.038  94.361  1.00  0.00           H  
ATOM    867  HB2 HIP A  55      22.927  91.371  96.169  1.00  0.00           H  
ATOM    868  HB3 HIP A  55      21.485  92.164  95.538  1.00  0.00           H  
ATOM    869  HD1 HIP A  55      19.183  90.797  95.936  1.00  0.00           H  
ATOM    870  HD2 HIP A  55      22.450  90.198  98.472  1.00  0.00           H  
ATOM    871  HE1 HIP A  55      18.214  89.724  98.225  1.00  0.00           H  
ATOM    872  HE2 HIP A  55      20.207  89.491  99.723  1.00  0.00           H  
ATOM    873  N   GLY A  56      23.451  90.834  92.573  1.00  0.00           N  
ATOM    874  CA  GLY A  56      23.897  91.411  91.354  1.00  0.00           C  
ATOM    875  C   GLY A  56      24.709  92.764  91.555  1.00  0.00           C  
ATOM    876  O   GLY A  56      24.987  93.408  90.620  1.00  0.00           O  
ATOM    877  H   GLY A  56      23.859  89.949  92.839  1.00  0.00           H  
ATOM    878  HA2 GLY A  56      24.591  90.720  90.873  1.00  0.00           H  
ATOM    879  HA3 GLY A  56      23.070  91.609  90.672  1.00  0.00           H  
ATOM    880  N   CYS A  57      25.055  93.101  92.837  1.00  0.00           N  
ATOM    881  CA  CYS A  57      25.714  94.319  93.240  1.00  0.00           C  
ATOM    882  C   CYS A  57      27.150  94.392  92.653  1.00  0.00           C  
ATOM    883  O   CYS A  57      27.725  93.470  92.126  1.00  0.00           O  
ATOM    884  CB  CYS A  57      25.580  94.467  94.770  1.00  0.00           C  
ATOM    885  SG  CYS A  57      23.782  94.261  95.295  1.00  0.00           S  
ATOM    886  H   CYS A  57      24.809  92.488  93.600  1.00  0.00           H  
ATOM    887  HA  CYS A  57      25.218  95.201  92.832  1.00  0.00           H  
ATOM    888  HB2 CYS A  57      26.241  93.740  95.243  1.00  0.00           H  
ATOM    889  HB3 CYS A  57      25.969  95.467  94.960  1.00  0.00           H  
ATOM    890  HG  CYS A  57      23.879  95.196  96.245  1.00  0.00           H  
ATOM    891  N   HIE A  58      27.737  95.598  92.813  1.00  0.00           N  
ATOM    892  CA  HIE A  58      29.040  95.905  92.221  1.00  0.00           C  
ATOM    893  C   HIE A  58      29.787  97.076  92.917  1.00  0.00           C  
ATOM    894  O   HIE A  58      31.034  97.109  93.164  1.00  0.00           O  
ATOM    895  CB  HIE A  58      28.883  96.262  90.756  1.00  0.00           C  
ATOM    896  CG  HIE A  58      30.203  96.271  89.990  1.00  0.00           C  
ATOM    897  CD2 HIE A  58      30.659  97.251  89.143  1.00  0.00           C  
ATOM    898  ND1 HIE A  58      31.168  95.260  90.045  1.00  0.00           N  
ATOM    899  CE1 HIE A  58      32.183  95.664  89.219  1.00  0.00           C  
ATOM    900  NE2 HIE A  58      31.875  96.873  88.656  1.00  0.00           N  
ATOM    901  H   HIE A  58      27.156  96.288  93.269  1.00  0.00           H  
ATOM    902  HA  HIE A  58      29.729  95.061  92.216  1.00  0.00           H  
ATOM    903  HB2 HIE A  58      28.191  95.620  90.210  1.00  0.00           H  
ATOM    904  HB3 HIE A  58      28.330  97.201  90.723  1.00  0.00           H  
ATOM    905  HD2 HIE A  58      30.119  98.140  88.852  1.00  0.00           H  
ATOM    906  HE1 HIE A  58      33.084  95.141  88.936  1.00  0.00           H  
ATOM    907  HE2 HIE A  58      32.414  97.387  87.975  1.00  0.00           H  
ATOM    908  N   ARG A  59      29.084  98.151  93.233  1.00  0.00           N  
ATOM    909  CA  ARG A  59      29.529  99.372  93.909  1.00  0.00           C  
ATOM    910  C   ARG A  59      29.404  99.267  95.451  1.00  0.00           C  
ATOM    911  O   ARG A  59      28.432  99.769  96.065  1.00  0.00           O  
ATOM    912  CB  ARG A  59      28.809 100.516  93.284  1.00  0.00           C  
ATOM    913  CG  ARG A  59      29.372 100.840  91.885  1.00  0.00           C  
ATOM    914  CD  ARG A  59      28.797 102.159  91.237  1.00  0.00           C  
ATOM    915  NE  ARG A  59      27.398 101.935  91.050  1.00  0.00           N  
ATOM    916  CZ  ARG A  59      26.514 102.777  90.505  1.00  0.00           C  
ATOM    917  NH1 ARG A  59      26.782 103.926  90.031  1.00  0.00           N1+
ATOM    918  NH2 ARG A  59      25.292 102.486  90.503  1.00  0.00           N  
ATOM    919  H   ARG A  59      28.081  98.057  93.175  1.00  0.00           H  
ATOM    920  HA  ARG A  59      30.580  99.483  93.643  1.00  0.00           H  
ATOM    921  HB2 ARG A  59      27.748 100.274  93.212  1.00  0.00           H  
ATOM    922  HB3 ARG A  59      28.951 101.401  93.904  1.00  0.00           H  
ATOM    923  HG2 ARG A  59      30.438 101.024  92.024  1.00  0.00           H  
ATOM    924  HG3 ARG A  59      29.296  99.990  91.207  1.00  0.00           H  
ATOM    925  HD2 ARG A  59      28.762 102.979  91.954  1.00  0.00           H  
ATOM    926  HD3 ARG A  59      29.173 102.548  90.290  1.00  0.00           H  
ATOM    927  HE  ARG A  59      27.034 101.038  91.335  1.00  0.00           H  
ATOM    928 HH11 ARG A  59      27.728 104.169  89.771  1.00  0.00           H  
ATOM    929 HH12 ARG A  59      26.019 104.540  89.783  1.00  0.00           H  
ATOM    930 HH21 ARG A  59      25.080 101.512  90.668  1.00  0.00           H  
ATOM    931 HH22 ARG A  59      24.744 103.086  89.903  1.00  0.00           H  
ATOM    932  N   VAL A  60      30.523  98.753  95.962  1.00  0.00           N  
ATOM    933  CA  VAL A  60      30.880  98.526  97.336  1.00  0.00           C  
ATOM    934  C   VAL A  60      31.408  99.860  97.913  1.00  0.00           C  
ATOM    935  O   VAL A  60      32.304 100.491  97.370  1.00  0.00           O  
ATOM    936  CB  VAL A  60      32.030  97.429  97.466  1.00  0.00           C  
ATOM    937  CG1 VAL A  60      32.431  97.195  98.948  1.00  0.00           C  
ATOM    938  CG2 VAL A  60      31.516  96.131  96.826  1.00  0.00           C  
ATOM    939  H   VAL A  60      31.129  98.330  95.273  1.00  0.00           H  
ATOM    940  HA  VAL A  60      30.090  98.045  97.910  1.00  0.00           H  
ATOM    941  HB  VAL A  60      32.870  97.838  96.904  1.00  0.00           H  
ATOM    942 HG11 VAL A  60      33.270  96.498  98.933  1.00  0.00           H  
ATOM    943 HG12 VAL A  60      32.795  98.135  99.364  1.00  0.00           H  
ATOM    944 HG13 VAL A  60      31.718  96.711  99.615  1.00  0.00           H  
ATOM    945 HG21 VAL A  60      30.637  95.846  97.404  1.00  0.00           H  
ATOM    946 HG22 VAL A  60      31.280  96.118  95.761  1.00  0.00           H  
ATOM    947 HG23 VAL A  60      32.267  95.364  97.016  1.00  0.00           H  
ATOM    948  N   LEU A  61      30.846 100.147  99.104  1.00  0.00           N  
ATOM    949  CA  LEU A  61      31.484 101.102 100.011  1.00  0.00           C  
ATOM    950  C   LEU A  61      31.842 100.366 101.300  1.00  0.00           C  
ATOM    951  O   LEU A  61      30.966  99.775 101.933  1.00  0.00           O  
ATOM    952  CB  LEU A  61      30.624 102.408 100.214  1.00  0.00           C  
ATOM    953  CG  LEU A  61      30.821 103.228 101.553  1.00  0.00           C  
ATOM    954  CD1 LEU A  61      32.187 103.859 101.574  1.00  0.00           C  
ATOM    955  CD2 LEU A  61      29.784 104.333 101.692  1.00  0.00           C  
ATOM    956  H   LEU A  61      30.155  99.523  99.495  1.00  0.00           H  
ATOM    957  HA  LEU A  61      32.464 101.344  99.598  1.00  0.00           H  
ATOM    958  HB2 LEU A  61      30.656 103.068  99.348  1.00  0.00           H  
ATOM    959  HB3 LEU A  61      29.594 102.069 100.096  1.00  0.00           H  
ATOM    960  HG  LEU A  61      30.735 102.534 102.388  1.00  0.00           H  
ATOM    961 HD11 LEU A  61      32.795 102.991 101.832  1.00  0.00           H  
ATOM    962 HD12 LEU A  61      32.370 104.253 100.574  1.00  0.00           H  
ATOM    963 HD13 LEU A  61      32.202 104.683 102.288  1.00  0.00           H  
ATOM    964 HD21 LEU A  61      28.833 103.809 101.790  1.00  0.00           H  
ATOM    965 HD22 LEU A  61      29.983 104.947 102.571  1.00  0.00           H  
ATOM    966 HD23 LEU A  61      29.795 104.914 100.770  1.00  0.00           H  
ATOM    967  N   ASH A  62      33.091 100.357 101.778  1.00  0.00           N  
ATOM    968  CA  ASH A  62      33.400  99.774 103.077  1.00  0.00           C  
ATOM    969  C   ASH A  62      33.576 101.000 104.012  1.00  0.00           C  
ATOM    970  O   ASH A  62      34.499 101.785 103.818  1.00  0.00           O  
ATOM    971  CB  ASH A  62      34.726  99.042 102.874  1.00  0.00           C  
ATOM    972  CG  ASH A  62      34.850  98.007 103.999  1.00  0.00           C  
ATOM    973  OD1 ASH A  62      35.480  96.989 103.848  1.00  0.00           O  
ATOM    974  OD2 ASH A  62      34.234  98.244 105.132  1.00  0.00           O  
ATOM    975  H   ASH A  62      33.818 100.705 101.170  1.00  0.00           H  
ATOM    976  HA  ASH A  62      32.596  99.134 103.441  1.00  0.00           H  
ATOM    977  HB2 ASH A  62      34.812  98.441 101.968  1.00  0.00           H  
ATOM    978  HB3 ASH A  62      35.629  99.651 102.842  1.00  0.00           H  
ATOM    979  HD2 ASH A  62      34.315  97.483 105.712  1.00  0.00           H  
ATOM    980  N   VAL A  63      32.599 101.289 104.904  1.00  0.00           N  
ATOM    981  CA  VAL A  63      32.479 102.487 105.757  1.00  0.00           C  
ATOM    982  C   VAL A  63      33.190 102.236 107.139  1.00  0.00           C  
ATOM    983  O   VAL A  63      33.086 103.086 107.990  1.00  0.00           O  
ATOM    984  CB  VAL A  63      30.998 102.932 105.704  1.00  0.00           C  
ATOM    985  CG1 VAL A  63      30.059 102.171 106.601  1.00  0.00           C  
ATOM    986  CG2 VAL A  63      30.754 104.460 105.822  1.00  0.00           C  
ATOM    987  H   VAL A  63      31.991 100.533 105.183  1.00  0.00           H  
ATOM    988  HA  VAL A  63      33.032 103.331 105.344  1.00  0.00           H  
ATOM    989  HB  VAL A  63      30.674 102.739 104.681  1.00  0.00           H  
ATOM    990 HG11 VAL A  63      30.302 102.314 107.653  1.00  0.00           H  
ATOM    991 HG12 VAL A  63      29.045 102.549 106.468  1.00  0.00           H  
ATOM    992 HG13 VAL A  63      30.069 101.101 106.396  1.00  0.00           H  
ATOM    993 HG21 VAL A  63      29.809 104.642 105.310  1.00  0.00           H  
ATOM    994 HG22 VAL A  63      30.701 104.711 106.881  1.00  0.00           H  
ATOM    995 HG23 VAL A  63      31.520 105.108 105.395  1.00  0.00           H  
ATOM    996  N   ALA A  64      33.888 101.117 107.318  1.00  0.00           N  
ATOM    997  CA  ALA A  64      34.731 100.846 108.441  1.00  0.00           C  
ATOM    998  C   ALA A  64      35.916 100.046 107.866  1.00  0.00           C  
ATOM    999  O   ALA A  64      36.054  98.891 108.114  1.00  0.00           O  
ATOM   1000  CB  ALA A  64      33.897 100.132 109.485  1.00  0.00           C  
ATOM   1001  H   ALA A  64      33.802 100.337 106.683  1.00  0.00           H  
ATOM   1002  HA  ALA A  64      35.127 101.808 108.770  1.00  0.00           H  
ATOM   1003  HB1 ALA A  64      34.404 100.088 110.449  1.00  0.00           H  
ATOM   1004  HB2 ALA A  64      32.941 100.599 109.724  1.00  0.00           H  
ATOM   1005  HB3 ALA A  64      33.570  99.184 109.057  1.00  0.00           H  
ATOM   1006  N   CYS A  65      36.736 100.726 107.082  1.00  0.00           N  
ATOM   1007  CA  CYS A  65      37.971 100.091 106.499  1.00  0.00           C  
ATOM   1008  C   CYS A  65      38.930  99.438 107.501  1.00  0.00           C  
ATOM   1009  O   CYS A  65      39.444  98.346 107.314  1.00  0.00           O  
ATOM   1010  CB  CYS A  65      38.710 101.229 105.647  1.00  0.00           C  
ATOM   1011  SG  CYS A  65      40.263 100.669 104.817  1.00  0.00           S  
ATOM   1012  H   CYS A  65      36.623 101.716 106.920  1.00  0.00           H  
ATOM   1013  HA  CYS A  65      37.515  99.405 105.785  1.00  0.00           H  
ATOM   1014  HB2 CYS A  65      38.053 101.740 104.944  1.00  0.00           H  
ATOM   1015  HB3 CYS A  65      39.005 101.987 106.373  1.00  0.00           H  
ATOM   1016  HG  CYS A  65      41.055 100.537 105.885  1.00  0.00           H  
ATOM   1017  N   GLY A  66      39.206 100.097 108.646  1.00  0.00           N  
ATOM   1018  CA  GLY A  66      40.384  99.760 109.424  1.00  0.00           C  
ATOM   1019  C   GLY A  66      41.673  99.744 108.553  1.00  0.00           C  
ATOM   1020  O   GLY A  66      41.906 100.645 107.768  1.00  0.00           O  
ATOM   1021  H   GLY A  66      38.701 100.949 108.848  1.00  0.00           H  
ATOM   1022  HA2 GLY A  66      40.554 100.579 110.124  1.00  0.00           H  
ATOM   1023  HA3 GLY A  66      40.314  98.797 109.928  1.00  0.00           H  
ATOM   1024  N   THR A  67      42.463  98.710 108.736  1.00  0.00           N  
ATOM   1025  CA  THR A  67      43.717  98.433 107.899  1.00  0.00           C  
ATOM   1026  C   THR A  67      43.460  98.056 106.402  1.00  0.00           C  
ATOM   1027  O   THR A  67      44.341  97.978 105.611  1.00  0.00           O  
ATOM   1028  CB  THR A  67      44.594  97.291 108.486  1.00  0.00           C  
ATOM   1029  CG2 THR A  67      45.087  97.535 109.944  1.00  0.00           C  
ATOM   1030  OG1 THR A  67      43.790  96.091 108.479  1.00  0.00           O  
ATOM   1031  H   THR A  67      42.134  97.945 109.307  1.00  0.00           H  
ATOM   1032  HA  THR A  67      44.169  99.419 107.787  1.00  0.00           H  
ATOM   1033  HB  THR A  67      45.490  97.222 107.868  1.00  0.00           H  
ATOM   1034  HG1 THR A  67      44.251  95.382 108.023  1.00  0.00           H  
ATOM   1035 HG21 THR A  67      45.709  96.681 110.212  1.00  0.00           H  
ATOM   1036 HG22 THR A  67      45.703  98.429 110.046  1.00  0.00           H  
ATOM   1037 HG23 THR A  67      44.310  97.559 110.708  1.00  0.00           H  
ATOM   1038  N   GLY A  68      42.148  97.895 106.105  1.00  0.00           N  
ATOM   1039  CA  GLY A  68      41.612  97.457 104.762  1.00  0.00           C  
ATOM   1040  C   GLY A  68      41.490  95.933 104.642  1.00  0.00           C  
ATOM   1041  O   GLY A  68      41.068  95.540 103.530  1.00  0.00           O  
ATOM   1042  H   GLY A  68      41.452  98.063 106.817  1.00  0.00           H  
ATOM   1043  HA2 GLY A  68      40.645  97.885 104.498  1.00  0.00           H  
ATOM   1044  HA3 GLY A  68      42.380  97.812 104.074  1.00  0.00           H  
ATOM   1045  N   VAL A  69      41.599  95.135 105.686  1.00  0.00           N  
ATOM   1046  CA  VAL A  69      41.540  93.629 105.589  1.00  0.00           C  
ATOM   1047  C   VAL A  69      40.302  93.063 104.794  1.00  0.00           C  
ATOM   1048  O   VAL A  69      40.438  92.069 104.069  1.00  0.00           O  
ATOM   1049  CB  VAL A  69      41.708  93.110 107.002  1.00  0.00           C  
ATOM   1050  CG1 VAL A  69      40.381  93.310 107.870  1.00  0.00           C  
ATOM   1051  CG2 VAL A  69      42.179  91.647 106.955  1.00  0.00           C  
ATOM   1052  H   VAL A  69      41.575  95.602 106.581  1.00  0.00           H  
ATOM   1053  HA  VAL A  69      42.416  93.461 104.963  1.00  0.00           H  
ATOM   1054  HB  VAL A  69      42.456  93.727 107.498  1.00  0.00           H  
ATOM   1055 HG11 VAL A  69      39.651  92.555 107.579  1.00  0.00           H  
ATOM   1056 HG12 VAL A  69      40.577  93.164 108.933  1.00  0.00           H  
ATOM   1057 HG13 VAL A  69      39.894  94.269 107.688  1.00  0.00           H  
ATOM   1058 HG21 VAL A  69      41.644  91.040 106.224  1.00  0.00           H  
ATOM   1059 HG22 VAL A  69      43.265  91.627 106.865  1.00  0.00           H  
ATOM   1060 HG23 VAL A  69      41.902  91.180 107.900  1.00  0.00           H  
ATOM   1061  N   ASP A  70      39.130  93.631 104.930  1.00  0.00           N  
ATOM   1062  CA  ASP A  70      37.880  93.183 104.227  1.00  0.00           C  
ATOM   1063  C   ASP A  70      37.908  93.744 102.793  1.00  0.00           C  
ATOM   1064  O   ASP A  70      37.581  93.128 101.813  1.00  0.00           O  
ATOM   1065  CB  ASP A  70      36.596  93.578 104.975  1.00  0.00           C  
ATOM   1066  CG  ASP A  70      36.675  93.428 106.527  1.00  0.00           C  
ATOM   1067  OD1 ASP A  70      36.619  94.503 107.173  1.00  0.00           O  
ATOM   1068  OD2 ASP A  70      36.762  92.229 106.978  1.00  0.00           O1-
ATOM   1069  H   ASP A  70      39.038  94.466 105.491  1.00  0.00           H  
ATOM   1070  HA  ASP A  70      37.872  92.100 104.099  1.00  0.00           H  
ATOM   1071  HB2 ASP A  70      36.334  94.602 104.711  1.00  0.00           H  
ATOM   1072  HB3 ASP A  70      35.836  92.886 104.611  1.00  0.00           H  
ATOM   1073  N   SER A  71      38.467  94.954 102.657  1.00  0.00           N  
ATOM   1074  CA  SER A  71      38.609  95.730 101.375  1.00  0.00           C  
ATOM   1075  C   SER A  71      39.529  94.917 100.410  1.00  0.00           C  
ATOM   1076  O   SER A  71      39.252  94.845  99.251  1.00  0.00           O  
ATOM   1077  CB  SER A  71      39.213  97.144 101.552  1.00  0.00           C  
ATOM   1078  OG  SER A  71      38.505  97.831 102.537  1.00  0.00           O  
ATOM   1079  H   SER A  71      38.855  95.328 103.510  1.00  0.00           H  
ATOM   1080  HA  SER A  71      37.642  95.780 100.875  1.00  0.00           H  
ATOM   1081  HB2 SER A  71      40.255  97.067 101.863  1.00  0.00           H  
ATOM   1082  HB3 SER A  71      39.191  97.666 100.595  1.00  0.00           H  
ATOM   1083  HG  SER A  71      38.439  97.341 103.359  1.00  0.00           H  
ATOM   1084  N   ILE A  72      40.651  94.271 100.836  1.00  0.00           N  
ATOM   1085  CA  ILE A  72      41.460  93.374 100.026  1.00  0.00           C  
ATOM   1086  C   ILE A  72      40.736  92.163  99.561  1.00  0.00           C  
ATOM   1087  O   ILE A  72      40.846  91.883  98.361  1.00  0.00           O  
ATOM   1088  CB  ILE A  72      42.678  92.862 100.904  1.00  0.00           C  
ATOM   1089  CG1 ILE A  72      43.797  93.895 101.291  1.00  0.00           C  
ATOM   1090  CG2 ILE A  72      43.353  91.736 100.084  1.00  0.00           C  
ATOM   1091  CD1 ILE A  72      44.700  94.403 100.111  1.00  0.00           C  
ATOM   1092  H   ILE A  72      40.829  94.335 101.828  1.00  0.00           H  
ATOM   1093  HA  ILE A  72      41.834  93.876  99.134  1.00  0.00           H  
ATOM   1094  HB  ILE A  72      42.295  92.428 101.826  1.00  0.00           H  
ATOM   1095 HG12 ILE A  72      43.383  94.720 101.870  1.00  0.00           H  
ATOM   1096 HG13 ILE A  72      44.543  93.332 101.856  1.00  0.00           H  
ATOM   1097 HG21 ILE A  72      44.365  91.591 100.462  1.00  0.00           H  
ATOM   1098 HG22 ILE A  72      42.884  90.752 100.123  1.00  0.00           H  
ATOM   1099 HG23 ILE A  72      43.511  92.044  99.051  1.00  0.00           H  
ATOM   1100 HD11 ILE A  72      45.454  93.677  99.810  1.00  0.00           H  
ATOM   1101 HD12 ILE A  72      43.990  94.636  99.318  1.00  0.00           H  
ATOM   1102 HD13 ILE A  72      45.202  95.344 100.339  1.00  0.00           H  
ATOM   1103  N   MET A  73      40.035  91.437 100.387  1.00  0.00           N  
ATOM   1104  CA  MET A  73      39.116  90.355  99.986  1.00  0.00           C  
ATOM   1105  C   MET A  73      38.133  90.695  98.850  1.00  0.00           C  
ATOM   1106  O   MET A  73      37.935  89.896  97.942  1.00  0.00           O  
ATOM   1107  CB  MET A  73      38.527  89.734 101.254  1.00  0.00           C  
ATOM   1108  CG  MET A  73      37.685  88.515 100.979  1.00  0.00           C  
ATOM   1109  SD  MET A  73      37.493  87.564 102.515  1.00  0.00           S  
ATOM   1110  CE  MET A  73      36.053  88.398 103.357  1.00  0.00           C  
ATOM   1111  H   MET A  73      39.967  91.653 101.371  1.00  0.00           H  
ATOM   1112  HA  MET A  73      39.767  89.607  99.535  1.00  0.00           H  
ATOM   1113  HB2 MET A  73      39.311  89.485 101.969  1.00  0.00           H  
ATOM   1114  HB3 MET A  73      37.878  90.500 101.678  1.00  0.00           H  
ATOM   1115  HG2 MET A  73      36.732  88.799 100.532  1.00  0.00           H  
ATOM   1116  HG3 MET A  73      38.109  87.827 100.248  1.00  0.00           H  
ATOM   1117  HE1 MET A  73      35.753  89.327 102.873  1.00  0.00           H  
ATOM   1118  HE2 MET A  73      35.153  87.784 103.382  1.00  0.00           H  
ATOM   1119  HE3 MET A  73      36.344  88.723 104.356  1.00  0.00           H  
ATOM   1120  N   LEU A  74      37.446  91.817  99.011  1.00  0.00           N  
ATOM   1121  CA  LEU A  74      36.425  92.446  98.109  1.00  0.00           C  
ATOM   1122  C   LEU A  74      37.025  92.771  96.722  1.00  0.00           C  
ATOM   1123  O   LEU A  74      36.310  92.516  95.745  1.00  0.00           O  
ATOM   1124  CB  LEU A  74      35.830  93.700  98.732  1.00  0.00           C  
ATOM   1125  CG  LEU A  74      34.847  93.342  99.878  1.00  0.00           C  
ATOM   1126  CD1 LEU A  74      34.804  94.493 100.842  1.00  0.00           C  
ATOM   1127  CD2 LEU A  74      33.452  92.918  99.382  1.00  0.00           C  
ATOM   1128  H   LEU A  74      37.504  92.252  99.920  1.00  0.00           H  
ATOM   1129  HA  LEU A  74      35.634  91.701  98.020  1.00  0.00           H  
ATOM   1130  HB2 LEU A  74      36.589  94.389  99.100  1.00  0.00           H  
ATOM   1131  HB3 LEU A  74      35.303  94.187  97.912  1.00  0.00           H  
ATOM   1132  HG  LEU A  74      35.232  92.489 100.436  1.00  0.00           H  
ATOM   1133 HD11 LEU A  74      34.509  95.407 100.327  1.00  0.00           H  
ATOM   1134 HD12 LEU A  74      34.171  94.229 101.690  1.00  0.00           H  
ATOM   1135 HD13 LEU A  74      35.811  94.639 101.230  1.00  0.00           H  
ATOM   1136 HD21 LEU A  74      32.757  92.647 100.177  1.00  0.00           H  
ATOM   1137 HD22 LEU A  74      32.957  93.813  99.006  1.00  0.00           H  
ATOM   1138 HD23 LEU A  74      33.460  92.077  98.688  1.00  0.00           H  
ATOM   1139  N   VAL A  75      38.215  93.377  96.679  1.00  0.00           N  
ATOM   1140  CA  VAL A  75      38.900  93.859  95.481  1.00  0.00           C  
ATOM   1141  C   VAL A  75      39.461  92.676  94.664  1.00  0.00           C  
ATOM   1142  O   VAL A  75      39.330  92.728  93.476  1.00  0.00           O  
ATOM   1143  CB  VAL A  75      39.975  94.903  95.817  1.00  0.00           C  
ATOM   1144  CG1 VAL A  75      40.874  95.309  94.653  1.00  0.00           C  
ATOM   1145  CG2 VAL A  75      39.337  96.199  96.404  1.00  0.00           C  
ATOM   1146  H   VAL A  75      38.710  93.502  97.551  1.00  0.00           H  
ATOM   1147  HA  VAL A  75      38.117  94.350  94.902  1.00  0.00           H  
ATOM   1148  HB  VAL A  75      40.547  94.376  96.579  1.00  0.00           H  
ATOM   1149 HG11 VAL A  75      41.296  94.425  94.174  1.00  0.00           H  
ATOM   1150 HG12 VAL A  75      40.318  95.656  93.782  1.00  0.00           H  
ATOM   1151 HG13 VAL A  75      41.600  96.073  94.929  1.00  0.00           H  
ATOM   1152 HG21 VAL A  75      40.068  96.750  96.996  1.00  0.00           H  
ATOM   1153 HG22 VAL A  75      39.093  96.892  95.601  1.00  0.00           H  
ATOM   1154 HG23 VAL A  75      38.467  96.022  97.039  1.00  0.00           H  
ATOM   1155  N   GLU A  76      40.013  91.617  95.296  1.00  0.00           N  
ATOM   1156  CA  GLU A  76      40.339  90.295  94.705  1.00  0.00           C  
ATOM   1157  C   GLU A  76      39.121  89.701  94.047  1.00  0.00           C  
ATOM   1158  O   GLU A  76      39.271  89.068  92.958  1.00  0.00           O  
ATOM   1159  CB  GLU A  76      41.001  89.329  95.754  1.00  0.00           C  
ATOM   1160  CG  GLU A  76      41.836  88.332  95.074  1.00  0.00           C  
ATOM   1161  CD  GLU A  76      43.182  89.016  94.806  1.00  0.00           C  
ATOM   1162  OE1 GLU A  76      44.141  88.860  95.530  1.00  0.00           O  
ATOM   1163  OE2 GLU A  76      43.332  89.637  93.768  1.00  0.00           O1-
ATOM   1164  H   GLU A  76      40.351  91.739  96.240  1.00  0.00           H  
ATOM   1165  HA  GLU A  76      41.070  90.482  93.917  1.00  0.00           H  
ATOM   1166  HB2 GLU A  76      41.502  90.017  96.434  1.00  0.00           H  
ATOM   1167  HB3 GLU A  76      40.252  88.794  96.340  1.00  0.00           H  
ATOM   1168  HG2 GLU A  76      42.127  87.473  95.678  1.00  0.00           H  
ATOM   1169  HG3 GLU A  76      41.274  87.926  94.233  1.00  0.00           H  
ATOM   1170  N   GLU A  77      37.973  89.766  94.641  1.00  0.00           N  
ATOM   1171  CA  GLU A  77      36.686  89.203  93.998  1.00  0.00           C  
ATOM   1172  C   GLU A  77      36.291  90.111  92.804  1.00  0.00           C  
ATOM   1173  O   GLU A  77      35.442  89.670  91.997  1.00  0.00           O  
ATOM   1174  CB  GLU A  77      35.492  89.256  95.004  1.00  0.00           C  
ATOM   1175  CG  GLU A  77      34.162  88.687  94.422  1.00  0.00           C  
ATOM   1176  CD  GLU A  77      34.109  87.461  93.457  1.00  0.00           C  
ATOM   1177  OE1 GLU A  77      34.998  86.576  93.643  1.00  0.00           O  
ATOM   1178  OE2 GLU A  77      33.162  87.412  92.611  1.00  0.00           O1-
ATOM   1179  H   GLU A  77      37.833  90.277  95.501  1.00  0.00           H  
ATOM   1180  HA  GLU A  77      36.844  88.190  93.628  1.00  0.00           H  
ATOM   1181  HB2 GLU A  77      35.720  88.701  95.914  1.00  0.00           H  
ATOM   1182  HB3 GLU A  77      35.416  90.257  95.430  1.00  0.00           H  
ATOM   1183  HG2 GLU A  77      33.493  88.503  95.263  1.00  0.00           H  
ATOM   1184  HG3 GLU A  77      33.692  89.504  93.875  1.00  0.00           H  
ATOM   1185  N   GLY A  78      36.858  91.349  92.701  1.00  0.00           N  
ATOM   1186  CA  GLY A  78      36.738  92.105  91.490  1.00  0.00           C  
ATOM   1187  C   GLY A  78      35.673  93.225  91.465  1.00  0.00           C  
ATOM   1188  O   GLY A  78      35.567  93.889  90.427  1.00  0.00           O  
ATOM   1189  H   GLY A  78      37.441  91.738  93.428  1.00  0.00           H  
ATOM   1190  HA2 GLY A  78      37.681  92.501  91.112  1.00  0.00           H  
ATOM   1191  HA3 GLY A  78      36.414  91.414  90.711  1.00  0.00           H  
ATOM   1192  N   PHE A  79      35.037  93.593  92.609  1.00  0.00           N  
ATOM   1193  CA  PHE A  79      34.212  94.729  92.834  1.00  0.00           C  
ATOM   1194  C   PHE A  79      34.861  96.152  92.890  1.00  0.00           C  
ATOM   1195  O   PHE A  79      36.074  96.228  93.174  1.00  0.00           O  
ATOM   1196  CB  PHE A  79      33.449  94.526  94.110  1.00  0.00           C  
ATOM   1197  CG  PHE A  79      32.484  93.362  94.284  1.00  0.00           C  
ATOM   1198  CD1 PHE A  79      32.707  92.292  95.205  1.00  0.00           C  
ATOM   1199  CD2 PHE A  79      31.409  93.189  93.394  1.00  0.00           C  
ATOM   1200  CE1 PHE A  79      31.833  91.207  95.396  1.00  0.00           C  
ATOM   1201  CE2 PHE A  79      30.546  92.069  93.503  1.00  0.00           C  
ATOM   1202  CZ  PHE A  79      30.757  91.118  94.515  1.00  0.00           C  
ATOM   1203  H   PHE A  79      35.358  93.154  93.461  1.00  0.00           H  
ATOM   1204  HA  PHE A  79      33.548  94.840  91.977  1.00  0.00           H  
ATOM   1205  HB2 PHE A  79      34.156  94.541  94.940  1.00  0.00           H  
ATOM   1206  HB3 PHE A  79      32.796  95.368  94.342  1.00  0.00           H  
ATOM   1207  HD1 PHE A  79      33.567  92.156  95.843  1.00  0.00           H  
ATOM   1208  HD2 PHE A  79      31.221  93.879  92.584  1.00  0.00           H  
ATOM   1209  HE1 PHE A  79      31.988  90.476  96.174  1.00  0.00           H  
ATOM   1210  HE2 PHE A  79      29.686  91.879  92.878  1.00  0.00           H  
ATOM   1211  HZ  PHE A  79      30.149  90.225  94.527  1.00  0.00           H  
ATOM   1212  N   SER A  80      34.007  97.171  92.641  1.00  0.00           N  
ATOM   1213  CA  SER A  80      34.366  98.587  92.540  1.00  0.00           C  
ATOM   1214  C   SER A  80      34.280  99.269  93.950  1.00  0.00           C  
ATOM   1215  O   SER A  80      33.224  99.725  94.394  1.00  0.00           O  
ATOM   1216  CB  SER A  80      33.511  99.286  91.559  1.00  0.00           C  
ATOM   1217  OG  SER A  80      33.853  98.850  90.251  1.00  0.00           O  
ATOM   1218  H   SER A  80      33.021  96.985  92.521  1.00  0.00           H  
ATOM   1219  HA  SER A  80      35.389  98.782  92.218  1.00  0.00           H  
ATOM   1220  HB2 SER A  80      32.458  99.104  91.774  1.00  0.00           H  
ATOM   1221  HB3 SER A  80      33.610 100.370  91.612  1.00  0.00           H  
ATOM   1222  HG  SER A  80      33.275  99.279  89.616  1.00  0.00           H  
ATOM   1223  N   VAL A  81      35.410  99.275  94.650  1.00  0.00           N  
ATOM   1224  CA  VAL A  81      35.461  99.533  96.113  1.00  0.00           C  
ATOM   1225  C   VAL A  81      35.837 100.880  96.474  1.00  0.00           C  
ATOM   1226  O   VAL A  81      36.988 101.263  96.159  1.00  0.00           O  
ATOM   1227  CB  VAL A  81      36.408  98.440  96.779  1.00  0.00           C  
ATOM   1228  CG1 VAL A  81      36.593  98.725  98.284  1.00  0.00           C  
ATOM   1229  CG2 VAL A  81      35.812  97.041  96.598  1.00  0.00           C  
ATOM   1230  H   VAL A  81      36.165  98.706  94.293  1.00  0.00           H  
ATOM   1231  HA  VAL A  81      34.425  99.461  96.447  1.00  0.00           H  
ATOM   1232  HB  VAL A  81      37.385  98.469  96.297  1.00  0.00           H  
ATOM   1233 HG11 VAL A  81      37.326  98.023  98.680  1.00  0.00           H  
ATOM   1234 HG12 VAL A  81      37.146  99.662  98.347  1.00  0.00           H  
ATOM   1235 HG13 VAL A  81      35.640  98.730  98.811  1.00  0.00           H  
ATOM   1236 HG21 VAL A  81      34.756  96.965  96.855  1.00  0.00           H  
ATOM   1237 HG22 VAL A  81      35.904  96.689  95.571  1.00  0.00           H  
ATOM   1238 HG23 VAL A  81      36.214  96.337  97.325  1.00  0.00           H  
ATOM   1239  N   THR A  82      34.970 101.592  97.216  1.00  0.00           N  
ATOM   1240  CA  THR A  82      35.452 102.721  98.021  1.00  0.00           C  
ATOM   1241  C   THR A  82      35.704 102.095  99.429  1.00  0.00           C  
ATOM   1242  O   THR A  82      34.837 101.401  99.891  1.00  0.00           O  
ATOM   1243  CB  THR A  82      34.363 103.774  98.030  1.00  0.00           C  
ATOM   1244  CG2 THR A  82      34.770 104.884  98.995  1.00  0.00           C  
ATOM   1245  OG1 THR A  82      34.255 104.408  96.772  1.00  0.00           O  
ATOM   1246  H   THR A  82      34.071 101.176  97.415  1.00  0.00           H  
ATOM   1247  HA  THR A  82      36.337 103.207  97.613  1.00  0.00           H  
ATOM   1248  HB  THR A  82      33.342 103.457  98.246  1.00  0.00           H  
ATOM   1249  HG1 THR A  82      34.068 103.680  96.175  1.00  0.00           H  
ATOM   1250 HG21 THR A  82      34.700 104.513 100.017  1.00  0.00           H  
ATOM   1251 HG22 THR A  82      35.713 105.354  98.714  1.00  0.00           H  
ATOM   1252 HG23 THR A  82      34.055 105.705  98.983  1.00  0.00           H  
ATOM   1253  N   SER A  83      36.800 102.382 100.160  1.00  0.00           N  
ATOM   1254  CA  SER A  83      36.775 102.261 101.546  1.00  0.00           C  
ATOM   1255  C   SER A  83      36.879 103.717 102.159  1.00  0.00           C  
ATOM   1256  O   SER A  83      37.621 104.502 101.591  1.00  0.00           O  
ATOM   1257  CB  SER A  83      38.019 101.396 101.967  1.00  0.00           C  
ATOM   1258  OG  SER A  83      38.068 100.157 101.297  1.00  0.00           O  
ATOM   1259  H   SER A  83      37.424 103.062  99.752  1.00  0.00           H  
ATOM   1260  HA  SER A  83      35.848 101.752 101.811  1.00  0.00           H  
ATOM   1261  HB2 SER A  83      38.894 101.993 101.708  1.00  0.00           H  
ATOM   1262  HB3 SER A  83      38.062 101.255 103.046  1.00  0.00           H  
ATOM   1263  HG  SER A  83      38.296  99.439 101.891  1.00  0.00           H  
ATOM   1264  N   VAL A  84      36.337 103.879 103.366  1.00  0.00           N  
ATOM   1265  CA  VAL A  84      36.234 105.089 104.163  1.00  0.00           C  
ATOM   1266  C   VAL A  84      36.656 104.840 105.577  1.00  0.00           C  
ATOM   1267  O   VAL A  84      36.223 103.890 106.220  1.00  0.00           O  
ATOM   1268  CB  VAL A  84      34.735 105.505 104.116  1.00  0.00           C  
ATOM   1269  CG1 VAL A  84      34.259 106.327 105.303  1.00  0.00           C  
ATOM   1270  CG2 VAL A  84      34.523 106.402 102.859  1.00  0.00           C  
ATOM   1271  H   VAL A  84      35.640 103.175 103.565  1.00  0.00           H  
ATOM   1272  HA  VAL A  84      36.910 105.856 103.787  1.00  0.00           H  
ATOM   1273  HB  VAL A  84      34.151 104.585 104.126  1.00  0.00           H  
ATOM   1274 HG11 VAL A  84      33.268 106.711 105.061  1.00  0.00           H  
ATOM   1275 HG12 VAL A  84      34.226 105.652 106.159  1.00  0.00           H  
ATOM   1276 HG13 VAL A  84      34.872 107.218 105.434  1.00  0.00           H  
ATOM   1277 HG21 VAL A  84      34.810 105.848 101.965  1.00  0.00           H  
ATOM   1278 HG22 VAL A  84      33.485 106.707 102.732  1.00  0.00           H  
ATOM   1279 HG23 VAL A  84      35.245 107.219 102.888  1.00  0.00           H  
ATOM   1280  N   ASP A  85      37.379 105.757 106.264  1.00  0.00           N  
ATOM   1281  CA  ASP A  85      37.704 105.580 107.728  1.00  0.00           C  
ATOM   1282  C   ASP A  85      38.092 106.973 108.338  1.00  0.00           C  
ATOM   1283  O   ASP A  85      38.782 107.721 107.617  1.00  0.00           O  
ATOM   1284  CB  ASP A  85      38.810 104.529 108.076  1.00  0.00           C  
ATOM   1285  CG  ASP A  85      38.606 103.870 109.456  1.00  0.00           C  
ATOM   1286  OD1 ASP A  85      38.545 102.609 109.575  1.00  0.00           O  
ATOM   1287  OD2 ASP A  85      38.486 104.633 110.479  1.00  0.00           O1-
ATOM   1288  H   ASP A  85      37.648 106.560 105.715  1.00  0.00           H  
ATOM   1289  HA  ASP A  85      36.773 105.257 108.191  1.00  0.00           H  
ATOM   1290  HB2 ASP A  85      38.984 103.781 107.303  1.00  0.00           H  
ATOM   1291  HB3 ASP A  85      39.754 105.073 108.073  1.00  0.00           H  
ATOM   1292  N   ALA A  86      37.692 107.175 109.593  1.00  0.00           N  
ATOM   1293  CA  ALA A  86      38.098 108.368 110.350  1.00  0.00           C  
ATOM   1294  C   ALA A  86      39.563 108.289 110.834  1.00  0.00           C  
ATOM   1295  O   ALA A  86      40.181 109.314 111.141  1.00  0.00           O  
ATOM   1296  CB  ALA A  86      37.227 108.451 111.616  1.00  0.00           C  
ATOM   1297  H   ALA A  86      37.156 106.419 109.997  1.00  0.00           H  
ATOM   1298  HA  ALA A  86      37.932 109.351 109.907  1.00  0.00           H  
ATOM   1299  HB1 ALA A  86      37.760 108.915 112.446  1.00  0.00           H  
ATOM   1300  HB2 ALA A  86      36.281 108.972 111.469  1.00  0.00           H  
ATOM   1301  HB3 ALA A  86      36.974 107.463 111.998  1.00  0.00           H  
ATOM   1302  N   SER A  87      40.158 107.100 110.868  1.00  0.00           N  
ATOM   1303  CA  SER A  87      41.495 106.841 111.326  1.00  0.00           C  
ATOM   1304  C   SER A  87      42.467 106.916 110.131  1.00  0.00           C  
ATOM   1305  O   SER A  87      42.677 105.910 109.371  1.00  0.00           O  
ATOM   1306  CB  SER A  87      41.605 105.592 112.038  1.00  0.00           C  
ATOM   1307  OG  SER A  87      42.966 105.334 112.417  1.00  0.00           O  
ATOM   1308  H   SER A  87      39.661 106.255 110.624  1.00  0.00           H  
ATOM   1309  HA  SER A  87      41.802 107.647 111.992  1.00  0.00           H  
ATOM   1310  HB2 SER A  87      40.864 105.433 112.821  1.00  0.00           H  
ATOM   1311  HB3 SER A  87      41.409 104.760 111.361  1.00  0.00           H  
ATOM   1312  HG  SER A  87      43.276 106.117 112.878  1.00  0.00           H  
ATOM   1313  N   ASP A  88      43.273 107.904 110.149  1.00  0.00           N  
ATOM   1314  CA  ASP A  88      44.492 108.081 109.280  1.00  0.00           C  
ATOM   1315  C   ASP A  88      45.421 106.942 109.673  1.00  0.00           C  
ATOM   1316  O   ASP A  88      46.013 106.256 108.786  1.00  0.00           O  
ATOM   1317  CB  ASP A  88      45.098 109.435 109.382  1.00  0.00           C  
ATOM   1318  CG  ASP A  88      45.957 109.851 110.604  1.00  0.00           C  
ATOM   1319  OD1 ASP A  88      47.067 110.403 110.323  1.00  0.00           O  
ATOM   1320  OD2 ASP A  88      45.612 109.544 111.746  1.00  0.00           O1-
ATOM   1321  H   ASP A  88      43.120 108.714 110.733  1.00  0.00           H  
ATOM   1322  HA  ASP A  88      44.095 107.956 108.273  1.00  0.00           H  
ATOM   1323  HB2 ASP A  88      45.750 109.573 108.520  1.00  0.00           H  
ATOM   1324  HB3 ASP A  88      44.255 110.113 109.252  1.00  0.00           H  
ATOM   1325  N   LYS A  89      45.568 106.657 110.982  1.00  0.00           N  
ATOM   1326  CA  LYS A  89      46.495 105.661 111.513  1.00  0.00           C  
ATOM   1327  C   LYS A  89      46.119 104.240 111.041  1.00  0.00           C  
ATOM   1328  O   LYS A  89      47.011 103.481 110.846  1.00  0.00           O  
ATOM   1329  CB  LYS A  89      46.749 105.755 113.057  1.00  0.00           C  
ATOM   1330  CG  LYS A  89      47.153 107.193 113.480  1.00  0.00           C  
ATOM   1331  CD  LYS A  89      47.861 107.157 114.823  1.00  0.00           C  
ATOM   1332  CE  LYS A  89      47.840 108.395 115.756  1.00  0.00           C  
ATOM   1333  NZ  LYS A  89      48.742 109.437 115.336  1.00  0.00           N1+
ATOM   1334  H   LYS A  89      45.072 107.290 111.595  1.00  0.00           H  
ATOM   1335  HA  LYS A  89      47.458 105.854 111.040  1.00  0.00           H  
ATOM   1336  HB2 LYS A  89      45.817 105.441 113.529  1.00  0.00           H  
ATOM   1337  HB3 LYS A  89      47.591 105.073 113.177  1.00  0.00           H  
ATOM   1338  HG2 LYS A  89      47.817 107.669 112.758  1.00  0.00           H  
ATOM   1339  HG3 LYS A  89      46.287 107.855 113.504  1.00  0.00           H  
ATOM   1340  HD2 LYS A  89      47.371 106.395 115.430  1.00  0.00           H  
ATOM   1341  HD3 LYS A  89      48.888 106.796 114.761  1.00  0.00           H  
ATOM   1342  HE2 LYS A  89      46.820 108.777 115.744  1.00  0.00           H  
ATOM   1343  HE3 LYS A  89      48.167 108.115 116.758  1.00  0.00           H  
ATOM   1344  HZ1 LYS A  89      48.645 110.291 115.869  1.00  0.00           H  
ATOM   1345  HZ2 LYS A  89      49.681 109.085 115.458  1.00  0.00           H  
ATOM   1346  HZ3 LYS A  89      48.576 109.719 114.381  1.00  0.00           H  
ATOM   1347  N   MET A  90      44.841 103.887 110.793  1.00  0.00           N  
ATOM   1348  CA  MET A  90      44.380 102.639 110.101  1.00  0.00           C  
ATOM   1349  C   MET A  90      44.644 102.758 108.610  1.00  0.00           C  
ATOM   1350  O   MET A  90      45.240 101.841 108.021  1.00  0.00           O  
ATOM   1351  CB  MET A  90      42.912 102.437 110.487  1.00  0.00           C  
ATOM   1352  CG  MET A  90      42.694 102.175 111.948  1.00  0.00           C  
ATOM   1353  SD  MET A  90      43.020 100.414 112.511  1.00  0.00           S  
ATOM   1354  CE  MET A  90      42.055 100.606 114.064  1.00  0.00           C  
ATOM   1355  H   MET A  90      44.256 104.698 110.940  1.00  0.00           H  
ATOM   1356  HA  MET A  90      44.916 101.875 110.665  1.00  0.00           H  
ATOM   1357  HB2 MET A  90      42.220 103.187 110.101  1.00  0.00           H  
ATOM   1358  HB3 MET A  90      42.512 101.523 110.048  1.00  0.00           H  
ATOM   1359  HG2 MET A  90      43.344 102.838 112.519  1.00  0.00           H  
ATOM   1360  HG3 MET A  90      41.669 102.419 112.226  1.00  0.00           H  
ATOM   1361  HE1 MET A  90      42.299 101.559 114.533  1.00  0.00           H  
ATOM   1362  HE2 MET A  90      40.996 100.552 113.810  1.00  0.00           H  
ATOM   1363  HE3 MET A  90      42.357  99.812 114.748  1.00  0.00           H  
ATOM   1364  N   LEU A  91      44.266 103.924 108.039  1.00  0.00           N  
ATOM   1365  CA  LEU A  91      44.204 103.985 106.564  1.00  0.00           C  
ATOM   1366  C   LEU A  91      45.550 103.916 105.823  1.00  0.00           C  
ATOM   1367  O   LEU A  91      45.654 103.436 104.669  1.00  0.00           O  
ATOM   1368  CB  LEU A  91      43.482 105.242 106.100  1.00  0.00           C  
ATOM   1369  CG  LEU A  91      41.888 105.289 106.223  1.00  0.00           C  
ATOM   1370  CD1 LEU A  91      41.428 106.583 105.574  1.00  0.00           C  
ATOM   1371  CD2 LEU A  91      41.121 104.161 105.478  1.00  0.00           C  
ATOM   1372  H   LEU A  91      43.918 104.628 108.674  1.00  0.00           H  
ATOM   1373  HA  LEU A  91      43.555 103.167 106.254  1.00  0.00           H  
ATOM   1374  HB2 LEU A  91      43.884 106.103 106.633  1.00  0.00           H  
ATOM   1375  HB3 LEU A  91      43.729 105.457 105.060  1.00  0.00           H  
ATOM   1376  HG  LEU A  91      41.639 105.458 107.270  1.00  0.00           H  
ATOM   1377 HD11 LEU A  91      41.709 106.599 104.522  1.00  0.00           H  
ATOM   1378 HD12 LEU A  91      40.346 106.706 105.633  1.00  0.00           H  
ATOM   1379 HD13 LEU A  91      41.959 107.404 106.056  1.00  0.00           H  
ATOM   1380 HD21 LEU A  91      41.541 103.888 104.510  1.00  0.00           H  
ATOM   1381 HD22 LEU A  91      41.202 103.298 106.139  1.00  0.00           H  
ATOM   1382 HD23 LEU A  91      40.055 104.384 105.429  1.00  0.00           H  
ATOM   1383  N   LYS A  92      46.652 104.237 106.457  1.00  0.00           N  
ATOM   1384  CA  LYS A  92      48.035 104.156 105.953  1.00  0.00           C  
ATOM   1385  C   LYS A  92      48.480 102.759 105.532  1.00  0.00           C  
ATOM   1386  O   LYS A  92      48.980 102.627 104.415  1.00  0.00           O  
ATOM   1387  CB  LYS A  92      49.015 104.652 107.073  1.00  0.00           C  
ATOM   1388  CG  LYS A  92      50.433 104.762 106.483  1.00  0.00           C  
ATOM   1389  CD  LYS A  92      51.347 105.420 107.561  1.00  0.00           C  
ATOM   1390  CE  LYS A  92      52.751 105.599 107.006  1.00  0.00           C  
ATOM   1391  NZ  LYS A  92      53.735 105.908 108.004  1.00  0.00           N1+
ATOM   1392  H   LYS A  92      46.579 104.485 107.433  1.00  0.00           H  
ATOM   1393  HA  LYS A  92      48.036 104.900 105.157  1.00  0.00           H  
ATOM   1394  HB2 LYS A  92      48.701 105.658 107.354  1.00  0.00           H  
ATOM   1395  HB3 LYS A  92      48.987 103.977 107.928  1.00  0.00           H  
ATOM   1396  HG2 LYS A  92      50.870 103.814 106.171  1.00  0.00           H  
ATOM   1397  HG3 LYS A  92      50.486 105.417 105.614  1.00  0.00           H  
ATOM   1398  HD2 LYS A  92      50.976 106.396 107.873  1.00  0.00           H  
ATOM   1399  HD3 LYS A  92      51.439 104.670 108.347  1.00  0.00           H  
ATOM   1400  HE2 LYS A  92      53.143 104.704 106.524  1.00  0.00           H  
ATOM   1401  HE3 LYS A  92      52.709 106.392 106.261  1.00  0.00           H  
ATOM   1402  HZ1 LYS A  92      54.666 105.613 107.746  1.00  0.00           H  
ATOM   1403  HZ2 LYS A  92      53.765 106.880 108.275  1.00  0.00           H  
ATOM   1404  HZ3 LYS A  92      53.605 105.283 108.787  1.00  0.00           H  
ATOM   1405  N   TYR A  93      48.124 101.686 106.213  1.00  0.00           N  
ATOM   1406  CA  TYR A  93      48.243 100.265 105.752  1.00  0.00           C  
ATOM   1407  C   TYR A  93      47.496  99.921 104.444  1.00  0.00           C  
ATOM   1408  O   TYR A  93      48.022  99.078 103.639  1.00  0.00           O  
ATOM   1409  CB  TYR A  93      47.700  99.404 106.894  1.00  0.00           C  
ATOM   1410  CG  TYR A  93      48.367  99.569 108.240  1.00  0.00           C  
ATOM   1411  CD1 TYR A  93      47.657 100.118 109.336  1.00  0.00           C  
ATOM   1412  CD2 TYR A  93      49.635  98.998 108.450  1.00  0.00           C  
ATOM   1413  CE1 TYR A  93      48.254 100.039 110.614  1.00  0.00           C  
ATOM   1414  CE2 TYR A  93      50.221  99.005 109.780  1.00  0.00           C  
ATOM   1415  CZ  TYR A  93      49.534  99.544 110.855  1.00  0.00           C  
ATOM   1416  OH  TYR A  93      50.005  99.408 112.103  1.00  0.00           O  
ATOM   1417  H   TYR A  93      47.505 102.009 106.943  1.00  0.00           H  
ATOM   1418  HA  TYR A  93      49.300 100.118 105.528  1.00  0.00           H  
ATOM   1419  HB2 TYR A  93      46.655  99.695 106.998  1.00  0.00           H  
ATOM   1420  HB3 TYR A  93      47.737  98.372 106.544  1.00  0.00           H  
ATOM   1421  HD1 TYR A  93      46.766 100.728 109.307  1.00  0.00           H  
ATOM   1422  HD2 TYR A  93      50.105  98.564 107.580  1.00  0.00           H  
ATOM   1423  HE1 TYR A  93      47.653 100.482 111.394  1.00  0.00           H  
ATOM   1424  HE2 TYR A  93      51.192  98.573 109.971  1.00  0.00           H  
ATOM   1425  HH  TYR A  93      49.276  99.408 112.728  1.00  0.00           H  
ATOM   1426  N   ALA A  94      46.205 100.432 104.402  1.00  0.00           N  
ATOM   1427  CA  ALA A  94      45.360 100.196 103.265  1.00  0.00           C  
ATOM   1428  C   ALA A  94      45.859 100.878 101.967  1.00  0.00           C  
ATOM   1429  O   ALA A  94      45.978 100.265 100.913  1.00  0.00           O  
ATOM   1430  CB  ALA A  94      43.890 100.557 103.507  1.00  0.00           C  
ATOM   1431  H   ALA A  94      45.857 101.003 105.159  1.00  0.00           H  
ATOM   1432  HA  ALA A  94      45.450  99.123 103.099  1.00  0.00           H  
ATOM   1433  HB1 ALA A  94      43.704 101.538 103.942  1.00  0.00           H  
ATOM   1434  HB2 ALA A  94      43.428 100.513 102.521  1.00  0.00           H  
ATOM   1435  HB3 ALA A  94      43.382  99.852 104.167  1.00  0.00           H  
ATOM   1436  N   LEU A  95      46.353 102.070 102.034  1.00  0.00           N  
ATOM   1437  CA  LEU A  95      47.018 102.953 101.019  1.00  0.00           C  
ATOM   1438  C   LEU A  95      48.250 102.318 100.525  1.00  0.00           C  
ATOM   1439  O   LEU A  95      48.354 102.264  99.305  1.00  0.00           O  
ATOM   1440  CB  LEU A  95      47.142 104.332 101.648  1.00  0.00           C  
ATOM   1441  CG  LEU A  95      45.782 105.032 101.801  1.00  0.00           C  
ATOM   1442  CD1 LEU A  95      45.757 106.177 102.790  1.00  0.00           C  
ATOM   1443  CD2 LEU A  95      45.296 105.673 100.492  1.00  0.00           C  
ATOM   1444  H   LEU A  95      46.183 102.520 102.922  1.00  0.00           H  
ATOM   1445  HA  LEU A  95      46.288 102.930 100.210  1.00  0.00           H  
ATOM   1446  HB2 LEU A  95      47.666 104.263 102.602  1.00  0.00           H  
ATOM   1447  HB3 LEU A  95      47.794 104.935 101.014  1.00  0.00           H  
ATOM   1448  HG  LEU A  95      45.056 104.295 102.144  1.00  0.00           H  
ATOM   1449 HD11 LEU A  95      44.789 106.677 102.796  1.00  0.00           H  
ATOM   1450 HD12 LEU A  95      46.024 105.867 103.801  1.00  0.00           H  
ATOM   1451 HD13 LEU A  95      46.425 106.951 102.415  1.00  0.00           H  
ATOM   1452 HD21 LEU A  95      44.861 104.845  99.933  1.00  0.00           H  
ATOM   1453 HD22 LEU A  95      44.683 106.574 100.468  1.00  0.00           H  
ATOM   1454 HD23 LEU A  95      46.109 106.154  99.949  1.00  0.00           H  
ATOM   1455  N   LYS A  96      49.143 101.797 101.396  1.00  0.00           N  
ATOM   1456  CA  LYS A  96      50.323 101.030 101.063  1.00  0.00           C  
ATOM   1457  C   LYS A  96      49.921  99.828 100.206  1.00  0.00           C  
ATOM   1458  O   LYS A  96      50.427  99.572  99.127  1.00  0.00           O  
ATOM   1459  CB  LYS A  96      51.118 100.745 102.344  1.00  0.00           C  
ATOM   1460  CG  LYS A  96      52.599 100.565 102.128  1.00  0.00           C  
ATOM   1461  CD  LYS A  96      53.388 100.195 103.405  1.00  0.00           C  
ATOM   1462  CE  LYS A  96      53.574 101.269 104.499  1.00  0.00           C  
ATOM   1463  NZ  LYS A  96      54.145 100.761 105.707  1.00  0.00           N1+
ATOM   1464  H   LYS A  96      49.074 101.944 102.393  1.00  0.00           H  
ATOM   1465  HA  LYS A  96      50.834 101.673 100.347  1.00  0.00           H  
ATOM   1466  HB2 LYS A  96      50.902 101.517 103.084  1.00  0.00           H  
ATOM   1467  HB3 LYS A  96      50.661  99.806 102.656  1.00  0.00           H  
ATOM   1468  HG2 LYS A  96      52.808  99.815 101.366  1.00  0.00           H  
ATOM   1469  HG3 LYS A  96      53.043 101.510 101.816  1.00  0.00           H  
ATOM   1470  HD2 LYS A  96      52.802  99.371 103.811  1.00  0.00           H  
ATOM   1471  HD3 LYS A  96      54.380  99.811 103.168  1.00  0.00           H  
ATOM   1472  HE2 LYS A  96      54.357 101.952 104.170  1.00  0.00           H  
ATOM   1473  HE3 LYS A  96      52.594 101.739 104.584  1.00  0.00           H  
ATOM   1474  HZ1 LYS A  96      54.902 100.132 105.481  1.00  0.00           H  
ATOM   1475  HZ2 LYS A  96      54.512 101.451 106.347  1.00  0.00           H  
ATOM   1476  HZ3 LYS A  96      53.473 100.222 106.234  1.00  0.00           H  
ATOM   1477  N   GLU A  97      48.983  98.965 100.723  1.00  0.00           N  
ATOM   1478  CA  GLU A  97      48.709  97.696 100.046  1.00  0.00           C  
ATOM   1479  C   GLU A  97      47.879  97.810  98.784  1.00  0.00           C  
ATOM   1480  O   GLU A  97      47.921  96.987  97.822  1.00  0.00           O  
ATOM   1481  CB  GLU A  97      47.924  96.851 101.121  1.00  0.00           C  
ATOM   1482  CG  GLU A  97      47.965  95.329 100.998  1.00  0.00           C  
ATOM   1483  CD  GLU A  97      49.395  94.770 101.210  1.00  0.00           C  
ATOM   1484  OE1 GLU A  97      49.668  94.167 102.274  1.00  0.00           O  
ATOM   1485  OE2 GLU A  97      50.189  94.847 100.245  1.00  0.00           O1-
ATOM   1486  H   GLU A  97      48.595  99.142 101.639  1.00  0.00           H  
ATOM   1487  HA  GLU A  97      49.621  97.163  99.775  1.00  0.00           H  
ATOM   1488  HB2 GLU A  97      48.472  97.091 102.033  1.00  0.00           H  
ATOM   1489  HB3 GLU A  97      46.906  97.237 101.181  1.00  0.00           H  
ATOM   1490  HG2 GLU A  97      47.320  94.714 101.625  1.00  0.00           H  
ATOM   1491  HG3 GLU A  97      47.682  94.962 100.012  1.00  0.00           H  
ATOM   1492  N   ARG A  98      47.096  98.843  98.706  1.00  0.00           N  
ATOM   1493  CA  ARG A  98      46.485  99.382  97.469  1.00  0.00           C  
ATOM   1494  C   ARG A  98      47.612  99.722  96.520  1.00  0.00           C  
ATOM   1495  O   ARG A  98      47.534  99.253  95.347  1.00  0.00           O  
ATOM   1496  CB  ARG A  98      45.612 100.605  97.808  1.00  0.00           C  
ATOM   1497  CG  ARG A  98      44.895 101.042  96.488  1.00  0.00           C  
ATOM   1498  CD  ARG A  98      43.777 102.106  96.728  1.00  0.00           C  
ATOM   1499  NE  ARG A  98      44.386 103.403  96.981  1.00  0.00           N  
ATOM   1500  CZ  ARG A  98      43.936 104.600  96.824  1.00  0.00           C  
ATOM   1501  NH1 ARG A  98      42.706 104.814  96.458  1.00  0.00           N1+
ATOM   1502  NH2 ARG A  98      44.610 105.653  97.263  1.00  0.00           N  
ATOM   1503  H   ARG A  98      47.020  99.413  99.537  1.00  0.00           H  
ATOM   1504  HA  ARG A  98      45.915  98.562  97.030  1.00  0.00           H  
ATOM   1505  HB2 ARG A  98      44.822 100.327  98.507  1.00  0.00           H  
ATOM   1506  HB3 ARG A  98      46.131 101.416  98.318  1.00  0.00           H  
ATOM   1507  HG2 ARG A  98      45.639 101.442  95.798  1.00  0.00           H  
ATOM   1508  HG3 ARG A  98      44.352 100.195  96.068  1.00  0.00           H  
ATOM   1509  HD2 ARG A  98      43.300 102.183  95.751  1.00  0.00           H  
ATOM   1510  HD3 ARG A  98      43.196 101.870  97.619  1.00  0.00           H  
ATOM   1511  HE  ARG A  98      45.370 103.410  97.211  1.00  0.00           H  
ATOM   1512 HH11 ARG A  98      42.190 104.014  96.120  1.00  0.00           H  
ATOM   1513 HH12 ARG A  98      42.360 105.718  96.169  1.00  0.00           H  
ATOM   1514 HH21 ARG A  98      45.524 105.519  97.671  1.00  0.00           H  
ATOM   1515 HH22 ARG A  98      44.160 106.557  97.285  1.00  0.00           H  
ATOM   1516  N   TRP A  99      48.654 100.407  96.981  1.00  0.00           N  
ATOM   1517  CA  TRP A  99      49.808 100.821  96.069  1.00  0.00           C  
ATOM   1518  C   TRP A  99      50.662  99.651  95.522  1.00  0.00           C  
ATOM   1519  O   TRP A  99      50.976  99.621  94.333  1.00  0.00           O  
ATOM   1520  CB  TRP A  99      50.776 101.832  96.795  1.00  0.00           C  
ATOM   1521  CG  TRP A  99      51.691 102.532  95.836  1.00  0.00           C  
ATOM   1522  CD1 TRP A  99      52.988 102.323  95.674  1.00  0.00           C  
ATOM   1523  CD2 TRP A  99      51.364 103.530  94.830  1.00  0.00           C  
ATOM   1524  CE2 TRP A  99      52.530 103.835  94.061  1.00  0.00           C  
ATOM   1525  CE3 TRP A  99      50.174 104.156  94.378  1.00  0.00           C  
ATOM   1526  NE1 TRP A  99      53.506 103.230  94.730  1.00  0.00           N  
ATOM   1527  CZ2 TRP A  99      52.534 104.715  92.998  1.00  0.00           C  
ATOM   1528  CZ3 TRP A  99      50.122 105.050  93.272  1.00  0.00           C  
ATOM   1529  CH2 TRP A  99      51.370 105.392  92.558  1.00  0.00           C  
ATOM   1530  H   TRP A  99      48.623 100.889  97.868  1.00  0.00           H  
ATOM   1531  HA  TRP A  99      49.376 101.313  95.197  1.00  0.00           H  
ATOM   1532  HB2 TRP A  99      50.114 102.496  97.350  1.00  0.00           H  
ATOM   1533  HB3 TRP A  99      51.298 101.348  97.620  1.00  0.00           H  
ATOM   1534  HD1 TRP A  99      53.504 101.551  96.224  1.00  0.00           H  
ATOM   1535  HE1 TRP A  99      54.471 103.188  94.436  1.00  0.00           H  
ATOM   1536  HE3 TRP A  99      49.240 103.867  94.836  1.00  0.00           H  
ATOM   1537  HZ2 TRP A  99      53.539 104.889  92.644  1.00  0.00           H  
ATOM   1538  HZ3 TRP A  99      49.181 105.487  92.973  1.00  0.00           H  
ATOM   1539  HH2 TRP A  99      51.414 106.046  91.700  1.00  0.00           H  
ATOM   1540  N   ASN A 100      50.950  98.684  96.392  1.00  0.00           N  
ATOM   1541  CA  ASN A 100      51.619  97.420  96.009  1.00  0.00           C  
ATOM   1542  C   ASN A 100      50.997  96.824  94.707  1.00  0.00           C  
ATOM   1543  O   ASN A 100      51.818  96.228  93.958  1.00  0.00           O  
ATOM   1544  CB  ASN A 100      51.607  96.414  97.158  1.00  0.00           C  
ATOM   1545  CG  ASN A 100      52.507  95.142  96.939  1.00  0.00           C  
ATOM   1546  ND2 ASN A 100      53.712  95.440  96.654  1.00  0.00           N  
ATOM   1547  OD1 ASN A 100      52.088  94.044  96.870  1.00  0.00           O  
ATOM   1548  H   ASN A 100      50.848  98.942  97.363  1.00  0.00           H  
ATOM   1549  HA  ASN A 100      52.641  97.681  95.732  1.00  0.00           H  
ATOM   1550  HB2 ASN A 100      51.884  96.895  98.095  1.00  0.00           H  
ATOM   1551  HB3 ASN A 100      50.626  95.988  97.369  1.00  0.00           H  
ATOM   1552 HD21 ASN A 100      54.330  94.799  96.178  1.00  0.00           H  
ATOM   1553 HD22 ASN A 100      54.037  96.367  96.888  1.00  0.00           H  
ATOM   1554  N   ARG A 101      49.725  96.899  94.434  1.00  0.00           N  
ATOM   1555  CA  ARG A 101      49.009  96.173  93.318  1.00  0.00           C  
ATOM   1556  C   ARG A 101      48.120  97.036  92.412  1.00  0.00           C  
ATOM   1557  O   ARG A 101      47.434  96.573  91.512  1.00  0.00           O  
ATOM   1558  CB  ARG A 101      48.204  95.014  93.940  1.00  0.00           C  
ATOM   1559  CG  ARG A 101      49.148  93.876  94.403  1.00  0.00           C  
ATOM   1560  CD  ARG A 101      48.424  92.718  95.085  1.00  0.00           C  
ATOM   1561  NE  ARG A 101      47.576  91.932  94.128  1.00  0.00           N  
ATOM   1562  CZ  ARG A 101      46.548  91.183  94.393  1.00  0.00           C  
ATOM   1563  NH1 ARG A 101      46.137  90.978  95.644  1.00  0.00           N1+
ATOM   1564  NH2 ARG A 101      45.913  90.614  93.441  1.00  0.00           N  
ATOM   1565  H   ARG A 101      49.184  97.361  95.152  1.00  0.00           H  
ATOM   1566  HA  ARG A 101      49.703  95.731  92.603  1.00  0.00           H  
ATOM   1567  HB2 ARG A 101      47.575  95.384  94.749  1.00  0.00           H  
ATOM   1568  HB3 ARG A 101      47.579  94.635  93.132  1.00  0.00           H  
ATOM   1569  HG2 ARG A 101      49.623  93.410  93.540  1.00  0.00           H  
ATOM   1570  HG3 ARG A 101      49.901  94.329  95.047  1.00  0.00           H  
ATOM   1571  HD2 ARG A 101      49.167  92.026  95.482  1.00  0.00           H  
ATOM   1572  HD3 ARG A 101      47.834  93.032  95.946  1.00  0.00           H  
ATOM   1573  HE  ARG A 101      47.897  91.868  93.173  1.00  0.00           H  
ATOM   1574 HH11 ARG A 101      46.660  91.368  96.415  1.00  0.00           H  
ATOM   1575 HH12 ARG A 101      45.486  90.218  95.771  1.00  0.00           H  
ATOM   1576 HH21 ARG A 101      46.202  90.974  92.542  1.00  0.00           H  
ATOM   1577 HH22 ARG A 101      45.050  90.125  93.635  1.00  0.00           H  
ATOM   1578  N   ARG A 102      48.217  98.370  92.520  1.00  0.00           N  
ATOM   1579  CA  ARG A 102      47.546  99.423  91.755  1.00  0.00           C  
ATOM   1580  C   ARG A 102      47.396  99.177  90.249  1.00  0.00           C  
ATOM   1581  O   ARG A 102      46.394  99.625  89.728  1.00  0.00           O  
ATOM   1582  CB  ARG A 102      48.388 100.752  92.040  1.00  0.00           C  
ATOM   1583  CG  ARG A 102      47.660 102.092  91.953  1.00  0.00           C  
ATOM   1584  CD  ARG A 102      46.351 102.160  92.679  1.00  0.00           C  
ATOM   1585  NE  ARG A 102      45.816 103.564  92.655  1.00  0.00           N  
ATOM   1586  CZ  ARG A 102      44.532 103.833  92.789  1.00  0.00           C  
ATOM   1587  NH1 ARG A 102      43.536 102.923  92.813  1.00  0.00           N1+
ATOM   1588  NH2 ARG A 102      44.269 105.112  93.137  1.00  0.00           N  
ATOM   1589  H   ARG A 102      48.969  98.620  93.145  1.00  0.00           H  
ATOM   1590  HA  ARG A 102      46.546  99.676  92.107  1.00  0.00           H  
ATOM   1591  HB2 ARG A 102      48.707 100.781  93.082  1.00  0.00           H  
ATOM   1592  HB3 ARG A 102      49.188 100.762  91.299  1.00  0.00           H  
ATOM   1593  HG2 ARG A 102      48.424 102.763  92.346  1.00  0.00           H  
ATOM   1594  HG3 ARG A 102      47.512 102.333  90.900  1.00  0.00           H  
ATOM   1595  HD2 ARG A 102      45.607 101.543  92.174  1.00  0.00           H  
ATOM   1596  HD3 ARG A 102      46.547 101.767  93.676  1.00  0.00           H  
ATOM   1597  HE  ARG A 102      46.439 104.335  92.464  1.00  0.00           H  
ATOM   1598 HH11 ARG A 102      43.738 101.938  92.715  1.00  0.00           H  
ATOM   1599 HH12 ARG A 102      42.587 103.262  92.882  1.00  0.00           H  
ATOM   1600 HH21 ARG A 102      45.015 105.741  93.401  1.00  0.00           H  
ATOM   1601 HH22 ARG A 102      43.363 105.385  93.492  1.00  0.00           H  
ATOM   1602  N   LYS A 103      48.330  98.467  89.585  1.00  0.00           N  
ATOM   1603  CA  LYS A 103      48.293  98.101  88.105  1.00  0.00           C  
ATOM   1604  C   LYS A 103      47.121  97.177  87.833  1.00  0.00           C  
ATOM   1605  O   LYS A 103      46.492  97.195  86.740  1.00  0.00           O  
ATOM   1606  CB  LYS A 103      49.658  97.572  87.703  1.00  0.00           C  
ATOM   1607  CG  LYS A 103      50.043  96.260  88.383  1.00  0.00           C  
ATOM   1608  CD  LYS A 103      51.452  95.772  87.937  1.00  0.00           C  
ATOM   1609  CE  LYS A 103      51.709  94.399  88.575  1.00  0.00           C  
ATOM   1610  NZ  LYS A 103      53.179  93.955  88.582  1.00  0.00           N1+
ATOM   1611  H   LYS A 103      49.142  98.099  90.058  1.00  0.00           H  
ATOM   1612  HA  LYS A 103      48.035  99.040  87.615  1.00  0.00           H  
ATOM   1613  HB2 LYS A 103      49.753  97.461  86.623  1.00  0.00           H  
ATOM   1614  HB3 LYS A 103      50.423  98.304  87.965  1.00  0.00           H  
ATOM   1615  HG2 LYS A 103      50.057  96.376  89.467  1.00  0.00           H  
ATOM   1616  HG3 LYS A 103      49.349  95.447  88.170  1.00  0.00           H  
ATOM   1617  HD2 LYS A 103      51.455  95.707  86.849  1.00  0.00           H  
ATOM   1618  HD3 LYS A 103      52.222  96.517  88.138  1.00  0.00           H  
ATOM   1619  HE2 LYS A 103      51.331  94.546  89.586  1.00  0.00           H  
ATOM   1620  HE3 LYS A 103      51.084  93.686  88.039  1.00  0.00           H  
ATOM   1621  HZ1 LYS A 103      53.293  93.043  88.999  1.00  0.00           H  
ATOM   1622  HZ2 LYS A 103      53.622  93.951  87.675  1.00  0.00           H  
ATOM   1623  HZ3 LYS A 103      53.663  94.674  89.103  1.00  0.00           H  
ATOM   1624  N   GLU A 104      46.741  96.286  88.774  1.00  0.00           N  
ATOM   1625  CA  GLU A 104      45.595  95.386  88.580  1.00  0.00           C  
ATOM   1626  C   GLU A 104      44.210  96.072  88.374  1.00  0.00           C  
ATOM   1627  O   GLU A 104      43.868  96.910  89.241  1.00  0.00           O  
ATOM   1628  CB  GLU A 104      45.566  94.330  89.714  1.00  0.00           C  
ATOM   1629  CG  GLU A 104      46.843  93.380  89.636  1.00  0.00           C  
ATOM   1630  CD  GLU A 104      46.772  92.223  90.623  1.00  0.00           C  
ATOM   1631  OE1 GLU A 104      47.711  91.886  91.404  1.00  0.00           O  
ATOM   1632  OE2 GLU A 104      45.763  91.497  90.649  1.00  0.00           O1-
ATOM   1633  H   GLU A 104      47.279  96.215  89.625  1.00  0.00           H  
ATOM   1634  HA  GLU A 104      45.933  94.765  87.750  1.00  0.00           H  
ATOM   1635  HB2 GLU A 104      45.643  94.852  90.667  1.00  0.00           H  
ATOM   1636  HB3 GLU A 104      44.602  93.820  89.703  1.00  0.00           H  
ATOM   1637  HG2 GLU A 104      46.873  92.951  88.635  1.00  0.00           H  
ATOM   1638  HG3 GLU A 104      47.746  93.944  89.873  1.00  0.00           H  
ATOM   1639  N   PRO A 105      43.336  95.734  87.416  1.00  0.00           N  
ATOM   1640  CA  PRO A 105      42.082  96.460  87.016  1.00  0.00           C  
ATOM   1641  C   PRO A 105      41.064  96.851  88.033  1.00  0.00           C  
ATOM   1642  O   PRO A 105      40.317  97.812  87.905  1.00  0.00           O  
ATOM   1643  CB  PRO A 105      41.457  95.686  85.903  1.00  0.00           C  
ATOM   1644  CG  PRO A 105      42.740  95.095  85.234  1.00  0.00           C  
ATOM   1645  CD  PRO A 105      43.632  94.814  86.396  1.00  0.00           C  
ATOM   1646  HA  PRO A 105      42.437  97.407  86.609  1.00  0.00           H  
ATOM   1647  HB2 PRO A 105      40.824  94.889  86.295  1.00  0.00           H  
ATOM   1648  HB3 PRO A 105      40.864  96.262  85.192  1.00  0.00           H  
ATOM   1649  HG2 PRO A 105      42.400  94.237  84.654  1.00  0.00           H  
ATOM   1650  HG3 PRO A 105      43.201  95.836  84.580  1.00  0.00           H  
ATOM   1651  HD2 PRO A 105      43.552  93.782  86.739  1.00  0.00           H  
ATOM   1652  HD3 PRO A 105      44.625  95.045  86.011  1.00  0.00           H  
ATOM   1653  N   ALA A 106      40.998  96.065  89.110  1.00  0.00           N  
ATOM   1654  CA  ALA A 106      40.141  96.285  90.239  1.00  0.00           C  
ATOM   1655  C   ALA A 106      40.883  97.095  91.311  1.00  0.00           C  
ATOM   1656  O   ALA A 106      40.198  97.923  91.973  1.00  0.00           O  
ATOM   1657  CB  ALA A 106      39.515  94.984  90.719  1.00  0.00           C  
ATOM   1658  H   ALA A 106      41.600  95.261  89.216  1.00  0.00           H  
ATOM   1659  HA  ALA A 106      39.377  96.927  89.803  1.00  0.00           H  
ATOM   1660  HB1 ALA A 106      38.747  95.120  91.481  1.00  0.00           H  
ATOM   1661  HB2 ALA A 106      39.085  94.443  89.877  1.00  0.00           H  
ATOM   1662  HB3 ALA A 106      40.317  94.374  91.135  1.00  0.00           H  
ATOM   1663  N   PHE A 107      42.139  96.918  91.560  1.00  0.00           N  
ATOM   1664  CA  PHE A 107      42.965  97.791  92.447  1.00  0.00           C  
ATOM   1665  C   PHE A 107      43.116  99.223  91.791  1.00  0.00           C  
ATOM   1666  O   PHE A 107      43.310 100.204  92.504  1.00  0.00           O  
ATOM   1667  CB  PHE A 107      44.362  97.138  92.710  1.00  0.00           C  
ATOM   1668  CG  PHE A 107      44.500  96.121  93.806  1.00  0.00           C  
ATOM   1669  CD1 PHE A 107      44.141  94.733  93.557  1.00  0.00           C  
ATOM   1670  CD2 PHE A 107      45.083  96.452  95.063  1.00  0.00           C  
ATOM   1671  CE1 PHE A 107      44.193  93.778  94.555  1.00  0.00           C  
ATOM   1672  CE2 PHE A 107      45.313  95.428  95.965  1.00  0.00           C  
ATOM   1673  CZ  PHE A 107      44.778  94.149  95.807  1.00  0.00           C  
ATOM   1674  H   PHE A 107      42.571  96.424  90.792  1.00  0.00           H  
ATOM   1675  HA  PHE A 107      42.444  98.017  93.377  1.00  0.00           H  
ATOM   1676  HB2 PHE A 107      44.656  96.717  91.748  1.00  0.00           H  
ATOM   1677  HB3 PHE A 107      45.141  97.893  92.829  1.00  0.00           H  
ATOM   1678  HD1 PHE A 107      43.641  94.485  92.633  1.00  0.00           H  
ATOM   1679  HD2 PHE A 107      45.471  97.435  95.283  1.00  0.00           H  
ATOM   1680  HE1 PHE A 107      43.909  92.772  94.284  1.00  0.00           H  
ATOM   1681  HE2 PHE A 107      45.952  95.700  96.793  1.00  0.00           H  
ATOM   1682  HZ  PHE A 107      44.673  93.431  96.606  1.00  0.00           H  
ATOM   1683  N   ASP A 108      42.976  99.217  90.457  1.00  0.00           N  
ATOM   1684  CA  ASP A 108      43.061 100.482  89.739  1.00  0.00           C  
ATOM   1685  C   ASP A 108      41.865 101.468  90.027  1.00  0.00           C  
ATOM   1686  O   ASP A 108      42.035 102.642  90.203  1.00  0.00           O  
ATOM   1687  CB  ASP A 108      43.142 100.059  88.228  1.00  0.00           C  
ATOM   1688  CG  ASP A 108      43.280 101.182  87.220  1.00  0.00           C  
ATOM   1689  OD1 ASP A 108      44.140 102.069  87.426  1.00  0.00           O  
ATOM   1690  OD2 ASP A 108      42.368 101.248  86.349  1.00  0.00           O1-
ATOM   1691  H   ASP A 108      43.128  98.362  89.943  1.00  0.00           H  
ATOM   1692  HA  ASP A 108      44.013 100.939  90.006  1.00  0.00           H  
ATOM   1693  HB2 ASP A 108      43.923  99.299  88.207  1.00  0.00           H  
ATOM   1694  HB3 ASP A 108      42.180  99.578  88.052  1.00  0.00           H  
ATOM   1695  N   LYS A 109      40.636 100.884  90.275  1.00  0.00           N  
ATOM   1696  CA  LYS A 109      39.402 101.560  90.615  1.00  0.00           C  
ATOM   1697  C   LYS A 109      39.131 101.542  92.203  1.00  0.00           C  
ATOM   1698  O   LYS A 109      38.022 101.798  92.626  1.00  0.00           O  
ATOM   1699  CB  LYS A 109      38.230 101.150  89.775  1.00  0.00           C  
ATOM   1700  CG  LYS A 109      37.861  99.692  89.863  1.00  0.00           C  
ATOM   1701  CD  LYS A 109      36.882  99.227  88.745  1.00  0.00           C  
ATOM   1702  CE  LYS A 109      36.464  97.801  88.896  1.00  0.00           C  
ATOM   1703  NZ  LYS A 109      35.552  97.398  87.799  1.00  0.00           N1+
ATOM   1704  H   LYS A 109      40.573  99.918  89.986  1.00  0.00           H  
ATOM   1705  HA  LYS A 109      39.623 102.605  90.398  1.00  0.00           H  
ATOM   1706  HB2 LYS A 109      37.333 101.689  90.079  1.00  0.00           H  
ATOM   1707  HB3 LYS A 109      38.485 101.359  88.737  1.00  0.00           H  
ATOM   1708  HG2 LYS A 109      38.764  99.123  89.642  1.00  0.00           H  
ATOM   1709  HG3 LYS A 109      37.414  99.394  90.812  1.00  0.00           H  
ATOM   1710  HD2 LYS A 109      35.984  99.844  88.779  1.00  0.00           H  
ATOM   1711  HD3 LYS A 109      37.406  99.384  87.802  1.00  0.00           H  
ATOM   1712  HE2 LYS A 109      37.339  97.156  88.973  1.00  0.00           H  
ATOM   1713  HE3 LYS A 109      35.888  97.795  89.822  1.00  0.00           H  
ATOM   1714  HZ1 LYS A 109      34.740  97.999  87.779  1.00  0.00           H  
ATOM   1715  HZ2 LYS A 109      36.045  97.431  86.919  1.00  0.00           H  
ATOM   1716  HZ3 LYS A 109      35.489  96.389  87.833  1.00  0.00           H  
ATOM   1717  N   TRP A 110      40.102 101.080  93.008  1.00  0.00           N  
ATOM   1718  CA  TRP A 110      39.943 101.109  94.459  1.00  0.00           C  
ATOM   1719  C   TRP A 110      39.998 102.559  94.959  1.00  0.00           C  
ATOM   1720  O   TRP A 110      41.173 103.042  94.919  1.00  0.00           O  
ATOM   1721  CB  TRP A 110      40.999 100.099  95.135  1.00  0.00           C  
ATOM   1722  CG  TRP A 110      40.951  99.960  96.635  1.00  0.00           C  
ATOM   1723  CD1 TRP A 110      40.083 100.549  97.462  1.00  0.00           C  
ATOM   1724  CD2 TRP A 110      41.731  99.059  97.462  1.00  0.00           C  
ATOM   1725  CE2 TRP A 110      41.292  99.190  98.799  1.00  0.00           C  
ATOM   1726  CE3 TRP A 110      42.511  97.909  97.190  1.00  0.00           C  
ATOM   1727  NE1 TRP A 110      40.359 100.166  98.760  1.00  0.00           N  
ATOM   1728  CZ2 TRP A 110      41.851  98.427  99.778  1.00  0.00           C  
ATOM   1729  CZ3 TRP A 110      42.878  96.993  98.206  1.00  0.00           C  
ATOM   1730  CH2 TRP A 110      42.541  97.278  99.555  1.00  0.00           C  
ATOM   1731  H   TRP A 110      40.969 100.732  92.623  1.00  0.00           H  
ATOM   1732  HA  TRP A 110      38.960 100.754  94.768  1.00  0.00           H  
ATOM   1733  HB2 TRP A 110      40.729  99.114  94.754  1.00  0.00           H  
ATOM   1734  HB3 TRP A 110      41.985 100.375  94.761  1.00  0.00           H  
ATOM   1735  HD1 TRP A 110      39.238 101.115  97.102  1.00  0.00           H  
ATOM   1736  HE1 TRP A 110      39.726 100.359  99.523  1.00  0.00           H  
ATOM   1737  HE3 TRP A 110      42.705  97.732  96.142  1.00  0.00           H  
ATOM   1738  HZ2 TRP A 110      41.489  98.541 100.789  1.00  0.00           H  
ATOM   1739  HZ3 TRP A 110      43.352  96.105  97.814  1.00  0.00           H  
ATOM   1740  HH2 TRP A 110      42.744  96.660 100.417  1.00  0.00           H  
ATOM   1741  N   VAL A 111      39.013 103.155  95.484  1.00  0.00           N  
ATOM   1742  CA  VAL A 111      39.139 104.471  96.216  1.00  0.00           C  
ATOM   1743  C   VAL A 111      39.319 104.276  97.726  1.00  0.00           C  
ATOM   1744  O   VAL A 111      38.558 103.531  98.348  1.00  0.00           O  
ATOM   1745  CB  VAL A 111      37.870 105.387  95.911  1.00  0.00           C  
ATOM   1746  CG1 VAL A 111      37.865 106.705  96.725  1.00  0.00           C  
ATOM   1747  CG2 VAL A 111      37.657 105.827  94.443  1.00  0.00           C  
ATOM   1748  H   VAL A 111      38.171 102.598  95.458  1.00  0.00           H  
ATOM   1749  HA  VAL A 111      40.072 104.926  95.885  1.00  0.00           H  
ATOM   1750  HB  VAL A 111      37.005 104.871  96.327  1.00  0.00           H  
ATOM   1751 HG11 VAL A 111      37.342 107.509  96.206  1.00  0.00           H  
ATOM   1752 HG12 VAL A 111      37.209 106.546  97.582  1.00  0.00           H  
ATOM   1753 HG13 VAL A 111      38.914 106.931  96.919  1.00  0.00           H  
ATOM   1754 HG21 VAL A 111      38.244 106.711  94.196  1.00  0.00           H  
ATOM   1755 HG22 VAL A 111      37.828 104.987  93.770  1.00  0.00           H  
ATOM   1756 HG23 VAL A 111      36.608 106.124  94.440  1.00  0.00           H  
ATOM   1757  N   ILE A 112      40.234 105.034  98.328  1.00  0.00           N  
ATOM   1758  CA  ILE A 112      40.347 105.081  99.771  1.00  0.00           C  
ATOM   1759  C   ILE A 112      40.336 106.508 100.148  1.00  0.00           C  
ATOM   1760  O   ILE A 112      41.031 107.334  99.536  1.00  0.00           O  
ATOM   1761  CB  ILE A 112      41.651 104.473 100.266  1.00  0.00           C  
ATOM   1762  CG1 ILE A 112      41.511 102.916 100.055  1.00  0.00           C  
ATOM   1763  CG2 ILE A 112      42.091 104.866 101.626  1.00  0.00           C  
ATOM   1764  CD1 ILE A 112      42.797 102.205 100.311  1.00  0.00           C  
ATOM   1765  H   ILE A 112      40.709 105.790  97.856  1.00  0.00           H  
ATOM   1766  HA  ILE A 112      39.511 104.624 100.300  1.00  0.00           H  
ATOM   1767  HB  ILE A 112      42.360 104.818  99.515  1.00  0.00           H  
ATOM   1768 HG12 ILE A 112      40.616 102.577 100.575  1.00  0.00           H  
ATOM   1769 HG13 ILE A 112      41.230 102.704  99.023  1.00  0.00           H  
ATOM   1770 HG21 ILE A 112      42.345 105.926 101.637  1.00  0.00           H  
ATOM   1771 HG22 ILE A 112      41.355 104.758 102.422  1.00  0.00           H  
ATOM   1772 HG23 ILE A 112      42.959 104.253 101.870  1.00  0.00           H  
ATOM   1773 HD11 ILE A 112      43.591 102.500  99.626  1.00  0.00           H  
ATOM   1774 HD12 ILE A 112      43.132 102.358 101.337  1.00  0.00           H  
ATOM   1775 HD13 ILE A 112      42.546 101.152 100.180  1.00  0.00           H  
ATOM   1776  N   GLU A 113      39.658 106.877 101.269  1.00  0.00           N  
ATOM   1777  CA  GLU A 113      38.971 108.146 101.510  1.00  0.00           C  
ATOM   1778  C   GLU A 113      38.849 108.394 103.047  1.00  0.00           C  
ATOM   1779  O   GLU A 113      38.348 107.557 103.816  1.00  0.00           O  
ATOM   1780  CB  GLU A 113      37.589 107.972 100.887  1.00  0.00           C  
ATOM   1781  CG  GLU A 113      36.602 109.074 101.132  1.00  0.00           C  
ATOM   1782  CD  GLU A 113      37.088 110.428 100.554  1.00  0.00           C  
ATOM   1783  OE1 GLU A 113      37.862 111.111 101.217  1.00  0.00           O  
ATOM   1784  OE2 GLU A 113      36.832 110.714  99.362  1.00  0.00           O1-
ATOM   1785  H   GLU A 113      39.266 106.089 101.763  1.00  0.00           H  
ATOM   1786  HA  GLU A 113      39.470 108.978 101.013  1.00  0.00           H  
ATOM   1787  HB2 GLU A 113      37.694 107.885  99.806  1.00  0.00           H  
ATOM   1788  HB3 GLU A 113      37.128 107.018 101.147  1.00  0.00           H  
ATOM   1789  HG2 GLU A 113      35.716 108.771 100.573  1.00  0.00           H  
ATOM   1790  HG3 GLU A 113      36.303 109.229 102.169  1.00  0.00           H  
ATOM   1791  N   GLU A 114      39.328 109.507 103.583  1.00  0.00           N  
ATOM   1792  CA  GLU A 114      39.203 109.809 105.039  1.00  0.00           C  
ATOM   1793  C   GLU A 114      37.892 110.558 105.493  1.00  0.00           C  
ATOM   1794  O   GLU A 114      37.742 111.717 105.214  1.00  0.00           O  
ATOM   1795  CB  GLU A 114      40.433 110.536 105.515  1.00  0.00           C  
ATOM   1796  CG  GLU A 114      40.639 110.630 107.065  1.00  0.00           C  
ATOM   1797  CD  GLU A 114      41.885 111.526 107.324  1.00  0.00           C  
ATOM   1798  OE1 GLU A 114      41.748 112.351 108.275  1.00  0.00           O  
ATOM   1799  OE2 GLU A 114      42.885 111.444 106.603  1.00  0.00           O1-
ATOM   1800  H   GLU A 114      39.921 110.055 102.977  1.00  0.00           H  
ATOM   1801  HA  GLU A 114      39.146 108.880 105.604  1.00  0.00           H  
ATOM   1802  HB2 GLU A 114      41.312 110.041 105.102  1.00  0.00           H  
ATOM   1803  HB3 GLU A 114      40.544 111.548 105.124  1.00  0.00           H  
ATOM   1804  HG2 GLU A 114      39.800 111.084 107.592  1.00  0.00           H  
ATOM   1805  HG3 GLU A 114      40.944 109.685 107.511  1.00  0.00           H  
ATOM   1806  N   ALA A 115      36.995 109.788 106.152  1.00  0.00           N  
ATOM   1807  CA  ALA A 115      35.706 110.347 106.491  1.00  0.00           C  
ATOM   1808  C   ALA A 115      35.004 109.664 107.618  1.00  0.00           C  
ATOM   1809  O   ALA A 115      35.202 108.463 107.998  1.00  0.00           O  
ATOM   1810  CB  ALA A 115      34.749 110.410 105.263  1.00  0.00           C  
ATOM   1811  H   ALA A 115      37.245 108.849 106.430  1.00  0.00           H  
ATOM   1812  HA  ALA A 115      35.796 111.369 106.859  1.00  0.00           H  
ATOM   1813  HB1 ALA A 115      33.812 110.899 105.533  1.00  0.00           H  
ATOM   1814  HB2 ALA A 115      35.181 111.011 104.463  1.00  0.00           H  
ATOM   1815  HB3 ALA A 115      34.582 109.418 104.845  1.00  0.00           H  
ATOM   1816  N   ASN A 116      34.219 110.443 108.336  1.00  0.00           N  
ATOM   1817  CA  ASN A 116      33.575 110.122 109.598  1.00  0.00           C  
ATOM   1818  C   ASN A 116      32.110 109.903 109.226  1.00  0.00           C  
ATOM   1819  O   ASN A 116      31.541 110.673 108.430  1.00  0.00           O  
ATOM   1820  CB  ASN A 116      33.768 111.342 110.539  1.00  0.00           C  
ATOM   1821  CG  ASN A 116      33.084 111.163 111.899  1.00  0.00           C  
ATOM   1822  ND2 ASN A 116      33.555 111.845 112.942  1.00  0.00           N  
ATOM   1823  OD1 ASN A 116      32.113 110.450 112.093  1.00  0.00           O  
ATOM   1824  H   ASN A 116      34.194 111.415 108.062  1.00  0.00           H  
ATOM   1825  HA  ASN A 116      33.937 109.242 110.129  1.00  0.00           H  
ATOM   1826  HB2 ASN A 116      34.850 111.438 110.624  1.00  0.00           H  
ATOM   1827  HB3 ASN A 116      33.300 112.253 110.168  1.00  0.00           H  
ATOM   1828 HD21 ASN A 116      33.190 111.670 113.866  1.00  0.00           H  
ATOM   1829 HD22 ASN A 116      34.344 112.437 112.723  1.00  0.00           H  
ATOM   1830  N   TRP A 117      31.420 108.889 109.759  1.00  0.00           N  
ATOM   1831  CA  TRP A 117      29.988 108.589 109.633  1.00  0.00           C  
ATOM   1832  C   TRP A 117      29.071 109.790 109.835  1.00  0.00           C  
ATOM   1833  O   TRP A 117      27.895 109.776 109.355  1.00  0.00           O  
ATOM   1834  CB  TRP A 117      29.530 107.465 110.607  1.00  0.00           C  
ATOM   1835  CG  TRP A 117      30.410 106.262 110.756  1.00  0.00           C  
ATOM   1836  CD1 TRP A 117      30.988 105.722 109.670  1.00  0.00           C  
ATOM   1837  CD2 TRP A 117      30.888 105.442 111.866  1.00  0.00           C  
ATOM   1838  CE2 TRP A 117      31.641 104.339 111.375  1.00  0.00           C  
ATOM   1839  CE3 TRP A 117      30.815 105.500 113.324  1.00  0.00           C  
ATOM   1840  NE1 TRP A 117      31.724 104.615 110.020  1.00  0.00           N  
ATOM   1841  CZ2 TRP A 117      32.229 103.362 112.173  1.00  0.00           C  
ATOM   1842  CZ3 TRP A 117      31.542 104.558 114.078  1.00  0.00           C  
ATOM   1843  CH2 TRP A 117      32.147 103.436 113.516  1.00  0.00           C  
ATOM   1844  H   TRP A 117      31.952 108.324 110.405  1.00  0.00           H  
ATOM   1845  HA  TRP A 117      29.742 108.230 108.634  1.00  0.00           H  
ATOM   1846  HB2 TRP A 117      29.555 107.816 111.637  1.00  0.00           H  
ATOM   1847  HB3 TRP A 117      28.501 107.231 110.337  1.00  0.00           H  
ATOM   1848  HD1 TRP A 117      30.841 106.060 108.656  1.00  0.00           H  
ATOM   1849  HE1 TRP A 117      32.213 104.049 109.342  1.00  0.00           H  
ATOM   1850  HE3 TRP A 117      30.408 106.385 113.792  1.00  0.00           H  
ATOM   1851  HZ2 TRP A 117      32.835 102.568 111.764  1.00  0.00           H  
ATOM   1852  HZ3 TRP A 117      31.680 104.728 115.136  1.00  0.00           H  
ATOM   1853  HH2 TRP A 117      32.764 102.812 114.145  1.00  0.00           H  
ATOM   1854  N   LEU A 118      29.406 110.717 110.700  1.00  0.00           N  
ATOM   1855  CA  LEU A 118      28.716 111.916 110.973  1.00  0.00           C  
ATOM   1856  C   LEU A 118      28.866 113.068 109.993  1.00  0.00           C  
ATOM   1857  O   LEU A 118      28.094 114.017 110.107  1.00  0.00           O  
ATOM   1858  CB  LEU A 118      29.166 112.399 112.393  1.00  0.00           C  
ATOM   1859  CG  LEU A 118      28.824 111.372 113.540  1.00  0.00           C  
ATOM   1860  CD1 LEU A 118      29.751 111.479 114.719  1.00  0.00           C  
ATOM   1861  CD2 LEU A 118      27.412 111.334 113.967  1.00  0.00           C  
ATOM   1862  H   LEU A 118      30.318 110.553 111.102  1.00  0.00           H  
ATOM   1863  HA  LEU A 118      27.651 111.692 110.914  1.00  0.00           H  
ATOM   1864  HB2 LEU A 118      30.228 112.637 112.329  1.00  0.00           H  
ATOM   1865  HB3 LEU A 118      28.723 113.362 112.646  1.00  0.00           H  
ATOM   1866  HG  LEU A 118      28.857 110.367 113.120  1.00  0.00           H  
ATOM   1867 HD11 LEU A 118      29.577 110.656 115.411  1.00  0.00           H  
ATOM   1868 HD12 LEU A 118      30.714 111.347 114.225  1.00  0.00           H  
ATOM   1869 HD13 LEU A 118      29.813 112.483 115.138  1.00  0.00           H  
ATOM   1870 HD21 LEU A 118      26.749 111.389 113.105  1.00  0.00           H  
ATOM   1871 HD22 LEU A 118      27.164 110.405 114.480  1.00  0.00           H  
ATOM   1872 HD23 LEU A 118      27.152 112.146 114.646  1.00  0.00           H  
ATOM   1873  N   THR A 119      29.850 113.066 109.091  1.00  0.00           N  
ATOM   1874  CA  THR A 119      30.152 114.158 108.090  1.00  0.00           C  
ATOM   1875  C   THR A 119      30.374 113.631 106.700  1.00  0.00           C  
ATOM   1876  O   THR A 119      30.747 114.427 105.847  1.00  0.00           O  
ATOM   1877  CB  THR A 119      31.375 115.023 108.594  1.00  0.00           C  
ATOM   1878  CG2 THR A 119      30.933 115.591 109.992  1.00  0.00           C  
ATOM   1879  OG1 THR A 119      32.583 114.316 108.825  1.00  0.00           O  
ATOM   1880  H   THR A 119      30.468 112.267 109.106  1.00  0.00           H  
ATOM   1881  HA  THR A 119      29.347 114.892 108.081  1.00  0.00           H  
ATOM   1882  HB  THR A 119      31.570 115.823 107.880  1.00  0.00           H  
ATOM   1883  HG1 THR A 119      32.859 113.896 108.008  1.00  0.00           H  
ATOM   1884 HG21 THR A 119      31.481 116.486 110.289  1.00  0.00           H  
ATOM   1885 HG22 THR A 119      29.881 115.866 109.922  1.00  0.00           H  
ATOM   1886 HG23 THR A 119      31.121 114.819 110.737  1.00  0.00           H  
ATOM   1887  N   LEU A 120      30.125 112.326 106.478  1.00  0.00           N  
ATOM   1888  CA  LEU A 120      29.940 111.670 105.166  1.00  0.00           C  
ATOM   1889  C   LEU A 120      29.008 112.241 104.125  1.00  0.00           C  
ATOM   1890  O   LEU A 120      29.158 112.218 102.924  1.00  0.00           O  
ATOM   1891  CB  LEU A 120      29.691 110.232 105.565  1.00  0.00           C  
ATOM   1892  CG  LEU A 120      29.846 109.236 104.449  1.00  0.00           C  
ATOM   1893  CD1 LEU A 120      31.376 108.982 104.016  1.00  0.00           C  
ATOM   1894  CD2 LEU A 120      29.399 107.876 105.005  1.00  0.00           C  
ATOM   1895  H   LEU A 120      30.047 111.738 107.296  1.00  0.00           H  
ATOM   1896  HA  LEU A 120      30.933 111.803 104.735  1.00  0.00           H  
ATOM   1897  HB2 LEU A 120      30.375 109.908 106.349  1.00  0.00           H  
ATOM   1898  HB3 LEU A 120      28.745 110.220 106.106  1.00  0.00           H  
ATOM   1899  HG  LEU A 120      29.218 109.599 103.634  1.00  0.00           H  
ATOM   1900 HD11 LEU A 120      31.733 109.994 103.825  1.00  0.00           H  
ATOM   1901 HD12 LEU A 120      31.923 108.508 104.831  1.00  0.00           H  
ATOM   1902 HD13 LEU A 120      31.484 108.309 103.165  1.00  0.00           H  
ATOM   1903 HD21 LEU A 120      29.627 107.191 104.190  1.00  0.00           H  
ATOM   1904 HD22 LEU A 120      29.977 107.657 105.904  1.00  0.00           H  
ATOM   1905 HD23 LEU A 120      28.337 107.876 105.254  1.00  0.00           H  
ATOM   1906  N   ASP A 121      27.921 112.857 104.628  1.00  0.00           N  
ATOM   1907  CA  ASP A 121      27.008 113.750 103.911  1.00  0.00           C  
ATOM   1908  C   ASP A 121      27.640 115.070 103.488  1.00  0.00           C  
ATOM   1909  O   ASP A 121      27.149 115.705 102.567  1.00  0.00           O  
ATOM   1910  CB  ASP A 121      25.752 114.090 104.798  1.00  0.00           C  
ATOM   1911  CG  ASP A 121      26.052 114.834 106.055  1.00  0.00           C  
ATOM   1912  OD1 ASP A 121      27.142 114.642 106.684  1.00  0.00           O  
ATOM   1913  OD2 ASP A 121      25.219 115.679 106.429  1.00  0.00           O1-
ATOM   1914  H   ASP A 121      27.931 113.044 105.620  1.00  0.00           H  
ATOM   1915  HA  ASP A 121      26.611 113.153 103.090  1.00  0.00           H  
ATOM   1916  HB2 ASP A 121      25.058 114.646 104.167  1.00  0.00           H  
ATOM   1917  HB3 ASP A 121      25.324 113.127 105.079  1.00  0.00           H  
ATOM   1918  N   LYS A 122      28.776 115.412 104.088  1.00  0.00           N  
ATOM   1919  CA  LYS A 122      29.511 116.670 103.707  1.00  0.00           C  
ATOM   1920  C   LYS A 122      30.924 116.413 103.039  1.00  0.00           C  
ATOM   1921  O   LYS A 122      31.382 117.281 102.219  1.00  0.00           O  
ATOM   1922  CB  LYS A 122      29.351 117.836 104.724  1.00  0.00           C  
ATOM   1923  CG  LYS A 122      29.976 117.621 106.086  1.00  0.00           C  
ATOM   1924  CD  LYS A 122      30.000 118.864 107.042  1.00  0.00           C  
ATOM   1925  CE  LYS A 122      30.736 120.146 106.625  1.00  0.00           C  
ATOM   1926  NZ  LYS A 122      30.897 121.017 107.812  1.00  0.00           N1+
ATOM   1927  H   LYS A 122      29.192 114.863 104.827  1.00  0.00           H  
ATOM   1928  HA  LYS A 122      29.024 117.076 102.820  1.00  0.00           H  
ATOM   1929  HB2 LYS A 122      29.899 118.633 104.221  1.00  0.00           H  
ATOM   1930  HB3 LYS A 122      28.318 118.160 104.854  1.00  0.00           H  
ATOM   1931  HG2 LYS A 122      29.430 116.806 106.560  1.00  0.00           H  
ATOM   1932  HG3 LYS A 122      31.013 117.393 105.838  1.00  0.00           H  
ATOM   1933  HD2 LYS A 122      28.961 119.063 107.303  1.00  0.00           H  
ATOM   1934  HD3 LYS A 122      30.435 118.564 107.996  1.00  0.00           H  
ATOM   1935  HE2 LYS A 122      31.657 119.964 106.070  1.00  0.00           H  
ATOM   1936  HE3 LYS A 122      30.026 120.588 105.925  1.00  0.00           H  
ATOM   1937  HZ1 LYS A 122      29.959 121.250 108.107  1.00  0.00           H  
ATOM   1938  HZ2 LYS A 122      31.512 120.593 108.491  1.00  0.00           H  
ATOM   1939  HZ3 LYS A 122      31.267 121.870 107.417  1.00  0.00           H  
ATOM   1940  N   ASP A 123      31.577 115.306 103.456  1.00  0.00           N  
ATOM   1941  CA  ASP A 123      32.928 114.899 102.995  1.00  0.00           C  
ATOM   1942  C   ASP A 123      33.025 114.270 101.528  1.00  0.00           C  
ATOM   1943  O   ASP A 123      33.919 114.623 100.775  1.00  0.00           O  
ATOM   1944  CB  ASP A 123      33.489 113.841 103.921  1.00  0.00           C  
ATOM   1945  CG  ASP A 123      33.783 114.328 105.381  1.00  0.00           C  
ATOM   1946  OD1 ASP A 123      34.400 115.404 105.527  1.00  0.00           O  
ATOM   1947  OD2 ASP A 123      33.419 113.600 106.333  1.00  0.00           O1-
ATOM   1948  H   ASP A 123      31.129 114.838 104.231  1.00  0.00           H  
ATOM   1949  HA  ASP A 123      33.608 115.742 103.113  1.00  0.00           H  
ATOM   1950  HB2 ASP A 123      32.895 112.929 103.979  1.00  0.00           H  
ATOM   1951  HB3 ASP A 123      34.468 113.464 103.627  1.00  0.00           H  
ATOM   1952  N   VAL A 124      31.968 113.518 101.185  1.00  0.00           N  
ATOM   1953  CA  VAL A 124      31.721 112.900  99.851  1.00  0.00           C  
ATOM   1954  C   VAL A 124      30.652 113.665  99.111  1.00  0.00           C  
ATOM   1955  O   VAL A 124      29.651 114.100  99.713  1.00  0.00           O  
ATOM   1956  CB  VAL A 124      31.329 111.481 100.052  1.00  0.00           C  
ATOM   1957  CG1 VAL A 124      30.887 110.772  98.797  1.00  0.00           C  
ATOM   1958  CG2 VAL A 124      32.499 110.779 100.770  1.00  0.00           C  
ATOM   1959  H   VAL A 124      31.280 113.308 101.893  1.00  0.00           H  
ATOM   1960  HA  VAL A 124      32.687 112.906  99.346  1.00  0.00           H  
ATOM   1961  HB  VAL A 124      30.485 111.409 100.737  1.00  0.00           H  
ATOM   1962 HG11 VAL A 124      31.708 110.526  98.123  1.00  0.00           H  
ATOM   1963 HG12 VAL A 124      30.397 109.823  99.015  1.00  0.00           H  
ATOM   1964 HG13 VAL A 124      30.152 111.419  98.316  1.00  0.00           H  
ATOM   1965 HG21 VAL A 124      33.393 110.964 100.174  1.00  0.00           H  
ATOM   1966 HG22 VAL A 124      32.574 111.159 101.789  1.00  0.00           H  
ATOM   1967 HG23 VAL A 124      32.344 109.702 100.834  1.00  0.00           H  
ATOM   1968  N   PRO A 125      30.850 113.983  97.832  1.00  0.00           N  
ATOM   1969  CA  PRO A 125      29.950 114.570  96.876  1.00  0.00           C  
ATOM   1970  C   PRO A 125      28.744 113.693  96.557  1.00  0.00           C  
ATOM   1971  O   PRO A 125      28.820 112.448  96.686  1.00  0.00           O  
ATOM   1972  CB  PRO A 125      30.786 114.884  95.629  1.00  0.00           C  
ATOM   1973  CG  PRO A 125      32.027 114.035  95.722  1.00  0.00           C  
ATOM   1974  CD  PRO A 125      32.125 113.775  97.168  1.00  0.00           C  
ATOM   1975  HA  PRO A 125      29.566 115.487  97.324  1.00  0.00           H  
ATOM   1976  HB2 PRO A 125      30.294 114.828  94.657  1.00  0.00           H  
ATOM   1977  HB3 PRO A 125      30.883 115.957  95.792  1.00  0.00           H  
ATOM   1978  HG2 PRO A 125      31.858 113.064  95.254  1.00  0.00           H  
ATOM   1979  HG3 PRO A 125      32.850 114.538  95.214  1.00  0.00           H  
ATOM   1980  HD2 PRO A 125      32.588 112.814  97.393  1.00  0.00           H  
ATOM   1981  HD3 PRO A 125      32.741 114.560  97.607  1.00  0.00           H  
ATOM   1982  N   ALA A 126      27.668 114.341  95.993  1.00  0.00           N  
ATOM   1983  CA  ALA A 126      26.339 113.762  95.806  1.00  0.00           C  
ATOM   1984  C   ALA A 126      26.250 113.070  94.468  1.00  0.00           C  
ATOM   1985  O   ALA A 126      26.837 113.534  93.518  1.00  0.00           O  
ATOM   1986  CB  ALA A 126      25.372 114.902  95.766  1.00  0.00           C  
ATOM   1987  H   ALA A 126      27.641 115.350  96.040  1.00  0.00           H  
ATOM   1988  HA  ALA A 126      26.031 113.094  96.610  1.00  0.00           H  
ATOM   1989  HB1 ALA A 126      24.427 114.493  95.407  1.00  0.00           H  
ATOM   1990  HB2 ALA A 126      25.354 115.269  96.792  1.00  0.00           H  
ATOM   1991  HB3 ALA A 126      25.693 115.646  95.036  1.00  0.00           H  
ATOM   1992  N   GLY A 127      25.673 111.869  94.472  1.00  0.00           N  
ATOM   1993  CA  GLY A 127      25.754 110.969  93.354  1.00  0.00           C  
ATOM   1994  C   GLY A 127      24.851 109.790  93.270  1.00  0.00           C  
ATOM   1995  O   GLY A 127      23.722 109.783  93.760  1.00  0.00           O  
ATOM   1996  H   GLY A 127      25.170 111.638  95.317  1.00  0.00           H  
ATOM   1997  HA2 GLY A 127      25.584 111.503  92.418  1.00  0.00           H  
ATOM   1998  HA3 GLY A 127      26.788 110.645  93.234  1.00  0.00           H  
ATOM   1999  N   ASP A 128      25.258 108.797  92.530  1.00  0.00           N  
ATOM   2000  CA  ASP A 128      24.453 107.595  92.254  1.00  0.00           C  
ATOM   2001  C   ASP A 128      24.624 106.515  93.345  1.00  0.00           C  
ATOM   2002  O   ASP A 128      23.884 105.541  93.307  1.00  0.00           O  
ATOM   2003  CB  ASP A 128      24.826 107.036  90.875  1.00  0.00           C  
ATOM   2004  CG  ASP A 128      23.846 105.983  90.364  1.00  0.00           C  
ATOM   2005  OD1 ASP A 128      24.364 105.074  89.699  1.00  0.00           O  
ATOM   2006  OD2 ASP A 128      22.614 106.026  90.598  1.00  0.00           O1-
ATOM   2007  H   ASP A 128      26.174 108.851  92.106  1.00  0.00           H  
ATOM   2008  HA  ASP A 128      23.402 107.883  92.250  1.00  0.00           H  
ATOM   2009  HB2 ASP A 128      24.692 107.793  90.102  1.00  0.00           H  
ATOM   2010  HB3 ASP A 128      25.841 106.647  90.782  1.00  0.00           H  
ATOM   2011  N   GLY A 129      25.514 106.760  94.325  1.00  0.00           N  
ATOM   2012  CA  GLY A 129      25.609 105.826  95.448  1.00  0.00           C  
ATOM   2013  C   GLY A 129      25.951 104.393  95.065  1.00  0.00           C  
ATOM   2014  O   GLY A 129      26.364 104.055  93.961  1.00  0.00           O  
ATOM   2015  H   GLY A 129      25.997 107.644  94.396  1.00  0.00           H  
ATOM   2016  HA2 GLY A 129      26.349 106.218  96.146  1.00  0.00           H  
ATOM   2017  HA3 GLY A 129      24.650 105.910  95.959  1.00  0.00           H  
ATOM   2018  N   PHE A 130      25.795 103.560  96.084  1.00  0.00           N  
ATOM   2019  CA  PHE A 130      26.475 102.296  96.255  1.00  0.00           C  
ATOM   2020  C   PHE A 130      25.329 101.333  96.603  1.00  0.00           C  
ATOM   2021  O   PHE A 130      24.263 101.605  97.209  1.00  0.00           O  
ATOM   2022  CB  PHE A 130      27.309 102.400  97.509  1.00  0.00           C  
ATOM   2023  CG  PHE A 130      28.450 103.400  97.385  1.00  0.00           C  
ATOM   2024  CD1 PHE A 130      28.300 104.562  98.156  1.00  0.00           C  
ATOM   2025  CD2 PHE A 130      29.657 103.102  96.790  1.00  0.00           C  
ATOM   2026  CE1 PHE A 130      29.326 105.541  98.129  1.00  0.00           C  
ATOM   2027  CE2 PHE A 130      30.674 104.127  96.648  1.00  0.00           C  
ATOM   2028  CZ  PHE A 130      30.489 105.332  97.384  1.00  0.00           C  
ATOM   2029  H   PHE A 130      25.225 103.843  96.868  1.00  0.00           H  
ATOM   2030  HA  PHE A 130      27.162 102.009  95.459  1.00  0.00           H  
ATOM   2031  HB2 PHE A 130      26.717 102.630  98.396  1.00  0.00           H  
ATOM   2032  HB3 PHE A 130      27.675 101.395  97.718  1.00  0.00           H  
ATOM   2033  HD1 PHE A 130      27.413 104.686  98.761  1.00  0.00           H  
ATOM   2034  HD2 PHE A 130      29.764 102.247  96.138  1.00  0.00           H  
ATOM   2035  HE1 PHE A 130      29.101 106.502  98.565  1.00  0.00           H  
ATOM   2036  HE2 PHE A 130      31.621 103.970  96.152  1.00  0.00           H  
ATOM   2037  HZ  PHE A 130      31.305 106.030  97.493  1.00  0.00           H  
ATOM   2038  N   ASP A 131      25.558 100.048  96.142  1.00  0.00           N  
ATOM   2039  CA  ASP A 131      24.612  98.943  96.280  1.00  0.00           C  
ATOM   2040  C   ASP A 131      25.070  97.916  97.279  1.00  0.00           C  
ATOM   2041  O   ASP A 131      24.337  96.959  97.503  1.00  0.00           O  
ATOM   2042  CB  ASP A 131      24.401  98.364  94.873  1.00  0.00           C  
ATOM   2043  CG  ASP A 131      25.598  97.847  94.088  1.00  0.00           C  
ATOM   2044  OD1 ASP A 131      25.399  97.572  92.882  1.00  0.00           O  
ATOM   2045  OD2 ASP A 131      26.699  97.684  94.699  1.00  0.00           O1-
ATOM   2046  H   ASP A 131      26.396  99.985  95.582  1.00  0.00           H  
ATOM   2047  HA  ASP A 131      23.665  99.281  96.702  1.00  0.00           H  
ATOM   2048  HB2 ASP A 131      23.630  97.603  94.995  1.00  0.00           H  
ATOM   2049  HB3 ASP A 131      24.025  99.174  94.247  1.00  0.00           H  
ATOM   2050  N   ALA A 132      26.228  98.138  97.914  1.00  0.00           N  
ATOM   2051  CA  ALA A 132      26.497  97.478  99.162  1.00  0.00           C  
ATOM   2052  C   ALA A 132      27.398  98.374  99.958  1.00  0.00           C  
ATOM   2053  O   ALA A 132      28.531  98.693  99.582  1.00  0.00           O  
ATOM   2054  CB  ALA A 132      27.072  96.092  98.799  1.00  0.00           C  
ATOM   2055  H   ALA A 132      26.683  99.030  97.781  1.00  0.00           H  
ATOM   2056  HA  ALA A 132      25.570  97.282  99.702  1.00  0.00           H  
ATOM   2057  HB1 ALA A 132      26.287  95.627  98.201  1.00  0.00           H  
ATOM   2058  HB2 ALA A 132      27.984  96.116  98.202  1.00  0.00           H  
ATOM   2059  HB3 ALA A 132      27.329  95.541  99.704  1.00  0.00           H  
ATOM   2060  N   VAL A 133      26.964  98.766 101.175  1.00  0.00           N  
ATOM   2061  CA  VAL A 133      27.667  99.551 102.174  1.00  0.00           C  
ATOM   2062  C   VAL A 133      27.906  98.635 103.359  1.00  0.00           C  
ATOM   2063  O   VAL A 133      27.001  97.883 103.751  1.00  0.00           O  
ATOM   2064  CB  VAL A 133      26.990 100.861 102.582  1.00  0.00           C  
ATOM   2065  CG1 VAL A 133      27.875 101.602 103.568  1.00  0.00           C  
ATOM   2066  CG2 VAL A 133      26.686 101.707 101.316  1.00  0.00           C  
ATOM   2067  H   VAL A 133      26.020  98.478 101.391  1.00  0.00           H  
ATOM   2068  HA  VAL A 133      28.588  99.830 101.663  1.00  0.00           H  
ATOM   2069  HB  VAL A 133      26.091 100.606 103.142  1.00  0.00           H  
ATOM   2070 HG11 VAL A 133      27.755 102.685 103.580  1.00  0.00           H  
ATOM   2071 HG12 VAL A 133      27.681 101.325 104.605  1.00  0.00           H  
ATOM   2072 HG13 VAL A 133      28.911 101.315 103.390  1.00  0.00           H  
ATOM   2073 HG21 VAL A 133      26.354 102.707 101.597  1.00  0.00           H  
ATOM   2074 HG22 VAL A 133      27.575 101.842 100.700  1.00  0.00           H  
ATOM   2075 HG23 VAL A 133      25.952 101.226 100.670  1.00  0.00           H  
ATOM   2076  N   ILE A 134      29.115  98.647 103.780  1.00  0.00           N  
ATOM   2077  CA  ILE A 134      29.650  97.604 104.679  1.00  0.00           C  
ATOM   2078  C   ILE A 134      30.339  98.175 105.941  1.00  0.00           C  
ATOM   2079  O   ILE A 134      31.379  98.821 105.826  1.00  0.00           O  
ATOM   2080  CB  ILE A 134      30.565  96.517 103.989  1.00  0.00           C  
ATOM   2081  CG1 ILE A 134      29.704  95.790 102.890  1.00  0.00           C  
ATOM   2082  CG2 ILE A 134      31.126  95.498 104.945  1.00  0.00           C  
ATOM   2083  CD1 ILE A 134      30.548  94.858 101.975  1.00  0.00           C  
ATOM   2084  H   ILE A 134      29.766  99.266 103.318  1.00  0.00           H  
ATOM   2085  HA  ILE A 134      28.808  97.063 105.112  1.00  0.00           H  
ATOM   2086  HB  ILE A 134      31.426  96.997 103.522  1.00  0.00           H  
ATOM   2087 HG12 ILE A 134      28.918  95.137 103.267  1.00  0.00           H  
ATOM   2088 HG13 ILE A 134      29.126  96.433 102.226  1.00  0.00           H  
ATOM   2089 HG21 ILE A 134      30.397  94.753 105.264  1.00  0.00           H  
ATOM   2090 HG22 ILE A 134      31.941  95.019 104.401  1.00  0.00           H  
ATOM   2091 HG23 ILE A 134      31.646  95.982 105.773  1.00  0.00           H  
ATOM   2092 HD11 ILE A 134      29.843  94.504 101.223  1.00  0.00           H  
ATOM   2093 HD12 ILE A 134      31.443  95.371 101.619  1.00  0.00           H  
ATOM   2094 HD13 ILE A 134      30.863  93.981 102.540  1.00  0.00           H  
ATOM   2095  N   CYS A 135      29.792  97.972 107.154  1.00  0.00           N  
ATOM   2096  CA  CYS A 135      30.244  98.428 108.507  1.00  0.00           C  
ATOM   2097  C   CYS A 135      31.036  97.333 109.248  1.00  0.00           C  
ATOM   2098  O   CYS A 135      31.485  97.525 110.399  1.00  0.00           O  
ATOM   2099  CB  CYS A 135      28.906  98.812 109.252  1.00  0.00           C  
ATOM   2100  SG  CYS A 135      28.171 100.229 108.635  1.00  0.00           S  
ATOM   2101  H   CYS A 135      29.008  97.334 107.174  1.00  0.00           H  
ATOM   2102  HA  CYS A 135      30.888  99.304 108.440  1.00  0.00           H  
ATOM   2103  HB2 CYS A 135      28.258  97.944 109.378  1.00  0.00           H  
ATOM   2104  HB3 CYS A 135      29.253  99.061 110.255  1.00  0.00           H  
ATOM   2105  HG  CYS A 135      27.399  99.558 107.775  1.00  0.00           H  
ATOM   2106  N   LEU A 136      31.163  96.157 108.579  1.00  0.00           N  
ATOM   2107  CA  LEU A 136      31.639  94.954 109.306  1.00  0.00           C  
ATOM   2108  C   LEU A 136      32.994  95.198 110.059  1.00  0.00           C  
ATOM   2109  O   LEU A 136      33.840  95.953 109.616  1.00  0.00           O  
ATOM   2110  CB  LEU A 136      31.822  93.744 108.362  1.00  0.00           C  
ATOM   2111  CG  LEU A 136      30.558  93.102 107.755  1.00  0.00           C  
ATOM   2112  CD1 LEU A 136      30.792  91.819 106.977  1.00  0.00           C  
ATOM   2113  CD2 LEU A 136      29.661  92.531 108.887  1.00  0.00           C  
ATOM   2114  H   LEU A 136      30.622  96.054 107.731  1.00  0.00           H  
ATOM   2115  HA  LEU A 136      30.957  94.788 110.141  1.00  0.00           H  
ATOM   2116  HB2 LEU A 136      32.549  94.062 107.615  1.00  0.00           H  
ATOM   2117  HB3 LEU A 136      32.350  92.963 108.911  1.00  0.00           H  
ATOM   2118  HG  LEU A 136      29.962  93.756 107.117  1.00  0.00           H  
ATOM   2119 HD11 LEU A 136      29.891  91.337 106.599  1.00  0.00           H  
ATOM   2120 HD12 LEU A 136      31.259  92.133 106.044  1.00  0.00           H  
ATOM   2121 HD13 LEU A 136      31.470  91.110 107.451  1.00  0.00           H  
ATOM   2122 HD21 LEU A 136      28.907  91.802 108.589  1.00  0.00           H  
ATOM   2123 HD22 LEU A 136      30.123  91.950 109.685  1.00  0.00           H  
ATOM   2124 HD23 LEU A 136      29.159  93.353 109.399  1.00  0.00           H  
ATOM   2125  N   GLY A 137      33.113  94.558 111.254  1.00  0.00           N  
ATOM   2126  CA  GLY A 137      34.274  94.603 112.163  1.00  0.00           C  
ATOM   2127  C   GLY A 137      34.007  94.665 113.669  1.00  0.00           C  
ATOM   2128  O   GLY A 137      34.885  94.712 114.514  1.00  0.00           O  
ATOM   2129  H   GLY A 137      32.405  93.964 111.663  1.00  0.00           H  
ATOM   2130  HA2 GLY A 137      34.899  93.730 111.973  1.00  0.00           H  
ATOM   2131  HA3 GLY A 137      34.906  95.459 111.924  1.00  0.00           H  
ATOM   2132  N   ASN A 138      32.723  94.593 113.992  1.00  0.00           N  
ATOM   2133  CA  ASN A 138      32.168  95.168 115.257  1.00  0.00           C  
ATOM   2134  C   ASN A 138      32.539  96.680 115.437  1.00  0.00           C  
ATOM   2135  O   ASN A 138      33.327  96.992 116.373  1.00  0.00           O  
ATOM   2136  CB  ASN A 138      32.358  94.334 116.527  1.00  0.00           C  
ATOM   2137  CG  ASN A 138      31.674  94.967 117.715  1.00  0.00           C  
ATOM   2138  ND2 ASN A 138      32.255  94.893 118.930  1.00  0.00           N  
ATOM   2139  OD1 ASN A 138      30.533  95.422 117.642  1.00  0.00           O  
ATOM   2140  H   ASN A 138      32.025  94.486 113.270  1.00  0.00           H  
ATOM   2141  HA  ASN A 138      31.096  95.153 115.062  1.00  0.00           H  
ATOM   2142  HB2 ASN A 138      31.935  93.346 116.349  1.00  0.00           H  
ATOM   2143  HB3 ASN A 138      33.376  94.111 116.844  1.00  0.00           H  
ATOM   2144 HD21 ASN A 138      31.732  95.163 119.750  1.00  0.00           H  
ATOM   2145 HD22 ASN A 138      33.211  94.571 118.990  1.00  0.00           H  
ATOM   2146  N   SER A 139      32.113  97.521 114.526  1.00  0.00           N  
ATOM   2147  CA  SER A 139      32.618  98.864 114.269  1.00  0.00           C  
ATOM   2148  C   SER A 139      31.771  99.989 114.856  1.00  0.00           C  
ATOM   2149  O   SER A 139      32.203 100.829 115.658  1.00  0.00           O  
ATOM   2150  CB  SER A 139      32.600  99.179 112.710  1.00  0.00           C  
ATOM   2151  OG  SER A 139      33.364  98.095 112.129  1.00  0.00           O  
ATOM   2152  H   SER A 139      31.404  97.247 113.861  1.00  0.00           H  
ATOM   2153  HA  SER A 139      33.612  98.963 114.705  1.00  0.00           H  
ATOM   2154  HB2 SER A 139      31.586  99.068 112.326  1.00  0.00           H  
ATOM   2155  HB3 SER A 139      32.949 100.201 112.557  1.00  0.00           H  
ATOM   2156  HG  SER A 139      32.901  97.853 111.324  1.00  0.00           H  
ATOM   2157  N   PHE A 140      30.496 100.035 114.452  1.00  0.00           N  
ATOM   2158  CA  PHE A 140      29.564 101.104 114.726  1.00  0.00           C  
ATOM   2159  C   PHE A 140      29.206 101.287 116.229  1.00  0.00           C  
ATOM   2160  O   PHE A 140      29.004 102.423 116.622  1.00  0.00           O  
ATOM   2161  CB  PHE A 140      28.233 100.767 113.976  1.00  0.00           C  
ATOM   2162  CG  PHE A 140      27.086 101.723 114.251  1.00  0.00           C  
ATOM   2163  CD1 PHE A 140      27.027 102.891 113.459  1.00  0.00           C  
ATOM   2164  CD2 PHE A 140      26.124 101.435 115.232  1.00  0.00           C  
ATOM   2165  CE1 PHE A 140      25.977 103.801 113.631  1.00  0.00           C  
ATOM   2166  CE2 PHE A 140      25.033 102.337 115.389  1.00  0.00           C  
ATOM   2167  CZ  PHE A 140      24.946 103.461 114.530  1.00  0.00           C  
ATOM   2168  H   PHE A 140      30.209  99.334 113.782  1.00  0.00           H  
ATOM   2169  HA  PHE A 140      29.848 102.081 114.334  1.00  0.00           H  
ATOM   2170  HB2 PHE A 140      28.371 100.729 112.895  1.00  0.00           H  
ATOM   2171  HB3 PHE A 140      28.031  99.721 114.208  1.00  0.00           H  
ATOM   2172  HD1 PHE A 140      27.757 103.060 112.680  1.00  0.00           H  
ATOM   2173  HD2 PHE A 140      26.157 100.559 115.862  1.00  0.00           H  
ATOM   2174  HE1 PHE A 140      25.792 104.525 112.851  1.00  0.00           H  
ATOM   2175  HE2 PHE A 140      24.196 101.976 115.968  1.00  0.00           H  
ATOM   2176  HZ  PHE A 140      24.035 104.037 114.449  1.00  0.00           H  
ATOM   2177  N   ALA A 141      29.396 100.310 117.094  1.00  0.00           N  
ATOM   2178  CA  ALA A 141      29.325 100.433 118.520  1.00  0.00           C  
ATOM   2179  C   ALA A 141      30.287 101.475 119.129  1.00  0.00           C  
ATOM   2180  O   ALA A 141      30.049 102.021 120.209  1.00  0.00           O  
ATOM   2181  CB  ALA A 141      29.428  99.029 119.173  1.00  0.00           C  
ATOM   2182  H   ALA A 141      29.749  99.434 116.734  1.00  0.00           H  
ATOM   2183  HA  ALA A 141      28.386 100.813 118.924  1.00  0.00           H  
ATOM   2184  HB1 ALA A 141      29.401  99.128 120.259  1.00  0.00           H  
ATOM   2185  HB2 ALA A 141      28.600  98.349 118.971  1.00  0.00           H  
ATOM   2186  HB3 ALA A 141      30.280  98.494 118.754  1.00  0.00           H  
ATOM   2187  N   HID A 142      31.287 101.977 118.420  1.00  0.00           N  
ATOM   2188  CA  HID A 142      32.110 103.115 118.768  1.00  0.00           C  
ATOM   2189  C   HID A 142      31.468 104.536 118.855  1.00  0.00           C  
ATOM   2190  O   HID A 142      32.120 105.352 119.461  1.00  0.00           O  
ATOM   2191  CB  HID A 142      33.379 103.195 117.923  1.00  0.00           C  
ATOM   2192  CG  HID A 142      34.190 101.980 117.914  1.00  0.00           C  
ATOM   2193  CD2 HID A 142      34.859 101.496 116.822  1.00  0.00           C  
ATOM   2194  ND1 HID A 142      34.712 101.289 118.994  1.00  0.00           N  
ATOM   2195  CE1 HID A 142      35.681 100.505 118.515  1.00  0.00           C  
ATOM   2196  NE2 HID A 142      35.890 100.581 117.204  1.00  0.00           N  
ATOM   2197  H   HID A 142      31.588 101.496 117.584  1.00  0.00           H  
ATOM   2198  HA  HID A 142      32.468 102.854 119.765  1.00  0.00           H  
ATOM   2199  HB2 HID A 142      33.038 103.367 116.903  1.00  0.00           H  
ATOM   2200  HB3 HID A 142      34.006 104.002 118.301  1.00  0.00           H  
ATOM   2201  HD1 HID A 142      34.540 101.568 119.950  1.00  0.00           H  
ATOM   2202  HD2 HID A 142      34.939 101.970 115.854  1.00  0.00           H  
ATOM   2203  HE1 HID A 142      36.179  99.852 119.217  1.00  0.00           H  
ATOM   2204  N   LEU A 143      30.192 104.772 118.503  1.00  0.00           N  
ATOM   2205  CA  LEU A 143      29.495 106.033 118.659  1.00  0.00           C  
ATOM   2206  C   LEU A 143      29.172 106.235 120.134  1.00  0.00           C  
ATOM   2207  O   LEU A 143      28.726 105.273 120.808  1.00  0.00           O  
ATOM   2208  CB  LEU A 143      28.222 106.119 117.736  1.00  0.00           C  
ATOM   2209  CG  LEU A 143      28.628 106.359 116.298  1.00  0.00           C  
ATOM   2210  CD1 LEU A 143      28.121 105.291 115.364  1.00  0.00           C  
ATOM   2211  CD2 LEU A 143      28.213 107.775 115.846  1.00  0.00           C  
ATOM   2212  H   LEU A 143      29.691 103.940 118.226  1.00  0.00           H  
ATOM   2213  HA  LEU A 143      30.217 106.767 118.302  1.00  0.00           H  
ATOM   2214  HB2 LEU A 143      27.659 105.188 117.667  1.00  0.00           H  
ATOM   2215  HB3 LEU A 143      27.474 106.797 118.146  1.00  0.00           H  
ATOM   2216  HG  LEU A 143      29.701 106.282 116.127  1.00  0.00           H  
ATOM   2217 HD11 LEU A 143      27.105 105.064 115.689  1.00  0.00           H  
ATOM   2218 HD12 LEU A 143      28.170 105.636 114.331  1.00  0.00           H  
ATOM   2219 HD13 LEU A 143      28.771 104.420 115.443  1.00  0.00           H  
ATOM   2220 HD21 LEU A 143      27.142 107.927 115.977  1.00  0.00           H  
ATOM   2221 HD22 LEU A 143      28.700 108.510 116.486  1.00  0.00           H  
ATOM   2222 HD23 LEU A 143      28.574 108.039 114.852  1.00  0.00           H  
ATOM   2223  N   PRO A 144      29.365 107.456 120.701  1.00  0.00           N  
ATOM   2224  CA  PRO A 144      29.140 107.833 122.112  1.00  0.00           C  
ATOM   2225  C   PRO A 144      27.668 108.309 122.331  1.00  0.00           C  
ATOM   2226  O   PRO A 144      27.108 109.162 121.573  1.00  0.00           O  
ATOM   2227  CB  PRO A 144      30.091 109.020 122.370  1.00  0.00           C  
ATOM   2228  CG  PRO A 144      30.076 109.799 121.064  1.00  0.00           C  
ATOM   2229  CD  PRO A 144      30.084 108.616 120.096  1.00  0.00           C  
ATOM   2230  HA  PRO A 144      29.430 107.011 122.767  1.00  0.00           H  
ATOM   2231  HB2 PRO A 144      29.742 109.552 123.255  1.00  0.00           H  
ATOM   2232  HB3 PRO A 144      31.104 108.699 122.611  1.00  0.00           H  
ATOM   2233  HG2 PRO A 144      29.178 110.406 120.950  1.00  0.00           H  
ATOM   2234  HG3 PRO A 144      31.012 110.350 120.988  1.00  0.00           H  
ATOM   2235  HD2 PRO A 144      29.558 108.875 119.176  1.00  0.00           H  
ATOM   2236  HD3 PRO A 144      31.113 108.330 119.883  1.00  0.00           H  
ATOM   2237  N   ASP A 145      26.914 107.760 123.323  1.00  0.00           N  
ATOM   2238  CA  ASP A 145      25.840 108.371 124.059  1.00  0.00           C  
ATOM   2239  C   ASP A 145      26.277 108.467 125.539  1.00  0.00           C  
ATOM   2240  O   ASP A 145      26.956 107.578 126.009  1.00  0.00           O  
ATOM   2241  CB  ASP A 145      24.570 107.492 123.955  1.00  0.00           C  
ATOM   2242  CG  ASP A 145      23.544 108.041 124.986  1.00  0.00           C  
ATOM   2243  OD1 ASP A 145      23.143 107.340 125.938  1.00  0.00           O  
ATOM   2244  OD2 ASP A 145      23.164 109.215 124.933  1.00  0.00           O1-
ATOM   2245  H   ASP A 145      27.359 107.004 123.825  1.00  0.00           H  
ATOM   2246  HA  ASP A 145      25.598 109.355 123.658  1.00  0.00           H  
ATOM   2247  HB2 ASP A 145      24.099 107.509 122.972  1.00  0.00           H  
ATOM   2248  HB3 ASP A 145      24.882 106.516 124.328  1.00  0.00           H  
ATOM   2249  N   SER A 146      25.918 109.550 126.212  1.00  0.00           N  
ATOM   2250  CA  SER A 146      26.216 109.889 127.598  1.00  0.00           C  
ATOM   2251  C   SER A 146      24.970 110.524 128.192  1.00  0.00           C  
ATOM   2252  O   SER A 146      24.639 110.211 129.378  1.00  0.00           O  
ATOM   2253  CB  SER A 146      27.466 110.784 127.727  1.00  0.00           C  
ATOM   2254  OG  SER A 146      27.264 112.028 127.085  1.00  0.00           O  
ATOM   2255  H   SER A 146      25.337 110.200 125.703  1.00  0.00           H  
ATOM   2256  HA  SER A 146      26.317 108.934 128.114  1.00  0.00           H  
ATOM   2257  HB2 SER A 146      27.544 111.066 128.778  1.00  0.00           H  
ATOM   2258  HB3 SER A 146      28.357 110.251 127.393  1.00  0.00           H  
ATOM   2259  HG  SER A 146      27.714 112.012 126.237  1.00  0.00           H  
ATOM   2260  N   LYS A 147      24.151 111.334 127.447  1.00  0.00           N  
ATOM   2261  CA  LYS A 147      22.846 111.957 127.906  1.00  0.00           C  
ATOM   2262  C   LYS A 147      21.644 111.033 127.860  1.00  0.00           C  
ATOM   2263  O   LYS A 147      20.571 111.441 128.299  1.00  0.00           O  
ATOM   2264  CB  LYS A 147      22.604 113.257 127.162  1.00  0.00           C  
ATOM   2265  CG  LYS A 147      21.655 113.332 125.950  1.00  0.00           C  
ATOM   2266  CD  LYS A 147      21.654 112.334 124.814  1.00  0.00           C  
ATOM   2267  CE  LYS A 147      22.769 112.560 123.900  1.00  0.00           C  
ATOM   2268  NZ  LYS A 147      23.162 111.310 123.174  1.00  0.00           N1+
ATOM   2269  H   LYS A 147      24.408 111.524 126.489  1.00  0.00           H  
ATOM   2270  HA  LYS A 147      23.049 112.281 128.926  1.00  0.00           H  
ATOM   2271  HB2 LYS A 147      22.205 114.009 127.844  1.00  0.00           H  
ATOM   2272  HB3 LYS A 147      23.580 113.640 126.867  1.00  0.00           H  
ATOM   2273  HG2 LYS A 147      20.650 113.196 126.351  1.00  0.00           H  
ATOM   2274  HG3 LYS A 147      21.747 114.340 125.544  1.00  0.00           H  
ATOM   2275  HD2 LYS A 147      21.680 111.314 125.196  1.00  0.00           H  
ATOM   2276  HD3 LYS A 147      20.715 112.478 124.277  1.00  0.00           H  
ATOM   2277  HE2 LYS A 147      22.486 113.316 123.170  1.00  0.00           H  
ATOM   2278  HE3 LYS A 147      23.622 112.857 124.511  1.00  0.00           H  
ATOM   2279  HZ1 LYS A 147      22.470 110.738 122.711  1.00  0.00           H  
ATOM   2280  HZ2 LYS A 147      23.859 111.525 122.474  1.00  0.00           H  
ATOM   2281  HZ3 LYS A 147      23.468 110.531 123.739  1.00  0.00           H  
ATOM   2282  N   GLY A 148      21.835 109.797 127.544  1.00  0.00           N  
ATOM   2283  CA  GLY A 148      20.748 108.768 127.558  1.00  0.00           C  
ATOM   2284  C   GLY A 148      19.888 108.670 126.342  1.00  0.00           C  
ATOM   2285  O   GLY A 148      18.633 108.491 126.458  1.00  0.00           O  
ATOM   2286  H   GLY A 148      22.636 109.542 126.984  1.00  0.00           H  
ATOM   2287  HA2 GLY A 148      21.157 107.765 127.676  1.00  0.00           H  
ATOM   2288  HA3 GLY A 148      20.032 108.950 128.359  1.00  0.00           H  
ATOM   2289  N   ASP A 149      20.370 108.888 125.122  1.00  0.00           N  
ATOM   2290  CA  ASP A 149      19.609 108.744 123.822  1.00  0.00           C  
ATOM   2291  C   ASP A 149      20.615 108.415 122.695  1.00  0.00           C  
ATOM   2292  O   ASP A 149      21.624 109.063 122.561  1.00  0.00           O  
ATOM   2293  CB  ASP A 149      18.799 110.056 123.529  1.00  0.00           C  
ATOM   2294  CG  ASP A 149      17.829 110.083 122.321  1.00  0.00           C  
ATOM   2295  OD1 ASP A 149      17.806 109.166 121.461  1.00  0.00           O  
ATOM   2296  OD2 ASP A 149      17.035 111.001 122.241  1.00  0.00           O1-
ATOM   2297  H   ASP A 149      21.341 109.134 124.990  1.00  0.00           H  
ATOM   2298  HA  ASP A 149      18.855 107.966 123.936  1.00  0.00           H  
ATOM   2299  HB2 ASP A 149      18.074 110.237 124.323  1.00  0.00           H  
ATOM   2300  HB3 ASP A 149      19.548 110.817 123.311  1.00  0.00           H  
ATOM   2301  N   GLN A 150      20.355 107.444 121.822  1.00  0.00           N  
ATOM   2302  CA  GLN A 150      21.037 107.081 120.559  1.00  0.00           C  
ATOM   2303  C   GLN A 150      21.005 108.136 119.414  1.00  0.00           C  
ATOM   2304  O   GLN A 150      20.957 107.745 118.264  1.00  0.00           O  
ATOM   2305  CB  GLN A 150      20.531 105.741 120.051  1.00  0.00           C  
ATOM   2306  CG  GLN A 150      20.915 104.602 120.955  1.00  0.00           C  
ATOM   2307  CD  GLN A 150      20.184 103.255 120.877  1.00  0.00           C  
ATOM   2308  NE2 GLN A 150      20.162 102.475 121.915  1.00  0.00           N  
ATOM   2309  OE1 GLN A 150      19.703 102.932 119.796  1.00  0.00           O  
ATOM   2310  H   GLN A 150      19.494 106.961 122.033  1.00  0.00           H  
ATOM   2311  HA  GLN A 150      22.101 107.017 120.789  1.00  0.00           H  
ATOM   2312  HB2 GLN A 150      19.447 105.832 119.999  1.00  0.00           H  
ATOM   2313  HB3 GLN A 150      20.918 105.558 119.049  1.00  0.00           H  
ATOM   2314  HG2 GLN A 150      21.961 104.314 120.854  1.00  0.00           H  
ATOM   2315  HG3 GLN A 150      20.876 104.923 121.996  1.00  0.00           H  
ATOM   2316 HE21 GLN A 150      19.731 101.575 121.756  1.00  0.00           H  
ATOM   2317 HE22 GLN A 150      20.735 102.650 122.728  1.00  0.00           H  
ATOM   2318  N   SER A 151      21.062 109.410 119.706  1.00  0.00           N  
ATOM   2319  CA  SER A 151      20.977 110.495 118.722  1.00  0.00           C  
ATOM   2320  C   SER A 151      22.137 110.555 117.699  1.00  0.00           C  
ATOM   2321  O   SER A 151      21.942 110.802 116.541  1.00  0.00           O  
ATOM   2322  CB  SER A 151      20.887 111.861 119.480  1.00  0.00           C  
ATOM   2323  OG  SER A 151      21.853 111.890 120.581  1.00  0.00           O  
ATOM   2324  H   SER A 151      21.137 109.572 120.700  1.00  0.00           H  
ATOM   2325  HA  SER A 151      20.093 110.312 118.111  1.00  0.00           H  
ATOM   2326  HB2 SER A 151      21.021 112.748 118.860  1.00  0.00           H  
ATOM   2327  HB3 SER A 151      19.892 111.829 119.925  1.00  0.00           H  
ATOM   2328  HG  SER A 151      22.642 112.392 120.365  1.00  0.00           H  
ATOM   2329  N   GLU A 152      23.350 110.192 118.087  1.00  0.00           N  
ATOM   2330  CA  GLU A 152      24.515 110.130 117.252  1.00  0.00           C  
ATOM   2331  C   GLU A 152      24.444 108.855 116.336  1.00  0.00           C  
ATOM   2332  O   GLU A 152      24.759 108.910 115.157  1.00  0.00           O  
ATOM   2333  CB  GLU A 152      25.755 110.233 118.111  1.00  0.00           C  
ATOM   2334  CG  GLU A 152      25.995 111.635 118.682  1.00  0.00           C  
ATOM   2335  CD  GLU A 152      24.816 112.160 119.617  1.00  0.00           C  
ATOM   2336  OE1 GLU A 152      24.115 113.059 119.147  1.00  0.00           O  
ATOM   2337  OE2 GLU A 152      24.666 111.646 120.721  1.00  0.00           O1-
ATOM   2338  H   GLU A 152      23.484 109.905 119.045  1.00  0.00           H  
ATOM   2339  HA  GLU A 152      24.532 110.961 116.546  1.00  0.00           H  
ATOM   2340  HB2 GLU A 152      25.699 109.514 118.928  1.00  0.00           H  
ATOM   2341  HB3 GLU A 152      26.589 109.927 117.480  1.00  0.00           H  
ATOM   2342  HG2 GLU A 152      26.925 111.662 119.250  1.00  0.00           H  
ATOM   2343  HG3 GLU A 152      26.199 112.393 117.925  1.00  0.00           H  
ATOM   2344  N   HIE A 153      24.013 107.738 116.916  1.00  0.00           N  
ATOM   2345  CA  HIE A 153      23.829 106.450 116.259  1.00  0.00           C  
ATOM   2346  C   HIE A 153      22.804 106.577 115.122  1.00  0.00           C  
ATOM   2347  O   HIE A 153      23.031 106.221 113.953  1.00  0.00           O  
ATOM   2348  CB  HIE A 153      23.474 105.410 117.338  1.00  0.00           C  
ATOM   2349  CG  HIE A 153      24.299 105.474 118.613  1.00  0.00           C  
ATOM   2350  CD2 HIE A 153      25.423 104.678 118.930  1.00  0.00           C  
ATOM   2351  ND1 HIE A 153      24.141 106.523 119.558  1.00  0.00           N  
ATOM   2352  CE1 HIE A 153      25.145 106.260 120.416  1.00  0.00           C  
ATOM   2353  NE2 HIE A 153      25.959 105.282 120.021  1.00  0.00           N  
ATOM   2354  H   HIE A 153      23.919 107.826 117.918  1.00  0.00           H  
ATOM   2355  HA  HIE A 153      24.746 106.088 115.794  1.00  0.00           H  
ATOM   2356  HB2 HIE A 153      22.439 105.580 117.633  1.00  0.00           H  
ATOM   2357  HB3 HIE A 153      23.660 104.465 116.828  1.00  0.00           H  
ATOM   2358  HD2 HIE A 153      25.843 103.926 118.278  1.00  0.00           H  
ATOM   2359  HE1 HIE A 153      25.383 106.812 121.312  1.00  0.00           H  
ATOM   2360  HE2 HIE A 153      26.781 105.002 120.536  1.00  0.00           H  
ATOM   2361  N   ARG A 154      21.651 107.165 115.392  1.00  0.00           N  
ATOM   2362  CA  ARG A 154      20.631 107.527 114.331  1.00  0.00           C  
ATOM   2363  C   ARG A 154      21.205 108.401 113.249  1.00  0.00           C  
ATOM   2364  O   ARG A 154      20.969 108.088 112.096  1.00  0.00           O  
ATOM   2365  CB  ARG A 154      19.367 108.149 114.901  1.00  0.00           C  
ATOM   2366  CG  ARG A 154      18.457 107.213 115.604  1.00  0.00           C  
ATOM   2367  CD  ARG A 154      17.113 107.792 116.091  1.00  0.00           C  
ATOM   2368  NE  ARG A 154      17.191 108.966 116.927  1.00  0.00           N  
ATOM   2369  CZ  ARG A 154      17.515 109.031 118.192  1.00  0.00           C  
ATOM   2370  NH1 ARG A 154      17.452 110.210 118.755  1.00  0.00           N1+
ATOM   2371  NH2 ARG A 154      17.816 108.088 118.977  1.00  0.00           N  
ATOM   2372  H   ARG A 154      21.484 107.519 116.323  1.00  0.00           H  
ATOM   2373  HA  ARG A 154      20.482 106.584 113.804  1.00  0.00           H  
ATOM   2374  HB2 ARG A 154      19.743 108.916 115.579  1.00  0.00           H  
ATOM   2375  HB3 ARG A 154      18.859 108.585 114.040  1.00  0.00           H  
ATOM   2376  HG2 ARG A 154      18.146 106.468 114.871  1.00  0.00           H  
ATOM   2377  HG3 ARG A 154      18.875 106.612 116.411  1.00  0.00           H  
ATOM   2378  HD2 ARG A 154      16.464 107.979 115.235  1.00  0.00           H  
ATOM   2379  HD3 ARG A 154      16.590 106.997 116.626  1.00  0.00           H  
ATOM   2380  HE  ARG A 154      17.087 109.876 116.500  1.00  0.00           H  
ATOM   2381 HH11 ARG A 154      17.173 110.962 118.141  1.00  0.00           H  
ATOM   2382 HH12 ARG A 154      17.363 110.271 119.759  1.00  0.00           H  
ATOM   2383 HH21 ARG A 154      17.825 107.128 118.665  1.00  0.00           H  
ATOM   2384 HH22 ARG A 154      17.983 108.294 119.951  1.00  0.00           H  
ATOM   2385  N   LEU A 155      21.837 109.549 113.591  1.00  0.00           N  
ATOM   2386  CA  LEU A 155      22.529 110.376 112.595  1.00  0.00           C  
ATOM   2387  C   LEU A 155      23.575 109.584 111.778  1.00  0.00           C  
ATOM   2388  O   LEU A 155      23.494 109.694 110.558  1.00  0.00           O  
ATOM   2389  CB  LEU A 155      23.192 111.614 113.229  1.00  0.00           C  
ATOM   2390  CG  LEU A 155      23.812 112.683 112.227  1.00  0.00           C  
ATOM   2391  CD1 LEU A 155      22.984 112.878 110.909  1.00  0.00           C  
ATOM   2392  CD2 LEU A 155      23.823 114.013 113.026  1.00  0.00           C  
ATOM   2393  H   LEU A 155      21.846 109.768 114.577  1.00  0.00           H  
ATOM   2394  HA  LEU A 155      21.872 110.778 111.822  1.00  0.00           H  
ATOM   2395  HB2 LEU A 155      22.436 112.216 113.731  1.00  0.00           H  
ATOM   2396  HB3 LEU A 155      23.864 111.286 114.023  1.00  0.00           H  
ATOM   2397  HG  LEU A 155      24.809 112.445 111.857  1.00  0.00           H  
ATOM   2398 HD11 LEU A 155      23.029 112.019 110.241  1.00  0.00           H  
ATOM   2399 HD12 LEU A 155      21.994 113.198 111.232  1.00  0.00           H  
ATOM   2400 HD13 LEU A 155      23.465 113.678 110.345  1.00  0.00           H  
ATOM   2401 HD21 LEU A 155      24.696 114.115 113.670  1.00  0.00           H  
ATOM   2402 HD22 LEU A 155      23.906 114.803 112.279  1.00  0.00           H  
ATOM   2403 HD23 LEU A 155      22.871 114.239 113.508  1.00  0.00           H  
ATOM   2404  N   ALA A 156      24.473 108.857 112.346  1.00  0.00           N  
ATOM   2405  CA  ALA A 156      25.448 108.075 111.624  1.00  0.00           C  
ATOM   2406  C   ALA A 156      24.781 107.091 110.674  1.00  0.00           C  
ATOM   2407  O   ALA A 156      25.136 107.042 109.491  1.00  0.00           O  
ATOM   2408  CB  ALA A 156      26.491 107.481 112.506  1.00  0.00           C  
ATOM   2409  H   ALA A 156      24.564 108.920 113.351  1.00  0.00           H  
ATOM   2410  HA  ALA A 156      26.027 108.721 110.963  1.00  0.00           H  
ATOM   2411  HB1 ALA A 156      27.107 108.230 113.002  1.00  0.00           H  
ATOM   2412  HB2 ALA A 156      25.943 106.945 113.281  1.00  0.00           H  
ATOM   2413  HB3 ALA A 156      27.035 106.696 111.982  1.00  0.00           H  
ATOM   2414  N   LEU A 157      23.722 106.399 111.103  1.00  0.00           N  
ATOM   2415  CA  LEU A 157      22.928 105.556 110.231  1.00  0.00           C  
ATOM   2416  C   LEU A 157      22.210 106.255 109.068  1.00  0.00           C  
ATOM   2417  O   LEU A 157      22.343 105.854 107.903  1.00  0.00           O  
ATOM   2418  CB  LEU A 157      22.011 104.680 111.023  1.00  0.00           C  
ATOM   2419  CG  LEU A 157      22.738 103.401 111.631  1.00  0.00           C  
ATOM   2420  CD1 LEU A 157      21.867 102.807 112.804  1.00  0.00           C  
ATOM   2421  CD2 LEU A 157      22.849 102.335 110.611  1.00  0.00           C  
ATOM   2422  H   LEU A 157      23.361 106.506 112.041  1.00  0.00           H  
ATOM   2423  HA  LEU A 157      23.618 104.855 109.761  1.00  0.00           H  
ATOM   2424  HB2 LEU A 157      21.589 105.213 111.876  1.00  0.00           H  
ATOM   2425  HB3 LEU A 157      21.231 104.373 110.326  1.00  0.00           H  
ATOM   2426  HG  LEU A 157      23.698 103.632 112.093  1.00  0.00           H  
ATOM   2427 HD11 LEU A 157      21.684 103.530 113.599  1.00  0.00           H  
ATOM   2428 HD12 LEU A 157      20.921 102.523 112.343  1.00  0.00           H  
ATOM   2429 HD13 LEU A 157      22.344 101.905 113.190  1.00  0.00           H  
ATOM   2430 HD21 LEU A 157      21.873 102.113 110.177  1.00  0.00           H  
ATOM   2431 HD22 LEU A 157      23.514 102.574 109.781  1.00  0.00           H  
ATOM   2432 HD23 LEU A 157      23.315 101.440 111.023  1.00  0.00           H  
ATOM   2433  N   LYS A 158      21.530 107.396 109.365  1.00  0.00           N  
ATOM   2434  CA  LYS A 158      20.930 108.273 108.397  1.00  0.00           C  
ATOM   2435  C   LYS A 158      21.939 108.673 107.346  1.00  0.00           C  
ATOM   2436  O   LYS A 158      21.751 108.294 106.139  1.00  0.00           O  
ATOM   2437  CB  LYS A 158      20.279 109.537 109.019  1.00  0.00           C  
ATOM   2438  CG  LYS A 158      18.961 109.285 109.790  1.00  0.00           C  
ATOM   2439  CD  LYS A 158      18.319 110.563 110.305  1.00  0.00           C  
ATOM   2440  CE  LYS A 158      16.886 110.232 110.525  1.00  0.00           C  
ATOM   2441  NZ  LYS A 158      16.290 111.384 111.207  1.00  0.00           N1+
ATOM   2442  H   LYS A 158      21.614 107.760 110.302  1.00  0.00           H  
ATOM   2443  HA  LYS A 158      20.141 107.698 107.913  1.00  0.00           H  
ATOM   2444  HB2 LYS A 158      20.933 110.121 109.668  1.00  0.00           H  
ATOM   2445  HB3 LYS A 158      19.949 110.179 108.202  1.00  0.00           H  
ATOM   2446  HG2 LYS A 158      18.288 108.735 109.132  1.00  0.00           H  
ATOM   2447  HG3 LYS A 158      19.077 108.544 110.581  1.00  0.00           H  
ATOM   2448  HD2 LYS A 158      18.839 110.868 111.213  1.00  0.00           H  
ATOM   2449  HD3 LYS A 158      18.536 111.345 109.578  1.00  0.00           H  
ATOM   2450  HE2 LYS A 158      16.370 109.973 109.600  1.00  0.00           H  
ATOM   2451  HE3 LYS A 158      16.895 109.432 111.265  1.00  0.00           H  
ATOM   2452  HZ1 LYS A 158      16.379 112.208 110.630  1.00  0.00           H  
ATOM   2453  HZ2 LYS A 158      15.285 111.285 111.214  1.00  0.00           H  
ATOM   2454  HZ3 LYS A 158      16.753 111.558 112.088  1.00  0.00           H  
ATOM   2455  N   ASN A 159      23.124 109.151 107.737  1.00  0.00           N  
ATOM   2456  CA  ASN A 159      24.072 109.540 106.757  1.00  0.00           C  
ATOM   2457  C   ASN A 159      24.467 108.249 105.995  1.00  0.00           C  
ATOM   2458  O   ASN A 159      24.585 108.295 104.814  1.00  0.00           O  
ATOM   2459  CB  ASN A 159      25.378 110.100 107.415  1.00  0.00           C  
ATOM   2460  CG  ASN A 159      25.074 111.439 108.019  1.00  0.00           C  
ATOM   2461  ND2 ASN A 159      25.924 111.882 108.926  1.00  0.00           N  
ATOM   2462  OD1 ASN A 159      24.142 112.101 107.724  1.00  0.00           O  
ATOM   2463  H   ASN A 159      23.253 109.440 108.696  1.00  0.00           H  
ATOM   2464  HA  ASN A 159      23.757 110.347 106.095  1.00  0.00           H  
ATOM   2465  HB2 ASN A 159      25.641 109.390 108.199  1.00  0.00           H  
ATOM   2466  HB3 ASN A 159      26.215 110.069 106.717  1.00  0.00           H  
ATOM   2467 HD21 ASN A 159      25.888 112.869 109.141  1.00  0.00           H  
ATOM   2468 HD22 ASN A 159      26.676 111.295 109.258  1.00  0.00           H  
ATOM   2469  N   ILE A 160      24.645 107.066 106.557  1.00  0.00           N  
ATOM   2470  CA  ILE A 160      25.119 105.765 105.911  1.00  0.00           C  
ATOM   2471  C   ILE A 160      24.101 105.225 104.966  1.00  0.00           C  
ATOM   2472  O   ILE A 160      24.421 104.697 103.946  1.00  0.00           O  
ATOM   2473  CB  ILE A 160      25.571 104.776 106.970  1.00  0.00           C  
ATOM   2474  CG1 ILE A 160      26.983 105.092 107.542  1.00  0.00           C  
ATOM   2475  CG2 ILE A 160      25.500 103.293 106.517  1.00  0.00           C  
ATOM   2476  CD1 ILE A 160      27.267 104.379 108.885  1.00  0.00           C  
ATOM   2477  H   ILE A 160      24.449 106.975 107.545  1.00  0.00           H  
ATOM   2478  HA  ILE A 160      26.013 106.040 105.352  1.00  0.00           H  
ATOM   2479  HB  ILE A 160      24.784 104.844 107.722  1.00  0.00           H  
ATOM   2480 HG12 ILE A 160      27.809 104.751 106.920  1.00  0.00           H  
ATOM   2481 HG13 ILE A 160      27.115 106.135 107.827  1.00  0.00           H  
ATOM   2482 HG21 ILE A 160      26.367 103.057 105.899  1.00  0.00           H  
ATOM   2483 HG22 ILE A 160      25.554 102.734 107.451  1.00  0.00           H  
ATOM   2484 HG23 ILE A 160      24.564 103.059 106.012  1.00  0.00           H  
ATOM   2485 HD11 ILE A 160      27.425 103.305 108.790  1.00  0.00           H  
ATOM   2486 HD12 ILE A 160      27.979 104.870 109.550  1.00  0.00           H  
ATOM   2487 HD13 ILE A 160      26.385 104.486 109.516  1.00  0.00           H  
ATOM   2488  N   ALA A 161      22.786 105.330 105.319  1.00  0.00           N  
ATOM   2489  CA  ALA A 161      21.686 104.829 104.446  1.00  0.00           C  
ATOM   2490  C   ALA A 161      21.531 105.825 103.247  1.00  0.00           C  
ATOM   2491  O   ALA A 161      21.052 105.340 102.206  1.00  0.00           O  
ATOM   2492  CB  ALA A 161      20.395 104.767 105.200  1.00  0.00           C  
ATOM   2493  H   ALA A 161      22.521 105.733 106.207  1.00  0.00           H  
ATOM   2494  HA  ALA A 161      21.855 103.843 104.013  1.00  0.00           H  
ATOM   2495  HB1 ALA A 161      19.770 104.070 104.643  1.00  0.00           H  
ATOM   2496  HB2 ALA A 161      20.529 104.305 106.178  1.00  0.00           H  
ATOM   2497  HB3 ALA A 161      19.952 105.762 105.239  1.00  0.00           H  
ATOM   2498  N   SER A 162      22.047 107.086 103.311  1.00  0.00           N  
ATOM   2499  CA  SER A 162      22.045 108.063 102.174  1.00  0.00           C  
ATOM   2500  C   SER A 162      23.170 107.709 101.167  1.00  0.00           C  
ATOM   2501  O   SER A 162      23.084 108.074 100.031  1.00  0.00           O  
ATOM   2502  CB  SER A 162      22.092 109.468 102.697  1.00  0.00           C  
ATOM   2503  OG  SER A 162      23.316 109.872 103.137  1.00  0.00           O  
ATOM   2504  H   SER A 162      22.307 107.485 104.203  1.00  0.00           H  
ATOM   2505  HA  SER A 162      21.072 107.882 101.717  1.00  0.00           H  
ATOM   2506  HB2 SER A 162      21.878 110.245 101.963  1.00  0.00           H  
ATOM   2507  HB3 SER A 162      21.340 109.611 103.473  1.00  0.00           H  
ATOM   2508  HG  SER A 162      23.562 109.347 103.902  1.00  0.00           H  
ATOM   2509  N   MET A 163      24.129 106.875 101.671  1.00  0.00           N  
ATOM   2510  CA  MET A 163      25.096 106.414 100.734  1.00  0.00           C  
ATOM   2511  C   MET A 163      24.485 105.205  99.982  1.00  0.00           C  
ATOM   2512  O   MET A 163      24.852 104.924  98.843  1.00  0.00           O  
ATOM   2513  CB  MET A 163      26.391 105.965 101.355  1.00  0.00           C  
ATOM   2514  CG  MET A 163      27.124 106.951 102.312  1.00  0.00           C  
ATOM   2515  SD  MET A 163      27.024 108.633 101.880  1.00  0.00           S  
ATOM   2516  CE  MET A 163      27.966 108.719 100.385  1.00  0.00           C  
ATOM   2517  H   MET A 163      24.173 106.587 102.638  1.00  0.00           H  
ATOM   2518  HA  MET A 163      25.413 107.085  99.935  1.00  0.00           H  
ATOM   2519  HB2 MET A 163      26.325 105.067 101.970  1.00  0.00           H  
ATOM   2520  HB3 MET A 163      27.145 105.888 100.572  1.00  0.00           H  
ATOM   2521  HG2 MET A 163      26.540 106.732 103.206  1.00  0.00           H  
ATOM   2522  HG3 MET A 163      28.145 106.606 102.468  1.00  0.00           H  
ATOM   2523  HE1 MET A 163      28.307 109.709 100.080  1.00  0.00           H  
ATOM   2524  HE2 MET A 163      28.794 108.029 100.541  1.00  0.00           H  
ATOM   2525  HE3 MET A 163      27.329 108.274  99.622  1.00  0.00           H  
ATOM   2526  N   VAL A 164      23.433 104.450 100.456  1.00  0.00           N  
ATOM   2527  CA  VAL A 164      22.755 103.284  99.843  1.00  0.00           C  
ATOM   2528  C   VAL A 164      21.803 103.664  98.759  1.00  0.00           C  
ATOM   2529  O   VAL A 164      20.836 104.409  99.101  1.00  0.00           O  
ATOM   2530  CB  VAL A 164      22.214 102.360 100.864  1.00  0.00           C  
ATOM   2531  CG1 VAL A 164      21.666 101.005 100.294  1.00  0.00           C  
ATOM   2532  CG2 VAL A 164      23.144 101.844 101.973  1.00  0.00           C  
ATOM   2533  H   VAL A 164      22.951 104.722 101.301  1.00  0.00           H  
ATOM   2534  HA  VAL A 164      23.590 102.808  99.326  1.00  0.00           H  
ATOM   2535  HB  VAL A 164      21.411 102.907 101.359  1.00  0.00           H  
ATOM   2536 HG11 VAL A 164      22.353 100.397  99.705  1.00  0.00           H  
ATOM   2537 HG12 VAL A 164      21.182 100.449 101.098  1.00  0.00           H  
ATOM   2538 HG13 VAL A 164      20.884 101.267  99.583  1.00  0.00           H  
ATOM   2539 HG21 VAL A 164      23.666 102.697 102.408  1.00  0.00           H  
ATOM   2540 HG22 VAL A 164      22.562 101.248 102.676  1.00  0.00           H  
ATOM   2541 HG23 VAL A 164      23.925 101.167 101.630  1.00  0.00           H  
ATOM   2542  N   ARG A 165      22.117 103.268  97.476  1.00  0.00           N  
ATOM   2543  CA  ARG A 165      21.238 103.567  96.335  1.00  0.00           C  
ATOM   2544  C   ARG A 165      19.939 102.659  96.386  1.00  0.00           C  
ATOM   2545  O   ARG A 165      19.806 101.716  97.140  1.00  0.00           O  
ATOM   2546  CB  ARG A 165      22.028 103.683  95.035  1.00  0.00           C  
ATOM   2547  CG  ARG A 165      22.160 102.379  94.273  1.00  0.00           C  
ATOM   2548  CD  ARG A 165      22.944 102.435  92.986  1.00  0.00           C  
ATOM   2549  NE  ARG A 165      22.384 103.295  91.860  1.00  0.00           N  
ATOM   2550  CZ  ARG A 165      21.532 102.881  91.014  1.00  0.00           C  
ATOM   2551  NH1 ARG A 165      21.320 103.685  90.000  1.00  0.00           N1+
ATOM   2552  NH2 ARG A 165      20.945 101.753  90.988  1.00  0.00           N  
ATOM   2553  H   ARG A 165      23.030 102.841  97.402  1.00  0.00           H  
ATOM   2554  HA  ARG A 165      20.940 104.608  96.455  1.00  0.00           H  
ATOM   2555  HB2 ARG A 165      21.652 104.445  94.353  1.00  0.00           H  
ATOM   2556  HB3 ARG A 165      23.077 103.907  95.227  1.00  0.00           H  
ATOM   2557  HG2 ARG A 165      22.583 101.654  94.968  1.00  0.00           H  
ATOM   2558  HG3 ARG A 165      21.152 102.075  93.990  1.00  0.00           H  
ATOM   2559  HD2 ARG A 165      23.964 102.731  93.234  1.00  0.00           H  
ATOM   2560  HD3 ARG A 165      23.069 101.435  92.568  1.00  0.00           H  
ATOM   2561  HE  ARG A 165      22.760 104.214  91.680  1.00  0.00           H  
ATOM   2562 HH11 ARG A 165      21.822 104.561  89.992  1.00  0.00           H  
ATOM   2563 HH12 ARG A 165      20.753 103.373  89.224  1.00  0.00           H  
ATOM   2564 HH21 ARG A 165      21.174 101.103  91.726  1.00  0.00           H  
ATOM   2565 HH22 ARG A 165      20.330 101.548  90.214  1.00  0.00           H  
ATOM   2566  N   PRO A 166      18.938 102.952  95.491  1.00  0.00           N  
ATOM   2567  CA  PRO A 166      17.658 102.271  95.525  1.00  0.00           C  
ATOM   2568  C   PRO A 166      17.802 100.762  95.254  1.00  0.00           C  
ATOM   2569  O   PRO A 166      18.671 100.305  94.431  1.00  0.00           O  
ATOM   2570  CB  PRO A 166      16.800 102.939  94.429  1.00  0.00           C  
ATOM   2571  CG  PRO A 166      17.359 104.347  94.357  1.00  0.00           C  
ATOM   2572  CD  PRO A 166      18.901 104.118  94.531  1.00  0.00           C  
ATOM   2573  HA  PRO A 166      17.158 102.390  96.486  1.00  0.00           H  
ATOM   2574  HB2 PRO A 166      16.901 102.547  93.417  1.00  0.00           H  
ATOM   2575  HB3 PRO A 166      15.765 102.952  94.771  1.00  0.00           H  
ATOM   2576  HG2 PRO A 166      17.184 104.832  93.396  1.00  0.00           H  
ATOM   2577  HG3 PRO A 166      17.041 104.979  95.186  1.00  0.00           H  
ATOM   2578  HD2 PRO A 166      19.232 103.849  93.527  1.00  0.00           H  
ATOM   2579  HD3 PRO A 166      19.417 104.969  94.976  1.00  0.00           H  
ATOM   2580  N   GLY A 167      17.054  99.979  95.998  1.00  0.00           N  
ATOM   2581  CA  GLY A 167      17.279  98.555  96.276  1.00  0.00           C  
ATOM   2582  C   GLY A 167      18.740  98.080  96.682  1.00  0.00           C  
ATOM   2583  O   GLY A 167      19.153  96.927  96.383  1.00  0.00           O  
ATOM   2584  H   GLY A 167      16.446 100.433  96.665  1.00  0.00           H  
ATOM   2585  HA2 GLY A 167      16.611  98.329  97.106  1.00  0.00           H  
ATOM   2586  HA3 GLY A 167      17.028  97.998  95.375  1.00  0.00           H  
ATOM   2587  N   GLY A 168      19.546  98.941  97.276  1.00  0.00           N  
ATOM   2588  CA  GLY A 168      20.903  98.549  97.767  1.00  0.00           C  
ATOM   2589  C   GLY A 168      20.928  97.938  99.163  1.00  0.00           C  
ATOM   2590  O   GLY A 168      20.035  97.980  99.966  1.00  0.00           O  
ATOM   2591  H   GLY A 168      19.251  99.893  97.434  1.00  0.00           H  
ATOM   2592  HA2 GLY A 168      21.388  97.768  97.182  1.00  0.00           H  
ATOM   2593  HA3 GLY A 168      21.626  99.364  97.764  1.00  0.00           H  
ATOM   2594  N   LEU A 169      22.035  97.179  99.418  1.00  0.00           N  
ATOM   2595  CA  LEU A 169      22.282  96.423 100.680  1.00  0.00           C  
ATOM   2596  C   LEU A 169      22.983  97.390 101.727  1.00  0.00           C  
ATOM   2597  O   LEU A 169      23.883  98.152 101.346  1.00  0.00           O  
ATOM   2598  CB  LEU A 169      23.219  95.276 100.503  1.00  0.00           C  
ATOM   2599  CG  LEU A 169      22.887  94.346  99.283  1.00  0.00           C  
ATOM   2600  CD1 LEU A 169      23.943  93.348  99.100  1.00  0.00           C  
ATOM   2601  CD2 LEU A 169      21.540  93.614  99.438  1.00  0.00           C  
ATOM   2602  H   LEU A 169      22.826  97.394  98.828  1.00  0.00           H  
ATOM   2603  HA  LEU A 169      21.315  96.031 100.996  1.00  0.00           H  
ATOM   2604  HB2 LEU A 169      24.270  95.559 100.519  1.00  0.00           H  
ATOM   2605  HB3 LEU A 169      23.111  94.672 101.404  1.00  0.00           H  
ATOM   2606  HG  LEU A 169      22.986  94.932  98.370  1.00  0.00           H  
ATOM   2607 HD11 LEU A 169      23.929  92.649  99.937  1.00  0.00           H  
ATOM   2608 HD12 LEU A 169      23.775  92.703  98.237  1.00  0.00           H  
ATOM   2609 HD13 LEU A 169      24.939  93.790  99.084  1.00  0.00           H  
ATOM   2610 HD21 LEU A 169      21.431  92.991 100.327  1.00  0.00           H  
ATOM   2611 HD22 LEU A 169      20.727  94.338  99.395  1.00  0.00           H  
ATOM   2612 HD23 LEU A 169      21.294  92.944  98.615  1.00  0.00           H  
ATOM   2613  N   LEU A 170      22.635  97.197 102.990  1.00  0.00           N  
ATOM   2614  CA  LEU A 170      23.498  97.516 104.158  1.00  0.00           C  
ATOM   2615  C   LEU A 170      23.871  96.232 104.996  1.00  0.00           C  
ATOM   2616  O   LEU A 170      22.991  95.510 105.424  1.00  0.00           O  
ATOM   2617  CB  LEU A 170      22.879  98.701 105.012  1.00  0.00           C  
ATOM   2618  CG  LEU A 170      23.599  98.943 106.294  1.00  0.00           C  
ATOM   2619  CD1 LEU A 170      24.998  99.496 106.329  1.00  0.00           C  
ATOM   2620  CD2 LEU A 170      22.746  99.881 107.242  1.00  0.00           C  
ATOM   2621  H   LEU A 170      21.817  96.657 103.234  1.00  0.00           H  
ATOM   2622  HA  LEU A 170      24.472  97.863 103.812  1.00  0.00           H  
ATOM   2623  HB2 LEU A 170      22.947  99.574 104.363  1.00  0.00           H  
ATOM   2624  HB3 LEU A 170      21.868  98.472 105.348  1.00  0.00           H  
ATOM   2625  HG  LEU A 170      23.727  98.007 106.838  1.00  0.00           H  
ATOM   2626 HD11 LEU A 170      25.379  99.652 107.338  1.00  0.00           H  
ATOM   2627 HD12 LEU A 170      25.565  98.742 105.784  1.00  0.00           H  
ATOM   2628 HD13 LEU A 170      25.075 100.458 105.820  1.00  0.00           H  
ATOM   2629 HD21 LEU A 170      21.844  99.366 107.572  1.00  0.00           H  
ATOM   2630 HD22 LEU A 170      23.357  99.959 108.142  1.00  0.00           H  
ATOM   2631 HD23 LEU A 170      22.640 100.898 106.867  1.00  0.00           H  
ATOM   2632  N   VAL A 171      25.249  96.003 105.185  1.00  0.00           N  
ATOM   2633  CA  VAL A 171      25.673  94.978 106.188  1.00  0.00           C  
ATOM   2634  C   VAL A 171      26.207  95.711 107.413  1.00  0.00           C  
ATOM   2635  O   VAL A 171      27.174  96.505 107.269  1.00  0.00           O  
ATOM   2636  CB  VAL A 171      26.804  94.027 105.655  1.00  0.00           C  
ATOM   2637  CG1 VAL A 171      27.016  92.879 106.679  1.00  0.00           C  
ATOM   2638  CG2 VAL A 171      26.336  93.442 104.244  1.00  0.00           C  
ATOM   2639  H   VAL A 171      25.881  96.684 104.789  1.00  0.00           H  
ATOM   2640  HA  VAL A 171      24.864  94.286 106.424  1.00  0.00           H  
ATOM   2641  HB  VAL A 171      27.708  94.633 105.718  1.00  0.00           H  
ATOM   2642 HG11 VAL A 171      27.818  92.266 106.270  1.00  0.00           H  
ATOM   2643 HG12 VAL A 171      27.295  93.034 107.721  1.00  0.00           H  
ATOM   2644 HG13 VAL A 171      26.168  92.198 106.752  1.00  0.00           H  
ATOM   2645 HG21 VAL A 171      25.351  92.990 104.357  1.00  0.00           H  
ATOM   2646 HG22 VAL A 171      26.256  94.211 103.474  1.00  0.00           H  
ATOM   2647 HG23 VAL A 171      27.064  92.691 103.938  1.00  0.00           H  
ATOM   2648  N   ILE A 172      25.838  95.316 108.653  1.00  0.00           N  
ATOM   2649  CA  ILE A 172      26.196  95.971 109.934  1.00  0.00           C  
ATOM   2650  C   ILE A 172      26.091  94.990 110.991  1.00  0.00           C  
ATOM   2651  O   ILE A 172      25.323  94.002 110.960  1.00  0.00           O  
ATOM   2652  CB  ILE A 172      25.363  97.246 110.167  1.00  0.00           C  
ATOM   2653  CG1 ILE A 172      25.982  98.105 111.404  1.00  0.00           C  
ATOM   2654  CG2 ILE A 172      23.829  96.935 110.445  1.00  0.00           C  
ATOM   2655  CD1 ILE A 172      25.251  99.446 111.702  1.00  0.00           C  
ATOM   2656  H   ILE A 172      25.123  94.607 108.734  1.00  0.00           H  
ATOM   2657  HA  ILE A 172      27.268  96.152 110.006  1.00  0.00           H  
ATOM   2658  HB  ILE A 172      25.459  97.902 109.303  1.00  0.00           H  
ATOM   2659 HG12 ILE A 172      25.891  97.481 112.294  1.00  0.00           H  
ATOM   2660 HG13 ILE A 172      26.973  98.284 110.987  1.00  0.00           H  
ATOM   2661 HG21 ILE A 172      23.153  97.780 110.321  1.00  0.00           H  
ATOM   2662 HG22 ILE A 172      23.523  96.277 109.632  1.00  0.00           H  
ATOM   2663 HG23 ILE A 172      23.704  96.452 111.414  1.00  0.00           H  
ATOM   2664 HD11 ILE A 172      25.497 100.127 110.887  1.00  0.00           H  
ATOM   2665 HD12 ILE A 172      24.174  99.312 111.812  1.00  0.00           H  
ATOM   2666 HD13 ILE A 172      25.677  99.751 112.658  1.00  0.00           H  
ATOM   2667  N   ASP A 173      26.985  95.114 111.991  1.00  0.00           N  
ATOM   2668  CA  ASP A 173      27.272  94.094 112.992  1.00  0.00           C  
ATOM   2669  C   ASP A 173      27.564  94.762 114.358  1.00  0.00           C  
ATOM   2670  O   ASP A 173      27.856  95.992 114.479  1.00  0.00           O  
ATOM   2671  CB  ASP A 173      28.397  93.169 112.499  1.00  0.00           C  
ATOM   2672  CG  ASP A 173      29.852  93.722 112.571  1.00  0.00           C  
ATOM   2673  OD1 ASP A 173      30.777  92.900 112.463  1.00  0.00           O  
ATOM   2674  OD2 ASP A 173      30.100  94.920 112.597  1.00  0.00           O1-
ATOM   2675  H   ASP A 173      27.564  95.941 112.028  1.00  0.00           H  
ATOM   2676  HA  ASP A 173      26.384  93.466 113.029  1.00  0.00           H  
ATOM   2677  HB2 ASP A 173      28.375  92.261 113.101  1.00  0.00           H  
ATOM   2678  HB3 ASP A 173      28.149  92.886 111.477  1.00  0.00           H  
ATOM   2679  N   HIE A 174      27.433  93.897 115.405  1.00  0.00           N  
ATOM   2680  CA  HIE A 174      27.669  94.220 116.730  1.00  0.00           C  
ATOM   2681  C   HIE A 174      27.990  92.986 117.612  1.00  0.00           C  
ATOM   2682  O   HIE A 174      27.847  91.883 117.115  1.00  0.00           O  
ATOM   2683  CB  HIE A 174      26.574  95.063 117.389  1.00  0.00           C  
ATOM   2684  CG  HIE A 174      25.230  94.442 117.408  1.00  0.00           C  
ATOM   2685  CD2 HIE A 174      24.370  94.109 116.361  1.00  0.00           C  
ATOM   2686  ND1 HIE A 174      24.551  94.229 118.548  1.00  0.00           N  
ATOM   2687  CE1 HIE A 174      23.336  93.703 118.187  1.00  0.00           C  
ATOM   2688  NE2 HIE A 174      23.214  93.621 116.774  1.00  0.00           N  
ATOM   2689  H   HIE A 174      27.067  92.995 115.134  1.00  0.00           H  
ATOM   2690  HA  HIE A 174      28.564  94.840 116.784  1.00  0.00           H  
ATOM   2691  HB2 HIE A 174      26.908  95.384 118.376  1.00  0.00           H  
ATOM   2692  HB3 HIE A 174      26.433  95.907 116.712  1.00  0.00           H  
ATOM   2693  HD2 HIE A 174      24.627  94.177 115.314  1.00  0.00           H  
ATOM   2694  HE1 HIE A 174      22.551  93.433 118.879  1.00  0.00           H  
ATOM   2695  HE2 HIE A 174      22.347  93.520 116.264  1.00  0.00           H  
ATOM   2696  N   ARG A 175      28.566  93.144 118.758  1.00  0.00           N  
ATOM   2697  CA  ARG A 175      28.934  92.011 119.634  1.00  0.00           C  
ATOM   2698  C   ARG A 175      27.710  91.688 120.517  1.00  0.00           C  
ATOM   2699  O   ARG A 175      26.959  92.527 120.919  1.00  0.00           O  
ATOM   2700  CB  ARG A 175      30.226  92.403 120.415  1.00  0.00           C  
ATOM   2701  CG  ARG A 175      30.601  91.554 121.581  1.00  0.00           C  
ATOM   2702  CD  ARG A 175      32.011  91.764 122.195  1.00  0.00           C  
ATOM   2703  NE  ARG A 175      32.964  91.193 121.324  1.00  0.00           N  
ATOM   2704  CZ  ARG A 175      33.385  89.937 121.240  1.00  0.00           C  
ATOM   2705  NH1 ARG A 175      32.963  88.944 121.985  1.00  0.00           N1+
ATOM   2706  NH2 ARG A 175      34.317  89.604 120.395  1.00  0.00           N  
ATOM   2707  H   ARG A 175      28.601  94.082 119.129  1.00  0.00           H  
ATOM   2708  HA  ARG A 175      29.129  91.111 119.050  1.00  0.00           H  
ATOM   2709  HB2 ARG A 175      31.005  92.353 119.655  1.00  0.00           H  
ATOM   2710  HB3 ARG A 175      30.145  93.409 120.827  1.00  0.00           H  
ATOM   2711  HG2 ARG A 175      29.900  91.733 122.397  1.00  0.00           H  
ATOM   2712  HG3 ARG A 175      30.537  90.523 121.235  1.00  0.00           H  
ATOM   2713  HD2 ARG A 175      32.241  92.828 122.255  1.00  0.00           H  
ATOM   2714  HD3 ARG A 175      32.061  91.310 123.185  1.00  0.00           H  
ATOM   2715  HE  ARG A 175      33.506  91.839 120.768  1.00  0.00           H  
ATOM   2716 HH11 ARG A 175      32.129  88.954 122.554  1.00  0.00           H  
ATOM   2717 HH12 ARG A 175      33.469  88.082 121.839  1.00  0.00           H  
ATOM   2718 HH21 ARG A 175      34.697  90.318 119.789  1.00  0.00           H  
ATOM   2719 HH22 ARG A 175      34.527  88.620 120.318  1.00  0.00           H  
ATOM   2720  N   ASN A 176      27.562  90.451 120.879  1.00  0.00           N  
ATOM   2721  CA  ASN A 176      26.628  89.873 121.914  1.00  0.00           C  
ATOM   2722  C   ASN A 176      27.090  90.319 123.320  1.00  0.00           C  
ATOM   2723  O   ASN A 176      27.751  89.640 124.100  1.00  0.00           O  
ATOM   2724  CB  ASN A 176      26.468  88.415 121.683  1.00  0.00           C  
ATOM   2725  CG  ASN A 176      25.607  87.668 122.696  1.00  0.00           C  
ATOM   2726  ND2 ASN A 176      25.290  86.413 122.400  1.00  0.00           N  
ATOM   2727  OD1 ASN A 176      25.410  88.092 123.818  1.00  0.00           O  
ATOM   2728  H   ASN A 176      28.217  89.805 120.463  1.00  0.00           H  
ATOM   2729  HA  ASN A 176      25.641  90.295 121.723  1.00  0.00           H  
ATOM   2730  HB2 ASN A 176      26.045  88.195 120.703  1.00  0.00           H  
ATOM   2731  HB3 ASN A 176      27.422  87.893 121.763  1.00  0.00           H  
ATOM   2732 HD21 ASN A 176      24.873  85.743 123.030  1.00  0.00           H  
ATOM   2733 HD22 ASN A 176      25.653  85.980 121.563  1.00  0.00           H  
ATOM   2734  N   TYR A 177      26.805  91.640 123.617  1.00  0.00           N  
ATOM   2735  CA  TYR A 177      27.070  92.232 124.922  1.00  0.00           C  
ATOM   2736  C   TYR A 177      26.286  91.683 126.092  1.00  0.00           C  
ATOM   2737  O   TYR A 177      26.944  91.658 127.132  1.00  0.00           O  
ATOM   2738  CB  TYR A 177      27.057  93.826 124.900  1.00  0.00           C  
ATOM   2739  CG  TYR A 177      28.162  94.495 124.055  1.00  0.00           C  
ATOM   2740  CD1 TYR A 177      29.543  94.242 124.162  1.00  0.00           C  
ATOM   2741  CD2 TYR A 177      27.815  95.415 122.988  1.00  0.00           C  
ATOM   2742  CE1 TYR A 177      30.499  94.888 123.370  1.00  0.00           C  
ATOM   2743  CE2 TYR A 177      28.761  95.986 122.074  1.00  0.00           C  
ATOM   2744  CZ  TYR A 177      30.127  95.711 122.279  1.00  0.00           C  
ATOM   2745  OH  TYR A 177      30.994  96.121 121.347  1.00  0.00           O  
ATOM   2746  H   TYR A 177      26.357  92.227 122.929  1.00  0.00           H  
ATOM   2747  HA  TYR A 177      28.078  91.971 125.246  1.00  0.00           H  
ATOM   2748  HB2 TYR A 177      26.098  94.170 124.513  1.00  0.00           H  
ATOM   2749  HB3 TYR A 177      27.196  94.231 125.902  1.00  0.00           H  
ATOM   2750  HD1 TYR A 177      29.899  93.602 124.957  1.00  0.00           H  
ATOM   2751  HD2 TYR A 177      26.759  95.556 122.813  1.00  0.00           H  
ATOM   2752  HE1 TYR A 177      31.546  94.690 123.551  1.00  0.00           H  
ATOM   2753  HE2 TYR A 177      28.355  96.538 121.238  1.00  0.00           H  
ATOM   2754  HH  TYR A 177      31.891  96.073 121.688  1.00  0.00           H  
ATOM   2755  N   ASP A 178      25.093  91.179 125.926  1.00  0.00           N  
ATOM   2756  CA  ASP A 178      24.425  90.380 126.960  1.00  0.00           C  
ATOM   2757  C   ASP A 178      25.328  89.367 127.646  1.00  0.00           C  
ATOM   2758  O   ASP A 178      25.385  89.330 128.869  1.00  0.00           O  
ATOM   2759  CB  ASP A 178      23.235  89.727 126.326  1.00  0.00           C  
ATOM   2760  CG  ASP A 178      22.547  88.720 127.231  1.00  0.00           C  
ATOM   2761  OD1 ASP A 178      22.260  87.582 126.765  1.00  0.00           O  
ATOM   2762  OD2 ASP A 178      22.173  89.125 128.339  1.00  0.00           O1-
ATOM   2763  H   ASP A 178      24.786  91.062 124.970  1.00  0.00           H  
ATOM   2764  HA  ASP A 178      24.057  91.010 127.771  1.00  0.00           H  
ATOM   2765  HB2 ASP A 178      22.561  90.557 126.115  1.00  0.00           H  
ATOM   2766  HB3 ASP A 178      23.560  89.284 125.384  1.00  0.00           H  
ATOM   2767  N   TYR A 179      26.171  88.668 126.875  1.00  0.00           N  
ATOM   2768  CA  TYR A 179      27.223  87.749 127.437  1.00  0.00           C  
ATOM   2769  C   TYR A 179      28.218  88.577 128.321  1.00  0.00           C  
ATOM   2770  O   TYR A 179      28.382  88.307 129.520  1.00  0.00           O  
ATOM   2771  CB  TYR A 179      27.921  86.963 126.258  1.00  0.00           C  
ATOM   2772  CG  TYR A 179      28.835  85.914 126.749  1.00  0.00           C  
ATOM   2773  CD1 TYR A 179      28.380  84.646 126.837  1.00  0.00           C  
ATOM   2774  CD2 TYR A 179      30.179  86.260 127.104  1.00  0.00           C  
ATOM   2775  CE1 TYR A 179      29.228  83.685 127.456  1.00  0.00           C  
ATOM   2776  CE2 TYR A 179      31.066  85.276 127.631  1.00  0.00           C  
ATOM   2777  CZ  TYR A 179      30.600  83.937 127.765  1.00  0.00           C  
ATOM   2778  OH  TYR A 179      31.498  83.029 128.235  1.00  0.00           O  
ATOM   2779  H   TYR A 179      26.218  88.882 125.889  1.00  0.00           H  
ATOM   2780  HA  TYR A 179      26.750  87.005 128.078  1.00  0.00           H  
ATOM   2781  HB2 TYR A 179      27.239  86.434 125.592  1.00  0.00           H  
ATOM   2782  HB3 TYR A 179      28.417  87.667 125.591  1.00  0.00           H  
ATOM   2783  HD1 TYR A 179      27.395  84.297 126.564  1.00  0.00           H  
ATOM   2784  HD2 TYR A 179      30.513  87.286 127.060  1.00  0.00           H  
ATOM   2785  HE1 TYR A 179      29.017  82.652 127.697  1.00  0.00           H  
ATOM   2786  HE2 TYR A 179      32.100  85.528 127.812  1.00  0.00           H  
ATOM   2787  HH  TYR A 179      32.244  83.458 128.660  1.00  0.00           H  
ATOM   2788  N   ILE A 180      28.859  89.660 127.753  1.00  0.00           N  
ATOM   2789  CA  ILE A 180      29.939  90.437 128.492  1.00  0.00           C  
ATOM   2790  C   ILE A 180      29.400  91.191 129.749  1.00  0.00           C  
ATOM   2791  O   ILE A 180      29.960  91.056 130.813  1.00  0.00           O  
ATOM   2792  CB  ILE A 180      30.640  91.468 127.614  1.00  0.00           C  
ATOM   2793  CG1 ILE A 180      31.109  90.853 126.254  1.00  0.00           C  
ATOM   2794  CG2 ILE A 180      31.785  92.135 128.341  1.00  0.00           C  
ATOM   2795  CD1 ILE A 180      32.036  89.712 126.486  1.00  0.00           C  
ATOM   2796  H   ILE A 180      28.677  89.842 126.776  1.00  0.00           H  
ATOM   2797  HA  ILE A 180      30.743  89.746 128.742  1.00  0.00           H  
ATOM   2798  HB  ILE A 180      30.042  92.316 127.280  1.00  0.00           H  
ATOM   2799 HG12 ILE A 180      30.203  90.619 125.696  1.00  0.00           H  
ATOM   2800 HG13 ILE A 180      31.699  91.566 125.679  1.00  0.00           H  
ATOM   2801 HG21 ILE A 180      31.451  92.811 129.127  1.00  0.00           H  
ATOM   2802 HG22 ILE A 180      32.326  91.347 128.865  1.00  0.00           H  
ATOM   2803 HG23 ILE A 180      32.447  92.593 127.606  1.00  0.00           H  
ATOM   2804 HD11 ILE A 180      31.574  88.919 127.075  1.00  0.00           H  
ATOM   2805 HD12 ILE A 180      32.308  89.280 125.523  1.00  0.00           H  
ATOM   2806 HD13 ILE A 180      32.905  90.161 126.967  1.00  0.00           H  
ATOM   2807  N   LEU A 181      28.192  91.670 129.694  1.00  0.00           N  
ATOM   2808  CA  LEU A 181      27.331  92.298 130.749  1.00  0.00           C  
ATOM   2809  C   LEU A 181      26.763  91.293 131.824  1.00  0.00           C  
ATOM   2810  O   LEU A 181      26.677  91.599 132.995  1.00  0.00           O  
ATOM   2811  CB  LEU A 181      26.117  93.009 130.068  1.00  0.00           C  
ATOM   2812  CG  LEU A 181      26.452  94.215 129.225  1.00  0.00           C  
ATOM   2813  CD1 LEU A 181      25.296  94.585 128.305  1.00  0.00           C  
ATOM   2814  CD2 LEU A 181      26.871  95.492 129.990  1.00  0.00           C  
ATOM   2815  H   LEU A 181      27.721  91.755 128.805  1.00  0.00           H  
ATOM   2816  HA  LEU A 181      27.953  92.969 131.341  1.00  0.00           H  
ATOM   2817  HB2 LEU A 181      25.551  92.301 129.461  1.00  0.00           H  
ATOM   2818  HB3 LEU A 181      25.381  93.263 130.831  1.00  0.00           H  
ATOM   2819  HG  LEU A 181      27.197  93.953 128.475  1.00  0.00           H  
ATOM   2820 HD11 LEU A 181      25.646  95.313 127.574  1.00  0.00           H  
ATOM   2821 HD12 LEU A 181      24.949  93.672 127.821  1.00  0.00           H  
ATOM   2822 HD13 LEU A 181      24.426  95.013 128.802  1.00  0.00           H  
ATOM   2823 HD21 LEU A 181      27.797  95.224 130.498  1.00  0.00           H  
ATOM   2824 HD22 LEU A 181      27.081  96.348 129.348  1.00  0.00           H  
ATOM   2825 HD23 LEU A 181      26.075  95.719 130.697  1.00  0.00           H  
ATOM   2826  N   SER A 182      26.538  90.045 131.465  1.00  0.00           N  
ATOM   2827  CA  SER A 182      26.088  88.958 132.400  1.00  0.00           C  
ATOM   2828  C   SER A 182      27.248  88.113 132.971  1.00  0.00           C  
ATOM   2829  O   SER A 182      27.068  87.269 133.875  1.00  0.00           O  
ATOM   2830  CB  SER A 182      25.284  87.912 131.699  1.00  0.00           C  
ATOM   2831  OG  SER A 182      24.173  88.492 131.042  1.00  0.00           O  
ATOM   2832  H   SER A 182      26.567  89.819 130.481  1.00  0.00           H  
ATOM   2833  HA  SER A 182      25.538  89.395 133.234  1.00  0.00           H  
ATOM   2834  HB2 SER A 182      25.985  87.416 131.028  1.00  0.00           H  
ATOM   2835  HB3 SER A 182      25.027  87.150 132.435  1.00  0.00           H  
ATOM   2836  HG  SER A 182      24.471  88.865 130.210  1.00  0.00           H  
ATOM   2837  N   THR A 183      28.417  88.147 132.358  1.00  0.00           N  
ATOM   2838  CA  THR A 183      29.540  87.166 132.543  1.00  0.00           C  
ATOM   2839  C   THR A 183      30.819  87.791 133.120  1.00  0.00           C  
ATOM   2840  O   THR A 183      31.537  87.124 133.907  1.00  0.00           O  
ATOM   2841  CB  THR A 183      29.695  86.291 131.293  1.00  0.00           C  
ATOM   2842  CG2 THR A 183      30.710  85.156 131.502  1.00  0.00           C  
ATOM   2843  OG1 THR A 183      28.463  85.927 130.702  1.00  0.00           O  
ATOM   2844  H   THR A 183      28.408  88.665 131.491  1.00  0.00           H  
ATOM   2845  HA  THR A 183      29.146  86.519 133.327  1.00  0.00           H  
ATOM   2846  HB  THR A 183      30.132  86.946 130.539  1.00  0.00           H  
ATOM   2847  HG1 THR A 183      28.353  86.598 130.025  1.00  0.00           H  
ATOM   2848 HG21 THR A 183      31.724  85.525 131.659  1.00  0.00           H  
ATOM   2849 HG22 THR A 183      30.535  84.601 132.424  1.00  0.00           H  
ATOM   2850 HG23 THR A 183      30.695  84.422 130.695  1.00  0.00           H  
ATOM   2851  N   GLY A 184      31.149  89.062 132.769  1.00  0.00           N  
ATOM   2852  CA  GLY A 184      32.411  89.741 133.177  1.00  0.00           C  
ATOM   2853  C   GLY A 184      33.612  89.359 132.265  1.00  0.00           C  
ATOM   2854  O   GLY A 184      34.653  89.671 132.721  1.00  0.00           O  
ATOM   2855  H   GLY A 184      30.524  89.593 132.179  1.00  0.00           H  
ATOM   2856  HA2 GLY A 184      32.257  90.805 132.995  1.00  0.00           H  
ATOM   2857  HA3 GLY A 184      32.716  89.393 134.163  1.00  0.00           H  
ATOM   2858  N   CYS A 185      33.444  88.567 131.150  1.00  0.00           N  
ATOM   2859  CA  CYS A 185      34.518  87.922 130.450  1.00  0.00           C  
ATOM   2860  C   CYS A 185      34.175  87.756 128.936  1.00  0.00           C  
ATOM   2861  O   CYS A 185      33.003  87.484 128.632  1.00  0.00           O  
ATOM   2862  CB  CYS A 185      34.776  86.599 131.238  1.00  0.00           C  
ATOM   2863  SG  CYS A 185      36.278  85.731 130.741  1.00  0.00           S  
ATOM   2864  H   CYS A 185      32.539  88.185 130.917  1.00  0.00           H  
ATOM   2865  HA  CYS A 185      35.412  88.539 130.536  1.00  0.00           H  
ATOM   2866  HB2 CYS A 185      34.860  86.854 132.295  1.00  0.00           H  
ATOM   2867  HB3 CYS A 185      33.907  85.965 131.061  1.00  0.00           H  
ATOM   2868  HG  CYS A 185      35.892  85.529 129.477  1.00  0.00           H  
ATOM   2869  N   ALA A 186      35.170  87.782 128.046  1.00  0.00           N  
ATOM   2870  CA  ALA A 186      35.013  87.345 126.684  1.00  0.00           C  
ATOM   2871  C   ALA A 186      34.691  85.831 126.578  1.00  0.00           C  
ATOM   2872  O   ALA A 186      35.041  85.032 127.510  1.00  0.00           O  
ATOM   2873  CB  ALA A 186      36.256  87.684 125.782  1.00  0.00           C  
ATOM   2874  H   ALA A 186      36.075  88.025 128.425  1.00  0.00           H  
ATOM   2875  HA  ALA A 186      34.271  88.025 126.264  1.00  0.00           H  
ATOM   2876  HB1 ALA A 186      36.457  88.755 125.789  1.00  0.00           H  
ATOM   2877  HB2 ALA A 186      37.187  87.250 126.144  1.00  0.00           H  
ATOM   2878  HB3 ALA A 186      36.096  87.302 124.774  1.00  0.00           H  
ATOM   2879  N   PRO A 187      34.047  85.329 125.509  1.00  0.00           N  
ATOM   2880  CA  PRO A 187      33.664  83.952 125.293  1.00  0.00           C  
ATOM   2881  C   PRO A 187      34.877  82.938 125.334  1.00  0.00           C  
ATOM   2882  O   PRO A 187      36.076  83.340 125.203  1.00  0.00           O  
ATOM   2883  CB  PRO A 187      32.955  84.073 123.953  1.00  0.00           C  
ATOM   2884  CG  PRO A 187      32.270  85.427 123.918  1.00  0.00           C  
ATOM   2885  CD  PRO A 187      33.247  86.324 124.671  1.00  0.00           C  
ATOM   2886  HA  PRO A 187      32.907  83.740 126.048  1.00  0.00           H  
ATOM   2887  HB2 PRO A 187      33.578  84.088 123.058  1.00  0.00           H  
ATOM   2888  HB3 PRO A 187      32.235  83.256 123.906  1.00  0.00           H  
ATOM   2889  HG2 PRO A 187      32.120  85.689 122.871  1.00  0.00           H  
ATOM   2890  HG3 PRO A 187      31.343  85.431 124.490  1.00  0.00           H  
ATOM   2891  HD2 PRO A 187      33.765  86.837 123.860  1.00  0.00           H  
ATOM   2892  HD3 PRO A 187      32.681  87.025 125.284  1.00  0.00           H  
ATOM   2893  N   PRO A 188      34.667  81.618 125.405  1.00  0.00           N  
ATOM   2894  CA  PRO A 188      35.708  80.672 125.694  1.00  0.00           C  
ATOM   2895  C   PRO A 188      36.715  80.351 124.555  1.00  0.00           C  
ATOM   2896  O   PRO A 188      37.817  79.868 124.892  1.00  0.00           O  
ATOM   2897  CB  PRO A 188      35.027  79.379 126.201  1.00  0.00           C  
ATOM   2898  CG  PRO A 188      33.747  79.865 126.747  1.00  0.00           C  
ATOM   2899  CD  PRO A 188      33.419  80.980 125.761  1.00  0.00           C  
ATOM   2900  HA  PRO A 188      36.255  81.016 126.572  1.00  0.00           H  
ATOM   2901  HB2 PRO A 188      34.815  78.653 125.417  1.00  0.00           H  
ATOM   2902  HB3 PRO A 188      35.532  78.828 126.995  1.00  0.00           H  
ATOM   2903  HG2 PRO A 188      33.017  79.066 126.874  1.00  0.00           H  
ATOM   2904  HG3 PRO A 188      33.835  80.271 127.755  1.00  0.00           H  
ATOM   2905  HD2 PRO A 188      32.889  80.635 124.872  1.00  0.00           H  
ATOM   2906  HD3 PRO A 188      32.752  81.614 126.345  1.00  0.00           H  
ATOM   2907  N   GLY A 189      36.329  80.597 123.267  1.00  0.00           N  
ATOM   2908  CA  GLY A 189      37.099  80.273 122.124  1.00  0.00           C  
ATOM   2909  C   GLY A 189      37.820  81.447 121.477  1.00  0.00           C  
ATOM   2910  O   GLY A 189      37.961  82.525 122.115  1.00  0.00           O  
ATOM   2911  H   GLY A 189      35.387  80.913 123.082  1.00  0.00           H  
ATOM   2912  HA2 GLY A 189      37.836  79.492 122.313  1.00  0.00           H  
ATOM   2913  HA3 GLY A 189      36.382  79.903 121.392  1.00  0.00           H  
ATOM   2914  N   LYS A 190      38.305  81.260 120.209  1.00  0.00           N  
ATOM   2915  CA  LYS A 190      38.936  82.283 119.437  1.00  0.00           C  
ATOM   2916  C   LYS A 190      37.954  83.162 118.727  1.00  0.00           C  
ATOM   2917  O   LYS A 190      36.885  82.701 118.269  1.00  0.00           O  
ATOM   2918  CB  LYS A 190      39.934  81.579 118.483  1.00  0.00           C  
ATOM   2919  CG  LYS A 190      40.840  80.484 119.129  1.00  0.00           C  
ATOM   2920  CD  LYS A 190      42.050  80.232 118.273  1.00  0.00           C  
ATOM   2921  CE  LYS A 190      42.861  78.944 118.732  1.00  0.00           C  
ATOM   2922  NZ  LYS A 190      44.163  78.999 118.018  1.00  0.00           N1+
ATOM   2923  H   LYS A 190      38.295  80.347 119.777  1.00  0.00           H  
ATOM   2924  HA  LYS A 190      39.551  82.940 120.053  1.00  0.00           H  
ATOM   2925  HB2 LYS A 190      39.448  81.207 117.581  1.00  0.00           H  
ATOM   2926  HB3 LYS A 190      40.624  82.366 118.177  1.00  0.00           H  
ATOM   2927  HG2 LYS A 190      41.200  80.852 120.090  1.00  0.00           H  
ATOM   2928  HG3 LYS A 190      40.294  79.553 119.280  1.00  0.00           H  
ATOM   2929  HD2 LYS A 190      41.761  80.180 117.223  1.00  0.00           H  
ATOM   2930  HD3 LYS A 190      42.720  81.081 118.138  1.00  0.00           H  
ATOM   2931  HE2 LYS A 190      43.061  79.048 119.798  1.00  0.00           H  
ATOM   2932  HE3 LYS A 190      42.252  78.061 118.538  1.00  0.00           H  
ATOM   2933  HZ1 LYS A 190      44.751  79.788 118.246  1.00  0.00           H  
ATOM   2934  HZ2 LYS A 190      44.615  78.106 118.150  1.00  0.00           H  
ATOM   2935  HZ3 LYS A 190      43.995  79.109 117.028  1.00  0.00           H  
ATOM   2936  N   ASN A 191      38.290  84.392 118.613  1.00  0.00           N  
ATOM   2937  CA  ASN A 191      37.665  85.409 117.851  1.00  0.00           C  
ATOM   2938  C   ASN A 191      37.694  85.319 116.358  1.00  0.00           C  
ATOM   2939  O   ASN A 191      38.730  85.217 115.716  1.00  0.00           O  
ATOM   2940  CB  ASN A 191      38.171  86.711 118.378  1.00  0.00           C  
ATOM   2941  CG  ASN A 191      37.434  87.864 117.809  1.00  0.00           C  
ATOM   2942  ND2 ASN A 191      36.835  88.717 118.580  1.00  0.00           N  
ATOM   2943  OD1 ASN A 191      37.269  88.005 116.582  1.00  0.00           O  
ATOM   2944  H   ASN A 191      39.173  84.614 119.049  1.00  0.00           H  
ATOM   2945  HA  ASN A 191      36.636  85.382 118.208  1.00  0.00           H  
ATOM   2946  HB2 ASN A 191      38.034  86.723 119.459  1.00  0.00           H  
ATOM   2947  HB3 ASN A 191      39.234  86.825 118.168  1.00  0.00           H  
ATOM   2948 HD21 ASN A 191      36.170  89.357 118.171  1.00  0.00           H  
ATOM   2949 HD22 ASN A 191      37.026  88.665 119.569  1.00  0.00           H  
ATOM   2950  N   ILE A 192      36.518  85.233 115.706  1.00  0.00           N  
ATOM   2951  CA  ILE A 192      36.425  85.026 114.239  1.00  0.00           C  
ATOM   2952  C   ILE A 192      36.938  86.221 113.392  1.00  0.00           C  
ATOM   2953  O   ILE A 192      37.570  85.930 112.404  1.00  0.00           O  
ATOM   2954  CB  ILE A 192      34.988  84.648 113.719  1.00  0.00           C  
ATOM   2955  CG1 ILE A 192      33.979  85.774 114.157  1.00  0.00           C  
ATOM   2956  CG2 ILE A 192      34.691  83.186 114.163  1.00  0.00           C  
ATOM   2957  CD1 ILE A 192      32.555  85.188 113.967  1.00  0.00           C  
ATOM   2958  H   ILE A 192      35.715  85.409 116.293  1.00  0.00           H  
ATOM   2959  HA  ILE A 192      37.037  84.176 113.938  1.00  0.00           H  
ATOM   2960  HB  ILE A 192      35.046  84.691 112.632  1.00  0.00           H  
ATOM   2961 HG12 ILE A 192      34.166  86.166 115.157  1.00  0.00           H  
ATOM   2962 HG13 ILE A 192      34.060  86.512 113.359  1.00  0.00           H  
ATOM   2963 HG21 ILE A 192      35.341  82.469 113.661  1.00  0.00           H  
ATOM   2964 HG22 ILE A 192      34.896  83.070 115.227  1.00  0.00           H  
ATOM   2965 HG23 ILE A 192      33.635  82.969 114.001  1.00  0.00           H  
ATOM   2966 HD11 ILE A 192      32.426  84.559 113.087  1.00  0.00           H  
ATOM   2967 HD12 ILE A 192      32.233  84.587 114.818  1.00  0.00           H  
ATOM   2968 HD13 ILE A 192      31.833  85.985 113.785  1.00  0.00           H  
ATOM   2969  N   TYR A 193      36.793  87.490 113.802  1.00  0.00           N  
ATOM   2970  CA  TYR A 193      37.561  88.525 113.154  1.00  0.00           C  
ATOM   2971  C   TYR A 193      39.028  88.699 113.548  1.00  0.00           C  
ATOM   2972  O   TYR A 193      39.813  89.223 112.774  1.00  0.00           O  
ATOM   2973  CB  TYR A 193      36.768  89.769 113.586  1.00  0.00           C  
ATOM   2974  CG  TYR A 193      35.356  89.946 112.923  1.00  0.00           C  
ATOM   2975  CD1 TYR A 193      34.955  89.312 111.747  1.00  0.00           C  
ATOM   2976  CD2 TYR A 193      34.439  90.749 113.586  1.00  0.00           C  
ATOM   2977  CE1 TYR A 193      33.757  89.667 111.073  1.00  0.00           C  
ATOM   2978  CE2 TYR A 193      33.192  91.024 112.957  1.00  0.00           C  
ATOM   2979  CZ  TYR A 193      32.835  90.444 111.729  1.00  0.00           C  
ATOM   2980  OH  TYR A 193      31.614  90.747 111.165  1.00  0.00           O  
ATOM   2981  H   TYR A 193      36.299  87.804 114.626  1.00  0.00           H  
ATOM   2982  HA  TYR A 193      37.442  88.265 112.103  1.00  0.00           H  
ATOM   2983  HB2 TYR A 193      36.693  89.804 114.672  1.00  0.00           H  
ATOM   2984  HB3 TYR A 193      37.386  90.586 113.212  1.00  0.00           H  
ATOM   2985  HD1 TYR A 193      35.636  88.697 111.176  1.00  0.00           H  
ATOM   2986  HD2 TYR A 193      34.608  91.245 114.531  1.00  0.00           H  
ATOM   2987  HE1 TYR A 193      33.444  89.178 110.162  1.00  0.00           H  
ATOM   2988  HE2 TYR A 193      32.460  91.658 113.435  1.00  0.00           H  
ATOM   2989  HH  TYR A 193      31.298  91.561 111.564  1.00  0.00           H  
ATOM   2990  N   TYR A 194      39.369  88.301 114.775  1.00  0.00           N  
ATOM   2991  CA  TYR A 194      40.593  88.622 115.449  1.00  0.00           C  
ATOM   2992  C   TYR A 194      41.258  87.351 116.071  1.00  0.00           C  
ATOM   2993  O   TYR A 194      41.555  87.294 117.244  1.00  0.00           O  
ATOM   2994  CB  TYR A 194      40.389  89.731 116.443  1.00  0.00           C  
ATOM   2995  CG  TYR A 194      39.728  91.025 115.997  1.00  0.00           C  
ATOM   2996  CD1 TYR A 194      38.367  91.233 116.231  1.00  0.00           C  
ATOM   2997  CD2 TYR A 194      40.419  91.947 115.178  1.00  0.00           C  
ATOM   2998  CE1 TYR A 194      37.659  92.255 115.583  1.00  0.00           C  
ATOM   2999  CE2 TYR A 194      39.752  93.089 114.658  1.00  0.00           C  
ATOM   3000  CZ  TYR A 194      38.296  93.192 114.771  1.00  0.00           C  
ATOM   3001  OH  TYR A 194      37.647  94.191 114.145  1.00  0.00           O  
ATOM   3002  H   TYR A 194      38.606  87.963 115.344  1.00  0.00           H  
ATOM   3003  HA  TYR A 194      41.264  88.971 114.664  1.00  0.00           H  
ATOM   3004  HB2 TYR A 194      39.901  89.247 117.289  1.00  0.00           H  
ATOM   3005  HB3 TYR A 194      41.345  89.915 116.933  1.00  0.00           H  
ATOM   3006  HD1 TYR A 194      37.729  90.471 116.653  1.00  0.00           H  
ATOM   3007  HD2 TYR A 194      41.459  91.793 114.927  1.00  0.00           H  
ATOM   3008  HE1 TYR A 194      36.603  92.428 115.722  1.00  0.00           H  
ATOM   3009  HE2 TYR A 194      40.314  93.831 114.110  1.00  0.00           H  
ATOM   3010  HH  TYR A 194      36.698  94.290 114.246  1.00  0.00           H  
ATOM   3011  N   LYS A 195      41.535  86.369 115.185  1.00  0.00           N  
ATOM   3012  CA  LYS A 195      42.075  85.003 115.504  1.00  0.00           C  
ATOM   3013  C   LYS A 195      43.432  84.990 116.179  1.00  0.00           C  
ATOM   3014  O   LYS A 195      43.996  83.942 116.269  1.00  0.00           O  
ATOM   3015  CB  LYS A 195      42.294  84.353 114.060  1.00  0.00           C  
ATOM   3016  CG  LYS A 195      40.989  84.078 113.236  1.00  0.00           C  
ATOM   3017  CD  LYS A 195      40.257  82.855 113.808  1.00  0.00           C  
ATOM   3018  CE  LYS A 195      39.166  82.569 112.871  1.00  0.00           C  
ATOM   3019  NZ  LYS A 195      38.559  81.254 113.162  1.00  0.00           N1+
ATOM   3020  H   LYS A 195      41.327  86.540 114.211  1.00  0.00           H  
ATOM   3021  HA  LYS A 195      41.461  84.448 116.212  1.00  0.00           H  
ATOM   3022  HB2 LYS A 195      42.897  85.032 113.458  1.00  0.00           H  
ATOM   3023  HB3 LYS A 195      42.873  83.435 114.159  1.00  0.00           H  
ATOM   3024  HG2 LYS A 195      40.368  84.971 113.305  1.00  0.00           H  
ATOM   3025  HG3 LYS A 195      41.272  83.835 112.212  1.00  0.00           H  
ATOM   3026  HD2 LYS A 195      40.953  82.018 113.754  1.00  0.00           H  
ATOM   3027  HD3 LYS A 195      40.049  83.052 114.859  1.00  0.00           H  
ATOM   3028  HE2 LYS A 195      38.418  83.352 112.738  1.00  0.00           H  
ATOM   3029  HE3 LYS A 195      39.677  82.316 111.942  1.00  0.00           H  
ATOM   3030  HZ1 LYS A 195      38.114  80.773 112.393  1.00  0.00           H  
ATOM   3031  HZ2 LYS A 195      39.328  80.707 113.522  1.00  0.00           H  
ATOM   3032  HZ3 LYS A 195      37.896  81.181 113.919  1.00  0.00           H  
ATOM   3033  N   SER A 196      44.044  86.145 116.545  1.00  0.00           N  
ATOM   3034  CA  SER A 196      45.384  86.278 117.076  1.00  0.00           C  
ATOM   3035  C   SER A 196      45.498  85.434 118.381  1.00  0.00           C  
ATOM   3036  O   SER A 196      45.077  85.852 119.487  1.00  0.00           O  
ATOM   3037  CB  SER A 196      45.716  87.683 117.345  1.00  0.00           C  
ATOM   3038  OG  SER A 196      46.991  87.715 117.904  1.00  0.00           O  
ATOM   3039  H   SER A 196      43.607  87.036 116.356  1.00  0.00           H  
ATOM   3040  HA  SER A 196      46.085  85.995 116.291  1.00  0.00           H  
ATOM   3041  HB2 SER A 196      45.665  88.318 116.461  1.00  0.00           H  
ATOM   3042  HB3 SER A 196      44.970  87.957 118.091  1.00  0.00           H  
ATOM   3043  HG  SER A 196      47.397  88.422 117.399  1.00  0.00           H  
ATOM   3044  N   ASP A 197      46.195  84.319 118.317  1.00  0.00           N  
ATOM   3045  CA  ASP A 197      46.977  83.732 119.470  1.00  0.00           C  
ATOM   3046  C   ASP A 197      48.034  84.599 120.179  1.00  0.00           C  
ATOM   3047  O   ASP A 197      48.418  84.391 121.257  1.00  0.00           O  
ATOM   3048  CB  ASP A 197      47.582  82.422 118.888  1.00  0.00           C  
ATOM   3049  CG  ASP A 197      46.405  81.467 118.409  1.00  0.00           C  
ATOM   3050  OD1 ASP A 197      46.411  81.028 117.262  1.00  0.00           O  
ATOM   3051  OD2 ASP A 197      45.479  81.061 119.214  1.00  0.00           O1-
ATOM   3052  H   ASP A 197      46.442  84.004 117.390  1.00  0.00           H  
ATOM   3053  HA  ASP A 197      46.273  83.402 120.234  1.00  0.00           H  
ATOM   3054  HB2 ASP A 197      48.189  82.614 118.002  1.00  0.00           H  
ATOM   3055  HB3 ASP A 197      47.994  81.822 119.700  1.00  0.00           H  
ATOM   3056  N   LEU A 198      48.455  85.672 119.507  1.00  0.00           N  
ATOM   3057  CA  LEU A 198      49.359  86.616 120.160  1.00  0.00           C  
ATOM   3058  C   LEU A 198      48.745  87.644 121.114  1.00  0.00           C  
ATOM   3059  O   LEU A 198      49.392  88.368 121.842  1.00  0.00           O  
ATOM   3060  CB  LEU A 198      50.245  87.274 119.207  1.00  0.00           C  
ATOM   3061  CG  LEU A 198      51.019  86.271 118.295  1.00  0.00           C  
ATOM   3062  CD1 LEU A 198      51.403  87.012 116.960  1.00  0.00           C  
ATOM   3063  CD2 LEU A 198      52.245  85.647 118.929  1.00  0.00           C  
ATOM   3064  H   LEU A 198      48.135  85.780 118.555  1.00  0.00           H  
ATOM   3065  HA  LEU A 198      50.068  86.086 120.794  1.00  0.00           H  
ATOM   3066  HB2 LEU A 198      49.696  87.929 118.531  1.00  0.00           H  
ATOM   3067  HB3 LEU A 198      51.032  87.872 119.666  1.00  0.00           H  
ATOM   3068  HG  LEU A 198      50.427  85.413 117.979  1.00  0.00           H  
ATOM   3069 HD11 LEU A 198      52.011  87.887 117.184  1.00  0.00           H  
ATOM   3070 HD12 LEU A 198      51.926  86.211 116.438  1.00  0.00           H  
ATOM   3071 HD13 LEU A 198      50.528  87.272 116.364  1.00  0.00           H  
ATOM   3072 HD21 LEU A 198      53.183  86.133 118.659  1.00  0.00           H  
ATOM   3073 HD22 LEU A 198      52.173  85.580 120.015  1.00  0.00           H  
ATOM   3074 HD23 LEU A 198      52.212  84.602 118.621  1.00  0.00           H  
ATOM   3075  N   THR A 199      47.428  87.674 121.111  1.00  0.00           N  
ATOM   3076  CA  THR A 199      46.681  88.577 122.049  1.00  0.00           C  
ATOM   3077  C   THR A 199      46.271  87.775 123.320  1.00  0.00           C  
ATOM   3078  O   THR A 199      45.634  86.723 123.352  1.00  0.00           O  
ATOM   3079  CB  THR A 199      45.407  89.128 121.362  1.00  0.00           C  
ATOM   3080  CG2 THR A 199      44.875  90.233 122.315  1.00  0.00           C  
ATOM   3081  OG1 THR A 199      45.584  89.697 120.042  1.00  0.00           O  
ATOM   3082  H   THR A 199      46.790  87.286 120.432  1.00  0.00           H  
ATOM   3083  HA  THR A 199      47.314  89.386 122.413  1.00  0.00           H  
ATOM   3084  HB  THR A 199      44.744  88.262 121.338  1.00  0.00           H  
ATOM   3085  HG1 THR A 199      46.204  89.280 119.440  1.00  0.00           H  
ATOM   3086 HG21 THR A 199      45.515  91.114 122.355  1.00  0.00           H  
ATOM   3087 HG22 THR A 199      43.958  90.588 121.845  1.00  0.00           H  
ATOM   3088 HG23 THR A 199      44.641  89.946 123.340  1.00  0.00           H  
ATOM   3089  N   LYS A 200      46.591  88.350 124.499  1.00  0.00           N  
ATOM   3090  CA  LYS A 200      46.435  87.797 125.876  1.00  0.00           C  
ATOM   3091  C   LYS A 200      46.141  88.874 126.985  1.00  0.00           C  
ATOM   3092  O   LYS A 200      45.944  90.059 126.693  1.00  0.00           O  
ATOM   3093  CB  LYS A 200      47.659  86.897 126.165  1.00  0.00           C  
ATOM   3094  CG  LYS A 200      48.989  87.678 126.227  1.00  0.00           C  
ATOM   3095  CD  LYS A 200      50.236  86.737 126.260  1.00  0.00           C  
ATOM   3096  CE  LYS A 200      50.247  85.805 127.562  1.00  0.00           C  
ATOM   3097  NZ  LYS A 200      50.257  86.596 128.826  1.00  0.00           N1+
ATOM   3098  H   LYS A 200      47.108  89.218 124.481  1.00  0.00           H  
ATOM   3099  HA  LYS A 200      45.461  87.312 125.920  1.00  0.00           H  
ATOM   3100  HB2 LYS A 200      47.585  86.291 127.069  1.00  0.00           H  
ATOM   3101  HB3 LYS A 200      47.792  86.198 125.341  1.00  0.00           H  
ATOM   3102  HG2 LYS A 200      49.005  88.305 125.335  1.00  0.00           H  
ATOM   3103  HG3 LYS A 200      48.906  88.240 127.158  1.00  0.00           H  
ATOM   3104  HD2 LYS A 200      50.201  86.105 125.374  1.00  0.00           H  
ATOM   3105  HD3 LYS A 200      51.086  87.420 126.263  1.00  0.00           H  
ATOM   3106  HE2 LYS A 200      49.351  85.187 127.496  1.00  0.00           H  
ATOM   3107  HE3 LYS A 200      51.100  85.126 127.570  1.00  0.00           H  
ATOM   3108  HZ1 LYS A 200      50.884  87.387 128.810  1.00  0.00           H  
ATOM   3109  HZ2 LYS A 200      49.341  87.004 128.943  1.00  0.00           H  
ATOM   3110  HZ3 LYS A 200      50.620  86.106 129.631  1.00  0.00           H  
ATOM   3111  N   ASP A 201      46.061  88.412 128.245  1.00  0.00           N  
ATOM   3112  CA  ASP A 201      45.585  89.113 129.442  1.00  0.00           C  
ATOM   3113  C   ASP A 201      44.383  89.939 129.245  1.00  0.00           C  
ATOM   3114  O   ASP A 201      44.263  90.988 129.871  1.00  0.00           O  
ATOM   3115  CB  ASP A 201      46.796  89.850 130.083  1.00  0.00           C  
ATOM   3116  CG  ASP A 201      48.069  88.948 130.358  1.00  0.00           C  
ATOM   3117  OD1 ASP A 201      49.119  89.436 130.877  1.00  0.00           O  
ATOM   3118  OD2 ASP A 201      48.080  87.744 130.058  1.00  0.00           O1-
ATOM   3119  H   ASP A 201      46.200  87.417 128.343  1.00  0.00           H  
ATOM   3120  HA  ASP A 201      45.209  88.362 130.136  1.00  0.00           H  
ATOM   3121  HB2 ASP A 201      46.955  90.715 129.440  1.00  0.00           H  
ATOM   3122  HB3 ASP A 201      46.485  90.190 131.069  1.00  0.00           H  
ATOM   3123  N   ILE A 202      43.389  89.525 128.389  1.00  0.00           N  
ATOM   3124  CA  ILE A 202      42.228  90.393 127.942  1.00  0.00           C  
ATOM   3125  C   ILE A 202      41.270  90.620 129.144  1.00  0.00           C  
ATOM   3126  O   ILE A 202      40.919  89.694 129.823  1.00  0.00           O  
ATOM   3127  CB  ILE A 202      41.563  89.746 126.653  1.00  0.00           C  
ATOM   3128  CG1 ILE A 202      42.564  89.434 125.469  1.00  0.00           C  
ATOM   3129  CG2 ILE A 202      40.513  90.720 126.274  1.00  0.00           C  
ATOM   3130  CD1 ILE A 202      41.936  89.059 124.121  1.00  0.00           C  
ATOM   3131  H   ILE A 202      43.573  88.669 127.886  1.00  0.00           H  
ATOM   3132  HA  ILE A 202      42.532  91.371 127.571  1.00  0.00           H  
ATOM   3133  HB  ILE A 202      41.035  88.829 126.917  1.00  0.00           H  
ATOM   3134 HG12 ILE A 202      43.134  90.355 125.353  1.00  0.00           H  
ATOM   3135 HG13 ILE A 202      43.302  88.697 125.786  1.00  0.00           H  
ATOM   3136 HG21 ILE A 202      39.795  90.366 125.534  1.00  0.00           H  
ATOM   3137 HG22 ILE A 202      39.839  90.957 127.098  1.00  0.00           H  
ATOM   3138 HG23 ILE A 202      40.908  91.671 125.921  1.00  0.00           H  
ATOM   3139 HD11 ILE A 202      41.580  88.033 124.209  1.00  0.00           H  
ATOM   3140 HD12 ILE A 202      41.133  89.770 123.932  1.00  0.00           H  
ATOM   3141 HD13 ILE A 202      42.689  89.194 123.344  1.00  0.00           H  
ATOM   3142  N   THR A 203      40.800  91.855 129.343  1.00  0.00           N  
ATOM   3143  CA  THR A 203      39.984  92.182 130.475  1.00  0.00           C  
ATOM   3144  C   THR A 203      38.892  93.220 130.151  1.00  0.00           C  
ATOM   3145  O   THR A 203      39.244  94.110 129.383  1.00  0.00           O  
ATOM   3146  CB  THR A 203      40.837  92.715 131.617  1.00  0.00           C  
ATOM   3147  CG2 THR A 203      41.480  94.152 131.515  1.00  0.00           C  
ATOM   3148  OG1 THR A 203      40.166  92.564 132.892  1.00  0.00           O  
ATOM   3149  H   THR A 203      41.281  92.479 128.709  1.00  0.00           H  
ATOM   3150  HA  THR A 203      39.395  91.299 130.725  1.00  0.00           H  
ATOM   3151  HB  THR A 203      41.704  92.054 131.605  1.00  0.00           H  
ATOM   3152  HG1 THR A 203      40.017  91.622 133.008  1.00  0.00           H  
ATOM   3153 HG21 THR A 203      41.588  94.473 130.478  1.00  0.00           H  
ATOM   3154 HG22 THR A 203      40.829  94.863 132.024  1.00  0.00           H  
ATOM   3155 HG23 THR A 203      42.435  94.092 132.037  1.00  0.00           H  
ATOM   3156  N   THR A 204      37.693  93.214 130.749  1.00  0.00           N  
ATOM   3157  CA  THR A 204      36.568  94.035 130.387  1.00  0.00           C  
ATOM   3158  C   THR A 204      36.050  94.807 131.531  1.00  0.00           C  
ATOM   3159  O   THR A 204      36.467  94.507 132.656  1.00  0.00           O  
ATOM   3160  CB  THR A 204      35.359  93.181 129.954  1.00  0.00           C  
ATOM   3161  CG2 THR A 204      35.191  92.561 128.615  1.00  0.00           C  
ATOM   3162  OG1 THR A 204      34.996  92.246 130.892  1.00  0.00           O  
ATOM   3163  H   THR A 204      37.653  92.659 131.592  1.00  0.00           H  
ATOM   3164  HA  THR A 204      36.819  94.704 129.565  1.00  0.00           H  
ATOM   3165  HB  THR A 204      34.533  93.891 129.908  1.00  0.00           H  
ATOM   3166  HG1 THR A 204      35.769  91.680 130.952  1.00  0.00           H  
ATOM   3167 HG21 THR A 204      35.064  93.205 127.746  1.00  0.00           H  
ATOM   3168 HG22 THR A 204      36.123  92.027 128.431  1.00  0.00           H  
ATOM   3169 HG23 THR A 204      34.355  91.862 128.676  1.00  0.00           H  
ATOM   3170  N   SER A 205      35.396  95.938 131.309  1.00  0.00           N  
ATOM   3171  CA  SER A 205      34.829  96.831 132.289  1.00  0.00           C  
ATOM   3172  C   SER A 205      33.526  97.443 131.789  1.00  0.00           C  
ATOM   3173  O   SER A 205      33.364  97.797 130.597  1.00  0.00           O  
ATOM   3174  CB  SER A 205      36.024  97.625 132.845  1.00  0.00           C  
ATOM   3175  OG  SER A 205      35.489  98.574 133.828  1.00  0.00           O  
ATOM   3176  H   SER A 205      35.297  96.263 130.358  1.00  0.00           H  
ATOM   3177  HA  SER A 205      34.579  96.154 133.106  1.00  0.00           H  
ATOM   3178  HB2 SER A 205      36.655  96.890 133.347  1.00  0.00           H  
ATOM   3179  HB3 SER A 205      36.564  98.214 132.104  1.00  0.00           H  
ATOM   3180  HG  SER A 205      36.182  98.821 134.445  1.00  0.00           H  
ATOM   3181  N   VAL A 206      32.620  97.769 132.728  1.00  0.00           N  
ATOM   3182  CA  VAL A 206      31.387  98.488 132.477  1.00  0.00           C  
ATOM   3183  C   VAL A 206      31.349  99.805 133.294  1.00  0.00           C  
ATOM   3184  O   VAL A 206      31.366  99.771 134.490  1.00  0.00           O  
ATOM   3185  CB  VAL A 206      30.214  97.611 132.861  1.00  0.00           C  
ATOM   3186  CG1 VAL A 206      28.910  98.252 132.329  1.00  0.00           C  
ATOM   3187  CG2 VAL A 206      30.258  96.273 132.170  1.00  0.00           C  
ATOM   3188  H   VAL A 206      32.834  97.515 133.681  1.00  0.00           H  
ATOM   3189  HA  VAL A 206      31.380  98.789 131.430  1.00  0.00           H  
ATOM   3190  HB  VAL A 206      30.191  97.484 133.944  1.00  0.00           H  
ATOM   3191 HG11 VAL A 206      29.084  98.580 131.304  1.00  0.00           H  
ATOM   3192 HG12 VAL A 206      28.156  97.468 132.401  1.00  0.00           H  
ATOM   3193 HG13 VAL A 206      28.748  99.064 133.040  1.00  0.00           H  
ATOM   3194 HG21 VAL A 206      30.976  95.734 132.788  1.00  0.00           H  
ATOM   3195 HG22 VAL A 206      29.328  95.718 132.290  1.00  0.00           H  
ATOM   3196 HG23 VAL A 206      30.730  96.273 131.188  1.00  0.00           H  
ATOM   3197  N   LEU A 207      31.288 100.975 132.620  1.00  0.00           N  
ATOM   3198  CA  LEU A 207      30.898 102.223 133.320  1.00  0.00           C  
ATOM   3199  C   LEU A 207      29.361 102.538 133.084  1.00  0.00           C  
ATOM   3200  O   LEU A 207      28.739 102.146 132.078  1.00  0.00           O  
ATOM   3201  CB  LEU A 207      31.753 103.376 133.007  1.00  0.00           C  
ATOM   3202  CG  LEU A 207      33.213 103.170 133.405  1.00  0.00           C  
ATOM   3203  CD1 LEU A 207      34.139 102.258 132.637  1.00  0.00           C  
ATOM   3204  CD2 LEU A 207      33.918 104.575 133.376  1.00  0.00           C  
ATOM   3205  H   LEU A 207      31.117 100.978 131.625  1.00  0.00           H  
ATOM   3206  HA  LEU A 207      31.017 101.994 134.380  1.00  0.00           H  
ATOM   3207  HB2 LEU A 207      31.765 103.462 131.920  1.00  0.00           H  
ATOM   3208  HB3 LEU A 207      31.480 104.261 133.584  1.00  0.00           H  
ATOM   3209  HG  LEU A 207      33.216 102.931 134.468  1.00  0.00           H  
ATOM   3210 HD11 LEU A 207      34.283 102.651 131.631  1.00  0.00           H  
ATOM   3211 HD12 LEU A 207      35.149 102.208 133.044  1.00  0.00           H  
ATOM   3212 HD13 LEU A 207      33.725 101.254 132.540  1.00  0.00           H  
ATOM   3213 HD21 LEU A 207      34.997 104.430 133.340  1.00  0.00           H  
ATOM   3214 HD22 LEU A 207      33.586 105.160 132.517  1.00  0.00           H  
ATOM   3215 HD23 LEU A 207      33.675 105.202 134.234  1.00  0.00           H  
ATOM   3216  N   THR A 208      28.751 103.302 134.002  1.00  0.00           N  
ATOM   3217  CA  THR A 208      27.292 103.601 134.034  1.00  0.00           C  
ATOM   3218  C   THR A 208      27.173 105.076 134.320  1.00  0.00           C  
ATOM   3219  O   THR A 208      28.057 105.699 134.928  1.00  0.00           O  
ATOM   3220  CB  THR A 208      26.540 102.793 135.138  1.00  0.00           C  
ATOM   3221  CG2 THR A 208      26.656 101.263 135.013  1.00  0.00           C  
ATOM   3222  OG1 THR A 208      26.983 103.122 136.383  1.00  0.00           O  
ATOM   3223  H   THR A 208      29.384 103.691 134.687  1.00  0.00           H  
ATOM   3224  HA  THR A 208      26.982 103.455 132.999  1.00  0.00           H  
ATOM   3225  HB  THR A 208      25.473 103.010 135.156  1.00  0.00           H  
ATOM   3226  HG1 THR A 208      26.573 103.980 136.522  1.00  0.00           H  
ATOM   3227 HG21 THR A 208      26.189 100.637 135.772  1.00  0.00           H  
ATOM   3228 HG22 THR A 208      26.161 101.013 134.074  1.00  0.00           H  
ATOM   3229 HG23 THR A 208      27.704 100.966 135.016  1.00  0.00           H  
ATOM   3230  N   VAL A 209      25.949 105.562 133.999  1.00  0.00           N  
ATOM   3231  CA  VAL A 209      25.459 106.953 134.165  1.00  0.00           C  
ATOM   3232  C   VAL A 209      23.919 106.920 134.217  1.00  0.00           C  
ATOM   3233  O   VAL A 209      23.257 106.310 133.399  1.00  0.00           O  
ATOM   3234  CB  VAL A 209      25.989 107.840 133.006  1.00  0.00           C  
ATOM   3235  CG1 VAL A 209      25.347 107.748 131.565  1.00  0.00           C  
ATOM   3236  CG2 VAL A 209      25.673 109.255 133.545  1.00  0.00           C  
ATOM   3237  H   VAL A 209      25.360 104.973 133.427  1.00  0.00           H  
ATOM   3238  HA  VAL A 209      25.956 107.237 135.091  1.00  0.00           H  
ATOM   3239  HB  VAL A 209      27.058 107.633 132.962  1.00  0.00           H  
ATOM   3240 HG11 VAL A 209      25.955 108.333 130.874  1.00  0.00           H  
ATOM   3241 HG12 VAL A 209      25.420 106.689 131.316  1.00  0.00           H  
ATOM   3242 HG13 VAL A 209      24.302 108.051 131.512  1.00  0.00           H  
ATOM   3243 HG21 VAL A 209      24.611 109.477 133.431  1.00  0.00           H  
ATOM   3244 HG22 VAL A 209      25.938 109.387 134.594  1.00  0.00           H  
ATOM   3245 HG23 VAL A 209      26.230 109.899 132.865  1.00  0.00           H  
ATOM   3246  N   ASN A 210      23.345 107.420 135.318  1.00  0.00           N  
ATOM   3247  CA  ASN A 210      21.919 107.384 135.712  1.00  0.00           C  
ATOM   3248  C   ASN A 210      21.574 105.823 135.866  1.00  0.00           C  
ATOM   3249  O   ASN A 210      20.526 105.383 135.403  1.00  0.00           O  
ATOM   3250  CB  ASN A 210      21.100 108.211 134.673  1.00  0.00           C  
ATOM   3251  CG  ASN A 210      21.425 109.701 134.550  1.00  0.00           C  
ATOM   3252  ND2 ASN A 210      20.782 110.370 133.695  1.00  0.00           N  
ATOM   3253  OD1 ASN A 210      22.231 110.309 135.242  1.00  0.00           O  
ATOM   3254  H   ASN A 210      23.993 107.731 136.027  1.00  0.00           H  
ATOM   3255  HA  ASN A 210      21.750 107.774 136.715  1.00  0.00           H  
ATOM   3256  HB2 ASN A 210      21.195 107.892 133.636  1.00  0.00           H  
ATOM   3257  HB3 ASN A 210      20.043 108.182 134.938  1.00  0.00           H  
ATOM   3258 HD21 ASN A 210      20.739 111.378 133.674  1.00  0.00           H  
ATOM   3259 HD22 ASN A 210      20.124 109.927 133.068  1.00  0.00           H  
ATOM   3260  N   ASN A 211      22.414 105.100 136.648  1.00  0.00           N  
ATOM   3261  CA  ASN A 211      22.198 103.651 136.897  1.00  0.00           C  
ATOM   3262  C   ASN A 211      22.309 102.703 135.661  1.00  0.00           C  
ATOM   3263  O   ASN A 211      22.532 101.535 135.892  1.00  0.00           O  
ATOM   3264  CB  ASN A 211      20.933 103.383 137.681  1.00  0.00           C  
ATOM   3265  CG  ASN A 211      20.663 104.356 138.866  1.00  0.00           C  
ATOM   3266  ND2 ASN A 211      19.399 104.770 139.082  1.00  0.00           N  
ATOM   3267  OD1 ASN A 211      21.574 104.835 139.533  1.00  0.00           O  
ATOM   3268  H   ASN A 211      23.121 105.640 137.125  1.00  0.00           H  
ATOM   3269  HA  ASN A 211      22.978 103.348 137.596  1.00  0.00           H  
ATOM   3270  HB2 ASN A 211      20.118 103.543 136.976  1.00  0.00           H  
ATOM   3271  HB3 ASN A 211      20.822 102.349 138.009  1.00  0.00           H  
ATOM   3272 HD21 ASN A 211      19.237 105.397 139.857  1.00  0.00           H  
ATOM   3273 HD22 ASN A 211      18.618 104.354 138.596  1.00  0.00           H  
ATOM   3274  N   LYS A 212      22.357 103.154 134.438  1.00  0.00           N  
ATOM   3275  CA  LYS A 212      22.380 102.355 133.196  1.00  0.00           C  
ATOM   3276  C   LYS A 212      23.796 102.281 132.572  1.00  0.00           C  
ATOM   3277  O   LYS A 212      24.534 103.318 132.534  1.00  0.00           O  
ATOM   3278  CB  LYS A 212      21.363 102.821 132.067  1.00  0.00           C  
ATOM   3279  CG  LYS A 212      19.925 103.136 132.555  1.00  0.00           C  
ATOM   3280  CD  LYS A 212      19.197 102.030 133.294  1.00  0.00           C  
ATOM   3281  CE  LYS A 212      18.921 100.933 132.204  1.00  0.00           C  
ATOM   3282  NZ  LYS A 212      17.809  99.957 132.610  1.00  0.00           N1+
ATOM   3283  H   LYS A 212      22.414 104.148 134.275  1.00  0.00           H  
ATOM   3284  HA  LYS A 212      22.243 101.324 133.525  1.00  0.00           H  
ATOM   3285  HB2 LYS A 212      21.731 103.673 131.497  1.00  0.00           H  
ATOM   3286  HB3 LYS A 212      21.308 102.032 131.316  1.00  0.00           H  
ATOM   3287  HG2 LYS A 212      20.078 103.971 133.237  1.00  0.00           H  
ATOM   3288  HG3 LYS A 212      19.294 103.562 131.774  1.00  0.00           H  
ATOM   3289  HD2 LYS A 212      19.725 101.515 134.095  1.00  0.00           H  
ATOM   3290  HD3 LYS A 212      18.300 102.450 133.750  1.00  0.00           H  
ATOM   3291  HE2 LYS A 212      18.583 101.495 131.333  1.00  0.00           H  
ATOM   3292  HE3 LYS A 212      19.824 100.417 131.879  1.00  0.00           H  
ATOM   3293  HZ1 LYS A 212      17.881  99.137 132.024  1.00  0.00           H  
ATOM   3294  HZ2 LYS A 212      18.183  99.607 133.480  1.00  0.00           H  
ATOM   3295  HZ3 LYS A 212      16.927 100.418 132.439  1.00  0.00           H  
ATOM   3296  N   ALA A 213      24.201 101.114 132.144  1.00  0.00           N  
ATOM   3297  CA  ALA A 213      25.423 100.880 131.320  1.00  0.00           C  
ATOM   3298  C   ALA A 213      25.389 101.774 129.945  1.00  0.00           C  
ATOM   3299  O   ALA A 213      24.622 101.529 129.007  1.00  0.00           O  
ATOM   3300  CB  ALA A 213      25.558  99.405 131.131  1.00  0.00           C  
ATOM   3301  H   ALA A 213      23.509 100.378 132.125  1.00  0.00           H  
ATOM   3302  HA  ALA A 213      26.192 101.302 131.965  1.00  0.00           H  
ATOM   3303  HB1 ALA A 213      26.460  99.148 130.577  1.00  0.00           H  
ATOM   3304  HB2 ALA A 213      25.287  98.768 131.973  1.00  0.00           H  
ATOM   3305  HB3 ALA A 213      24.842  99.047 130.391  1.00  0.00           H  
ATOM   3306  N   HIE A 214      26.125 102.945 129.988  1.00  0.00           N  
ATOM   3307  CA  HIE A 214      26.444 103.733 128.798  1.00  0.00           C  
ATOM   3308  C   HIE A 214      27.761 103.379 128.099  1.00  0.00           C  
ATOM   3309  O   HIE A 214      27.949 103.926 126.990  1.00  0.00           O  
ATOM   3310  CB  HIE A 214      26.309 105.161 129.063  1.00  0.00           C  
ATOM   3311  CG  HIE A 214      27.539 105.636 129.855  1.00  0.00           C  
ATOM   3312  CD2 HIE A 214      28.641 106.233 129.265  1.00  0.00           C  
ATOM   3313  ND1 HIE A 214      27.765 105.364 131.193  1.00  0.00           N  
ATOM   3314  CE1 HIE A 214      28.975 105.950 131.463  1.00  0.00           C  
ATOM   3315  NE2 HIE A 214      29.496 106.539 130.346  1.00  0.00           N  
ATOM   3316  H   HIE A 214      26.671 103.202 130.798  1.00  0.00           H  
ATOM   3317  HA  HIE A 214      25.684 103.616 128.026  1.00  0.00           H  
ATOM   3318  HB2 HIE A 214      26.205 105.646 128.092  1.00  0.00           H  
ATOM   3319  HB3 HIE A 214      25.400 105.277 129.652  1.00  0.00           H  
ATOM   3320  HD2 HIE A 214      28.751 106.481 128.220  1.00  0.00           H  
ATOM   3321  HE1 HIE A 214      29.385 106.097 132.451  1.00  0.00           H  
ATOM   3322  HE2 HIE A 214      30.327 107.112 130.389  1.00  0.00           H  
ATOM   3323  N   MET A 215      28.715 102.648 128.719  1.00  0.00           N  
ATOM   3324  CA  MET A 215      30.051 102.370 128.133  1.00  0.00           C  
ATOM   3325  C   MET A 215      30.575 100.974 128.550  1.00  0.00           C  
ATOM   3326  O   MET A 215      30.636 100.677 129.729  1.00  0.00           O  
ATOM   3327  CB  MET A 215      30.969 103.578 128.453  1.00  0.00           C  
ATOM   3328  CG  MET A 215      32.445 103.183 128.024  1.00  0.00           C  
ATOM   3329  SD  MET A 215      33.281 104.691 127.517  1.00  0.00           S  
ATOM   3330  CE  MET A 215      34.537 104.615 128.887  1.00  0.00           C  
ATOM   3331  H   MET A 215      28.573 102.448 129.699  1.00  0.00           H  
ATOM   3332  HA  MET A 215      29.951 102.375 127.047  1.00  0.00           H  
ATOM   3333  HB2 MET A 215      30.593 104.309 127.737  1.00  0.00           H  
ATOM   3334  HB3 MET A 215      30.914 103.933 129.482  1.00  0.00           H  
ATOM   3335  HG2 MET A 215      32.912 102.742 128.903  1.00  0.00           H  
ATOM   3336  HG3 MET A 215      32.256 102.527 127.174  1.00  0.00           H  
ATOM   3337  HE1 MET A 215      34.027 104.507 129.843  1.00  0.00           H  
ATOM   3338  HE2 MET A 215      35.195 103.747 128.835  1.00  0.00           H  
ATOM   3339  HE3 MET A 215      35.122 105.530 128.806  1.00  0.00           H  
ATOM   3340  N   VAL A 216      30.964 100.129 127.592  1.00  0.00           N  
ATOM   3341  CA  VAL A 216      31.664  98.893 127.893  1.00  0.00           C  
ATOM   3342  C   VAL A 216      33.033  98.907 127.202  1.00  0.00           C  
ATOM   3343  O   VAL A 216      33.093  99.463 126.083  1.00  0.00           O  
ATOM   3344  CB  VAL A 216      30.835  97.682 127.586  1.00  0.00           C  
ATOM   3345  CG1 VAL A 216      30.637  97.390 126.050  1.00  0.00           C  
ATOM   3346  CG2 VAL A 216      31.408  96.465 128.281  1.00  0.00           C  
ATOM   3347  H   VAL A 216      30.965 100.419 126.625  1.00  0.00           H  
ATOM   3348  HA  VAL A 216      31.881  98.976 128.958  1.00  0.00           H  
ATOM   3349  HB  VAL A 216      29.847  97.907 127.989  1.00  0.00           H  
ATOM   3350 HG11 VAL A 216      31.547  96.996 125.596  1.00  0.00           H  
ATOM   3351 HG12 VAL A 216      29.946  96.577 125.830  1.00  0.00           H  
ATOM   3352 HG13 VAL A 216      30.461  98.274 125.437  1.00  0.00           H  
ATOM   3353 HG21 VAL A 216      32.351  96.125 127.853  1.00  0.00           H  
ATOM   3354 HG22 VAL A 216      31.661  96.635 129.327  1.00  0.00           H  
ATOM   3355 HG23 VAL A 216      30.715  95.626 128.222  1.00  0.00           H  
ATOM   3356  N   THR A 217      34.175  98.568 127.861  1.00  0.00           N  
ATOM   3357  CA  THR A 217      35.484  98.781 127.412  1.00  0.00           C  
ATOM   3358  C   THR A 217      36.256  97.504 127.698  1.00  0.00           C  
ATOM   3359  O   THR A 217      35.996  96.670 128.578  1.00  0.00           O  
ATOM   3360  CB  THR A 217      36.170 100.001 128.114  1.00  0.00           C  
ATOM   3361  CG2 THR A 217      35.932 100.012 129.609  1.00  0.00           C  
ATOM   3362  OG1 THR A 217      37.536 100.145 127.968  1.00  0.00           O  
ATOM   3363  H   THR A 217      34.043  98.109 128.750  1.00  0.00           H  
ATOM   3364  HA  THR A 217      35.284  98.915 126.349  1.00  0.00           H  
ATOM   3365  HB  THR A 217      35.689 100.885 127.696  1.00  0.00           H  
ATOM   3366  HG1 THR A 217      37.689 100.162 127.019  1.00  0.00           H  
ATOM   3367 HG21 THR A 217      35.926  99.015 130.051  1.00  0.00           H  
ATOM   3368 HG22 THR A 217      36.677 100.629 130.111  1.00  0.00           H  
ATOM   3369 HG23 THR A 217      34.939 100.403 129.833  1.00  0.00           H  
ATOM   3370  N   LEU A 218      37.250  97.399 126.851  1.00  0.00           N  
ATOM   3371  CA  LEU A 218      38.280  96.325 126.900  1.00  0.00           C  
ATOM   3372  C   LEU A 218      39.711  96.832 126.971  1.00  0.00           C  
ATOM   3373  O   LEU A 218      39.976  97.901 126.410  1.00  0.00           O  
ATOM   3374  CB  LEU A 218      38.193  95.437 125.604  1.00  0.00           C  
ATOM   3375  CG  LEU A 218      37.179  94.254 125.645  1.00  0.00           C  
ATOM   3376  CD1 LEU A 218      35.887  94.362 124.862  1.00  0.00           C  
ATOM   3377  CD2 LEU A 218      37.769  92.938 125.264  1.00  0.00           C  
ATOM   3378  H   LEU A 218      37.388  98.201 126.254  1.00  0.00           H  
ATOM   3379  HA  LEU A 218      38.014  95.628 127.695  1.00  0.00           H  
ATOM   3380  HB2 LEU A 218      38.074  96.084 124.735  1.00  0.00           H  
ATOM   3381  HB3 LEU A 218      39.161  94.953 125.471  1.00  0.00           H  
ATOM   3382  HG  LEU A 218      36.818  94.048 126.652  1.00  0.00           H  
ATOM   3383 HD11 LEU A 218      35.585  95.392 125.054  1.00  0.00           H  
ATOM   3384 HD12 LEU A 218      36.128  94.373 123.800  1.00  0.00           H  
ATOM   3385 HD13 LEU A 218      35.195  93.562 125.123  1.00  0.00           H  
ATOM   3386 HD21 LEU A 218      37.004  92.162 125.306  1.00  0.00           H  
ATOM   3387 HD22 LEU A 218      38.320  93.075 124.333  1.00  0.00           H  
ATOM   3388 HD23 LEU A 218      38.568  92.672 125.956  1.00  0.00           H  
ATOM   3389  N   ASP A 219      40.587  96.225 127.747  1.00  0.00           N  
ATOM   3390  CA  ASP A 219      42.031  96.406 127.575  1.00  0.00           C  
ATOM   3391  C   ASP A 219      42.680  95.011 127.256  1.00  0.00           C  
ATOM   3392  O   ASP A 219      42.259  93.963 127.747  1.00  0.00           O  
ATOM   3393  CB  ASP A 219      42.634  96.815 128.887  1.00  0.00           C  
ATOM   3394  CG  ASP A 219      42.175  98.168 129.457  1.00  0.00           C  
ATOM   3395  OD1 ASP A 219      43.074  99.026 129.569  1.00  0.00           O  
ATOM   3396  OD2 ASP A 219      41.060  98.352 129.983  1.00  0.00           O1-
ATOM   3397  H   ASP A 219      40.249  95.420 128.256  1.00  0.00           H  
ATOM   3398  HA  ASP A 219      42.281  97.108 126.779  1.00  0.00           H  
ATOM   3399  HB2 ASP A 219      42.365  96.162 129.717  1.00  0.00           H  
ATOM   3400  HB3 ASP A 219      43.708  96.671 128.766  1.00  0.00           H  
ATOM   3401  N   TYR A 220      43.797  95.044 126.492  1.00  0.00           N  
ATOM   3402  CA  TYR A 220      44.550  93.993 125.864  1.00  0.00           C  
ATOM   3403  C   TYR A 220      46.061  93.984 126.184  1.00  0.00           C  
ATOM   3404  O   TYR A 220      46.615  95.037 126.365  1.00  0.00           O  
ATOM   3405  CB  TYR A 220      44.408  94.089 124.292  1.00  0.00           C  
ATOM   3406  CG  TYR A 220      43.008  94.219 123.807  1.00  0.00           C  
ATOM   3407  CD1 TYR A 220      42.463  95.499 123.840  1.00  0.00           C  
ATOM   3408  CD2 TYR A 220      42.192  93.143 123.378  1.00  0.00           C  
ATOM   3409  CE1 TYR A 220      41.149  95.763 123.329  1.00  0.00           C  
ATOM   3410  CE2 TYR A 220      40.969  93.363 122.854  1.00  0.00           C  
ATOM   3411  CZ  TYR A 220      40.440  94.655 122.792  1.00  0.00           C  
ATOM   3412  OH  TYR A 220      39.207  94.757 122.339  1.00  0.00           O  
ATOM   3413  H   TYR A 220      44.129  95.960 126.228  1.00  0.00           H  
ATOM   3414  HA  TYR A 220      44.121  93.063 126.238  1.00  0.00           H  
ATOM   3415  HB2 TYR A 220      44.984  94.967 124.001  1.00  0.00           H  
ATOM   3416  HB3 TYR A 220      44.927  93.266 123.800  1.00  0.00           H  
ATOM   3417  HD1 TYR A 220      43.129  96.341 123.953  1.00  0.00           H  
ATOM   3418  HD2 TYR A 220      42.561  92.140 123.540  1.00  0.00           H  
ATOM   3419  HE1 TYR A 220      40.796  96.779 123.243  1.00  0.00           H  
ATOM   3420  HE2 TYR A 220      40.404  92.515 122.492  1.00  0.00           H  
ATOM   3421  HH  TYR A 220      38.901  93.981 121.866  1.00  0.00           H  
ATOM   3422  N   THR A 221      46.679  92.827 126.136  1.00  0.00           N  
ATOM   3423  CA  THR A 221      48.145  92.604 125.982  1.00  0.00           C  
ATOM   3424  C   THR A 221      48.401  91.888 124.663  1.00  0.00           C  
ATOM   3425  O   THR A 221      47.804  90.793 124.441  1.00  0.00           O  
ATOM   3426  CB  THR A 221      48.863  91.917 127.197  1.00  0.00           C  
ATOM   3427  CG2 THR A 221      50.340  92.061 126.896  1.00  0.00           C  
ATOM   3428  OG1 THR A 221      48.548  92.623 128.371  1.00  0.00           O  
ATOM   3429  H   THR A 221      46.105  92.002 126.030  1.00  0.00           H  
ATOM   3430  HA  THR A 221      48.666  93.557 125.901  1.00  0.00           H  
ATOM   3431  HB  THR A 221      48.672  90.850 127.305  1.00  0.00           H  
ATOM   3432  HG1 THR A 221      48.926  92.026 129.023  1.00  0.00           H  
ATOM   3433 HG21 THR A 221      50.604  93.115 126.822  1.00  0.00           H  
ATOM   3434 HG22 THR A 221      50.851  91.635 127.760  1.00  0.00           H  
ATOM   3435 HG23 THR A 221      50.692  91.513 126.022  1.00  0.00           H  
ATOM   3436  N   VAL A 222      49.197  92.395 123.714  1.00  0.00           N  
ATOM   3437  CA  VAL A 222      49.588  91.659 122.483  1.00  0.00           C  
ATOM   3438  C   VAL A 222      51.091  91.698 122.405  1.00  0.00           C  
ATOM   3439  O   VAL A 222      51.819  92.584 122.876  1.00  0.00           O  
ATOM   3440  CB  VAL A 222      48.799  92.208 121.252  1.00  0.00           C  
ATOM   3441  CG1 VAL A 222      48.832  93.714 121.058  1.00  0.00           C  
ATOM   3442  CG2 VAL A 222      49.356  91.555 119.951  1.00  0.00           C  
ATOM   3443  H   VAL A 222      49.738  93.152 124.105  1.00  0.00           H  
ATOM   3444  HA  VAL A 222      49.366  90.608 122.666  1.00  0.00           H  
ATOM   3445  HB  VAL A 222      47.767  91.863 121.308  1.00  0.00           H  
ATOM   3446 HG11 VAL A 222      48.275  94.263 121.816  1.00  0.00           H  
ATOM   3447 HG12 VAL A 222      49.837  94.092 121.240  1.00  0.00           H  
ATOM   3448 HG13 VAL A 222      48.338  94.067 120.151  1.00  0.00           H  
ATOM   3449 HG21 VAL A 222      48.860  91.937 119.058  1.00  0.00           H  
ATOM   3450 HG22 VAL A 222      50.406  91.718 119.709  1.00  0.00           H  
ATOM   3451 HG23 VAL A 222      49.185  90.480 120.004  1.00  0.00           H  
ATOM   3452  N   GLN A 223      51.577  90.652 121.774  1.00  0.00           N  
ATOM   3453  CA  GLN A 223      52.988  90.336 121.762  1.00  0.00           C  
ATOM   3454  C   GLN A 223      53.593  90.769 120.409  1.00  0.00           C  
ATOM   3455  O   GLN A 223      52.986  90.562 119.348  1.00  0.00           O  
ATOM   3456  CB  GLN A 223      53.194  88.860 122.123  1.00  0.00           C  
ATOM   3457  CG  GLN A 223      52.804  88.354 123.505  1.00  0.00           C  
ATOM   3458  CD  GLN A 223      53.007  86.887 123.721  1.00  0.00           C  
ATOM   3459  NE2 GLN A 223      53.199  86.512 124.926  1.00  0.00           N  
ATOM   3460  OE1 GLN A 223      52.732  86.108 122.845  1.00  0.00           O  
ATOM   3461  H   GLN A 223      50.833  90.037 121.477  1.00  0.00           H  
ATOM   3462  HA  GLN A 223      53.494  90.953 122.504  1.00  0.00           H  
ATOM   3463  HB2 GLN A 223      52.630  88.347 121.343  1.00  0.00           H  
ATOM   3464  HB3 GLN A 223      54.253  88.633 122.003  1.00  0.00           H  
ATOM   3465  HG2 GLN A 223      53.456  88.855 124.221  1.00  0.00           H  
ATOM   3466  HG3 GLN A 223      51.732  88.536 123.585  1.00  0.00           H  
ATOM   3467 HE21 GLN A 223      53.421  85.536 125.065  1.00  0.00           H  
ATOM   3468 HE22 GLN A 223      53.515  87.164 125.629  1.00  0.00           H  
ATOM   3469  N   VAL A 224      54.689  91.486 120.438  1.00  0.00           N  
ATOM   3470  CA  VAL A 224      55.385  92.090 119.257  1.00  0.00           C  
ATOM   3471  C   VAL A 224      56.621  91.199 118.987  1.00  0.00           C  
ATOM   3472  O   VAL A 224      57.411  91.071 119.939  1.00  0.00           O  
ATOM   3473  CB  VAL A 224      55.663  93.573 119.483  1.00  0.00           C  
ATOM   3474  CG1 VAL A 224      56.407  94.304 118.363  1.00  0.00           C  
ATOM   3475  CG2 VAL A 224      54.440  94.433 119.934  1.00  0.00           C  
ATOM   3476  H   VAL A 224      55.286  91.552 121.251  1.00  0.00           H  
ATOM   3477  HA  VAL A 224      54.651  92.119 118.453  1.00  0.00           H  
ATOM   3478  HB  VAL A 224      56.411  93.603 120.277  1.00  0.00           H  
ATOM   3479 HG11 VAL A 224      56.773  95.211 118.842  1.00  0.00           H  
ATOM   3480 HG12 VAL A 224      57.261  93.751 117.970  1.00  0.00           H  
ATOM   3481 HG13 VAL A 224      55.659  94.488 117.592  1.00  0.00           H  
ATOM   3482 HG21 VAL A 224      54.053  94.024 120.866  1.00  0.00           H  
ATOM   3483 HG22 VAL A 224      54.704  95.461 120.183  1.00  0.00           H  
ATOM   3484 HG23 VAL A 224      53.713  94.585 119.136  1.00  0.00           H  
ATOM   3485  N   PRO A 225      56.887  90.604 117.823  1.00  0.00           N  
ATOM   3486  CA  PRO A 225      58.153  89.879 117.503  1.00  0.00           C  
ATOM   3487  C   PRO A 225      59.458  90.650 117.764  1.00  0.00           C  
ATOM   3488  O   PRO A 225      59.435  91.814 117.350  1.00  0.00           O  
ATOM   3489  CB  PRO A 225      58.009  89.227 116.143  1.00  0.00           C  
ATOM   3490  CG  PRO A 225      56.453  89.207 115.927  1.00  0.00           C  
ATOM   3491  CD  PRO A 225      55.830  90.323 116.756  1.00  0.00           C  
ATOM   3492  HA  PRO A 225      58.199  89.088 118.250  1.00  0.00           H  
ATOM   3493  HB2 PRO A 225      58.402  89.924 115.404  1.00  0.00           H  
ATOM   3494  HB3 PRO A 225      58.483  88.246 116.097  1.00  0.00           H  
ATOM   3495  HG2 PRO A 225      56.329  89.291 114.847  1.00  0.00           H  
ATOM   3496  HG3 PRO A 225      56.008  88.260 116.231  1.00  0.00           H  
ATOM   3497  HD2 PRO A 225      55.834  91.263 116.202  1.00  0.00           H  
ATOM   3498  HD3 PRO A 225      54.876  90.077 117.222  1.00  0.00           H  
ATOM   3499  N   GLY A 226      60.495  90.080 118.384  1.00  0.00           N  
ATOM   3500  CA  GLY A 226      61.803  90.649 118.443  1.00  0.00           C  
ATOM   3501  C   GLY A 226      61.992  91.795 119.395  1.00  0.00           C  
ATOM   3502  O   GLY A 226      63.157  92.203 119.618  1.00  0.00           O  
ATOM   3503  H   GLY A 226      60.419  89.136 118.735  1.00  0.00           H  
ATOM   3504  HA2 GLY A 226      62.566  89.872 118.495  1.00  0.00           H  
ATOM   3505  HA3 GLY A 226      61.973  91.110 117.469  1.00  0.00           H  
ATOM   3506  N   ALA A 227      60.912  92.200 120.024  1.00  0.00           N  
ATOM   3507  CA  ALA A 227      60.858  93.412 120.794  1.00  0.00           C  
ATOM   3508  C   ALA A 227      61.512  93.337 122.164  1.00  0.00           C  
ATOM   3509  O   ALA A 227      61.841  94.368 122.704  1.00  0.00           O  
ATOM   3510  CB  ALA A 227      59.408  93.895 120.737  1.00  0.00           C  
ATOM   3511  H   ALA A 227      60.054  91.687 119.880  1.00  0.00           H  
ATOM   3512  HA  ALA A 227      61.388  94.143 120.183  1.00  0.00           H  
ATOM   3513  HB1 ALA A 227      58.774  93.251 121.346  1.00  0.00           H  
ATOM   3514  HB2 ALA A 227      59.384  94.949 121.013  1.00  0.00           H  
ATOM   3515  HB3 ALA A 227      59.079  93.941 119.698  1.00  0.00           H  
ATOM   3516  N   GLY A 228      61.938  92.197 122.669  1.00  0.00           N  
ATOM   3517  CA  GLY A 228      62.806  92.107 123.892  1.00  0.00           C  
ATOM   3518  C   GLY A 228      64.356  92.133 123.639  1.00  0.00           C  
ATOM   3519  O   GLY A 228      64.857  92.926 122.774  1.00  0.00           O  
ATOM   3520  H   GLY A 228      61.711  91.330 122.202  1.00  0.00           H  
ATOM   3521  HA2 GLY A 228      62.422  92.854 124.586  1.00  0.00           H  
ATOM   3522  HA3 GLY A 228      62.605  91.103 124.267  1.00  0.00           H  
ATOM   3523  N   ARG A 229      65.035  91.318 124.447  1.00  0.00           N  
ATOM   3524  CA  ARG A 229      66.508  91.016 124.237  1.00  0.00           C  
ATOM   3525  C   ARG A 229      66.737  89.720 123.462  1.00  0.00           C  
ATOM   3526  O   ARG A 229      66.025  88.701 123.619  1.00  0.00           O  
ATOM   3527  CB  ARG A 229      67.249  91.035 125.576  1.00  0.00           C  
ATOM   3528  CG  ARG A 229      66.938  89.863 126.495  1.00  0.00           C  
ATOM   3529  CD  ARG A 229      67.811  89.855 127.750  1.00  0.00           C  
ATOM   3530  NE  ARG A 229      69.212  89.490 127.383  1.00  0.00           N  
ATOM   3531  CZ  ARG A 229      70.298  89.850 128.012  1.00  0.00           C  
ATOM   3532  NH1 ARG A 229      70.297  90.718 128.938  1.00  0.00           N1+
ATOM   3533  NH2 ARG A 229      71.430  89.338 127.621  1.00  0.00           N  
ATOM   3534  H   ARG A 229      64.535  90.889 125.214  1.00  0.00           H  
ATOM   3535  HA  ARG A 229      67.024  91.803 123.687  1.00  0.00           H  
ATOM   3536  HB2 ARG A 229      68.324  91.044 125.399  1.00  0.00           H  
ATOM   3537  HB3 ARG A 229      66.997  91.951 126.111  1.00  0.00           H  
ATOM   3538  HG2 ARG A 229      65.887  89.873 126.787  1.00  0.00           H  
ATOM   3539  HG3 ARG A 229      67.128  88.896 126.029  1.00  0.00           H  
ATOM   3540  HD2 ARG A 229      67.632  90.876 128.089  1.00  0.00           H  
ATOM   3541  HD3 ARG A 229      67.537  89.098 128.484  1.00  0.00           H  
ATOM   3542  HE  ARG A 229      69.321  88.827 126.628  1.00  0.00           H  
ATOM   3543 HH11 ARG A 229      69.433  91.164 129.212  1.00  0.00           H  
ATOM   3544 HH12 ARG A 229      71.044  90.766 129.617  1.00  0.00           H  
ATOM   3545 HH21 ARG A 229      71.466  88.712 126.830  1.00  0.00           H  
ATOM   3546 HH22 ARG A 229      72.276  89.587 128.113  1.00  0.00           H  
ATOM   3547  N   ASP A 230      67.881  89.726 122.777  1.00  0.00           N  
ATOM   3548  CA  ASP A 230      68.469  88.594 122.019  1.00  0.00           C  
ATOM   3549  C   ASP A 230      67.403  87.909 121.181  1.00  0.00           C  
ATOM   3550  O   ASP A 230      67.389  86.717 121.094  1.00  0.00           O  
ATOM   3551  CB  ASP A 230      69.228  87.651 122.994  1.00  0.00           C  
ATOM   3552  CG  ASP A 230      70.062  88.375 123.996  1.00  0.00           C  
ATOM   3553  OD1 ASP A 230      70.855  89.307 123.677  1.00  0.00           O  
ATOM   3554  OD2 ASP A 230      69.961  87.869 125.168  1.00  0.00           O1-
ATOM   3555  H   ASP A 230      68.428  90.575 122.762  1.00  0.00           H  
ATOM   3556  HA  ASP A 230      69.144  88.998 121.263  1.00  0.00           H  
ATOM   3557  HB2 ASP A 230      68.570  86.918 123.462  1.00  0.00           H  
ATOM   3558  HB3 ASP A 230      69.943  87.074 122.407  1.00  0.00           H  
ATOM   3559  N   GLY A 231      66.558  88.700 120.521  1.00  0.00           N  
ATOM   3560  CA  GLY A 231      65.619  88.222 119.499  1.00  0.00           C  
ATOM   3561  C   GLY A 231      64.213  87.895 119.967  1.00  0.00           C  
ATOM   3562  O   GLY A 231      63.319  87.547 119.168  1.00  0.00           O  
ATOM   3563  H   GLY A 231      66.668  89.705 120.518  1.00  0.00           H  
ATOM   3564  HA2 GLY A 231      65.469  88.956 118.707  1.00  0.00           H  
ATOM   3565  HA3 GLY A 231      66.130  87.321 119.156  1.00  0.00           H  
ATOM   3566  N   ALA A 232      63.979  87.935 121.265  1.00  0.00           N  
ATOM   3567  CA  ALA A 232      62.766  87.441 121.874  1.00  0.00           C  
ATOM   3568  C   ALA A 232      61.461  88.323 121.674  1.00  0.00           C  
ATOM   3569  O   ALA A 232      61.542  89.548 121.542  1.00  0.00           O  
ATOM   3570  CB  ALA A 232      63.042  87.426 123.381  1.00  0.00           C  
ATOM   3571  H   ALA A 232      64.660  88.298 121.918  1.00  0.00           H  
ATOM   3572  HA  ALA A 232      62.581  86.445 121.473  1.00  0.00           H  
ATOM   3573  HB1 ALA A 232      62.189  86.987 123.898  1.00  0.00           H  
ATOM   3574  HB2 ALA A 232      63.884  86.755 123.555  1.00  0.00           H  
ATOM   3575  HB3 ALA A 232      63.258  88.448 123.695  1.00  0.00           H  
ATOM   3576  N   PRO A 233      60.295  87.640 121.602  1.00  0.00           N  
ATOM   3577  CA  PRO A 233      59.109  88.404 121.449  1.00  0.00           C  
ATOM   3578  C   PRO A 233      58.753  89.179 122.735  1.00  0.00           C  
ATOM   3579  O   PRO A 233      58.933  88.638 123.870  1.00  0.00           O  
ATOM   3580  CB  PRO A 233      58.043  87.388 121.112  1.00  0.00           C  
ATOM   3581  CG  PRO A 233      58.557  86.140 121.875  1.00  0.00           C  
ATOM   3582  CD  PRO A 233      60.000  86.234 121.750  1.00  0.00           C  
ATOM   3583  HA  PRO A 233      59.199  89.067 120.589  1.00  0.00           H  
ATOM   3584  HB2 PRO A 233      57.033  87.692 121.384  1.00  0.00           H  
ATOM   3585  HB3 PRO A 233      58.032  87.234 120.034  1.00  0.00           H  
ATOM   3586  HG2 PRO A 233      58.113  86.254 122.864  1.00  0.00           H  
ATOM   3587  HG3 PRO A 233      58.228  85.199 121.434  1.00  0.00           H  
ATOM   3588  HD2 PRO A 233      60.451  85.848 122.664  1.00  0.00           H  
ATOM   3589  HD3 PRO A 233      60.267  85.659 120.864  1.00  0.00           H  
ATOM   3590  N   GLY A 234      58.410  90.479 122.617  1.00  0.00           N  
ATOM   3591  CA  GLY A 234      57.918  91.334 123.737  1.00  0.00           C  
ATOM   3592  C   GLY A 234      56.437  91.501 123.840  1.00  0.00           C  
ATOM   3593  O   GLY A 234      55.739  91.256 122.912  1.00  0.00           O  
ATOM   3594  H   GLY A 234      58.384  90.971 121.736  1.00  0.00           H  
ATOM   3595  HA2 GLY A 234      58.316  90.963 124.682  1.00  0.00           H  
ATOM   3596  HA3 GLY A 234      58.394  92.311 123.653  1.00  0.00           H  
ATOM   3597  N   PHE A 235      56.034  92.167 124.856  1.00  0.00           N  
ATOM   3598  CA  PHE A 235      54.669  92.559 125.113  1.00  0.00           C  
ATOM   3599  C   PHE A 235      54.349  94.039 124.976  1.00  0.00           C  
ATOM   3600  O   PHE A 235      55.206  94.948 125.051  1.00  0.00           O  
ATOM   3601  CB  PHE A 235      54.264  92.112 126.578  1.00  0.00           C  
ATOM   3602  CG  PHE A 235      55.174  92.707 127.691  1.00  0.00           C  
ATOM   3603  CD1 PHE A 235      54.682  93.740 128.463  1.00  0.00           C  
ATOM   3604  CD2 PHE A 235      56.558  92.390 127.825  1.00  0.00           C  
ATOM   3605  CE1 PHE A 235      55.515  94.341 129.481  1.00  0.00           C  
ATOM   3606  CE2 PHE A 235      57.381  93.016 128.757  1.00  0.00           C  
ATOM   3607  CZ  PHE A 235      56.855  93.893 129.707  1.00  0.00           C  
ATOM   3608  H   PHE A 235      56.683  92.565 125.518  1.00  0.00           H  
ATOM   3609  HA  PHE A 235      54.087  91.979 124.397  1.00  0.00           H  
ATOM   3610  HB2 PHE A 235      53.209  92.357 126.703  1.00  0.00           H  
ATOM   3611  HB3 PHE A 235      54.338  91.028 126.660  1.00  0.00           H  
ATOM   3612  HD1 PHE A 235      53.658  94.069 128.371  1.00  0.00           H  
ATOM   3613  HD2 PHE A 235      57.109  91.681 127.224  1.00  0.00           H  
ATOM   3614  HE1 PHE A 235      55.125  95.048 130.199  1.00  0.00           H  
ATOM   3615  HE2 PHE A 235      58.395  92.685 128.922  1.00  0.00           H  
ATOM   3616  HZ  PHE A 235      57.363  94.292 130.571  1.00  0.00           H  
ATOM   3617  N   SER A 236      53.071  94.400 124.757  1.00  0.00           N  
ATOM   3618  CA  SER A 236      52.579  95.836 124.603  1.00  0.00           C  
ATOM   3619  C   SER A 236      51.100  95.940 124.830  1.00  0.00           C  
ATOM   3620  O   SER A 236      50.441  94.953 124.651  1.00  0.00           O  
ATOM   3621  CB  SER A 236      52.875  96.437 123.187  1.00  0.00           C  
ATOM   3622  OG  SER A 236      52.405  97.769 123.095  1.00  0.00           O  
ATOM   3623  H   SER A 236      52.457  93.673 124.417  1.00  0.00           H  
ATOM   3624  HA  SER A 236      53.100  96.523 125.269  1.00  0.00           H  
ATOM   3625  HB2 SER A 236      53.959  96.321 123.157  1.00  0.00           H  
ATOM   3626  HB3 SER A 236      52.502  95.781 122.401  1.00  0.00           H  
ATOM   3627  HG  SER A 236      51.568  97.857 122.631  1.00  0.00           H  
ATOM   3628  N   LYS A 237      50.545  97.050 125.329  1.00  0.00           N  
ATOM   3629  CA  LYS A 237      49.221  97.153 126.002  1.00  0.00           C  
ATOM   3630  C   LYS A 237      48.398  98.223 125.323  1.00  0.00           C  
ATOM   3631  O   LYS A 237      48.906  99.212 124.768  1.00  0.00           O  
ATOM   3632  CB  LYS A 237      49.514  97.357 127.436  1.00  0.00           C  
ATOM   3633  CG  LYS A 237      49.678  96.064 128.241  1.00  0.00           C  
ATOM   3634  CD  LYS A 237      49.815  96.288 129.758  1.00  0.00           C  
ATOM   3635  CE  LYS A 237      49.800  95.071 130.638  1.00  0.00           C  
ATOM   3636  NZ  LYS A 237      48.474  94.475 130.747  1.00  0.00           N1+
ATOM   3637  H   LYS A 237      51.173  97.788 125.611  1.00  0.00           H  
ATOM   3638  HA  LYS A 237      48.658  96.228 125.881  1.00  0.00           H  
ATOM   3639  HB2 LYS A 237      50.335  98.053 127.607  1.00  0.00           H  
ATOM   3640  HB3 LYS A 237      48.692  97.912 127.889  1.00  0.00           H  
ATOM   3641  HG2 LYS A 237      48.801  95.427 128.136  1.00  0.00           H  
ATOM   3642  HG3 LYS A 237      50.505  95.486 127.829  1.00  0.00           H  
ATOM   3643  HD2 LYS A 237      50.724  96.867 129.919  1.00  0.00           H  
ATOM   3644  HD3 LYS A 237      48.996  96.898 130.142  1.00  0.00           H  
ATOM   3645  HE2 LYS A 237      50.514  94.301 130.346  1.00  0.00           H  
ATOM   3646  HE3 LYS A 237      50.161  95.323 131.635  1.00  0.00           H  
ATOM   3647  HZ1 LYS A 237      47.930  95.234 131.132  1.00  0.00           H  
ATOM   3648  HZ2 LYS A 237      48.325  94.103 129.820  1.00  0.00           H  
ATOM   3649  HZ3 LYS A 237      48.403  93.695 131.384  1.00  0.00           H  
ATOM   3650  N   PHE A 238      47.069  97.988 125.233  1.00  0.00           N  
ATOM   3651  CA  PHE A 238      46.102  98.995 124.722  1.00  0.00           C  
ATOM   3652  C   PHE A 238      44.609  98.726 125.046  1.00  0.00           C  
ATOM   3653  O   PHE A 238      44.242  97.678 125.546  1.00  0.00           O  
ATOM   3654  CB  PHE A 238      46.241  99.021 123.138  1.00  0.00           C  
ATOM   3655  CG  PHE A 238      45.560  97.959 122.341  1.00  0.00           C  
ATOM   3656  CD1 PHE A 238      46.385  97.021 121.698  1.00  0.00           C  
ATOM   3657  CD2 PHE A 238      44.200  98.040 121.990  1.00  0.00           C  
ATOM   3658  CE1 PHE A 238      45.836  96.179 120.661  1.00  0.00           C  
ATOM   3659  CE2 PHE A 238      43.613  97.103 121.117  1.00  0.00           C  
ATOM   3660  CZ  PHE A 238      44.484  96.324 120.321  1.00  0.00           C  
ATOM   3661  H   PHE A 238      46.674  97.097 125.497  1.00  0.00           H  
ATOM   3662  HA  PHE A 238      46.395  99.985 125.074  1.00  0.00           H  
ATOM   3663  HB2 PHE A 238      45.687  99.899 122.808  1.00  0.00           H  
ATOM   3664  HB3 PHE A 238      47.260  99.130 122.767  1.00  0.00           H  
ATOM   3665  HD1 PHE A 238      47.451  97.018 121.872  1.00  0.00           H  
ATOM   3666  HD2 PHE A 238      43.527  98.734 122.473  1.00  0.00           H  
ATOM   3667  HE1 PHE A 238      46.435  95.434 120.156  1.00  0.00           H  
ATOM   3668  HE2 PHE A 238      42.566  97.251 120.893  1.00  0.00           H  
ATOM   3669  HZ  PHE A 238      44.013  95.760 119.529  1.00  0.00           H  
ATOM   3670  N   ARG A 239      43.773  99.760 124.815  1.00  0.00           N  
ATOM   3671  CA  ARG A 239      42.425  99.853 125.360  1.00  0.00           C  
ATOM   3672  C   ARG A 239      41.449 100.348 124.305  1.00  0.00           C  
ATOM   3673  O   ARG A 239      41.781 101.188 123.456  1.00  0.00           O  
ATOM   3674  CB  ARG A 239      42.467 100.821 126.557  1.00  0.00           C  
ATOM   3675  CG  ARG A 239      41.088 101.104 127.122  1.00  0.00           C  
ATOM   3676  CD  ARG A 239      41.145 102.104 128.251  1.00  0.00           C  
ATOM   3677  NE  ARG A 239      41.962 101.592 129.408  1.00  0.00           N  
ATOM   3678  CZ  ARG A 239      42.754 102.219 130.230  1.00  0.00           C  
ATOM   3679  NH1 ARG A 239      42.617 103.469 130.485  1.00  0.00           N1+
ATOM   3680  NH2 ARG A 239      43.803 101.617 130.727  1.00  0.00           N  
ATOM   3681  H   ARG A 239      44.262 100.451 124.265  1.00  0.00           H  
ATOM   3682  HA  ARG A 239      42.010  98.912 125.719  1.00  0.00           H  
ATOM   3683  HB2 ARG A 239      43.218 100.464 127.261  1.00  0.00           H  
ATOM   3684  HB3 ARG A 239      42.864 101.774 126.207  1.00  0.00           H  
ATOM   3685  HG2 ARG A 239      40.398 101.586 126.428  1.00  0.00           H  
ATOM   3686  HG3 ARG A 239      40.703 100.142 127.457  1.00  0.00           H  
ATOM   3687  HD2 ARG A 239      41.675 102.988 127.898  1.00  0.00           H  
ATOM   3688  HD3 ARG A 239      40.151 102.419 128.566  1.00  0.00           H  
ATOM   3689  HE  ARG A 239      42.038 100.594 129.537  1.00  0.00           H  
ATOM   3690 HH11 ARG A 239      41.907 103.966 129.966  1.00  0.00           H  
ATOM   3691 HH12 ARG A 239      43.371 103.962 130.941  1.00  0.00           H  
ATOM   3692 HH21 ARG A 239      43.855 100.623 130.552  1.00  0.00           H  
ATOM   3693 HH22 ARG A 239      44.391 102.073 131.409  1.00  0.00           H  
ATOM   3694  N   LEU A 240      40.190  99.850 124.361  1.00  0.00           N  
ATOM   3695  CA  LEU A 240      39.078 100.230 123.545  1.00  0.00           C  
ATOM   3696  C   LEU A 240      37.762 100.373 124.281  1.00  0.00           C  
ATOM   3697  O   LEU A 240      37.586  99.825 125.362  1.00  0.00           O  
ATOM   3698  CB  LEU A 240      38.962  99.256 122.285  1.00  0.00           C  
ATOM   3699  CG  LEU A 240      40.124  99.365 121.257  1.00  0.00           C  
ATOM   3700  CD1 LEU A 240      40.059  98.253 120.240  1.00  0.00           C  
ATOM   3701  CD2 LEU A 240      40.149 100.683 120.494  1.00  0.00           C  
ATOM   3702  H   LEU A 240      39.908  99.277 125.144  1.00  0.00           H  
ATOM   3703  HA  LEU A 240      39.273 101.160 123.012  1.00  0.00           H  
ATOM   3704  HB2 LEU A 240      39.040  98.203 122.554  1.00  0.00           H  
ATOM   3705  HB3 LEU A 240      38.060  99.445 121.702  1.00  0.00           H  
ATOM   3706  HG  LEU A 240      41.078  99.333 121.784  1.00  0.00           H  
ATOM   3707 HD11 LEU A 240      39.093  98.233 119.736  1.00  0.00           H  
ATOM   3708 HD12 LEU A 240      40.788  98.429 119.449  1.00  0.00           H  
ATOM   3709 HD13 LEU A 240      40.221  97.316 120.776  1.00  0.00           H  
ATOM   3710 HD21 LEU A 240      40.848 100.579 119.663  1.00  0.00           H  
ATOM   3711 HD22 LEU A 240      39.155 100.887 120.097  1.00  0.00           H  
ATOM   3712 HD23 LEU A 240      40.520 101.525 121.079  1.00  0.00           H  
ATOM   3713  N   SER A 241      36.806 101.036 123.695  1.00  0.00           N  
ATOM   3714  CA  SER A 241      35.430 101.362 124.170  1.00  0.00           C  
ATOM   3715  C   SER A 241      34.295 101.261 123.161  1.00  0.00           C  
ATOM   3716  O   SER A 241      34.434 101.639 121.990  1.00  0.00           O  
ATOM   3717  CB  SER A 241      35.446 102.795 124.732  1.00  0.00           C  
ATOM   3718  OG  SER A 241      36.424 102.797 125.756  1.00  0.00           O  
ATOM   3719  H   SER A 241      37.051 101.523 122.845  1.00  0.00           H  
ATOM   3720  HA  SER A 241      35.232 100.688 125.005  1.00  0.00           H  
ATOM   3721  HB2 SER A 241      35.620 103.500 123.919  1.00  0.00           H  
ATOM   3722  HB3 SER A 241      34.445 103.003 125.111  1.00  0.00           H  
ATOM   3723  HG  SER A 241      37.260 103.071 125.373  1.00  0.00           H  
ATOM   3724  N   TYR A 242      33.161 100.898 123.699  1.00  0.00           N  
ATOM   3725  CA  TYR A 242      31.919 100.547 122.975  1.00  0.00           C  
ATOM   3726  C   TYR A 242      30.712 100.937 123.770  1.00  0.00           C  
ATOM   3727  O   TYR A 242      30.616 100.960 125.011  1.00  0.00           O  
ATOM   3728  CB  TYR A 242      31.836  98.958 122.732  1.00  0.00           C  
ATOM   3729  CG  TYR A 242      33.022  98.361 122.027  1.00  0.00           C  
ATOM   3730  CD1 TYR A 242      33.029  98.166 120.596  1.00  0.00           C  
ATOM   3731  CD2 TYR A 242      34.164  98.015 122.829  1.00  0.00           C  
ATOM   3732  CE1 TYR A 242      34.195  97.643 120.051  1.00  0.00           C  
ATOM   3733  CE2 TYR A 242      35.332  97.497 122.233  1.00  0.00           C  
ATOM   3734  CZ  TYR A 242      35.374  97.364 120.825  1.00  0.00           C  
ATOM   3735  OH  TYR A 242      36.460  96.720 120.318  1.00  0.00           O  
ATOM   3736  H   TYR A 242      33.161 100.654 124.680  1.00  0.00           H  
ATOM   3737  HA  TYR A 242      31.937 100.890 121.942  1.00  0.00           H  
ATOM   3738  HB2 TYR A 242      31.674  98.390 123.648  1.00  0.00           H  
ATOM   3739  HB3 TYR A 242      30.929  98.724 122.175  1.00  0.00           H  
ATOM   3740  HD1 TYR A 242      32.182  98.397 119.967  1.00  0.00           H  
ATOM   3741  HD2 TYR A 242      34.175  98.165 123.898  1.00  0.00           H  
ATOM   3742  HE1 TYR A 242      34.128  97.358 119.012  1.00  0.00           H  
ATOM   3743  HE2 TYR A 242      36.223  97.217 122.775  1.00  0.00           H  
ATOM   3744  HH  TYR A 242      36.392  96.444 119.402  1.00  0.00           H  
ATOM   3745  N   TYR A 243      29.651 101.290 122.974  1.00  0.00           N  
ATOM   3746  CA  TYR A 243      28.314 101.482 123.474  1.00  0.00           C  
ATOM   3747  C   TYR A 243      27.450 100.199 123.720  1.00  0.00           C  
ATOM   3748  O   TYR A 243      27.021  99.559 122.745  1.00  0.00           O  
ATOM   3749  CB  TYR A 243      27.557 102.607 122.733  1.00  0.00           C  
ATOM   3750  CG  TYR A 243      26.088 102.800 123.116  1.00  0.00           C  
ATOM   3751  CD1 TYR A 243      25.710 103.437 124.299  1.00  0.00           C  
ATOM   3752  CD2 TYR A 243      25.082 102.291 122.282  1.00  0.00           C  
ATOM   3753  CE1 TYR A 243      24.318 103.658 124.622  1.00  0.00           C  
ATOM   3754  CE2 TYR A 243      23.713 102.378 122.640  1.00  0.00           C  
ATOM   3755  CZ  TYR A 243      23.346 103.030 123.844  1.00  0.00           C  
ATOM   3756  OH  TYR A 243      22.053 103.182 124.151  1.00  0.00           O  
ATOM   3757  H   TYR A 243      29.769 101.291 121.970  1.00  0.00           H  
ATOM   3758  HA  TYR A 243      28.514 101.876 124.470  1.00  0.00           H  
ATOM   3759  HB2 TYR A 243      28.102 103.538 122.894  1.00  0.00           H  
ATOM   3760  HB3 TYR A 243      27.611 102.340 121.678  1.00  0.00           H  
ATOM   3761  HD1 TYR A 243      26.435 103.876 124.967  1.00  0.00           H  
ATOM   3762  HD2 TYR A 243      25.374 101.721 121.412  1.00  0.00           H  
ATOM   3763  HE1 TYR A 243      24.057 104.253 125.486  1.00  0.00           H  
ATOM   3764  HE2 TYR A 243      22.959 102.045 121.940  1.00  0.00           H  
ATOM   3765  HH  TYR A 243      21.918 104.080 124.463  1.00  0.00           H  
ATOM   3766  N   PRO A 244      27.201  99.802 125.017  1.00  0.00           N  
ATOM   3767  CA  PRO A 244      26.479  98.570 125.312  1.00  0.00           C  
ATOM   3768  C   PRO A 244      24.933  98.620 125.208  1.00  0.00           C  
ATOM   3769  O   PRO A 244      24.404  99.159 126.163  1.00  0.00           O  
ATOM   3770  CB  PRO A 244      26.990  98.218 126.749  1.00  0.00           C  
ATOM   3771  CG  PRO A 244      27.182  99.585 127.399  1.00  0.00           C  
ATOM   3772  CD  PRO A 244      27.555 100.459 126.198  1.00  0.00           C  
ATOM   3773  HA  PRO A 244      26.918  97.787 124.695  1.00  0.00           H  
ATOM   3774  HB2 PRO A 244      26.246  97.604 127.259  1.00  0.00           H  
ATOM   3775  HB3 PRO A 244      27.948  97.708 126.655  1.00  0.00           H  
ATOM   3776  HG2 PRO A 244      26.329 100.105 127.836  1.00  0.00           H  
ATOM   3777  HG3 PRO A 244      28.018  99.455 128.086  1.00  0.00           H  
ATOM   3778  HD2 PRO A 244      27.037 101.419 126.231  1.00  0.00           H  
ATOM   3779  HD3 PRO A 244      28.624 100.662 126.149  1.00  0.00           H  
ATOM   3780  N   HIE A 245      24.270  98.008 124.160  1.00  0.00           N  
ATOM   3781  CA  HIE A 245      22.865  97.580 124.148  1.00  0.00           C  
ATOM   3782  C   HIE A 245      22.591  96.247 123.378  1.00  0.00           C  
ATOM   3783  O   HIE A 245      23.434  95.872 122.550  1.00  0.00           O  
ATOM   3784  CB  HIE A 245      21.943  98.695 123.654  1.00  0.00           C  
ATOM   3785  CG  HIE A 245      22.046  99.062 122.209  1.00  0.00           C  
ATOM   3786  CD2 HIE A 245      23.196  99.308 121.542  1.00  0.00           C  
ATOM   3787  ND1 HIE A 245      21.009  99.546 121.371  1.00  0.00           N  
ATOM   3788  CE1 HIE A 245      21.532  99.926 120.204  1.00  0.00           C  
ATOM   3789  NE2 HIE A 245      22.842  99.797 120.307  1.00  0.00           N  
ATOM   3790  H   HIE A 245      24.850  97.691 123.394  1.00  0.00           H  
ATOM   3791  HA  HIE A 245      22.612  97.432 125.198  1.00  0.00           H  
ATOM   3792  HB2 HIE A 245      20.913  98.447 123.913  1.00  0.00           H  
ATOM   3793  HB3 HIE A 245      22.172  99.564 124.271  1.00  0.00           H  
ATOM   3794  HD2 HIE A 245      24.246  99.195 121.765  1.00  0.00           H  
ATOM   3795  HE1 HIE A 245      21.004 100.325 119.349  1.00  0.00           H  
ATOM   3796  HE2 HIE A 245      23.478 100.264 119.677  1.00  0.00           H  
ATOM   3797  N   CYS A 246      21.472  95.649 123.720  1.00  0.00           N  
ATOM   3798  CA  CYS A 246      21.066  94.329 123.349  1.00  0.00           C  
ATOM   3799  C   CYS A 246      20.507  94.226 121.935  1.00  0.00           C  
ATOM   3800  O   CYS A 246      20.164  95.210 121.313  1.00  0.00           O  
ATOM   3801  CB  CYS A 246      19.956  93.968 124.343  1.00  0.00           C  
ATOM   3802  SG  CYS A 246      18.398  94.731 123.778  1.00  0.00           S  
ATOM   3803  H   CYS A 246      21.012  96.017 124.540  1.00  0.00           H  
ATOM   3804  HA  CYS A 246      21.924  93.673 123.501  1.00  0.00           H  
ATOM   3805  HB2 CYS A 246      19.895  92.879 124.318  1.00  0.00           H  
ATOM   3806  HB3 CYS A 246      20.213  94.296 125.350  1.00  0.00           H  
ATOM   3807  HG  CYS A 246      18.654  95.924 124.320  1.00  0.00           H  
ATOM   3808  N   LEU A 247      20.329  92.906 121.551  1.00  0.00           N  
ATOM   3809  CA  LEU A 247      19.800  92.578 120.256  1.00  0.00           C  
ATOM   3810  C   LEU A 247      18.464  93.256 119.878  1.00  0.00           C  
ATOM   3811  O   LEU A 247      18.322  93.919 118.869  1.00  0.00           O  
ATOM   3812  CB  LEU A 247      19.711  91.069 119.992  1.00  0.00           C  
ATOM   3813  CG  LEU A 247      19.072  90.657 118.655  1.00  0.00           C  
ATOM   3814  CD1 LEU A 247      19.982  91.193 117.548  1.00  0.00           C  
ATOM   3815  CD2 LEU A 247      19.080  89.105 118.490  1.00  0.00           C  
ATOM   3816  H   LEU A 247      20.571  92.196 122.227  1.00  0.00           H  
ATOM   3817  HA  LEU A 247      20.507  93.044 119.569  1.00  0.00           H  
ATOM   3818  HB2 LEU A 247      20.716  90.660 120.086  1.00  0.00           H  
ATOM   3819  HB3 LEU A 247      19.234  90.541 120.817  1.00  0.00           H  
ATOM   3820  HG  LEU A 247      18.064  91.065 118.721  1.00  0.00           H  
ATOM   3821 HD11 LEU A 247      20.110  92.274 117.575  1.00  0.00           H  
ATOM   3822 HD12 LEU A 247      20.871  90.564 117.493  1.00  0.00           H  
ATOM   3823 HD13 LEU A 247      19.485  91.066 116.586  1.00  0.00           H  
ATOM   3824 HD21 LEU A 247      18.441  88.646 119.245  1.00  0.00           H  
ATOM   3825 HD22 LEU A 247      18.694  88.874 117.497  1.00  0.00           H  
ATOM   3826 HD23 LEU A 247      20.102  88.733 118.555  1.00  0.00           H  
ATOM   3827  N   ALA A 248      17.455  93.259 120.756  1.00  0.00           N  
ATOM   3828  CA  ALA A 248      16.199  93.959 120.735  1.00  0.00           C  
ATOM   3829  C   ALA A 248      16.465  95.486 120.365  1.00  0.00           C  
ATOM   3830  O   ALA A 248      15.891  96.012 119.424  1.00  0.00           O  
ATOM   3831  CB  ALA A 248      15.418  93.801 121.964  1.00  0.00           C  
ATOM   3832  H   ALA A 248      17.672  92.614 121.503  1.00  0.00           H  
ATOM   3833  HA  ALA A 248      15.604  93.446 119.978  1.00  0.00           H  
ATOM   3834  HB1 ALA A 248      14.364  94.030 121.808  1.00  0.00           H  
ATOM   3835  HB2 ALA A 248      15.490  92.766 122.297  1.00  0.00           H  
ATOM   3836  HB3 ALA A 248      15.961  94.441 122.660  1.00  0.00           H  
ATOM   3837  N   SER A 249      17.387  96.138 121.098  1.00  0.00           N  
ATOM   3838  CA  SER A 249      17.647  97.585 121.018  1.00  0.00           C  
ATOM   3839  C   SER A 249      18.368  98.038 119.757  1.00  0.00           C  
ATOM   3840  O   SER A 249      17.939  99.031 119.159  1.00  0.00           O  
ATOM   3841  CB  SER A 249      18.338  98.090 122.257  1.00  0.00           C  
ATOM   3842  OG  SER A 249      17.602  97.947 123.516  1.00  0.00           O  
ATOM   3843  H   SER A 249      17.871  95.585 121.791  1.00  0.00           H  
ATOM   3844  HA  SER A 249      16.674  98.062 120.904  1.00  0.00           H  
ATOM   3845  HB2 SER A 249      19.325  97.645 122.128  1.00  0.00           H  
ATOM   3846  HB3 SER A 249      18.529  99.158 122.146  1.00  0.00           H  
ATOM   3847  HG  SER A 249      16.780  98.441 123.493  1.00  0.00           H  
ATOM   3848  N   PHE A 250      19.337  97.240 119.259  1.00  0.00           N  
ATOM   3849  CA  PHE A 250      20.006  97.542 117.956  1.00  0.00           C  
ATOM   3850  C   PHE A 250      19.061  97.301 116.750  1.00  0.00           C  
ATOM   3851  O   PHE A 250      19.081  98.011 115.693  1.00  0.00           O  
ATOM   3852  CB  PHE A 250      21.364  96.791 117.951  1.00  0.00           C  
ATOM   3853  CG  PHE A 250      22.350  97.148 116.879  1.00  0.00           C  
ATOM   3854  CD1 PHE A 250      22.053  96.908 115.542  1.00  0.00           C  
ATOM   3855  CD2 PHE A 250      23.686  97.458 117.167  1.00  0.00           C  
ATOM   3856  CE1 PHE A 250      22.894  97.338 114.517  1.00  0.00           C  
ATOM   3857  CE2 PHE A 250      24.602  97.796 116.151  1.00  0.00           C  
ATOM   3858  CZ  PHE A 250      24.154  97.849 114.811  1.00  0.00           C  
ATOM   3859  H   PHE A 250      19.744  96.613 119.938  1.00  0.00           H  
ATOM   3860  HA  PHE A 250      20.228  98.608 117.998  1.00  0.00           H  
ATOM   3861  HB2 PHE A 250      21.941  96.918 118.867  1.00  0.00           H  
ATOM   3862  HB3 PHE A 250      21.125  95.731 118.039  1.00  0.00           H  
ATOM   3863  HD1 PHE A 250      21.133  96.428 115.244  1.00  0.00           H  
ATOM   3864  HD2 PHE A 250      24.092  97.344 118.161  1.00  0.00           H  
ATOM   3865  HE1 PHE A 250      22.613  97.191 113.485  1.00  0.00           H  
ATOM   3866  HE2 PHE A 250      25.653  97.953 116.345  1.00  0.00           H  
ATOM   3867  HZ  PHE A 250      24.797  98.015 113.960  1.00  0.00           H  
ATOM   3868  N   THR A 251      18.092  96.393 116.989  1.00  0.00           N  
ATOM   3869  CA  THR A 251      17.147  96.092 115.903  1.00  0.00           C  
ATOM   3870  C   THR A 251      16.070  97.202 115.823  1.00  0.00           C  
ATOM   3871  O   THR A 251      15.637  97.589 114.769  1.00  0.00           O  
ATOM   3872  CB  THR A 251      16.426  94.764 116.058  1.00  0.00           C  
ATOM   3873  CG2 THR A 251      15.561  94.330 114.868  1.00  0.00           C  
ATOM   3874  OG1 THR A 251      17.315  93.691 116.238  1.00  0.00           O  
ATOM   3875  H   THR A 251      17.989  95.916 117.873  1.00  0.00           H  
ATOM   3876  HA  THR A 251      17.715  96.012 114.975  1.00  0.00           H  
ATOM   3877  HB  THR A 251      15.720  94.686 116.885  1.00  0.00           H  
ATOM   3878  HG1 THR A 251      17.718  93.696 117.110  1.00  0.00           H  
ATOM   3879 HG21 THR A 251      15.340  93.265 114.921  1.00  0.00           H  
ATOM   3880 HG22 THR A 251      14.689  94.965 114.709  1.00  0.00           H  
ATOM   3881 HG23 THR A 251      16.102  94.396 113.923  1.00  0.00           H  
ATOM   3882  N   GLU A 252      15.730  97.768 116.984  1.00  0.00           N  
ATOM   3883  CA  GLU A 252      14.858  98.904 117.129  1.00  0.00           C  
ATOM   3884  C   GLU A 252      15.604 100.155 116.566  1.00  0.00           C  
ATOM   3885  O   GLU A 252      14.970 101.096 116.045  1.00  0.00           O  
ATOM   3886  CB  GLU A 252      14.575  99.059 118.623  1.00  0.00           C  
ATOM   3887  CG  GLU A 252      13.435  99.986 118.881  1.00  0.00           C  
ATOM   3888  CD  GLU A 252      12.033  99.522 118.406  1.00  0.00           C  
ATOM   3889  OE1 GLU A 252      11.335 100.359 117.807  1.00  0.00           O  
ATOM   3890  OE2 GLU A 252      11.620  98.389 118.800  1.00  0.00           O1-
ATOM   3891  H   GLU A 252      16.137  97.325 117.794  1.00  0.00           H  
ATOM   3892  HA  GLU A 252      13.946  98.646 116.589  1.00  0.00           H  
ATOM   3893  HB2 GLU A 252      14.318  98.072 119.007  1.00  0.00           H  
ATOM   3894  HB3 GLU A 252      15.332  99.559 119.227  1.00  0.00           H  
ATOM   3895  HG2 GLU A 252      13.400 100.067 119.968  1.00  0.00           H  
ATOM   3896  HG3 GLU A 252      13.718 100.985 118.548  1.00  0.00           H  
ATOM   3897  N   LEU A 253      16.977 100.204 116.505  1.00  0.00           N  
ATOM   3898  CA  LEU A 253      17.788 101.297 116.023  1.00  0.00           C  
ATOM   3899  C   LEU A 253      17.810 101.235 114.474  1.00  0.00           C  
ATOM   3900  O   LEU A 253      17.483 102.233 113.820  1.00  0.00           O  
ATOM   3901  CB  LEU A 253      19.246 101.375 116.455  1.00  0.00           C  
ATOM   3902  CG  LEU A 253      20.072 102.559 115.936  1.00  0.00           C  
ATOM   3903  CD1 LEU A 253      19.636 103.946 116.266  1.00  0.00           C  
ATOM   3904  CD2 LEU A 253      21.492 102.401 116.508  1.00  0.00           C  
ATOM   3905  H   LEU A 253      17.525  99.436 116.867  1.00  0.00           H  
ATOM   3906  HA  LEU A 253      17.283 102.218 116.311  1.00  0.00           H  
ATOM   3907  HB2 LEU A 253      19.248 101.282 117.540  1.00  0.00           H  
ATOM   3908  HB3 LEU A 253      19.754 100.464 116.140  1.00  0.00           H  
ATOM   3909  HG  LEU A 253      20.159 102.563 114.849  1.00  0.00           H  
ATOM   3910 HD11 LEU A 253      18.651 104.214 115.884  1.00  0.00           H  
ATOM   3911 HD12 LEU A 253      19.513 104.073 117.342  1.00  0.00           H  
ATOM   3912 HD13 LEU A 253      20.340 104.714 115.944  1.00  0.00           H  
ATOM   3913 HD21 LEU A 253      22.090 103.261 116.207  1.00  0.00           H  
ATOM   3914 HD22 LEU A 253      21.474 102.300 117.594  1.00  0.00           H  
ATOM   3915 HD23 LEU A 253      22.013 101.510 116.162  1.00  0.00           H  
ATOM   3916  N   VAL A 254      18.153 100.069 113.858  1.00  0.00           N  
ATOM   3917  CA  VAL A 254      18.141  99.966 112.359  1.00  0.00           C  
ATOM   3918  C   VAL A 254      16.743 100.136 111.746  1.00  0.00           C  
ATOM   3919  O   VAL A 254      16.641 100.779 110.689  1.00  0.00           O  
ATOM   3920  CB  VAL A 254      18.923  98.767 111.764  1.00  0.00           C  
ATOM   3921  CG1 VAL A 254      20.373  98.831 112.248  1.00  0.00           C  
ATOM   3922  CG2 VAL A 254      18.281  97.372 112.113  1.00  0.00           C  
ATOM   3923  H   VAL A 254      18.525  99.314 114.416  1.00  0.00           H  
ATOM   3924  HA  VAL A 254      18.605 100.903 112.050  1.00  0.00           H  
ATOM   3925  HB  VAL A 254      18.986  98.832 110.677  1.00  0.00           H  
ATOM   3926 HG11 VAL A 254      20.984  97.962 112.002  1.00  0.00           H  
ATOM   3927 HG12 VAL A 254      20.762  99.789 111.902  1.00  0.00           H  
ATOM   3928 HG13 VAL A 254      20.345  98.874 113.336  1.00  0.00           H  
ATOM   3929 HG21 VAL A 254      17.210  97.335 111.914  1.00  0.00           H  
ATOM   3930 HG22 VAL A 254      18.727  96.646 111.435  1.00  0.00           H  
ATOM   3931 HG23 VAL A 254      18.561  97.229 113.157  1.00  0.00           H  
ATOM   3932  N   GLN A 255      15.709  99.688 112.467  1.00  0.00           N  
ATOM   3933  CA  GLN A 255      14.313  99.919 112.125  1.00  0.00           C  
ATOM   3934  C   GLN A 255      14.062 101.413 112.094  1.00  0.00           C  
ATOM   3935  O   GLN A 255      13.567 101.857 111.081  1.00  0.00           O  
ATOM   3936  CB  GLN A 255      13.309  99.167 112.959  1.00  0.00           C  
ATOM   3937  CG  GLN A 255      13.454  97.622 112.703  1.00  0.00           C  
ATOM   3938  CD  GLN A 255      12.702  96.801 113.757  1.00  0.00           C  
ATOM   3939  NE2 GLN A 255      12.215  95.592 113.339  1.00  0.00           N  
ATOM   3940  OE1 GLN A 255      12.538  97.081 114.934  1.00  0.00           O  
ATOM   3941  H   GLN A 255      15.895  99.105 113.270  1.00  0.00           H  
ATOM   3942  HA  GLN A 255      14.208  99.517 111.118  1.00  0.00           H  
ATOM   3943  HB2 GLN A 255      13.551  99.334 114.008  1.00  0.00           H  
ATOM   3944  HB3 GLN A 255      12.256  99.422 112.837  1.00  0.00           H  
ATOM   3945  HG2 GLN A 255      12.977  97.436 111.741  1.00  0.00           H  
ATOM   3946  HG3 GLN A 255      14.480  97.260 112.776  1.00  0.00           H  
ATOM   3947 HE21 GLN A 255      11.688  95.034 113.996  1.00  0.00           H  
ATOM   3948 HE22 GLN A 255      12.369  95.313 112.381  1.00  0.00           H  
ATOM   3949  N   GLU A 256      14.275 102.183 113.150  1.00  0.00           N  
ATOM   3950  CA  GLU A 256      14.182 103.637 113.229  1.00  0.00           C  
ATOM   3951  C   GLU A 256      15.008 104.405 112.162  1.00  0.00           C  
ATOM   3952  O   GLU A 256      14.448 105.230 111.437  1.00  0.00           O  
ATOM   3953  CB  GLU A 256      14.632 104.019 114.665  1.00  0.00           C  
ATOM   3954  CG  GLU A 256      14.668 105.494 114.934  1.00  0.00           C  
ATOM   3955  CD  GLU A 256      13.353 106.232 114.806  1.00  0.00           C  
ATOM   3956  OE1 GLU A 256      13.486 107.471 114.619  1.00  0.00           O  
ATOM   3957  OE2 GLU A 256      12.221 105.743 114.791  1.00  0.00           O1-
ATOM   3958  H   GLU A 256      14.615 101.756 114.000  1.00  0.00           H  
ATOM   3959  HA  GLU A 256      13.117 103.858 113.168  1.00  0.00           H  
ATOM   3960  HB2 GLU A 256      13.930 103.542 115.349  1.00  0.00           H  
ATOM   3961  HB3 GLU A 256      15.652 103.677 114.838  1.00  0.00           H  
ATOM   3962  HG2 GLU A 256      14.985 105.666 115.963  1.00  0.00           H  
ATOM   3963  HG3 GLU A 256      15.456 105.896 114.297  1.00  0.00           H  
ATOM   3964  N   ALA A 257      16.317 104.126 112.039  1.00  0.00           N  
ATOM   3965  CA  ALA A 257      17.274 104.942 111.278  1.00  0.00           C  
ATOM   3966  C   ALA A 257      17.333 104.596 109.798  1.00  0.00           C  
ATOM   3967  O   ALA A 257      17.515 105.510 108.944  1.00  0.00           O  
ATOM   3968  CB  ALA A 257      18.723 104.782 111.984  1.00  0.00           C  
ATOM   3969  H   ALA A 257      16.746 103.565 112.760  1.00  0.00           H  
ATOM   3970  HA  ALA A 257      17.049 106.004 111.373  1.00  0.00           H  
ATOM   3971  HB1 ALA A 257      19.175 103.793 111.916  1.00  0.00           H  
ATOM   3972  HB2 ALA A 257      19.335 105.544 111.500  1.00  0.00           H  
ATOM   3973  HB3 ALA A 257      18.583 105.146 113.002  1.00  0.00           H  
ATOM   3974  N   PHE A 258      17.273 103.284 109.513  1.00  0.00           N  
ATOM   3975  CA  PHE A 258      17.435 102.866 108.095  1.00  0.00           C  
ATOM   3976  C   PHE A 258      16.124 102.460 107.435  1.00  0.00           C  
ATOM   3977  O   PHE A 258      15.927 102.612 106.223  1.00  0.00           O  
ATOM   3978  CB  PHE A 258      18.359 101.648 107.920  1.00  0.00           C  
ATOM   3979  CG  PHE A 258      18.739 101.130 106.506  1.00  0.00           C  
ATOM   3980  CD1 PHE A 258      20.027 101.311 106.076  1.00  0.00           C  
ATOM   3981  CD2 PHE A 258      17.815 100.424 105.686  1.00  0.00           C  
ATOM   3982  CE1 PHE A 258      20.396 100.898 104.813  1.00  0.00           C  
ATOM   3983  CE2 PHE A 258      18.231  99.901 104.442  1.00  0.00           C  
ATOM   3984  CZ  PHE A 258      19.527 100.113 104.001  1.00  0.00           C  
ATOM   3985  H   PHE A 258      16.863 102.603 110.136  1.00  0.00           H  
ATOM   3986  HA  PHE A 258      17.796 103.728 107.536  1.00  0.00           H  
ATOM   3987  HB2 PHE A 258      19.283 101.925 108.429  1.00  0.00           H  
ATOM   3988  HB3 PHE A 258      17.807 100.870 108.447  1.00  0.00           H  
ATOM   3989  HD1 PHE A 258      20.679 101.886 106.717  1.00  0.00           H  
ATOM   3990  HD2 PHE A 258      16.810 100.288 106.055  1.00  0.00           H  
ATOM   3991  HE1 PHE A 258      21.348 101.237 104.429  1.00  0.00           H  
ATOM   3992  HE2 PHE A 258      17.563  99.369 103.781  1.00  0.00           H  
ATOM   3993  HZ  PHE A 258      19.836  99.786 103.019  1.00  0.00           H  
ATOM   3994  N   GLY A 259      15.098 102.053 108.209  1.00  0.00           N  
ATOM   3995  CA  GLY A 259      13.699 102.209 107.913  1.00  0.00           C  
ATOM   3996  C   GLY A 259      12.826 100.973 108.021  1.00  0.00           C  
ATOM   3997  O   GLY A 259      13.156  99.958 107.409  1.00  0.00           O  
ATOM   3998  H   GLY A 259      15.447 101.927 109.149  1.00  0.00           H  
ATOM   3999  HA2 GLY A 259      13.447 102.956 108.665  1.00  0.00           H  
ATOM   4000  HA3 GLY A 259      13.555 102.545 106.886  1.00  0.00           H  
ATOM   4001  N   GLY A 260      11.722 101.181 108.686  1.00  0.00           N  
ATOM   4002  CA  GLY A 260      10.719 100.130 108.919  1.00  0.00           C  
ATOM   4003  C   GLY A 260      10.178  99.467 107.586  1.00  0.00           C  
ATOM   4004  O   GLY A 260      10.038  98.247 107.409  1.00  0.00           O  
ATOM   4005  H   GLY A 260      11.470 102.102 109.014  1.00  0.00           H  
ATOM   4006  HA2 GLY A 260      11.250  99.392 109.519  1.00  0.00           H  
ATOM   4007  HA3 GLY A 260       9.940 100.528 109.569  1.00  0.00           H  
ATOM   4008  N   ARG A 261       9.954 100.257 106.492  1.00  0.00           N  
ATOM   4009  CA  ARG A 261       9.605  99.888 105.123  1.00  0.00           C  
ATOM   4010  C   ARG A 261      10.664  99.220 104.254  1.00  0.00           C  
ATOM   4011  O   ARG A 261      10.271  98.511 103.345  1.00  0.00           O  
ATOM   4012  CB  ARG A 261       9.024 101.105 104.376  1.00  0.00           C  
ATOM   4013  CG  ARG A 261      10.177 102.063 103.939  1.00  0.00           C  
ATOM   4014  CD  ARG A 261       9.450 103.363 103.538  1.00  0.00           C  
ATOM   4015  NE  ARG A 261       8.381 103.047 102.506  1.00  0.00           N  
ATOM   4016  CZ  ARG A 261       8.364 103.328 101.263  1.00  0.00           C  
ATOM   4017  NH1 ARG A 261       7.349 103.040 100.501  1.00  0.00           N1+
ATOM   4018  NH2 ARG A 261       9.460 103.874 100.727  1.00  0.00           N  
ATOM   4019  H   ARG A 261      10.050 101.238 106.713  1.00  0.00           H  
ATOM   4020  HA  ARG A 261       8.778  99.177 105.119  1.00  0.00           H  
ATOM   4021  HB2 ARG A 261       8.439 100.743 103.531  1.00  0.00           H  
ATOM   4022  HB3 ARG A 261       8.312 101.672 104.977  1.00  0.00           H  
ATOM   4023  HG2 ARG A 261      10.816 102.303 104.789  1.00  0.00           H  
ATOM   4024  HG3 ARG A 261      10.645 101.691 103.028  1.00  0.00           H  
ATOM   4025  HD2 ARG A 261       8.932 103.711 104.431  1.00  0.00           H  
ATOM   4026  HD3 ARG A 261      10.294 103.979 103.226  1.00  0.00           H  
ATOM   4027  HE  ARG A 261       7.567 102.580 102.882  1.00  0.00           H  
ATOM   4028 HH11 ARG A 261       6.464 102.872 100.959  1.00  0.00           H  
ATOM   4029 HH12 ARG A 261       7.269 103.253  99.517  1.00  0.00           H  
ATOM   4030 HH21 ARG A 261      10.259 104.099 101.303  1.00  0.00           H  
ATOM   4031 HH22 ARG A 261       9.553 104.045  99.736  1.00  0.00           H  
ATOM   4032  N   CYS A 262      11.923  99.134 104.693  1.00  0.00           N  
ATOM   4033  CA  CYS A 262      13.014  98.366 104.110  1.00  0.00           C  
ATOM   4034  C   CYS A 262      13.044  97.007 104.675  1.00  0.00           C  
ATOM   4035  O   CYS A 262      12.716  96.876 105.823  1.00  0.00           O  
ATOM   4036  CB  CYS A 262      14.289  99.090 104.471  1.00  0.00           C  
ATOM   4037  SG  CYS A 262      14.252 100.762 103.666  1.00  0.00           S  
ATOM   4038  H   CYS A 262      12.164  99.529 105.591  1.00  0.00           H  
ATOM   4039  HA  CYS A 262      12.883  98.359 103.028  1.00  0.00           H  
ATOM   4040  HB2 CYS A 262      14.361  99.320 105.534  1.00  0.00           H  
ATOM   4041  HB3 CYS A 262      15.119  98.453 104.164  1.00  0.00           H  
ATOM   4042  HG  CYS A 262      14.827 101.472 104.639  1.00  0.00           H  
ATOM   4043  N   GLN A 263      13.389  95.991 103.895  1.00  0.00           N  
ATOM   4044  CA  GLN A 263      13.310  94.520 104.341  1.00  0.00           C  
ATOM   4045  C   GLN A 263      14.569  94.213 105.148  1.00  0.00           C  
ATOM   4046  O   GLN A 263      15.593  94.870 104.999  1.00  0.00           O  
ATOM   4047  CB  GLN A 263      13.326  93.569 103.106  1.00  0.00           C  
ATOM   4048  CG  GLN A 263      12.019  93.692 102.328  1.00  0.00           C  
ATOM   4049  CD  GLN A 263      12.040  94.723 101.221  1.00  0.00           C  
ATOM   4050  NE2 GLN A 263      11.069  95.602 101.269  1.00  0.00           N  
ATOM   4051  OE1 GLN A 263      12.877  94.888 100.355  1.00  0.00           O  
ATOM   4052  H   GLN A 263      13.627  96.167 102.929  1.00  0.00           H  
ATOM   4053  HA  GLN A 263      12.461  94.324 104.995  1.00  0.00           H  
ATOM   4054  HB2 GLN A 263      14.153  93.489 102.401  1.00  0.00           H  
ATOM   4055  HB3 GLN A 263      13.396  92.547 103.479  1.00  0.00           H  
ATOM   4056  HG2 GLN A 263      11.866  92.729 101.840  1.00  0.00           H  
ATOM   4057  HG3 GLN A 263      11.128  93.883 102.926  1.00  0.00           H  
ATOM   4058 HE21 GLN A 263      11.031  96.271 100.513  1.00  0.00           H  
ATOM   4059 HE22 GLN A 263      10.275  95.442 101.874  1.00  0.00           H  
ATOM   4060  N   HID A 264      14.521  93.287 106.109  1.00  0.00           N  
ATOM   4061  CA  HID A 264      15.520  93.136 107.189  1.00  0.00           C  
ATOM   4062  C   HID A 264      15.741  91.606 107.623  1.00  0.00           C  
ATOM   4063  O   HID A 264      14.804  90.817 107.533  1.00  0.00           O  
ATOM   4064  CB  HID A 264      15.146  94.041 108.364  1.00  0.00           C  
ATOM   4065  CG  HID A 264      15.914  93.735 109.658  1.00  0.00           C  
ATOM   4066  CD2 HID A 264      17.070  94.259 110.112  1.00  0.00           C  
ATOM   4067  ND1 HID A 264      15.405  92.903 110.637  1.00  0.00           N  
ATOM   4068  CE1 HID A 264      16.357  92.705 111.520  1.00  0.00           C  
ATOM   4069  NE2 HID A 264      17.355  93.552 111.345  1.00  0.00           N  
ATOM   4070  H   HID A 264      13.721  92.670 106.103  1.00  0.00           H  
ATOM   4071  HA  HID A 264      16.481  93.519 106.843  1.00  0.00           H  
ATOM   4072  HB2 HID A 264      15.254  95.081 108.056  1.00  0.00           H  
ATOM   4073  HB3 HID A 264      14.088  93.845 108.538  1.00  0.00           H  
ATOM   4074  HD1 HID A 264      14.586  92.326 110.505  1.00  0.00           H  
ATOM   4075  HD2 HID A 264      17.751  94.896 109.568  1.00  0.00           H  
ATOM   4076  HE1 HID A 264      16.273  92.115 112.420  1.00  0.00           H  
ATOM   4077  N   SER A 265      16.953  91.257 108.154  1.00  0.00           N  
ATOM   4078  CA  SER A 265      17.267  89.942 108.711  1.00  0.00           C  
ATOM   4079  C   SER A 265      18.442  90.017 109.722  1.00  0.00           C  
ATOM   4080  O   SER A 265      19.321  90.850 109.460  1.00  0.00           O  
ATOM   4081  CB  SER A 265      17.573  88.933 107.612  1.00  0.00           C  
ATOM   4082  OG  SER A 265      17.576  87.569 108.087  1.00  0.00           O  
ATOM   4083  H   SER A 265      17.701  91.935 108.215  1.00  0.00           H  
ATOM   4084  HA  SER A 265      16.431  89.544 109.286  1.00  0.00           H  
ATOM   4085  HB2 SER A 265      16.631  88.944 107.065  1.00  0.00           H  
ATOM   4086  HB3 SER A 265      18.423  89.250 107.008  1.00  0.00           H  
ATOM   4087  HG  SER A 265      16.712  87.179 107.933  1.00  0.00           H  
ATOM   4088  N   VAL A 266      18.415  89.199 110.744  1.00  0.00           N  
ATOM   4089  CA  VAL A 266      19.630  88.977 111.592  1.00  0.00           C  
ATOM   4090  C   VAL A 266      20.184  87.547 111.438  1.00  0.00           C  
ATOM   4091  O   VAL A 266      19.579  86.550 111.129  1.00  0.00           O  
ATOM   4092  CB  VAL A 266      19.377  89.427 113.016  1.00  0.00           C  
ATOM   4093  CG1 VAL A 266      18.819  88.408 113.997  1.00  0.00           C  
ATOM   4094  CG2 VAL A 266      20.636  89.997 113.695  1.00  0.00           C  
ATOM   4095  H   VAL A 266      17.764  88.426 110.732  1.00  0.00           H  
ATOM   4096  HA  VAL A 266      20.432  89.644 111.274  1.00  0.00           H  
ATOM   4097  HB  VAL A 266      18.587  90.179 112.989  1.00  0.00           H  
ATOM   4098 HG11 VAL A 266      19.557  87.627 114.176  1.00  0.00           H  
ATOM   4099 HG12 VAL A 266      18.355  88.806 114.899  1.00  0.00           H  
ATOM   4100 HG13 VAL A 266      18.068  87.855 113.432  1.00  0.00           H  
ATOM   4101 HG21 VAL A 266      21.434  89.255 113.680  1.00  0.00           H  
ATOM   4102 HG22 VAL A 266      20.983  90.744 112.981  1.00  0.00           H  
ATOM   4103 HG23 VAL A 266      20.495  90.374 114.708  1.00  0.00           H  
ATOM   4104  N   LEU A 267      21.486  87.474 111.708  1.00  0.00           N  
ATOM   4105  CA  LEU A 267      22.457  86.421 111.692  1.00  0.00           C  
ATOM   4106  C   LEU A 267      23.321  86.500 112.989  1.00  0.00           C  
ATOM   4107  O   LEU A 267      23.312  87.492 113.722  1.00  0.00           O  
ATOM   4108  CB  LEU A 267      23.325  86.440 110.449  1.00  0.00           C  
ATOM   4109  CG  LEU A 267      22.572  86.041 109.179  1.00  0.00           C  
ATOM   4110  CD1 LEU A 267      22.065  87.307 108.473  1.00  0.00           C  
ATOM   4111  CD2 LEU A 267      23.364  85.117 108.291  1.00  0.00           C  
ATOM   4112  H   LEU A 267      21.906  88.368 111.923  1.00  0.00           H  
ATOM   4113  HA  LEU A 267      21.961  85.474 111.905  1.00  0.00           H  
ATOM   4114  HB2 LEU A 267      23.747  87.430 110.280  1.00  0.00           H  
ATOM   4115  HB3 LEU A 267      24.176  85.768 110.565  1.00  0.00           H  
ATOM   4116  HG  LEU A 267      21.634  85.557 109.449  1.00  0.00           H  
ATOM   4117 HD11 LEU A 267      21.430  87.911 109.120  1.00  0.00           H  
ATOM   4118 HD12 LEU A 267      22.827  87.992 108.101  1.00  0.00           H  
ATOM   4119 HD13 LEU A 267      21.485  87.048 107.588  1.00  0.00           H  
ATOM   4120 HD21 LEU A 267      22.935  85.070 107.289  1.00  0.00           H  
ATOM   4121 HD22 LEU A 267      24.387  85.479 108.198  1.00  0.00           H  
ATOM   4122 HD23 LEU A 267      23.307  84.070 108.585  1.00  0.00           H  
ATOM   4123  N   GLY A 268      23.983  85.406 113.274  1.00  0.00           N  
ATOM   4124  CA  GLY A 268      24.872  85.301 114.405  1.00  0.00           C  
ATOM   4125  C   GLY A 268      26.051  84.489 113.949  1.00  0.00           C  
ATOM   4126  O   GLY A 268      25.797  83.436 113.366  1.00  0.00           O  
ATOM   4127  H   GLY A 268      23.837  84.627 112.649  1.00  0.00           H  
ATOM   4128  HA2 GLY A 268      25.126  86.271 114.832  1.00  0.00           H  
ATOM   4129  HA3 GLY A 268      24.371  84.759 115.206  1.00  0.00           H  
ATOM   4130  N   ASP A 269      27.301  84.926 114.148  1.00  0.00           N  
ATOM   4131  CA  ASP A 269      28.500  84.256 113.668  1.00  0.00           C  
ATOM   4132  C   ASP A 269      28.417  83.728 112.215  1.00  0.00           C  
ATOM   4133  O   ASP A 269      28.752  82.563 111.925  1.00  0.00           O  
ATOM   4134  CB  ASP A 269      29.131  83.273 114.697  1.00  0.00           C  
ATOM   4135  CG  ASP A 269      29.380  83.894 116.111  1.00  0.00           C  
ATOM   4136  OD1 ASP A 269      29.693  83.130 117.067  1.00  0.00           O  
ATOM   4137  OD2 ASP A 269      29.050  85.035 116.259  1.00  0.00           O1-
ATOM   4138  H   ASP A 269      27.380  85.705 114.787  1.00  0.00           H  
ATOM   4139  HA  ASP A 269      29.171  85.109 113.573  1.00  0.00           H  
ATOM   4140  HB2 ASP A 269      28.580  82.335 114.620  1.00  0.00           H  
ATOM   4141  HB3 ASP A 269      30.128  82.975 114.373  1.00  0.00           H  
ATOM   4142  N   PHE A 270      27.882  84.598 111.318  1.00  0.00           N  
ATOM   4143  CA  PHE A 270      27.774  84.271 109.895  1.00  0.00           C  
ATOM   4144  C   PHE A 270      26.738  83.190 109.647  1.00  0.00           C  
ATOM   4145  O   PHE A 270      26.476  82.882 108.537  1.00  0.00           O  
ATOM   4146  CB  PHE A 270      29.141  84.156 109.213  1.00  0.00           C  
ATOM   4147  CG  PHE A 270      29.810  85.469 109.298  1.00  0.00           C  
ATOM   4148  CD1 PHE A 270      30.808  85.672 110.267  1.00  0.00           C  
ATOM   4149  CD2 PHE A 270      29.374  86.570 108.475  1.00  0.00           C  
ATOM   4150  CE1 PHE A 270      31.369  86.977 110.385  1.00  0.00           C  
ATOM   4151  CE2 PHE A 270      30.026  87.819 108.537  1.00  0.00           C  
ATOM   4152  CZ  PHE A 270      30.946  88.015 109.540  1.00  0.00           C  
ATOM   4153  H   PHE A 270      27.677  85.565 111.527  1.00  0.00           H  
ATOM   4154  HA  PHE A 270      27.298  85.144 109.448  1.00  0.00           H  
ATOM   4155  HB2 PHE A 270      29.686  83.383 109.755  1.00  0.00           H  
ATOM   4156  HB3 PHE A 270      29.086  83.977 108.139  1.00  0.00           H  
ATOM   4157  HD1 PHE A 270      31.153  84.909 110.950  1.00  0.00           H  
ATOM   4158  HD2 PHE A 270      28.610  86.425 107.724  1.00  0.00           H  
ATOM   4159  HE1 PHE A 270      32.149  87.166 111.107  1.00  0.00           H  
ATOM   4160  HE2 PHE A 270      29.728  88.675 107.950  1.00  0.00           H  
ATOM   4161  HZ  PHE A 270      31.421  88.975 109.673  1.00  0.00           H  
ATOM   4162  N   LYS A 271      26.064  82.623 110.652  1.00  0.00           N  
ATOM   4163  CA  LYS A 271      25.000  81.618 110.582  1.00  0.00           C  
ATOM   4164  C   LYS A 271      23.635  82.279 110.799  1.00  0.00           C  
ATOM   4165  O   LYS A 271      23.601  83.321 111.445  1.00  0.00           O  
ATOM   4166  CB  LYS A 271      25.314  80.342 111.431  1.00  0.00           C  
ATOM   4167  CG  LYS A 271      26.410  79.336 110.850  1.00  0.00           C  
ATOM   4168  CD  LYS A 271      26.876  78.274 111.871  1.00  0.00           C  
ATOM   4169  CE  LYS A 271      27.667  78.876 113.041  1.00  0.00           C  
ATOM   4170  NZ  LYS A 271      27.959  77.946 114.149  1.00  0.00           N1+
ATOM   4171  H   LYS A 271      26.405  82.785 111.589  1.00  0.00           H  
ATOM   4172  HA  LYS A 271      25.057  81.396 109.516  1.00  0.00           H  
ATOM   4173  HB2 LYS A 271      25.670  80.672 112.406  1.00  0.00           H  
ATOM   4174  HB3 LYS A 271      24.394  79.778 111.585  1.00  0.00           H  
ATOM   4175  HG2 LYS A 271      25.942  78.927 109.955  1.00  0.00           H  
ATOM   4176  HG3 LYS A 271      27.306  79.869 110.534  1.00  0.00           H  
ATOM   4177  HD2 LYS A 271      26.126  77.657 112.366  1.00  0.00           H  
ATOM   4178  HD3 LYS A 271      27.371  77.502 111.282  1.00  0.00           H  
ATOM   4179  HE2 LYS A 271      28.540  79.331 112.575  1.00  0.00           H  
ATOM   4180  HE3 LYS A 271      27.005  79.603 113.512  1.00  0.00           H  
ATOM   4181  HZ1 LYS A 271      28.522  78.538 114.742  1.00  0.00           H  
ATOM   4182  HZ2 LYS A 271      27.087  77.560 114.480  1.00  0.00           H  
ATOM   4183  HZ3 LYS A 271      28.594  77.232 113.822  1.00  0.00           H  
ATOM   4184  N   PRO A 272      22.532  81.697 110.226  1.00  0.00           N  
ATOM   4185  CA  PRO A 272      21.172  82.241 110.447  1.00  0.00           C  
ATOM   4186  C   PRO A 272      20.840  82.150 111.998  1.00  0.00           C  
ATOM   4187  O   PRO A 272      20.984  81.049 112.571  1.00  0.00           O  
ATOM   4188  CB  PRO A 272      20.271  81.424 109.459  1.00  0.00           C  
ATOM   4189  CG  PRO A 272      21.140  80.153 109.120  1.00  0.00           C  
ATOM   4190  CD  PRO A 272      22.553  80.569 109.313  1.00  0.00           C  
ATOM   4191  HA  PRO A 272      21.203  83.292 110.158  1.00  0.00           H  
ATOM   4192  HB2 PRO A 272      19.300  81.111 109.844  1.00  0.00           H  
ATOM   4193  HB3 PRO A 272      20.133  82.048 108.576  1.00  0.00           H  
ATOM   4194  HG2 PRO A 272      20.890  79.376 109.843  1.00  0.00           H  
ATOM   4195  HG3 PRO A 272      20.912  79.794 108.117  1.00  0.00           H  
ATOM   4196  HD2 PRO A 272      23.268  79.845 109.706  1.00  0.00           H  
ATOM   4197  HD3 PRO A 272      22.928  80.821 108.321  1.00  0.00           H  
ATOM   4198  N   TYR A 273      20.551  83.250 112.621  1.00  0.00           N  
ATOM   4199  CA  TYR A 273      20.170  83.328 114.000  1.00  0.00           C  
ATOM   4200  C   TYR A 273      18.653  83.179 114.270  1.00  0.00           C  
ATOM   4201  O   TYR A 273      17.877  83.860 113.604  1.00  0.00           O  
ATOM   4202  CB  TYR A 273      20.746  84.552 114.689  1.00  0.00           C  
ATOM   4203  CG  TYR A 273      20.374  84.669 116.141  1.00  0.00           C  
ATOM   4204  CD1 TYR A 273      21.264  84.117 117.042  1.00  0.00           C  
ATOM   4205  CD2 TYR A 273      19.289  85.463 116.553  1.00  0.00           C  
ATOM   4206  CE1 TYR A 273      21.056  84.265 118.372  1.00  0.00           C  
ATOM   4207  CE2 TYR A 273      19.073  85.662 117.901  1.00  0.00           C  
ATOM   4208  CZ  TYR A 273      19.902  84.986 118.830  1.00  0.00           C  
ATOM   4209  OH  TYR A 273      19.594  84.998 120.159  1.00  0.00           O  
ATOM   4210  H   TYR A 273      20.483  84.098 112.075  1.00  0.00           H  
ATOM   4211  HA  TYR A 273      20.606  82.467 114.507  1.00  0.00           H  
ATOM   4212  HB2 TYR A 273      21.818  84.637 114.514  1.00  0.00           H  
ATOM   4213  HB3 TYR A 273      20.370  85.474 114.243  1.00  0.00           H  
ATOM   4214  HD1 TYR A 273      22.182  83.671 116.689  1.00  0.00           H  
ATOM   4215  HD2 TYR A 273      18.589  85.882 115.844  1.00  0.00           H  
ATOM   4216  HE1 TYR A 273      21.709  83.739 119.054  1.00  0.00           H  
ATOM   4217  HE2 TYR A 273      18.218  86.261 118.179  1.00  0.00           H  
ATOM   4218  HH  TYR A 273      20.368  84.899 120.718  1.00  0.00           H  
ATOM   4219  N   ARG A 274      18.156  82.481 115.354  1.00  0.00           N  
ATOM   4220  CA  ARG A 274      16.799  82.628 115.821  1.00  0.00           C  
ATOM   4221  C   ARG A 274      16.826  82.741 117.349  1.00  0.00           C  
ATOM   4222  O   ARG A 274      17.529  81.913 117.957  1.00  0.00           O  
ATOM   4223  CB  ARG A 274      15.997  81.330 115.471  1.00  0.00           C  
ATOM   4224  CG  ARG A 274      15.472  81.150 114.059  1.00  0.00           C  
ATOM   4225  CD  ARG A 274      15.151  79.716 113.782  1.00  0.00           C  
ATOM   4226  NE  ARG A 274      14.682  79.473 112.399  1.00  0.00           N  
ATOM   4227  CZ  ARG A 274      15.473  79.366 111.393  1.00  0.00           C  
ATOM   4228  NH1 ARG A 274      16.769  79.159 111.474  1.00  0.00           N1+
ATOM   4229  NH2 ARG A 274      14.901  79.187 110.256  1.00  0.00           N  
ATOM   4230  H   ARG A 274      18.818  81.979 115.930  1.00  0.00           H  
ATOM   4231  HA  ARG A 274      16.232  83.439 115.365  1.00  0.00           H  
ATOM   4232  HB2 ARG A 274      16.584  80.449 115.733  1.00  0.00           H  
ATOM   4233  HB3 ARG A 274      15.061  81.273 116.027  1.00  0.00           H  
ATOM   4234  HG2 ARG A 274      14.591  81.776 113.920  1.00  0.00           H  
ATOM   4235  HG3 ARG A 274      16.186  81.452 113.293  1.00  0.00           H  
ATOM   4236  HD2 ARG A 274      16.036  79.114 113.984  1.00  0.00           H  
ATOM   4237  HD3 ARG A 274      14.329  79.502 114.465  1.00  0.00           H  
ATOM   4238  HE  ARG A 274      13.699  79.254 112.326  1.00  0.00           H  
ATOM   4239 HH11 ARG A 274      17.132  79.143 112.416  1.00  0.00           H  
ATOM   4240 HH12 ARG A 274      17.315  78.843 110.684  1.00  0.00           H  
ATOM   4241 HH21 ARG A 274      13.912  79.297 110.081  1.00  0.00           H  
ATOM   4242 HH22 ARG A 274      15.511  79.312 109.460  1.00  0.00           H  
ATOM   4243  N   PRO A 275      16.144  83.744 117.911  1.00  0.00           N  
ATOM   4244  CA  PRO A 275      15.849  83.720 119.363  1.00  0.00           C  
ATOM   4245  C   PRO A 275      15.281  82.289 119.777  1.00  0.00           C  
ATOM   4246  O   PRO A 275      14.398  81.673 119.235  1.00  0.00           O  
ATOM   4247  CB  PRO A 275      14.762  84.739 119.584  1.00  0.00           C  
ATOM   4248  CG  PRO A 275      15.060  85.768 118.532  1.00  0.00           C  
ATOM   4249  CD  PRO A 275      15.596  84.953 117.345  1.00  0.00           C  
ATOM   4250  HA  PRO A 275      16.805  83.973 119.822  1.00  0.00           H  
ATOM   4251  HB2 PRO A 275      13.749  84.423 119.337  1.00  0.00           H  
ATOM   4252  HB3 PRO A 275      14.800  85.192 120.575  1.00  0.00           H  
ATOM   4253  HG2 PRO A 275      14.207  86.320 118.136  1.00  0.00           H  
ATOM   4254  HG3 PRO A 275      15.835  86.409 118.949  1.00  0.00           H  
ATOM   4255  HD2 PRO A 275      14.899  84.561 116.604  1.00  0.00           H  
ATOM   4256  HD3 PRO A 275      16.331  85.443 116.705  1.00  0.00           H  
ATOM   4257  N   GLY A 276      16.004  81.811 120.804  1.00  0.00           N  
ATOM   4258  CA  GLY A 276      15.707  80.587 121.514  1.00  0.00           C  
ATOM   4259  C   GLY A 276      16.592  79.425 121.096  1.00  0.00           C  
ATOM   4260  O   GLY A 276      16.673  78.351 121.714  1.00  0.00           O  
ATOM   4261  H   GLY A 276      16.770  82.368 121.158  1.00  0.00           H  
ATOM   4262  HA2 GLY A 276      15.872  80.753 122.579  1.00  0.00           H  
ATOM   4263  HA3 GLY A 276      14.664  80.390 121.267  1.00  0.00           H  
ATOM   4264  N   GLN A 277      17.453  79.657 120.029  1.00  0.00           N  
ATOM   4265  CA  GLN A 277      18.431  78.637 119.630  1.00  0.00           C  
ATOM   4266  C   GLN A 277      19.446  78.318 120.713  1.00  0.00           C  
ATOM   4267  O   GLN A 277      19.714  79.220 121.532  1.00  0.00           O  
ATOM   4268  CB  GLN A 277      19.131  78.888 118.337  1.00  0.00           C  
ATOM   4269  CG  GLN A 277      20.373  79.858 118.370  1.00  0.00           C  
ATOM   4270  CD  GLN A 277      20.973  80.341 117.047  1.00  0.00           C  
ATOM   4271  NE2 GLN A 277      22.251  80.821 117.161  1.00  0.00           N  
ATOM   4272  OE1 GLN A 277      20.446  80.220 115.938  1.00  0.00           O  
ATOM   4273  H   GLN A 277      17.204  80.398 119.389  1.00  0.00           H  
ATOM   4274  HA  GLN A 277      17.836  77.730 119.528  1.00  0.00           H  
ATOM   4275  HB2 GLN A 277      19.562  77.931 118.041  1.00  0.00           H  
ATOM   4276  HB3 GLN A 277      18.475  79.307 117.574  1.00  0.00           H  
ATOM   4277  HG2 GLN A 277      19.902  80.683 118.905  1.00  0.00           H  
ATOM   4278  HG3 GLN A 277      21.214  79.512 118.973  1.00  0.00           H  
ATOM   4279 HE21 GLN A 277      22.686  81.172 116.320  1.00  0.00           H  
ATOM   4280 HE22 GLN A 277      22.636  80.828 118.094  1.00  0.00           H  
ATOM   4281  N   ALA A 278      19.910  77.082 120.741  1.00  0.00           N  
ATOM   4282  CA  ALA A 278      21.031  76.734 121.701  1.00  0.00           C  
ATOM   4283  C   ALA A 278      22.284  77.642 121.561  1.00  0.00           C  
ATOM   4284  O   ALA A 278      22.698  78.311 122.516  1.00  0.00           O  
ATOM   4285  CB  ALA A 278      21.366  75.219 121.519  1.00  0.00           C  
ATOM   4286  H   ALA A 278      19.626  76.569 119.918  1.00  0.00           H  
ATOM   4287  HA  ALA A 278      20.870  76.903 122.765  1.00  0.00           H  
ATOM   4288  HB1 ALA A 278      21.558  74.948 120.481  1.00  0.00           H  
ATOM   4289  HB2 ALA A 278      22.313  74.915 121.968  1.00  0.00           H  
ATOM   4290  HB3 ALA A 278      20.616  74.529 121.904  1.00  0.00           H  
ATOM   4291  N   TYR A 279      22.819  77.731 120.328  1.00  0.00           N  
ATOM   4292  CA  TYR A 279      24.141  78.340 120.089  1.00  0.00           C  
ATOM   4293  C   TYR A 279      24.123  79.811 120.374  1.00  0.00           C  
ATOM   4294  O   TYR A 279      23.294  80.535 119.818  1.00  0.00           O  
ATOM   4295  CB  TYR A 279      24.597  78.016 118.723  1.00  0.00           C  
ATOM   4296  CG  TYR A 279      26.028  78.689 118.568  1.00  0.00           C  
ATOM   4297  CD1 TYR A 279      26.093  79.805 117.735  1.00  0.00           C  
ATOM   4298  CD2 TYR A 279      27.109  78.286 119.413  1.00  0.00           C  
ATOM   4299  CE1 TYR A 279      27.264  80.586 117.710  1.00  0.00           C  
ATOM   4300  CE2 TYR A 279      28.274  79.088 119.392  1.00  0.00           C  
ATOM   4301  CZ  TYR A 279      28.360  80.288 118.567  1.00  0.00           C  
ATOM   4302  OH  TYR A 279      29.470  81.102 118.573  1.00  0.00           O  
ATOM   4303  H   TYR A 279      22.257  77.256 119.636  1.00  0.00           H  
ATOM   4304  HA  TYR A 279      24.847  77.896 120.791  1.00  0.00           H  
ATOM   4305  HB2 TYR A 279      24.813  76.956 118.589  1.00  0.00           H  
ATOM   4306  HB3 TYR A 279      24.001  78.307 117.859  1.00  0.00           H  
ATOM   4307  HD1 TYR A 279      25.188  80.077 117.212  1.00  0.00           H  
ATOM   4308  HD2 TYR A 279      27.079  77.472 120.122  1.00  0.00           H  
ATOM   4309  HE1 TYR A 279      27.394  81.430 117.049  1.00  0.00           H  
ATOM   4310  HE2 TYR A 279      29.135  78.735 119.941  1.00  0.00           H  
ATOM   4311  HH  TYR A 279      29.481  81.858 117.981  1.00  0.00           H  
ATOM   4312  N   VAL A 280      25.054  80.390 121.152  1.00  0.00           N  
ATOM   4313  CA  VAL A 280      25.081  81.780 121.613  1.00  0.00           C  
ATOM   4314  C   VAL A 280      26.262  82.544 120.932  1.00  0.00           C  
ATOM   4315  O   VAL A 280      27.420  82.481 121.380  1.00  0.00           O  
ATOM   4316  CB  VAL A 280      25.296  81.888 123.124  1.00  0.00           C  
ATOM   4317  CG1 VAL A 280      25.146  83.304 123.747  1.00  0.00           C  
ATOM   4318  CG2 VAL A 280      24.213  81.115 123.874  1.00  0.00           C  
ATOM   4319  H   VAL A 280      25.854  79.853 121.450  1.00  0.00           H  
ATOM   4320  HA  VAL A 280      24.140  82.276 121.375  1.00  0.00           H  
ATOM   4321  HB  VAL A 280      26.262  81.471 123.404  1.00  0.00           H  
ATOM   4322 HG11 VAL A 280      25.913  83.906 123.258  1.00  0.00           H  
ATOM   4323 HG12 VAL A 280      24.155  83.692 123.513  1.00  0.00           H  
ATOM   4324 HG13 VAL A 280      25.259  83.204 124.827  1.00  0.00           H  
ATOM   4325 HG21 VAL A 280      24.562  81.099 124.907  1.00  0.00           H  
ATOM   4326 HG22 VAL A 280      23.302  81.708 123.801  1.00  0.00           H  
ATOM   4327 HG23 VAL A 280      24.022  80.112 123.492  1.00  0.00           H  
ATOM   4328  N   PRO A 281      26.027  83.211 119.780  1.00  0.00           N  
ATOM   4329  CA  PRO A 281      27.107  83.822 118.964  1.00  0.00           C  
ATOM   4330  C   PRO A 281      27.775  84.934 119.731  1.00  0.00           C  
ATOM   4331  O   PRO A 281      27.253  85.595 120.620  1.00  0.00           O  
ATOM   4332  CB  PRO A 281      26.405  84.359 117.690  1.00  0.00           C  
ATOM   4333  CG  PRO A 281      25.016  84.585 118.277  1.00  0.00           C  
ATOM   4334  CD  PRO A 281      24.717  83.373 119.082  1.00  0.00           C  
ATOM   4335  HA  PRO A 281      27.870  83.090 118.697  1.00  0.00           H  
ATOM   4336  HB2 PRO A 281      26.907  85.235 117.280  1.00  0.00           H  
ATOM   4337  HB3 PRO A 281      26.303  83.588 116.927  1.00  0.00           H  
ATOM   4338  HG2 PRO A 281      25.067  85.551 118.779  1.00  0.00           H  
ATOM   4339  HG3 PRO A 281      24.235  84.695 117.525  1.00  0.00           H  
ATOM   4340  HD2 PRO A 281      23.941  83.699 119.773  1.00  0.00           H  
ATOM   4341  HD3 PRO A 281      24.507  82.499 118.466  1.00  0.00           H  
ATOM   4342  N   CYS A 282      29.016  85.202 119.315  1.00  0.00           N  
ATOM   4343  CA  CYS A 282      29.911  86.355 119.625  1.00  0.00           C  
ATOM   4344  C   CYS A 282      29.508  87.663 118.930  1.00  0.00           C  
ATOM   4345  O   CYS A 282      29.676  88.667 119.605  1.00  0.00           O  
ATOM   4346  CB  CYS A 282      31.317  85.950 119.095  1.00  0.00           C  
ATOM   4347  SG  CYS A 282      32.601  87.254 119.066  1.00  0.00           S  
ATOM   4348  H   CYS A 282      29.346  84.652 118.535  1.00  0.00           H  
ATOM   4349  HA  CYS A 282      29.831  86.563 120.692  1.00  0.00           H  
ATOM   4350  HB2 CYS A 282      31.746  85.237 119.799  1.00  0.00           H  
ATOM   4351  HB3 CYS A 282      31.187  85.445 118.138  1.00  0.00           H  
ATOM   4352  HG  CYS A 282      32.095  88.205 118.274  1.00  0.00           H  
ATOM   4353  N   TYR A 283      29.011  87.610 117.671  1.00  0.00           N  
ATOM   4354  CA  TYR A 283      28.528  88.749 116.870  1.00  0.00           C  
ATOM   4355  C   TYR A 283      27.188  88.572 116.206  1.00  0.00           C  
ATOM   4356  O   TYR A 283      26.827  87.558 115.655  1.00  0.00           O  
ATOM   4357  CB  TYR A 283      29.533  89.051 115.723  1.00  0.00           C  
ATOM   4358  CG  TYR A 283      30.959  89.485 116.173  1.00  0.00           C  
ATOM   4359  CD1 TYR A 283      32.051  88.641 115.813  1.00  0.00           C  
ATOM   4360  CD2 TYR A 283      31.160  90.557 117.100  1.00  0.00           C  
ATOM   4361  CE1 TYR A 283      33.336  88.994 116.216  1.00  0.00           C  
ATOM   4362  CE2 TYR A 283      32.461  90.861 117.568  1.00  0.00           C  
ATOM   4363  CZ  TYR A 283      33.524  90.088 117.104  1.00  0.00           C  
ATOM   4364  OH  TYR A 283      34.747  90.422 117.513  1.00  0.00           O  
ATOM   4365  H   TYR A 283      28.805  86.670 117.365  1.00  0.00           H  
ATOM   4366  HA  TYR A 283      28.475  89.590 117.562  1.00  0.00           H  
ATOM   4367  HB2 TYR A 283      29.629  88.172 115.086  1.00  0.00           H  
ATOM   4368  HB3 TYR A 283      29.022  89.813 115.135  1.00  0.00           H  
ATOM   4369  HD1 TYR A 283      31.845  87.726 115.278  1.00  0.00           H  
ATOM   4370  HD2 TYR A 283      30.316  91.118 117.475  1.00  0.00           H  
ATOM   4371  HE1 TYR A 283      34.155  88.360 115.909  1.00  0.00           H  
ATOM   4372  HE2 TYR A 283      32.689  91.656 118.263  1.00  0.00           H  
ATOM   4373  HH  TYR A 283      34.706  91.207 118.063  1.00  0.00           H  
ATOM   4374  N   PHE A 284      26.416  89.618 116.408  1.00  0.00           N  
ATOM   4375  CA  PHE A 284      25.093  89.673 115.848  1.00  0.00           C  
ATOM   4376  C   PHE A 284      25.206  90.540 114.577  1.00  0.00           C  
ATOM   4377  O   PHE A 284      25.844  91.609 114.649  1.00  0.00           O  
ATOM   4378  CB  PHE A 284      24.150  90.282 116.952  1.00  0.00           C  
ATOM   4379  CG  PHE A 284      23.676  89.396 118.044  1.00  0.00           C  
ATOM   4380  CD1 PHE A 284      23.541  89.901 119.325  1.00  0.00           C  
ATOM   4381  CD2 PHE A 284      23.213  88.114 117.746  1.00  0.00           C  
ATOM   4382  CE1 PHE A 284      22.970  89.054 120.329  1.00  0.00           C  
ATOM   4383  CE2 PHE A 284      22.841  87.241 118.773  1.00  0.00           C  
ATOM   4384  CZ  PHE A 284      22.830  87.696 120.118  1.00  0.00           C  
ATOM   4385  H   PHE A 284      26.786  90.469 116.808  1.00  0.00           H  
ATOM   4386  HA  PHE A 284      24.724  88.670 115.632  1.00  0.00           H  
ATOM   4387  HB2 PHE A 284      24.770  91.095 117.327  1.00  0.00           H  
ATOM   4388  HB3 PHE A 284      23.244  90.657 116.477  1.00  0.00           H  
ATOM   4389  HD1 PHE A 284      23.692  90.955 119.504  1.00  0.00           H  
ATOM   4390  HD2 PHE A 284      23.203  87.813 116.709  1.00  0.00           H  
ATOM   4391  HE1 PHE A 284      22.851  89.496 121.307  1.00  0.00           H  
ATOM   4392  HE2 PHE A 284      22.631  86.220 118.492  1.00  0.00           H  
ATOM   4393  HZ  PHE A 284      22.585  87.110 120.992  1.00  0.00           H  
ATOM   4394  N   ILE A 285      24.735  90.083 113.416  1.00  0.00           N  
ATOM   4395  CA  ILE A 285      24.954  90.629 112.077  1.00  0.00           C  
ATOM   4396  C   ILE A 285      23.596  90.903 111.394  1.00  0.00           C  
ATOM   4397  O   ILE A 285      22.965  89.930 110.947  1.00  0.00           O  
ATOM   4398  CB  ILE A 285      25.886  89.729 111.231  1.00  0.00           C  
ATOM   4399  CG1 ILE A 285      27.239  89.537 112.003  1.00  0.00           C  
ATOM   4400  CG2 ILE A 285      26.097  90.516 109.864  1.00  0.00           C  
ATOM   4401  CD1 ILE A 285      28.048  88.326 111.435  1.00  0.00           C  
ATOM   4402  H   ILE A 285      24.171  89.246 113.373  1.00  0.00           H  
ATOM   4403  HA  ILE A 285      25.482  91.579 112.162  1.00  0.00           H  
ATOM   4404  HB  ILE A 285      25.469  88.738 111.052  1.00  0.00           H  
ATOM   4405 HG12 ILE A 285      27.842  90.429 111.837  1.00  0.00           H  
ATOM   4406 HG13 ILE A 285      27.130  89.413 113.081  1.00  0.00           H  
ATOM   4407 HG21 ILE A 285      26.882  90.118 109.221  1.00  0.00           H  
ATOM   4408 HG22 ILE A 285      25.209  90.457 109.236  1.00  0.00           H  
ATOM   4409 HG23 ILE A 285      26.407  91.526 110.130  1.00  0.00           H  
ATOM   4410 HD11 ILE A 285      28.194  88.566 110.382  1.00  0.00           H  
ATOM   4411 HD12 ILE A 285      29.064  88.193 111.809  1.00  0.00           H  
ATOM   4412 HD13 ILE A 285      27.510  87.381 111.504  1.00  0.00           H  
ATOM   4413  N   HID A 286      23.160  92.182 111.219  1.00  0.00           N  
ATOM   4414  CA  HID A 286      22.026  92.664 110.433  1.00  0.00           C  
ATOM   4415  C   HID A 286      22.335  92.946 108.983  1.00  0.00           C  
ATOM   4416  O   HID A 286      23.373  93.542 108.621  1.00  0.00           O  
ATOM   4417  CB  HID A 286      21.568  94.010 111.126  1.00  0.00           C  
ATOM   4418  CG  HID A 286      21.098  93.858 112.519  1.00  0.00           C  
ATOM   4419  CD2 HID A 286      21.916  93.745 113.579  1.00  0.00           C  
ATOM   4420  ND1 HID A 286      19.833  93.656 112.995  1.00  0.00           N  
ATOM   4421  CE1 HID A 286      19.965  93.348 114.273  1.00  0.00           C  
ATOM   4422  NE2 HID A 286      21.207  93.374 114.740  1.00  0.00           N  
ATOM   4423  H   HID A 286      23.880  92.838 111.481  1.00  0.00           H  
ATOM   4424  HA  HID A 286      21.188  91.975 110.555  1.00  0.00           H  
ATOM   4425  HB2 HID A 286      22.299  94.819 111.155  1.00  0.00           H  
ATOM   4426  HB3 HID A 286      20.740  94.400 110.534  1.00  0.00           H  
ATOM   4427  HD1 HID A 286      18.957  93.637 112.491  1.00  0.00           H  
ATOM   4428  HD2 HID A 286      22.991  93.825 113.508  1.00  0.00           H  
ATOM   4429  HE1 HID A 286      19.243  93.042 115.017  1.00  0.00           H  
ATOM   4430  N   VAL A 287      21.334  92.606 108.091  1.00  0.00           N  
ATOM   4431  CA  VAL A 287      21.431  92.921 106.684  1.00  0.00           C  
ATOM   4432  C   VAL A 287      20.156  93.540 106.186  1.00  0.00           C  
ATOM   4433  O   VAL A 287      19.149  92.851 106.130  1.00  0.00           O  
ATOM   4434  CB  VAL A 287      21.962  91.688 105.748  1.00  0.00           C  
ATOM   4435  CG1 VAL A 287      21.319  90.353 106.056  1.00  0.00           C  
ATOM   4436  CG2 VAL A 287      21.836  92.055 104.297  1.00  0.00           C  
ATOM   4437  H   VAL A 287      20.627  91.952 108.394  1.00  0.00           H  
ATOM   4438  HA  VAL A 287      22.184  93.699 106.565  1.00  0.00           H  
ATOM   4439  HB  VAL A 287      23.027  91.619 105.968  1.00  0.00           H  
ATOM   4440 HG11 VAL A 287      20.257  90.517 105.876  1.00  0.00           H  
ATOM   4441 HG12 VAL A 287      21.589  89.516 105.414  1.00  0.00           H  
ATOM   4442 HG13 VAL A 287      21.412  90.102 107.113  1.00  0.00           H  
ATOM   4443 HG21 VAL A 287      22.243  93.057 104.167  1.00  0.00           H  
ATOM   4444 HG22 VAL A 287      22.448  91.496 103.589  1.00  0.00           H  
ATOM   4445 HG23 VAL A 287      20.764  92.119 104.109  1.00  0.00           H  
ATOM   4446  N   LEU A 288      20.127  94.810 105.798  1.00  0.00           N  
ATOM   4447  CA  LEU A 288      18.969  95.427 105.257  1.00  0.00           C  
ATOM   4448  C   LEU A 288      19.073  95.519 103.740  1.00  0.00           C  
ATOM   4449  O   LEU A 288      20.085  96.123 103.279  1.00  0.00           O  
ATOM   4450  CB  LEU A 288      18.831  96.793 105.889  1.00  0.00           C  
ATOM   4451  CG  LEU A 288      18.756  96.814 107.440  1.00  0.00           C  
ATOM   4452  CD1 LEU A 288      19.805  97.678 108.030  1.00  0.00           C  
ATOM   4453  CD2 LEU A 288      17.346  97.167 107.897  1.00  0.00           C  
ATOM   4454  H   LEU A 288      21.057  95.202 105.784  1.00  0.00           H  
ATOM   4455  HA  LEU A 288      18.069  94.843 105.447  1.00  0.00           H  
ATOM   4456  HB2 LEU A 288      19.636  97.466 105.595  1.00  0.00           H  
ATOM   4457  HB3 LEU A 288      17.914  97.206 105.469  1.00  0.00           H  
ATOM   4458  HG  LEU A 288      18.918  95.838 107.896  1.00  0.00           H  
ATOM   4459 HD11 LEU A 288      20.759  97.504 107.530  1.00  0.00           H  
ATOM   4460 HD12 LEU A 288      19.567  98.742 108.038  1.00  0.00           H  
ATOM   4461 HD13 LEU A 288      20.031  97.370 109.051  1.00  0.00           H  
ATOM   4462 HD21 LEU A 288      16.603  96.557 107.385  1.00  0.00           H  
ATOM   4463 HD22 LEU A 288      17.191  96.953 108.954  1.00  0.00           H  
ATOM   4464 HD23 LEU A 288      17.314  98.227 107.643  1.00  0.00           H  
ATOM   4465  N   LYS A 289      18.062  95.220 102.916  1.00  0.00           N  
ATOM   4466  CA  LYS A 289      17.941  95.625 101.513  1.00  0.00           C  
ATOM   4467  C   LYS A 289      16.956  96.799 101.470  1.00  0.00           C  
ATOM   4468  O   LYS A 289      15.777  96.575 101.658  1.00  0.00           O  
ATOM   4469  CB  LYS A 289      17.477  94.424 100.596  1.00  0.00           C  
ATOM   4470  CG  LYS A 289      17.562  94.927  99.147  1.00  0.00           C  
ATOM   4471  CD  LYS A 289      16.666  94.291  98.125  1.00  0.00           C  
ATOM   4472  CE  LYS A 289      15.182  94.153  98.421  1.00  0.00           C  
ATOM   4473  NZ  LYS A 289      14.520  95.480  98.215  1.00  0.00           N1+
ATOM   4474  H   LYS A 289      17.245  94.757 103.287  1.00  0.00           H  
ATOM   4475  HA  LYS A 289      18.909  95.952 101.132  1.00  0.00           H  
ATOM   4476  HB2 LYS A 289      18.080  93.534 100.773  1.00  0.00           H  
ATOM   4477  HB3 LYS A 289      16.438  94.180 100.822  1.00  0.00           H  
ATOM   4478  HG2 LYS A 289      17.340  95.993  99.095  1.00  0.00           H  
ATOM   4479  HG3 LYS A 289      18.601  94.728  98.882  1.00  0.00           H  
ATOM   4480  HD2 LYS A 289      16.877  94.776  97.172  1.00  0.00           H  
ATOM   4481  HD3 LYS A 289      17.032  93.266  98.066  1.00  0.00           H  
ATOM   4482  HE2 LYS A 289      14.835  93.447  97.665  1.00  0.00           H  
ATOM   4483  HE3 LYS A 289      14.915  93.627  99.337  1.00  0.00           H  
ATOM   4484  HZ1 LYS A 289      14.848  96.256  98.772  1.00  0.00           H  
ATOM   4485  HZ2 LYS A 289      14.689  95.740  97.254  1.00  0.00           H  
ATOM   4486  HZ3 LYS A 289      13.512  95.511  98.254  1.00  0.00           H  
ATOM   4487  N   LYS A 290      17.445  98.026 101.120  1.00  0.00           N  
ATOM   4488  CA  LYS A 290      16.579  99.209 100.959  1.00  0.00           C  
ATOM   4489  C   LYS A 290      15.445  98.975  99.917  1.00  0.00           C  
ATOM   4490  O   LYS A 290      15.474  98.024  99.125  1.00  0.00           O  
ATOM   4491  CB  LYS A 290      17.462 100.358 100.614  1.00  0.00           C  
ATOM   4492  CG  LYS A 290      17.097 101.750 101.188  1.00  0.00           C  
ATOM   4493  CD  LYS A 290      18.211 102.681 100.733  1.00  0.00           C  
ATOM   4494  CE  LYS A 290      17.725 104.128 101.091  1.00  0.00           C  
ATOM   4495  NZ  LYS A 290      18.667 105.189 100.688  1.00  0.00           N1+
ATOM   4496  H   LYS A 290      18.439  98.108 100.960  1.00  0.00           H  
ATOM   4497  HA  LYS A 290      16.001  99.387 101.866  1.00  0.00           H  
ATOM   4498  HB2 LYS A 290      18.459 100.116 100.982  1.00  0.00           H  
ATOM   4499  HB3 LYS A 290      17.464 100.495  99.532  1.00  0.00           H  
ATOM   4500  HG2 LYS A 290      16.134 102.048 100.775  1.00  0.00           H  
ATOM   4501  HG3 LYS A 290      17.065 101.734 102.279  1.00  0.00           H  
ATOM   4502  HD2 LYS A 290      19.203 102.474 101.135  1.00  0.00           H  
ATOM   4503  HD3 LYS A 290      18.341 102.580  99.656  1.00  0.00           H  
ATOM   4504  HE2 LYS A 290      16.774 104.209 100.566  1.00  0.00           H  
ATOM   4505  HE3 LYS A 290      17.561 104.167 102.167  1.00  0.00           H  
ATOM   4506  HZ1 LYS A 290      18.808 105.239  99.688  1.00  0.00           H  
ATOM   4507  HZ2 LYS A 290      18.413 106.119 100.988  1.00  0.00           H  
ATOM   4508  HZ3 LYS A 290      19.609 105.048 101.023  1.00  0.00           H  
ATOM   4509  N   THR A 291      14.459  99.887  99.881  1.00  0.00           N  
ATOM   4510  CA  THR A 291      13.450  99.999  98.815  1.00  0.00           C  
ATOM   4511  C   THR A 291      13.980 100.150  97.417  1.00  0.00           C  
ATOM   4512  O   THR A 291      14.893 100.938  97.248  1.00  0.00           O  
ATOM   4513  CB  THR A 291      12.523 101.202  99.181  1.00  0.00           C  
ATOM   4514  CG2 THR A 291      11.659 101.011 100.434  1.00  0.00           C  
ATOM   4515  OG1 THR A 291      13.216 102.444  99.352  1.00  0.00           O  
ATOM   4516  H   THR A 291      14.396 100.489 100.690  1.00  0.00           H  
ATOM   4517  HA  THR A 291      12.851  99.090  98.842  1.00  0.00           H  
ATOM   4518  HB  THR A 291      11.879 101.350  98.312  1.00  0.00           H  
ATOM   4519  HG1 THR A 291      13.470 102.717  98.467  1.00  0.00           H  
ATOM   4520 HG21 THR A 291      10.876 101.767 100.463  1.00  0.00           H  
ATOM   4521 HG22 THR A 291      11.241 100.007 100.364  1.00  0.00           H  
ATOM   4522 HG23 THR A 291      12.252 101.035 101.349  1.00  0.00           H  
ATOM   4523  N   GLY A 292      13.416  99.456  96.375  1.00  0.00           N  
ATOM   4524  CA  GLY A 292      13.851  99.542  94.963  1.00  0.00           C  
ATOM   4525  C   GLY A 292      12.849  98.922  93.917  1.00  0.00           C  
ATOM   4526  O   GLY A 292      11.670  98.750  94.239  1.00  0.00           O  
ATOM   4527  OXT GLY A 292      13.313  98.738  92.777  1.00  0.00           O1-
ATOM   4528  H   GLY A 292      12.660  98.792  96.471  1.00  0.00           H  
ATOM   4529  HA2 GLY A 292      13.991 100.594  94.715  1.00  0.00           H  
ATOM   4530  HA3 GLY A 292      14.857  99.144  94.830  1.00  0.00           H  
ATOM   4531  N   ACT A 294      37.436  92.476 121.458  1.00  0.00           N  
ATOM   4532  CA  ACT A 294      36.938  93.237 120.280  1.00  0.00           C  
ATOM   4533  C   ACT A 294      35.482  93.166 119.805  1.00  0.00           C  
ATOM   4534  O   ACT A 294      34.844  94.202 119.422  1.00  0.00           O  
ATOM   4535  OXT ACT A 294      34.988  92.078 119.560  1.00  0.00           O1-
ATOM   4536  H1  ACT A 294      37.476  92.930 119.376  1.00  0.00           H  
ATOM   4537  H3  ACT A 294      37.145  94.300 120.449  1.00  0.00           H  
ATOM   4538  H01 ACT A 294      36.751  92.666 122.187  1.00  0.00           H  
ATOM   4539  H02 ACT A 294      37.158  91.525 121.219  1.00  0.00           H  
ATOM   4540  CA' SAM A 293      37.850  96.561 110.198  1.00  0.00           C  
ATOM   4541  CB  SAM A 293      37.663  97.736 111.198  1.00  0.00           C  
ATOM   4542  CG  SAM A 293      36.906  97.523 112.543  1.00  0.00           C  
ATOM   4543  SD  SAM A 293      37.644  98.490 113.947  1.00  0.00           S  
ATOM   4544  CE  SAM A 293      36.637  97.684 115.253  1.00  0.00           C  
ATOM   4545  C5' SAM A 293      36.441  99.879 113.832  1.00  0.00           C  
ATOM   4546  C4' SAM A 293      36.807 100.950 112.742  1.00  0.00           C  
ATOM   4547  O4' SAM A 293      35.797 101.996 112.841  1.00  0.00           O  
ATOM   4548  C3' SAM A 293      38.210 101.554 113.052  1.00  0.00           C  
ATOM   4549  O3' SAM A 293      39.198 101.380 112.003  1.00  0.00           O  
ATOM   4550  C2' SAM A 293      37.889 103.081 113.261  1.00  0.00           C  
ATOM   4551  O2' SAM A 293      39.028 103.932 112.966  1.00  0.00           O  
ATOM   4552  C1' SAM A 293      36.465 103.261 112.626  1.00  0.00           C  
ATOM   4553  OXT SAM A 293      37.590  94.337 110.694  1.00  0.00           O  
ATOM   4554  N1  SAM A 293      33.573 107.369 111.616  1.00  0.00           N  
ATOM   4555  C2  SAM A 293      34.152 106.456 110.818  1.00  0.00           C  
ATOM   4556  N3  SAM A 293      34.810 105.382 111.216  1.00  0.00           N  
ATOM   4557  C4  SAM A 293      35.025 105.291 112.516  1.00  0.00           C  
ATOM   4558  C5  SAM A 293      34.580 106.175 113.459  1.00  0.00           C  
ATOM   4559  C6  SAM A 293      33.820 107.228 112.911  1.00  0.00           C  
ATOM   4560  N6  SAM A 293      33.366 108.236 113.601  1.00  0.00           N  
ATOM   4561  N7  SAM A 293      34.890 105.892 114.712  1.00  0.00           N  
ATOM   4562  C8  SAM A 293      35.532 104.701 114.606  1.00  0.00           C  
ATOM   4563  N9  SAM A 293      35.635 104.326 113.237  1.00  0.00           N  
ATOM   4564  C'  SAM A 293      38.336  95.337 110.825  1.00  0.00           C  
ATOM   4565  N'  SAM A 293      36.659  96.403 109.112  1.00  0.00           N  
ATOM   4566  O'  SAM A 293      39.409  95.350 111.427  1.00  0.00           O  
ATOM   4567 HN61 SAM A 293      33.157 108.123 114.586  1.00  0.00           H  
ATOM   4568 HN62 SAM A 293      32.870 108.925 113.051  1.00  0.00           H  
ATOM   4569  HA  SAM A 293      38.768  96.785 109.651  1.00  0.00           H  
ATOM   4570  HB1 SAM A 293      37.134  98.499 110.615  1.00  0.00           H  
ATOM   4571  HB2 SAM A 293      38.649  98.141 111.455  1.00  0.00           H  
ATOM   4572  HG1 SAM A 293      37.019  96.479 112.862  1.00  0.00           H  
ATOM   4573  HG2 SAM A 293      35.840  97.680 112.343  1.00  0.00           H  
ATOM   4574  HE1 SAM A 293      36.886  98.133 116.222  1.00  0.00           H  
ATOM   4575  HE2 SAM A 293      36.909  96.625 115.343  1.00  0.00           H  
ATOM   4576  HE3 SAM A 293      35.545  97.738 115.164  1.00  0.00           H  
ATOM   4577 HO2' SAM A 293      38.971 104.037 112.000  1.00  0.00           H  
ATOM   4578 HO3' SAM A 293      38.972 101.995 111.284  1.00  0.00           H  
ATOM   4579  H01 SAM A 293      35.956 104.035 115.346  1.00  0.00           H  
ATOM   4580  H02 SAM A 293      36.900 100.519 111.738  1.00  0.00           H  
ATOM   4581  H03 SAM A 293      38.557 101.147 114.009  1.00  0.00           H  
ATOM   4582  H04 SAM A 293      37.664 103.229 114.324  1.00  0.00           H  
ATOM   4583  H05 SAM A 293      36.570 103.480 111.557  1.00  0.00           H  
ATOM   4584  H06 SAM A 293      34.098 106.664 109.751  1.00  0.00           H  
ATOM   4585  H07 SAM A 293      36.481  97.267 108.577  1.00  0.00           H  
ATOM   4586  H08 SAM A 293      35.720  96.182 109.473  1.00  0.00           H  
ATOM   4587  H09 SAM A 293      36.839  95.644 108.439  1.00  0.00           H  
ATOM   4588 H5'1 SAM A 293      36.378 100.380 114.806  1.00  0.00           H  
ATOM   4589 H5'2 SAM A 293      35.395  99.565 113.724  1.00  0.00           H  
END
