# Supplementary material for: Computational Investigation of GNMT-Catalyzed Methyl Transfer Reaction: Integrating MD, QM, and ML Approaches
Source: J Comput Chem. Author manuscript; Available in PMC 2026 Jun 29. (PMC13312424; doi:10.1002/jcc.70434)
Supplement: SI-3 [file NIHMS2188582-supplement-SI-3.zip › MD-frame-pdbs/clustering-P2-45992.pdb]

ATOM      1  N   VAL A   1      61.763  52.219  54.028  1.00  0.00           N0.      0
ATOM      2  H1  VAL A   1      61.810  53.002  54.665  1.00  0.00           H0.      0
ATOM      3  H2  VAL A   1      61.699  52.532  53.070  1.00  0.00           H0.      0
ATOM      4  H3  VAL A   1      62.571  51.656  54.254  1.00  0.00           H0.      0
ATOM      5  CA  VAL A   1      60.472  51.417  54.300  1.00  0.00           C0.      0
ATOM      6  HA  VAL A   1      59.636  52.116  54.265  1.00  0.00           H0.      0
ATOM      7  CB  VAL A   1      60.262  50.475  53.126  1.00  0.00           C0.      0
ATOM      8  HB  VAL A   1      61.188  49.915  52.998  1.00  0.00           H0.      0
ATOM      9  CG1 VAL A   1      59.002  49.493  53.237  1.00  0.00           C0.      0
ATOM     10 HG11 VAL A   1      58.121  50.134  53.261  1.00  0.00           H0.      0
ATOM     11 HG12 VAL A   1      58.952  48.775  52.418  1.00  0.00           H0.      0
ATOM     12 HG13 VAL A   1      59.074  48.869  54.127  1.00  0.00           H0.      0
ATOM     13  CG2 VAL A   1      59.918  51.284  51.853  1.00  0.00           C0.      0
ATOM     14 HG21 VAL A   1      59.398  50.703  51.091  1.00  0.00           H0.      0
ATOM     15 HG22 VAL A   1      59.271  52.108  52.152  1.00  0.00           H0.      0
ATOM     16 HG23 VAL A   1      60.791  51.644  51.310  1.00  0.00           H0.      0
ATOM     17  C   VAL A   1      60.533  50.710  55.619  1.00  0.00           C0.      0
ATOM     18  O   VAL A   1      61.434  50.027  55.932  1.00  0.00           O0.      0
ATOM     19  N   ASP A   2      59.555  50.956  56.490  1.00  0.00           N0.      0
ATOM     20  H   ASP A   2      58.988  51.717  56.143  1.00  0.00           H0.      0
ATOM     21  CA  ASP A   2      59.367  50.214  57.728  1.00  0.00           C0.      0
ATOM     22  HA  ASP A   2      59.600  49.174  57.500  1.00  0.00           H0.      0
ATOM     23  CB  ASP A   2      60.350  50.708  58.795  1.00  0.00           C0.      0
ATOM     24  HB2 ASP A   2      60.171  50.077  59.666  1.00  0.00           H0.      0
ATOM     25  HB3 ASP A   2      61.346  50.492  58.407  1.00  0.00           H0.      0
ATOM     26  CG  ASP A   2      60.262  52.168  59.156  1.00  0.00           C0.      0
ATOM     27  OD1 ASP A   2      59.229  52.583  59.777  1.00  0.00           O0.      0
ATOM     28  OD2 ASP A   2      61.185  52.919  58.748  1.00  0.00           O0.      0
ATOM     29  C   ASP A   2      57.967  50.207  58.253  1.00  0.00           C0.      0
ATOM     30  O   ASP A   2      57.545  49.171  58.852  1.00  0.00           O0.      0
ATOM     31  N   SER A   3      57.118  51.274  58.020  1.00  0.00           N0.      0
ATOM     32  H   SER A   3      57.453  51.975  57.374  1.00  0.00           H0.      0
ATOM     33  CA  SER A   3      55.764  51.240  58.535  1.00  0.00           C0.      0
ATOM     34  HA  SER A   3      55.194  50.360  58.237  1.00  0.00           H0.      0
ATOM     35  CB  SER A   3      55.663  51.361  60.087  1.00  0.00           C0.      0
ATOM     36  HB2 SER A   3      56.340  50.722  60.654  1.00  0.00           H0.      0
ATOM     37  HB3 SER A   3      55.802  52.377  60.457  1.00  0.00           H0.      0
ATOM     38  OG  SER A   3      54.334  50.976  60.442  1.00  0.00           O0.      0
ATOM     39  HG  SER A   3      54.356  50.904  61.399  1.00  0.00           H0.      0
ATOM     40  C   SER A   3      55.043  52.463  57.923  1.00  0.00           C0.      0
ATOM     41  O   SER A   3      55.496  53.594  57.899  1.00  0.00           O0.      0
ATOM     42  N   VAL A   4      53.754  52.289  57.527  1.00  0.00           N0.      0
ATOM     43  H   VAL A   4      53.290  51.401  57.654  1.00  0.00           H0.      0
ATOM     44  CA  VAL A   4      52.822  53.443  57.379  1.00  0.00           C0.      0
ATOM     45  HA  VAL A   4      53.282  54.146  56.684  1.00  0.00           H0.      0
ATOM     46  CB  VAL A   4      51.517  52.983  56.647  1.00  0.00           C0.      0
ATOM     47  HB  VAL A   4      51.860  52.152  56.031  1.00  0.00           H0.      0
ATOM     48  CG1 VAL A   4      50.470  52.362  57.573  1.00  0.00           C0.      0
ATOM     49 HG11 VAL A   4      49.571  52.033  57.052  1.00  0.00           H0.      0
ATOM     50 HG12 VAL A   4      50.915  51.472  58.017  1.00  0.00           H0.      0
ATOM     51 HG13 VAL A   4      50.112  53.014  58.371  1.00  0.00           H0.      0
ATOM     52  CG2 VAL A   4      50.984  54.060  55.739  1.00  0.00           C0.      0
ATOM     53 HG21 VAL A   4      51.830  54.525  55.232  1.00  0.00           H0.      0
ATOM     54 HG22 VAL A   4      50.107  53.709  55.195  1.00  0.00           H0.      0
ATOM     55 HG23 VAL A   4      50.542  54.863  56.330  1.00  0.00           H0.      0
ATOM     56  C   VAL A   4      52.497  54.164  58.713  1.00  0.00           C0.      0
ATOM     57  O   VAL A   4      52.220  55.381  58.742  1.00  0.00           O0.      0
ATOM     58  N   TYR A   5      52.527  53.462  59.837  1.00  0.00           N0.      0
ATOM     59  H   TYR A   5      52.406  52.470  59.691  1.00  0.00           H0.      0
ATOM     60  CA  TYR A   5      52.219  54.032  61.125  1.00  0.00           C0.      0
ATOM     61  HA  TYR A   5      51.337  54.668  61.044  1.00  0.00           H0.      0
ATOM     62  CB  TYR A   5      51.813  52.843  62.082  1.00  0.00           C0.      0
ATOM     63  HB2 TYR A   5      52.657  52.172  62.241  1.00  0.00           H0.      0
ATOM     64  HB3 TYR A   5      51.457  53.225  63.039  1.00  0.00           H0.      0
ATOM     65  CG  TYR A   5      50.652  52.008  61.597  1.00  0.00           C0.      0
ATOM     66  CD1 TYR A   5      50.926  50.707  61.146  1.00  0.00           C0.      0
ATOM     67  HD1 TYR A   5      51.963  50.404  61.131  1.00  0.00           H0.      0
ATOM     68  CE1 TYR A   5      49.942  49.978  60.513  1.00  0.00           C0.      0
ATOM     69  HE1 TYR A   5      50.172  48.993  60.136  1.00  0.00           H0.      0
ATOM     70  CZ  TYR A   5      48.629  50.511  60.367  1.00  0.00           C0.      0
ATOM     71  OH  TYR A   5      47.624  49.829  59.826  1.00  0.00           O0.      0
ATOM     72  HH  TYR A   5      46.768  49.970  60.237  1.00  0.00           H0.      0
ATOM     73  CE2 TYR A   5      48.431  51.810  60.824  1.00  0.00           C0.      0
ATOM     74  HE2 TYR A   5      47.465  52.265  60.660  1.00  0.00           H0.      0
ATOM     75  CD2 TYR A   5      49.448  52.581  61.425  1.00  0.00           C0.      0
ATOM     76  HD2 TYR A   5      49.216  53.614  61.641  1.00  0.00           H0.      0
ATOM     77  C   TYR A   5      53.349  54.891  61.762  1.00  0.00           C0.      0
ATOM     78  O   TYR A   5      53.172  55.415  62.827  1.00  0.00           O0.      0
ATOM     79  N   ARG A   6      54.509  54.975  61.089  1.00  0.00           N0.      0
ATOM     80  H   ARG A   6      54.601  54.494  60.206  1.00  0.00           H0.      0
ATOM     81  CA  ARG A   6      55.455  56.108  61.221  1.00  0.00           C0.      0
ATOM     82  HA  ARG A   6      55.691  56.082  62.285  1.00  0.00           H0.      0
ATOM     83  CB  ARG A   6      56.771  55.900  60.384  1.00  0.00           C0.      0
ATOM     84  HB2 ARG A   6      56.941  54.827  60.299  1.00  0.00           H0.      0
ATOM     85  HB3 ARG A   6      56.611  56.250  59.364  1.00  0.00           H0.      0
ATOM     86  CG  ARG A   6      58.025  56.625  60.877  1.00  0.00           C0.      0
ATOM     87  HG2 ARG A   6      57.720  57.669  60.804  1.00  0.00           H0.      0
ATOM     88  HG3 ARG A   6      58.121  56.294  61.911  1.00  0.00           H0.      0
ATOM     89  CD  ARG A   6      59.274  56.208  60.107  1.00  0.00           C0.      0
ATOM     90  HD2 ARG A   6      60.104  56.714  60.599  1.00  0.00           H0.      0
ATOM     91  HD3 ARG A   6      59.404  55.126  60.130  1.00  0.00           H0.      0
ATOM     92  NE  ARG A   6      59.115  56.631  58.656  1.00  0.00           N0.      0
ATOM     93  HE  ARG A   6      59.179  57.630  58.519  1.00  0.00           H0.      0
ATOM     94  CZ  ARG A   6      58.895  55.853  57.664  1.00  0.00           C0.      0
ATOM     95  NH1 ARG A   6      58.814  56.442  56.498  1.00  0.00           N0.      0
ATOM     96 HH11 ARG A   6      58.815  57.448  56.416  1.00  0.00           H0.      0
ATOM     97 HH12 ARG A   6      58.636  55.798  55.740  1.00  0.00           H0.      0
ATOM     98  NH2 ARG A   6      58.806  54.519  57.745  1.00  0.00           N0.      0
ATOM     99 HH21 ARG A   6      59.147  54.059  58.577  1.00  0.00           H0.      0
ATOM    100 HH22 ARG A   6      58.707  54.016  56.874  1.00  0.00           H0.      0
ATOM    101  C   ARG A   6      54.847  57.482  61.013  1.00  0.00           C0.      0
ATOM    102  O   ARG A   6      55.379  58.490  61.534  1.00  0.00           O0.      0
ATOM    103  N   THR A   7      53.670  57.499  60.282  1.00  0.00           N0.      0
ATOM    104  H   THR A   7      53.508  56.686  59.704  1.00  0.00           H0.      0
ATOM    105  CA  THR A   7      52.890  58.732  60.022  1.00  0.00           C0.      0
ATOM    106  HA  THR A   7      53.291  59.458  60.729  1.00  0.00           H0.      0
ATOM    107  CB  THR A   7      53.199  59.237  58.652  1.00  0.00           C0.      0
ATOM    108  HB  THR A   7      52.568  60.060  58.316  1.00  0.00           H0.      0
ATOM    109  CG2 THR A   7      54.643  59.730  58.475  1.00  0.00           C0.      0
ATOM    110 HG21 THR A   7      54.789  60.155  57.482  1.00  0.00           H0.      0
ATOM    111 HG22 THR A   7      54.734  60.472  59.269  1.00  0.00           H0.      0
ATOM    112 HG23 THR A   7      55.305  58.888  58.678  1.00  0.00           H0.      0
ATOM    113  OG1 THR A   7      52.988  58.205  57.660  1.00  0.00           O0.      0
ATOM    114  HG1 THR A   7      53.624  57.487  57.702  1.00  0.00           H0.      0
ATOM    115  C   THR A   7      51.416  58.660  60.408  1.00  0.00           C0.      0
ATOM    116  O   THR A   7      50.805  59.613  60.915  1.00  0.00           O0.      0
ATOM    117  N   ARG A   8      50.738  57.510  60.080  1.00  0.00           N0.      0
ATOM    118  H   ARG A   8      51.262  56.869  59.502  1.00  0.00           H0.      0
ATOM    119  CA  ARG A   8      49.331  57.249  60.439  1.00  0.00           C0.      0
ATOM    120  HA  ARG A   8      48.738  58.155  60.313  1.00  0.00           H0.      0
ATOM    121  CB  ARG A   8      48.700  56.245  59.465  1.00  0.00           C0.      0
ATOM    122  HB2 ARG A   8      49.341  55.364  59.495  1.00  0.00           H0.      0
ATOM    123  HB3 ARG A   8      47.688  55.964  59.755  1.00  0.00           H0.      0
ATOM    124  CG  ARG A   8      48.737  56.903  58.056  1.00  0.00           C0.      0
ATOM    125  HG2 ARG A   8      49.713  56.998  57.580  1.00  0.00           H0.      0
ATOM    126  HG3 ARG A   8      48.135  56.227  57.447  1.00  0.00           H0.      0
ATOM    127  CD  ARG A   8      48.028  58.262  57.882  1.00  0.00           C0.      0
ATOM    128  HD2 ARG A   8      47.751  58.284  56.828  1.00  0.00           H0.      0
ATOM    129  HD3 ARG A   8      47.155  58.252  58.534  1.00  0.00           H0.      0
ATOM    130  NE  ARG A   8      48.930  59.447  58.145  1.00  0.00           N0.      0
ATOM    131  HE  ARG A   8      49.789  59.430  57.612  1.00  0.00           H0.      0
ATOM    132  CZ  ARG A   8      48.672  60.538  58.842  1.00  0.00           C0.      0
ATOM    133  NH1 ARG A   8      49.425  61.595  58.782  1.00  0.00           N0.      0
ATOM    134 HH11 ARG A   8      50.123  61.646  58.054  1.00  0.00           H0.      0
ATOM    135 HH12 ARG A   8      49.319  62.265  59.530  1.00  0.00           H0.      0
ATOM    136  NH2 ARG A   8      47.696  60.575  59.741  1.00  0.00           N0.      0
ATOM    137 HH21 ARG A   8      47.207  59.718  59.952  1.00  0.00           H0.      0
ATOM    138 HH22 ARG A   8      47.544  61.355  60.365  1.00  0.00           H0.      0
ATOM    139  C   ARG A   8      49.232  56.711  61.825  1.00  0.00           C0.      0
ATOM    140  O   ARG A   8      50.069  56.044  62.406  1.00  0.00           O0.      0
ATOM    141  N   SER A   9      48.045  56.863  62.367  1.00  0.00           N0.      0
ATOM    142  H   SER A   9      47.366  57.373  61.820  1.00  0.00           H0.      0
ATOM    143  CA  SER A   9      47.593  56.371  63.660  1.00  0.00           C0.      0
ATOM    144  HA  SER A   9      48.420  56.122  64.326  1.00  0.00           H0.      0
ATOM    145  CB  SER A   9      46.617  57.372  64.239  1.00  0.00           C0.      0
ATOM    146  HB2 SER A   9      45.751  57.532  63.596  1.00  0.00           H0.      0
ATOM    147  HB3 SER A   9      46.394  56.916  65.204  1.00  0.00           H0.      0
ATOM    148  OG  SER A   9      47.302  58.608  64.458  1.00  0.00           O0.      0
ATOM    149  HG  SER A   9      47.472  59.090  63.645  1.00  0.00           H0.      0
ATOM    150  C   SER A   9      46.924  54.949  63.619  1.00  0.00           C0.      0
ATOM    151  O   SER A   9      46.043  54.648  62.785  1.00  0.00           O0.      0
ATOM    152  N   LEU A  10      47.389  54.077  64.559  1.00  0.00           N0.      0
ATOM    153  H   LEU A  10      47.865  54.436  65.375  1.00  0.00           H0.      0
ATOM    154  CA  LEU A  10      46.959  52.730  64.744  1.00  0.00           C0.      0
ATOM    155  HA  LEU A  10      46.965  52.280  63.752  1.00  0.00           H0.      0
ATOM    156  CB  LEU A  10      47.956  52.003  65.619  1.00  0.00           C0.      0
ATOM    157  HB2 LEU A  10      48.367  52.715  66.334  1.00  0.00           H0.      0
ATOM    158  HB3 LEU A  10      47.450  51.224  66.189  1.00  0.00           H0.      0
ATOM    159  CG  LEU A  10      49.184  51.284  64.886  1.00  0.00           C0.      0
ATOM    160  HG  LEU A  10      49.524  52.041  64.179  1.00  0.00           H0.      0
ATOM    161  CD1 LEU A  10      50.458  51.027  65.702  1.00  0.00           C0.      0
ATOM    162 HD11 LEU A  10      51.237  50.552  65.105  1.00  0.00           H0.      0
ATOM    163 HD12 LEU A  10      50.805  51.986  66.088  1.00  0.00           H0.      0
ATOM    164 HD13 LEU A  10      50.290  50.460  66.617  1.00  0.00           H0.      0
ATOM    165  CD2 LEU A  10      48.763  49.993  64.133  1.00  0.00           C0.      0
ATOM    166 HD21 LEU A  10      48.383  49.248  64.832  1.00  0.00           H0.      0
ATOM    167 HD22 LEU A  10      47.985  50.316  63.441  1.00  0.00           H0.      0
ATOM    168 HD23 LEU A  10      49.617  49.596  63.583  1.00  0.00           H0.      0
ATOM    169  C   LEU A  10      45.521  52.616  65.324  1.00  0.00           C0.      0
ATOM    170  O   LEU A  10      45.016  53.467  66.076  1.00  0.00           O0.      0
ATOM    171  N   GLY A  11      44.785  51.583  64.839  1.00  0.00           N0.      0
ATOM    172  H   GLY A  11      45.225  50.911  64.227  1.00  0.00           H0.      0
ATOM    173  CA  GLY A  11      43.385  51.293  65.153  1.00  0.00           C0.      0
ATOM    174  HA2 GLY A  11      43.221  50.343  64.645  1.00  0.00           H0.      0
ATOM    175  HA3 GLY A  11      43.194  51.174  66.220  1.00  0.00           H0.      0
ATOM    176  C   GLY A  11      42.283  52.248  64.649  1.00  0.00           C0.      0
ATOM    177  O   GLY A  11      41.113  51.868  64.467  1.00  0.00           O0.      0
ATOM    178  N   VAL A  12      42.671  53.494  64.268  1.00  0.00           N0.      0
ATOM    179  H   VAL A  12      43.645  53.704  64.438  1.00  0.00           H0.      0
ATOM    180  CA  VAL A  12      41.745  54.487  63.703  1.00  0.00           C0.      0
ATOM    181  HA  VAL A  12      40.928  54.478  64.424  1.00  0.00           H0.      0
ATOM    182  CB  VAL A  12      42.308  55.883  63.818  1.00  0.00           C0.      0
ATOM    183  HB  VAL A  12      43.350  55.934  63.502  1.00  0.00           H0.      0
ATOM    184  CG1 VAL A  12      41.633  56.993  63.059  1.00  0.00           C0.      0
ATOM    185 HG11 VAL A  12      40.569  56.759  63.028  1.00  0.00           H0.      0
ATOM    186 HG12 VAL A  12      41.813  58.016  63.389  1.00  0.00           H0.      0
ATOM    187 HG13 VAL A  12      41.859  56.997  61.992  1.00  0.00           H0.      0
ATOM    188  CG2 VAL A  12      42.367  56.301  65.254  1.00  0.00           C0.      0
ATOM    189 HG21 VAL A  12      41.394  56.256  65.743  1.00  0.00           H0.      0
ATOM    190 HG22 VAL A  12      43.141  55.727  65.765  1.00  0.00           H0.      0
ATOM    191 HG23 VAL A  12      42.691  57.334  65.378  1.00  0.00           H0.      0
ATOM    192  C   VAL A  12      41.282  54.174  62.272  1.00  0.00           C0.      0
ATOM    193  O   VAL A  12      42.044  53.785  61.409  1.00  0.00           O0.      0
ATOM    194  N   ALA A  13      39.960  54.255  61.934  1.00  0.00           N0.      0
ATOM    195  H   ALA A  13      39.351  54.640  62.642  1.00  0.00           H0.      0
ATOM    196  CA  ALA A  13      39.273  53.969  60.620  1.00  0.00           C0.      0
ATOM    197  HA  ALA A  13      39.296  52.888  60.488  1.00  0.00           H0.      0
ATOM    198  CB  ALA A  13      37.753  54.362  60.758  1.00  0.00           C0.      0
ATOM    199  HB1 ALA A  13      37.291  54.021  61.684  1.00  0.00           H0.      0
ATOM    200  HB2 ALA A  13      37.649  55.447  60.768  1.00  0.00           H0.      0
ATOM    201  HB3 ALA A  13      37.247  53.799  59.974  1.00  0.00           H0.      0
ATOM    202  C   ALA A  13      39.971  54.654  59.440  1.00  0.00           C0.      0
ATOM    203  O   ALA A  13      40.431  55.792  59.685  1.00  0.00           O0.      0
ATOM    204  N   ALA A  14      40.152  53.929  58.315  1.00  0.00           N0.      0
ATOM    205  H   ALA A  14      39.681  53.036  58.346  1.00  0.00           H0.      0
ATOM    206  CA  ALA A  14      40.776  54.361  57.090  1.00  0.00           C0.      0
ATOM    207  HA  ALA A  14      40.735  53.538  56.376  1.00  0.00           H0.      0
ATOM    208  CB  ALA A  14      39.902  55.519  56.491  1.00  0.00           C0.      0
ATOM    209  HB1 ALA A  14      38.854  55.464  56.787  1.00  0.00           H0.      0
ATOM    210  HB2 ALA A  14      40.241  56.527  56.732  1.00  0.00           H0.      0
ATOM    211  HB3 ALA A  14      39.842  55.342  55.418  1.00  0.00           H0.      0
ATOM    212  C   ALA A  14      42.259  54.705  57.113  1.00  0.00           C0.      0
ATOM    213  O   ALA A  14      42.984  54.659  56.104  1.00  0.00           O0.      0
ATOM    214  N   GLU A  15      42.809  55.175  58.235  1.00  0.00           N0.      0
ATOM    215  H   GLU A  15      42.185  55.509  58.956  1.00  0.00           H0.      0
ATOM    216  CA  GLU A  15      44.276  55.402  58.377  1.00  0.00           C0.      0
ATOM    217  HA  GLU A  15      44.572  56.094  57.589  1.00  0.00           H0.      0
ATOM    218  CB  GLU A  15      44.557  56.148  59.663  1.00  0.00           C0.      0
ATOM    219  HB2 GLU A  15      43.940  55.735  60.462  1.00  0.00           H0.      0
ATOM    220  HB3 GLU A  15      45.630  56.053  59.832  1.00  0.00           H0.      0
ATOM    221  CG  GLU A  15      44.311  57.630  59.595  1.00  0.00           C0.      0
ATOM    222  HG2 GLU A  15      44.833  57.964  58.699  1.00  0.00           H0.      0
ATOM    223  HG3 GLU A  15      43.244  57.843  59.522  1.00  0.00           H0.      0
ATOM    224  CD  GLU A  15      44.889  58.364  60.886  1.00  0.00           C0.      0
ATOM    225  OE1 GLU A  15      44.087  59.029  61.564  1.00  0.00           O0.      0
ATOM    226  OE2 GLU A  15      46.118  58.547  60.953  1.00  0.00           O0.      0
ATOM    227  C   GLU A  15      45.038  54.048  58.430  1.00  0.00           C0.      0
ATOM    228  O   GLU A  15      46.178  53.942  58.031  1.00  0.00           O0.      0
ATOM    229  N   GLY A  16      44.481  53.000  59.042  1.00  0.00           N0.      0
ATOM    230  H   GLY A  16      43.553  53.178  59.400  1.00  0.00           H0.      0
ATOM    231  CA  GLY A  16      44.900  51.613  58.976  1.00  0.00           C0.      0
ATOM    232  HA2 GLY A  16      45.833  51.459  59.519  1.00  0.00           H0.      0
ATOM    233  HA3 GLY A  16      44.156  51.093  59.579  1.00  0.00           H0.      0
ATOM    234  C   GLY A  16      44.973  51.036  57.567  1.00  0.00           C0.      0
ATOM    235  O   GLY A  16      44.224  51.431  56.621  1.00  0.00           O0.      0
ATOM    236  N   ILE A  17      45.835  50.046  57.417  1.00  0.00           N0.      0
ATOM    237  H   ILE A  17      46.456  50.007  58.213  1.00  0.00           H0.      0
ATOM    238  CA  ILE A  17      46.099  49.143  56.257  1.00  0.00           C0.      0
ATOM    239  HA  ILE A  17      46.181  49.735  55.345  1.00  0.00           H0.      0
ATOM    240  CB  ILE A  17      47.524  48.401  56.485  1.00  0.00           C0.      0
ATOM    241  HB  ILE A  17      47.715  47.992  57.477  1.00  0.00           H0.      0
ATOM    242  CG2 ILE A  17      47.800  47.292  55.563  1.00  0.00           C0.      0
ATOM    243 HG21 ILE A  17      47.731  47.606  54.521  1.00  0.00           H0.      0
ATOM    244 HG22 ILE A  17      48.752  46.799  55.758  1.00  0.00           H0.      0
ATOM    245 HG23 ILE A  17      47.161  46.433  55.764  1.00  0.00           H0.      0
ATOM    246  CG1 ILE A  17      48.631  49.405  56.364  1.00  0.00           C0.      0
ATOM    247 HG12 ILE A  17      48.817  49.654  55.320  1.00  0.00           H0.      0
ATOM    248 HG13 ILE A  17      48.367  50.259  56.989  1.00  0.00           H0.      0
ATOM    249  CD1 ILE A  17      49.946  48.844  56.927  1.00  0.00           C0.      0
ATOM    250 HD11 ILE A  17      50.371  48.181  56.173  1.00  0.00           H0.      0
ATOM    251 HD12 ILE A  17      50.776  49.550  56.953  1.00  0.00           H0.      0
ATOM    252 HD13 ILE A  17      49.954  48.349  57.898  1.00  0.00           H0.      0
ATOM    253  C   ILE A  17      44.916  48.128  56.140  1.00  0.00           C0.      0
ATOM    254  O   ILE A  17      44.352  47.784  57.193  1.00  0.00           O0.      0
ATOM    255  N   PRO A  18      44.582  47.628  55.001  1.00  0.00           N0.      0
ATOM    256  CD  PRO A  18      44.954  48.093  53.718  1.00  0.00           C0.      0
ATOM    257  HD2 PRO A  18      45.979  47.778  53.521  1.00  0.00           H0.      0
ATOM    258  HD3 PRO A  18      44.744  49.160  53.640  1.00  0.00           H0.      0
ATOM    259  CG  PRO A  18      43.975  47.520  52.687  1.00  0.00           C0.      0
ATOM    260  HG2 PRO A  18      44.590  47.212  51.842  1.00  0.00           H0.      0
ATOM    261  HG3 PRO A  18      43.300  48.336  52.427  1.00  0.00           H0.      0
ATOM    262  CB  PRO A  18      43.348  46.352  53.442  1.00  0.00           C0.      0
ATOM    263  HB2 PRO A  18      43.847  45.448  53.094  1.00  0.00           H0.      0
ATOM    264  HB3 PRO A  18      42.298  46.242  53.172  1.00  0.00           H0.      0
ATOM    265  CA  PRO A  18      43.654  46.453  54.909  1.00  0.00           C0.      0
ATOM    266  HA  PRO A  18      42.781  46.769  55.480  1.00  0.00           H0.      0
ATOM    267  C   PRO A  18      44.153  45.175  55.560  1.00  0.00           C0.      0
ATOM    268  O   PRO A  18      45.410  44.989  55.491  1.00  0.00           O0.      0
ATOM    269  N   ASP A  19      43.279  44.256  55.934  1.00  0.00           N0.      0
ATOM    270  H   ASP A  19      42.323  44.565  56.035  1.00  0.00           H0.      0
ATOM    271  CA  ASP A  19      43.734  43.191  56.838  1.00  0.00           C0.      0
ATOM    272  HA  ASP A  19      44.195  43.567  57.751  1.00  0.00           H0.      0
ATOM    273  CB  ASP A  19      42.461  42.509  57.483  1.00  0.00           C0.      0
ATOM    274  HB2 ASP A  19      42.785  41.706  58.146  1.00  0.00           H0.      0
ATOM    275  HB3 ASP A  19      41.912  43.229  58.089  1.00  0.00           H0.      0
ATOM    276  CG  ASP A  19      41.426  41.844  56.527  1.00  0.00           C0.      0
ATOM    277  OD1 ASP A  19      40.563  41.115  56.981  1.00  0.00           O0.      0
ATOM    278  OD2 ASP A  19      41.569  42.040  55.292  1.00  0.00           O0.      0
ATOM    279  C   ASP A  19      44.671  42.070  56.250  1.00  0.00           C0.      0
ATOM    280  O   ASP A  19      45.679  41.733  56.896  1.00  0.00           O0.      0
ATOM    281  N   GLN A  20      44.462  41.618  55.030  1.00  0.00           N0.      0
ATOM    282  H   GLN A  20      43.724  42.048  54.491  1.00  0.00           H0.      0
ATOM    283  CA  GLN A  20      45.199  40.486  54.551  1.00  0.00           C0.      0
ATOM    284  HA  GLN A  20      45.246  39.771  55.373  1.00  0.00           H0.      0
ATOM    285  CB  GLN A  20      44.389  39.767  53.408  1.00  0.00           C0.      0
ATOM    286  HB2 GLN A  20      44.345  40.409  52.528  1.00  0.00           H0.      0
ATOM    287  HB3 GLN A  20      44.957  38.901  53.068  1.00  0.00           H0.      0
ATOM    288  CG  GLN A  20      43.019  39.198  53.782  1.00  0.00           C0.      0
ATOM    289  HG2 GLN A  20      43.154  38.214  54.232  1.00  0.00           H0.      0
ATOM    290  HG3 GLN A  20      42.586  39.878  54.515  1.00  0.00           H0.      0
ATOM    291  CD  GLN A  20      42.091  38.901  52.593  1.00  0.00           C0.      0
ATOM    292  OE1 GLN A  20      41.700  37.743  52.462  1.00  0.00           O0.      0
ATOM    293  NE2 GLN A  20      41.625  39.883  51.904  1.00  0.00           N0.      0
ATOM    294 HE21 GLN A  20      41.009  39.708  51.122  1.00  0.00           H0.      0
ATOM    295 HE22 GLN A  20      41.974  40.777  52.218  1.00  0.00           H0.      0
ATOM    296  C   GLN A  20      46.594  40.842  54.052  1.00  0.00           C0.      0
ATOM    297  O   GLN A  20      47.451  39.965  53.743  1.00  0.00           O0.      0
ATOM    298  N   TYR A  21      46.911  42.163  53.879  1.00  0.00           N0.      0
ATOM    299  H   TYR A  21      46.233  42.847  54.183  1.00  0.00           H0.      0
ATOM    300  CA  TYR A  21      48.198  42.746  53.566  1.00  0.00           C0.      0
ATOM    301  HA  TYR A  21      48.801  41.955  53.120  1.00  0.00           H0.      0
ATOM    302  CB  TYR A  21      48.010  43.790  52.429  1.00  0.00           C0.      0
ATOM    303  HB2 TYR A  21      47.548  44.659  52.896  1.00  0.00           H0.      0
ATOM    304  HB3 TYR A  21      48.992  44.094  52.067  1.00  0.00           H0.      0
ATOM    305  CG  TYR A  21      47.122  43.402  51.246  1.00  0.00           C0.      0
ATOM    306  CD1 TYR A  21      45.681  43.598  51.253  1.00  0.00           C0.      0
ATOM    307  HD1 TYR A  21      45.250  44.035  52.142  1.00  0.00           H0.      0
ATOM    308  CE1 TYR A  21      44.888  43.070  50.202  1.00  0.00           C0.      0
ATOM    309  HE1 TYR A  21      43.813  43.166  50.147  1.00  0.00           H0.      0
ATOM    310  CZ  TYR A  21      45.459  42.297  49.163  1.00  0.00           C0.      0
ATOM    311  OH  TYR A  21      44.701  41.901  48.151  1.00  0.00           O0.      0
ATOM    312  HH  TYR A  21      45.091  41.289  47.523  1.00  0.00           H0.      0
ATOM    313  CE2 TYR A  21      46.827  42.100  49.147  1.00  0.00           C0.      0
ATOM    314  HE2 TYR A  21      47.360  41.406  48.515  1.00  0.00           H0.      0
ATOM    315  CD2 TYR A  21      47.634  42.669  50.196  1.00  0.00           C0.      0
ATOM    316  HD2 TYR A  21      48.695  42.471  50.185  1.00  0.00           H0.      0
ATOM    317  C   TYR A  21      48.923  43.232  54.814  1.00  0.00           C0.      0
ATOM    318  O   TYR A  21      50.148  43.038  54.921  1.00  0.00           O0.      0
ATOM    319  N   ALA A  22      48.208  43.681  55.862  1.00  0.00           N0.      0
ATOM    320  H   ALA A  22      47.215  43.864  55.826  1.00  0.00           H0.      0
ATOM    321  CA  ALA A  22      48.808  43.968  57.178  1.00  0.00           C0.      0
ATOM    322  HA  ALA A  22      49.698  44.560  56.966  1.00  0.00           H0.      0
ATOM    323  CB  ALA A  22      47.787  44.689  58.120  1.00  0.00           C0.      0
ATOM    324  HB1 ALA A  22      46.752  44.601  57.792  1.00  0.00           H0.      0
ATOM    325  HB2 ALA A  22      47.937  44.264  59.113  1.00  0.00           H0.      0
ATOM    326  HB3 ALA A  22      48.014  45.749  58.228  1.00  0.00           H0.      0
ATOM    327  C   ALA A  22      49.277  42.672  57.824  1.00  0.00           C0.      0
ATOM    328  O   ALA A  22      50.370  42.664  58.407  1.00  0.00           O0.      0
ATOM    329  N   ASP A  23      48.379  41.713  57.962  1.00  0.00           N0.      0
ATOM    330  H   ASP A  23      47.404  41.952  57.849  1.00  0.00           H0.      0
ATOM    331  CA  ASP A  23      48.644  40.386  58.508  1.00  0.00           C0.      0
ATOM    332  HA  ASP A  23      49.081  40.605  59.482  1.00  0.00           H0.      0
ATOM    333  CB  ASP A  23      47.386  39.605  58.841  1.00  0.00           C0.      0
ATOM    334  HB2 ASP A  23      46.820  39.275  57.970  1.00  0.00           H0.      0
ATOM    335  HB3 ASP A  23      47.530  38.671  59.385  1.00  0.00           H0.      0
ATOM    336  CG  ASP A  23      46.411  40.365  59.739  1.00  0.00           C0.      0
ATOM    337  OD1 ASP A  23      45.368  39.710  59.954  1.00  0.00           O0.      0
ATOM    338  OD2 ASP A  23      46.659  41.450  60.313  1.00  0.00           O0.      0
ATOM    339  C   ASP A  23      49.602  39.568  57.554  1.00  0.00           C0.      0
ATOM    340  O   ASP A  23      50.271  38.682  58.001  1.00  0.00           O0.      0
ATOM    341  N   GLY A  24      49.777  39.943  56.275  1.00  0.00           N0.      0
ATOM    342  H   GLY A  24      49.232  40.736  55.966  1.00  0.00           H0.      0
ATOM    343  CA  GLY A  24      50.701  39.342  55.253  1.00  0.00           C0.      0
ATOM    344  HA2 GLY A  24      50.828  39.903  54.327  1.00  0.00           H0.      0
ATOM    345  HA3 GLY A  24      51.659  39.161  55.740  1.00  0.00           H0.      0
ATOM    346  C   GLY A  24      50.053  38.055  54.545  1.00  0.00           C0.      0
ATOM    347  O   GLY A  24      50.662  37.528  53.607  1.00  0.00           O0.      0
ATOM    348  N   GLU A  25      48.798  37.671  54.833  1.00  0.00           N0.      0
ATOM    349  H   GLU A  25      48.274  38.277  55.447  1.00  0.00           H0.      0
ATOM    350  CA  GLU A  25      48.144  36.468  54.314  1.00  0.00           C0.      0
ATOM    351  HA  GLU A  25      48.772  35.604  54.531  1.00  0.00           H0.      0
ATOM    352  CB  GLU A  25      46.796  36.125  54.970  1.00  0.00           C0.      0
ATOM    353  HB2 GLU A  25      46.108  36.962  54.854  1.00  0.00           H0.      0
ATOM    354  HB3 GLU A  25      46.336  35.240  54.531  1.00  0.00           H0.      0
ATOM    355  CG  GLU A  25      47.053  35.776  56.460  1.00  0.00           C0.      0
ATOM    356  HG2 GLU A  25      47.604  36.604  56.907  1.00  0.00           H0.      0
ATOM    357  HG3 GLU A  25      46.126  35.818  57.031  1.00  0.00           H0.      0
ATOM    358  CD  GLU A  25      47.875  34.575  56.728  1.00  0.00           C0.      0
ATOM    359  OE1 GLU A  25      47.862  33.621  55.907  1.00  0.00           O0.      0
ATOM    360  OE2 GLU A  25      48.607  34.520  57.713  1.00  0.00           O0.      0
ATOM    361  C   GLU A  25      47.861  36.476  52.796  1.00  0.00           C0.      0
ATOM    362  O   GLU A  25      47.958  35.442  52.161  1.00  0.00           O0.      0
ATOM    363  N   ALA A  26      47.610  37.622  52.201  1.00  0.00           N0.      0
ATOM    364  H   ALA A  26      47.576  38.329  52.922  1.00  0.00           H0.      0
ATOM    365  CA  ALA A  26      47.758  37.858  50.764  1.00  0.00           C0.      0
ATOM    366  HA  ALA A  26      47.410  37.035  50.139  1.00  0.00           H0.      0
ATOM    367  CB  ALA A  26      46.866  39.093  50.398  1.00  0.00           C0.      0
ATOM    368  HB1 ALA A  26      47.247  40.011  50.846  1.00  0.00           H0.      0
ATOM    369  HB2 ALA A  26      46.770  39.165  49.314  1.00  0.00           H0.      0
ATOM    370  HB3 ALA A  26      45.857  39.002  50.799  1.00  0.00           H0.      0
ATOM    371  C   ALA A  26      49.199  38.038  50.152  1.00  0.00           C0.      0
ATOM    372  O   ALA A  26      49.604  37.424  49.155  1.00  0.00           O0.      0
ATOM    373  N   ALA A  27      49.994  38.978  50.748  1.00  0.00           N0.      0
ATOM    374  H   ALA A  27      49.506  39.569  51.406  1.00  0.00           H0.      0
ATOM    375  CA  ALA A  27      51.374  39.316  50.242  1.00  0.00           C0.      0
ATOM    376  HA  ALA A  27      51.267  39.735  49.242  1.00  0.00           H0.      0
ATOM    377  CB  ALA A  27      52.053  40.426  51.092  1.00  0.00           C0.      0
ATOM    378  HB1 ALA A  27      51.464  41.342  51.056  1.00  0.00           H0.      0
ATOM    379  HB2 ALA A  27      52.054  40.021  52.104  1.00  0.00           H0.      0
ATOM    380  HB3 ALA A  27      53.070  40.651  50.769  1.00  0.00           H0.      0
ATOM    381  C   ALA A  27      52.324  38.153  50.129  1.00  0.00           C0.      0
ATOM    382  O   ALA A  27      53.300  38.058  49.305  1.00  0.00           O0.      0
ATOM    383  N   ARG A  28      52.055  37.093  50.916  1.00  0.00           N0.      0
ATOM    384  H   ARG A  28      51.299  37.104  51.584  1.00  0.00           H0.      0
ATOM    385  CA  ARG A  28      52.967  35.910  50.926  1.00  0.00           C0.      0
ATOM    386  HA  ARG A  28      54.005  36.208  51.073  1.00  0.00           H0.      0
ATOM    387  CB  ARG A  28      52.689  35.233  52.325  1.00  0.00           C0.      0
ATOM    388  HB2 ARG A  28      53.569  34.609  52.481  1.00  0.00           H0.      0
ATOM    389  HB3 ARG A  28      52.654  35.912  53.177  1.00  0.00           H0.      0
ATOM    390  CG  ARG A  28      51.402  34.435  52.431  1.00  0.00           C0.      0
ATOM    391  HG2 ARG A  28      50.507  35.048  52.319  1.00  0.00           H0.      0
ATOM    392  HG3 ARG A  28      51.324  33.683  51.647  1.00  0.00           H0.      0
ATOM    393  CD  ARG A  28      51.436  33.681  53.756  1.00  0.00           C0.      0
ATOM    394  HD2 ARG A  28      52.073  32.811  53.599  1.00  0.00           H0.      0
ATOM    395  HD3 ARG A  28      51.820  34.269  54.589  1.00  0.00           H0.      0
ATOM    396  NE  ARG A  28      50.029  33.181  54.029  1.00  0.00           N0.      0
ATOM    397  HE  ARG A  28      49.476  33.574  54.777  1.00  0.00           H0.      0
ATOM    398  CZ  ARG A  28      49.312  32.230  53.385  1.00  0.00           C0.      0
ATOM    399  NH1 ARG A  28      49.854  31.542  52.479  1.00  0.00           N0.      0
ATOM    400 HH11 ARG A  28      50.827  31.689  52.253  1.00  0.00           H0.      0
ATOM    401 HH12 ARG A  28      49.232  30.955  51.941  1.00  0.00           H0.      0
ATOM    402  NH2 ARG A  28      48.078  31.939  53.609  1.00  0.00           N0.      0
ATOM    403 HH21 ARG A  28      47.647  32.395  54.400  1.00  0.00           H0.      0
ATOM    404 HH22 ARG A  28      47.606  31.123  53.246  1.00  0.00           H0.      0
ATOM    405  C   ARG A  28      52.892  34.991  49.694  1.00  0.00           C0.      0
ATOM    406  O   ARG A  28      53.891  34.388  49.299  1.00  0.00           O0.      0
ATOM    407  N   VAL A  29      51.759  34.889  49.009  1.00  0.00           N0.      0
ATOM    408  H   VAL A  29      50.920  35.349  49.334  1.00  0.00           H0.      0
ATOM    409  CA  VAL A  29      51.547  34.157  47.777  1.00  0.00           C0.      0
ATOM    410  HA  VAL A  29      52.476  33.672  47.477  1.00  0.00           H0.      0
ATOM    411  CB  VAL A  29      50.494  33.032  47.955  1.00  0.00           C0.      0
ATOM    412  HB  VAL A  29      50.284  32.544  47.004  1.00  0.00           H0.      0
ATOM    413  CG1 VAL A  29      50.849  31.884  48.927  1.00  0.00           C0.      0
ATOM    414 HG11 VAL A  29      51.932  31.768  48.876  1.00  0.00           H0.      0
ATOM    415 HG12 VAL A  29      50.644  32.269  49.926  1.00  0.00           H0.      0
ATOM    416 HG13 VAL A  29      50.317  30.935  48.852  1.00  0.00           H0.      0
ATOM    417  CG2 VAL A  29      49.094  33.712  48.346  1.00  0.00           C0.      0
ATOM    418 HG21 VAL A  29      49.121  34.070  49.375  1.00  0.00           H0.      0
ATOM    419 HG22 VAL A  29      48.739  34.295  47.497  1.00  0.00           H0.      0
ATOM    420 HG23 VAL A  29      48.353  32.916  48.276  1.00  0.00           H0.      0
ATOM    421  C   VAL A  29      51.152  35.145  46.611  1.00  0.00           C0.      0
ATOM    422  O   VAL A  29      50.566  34.720  45.625  1.00  0.00           O0.      0
ATOM    423  N   TRP A  30      51.430  36.480  46.755  1.00  0.00           N0.      0
ATOM    424  H   TRP A  30      52.025  36.831  47.493  1.00  0.00           H0.      0
ATOM    425  CA  TRP A  30      50.884  37.381  45.761  1.00  0.00           C0.      0
ATOM    426  HA  TRP A  30      49.828  37.258  45.520  1.00  0.00           H0.      0
ATOM    427  CB  TRP A  30      50.804  38.840  46.231  1.00  0.00           C0.      0
ATOM    428  HB2 TRP A  30      50.728  38.920  47.316  1.00  0.00           H0.      0
ATOM    429  HB3 TRP A  30      51.779  39.233  45.941  1.00  0.00           H0.      0
ATOM    430  CG  TRP A  30      49.832  39.802  45.593  1.00  0.00           C0.      0
ATOM    431  CD1 TRP A  30      50.158  40.881  44.812  1.00  0.00           C0.      0
ATOM    432  HD1 TRP A  30      51.126  41.164  44.426  1.00  0.00           H0.      0
ATOM    433  NE1 TRP A  30      48.980  41.509  44.384  1.00  0.00           N0.      0
ATOM    434  HE1 TRP A  30      48.966  42.293  43.747  1.00  0.00           H0.      0
ATOM    435  CE2 TRP A  30      47.891  40.962  45.049  1.00  0.00           C0.      0
ATOM    436  CZ2 TRP A  30      46.540  41.240  44.992  1.00  0.00           C0.      0
ATOM    437  HZ2 TRP A  30      46.183  42.016  44.330  1.00  0.00           H0.      0
ATOM    438  CH2 TRP A  30      45.601  40.430  45.629  1.00  0.00           C0.      0
ATOM    439  HH2 TRP A  30      44.555  40.650  45.475  1.00  0.00           H0.      0
ATOM    440  CZ3 TRP A  30      46.074  39.344  46.362  1.00  0.00           C0.      0
ATOM    441  HZ3 TRP A  30      45.406  38.810  47.020  1.00  0.00           H0.      0
ATOM    442  CE3 TRP A  30      47.421  38.949  46.290  1.00  0.00           C0.      0
ATOM    443  HE3 TRP A  30      47.785  38.114  46.871  1.00  0.00           H0.      0
ATOM    444  CD2 TRP A  30      48.407  39.780  45.694  1.00  0.00           C0.      0
ATOM    445  C   TRP A  30      51.493  37.331  44.360  1.00  0.00           C0.      0
ATOM    446  O   TRP A  30      50.829  37.536  43.387  1.00  0.00           O0.      0
ATOM    447  N   GLN A  31      52.817  37.056  44.262  1.00  0.00           N0.      0
ATOM    448  H   GLN A  31      53.298  36.929  45.141  1.00  0.00           H0.      0
ATOM    449  CA  GLN A  31      53.483  37.053  42.986  1.00  0.00           C0.      0
ATOM    450  HA  GLN A  31      53.138  37.909  42.406  1.00  0.00           H0.      0
ATOM    451  CB  GLN A  31      55.040  37.052  43.066  1.00  0.00           C0.      0
ATOM    452  HB2 GLN A  31      55.416  36.076  43.375  1.00  0.00           H0.      0
ATOM    453  HB3 GLN A  31      55.383  37.095  42.032  1.00  0.00           H0.      0
ATOM    454  CG  GLN A  31      55.597  38.170  43.873  1.00  0.00           C0.      0
ATOM    455  HG2 GLN A  31      55.080  38.363  44.814  1.00  0.00           H0.      0
ATOM    456  HG3 GLN A  31      56.516  37.797  44.325  1.00  0.00           H0.      0
ATOM    457  CD  GLN A  31      55.710  39.464  43.136  1.00  0.00           C0.      0
ATOM    458  OE1 GLN A  31      54.782  39.930  42.549  1.00  0.00           O0.      0
ATOM    459  NE2 GLN A  31      56.852  40.170  43.304  1.00  0.00           N0.      0
ATOM    460 HE21 GLN A  31      56.790  41.074  42.857  1.00  0.00           H0.      0
ATOM    461 HE22 GLN A  31      57.654  39.831  43.815  1.00  0.00           H0.      0
ATOM    462  C   GLN A  31      53.034  35.807  42.152  1.00  0.00           C0.      0
ATOM    463  O   GLN A  31      52.997  35.796  40.935  1.00  0.00           O0.      0
ATOM    464  N   LEU A  32      52.730  34.723  42.883  1.00  0.00           N0.      0
ATOM    465  H   LEU A  32      52.830  34.857  43.879  1.00  0.00           H0.      0
ATOM    466  CA  LEU A  32      52.039  33.497  42.325  1.00  0.00           C0.      0
ATOM    467  HA  LEU A  32      52.422  33.374  41.312  1.00  0.00           H0.      0
ATOM    468  CB  LEU A  32      52.406  32.327  43.214  1.00  0.00           C0.      0
ATOM    469  HB2 LEU A  32      51.984  32.518  44.201  1.00  0.00           H0.      0
ATOM    470  HB3 LEU A  32      51.908  31.466  42.768  1.00  0.00           H0.      0
ATOM    471  CG  LEU A  32      53.839  32.015  43.416  1.00  0.00           C0.      0
ATOM    472  HG  LEU A  32      54.459  32.862  43.709  1.00  0.00           H0.      0
ATOM    473  CD1 LEU A  32      54.070  31.004  44.545  1.00  0.00           C0.      0
ATOM    474 HD11 LEU A  32      53.495  30.088  44.408  1.00  0.00           H0.      0
ATOM    475 HD12 LEU A  32      55.129  30.747  44.556  1.00  0.00           H0.      0
ATOM    476 HD13 LEU A  32      53.900  31.346  45.566  1.00  0.00           H0.      0
ATOM    477  CD2 LEU A  32      54.491  31.449  42.155  1.00  0.00           C0.      0
ATOM    478 HD21 LEU A  32      54.492  32.254  41.420  1.00  0.00           H0.      0
ATOM    479 HD22 LEU A  32      55.503  31.101  42.359  1.00  0.00           H0.      0
ATOM    480 HD23 LEU A  32      53.905  30.666  41.673  1.00  0.00           H0.      0
ATOM    481  C   LEU A  32      50.556  33.564  42.173  1.00  0.00           C0.      0
ATOM    482  O   LEU A  32      50.044  32.775  41.340  1.00  0.00           O0.      0
ATOM    483  N   TYR A  33      49.846  34.497  42.866  1.00  0.00           N0.      0
ATOM    484  H   TYR A  33      50.332  34.860  43.674  1.00  0.00           H0.      0
ATOM    485  CA  TYR A  33      48.482  34.998  42.537  1.00  0.00           C0.      0
ATOM    486  HA  TYR A  33      47.882  34.123  42.291  1.00  0.00           H0.      0
ATOM    487  CB  TYR A  33      47.832  35.706  43.733  1.00  0.00           C0.      0
ATOM    488  HB2 TYR A  33      47.887  35.056  44.606  1.00  0.00           H0.      0
ATOM    489  HB3 TYR A  33      48.321  36.642  44.003  1.00  0.00           H0.      0
ATOM    490  CG  TYR A  33      46.389  36.105  43.528  1.00  0.00           C0.      0
ATOM    491  CD1 TYR A  33      45.961  37.460  43.602  1.00  0.00           C0.      0
ATOM    492  HD1 TYR A  33      46.703  38.233  43.737  1.00  0.00           H0.      0
ATOM    493  CE1 TYR A  33      44.578  37.752  43.696  1.00  0.00           C0.      0
ATOM    494  HE1 TYR A  33      44.183  38.756  43.710  1.00  0.00           H0.      0
ATOM    495  CZ  TYR A  33      43.642  36.737  43.534  1.00  0.00           C0.      0
ATOM    496  OH  TYR A  33      42.337  37.099  43.300  1.00  0.00           O0.      0
ATOM    497  HH  TYR A  33      42.041  36.387  42.728  1.00  0.00           H0.      0
ATOM    498  CE2 TYR A  33      44.068  35.406  43.334  1.00  0.00           C0.      0
ATOM    499  HE2 TYR A  33      43.344  34.607  43.281  1.00  0.00           H0.      0
ATOM    500  CD2 TYR A  33      45.420  35.096  43.368  1.00  0.00           C0.      0
ATOM    501  HD2 TYR A  33      45.720  34.060  43.301  1.00  0.00           H0.      0
ATOM    502  C   TYR A  33      48.425  35.873  41.192  1.00  0.00           C0.      0
ATOM    503  O   TYR A  33      47.518  35.726  40.400  1.00  0.00           O0.      0
ATOM    504  N   ILE A  34      49.523  36.644  40.910  1.00  0.00           N0.      0
ATOM    505  H   ILE A  34      50.243  36.690  41.617  1.00  0.00           H0.      0
ATOM    506  CA  ILE A  34      49.681  37.430  39.642  1.00  0.00           C0.      0
ATOM    507  HA  ILE A  34      48.831  38.083  39.445  1.00  0.00           H0.      0
ATOM    508  CB  ILE A  34      50.783  38.526  39.866  1.00  0.00           C0.      0
ATOM    509  HB  ILE A  34      51.629  37.965  40.263  1.00  0.00           H0.      0
ATOM    510  CG2 ILE A  34      51.281  39.010  38.485  1.00  0.00           C0.      0
ATOM    511 HG21 ILE A  34      52.009  39.821  38.500  1.00  0.00           H0.      0
ATOM    512 HG22 ILE A  34      51.703  38.246  37.832  1.00  0.00           H0.      0
ATOM    513 HG23 ILE A  34      50.457  39.549  38.018  1.00  0.00           H0.      0
ATOM    514  CG1 ILE A  34      50.325  39.696  40.796  1.00  0.00           C0.      0
ATOM    515 HG12 ILE A  34      49.614  40.309  40.243  1.00  0.00           H0.      0
ATOM    516 HG13 ILE A  34      49.755  39.251  41.612  1.00  0.00           H0.      0
ATOM    517  CD1 ILE A  34      51.366  40.571  41.384  1.00  0.00           C0.      0
ATOM    518 HD11 ILE A  34      50.840  41.396  41.864  1.00  0.00           H0.      0
ATOM    519 HD12 ILE A  34      51.947  40.032  42.133  1.00  0.00           H0.      0
ATOM    520 HD13 ILE A  34      52.010  40.969  40.600  1.00  0.00           H0.      0
ATOM    521  C   ILE A  34      49.973  36.451  38.489  1.00  0.00           C0.      0
ATOM    522  O   ILE A  34      49.188  36.238  37.573  1.00  0.00           O0.      0
ATOM    523  N   GLY A  35      51.070  35.682  38.667  1.00  0.00           N0.      0
ATOM    524  H   GLY A  35      51.694  35.845  39.443  1.00  0.00           H0.      0
ATOM    525  CA  GLY A  35      51.430  34.673  37.677  1.00  0.00           C0.      0
ATOM    526  HA2 GLY A  35      51.573  33.666  38.068  1.00  0.00           H0.      0
ATOM    527  HA3 GLY A  35      50.613  34.667  36.955  1.00  0.00           H0.      0
ATOM    528  C   GLY A  35      52.650  35.044  36.849  1.00  0.00           C0.      0
ATOM    529  O   GLY A  35      53.463  35.743  37.422  1.00  0.00           O0.      0
ATOM    530  N   ASP A  36      52.683  34.748  35.603  1.00  0.00           N0.      0
ATOM    531  H   ASP A  36      51.913  34.199  35.249  1.00  0.00           H0.      0
ATOM    532  CA  ASP A  36      53.645  35.250  34.672  1.00  0.00           C0.      0
ATOM    533  HA  ASP A  36      54.669  35.068  34.997  1.00  0.00           H0.      0
ATOM    534  CB  ASP A  36      53.533  34.520  33.354  1.00  0.00           C0.      0
ATOM    535  HB2 ASP A  36      53.675  33.444  33.452  1.00  0.00           H0.      0
ATOM    536  HB3 ASP A  36      52.495  34.675  33.058  1.00  0.00           H0.      0
ATOM    537  CG  ASP A  36      54.424  35.092  32.279  1.00  0.00           C0.      0
ATOM    538  OD1 ASP A  36      55.265  35.981  32.471  1.00  0.00           O0.      0
ATOM    539  OD2 ASP A  36      54.231  34.624  31.148  1.00  0.00           O0.      0
ATOM    540  C   ASP A  36      53.438  36.779  34.566  1.00  0.00           C0.      0
ATOM    541  O   ASP A  36      52.454  37.150  33.952  1.00  0.00           O0.      0
ATOM    542  N   THR A  37      54.308  37.536  35.209  1.00  0.00           N0.      0
ATOM    543  H   THR A  37      55.080  37.129  35.718  1.00  0.00           H0.      0
ATOM    544  CA  THR A  37      54.213  38.962  35.136  1.00  0.00           C0.      0
ATOM    545  HA  THR A  37      53.258  39.301  35.536  1.00  0.00           H0.      0
ATOM    546  CB  THR A  37      55.289  39.569  36.077  1.00  0.00           C0.      0
ATOM    547  HB  THR A  37      55.271  38.897  36.936  1.00  0.00           H0.      0
ATOM    548  CG2 THR A  37      56.720  39.511  35.573  1.00  0.00           C0.      0
ATOM    549 HG21 THR A  37      56.703  40.078  34.643  1.00  0.00           H0.      0
ATOM    550 HG22 THR A  37      57.377  39.817  36.387  1.00  0.00           H0.      0
ATOM    551 HG23 THR A  37      56.858  38.442  35.410  1.00  0.00           H0.      0
ATOM    552  OG1 THR A  37      54.937  40.863  36.483  1.00  0.00           O0.      0
ATOM    553  HG1 THR A  37      55.134  40.883  37.423  1.00  0.00           H0.      0
ATOM    554  C   THR A  37      54.365  39.520  33.673  1.00  0.00           C0.      0
ATOM    555  O   THR A  37      53.553  40.326  33.253  1.00  0.00           O0.      0
ATOM    556  N   ARG A  38      55.096  38.756  32.829  1.00  0.00           N0.      0
ATOM    557  H   ARG A  38      55.600  37.967  33.208  1.00  0.00           H0.      0
ATOM    558  CA  ARG A  38      55.260  39.015  31.454  1.00  0.00           C0.      0
ATOM    559  HA  ARG A  38      55.405  40.094  31.393  1.00  0.00           H0.      0
ATOM    560  CB  ARG A  38      56.521  38.427  30.813  1.00  0.00           C0.      0
ATOM    561  HB2 ARG A  38      56.623  37.394  31.145  1.00  0.00           H0.      0
ATOM    562  HB3 ARG A  38      56.426  38.440  29.728  1.00  0.00           H0.      0
ATOM    563  CG  ARG A  38      57.900  39.096  31.152  1.00  0.00           C0.      0
ATOM    564  HG2 ARG A  38      57.747  40.167  31.026  1.00  0.00           H0.      0
ATOM    565  HG3 ARG A  38      58.140  38.862  32.190  1.00  0.00           H0.      0
ATOM    566  CD  ARG A  38      58.968  38.497  30.290  1.00  0.00           C0.      0
ATOM    567  HD2 ARG A  38      58.603  38.554  29.265  1.00  0.00           H0.      0
ATOM    568  HD3 ARG A  38      59.898  39.064  30.276  1.00  0.00           H0.      0
ATOM    569  NE  ARG A  38      59.221  37.083  30.527  1.00  0.00           N0.      0
ATOM    570  HE  ARG A  38      58.711  36.417  29.964  1.00  0.00           H0.      0
ATOM    571  CZ  ARG A  38      59.848  36.475  31.528  1.00  0.00           C0.      0
ATOM    572  NH1 ARG A  38      60.393  37.149  32.450  1.00  0.00           N0.      0
ATOM    573 HH11 ARG A  38      60.580  38.136  32.348  1.00  0.00           H0.      0
ATOM    574 HH12 ARG A  38      60.842  36.691  33.230  1.00  0.00           H0.      0
ATOM    575  NH2 ARG A  38      59.726  35.194  31.540  1.00  0.00           N0.      0
ATOM    576 HH21 ARG A  38      59.517  34.859  30.610  1.00  0.00           H0.      0
ATOM    577 HH22 ARG A  38      60.420  34.638  32.017  1.00  0.00           H0.      0
ATOM    578  C   ARG A  38      54.052  38.694  30.525  1.00  0.00           C0.      0
ATOM    579  O   ARG A  38      53.878  39.294  29.432  1.00  0.00           O0.      0
ATOM    580  N   SER A  39      53.180  37.847  31.049  1.00  0.00           N0.      0
ATOM    581  H   SER A  39      53.469  37.277  31.831  1.00  0.00           H0.      0
ATOM    582  CA  SER A  39      51.722  37.766  30.567  1.00  0.00           C0.      0
ATOM    583  HA  SER A  39      51.715  37.745  29.477  1.00  0.00           H0.      0
ATOM    584  CB  SER A  39      51.040  36.504  31.043  1.00  0.00           C0.      0
ATOM    585  HB2 SER A  39      51.704  35.658  30.863  1.00  0.00           H0.      0
ATOM    586  HB3 SER A  39      50.915  36.493  32.125  1.00  0.00           H0.      0
ATOM    587  OG  SER A  39      49.803  36.439  30.417  1.00  0.00           O0.      0
ATOM    588  HG  SER A  39      49.332  35.656  30.711  1.00  0.00           H0.      0
ATOM    589  C   SER A  39      50.918  38.983  30.931  1.00  0.00           C0.      0
ATOM    590  O   SER A  39      50.352  39.553  29.961  1.00  0.00           O0.      0
ATOM    591  N   ARG A  40      50.895  39.282  32.255  1.00  0.00           N0.      0
ATOM    592  H   ARG A  40      51.527  38.782  32.863  1.00  0.00           H0.      0
ATOM    593  CA  ARG A  40      50.050  40.447  32.756  1.00  0.00           C0.      0
ATOM    594  HA  ARG A  40      48.968  40.350  32.667  1.00  0.00           H0.      0
ATOM    595  CB  ARG A  40      50.264  40.615  34.287  1.00  0.00           C0.      0
ATOM    596  HB2 ARG A  40      49.689  39.795  34.716  1.00  0.00           H0.      0
ATOM    597  HB3 ARG A  40      51.316  40.439  34.513  1.00  0.00           H0.      0
ATOM    598  CG  ARG A  40      49.773  41.919  34.963  1.00  0.00           C0.      0
ATOM    599  HG2 ARG A  40      50.459  42.730  34.716  1.00  0.00           H0.      0
ATOM    600  HG3 ARG A  40      48.750  42.195  34.708  1.00  0.00           H0.      0
ATOM    601  CD  ARG A  40      49.803  41.771  36.461  1.00  0.00           C0.      0
ATOM    602  HD2 ARG A  40      49.072  41.015  36.745  1.00  0.00           H0.      0
ATOM    603  HD3 ARG A  40      50.811  41.518  36.791  1.00  0.00           H0.      0
ATOM    604  NE  ARG A  40      49.478  43.095  36.983  1.00  0.00           N0.      0
ATOM    605  HE  ARG A  40      49.535  43.975  36.490  1.00  0.00           H0.      0
ATOM    606  CZ  ARG A  40      49.073  43.447  38.199  1.00  0.00           C0.      0
ATOM    607  NH1 ARG A  40      48.693  42.597  39.017  1.00  0.00           N0.      0
ATOM    608 HH11 ARG A  40      48.699  41.623  38.752  1.00  0.00           H0.      0
ATOM    609 HH12 ARG A  40      48.212  42.970  39.823  1.00  0.00           H0.      0
ATOM    610  NH2 ARG A  40      48.872  44.675  38.612  1.00  0.00           N0.      0
ATOM    611 HH21 ARG A  40      49.234  45.493  38.144  1.00  0.00           H0.      0
ATOM    612 HH22 ARG A  40      48.367  44.840  39.471  1.00  0.00           H0.      0
ATOM    613  C   ARG A  40      50.358  41.763  32.010  1.00  0.00           C0.      0
ATOM    614  O   ARG A  40      49.414  42.506  31.721  1.00  0.00           O0.      0
ATOM    615  N   THR A  41      51.594  42.015  31.727  1.00  0.00           N0.      0
ATOM    616  H   THR A  41      52.338  41.453  32.116  1.00  0.00           H0.      0
ATOM    617  CA  THR A  41      52.009  43.249  30.954  1.00  0.00           C0.      0
ATOM    618  HA  THR A  41      51.542  44.124  31.407  1.00  0.00           H0.      0
ATOM    619  CB  THR A  41      53.533  43.542  31.006  1.00  0.00           C0.      0
ATOM    620  HB  THR A  41      53.653  44.517  30.534  1.00  0.00           H0.      0
ATOM    621  CG2 THR A  41      54.239  43.539  32.360  1.00  0.00           C0.      0
ATOM    622 HG21 THR A  41      53.602  43.988  33.122  1.00  0.00           H0.      0
ATOM    623 HG22 THR A  41      54.388  42.519  32.714  1.00  0.00           H0.      0
ATOM    624 HG23 THR A  41      55.126  44.150  32.197  1.00  0.00           H0.      0
ATOM    625  OG1 THR A  41      54.297  42.602  30.261  1.00  0.00           O0.      0
ATOM    626  HG1 THR A  41      55.244  42.753  30.307  1.00  0.00           H0.      0
ATOM    627  C   THR A  41      51.444  43.324  29.467  1.00  0.00           C0.      0
ATOM    628  O   THR A  41      51.278  44.418  28.967  1.00  0.00           O0.      0
ATOM    629  N   ALA A  42      51.189  42.225  28.778  1.00  0.00           N0.      0
ATOM    630  H   ALA A  42      51.531  41.369  29.189  1.00  0.00           H0.      0
ATOM    631  CA  ALA A  42      50.861  42.151  27.334  1.00  0.00           C0.      0
ATOM    632  HA  ALA A  42      51.321  42.955  26.759  1.00  0.00           H0.      0
ATOM    633  CB  ALA A  42      51.326  40.819  26.796  1.00  0.00           C0.      0
ATOM    634  HB1 ALA A  42      50.932  39.955  27.330  1.00  0.00           H0.      0
ATOM    635  HB2 ALA A  42      51.068  40.695  25.745  1.00  0.00           H0.      0
ATOM    636  HB3 ALA A  42      52.416  40.784  26.820  1.00  0.00           H0.      0
ATOM    637  C   ALA A  42      49.270  42.298  27.273  1.00  0.00           C0.      0
ATOM    638  O   ALA A  42      48.657  41.890  26.251  1.00  0.00           O0.      0
ATOM    639  N   GLU A  43      48.690  43.027  28.277  1.00  0.00           N0.      0
ATOM    640  H   GLU A  43      49.169  42.918  29.159  1.00  0.00           H0.      0
ATOM    641  CA  GLU A  43      47.271  43.420  28.255  1.00  0.00           C0.      0
ATOM    642  HA  GLU A  43      46.693  43.053  27.407  1.00  0.00           H0.      0
ATOM    643  CB  GLU A  43      46.587  42.839  29.497  1.00  0.00           C0.      0
ATOM    644  HB2 GLU A  43      47.134  43.207  30.366  1.00  0.00           H0.      0
ATOM    645  HB3 GLU A  43      45.547  43.164  29.531  1.00  0.00           H0.      0
ATOM    646  CG  GLU A  43      46.524  41.320  29.540  1.00  0.00           C0.      0
ATOM    647  HG2 GLU A  43      47.547  40.971  29.686  1.00  0.00           H0.      0
ATOM    648  HG3 GLU A  43      45.860  40.974  30.332  1.00  0.00           H0.      0
ATOM    649  CD  GLU A  43      45.873  40.741  28.294  1.00  0.00           C0.      0
ATOM    650  OE1 GLU A  43      44.675  40.963  28.056  1.00  0.00           O0.      0
ATOM    651  OE2 GLU A  43      46.551  39.853  27.727  1.00  0.00           O0.      0
ATOM    652  C   GLU A  43      47.166  44.962  28.022  1.00  0.00           C0.      0
ATOM    653  O   GLU A  43      46.092  45.392  27.566  1.00  0.00           O0.      0
ATOM    654  N   TYR A  44      48.260  45.682  28.343  1.00  0.00           N0.      0
ATOM    655  H   TYR A  44      49.105  45.223  28.654  1.00  0.00           H0.      0
ATOM    656  CA  TYR A  44      48.250  47.159  28.364  1.00  0.00           C0.      0
ATOM    657  HA  TYR A  44      47.550  47.481  27.592  1.00  0.00           H0.      0
ATOM    658  CB  TYR A  44      47.606  47.646  29.700  1.00  0.00           C0.      0
ATOM    659  HB2 TYR A  44      47.472  48.721  29.581  1.00  0.00           H0.      0
ATOM    660  HB3 TYR A  44      46.628  47.218  29.923  1.00  0.00           H0.      0
ATOM    661  CG  TYR A  44      48.394  47.585  30.988  1.00  0.00           C0.      0
ATOM    662  CD1 TYR A  44      48.517  48.736  31.820  1.00  0.00           C0.      0
ATOM    663  HD1 TYR A  44      47.814  49.517  31.571  1.00  0.00           H0.      0
ATOM    664  CE1 TYR A  44      49.331  48.704  32.949  1.00  0.00           C0.      0
ATOM    665  HE1 TYR A  44      49.283  49.549  33.620  1.00  0.00           H0.      0
ATOM    666  CZ  TYR A  44      50.142  47.536  33.166  1.00  0.00           C0.      0
ATOM    667  OH  TYR A  44      51.003  47.478  34.206  1.00  0.00           O0.      0
ATOM    668  HH  TYR A  44      51.710  46.829  34.196  1.00  0.00           H0.      0
ATOM    669  CE2 TYR A  44      49.938  46.369  32.395  1.00  0.00           C0.      0
ATOM    670  HE2 TYR A  44      50.554  45.492  32.530  1.00  0.00           H0.      0
ATOM    671  CD2 TYR A  44      49.153  46.428  31.227  1.00  0.00           C0.      0
ATOM    672  HD2 TYR A  44      49.209  45.587  30.552  1.00  0.00           H0.      0
ATOM    673  C   TYR A  44      49.596  47.907  28.106  1.00  0.00           C0.      0
ATOM    674  O   TYR A  44      49.604  49.136  27.973  1.00  0.00           O0.      0
ATOM    675  N   LYS A  45      50.731  47.240  27.915  1.00  0.00           N0.      0
ATOM    676  H   LYS A  45      50.673  46.237  28.019  1.00  0.00           H0.      0
ATOM    677  CA  LYS A  45      52.064  47.816  27.747  1.00  0.00           C0.      0
ATOM    678  HA  LYS A  45      52.315  48.436  28.608  1.00  0.00           H0.      0
ATOM    679  CB  LYS A  45      53.158  46.768  27.840  1.00  0.00           C0.      0
ATOM    680  HB2 LYS A  45      54.100  47.303  27.718  1.00  0.00           H0.      0
ATOM    681  HB3 LYS A  45      53.148  46.338  28.841  1.00  0.00           H0.      0
ATOM    682  CG  LYS A  45      53.149  45.636  26.812  1.00  0.00           C0.      0
ATOM    683  HG2 LYS A  45      52.141  45.259  26.637  1.00  0.00           H0.      0
ATOM    684  HG3 LYS A  45      53.467  46.085  25.870  1.00  0.00           H0.      0
ATOM    685  CD  LYS A  45      54.081  44.447  27.174  1.00  0.00           C0.      0
ATOM    686  HD2 LYS A  45      53.720  44.039  28.118  1.00  0.00           H0.      0
ATOM    687  HD3 LYS A  45      53.866  43.696  26.415  1.00  0.00           H0.      0
ATOM    688  CE  LYS A  45      55.541  44.953  27.279  1.00  0.00           C0.      0
ATOM    689  HE2 LYS A  45      55.816  45.572  26.425  1.00  0.00           H0.      0
ATOM    690  HE3 LYS A  45      55.656  45.507  28.211  1.00  0.00           H0.      0
ATOM    691  NZ  LYS A  45      56.486  43.793  27.130  1.00  0.00           N0.      0
ATOM    692  HZ1 LYS A  45      56.508  43.156  27.914  1.00  0.00           H0.      0
ATOM    693  HZ2 LYS A  45      56.120  43.160  26.434  1.00  0.00           H0.      0
ATOM    694  HZ3 LYS A  45      57.436  44.015  26.868  1.00  0.00           H0.      0
ATOM    695  C   LYS A  45      52.164  48.762  26.575  1.00  0.00           C0.      0
ATOM    696  O   LYS A  45      52.665  49.896  26.670  1.00  0.00           O0.      0
ATOM    697  N   ALA A  46      51.597  48.346  25.480  1.00  0.00           N0.      0
ATOM    698  H   ALA A  46      50.980  47.550  25.548  1.00  0.00           H0.      0
ATOM    699  CA  ALA A  46      51.688  49.117  24.244  1.00  0.00           C0.      0
ATOM    700  HA  ALA A  46      52.756  49.200  24.044  1.00  0.00           H0.      0
ATOM    701  CB  ALA A  46      51.190  48.129  23.163  1.00  0.00           C0.      0
ATOM    702  HB1 ALA A  46      50.152  47.821  23.287  1.00  0.00           H0.      0
ATOM    703  HB2 ALA A  46      51.388  48.647  22.224  1.00  0.00           H0.      0
ATOM    704  HB3 ALA A  46      51.834  47.250  23.195  1.00  0.00           H0.      0
ATOM    705  C   ALA A  46      50.940  50.426  24.374  1.00  0.00           C0.      0
ATOM    706  O   ALA A  46      51.431  51.454  23.951  1.00  0.00           O0.      0
ATOM    707  N   TRP A  47      49.771  50.444  25.106  1.00  0.00           N0.      0
ATOM    708  H   TRP A  47      49.519  49.586  25.575  1.00  0.00           H0.      0
ATOM    709  CA  TRP A  47      48.940  51.634  25.268  1.00  0.00           C0.      0
ATOM    710  HA  TRP A  47      48.935  52.247  24.367  1.00  0.00           H0.      0
ATOM    711  CB  TRP A  47      47.533  51.152  25.591  1.00  0.00           C0.      0
ATOM    712  HB2 TRP A  47      47.177  50.697  24.666  1.00  0.00           H0.      0
ATOM    713  HB3 TRP A  47      47.529  50.369  26.349  1.00  0.00           H0.      0
ATOM    714  CG  TRP A  47      46.544  52.269  25.849  1.00  0.00           C0.      0
ATOM    715  CD1 TRP A  47      46.299  53.298  25.048  1.00  0.00           C0.      0
ATOM    716  HD1 TRP A  47      46.749  53.450  24.078  1.00  0.00           H0.      0
ATOM    717  NE1 TRP A  47      45.584  54.307  25.710  1.00  0.00           N0.      0
ATOM    718  HE1 TRP A  47      45.476  55.251  25.367  1.00  0.00           H0.      0
ATOM    719  CE2 TRP A  47      45.292  53.912  26.998  1.00  0.00           C0.      0
ATOM    720  CZ2 TRP A  47      44.608  54.547  28.069  1.00  0.00           C0.      0
ATOM    721  HZ2 TRP A  47      44.215  55.536  27.885  1.00  0.00           H0.      0
ATOM    722  CH2 TRP A  47      44.500  53.954  29.395  1.00  0.00           C0.      0
ATOM    723  HH2 TRP A  47      44.144  54.376  30.323  1.00  0.00           H0.      0
ATOM    724  CZ3 TRP A  47      45.149  52.692  29.530  1.00  0.00           C0.      0
ATOM    725  HZ3 TRP A  47      45.048  52.203  30.487  1.00  0.00           H0.      0
ATOM    726  CE3 TRP A  47      45.800  52.029  28.431  1.00  0.00           C0.      0
ATOM    727  HE3 TRP A  47      46.270  51.064  28.556  1.00  0.00           H0.      0
ATOM    728  CD2 TRP A  47      45.853  52.594  27.128  1.00  0.00           C0.      0
ATOM    729  C   TRP A  47      49.457  52.572  26.417  1.00  0.00           C0.      0
ATOM    730  O   TRP A  47      49.633  53.804  26.132  1.00  0.00           O0.      0
ATOM    731  N   LEU A  48      49.617  52.160  27.697  1.00  0.00           N0.      0
ATOM    732  H   LEU A  48      49.534  51.175  27.906  1.00  0.00           H0.      0
ATOM    733  CA  LEU A  48      49.940  53.023  28.869  1.00  0.00           C0.      0
ATOM    734  HA  LEU A  48      49.222  53.843  28.847  1.00  0.00           H0.      0
ATOM    735  CB  LEU A  48      49.813  52.210  30.151  1.00  0.00           C0.      0
ATOM    736  HB2 LEU A  48      48.803  51.800  30.123  1.00  0.00           H0.      0
ATOM    737  HB3 LEU A  48      50.536  51.395  30.107  1.00  0.00           H0.      0
ATOM    738  CG  LEU A  48      50.039  53.081  31.485  1.00  0.00           C0.      0
ATOM    739  HG  LEU A  48      51.049  53.492  31.492  1.00  0.00           H0.      0
ATOM    740  CD1 LEU A  48      49.150  54.278  31.643  1.00  0.00           C0.      0
ATOM    741 HD11 LEU A  48      48.131  53.920  31.793  1.00  0.00           H0.      0
ATOM    742 HD12 LEU A  48      49.424  54.703  32.609  1.00  0.00           H0.      0
ATOM    743 HD13 LEU A  48      49.213  54.975  30.808  1.00  0.00           H0.      0
ATOM    744  CD2 LEU A  48      49.888  52.158  32.739  1.00  0.00           C0.      0
ATOM    745 HD21 LEU A  48      49.956  52.786  33.627  1.00  0.00           H0.      0
ATOM    746 HD22 LEU A  48      48.906  51.700  32.857  1.00  0.00           H0.      0
ATOM    747 HD23 LEU A  48      50.644  51.375  32.678  1.00  0.00           H0.      0
ATOM    748  C   LEU A  48      51.383  53.646  28.738  1.00  0.00           C0.      0
ATOM    749  O   LEU A  48      51.475  54.831  29.085  1.00  0.00           O0.      0
ATOM    750  N   LEU A  49      52.401  52.952  28.279  1.00  0.00           N0.      0
ATOM    751  H   LEU A  49      52.281  51.977  28.043  1.00  0.00           H0.      0
ATOM    752  CA  LEU A  49      53.689  53.617  28.084  1.00  0.00           C0.      0
ATOM    753  HA  LEU A  49      53.965  54.154  28.992  1.00  0.00           H0.      0
ATOM    754  CB  LEU A  49      54.713  52.486  27.814  1.00  0.00           C0.      0
ATOM    755  HB2 LEU A  49      54.582  52.058  26.821  1.00  0.00           H0.      0
ATOM    756  HB3 LEU A  49      55.671  53.002  27.883  1.00  0.00           H0.      0
ATOM    757  CG  LEU A  49      54.717  51.283  28.705  1.00  0.00           C0.      0
ATOM    758  HG  LEU A  49      53.792  50.708  28.711  1.00  0.00           H0.      0
ATOM    759  CD1 LEU A  49      55.932  50.409  28.330  1.00  0.00           C0.      0
ATOM    760 HD11 LEU A  49      55.983  49.593  29.051  1.00  0.00           H0.      0
ATOM    761 HD12 LEU A  49      55.700  49.914  27.387  1.00  0.00           H0.      0
ATOM    762 HD13 LEU A  49      56.847  51.001  28.335  1.00  0.00           H0.      0
ATOM    763  CD2 LEU A  49      54.913  51.705  30.142  1.00  0.00           C0.      0
ATOM    764 HD21 LEU A  49      55.287  50.862  30.722  1.00  0.00           H0.      0
ATOM    765 HD22 LEU A  49      55.723  52.432  30.203  1.00  0.00           H0.      0
ATOM    766 HD23 LEU A  49      54.045  52.137  30.640  1.00  0.00           H0.      0
ATOM    767  C   LEU A  49      53.697  54.670  26.964  1.00  0.00           C0.      0
ATOM    768  O   LEU A  49      54.344  55.696  27.078  1.00  0.00           O0.      0
ATOM    769  N   GLY A  50      52.968  54.343  25.892  1.00  0.00           N0.      0
ATOM    770  H   GLY A  50      52.403  53.506  25.918  1.00  0.00           H0.      0
ATOM    771  CA  GLY A  50      52.777  55.177  24.748  1.00  0.00           C0.      0
ATOM    772  HA2 GLY A  50      53.672  55.445  24.186  1.00  0.00           H0.      0
ATOM    773  HA3 GLY A  50      52.186  54.669  23.986  1.00  0.00           H0.      0
ATOM    774  C   GLY A  50      52.108  56.539  25.169  1.00  0.00           C0.      0
ATOM    775  O   GLY A  50      52.670  57.594  25.053  1.00  0.00           O0.      0
ATOM    776  N   LEU A  51      50.983  56.480  25.896  1.00  0.00           N0.      0
ATOM    777  H   LEU A  51      50.479  55.605  25.876  1.00  0.00           H0.      0
ATOM    778  CA  LEU A  51      50.177  57.590  26.418  1.00  0.00           C0.      0
ATOM    779  HA  LEU A  51      49.968  58.304  25.622  1.00  0.00           H0.      0
ATOM    780  CB  LEU A  51      48.873  56.993  27.090  1.00  0.00           C0.      0
ATOM    781  HB2 LEU A  51      48.280  56.312  26.479  1.00  0.00           H0.      0
ATOM    782  HB3 LEU A  51      49.246  56.413  27.934  1.00  0.00           H0.      0
ATOM    783  CG  LEU A  51      47.902  58.076  27.521  1.00  0.00           C0.      0
ATOM    784  HG  LEU A  51      48.384  58.982  27.888  1.00  0.00           H0.      0
ATOM    785  CD1 LEU A  51      47.079  58.576  26.359  1.00  0.00           C0.      0
ATOM    786 HD11 LEU A  51      46.436  57.859  25.848  1.00  0.00           H0.      0
ATOM    787 HD12 LEU A  51      46.272  59.143  26.823  1.00  0.00           H0.      0
ATOM    788 HD13 LEU A  51      47.668  59.187  25.676  1.00  0.00           H0.      0
ATOM    789  CD2 LEU A  51      46.993  57.487  28.610  1.00  0.00           C0.      0
ATOM    790 HD21 LEU A  51      46.459  56.582  28.321  1.00  0.00           H0.      0
ATOM    791 HD22 LEU A  51      47.652  57.237  29.442  1.00  0.00           H0.      0
ATOM    792 HD23 LEU A  51      46.315  58.316  28.815  1.00  0.00           H0.      0
ATOM    793  C   LEU A  51      51.086  58.424  27.296  1.00  0.00           C0.      0
ATOM    794  O   LEU A  51      51.040  59.645  27.099  1.00  0.00           O0.      0
ATOM    795  N   LEU A  52      51.846  57.890  28.175  1.00  0.00           N0.      0
ATOM    796  H   LEU A  52      51.842  56.887  28.295  1.00  0.00           H0.      0
ATOM    797  CA  LEU A  52      52.769  58.650  29.007  1.00  0.00           C0.      0
ATOM    798  HA  LEU A  52      52.173  59.349  29.592  1.00  0.00           H0.      0
ATOM    799  CB  LEU A  52      53.419  57.620  29.952  1.00  0.00           C0.      0
ATOM    800  HB2 LEU A  52      53.795  56.777  29.373  1.00  0.00           H0.      0
ATOM    801  HB3 LEU A  52      54.303  58.116  30.353  1.00  0.00           H0.      0
ATOM    802  CG  LEU A  52      52.550  57.080  31.094  1.00  0.00           C0.      0
ATOM    803  HG  LEU A  52      51.646  56.681  30.635  1.00  0.00           H0.      0
ATOM    804  CD1 LEU A  52      53.383  55.936  31.746  1.00  0.00           C0.      0
ATOM    805 HD11 LEU A  52      53.437  55.151  30.992  1.00  0.00           H0.      0
ATOM    806 HD12 LEU A  52      54.411  56.194  32.002  1.00  0.00           H0.      0
ATOM    807 HD13 LEU A  52      52.794  55.558  32.582  1.00  0.00           H0.      0
ATOM    808  CD2 LEU A  52      52.215  58.140  32.186  1.00  0.00           C0.      0
ATOM    809 HD21 LEU A  52      53.188  58.453  32.567  1.00  0.00           H0.      0
ATOM    810 HD22 LEU A  52      51.511  58.899  31.847  1.00  0.00           H0.      0
ATOM    811 HD23 LEU A  52      51.683  57.648  33.001  1.00  0.00           H0.      0
ATOM    812  C   LEU A  52      53.853  59.324  28.226  1.00  0.00           C0.      0
ATOM    813  O   LEU A  52      54.148  60.558  28.463  1.00  0.00           O0.      0
ATOM    814  N   ARG A  53      54.468  58.628  27.281  1.00  0.00           N0.      0
ATOM    815  H   ARG A  53      54.143  57.693  27.080  1.00  0.00           H0.      0
ATOM    816  CA  ARG A  53      55.491  59.227  26.384  1.00  0.00           C0.      0
ATOM    817  HA  ARG A  53      56.188  59.772  27.020  1.00  0.00           H0.      0
ATOM    818  CB  ARG A  53      56.148  58.156  25.592  1.00  0.00           C0.      0
ATOM    819  HB2 ARG A  53      55.366  57.586  25.090  1.00  0.00           H0.      0
ATOM    820  HB3 ARG A  53      56.639  58.646  24.751  1.00  0.00           H0.      0
ATOM    821  CG  ARG A  53      57.183  57.261  26.294  1.00  0.00           C0.      0
ATOM    822  HG2 ARG A  53      56.720  56.773  27.152  1.00  0.00           H0.      0
ATOM    823  HG3 ARG A  53      57.613  56.507  25.634  1.00  0.00           H0.      0
ATOM    824  CD  ARG A  53      58.494  57.924  26.766  1.00  0.00           C0.      0
ATOM    825  HD2 ARG A  53      58.927  58.252  25.821  1.00  0.00           H0.      0
ATOM    826  HD3 ARG A  53      58.355  58.760  27.451  1.00  0.00           H0.      0
ATOM    827  NE  ARG A  53      59.427  56.964  27.327  1.00  0.00           N0.      0
ATOM    828  HE  ARG A  53      59.203  55.982  27.407  1.00  0.00           H0.      0
ATOM    829  CZ  ARG A  53      60.566  57.242  28.022  1.00  0.00           C0.      0
ATOM    830  NH1 ARG A  53      60.950  58.472  28.251  1.00  0.00           N0.      0
ATOM    831 HH11 ARG A  53      60.295  59.200  28.006  1.00  0.00           H0.      0
ATOM    832 HH12 ARG A  53      61.832  58.671  28.701  1.00  0.00           H0.      0
ATOM    833  NH2 ARG A  53      61.298  56.370  28.621  1.00  0.00           N0.      0
ATOM    834 HH21 ARG A  53      61.298  55.368  28.495  1.00  0.00           H0.      0
ATOM    835 HH22 ARG A  53      62.056  56.643  29.230  1.00  0.00           H0.      0
ATOM    836  C   ARG A  53      54.937  60.342  25.472  1.00  0.00           C0.      0
ATOM    837  O   ARG A  53      55.565  61.391  25.320  1.00  0.00           O0.      0
ATOM    838  N   GLN A  54      53.756  60.198  24.929  1.00  0.00           N0.      0
ATOM    839  H   GLN A  54      53.371  59.284  25.121  1.00  0.00           H0.      0
ATOM    840  CA  GLN A  54      53.027  61.248  24.297  1.00  0.00           C0.      0
ATOM    841  HA  GLN A  54      53.696  61.581  23.503  1.00  0.00           H0.      0
ATOM    842  CB  GLN A  54      51.658  60.760  23.685  1.00  0.00           C0.      0
ATOM    843  HB2 GLN A  54      51.100  60.218  24.448  1.00  0.00           H0.      0
ATOM    844  HB3 GLN A  54      51.033  61.647  23.580  1.00  0.00           H0.      0
ATOM    845  CG  GLN A  54      51.636  59.885  22.422  1.00  0.00           C0.      0
ATOM    846  HG2 GLN A  54      52.403  59.119  22.538  1.00  0.00           H0.      0
ATOM    847  HG3 GLN A  54      50.696  59.343  22.325  1.00  0.00           H0.      0
ATOM    848  CD  GLN A  54      51.932  60.702  21.146  1.00  0.00           C0.      0
ATOM    849  OE1 GLN A  54      51.940  61.931  21.163  1.00  0.00           O0.      0
ATOM    850  NE2 GLN A  54      52.160  60.034  20.036  1.00  0.00           N0.      0
ATOM    851 HE21 GLN A  54      52.284  60.648  19.244  1.00  0.00           H0.      0
ATOM    852 HE22 GLN A  54      51.925  59.052  20.015  1.00  0.00           H0.      0
ATOM    853  C   GLN A  54      52.716  62.455  25.213  1.00  0.00           C0.      0
ATOM    854  O   GLN A  54      52.599  63.595  24.681  1.00  0.00           O0.      0
ATOM    855  N   HIP A  55      52.407  62.258  26.474  1.00  0.00           N0.      0
ATOM    856  H   HIP A  55      52.293  61.333  26.864  1.00  0.00           H0.      0
ATOM    857  CA  HIP A  55      52.335  63.342  27.424  1.00  0.00           C0.      0
ATOM    858  HA  HIP A  55      52.155  64.277  26.894  1.00  0.00           H0.      0
ATOM    859  CB  HIP A  55      51.243  62.909  28.492  1.00  0.00           C0.      0
ATOM    860  HB2 HIP A  55      51.428  61.921  28.915  1.00  0.00           H0.      0
ATOM    861  HB3 HIP A  55      51.387  63.597  29.325  1.00  0.00           H0.      0
ATOM    862  CG  HIP A  55      49.886  63.116  27.903  1.00  0.00           C0.      0
ATOM    863  ND1 HIP A  55      49.156  64.243  28.148  1.00  0.00           N0.      0
ATOM    864  HD1 HIP A  55      49.525  65.057  28.618  1.00  0.00           H0.      0
ATOM    865  CE1 HIP A  55      48.034  64.155  27.479  1.00  0.00           C0.      0
ATOM    866  HE1 HIP A  55      47.236  64.880  27.418  1.00  0.00           H0.      0
ATOM    867  NE2 HIP A  55      48.039  63.066  26.734  1.00  0.00           N0.      0
ATOM    868  HE2 HIP A  55      47.293  62.741  26.137  1.00  0.00           H0.      0
ATOM    869  CD2 HIP A  55      49.194  62.402  26.970  1.00  0.00           C0.      0
ATOM    870  HD2 HIP A  55      49.382  61.430  26.538  1.00  0.00           H0.      0
ATOM    871  C   HIP A  55      53.610  63.879  28.086  1.00  0.00           C0.      0
ATOM    872  O   HIP A  55      53.634  64.456  29.202  1.00  0.00           O0.      0
ATOM    873  N   GLY A  56      54.723  63.560  27.370  1.00  0.00           N0.      0
ATOM    874  H   GLY A  56      54.593  63.093  26.484  1.00  0.00           H0.      0
ATOM    875  CA  GLY A  56      56.065  63.974  27.688  1.00  0.00           C0.      0
ATOM    876  HA2 GLY A  56      56.732  63.448  27.006  1.00  0.00           H0.      0
ATOM    877  HA3 GLY A  56      56.280  65.025  27.496  1.00  0.00           H0.      0
ATOM    878  C   GLY A  56      56.548  63.572  29.099  1.00  0.00           C0.      0
ATOM    879  O   GLY A  56      57.566  64.081  29.471  1.00  0.00           O0.      0
ATOM    880  N   CYS A  57      55.891  62.648  29.746  1.00  0.00           N0.      0
ATOM    881  H   CYS A  57      55.233  62.136  29.177  1.00  0.00           H0.      0
ATOM    882  CA  CYS A  57      56.224  62.377  31.122  1.00  0.00           C0.      0
ATOM    883  HA  CYS A  57      56.248  63.375  31.562  1.00  0.00           H0.      0
ATOM    884  CB  CYS A  57      55.160  61.482  31.727  1.00  0.00           C0.      0
ATOM    885  HB2 CYS A  57      55.186  60.605  31.081  1.00  0.00           H0.      0
ATOM    886  HB3 CYS A  57      55.325  61.220  32.773  1.00  0.00           H0.      0
ATOM    887  SG  CYS A  57      53.457  62.060  31.634  1.00  0.00           S0.      0
ATOM    888  HG  CYS A  57      53.495  62.493  30.371  1.00  0.00           H0.      0
ATOM    889  C   CYS A  57      57.680  61.855  31.218  1.00  0.00           C0.      0
ATOM    890  O   CYS A  57      58.182  61.253  30.324  1.00  0.00           O0.      0
ATOM    891  N   HIE A  58      58.305  62.097  32.403  1.00  0.00           N0.      0
ATOM    892  H   HIE A  58      57.824  62.721  33.035  1.00  0.00           H0.      0
ATOM    893  CA  HIE A  58      59.623  61.705  32.772  1.00  0.00           C0.      0
ATOM    894  HA  HIE A  58      59.763  60.732  32.301  1.00  0.00           H0.      0
ATOM    895  CB  HIE A  58      60.644  62.792  32.264  1.00  0.00           C0.      0
ATOM    896  HB2 HIE A  58      60.526  62.827  31.181  1.00  0.00           H0.      0
ATOM    897  HB3 HIE A  58      60.452  63.747  32.753  1.00  0.00           H0.      0
ATOM    898  CG  HIE A  58      62.023  62.454  32.637  1.00  0.00           C0.      0
ATOM    899  ND1 HIE A  58      63.002  63.292  33.298  1.00  0.00           N0.      0
ATOM    900  CE1 HIE A  58      64.141  62.587  33.095  1.00  0.00           C0.      0
ATOM    901  HE1 HIE A  58      65.084  62.918  33.504  1.00  0.00           H0.      0
ATOM    902  NE2 HIE A  58      64.007  61.411  32.493  1.00  0.00           N0.      0
ATOM    903  HE2 HIE A  58      64.708  60.690  32.396  1.00  0.00           H0.      0
ATOM    904  CD2 HIE A  58      62.667  61.305  32.185  1.00  0.00           C0.      0
ATOM    905  HD2 HIE A  58      62.308  60.419  31.683  1.00  0.00           H0.      0
ATOM    906  C   HIE A  58      59.745  61.428  34.276  1.00  0.00           C0.      0
ATOM    907  O   HIE A  58      60.125  60.318  34.714  1.00  0.00           O0.      0
ATOM    908  N   ARG A  59      59.238  62.370  35.215  1.00  0.00           N0.      0
ATOM    909  H   ARG A  59      58.780  63.150  34.765  1.00  0.00           H0.      0
ATOM    910  CA  ARG A  59      58.962  62.164  36.629  1.00  0.00           C0.      0
ATOM    911  HA  ARG A  59      59.669  61.381  36.902  1.00  0.00           H0.      0
ATOM    912  CB  ARG A  59      59.262  63.419  37.384  1.00  0.00           C0.      0
ATOM    913  HB2 ARG A  59      60.157  63.889  36.975  1.00  0.00           H0.      0
ATOM    914  HB3 ARG A  59      58.458  64.135  37.213  1.00  0.00           H0.      0
ATOM    915  CG  ARG A  59      59.522  63.089  38.896  1.00  0.00           C0.      0
ATOM    916  HG2 ARG A  59      58.674  62.521  39.276  1.00  0.00           H0.      0
ATOM    917  HG3 ARG A  59      60.397  62.450  39.014  1.00  0.00           H0.      0
ATOM    918  CD  ARG A  59      59.745  64.344  39.753  1.00  0.00           C0.      0
ATOM    919  HD2 ARG A  59      60.611  64.829  39.304  1.00  0.00           H0.      0
ATOM    920  HD3 ARG A  59      58.914  65.045  39.669  1.00  0.00           H0.      0
ATOM    921  NE  ARG A  59      60.021  63.989  41.144  1.00  0.00           N0.      0
ATOM    922  HE  ARG A  59      60.873  63.455  41.239  1.00  0.00           H0.      0
ATOM    923  CZ  ARG A  59      59.501  64.434  42.223  1.00  0.00           C0.      0
ATOM    924  NH1 ARG A  59      58.513  65.251  42.225  1.00  0.00           N0.      0
ATOM    925 HH11 ARG A  59      58.089  65.373  41.316  1.00  0.00           H0.      0
ATOM    926 HH12 ARG A  59      58.159  65.646  43.084  1.00  0.00           H0.      0
ATOM    927  NH2 ARG A  59      60.010  63.986  43.336  1.00  0.00           N0.      0
ATOM    928 HH21 ARG A  59      60.958  63.639  43.340  1.00  0.00           H0.      0
ATOM    929 HH22 ARG A  59      59.424  64.009  44.159  1.00  0.00           H0.      0
ATOM    930  C   ARG A  59      57.556  61.650  36.798  1.00  0.00           C0.      0
ATOM    931  O   ARG A  59      56.543  62.378  36.395  1.00  0.00           O0.      0
ATOM    932  N   VAL A  60      57.448  60.414  37.320  1.00  0.00           N0.      0
ATOM    933  H   VAL A  60      58.276  59.841  37.396  1.00  0.00           H0.      0
ATOM    934  CA  VAL A  60      56.246  59.578  37.391  1.00  0.00           C0.      0
ATOM    935  HA  VAL A  60      55.443  60.306  37.278  1.00  0.00           H0.      0
ATOM    936  CB  VAL A  60      56.109  58.513  36.249  1.00  0.00           C0.      0
ATOM    937  HB  VAL A  60      55.271  57.888  36.558  1.00  0.00           H0.      0
ATOM    938  CG1 VAL A  60      55.920  59.078  34.852  1.00  0.00           C0.      0
ATOM    939 HG11 VAL A  60      55.509  60.088  34.871  1.00  0.00           H0.      0
ATOM    940 HG12 VAL A  60      56.820  59.032  34.239  1.00  0.00           H0.      0
ATOM    941 HG13 VAL A  60      55.159  58.495  34.334  1.00  0.00           H0.      0
ATOM    942  CG2 VAL A  60      57.355  57.541  36.230  1.00  0.00           C0.      0
ATOM    943 HG21 VAL A  60      57.354  56.786  35.444  1.00  0.00           H0.      0
ATOM    944 HG22 VAL A  60      58.326  58.037  36.225  1.00  0.00           H0.      0
ATOM    945 HG23 VAL A  60      57.259  56.969  37.153  1.00  0.00           H0.      0
ATOM    946  C   VAL A  60      56.058  59.063  38.828  1.00  0.00           C0.      0
ATOM    947  O   VAL A  60      57.059  58.664  39.436  1.00  0.00           O0.      0
ATOM    948  N   LEU A  61      54.797  58.901  39.283  1.00  0.00           N0.      0
ATOM    949  H   LEU A  61      53.994  59.056  38.691  1.00  0.00           H0.      0
ATOM    950  CA  LEU A  61      54.431  58.386  40.567  1.00  0.00           C0.      0
ATOM    951  HA  LEU A  61      55.309  58.037  41.110  1.00  0.00           H0.      0
ATOM    952  CB  LEU A  61      53.697  59.513  41.420  1.00  0.00           C0.      0
ATOM    953  HB2 LEU A  61      54.456  60.285  41.547  1.00  0.00           H0.      0
ATOM    954  HB3 LEU A  61      52.820  59.937  40.932  1.00  0.00           H0.      0
ATOM    955  CG  LEU A  61      53.244  59.169  42.858  1.00  0.00           C0.      0
ATOM    956  HG  LEU A  61      52.318  58.594  42.831  1.00  0.00           H0.      0
ATOM    957  CD1 LEU A  61      54.292  58.442  43.698  1.00  0.00           C0.      0
ATOM    958 HD11 LEU A  61      54.020  58.303  44.745  1.00  0.00           H0.      0
ATOM    959 HD12 LEU A  61      54.446  57.382  43.498  1.00  0.00           H0.      0
ATOM    960 HD13 LEU A  61      55.093  59.178  43.775  1.00  0.00           H0.      0
ATOM    961  CD2 LEU A  61      52.810  60.444  43.597  1.00  0.00           C0.      0
ATOM    962 HD21 LEU A  61      51.997  60.991  43.120  1.00  0.00           H0.      0
ATOM    963 HD22 LEU A  61      52.381  60.141  44.552  1.00  0.00           H0.      0
ATOM    964 HD23 LEU A  61      53.720  60.996  43.832  1.00  0.00           H0.      0
ATOM    965  C   LEU A  61      53.588  57.176  40.370  1.00  0.00           C0.      0
ATOM    966  O   LEU A  61      52.553  57.327  39.637  1.00  0.00           O0.      0
ATOM    967  N   ASH A  62      53.837  55.983  40.971  1.00  0.00           N0.      0
ATOM    968  H   ASH A  62      54.725  55.834  41.429  1.00  0.00           H0.      0
ATOM    969  CA  ASH A  62      52.832  54.919  41.219  1.00  0.00           C0.      0
ATOM    970  HA  ASH A  62      51.953  55.225  40.651  1.00  0.00           H0.      0
ATOM    971  CB  ASH A  62      53.411  53.638  40.700  1.00  0.00           C0.      0
ATOM    972  HB2 ASH A  62      53.712  53.818  39.668  1.00  0.00           H0.      0
ATOM    973  HB3 ASH A  62      54.225  53.428  41.394  1.00  0.00           H0.      0
ATOM    974  CG  ASH A  62      52.501  52.400  40.765  1.00  0.00           C0.      0
ATOM    975  OD1 ASH A  62      51.704  52.217  41.653  1.00  0.00           O0.      0
ATOM    976  OD2 ASH A  62      52.812  51.540  39.757  1.00  0.00           O0.      0
ATOM    977  HD2 ASH A  62      52.331  50.711  39.812  1.00  0.00           H0.      0
ATOM    978  C   ASH A  62      52.471  54.850  42.619  1.00  0.00           C0.      0
ATOM    979  O   ASH A  62      53.306  54.705  43.500  1.00  0.00           O0.      0
ATOM    980  N   VAL A  63      51.165  55.036  42.943  1.00  0.00           N0.      0
ATOM    981  H   VAL A  63      50.456  55.039  42.223  1.00  0.00           H0.      0
ATOM    982  CA  VAL A  63      50.668  55.157  44.386  1.00  0.00           C0.      0
ATOM    983  HA  VAL A  63      51.540  55.441  44.975  1.00  0.00           H0.      0
ATOM    984  CB  VAL A  63      49.569  56.261  44.612  1.00  0.00           C0.      0
ATOM    985  HB  VAL A  63      49.266  56.255  45.659  1.00  0.00           H0.      0
ATOM    986  CG1 VAL A  63      50.122  57.643  44.384  1.00  0.00           C0.      0
ATOM    987 HG11 VAL A  63      49.361  58.420  44.332  1.00  0.00           H0.      0
ATOM    988 HG12 VAL A  63      50.935  57.899  45.064  1.00  0.00           H0.      0
ATOM    989 HG13 VAL A  63      50.512  57.637  43.366  1.00  0.00           H0.      0
ATOM    990  CG2 VAL A  63      48.320  56.061  43.725  1.00  0.00           C0.      0
ATOM    991 HG21 VAL A  63      47.936  55.077  43.995  1.00  0.00           H0.      0
ATOM    992 HG22 VAL A  63      47.654  56.895  43.945  1.00  0.00           H0.      0
ATOM    993 HG23 VAL A  63      48.580  56.178  42.673  1.00  0.00           H0.      0
ATOM    994  C   VAL A  63      50.090  53.874  44.884  1.00  0.00           C0.      0
ATOM    995  O   VAL A  63      49.603  53.831  46.027  1.00  0.00           O0.      0
ATOM    996  N   ALA A  64      50.108  52.804  44.088  1.00  0.00           N0.      0
ATOM    997  H   ALA A  64      50.598  52.843  43.205  1.00  0.00           H0.      0
ATOM    998  CA  ALA A  64      49.429  51.571  44.452  1.00  0.00           C0.      0
ATOM    999  HA  ALA A  64      49.351  51.456  45.533  1.00  0.00           H0.      0
ATOM   1000  CB  ALA A  64      47.976  51.711  43.874  1.00  0.00           C0.      0
ATOM   1001  HB1 ALA A  64      47.528  50.729  44.026  1.00  0.00           H0.      0
ATOM   1002  HB2 ALA A  64      47.431  52.486  44.413  1.00  0.00           H0.      0
ATOM   1003  HB3 ALA A  64      47.912  51.995  42.823  1.00  0.00           H0.      0
ATOM   1004  C   ALA A  64      50.359  50.437  44.035  1.00  0.00           C0.      0
ATOM   1005  O   ALA A  64      49.930  49.514  43.311  1.00  0.00           O0.      0
ATOM   1006  N   CYS A  65      51.652  50.514  44.443  1.00  0.00           N0.      0
ATOM   1007  H   CYS A  65      51.858  51.372  44.934  1.00  0.00           H0.      0
ATOM   1008  CA  CYS A  65      52.713  49.778  43.932  1.00  0.00           C0.      0
ATOM   1009  HA  CYS A  65      52.757  49.875  42.848  1.00  0.00           H0.      0
ATOM   1010  CB  CYS A  65      53.960  50.305  44.626  1.00  0.00           C0.      0
ATOM   1011  HB2 CYS A  65      54.123  51.314  44.248  1.00  0.00           H0.      0
ATOM   1012  HB3 CYS A  65      53.781  50.330  45.701  1.00  0.00           H0.      0
ATOM   1013  SG  CYS A  65      55.317  49.202  44.299  1.00  0.00           S0.      0
ATOM   1014  HG  CYS A  65      55.172  48.622  45.494  1.00  0.00           H0.      0
ATOM   1015  C   CYS A  65      52.391  48.291  44.206  1.00  0.00           C0.      0
ATOM   1016  O   CYS A  65      52.649  47.530  43.309  1.00  0.00           O0.      0
ATOM   1017  N   GLY A  66      51.960  47.925  45.420  1.00  0.00           N0.      0
ATOM   1018  H   GLY A  66      51.877  48.678  46.089  1.00  0.00           H0.      0
ATOM   1019  CA  GLY A  66      52.066  46.549  45.922  1.00  0.00           C0.      0
ATOM   1020  HA2 GLY A  66      51.881  46.520  46.995  1.00  0.00           H0.      0
ATOM   1021  HA3 GLY A  66      51.432  45.813  45.427  1.00  0.00           H0.      0
ATOM   1022  C   GLY A  66      53.516  46.011  45.786  1.00  0.00           C0.      0
ATOM   1023  O   GLY A  66      54.525  46.638  46.035  1.00  0.00           O0.      0
ATOM   1024  N   THR A  67      53.593  44.810  45.271  1.00  0.00           N0.      0
ATOM   1025  H   THR A  67      52.700  44.461  44.953  1.00  0.00           H0.      0
ATOM   1026  CA  THR A  67      54.781  43.991  44.928  1.00  0.00           C0.      0
ATOM   1027  HA  THR A  67      55.298  44.082  45.883  1.00  0.00           H0.      0
ATOM   1028  CB  THR A  67      54.452  42.493  44.666  1.00  0.00           C0.      0
ATOM   1029  HB  THR A  67      55.382  41.928  44.587  1.00  0.00           H0.      0
ATOM   1030  CG2 THR A  67      53.719  41.989  45.824  1.00  0.00           C0.      0
ATOM   1031 HG21 THR A  67      54.213  42.230  46.766  1.00  0.00           H0.      0
ATOM   1032 HG22 THR A  67      52.672  42.288  45.785  1.00  0.00           H0.      0
ATOM   1033 HG23 THR A  67      53.682  40.900  45.814  1.00  0.00           H0.      0
ATOM   1034  OG1 THR A  67      53.739  42.187  43.567  1.00  0.00           O0.      0
ATOM   1035  HG1 THR A  67      53.885  41.247  43.439  1.00  0.00           H0.      0
ATOM   1036  C   THR A  67      55.723  44.483  43.818  1.00  0.00           C0.      0
ATOM   1037  O   THR A  67      56.765  43.890  43.633  1.00  0.00           O0.      0
ATOM   1038  N   GLY A  68      55.444  45.571  43.134  1.00  0.00           N0.      0
ATOM   1039  H   GLY A  68      54.635  46.059  43.491  1.00  0.00           H0.      0
ATOM   1040  CA  GLY A  68      56.259  46.250  42.064  1.00  0.00           C0.      0
ATOM   1041  HA2 GLY A  68      56.203  47.326  42.229  1.00  0.00           H0.      0
ATOM   1042  HA3 GLY A  68      57.266  45.862  42.218  1.00  0.00           H0.      0
ATOM   1043  C   GLY A  68      55.779  45.849  40.652  1.00  0.00           C0.      0
ATOM   1044  O   GLY A  68      56.213  46.353  39.621  1.00  0.00           O0.      0
ATOM   1045  N   VAL A  69      54.858  44.953  40.578  1.00  0.00           N0.      0
ATOM   1046  H   VAL A  69      54.502  44.676  41.482  1.00  0.00           H0.      0
ATOM   1047  CA  VAL A  69      54.352  44.386  39.315  1.00  0.00           C0.      0
ATOM   1048  HA  VAL A  69      55.193  43.820  38.915  1.00  0.00           H0.      0
ATOM   1049  CB  VAL A  69      53.220  43.426  39.706  1.00  0.00           C0.      0
ATOM   1050  HB  VAL A  69      53.622  42.814  40.513  1.00  0.00           H0.      0
ATOM   1051  CG1 VAL A  69      52.014  44.158  40.336  1.00  0.00           C0.      0
ATOM   1052 HG11 VAL A  69      51.688  44.868  39.576  1.00  0.00           H0.      0
ATOM   1053 HG12 VAL A  69      51.193  43.497  40.613  1.00  0.00           H0.      0
ATOM   1054 HG13 VAL A  69      52.399  44.703  41.199  1.00  0.00           H0.      0
ATOM   1055  CG2 VAL A  69      52.725  42.619  38.486  1.00  0.00           C0.      0
ATOM   1056 HG21 VAL A  69      51.970  41.887  38.771  1.00  0.00           H0.      0
ATOM   1057 HG22 VAL A  69      52.131  43.236  37.812  1.00  0.00           H0.      0
ATOM   1058 HG23 VAL A  69      53.545  42.046  38.054  1.00  0.00           H0.      0
ATOM   1059  C   VAL A  69      53.912  45.295  38.206  1.00  0.00           C0.      0
ATOM   1060  O   VAL A  69      54.179  45.000  37.046  1.00  0.00           O0.      0
ATOM   1061  N   ASP A  70      53.455  46.503  38.425  1.00  0.00           N0.      0
ATOM   1062  H   ASP A  70      53.520  46.896  39.353  1.00  0.00           H0.      0
ATOM   1063  CA  ASP A  70      53.062  47.487  37.412  1.00  0.00           C0.      0
ATOM   1064  HA  ASP A  70      53.239  47.151  36.390  1.00  0.00           H0.      0
ATOM   1065  CB  ASP A  70      51.649  48.042  37.586  1.00  0.00           C0.      0
ATOM   1066  HB2 ASP A  70      51.649  49.040  37.148  1.00  0.00           H0.      0
ATOM   1067  HB3 ASP A  70      50.968  47.392  37.036  1.00  0.00           H0.      0
ATOM   1068  CG  ASP A  70      51.104  48.241  39.021  1.00  0.00           C0.      0
ATOM   1069  OD1 ASP A  70      50.297  47.442  39.521  1.00  0.00           O0.      0
ATOM   1070  OD2 ASP A  70      51.500  49.219  39.699  1.00  0.00           O0.      0
ATOM   1071  C   ASP A  70      54.063  48.699  37.485  1.00  0.00           C0.      0
ATOM   1072  O   ASP A  70      54.155  49.366  36.456  1.00  0.00           O0.      0
ATOM   1073  N   SER A  71      54.895  48.772  38.602  1.00  0.00           N0.      0
ATOM   1074  H   SER A  71      54.771  48.126  39.369  1.00  0.00           H0.      0
ATOM   1075  CA  SER A  71      55.928  49.849  38.676  1.00  0.00           C0.      0
ATOM   1076  HA  SER A  71      55.471  50.783  38.346  1.00  0.00           H0.      0
ATOM   1077  CB  SER A  71      56.466  50.083  40.113  1.00  0.00           C0.      0
ATOM   1078  HB2 SER A  71      56.873  49.178  40.563  1.00  0.00           H0.      0
ATOM   1079  HB3 SER A  71      57.223  50.863  40.029  1.00  0.00           H0.      0
ATOM   1080  OG  SER A  71      55.433  50.479  41.031  1.00  0.00           O0.      0
ATOM   1081  HG  SER A  71      54.794  49.764  41.080  1.00  0.00           H0.      0
ATOM   1082  C   SER A  71      57.086  49.500  37.693  1.00  0.00           C0.      0
ATOM   1083  O   SER A  71      57.525  50.354  36.865  1.00  0.00           O0.      0
ATOM   1084  N   ILE A  72      57.473  48.220  37.735  1.00  0.00           N0.      0
ATOM   1085  H   ILE A  72      56.924  47.574  38.283  1.00  0.00           H0.      0
ATOM   1086  CA  ILE A  72      58.608  47.651  36.992  1.00  0.00           C0.      0
ATOM   1087  HA  ILE A  72      59.516  48.081  37.413  1.00  0.00           H0.      0
ATOM   1088  CB  ILE A  72      58.646  46.109  37.337  1.00  0.00           C0.      0
ATOM   1089  HB  ILE A  72      57.604  45.795  37.400  1.00  0.00           H0.      0
ATOM   1090  CG2 ILE A  72      59.480  45.237  36.403  1.00  0.00           C0.      0
ATOM   1091 HG21 ILE A  72      59.644  44.209  36.726  1.00  0.00           H0.      0
ATOM   1092 HG22 ILE A  72      59.022  45.256  35.414  1.00  0.00           H0.      0
ATOM   1093 HG23 ILE A  72      60.484  45.659  36.363  1.00  0.00           H0.      0
ATOM   1094  CG1 ILE A  72      59.179  45.933  38.758  1.00  0.00           C0.      0
ATOM   1095 HG12 ILE A  72      60.255  46.107  38.771  1.00  0.00           H0.      0
ATOM   1096 HG13 ILE A  72      58.772  46.765  39.332  1.00  0.00           H0.      0
ATOM   1097  CD1 ILE A  72      58.935  44.515  39.312  1.00  0.00           C0.      0
ATOM   1098 HD11 ILE A  72      57.899  44.201  39.187  1.00  0.00           H0.      0
ATOM   1099 HD12 ILE A  72      59.585  43.794  38.815  1.00  0.00           H0.      0
ATOM   1100 HD13 ILE A  72      59.232  44.582  40.359  1.00  0.00           H0.      0
ATOM   1101  C   ILE A  72      58.557  47.899  35.485  1.00  0.00           C0.      0
ATOM   1102  O   ILE A  72      59.508  48.301  34.830  1.00  0.00           O0.      0
ATOM   1103  N   MET A  73      57.348  47.869  34.899  1.00  0.00           N0.      0
ATOM   1104  H   MET A  73      56.599  47.611  35.525  1.00  0.00           H0.      0
ATOM   1105  CA  MET A  73      57.006  48.121  33.523  1.00  0.00           C0.      0
ATOM   1106  HA  MET A  73      57.533  47.440  32.855  1.00  0.00           H0.      0
ATOM   1107  CB  MET A  73      55.510  47.910  33.373  1.00  0.00           C0.      0
ATOM   1108  HB2 MET A  73      55.049  47.126  33.973  1.00  0.00           H0.      0
ATOM   1109  HB3 MET A  73      54.934  48.827  33.497  1.00  0.00           H0.      0
ATOM   1110  CG  MET A  73      55.267  47.522  31.943  1.00  0.00           C0.      0
ATOM   1111  HG2 MET A  73      55.584  48.332  31.286  1.00  0.00           H0.      0
ATOM   1112  HG3 MET A  73      55.921  46.692  31.677  1.00  0.00           H0.      0
ATOM   1113  SD  MET A  73      53.529  47.214  31.617  1.00  0.00           S0.      0
ATOM   1114  CE  MET A  73      52.825  48.899  31.413  1.00  0.00           C0.      0
ATOM   1115  HE1 MET A  73      51.780  48.827  31.111  1.00  0.00           H0.      0
ATOM   1116  HE2 MET A  73      52.989  49.450  32.338  1.00  0.00           H0.      0
ATOM   1117  HE3 MET A  73      53.407  49.417  30.651  1.00  0.00           H0.      0
ATOM   1118  C   MET A  73      57.340  49.581  33.151  1.00  0.00           C0.      0
ATOM   1119  O   MET A  73      57.601  49.797  31.977  1.00  0.00           O0.      0
ATOM   1120  N   LEU A  74      57.372  50.539  34.078  1.00  0.00           N0.      0
ATOM   1121  H   LEU A  74      57.198  50.248  35.029  1.00  0.00           H0.      0
ATOM   1122  CA  LEU A  74      57.887  51.949  33.834  1.00  0.00           C0.      0
ATOM   1123  HA  LEU A  74      57.796  52.292  32.804  1.00  0.00           H0.      0
ATOM   1124  CB  LEU A  74      57.158  52.930  34.669  1.00  0.00           C0.      0
ATOM   1125  HB2 LEU A  74      57.408  52.808  35.723  1.00  0.00           H0.      0
ATOM   1126  HB3 LEU A  74      57.570  53.918  34.462  1.00  0.00           H0.      0
ATOM   1127  CG  LEU A  74      55.678  52.946  34.648  1.00  0.00           C0.      0
ATOM   1128  HG  LEU A  74      55.359  52.045  35.173  1.00  0.00           H0.      0
ATOM   1129  CD1 LEU A  74      55.122  54.137  35.467  1.00  0.00           C0.      0
ATOM   1130 HD11 LEU A  74      54.063  53.940  35.638  1.00  0.00           H0.      0
ATOM   1131 HD12 LEU A  74      55.498  54.101  36.489  1.00  0.00           H0.      0
ATOM   1132 HD13 LEU A  74      54.996  55.117  35.006  1.00  0.00           H0.      0
ATOM   1133  CD2 LEU A  74      55.006  53.117  33.260  1.00  0.00           C0.      0
ATOM   1134 HD21 LEU A  74      54.016  53.572  33.306  1.00  0.00           H0.      0
ATOM   1135 HD22 LEU A  74      55.600  53.722  32.575  1.00  0.00           H0.      0
ATOM   1136 HD23 LEU A  74      55.036  52.128  32.803  1.00  0.00           H0.      0
ATOM   1137  C   LEU A  74      59.423  52.092  34.064  1.00  0.00           C0.      0
ATOM   1138  O   LEU A  74      60.095  52.979  33.539  1.00  0.00           O0.      0
ATOM   1139  N   VAL A  75      59.985  51.198  34.941  1.00  0.00           N0.      0
ATOM   1140  H   VAL A  75      59.403  50.423  35.225  1.00  0.00           H0.      0
ATOM   1141  CA  VAL A  75      61.432  51.196  35.256  1.00  0.00           C0.      0
ATOM   1142  HA  VAL A  75      61.834  52.204  35.357  1.00  0.00           H0.      0
ATOM   1143  CB  VAL A  75      61.875  50.698  36.694  1.00  0.00           C0.      0
ATOM   1144  HB  VAL A  75      61.938  49.611  36.743  1.00  0.00           H0.      0
ATOM   1145  CG1 VAL A  75      63.326  51.108  37.029  1.00  0.00           C0.      0
ATOM   1146 HG11 VAL A  75      63.655  50.557  37.910  1.00  0.00           H0.      0
ATOM   1147 HG12 VAL A  75      64.029  50.936  36.214  1.00  0.00           H0.      0
ATOM   1148 HG13 VAL A  75      63.405  52.149  37.343  1.00  0.00           H0.      0
ATOM   1149  CG2 VAL A  75      61.039  51.276  37.835  1.00  0.00           C0.      0
ATOM   1150 HG21 VAL A  75      61.441  50.773  38.715  1.00  0.00           H0.      0
ATOM   1151 HG22 VAL A  75      61.090  52.363  37.891  1.00  0.00           H0.      0
ATOM   1152 HG23 VAL A  75      60.025  50.927  37.638  1.00  0.00           H0.      0
ATOM   1153  C   VAL A  75      62.352  50.419  34.284  1.00  0.00           C0.      0
ATOM   1154  O   VAL A  75      63.362  50.884  33.802  1.00  0.00           O0.      0
ATOM   1155  N   GLU A  76      61.917  49.384  33.630  1.00  0.00           N0.      0
ATOM   1156  H   GLU A  76      60.963  49.107  33.816  1.00  0.00           H0.      0
ATOM   1157  CA  GLU A  76      62.488  48.781  32.416  1.00  0.00           C0.      0
ATOM   1158  HA  GLU A  76      63.517  48.484  32.617  1.00  0.00           H0.      0
ATOM   1159  CB  GLU A  76      61.678  47.556  32.075  1.00  0.00           C0.      0
ATOM   1160  HB2 GLU A  76      60.609  47.760  32.023  1.00  0.00           H0.      0
ATOM   1161  HB3 GLU A  76      61.972  47.092  31.134  1.00  0.00           H0.      0
ATOM   1162  CG  GLU A  76      61.620  46.362  33.089  1.00  0.00           C0.      0
ATOM   1163  HG2 GLU A  76      61.500  46.720  34.112  1.00  0.00           H0.      0
ATOM   1164  HG3 GLU A  76      60.790  45.683  32.893  1.00  0.00           H0.      0
ATOM   1165  CD  GLU A  76      62.958  45.475  33.071  1.00  0.00           C0.      0
ATOM   1166  OE1 GLU A  76      64.042  45.975  32.663  1.00  0.00           O0.      0
ATOM   1167  OE2 GLU A  76      62.949  44.267  33.394  1.00  0.00           O0.      0
ATOM   1168  C   GLU A  76      62.331  49.712  31.245  1.00  0.00           C0.      0
ATOM   1169  O   GLU A  76      63.097  49.552  30.332  1.00  0.00           O0.      0
ATOM   1170  N   GLU A  77      61.314  50.637  31.287  1.00  0.00           N0.      0
ATOM   1171  H   GLU A  77      60.611  50.442  31.986  1.00  0.00           H0.      0
ATOM   1172  CA  GLU A  77      61.126  51.761  30.336  1.00  0.00           C0.      0
ATOM   1173  HA  GLU A  77      61.456  51.368  29.374  1.00  0.00           H0.      0
ATOM   1174  CB  GLU A  77      59.568  52.012  30.229  1.00  0.00           C0.      0
ATOM   1175  HB2 GLU A  77      59.175  51.034  29.951  1.00  0.00           H0.      0
ATOM   1176  HB3 GLU A  77      59.313  52.270  31.257  1.00  0.00           H0.      0
ATOM   1177  CG  GLU A  77      59.071  53.146  29.353  1.00  0.00           C0.      0
ATOM   1178  HG2 GLU A  77      57.982  53.115  29.386  1.00  0.00           H0.      0
ATOM   1179  HG3 GLU A  77      59.274  54.116  29.806  1.00  0.00           H0.      0
ATOM   1180  CD  GLU A  77      59.534  53.088  27.837  1.00  0.00           C0.      0
ATOM   1181  OE1 GLU A  77      59.902  52.015  27.297  1.00  0.00           O0.      0
ATOM   1182  OE2 GLU A  77      59.463  54.121  27.129  1.00  0.00           O0.      0
ATOM   1183  C   GLU A  77      62.018  53.004  30.570  1.00  0.00           C0.      0
ATOM   1184  O   GLU A  77      62.216  53.841  29.692  1.00  0.00           O0.      0
ATOM   1185  N   GLY A  78      62.745  53.035  31.665  1.00  0.00           N0.      0
ATOM   1186  H   GLY A  78      62.824  52.196  32.221  1.00  0.00           H0.      0
ATOM   1187  CA  GLY A  78      63.739  54.049  32.012  1.00  0.00           C0.      0
ATOM   1188  HA2 GLY A  78      64.281  53.519  32.795  1.00  0.00           H0.      0
ATOM   1189  HA3 GLY A  78      64.427  54.224  31.184  1.00  0.00           H0.      0
ATOM   1190  C   GLY A  78      63.175  55.391  32.447  1.00  0.00           C0.      0
ATOM   1191  O   GLY A  78      63.906  56.366  32.353  1.00  0.00           O0.      0
ATOM   1192  N   PHE A  79      61.909  55.532  32.917  1.00  0.00           N0.      0
ATOM   1193  H   PHE A  79      61.300  54.727  32.966  1.00  0.00           H0.      0
ATOM   1194  CA  PHE A  79      61.469  56.798  33.586  1.00  0.00           C0.      0
ATOM   1195  HA  PHE A  79      61.744  57.613  32.917  1.00  0.00           H0.      0
ATOM   1196  CB  PHE A  79      59.882  56.864  33.653  1.00  0.00           C0.      0
ATOM   1197  HB2 PHE A  79      59.557  56.088  34.346  1.00  0.00           H0.      0
ATOM   1198  HB3 PHE A  79      59.678  57.831  34.111  1.00  0.00           H0.      0
ATOM   1199  CG  PHE A  79      59.063  56.756  32.362  1.00  0.00           C0.      0
ATOM   1200  CD1 PHE A  79      58.469  55.576  32.044  1.00  0.00           C0.      0
ATOM   1201  HD1 PHE A  79      58.609  54.738  32.711  1.00  0.00           H0.      0
ATOM   1202  CE1 PHE A  79      57.535  55.478  31.020  1.00  0.00           C0.      0
ATOM   1203  HE1 PHE A  79      56.937  54.592  30.863  1.00  0.00           H0.      0
ATOM   1204  CZ  PHE A  79      57.202  56.497  30.178  1.00  0.00           C0.      0
ATOM   1205  HZ  PHE A  79      56.491  56.373  29.374  1.00  0.00           H0.      0
ATOM   1206  CE2 PHE A  79      57.812  57.736  30.538  1.00  0.00           C0.      0
ATOM   1207  HE2 PHE A  79      57.527  58.575  29.922  1.00  0.00           H0.      0
ATOM   1208  CD2 PHE A  79      58.706  57.898  31.612  1.00  0.00           C0.      0
ATOM   1209  HD2 PHE A  79      59.017  58.896  31.882  1.00  0.00           H0.      0
ATOM   1210  C   PHE A  79      62.064  56.940  34.974  1.00  0.00           C0.      0
ATOM   1211  O   PHE A  79      62.585  56.022  35.615  1.00  0.00           O0.      0
ATOM   1212  N   SER A  80      61.964  58.162  35.429  1.00  0.00           N0.      0
ATOM   1213  H   SER A  80      61.565  58.931  34.910  1.00  0.00           H0.      0
ATOM   1214  CA  SER A  80      62.109  58.561  36.861  1.00  0.00           C0.      0
ATOM   1215  HA  SER A  80      62.919  58.013  37.342  1.00  0.00           H0.      0
ATOM   1216  CB  SER A  80      62.575  60.076  36.884  1.00  0.00           C0.      0
ATOM   1217  HB2 SER A  80      61.955  60.695  36.236  1.00  0.00           H0.      0
ATOM   1218  HB3 SER A  80      62.499  60.589  37.843  1.00  0.00           H0.      0
ATOM   1219  OG  SER A  80      63.960  60.166  36.395  1.00  0.00           O0.      0
ATOM   1220  HG  SER A  80      64.215  61.090  36.333  1.00  0.00           H0.      0
ATOM   1221  C   SER A  80      60.863  58.247  37.552  1.00  0.00           C0.      0
ATOM   1222  O   SER A  80      60.096  59.112  37.937  1.00  0.00           O0.      0
ATOM   1223  N   VAL A  81      60.730  56.937  37.999  1.00  0.00           N0.      0
ATOM   1224  H   VAL A  81      61.447  56.314  37.654  1.00  0.00           H0.      0
ATOM   1225  CA  VAL A  81      59.591  56.338  38.767  1.00  0.00           C0.      0
ATOM   1226  HA  VAL A  81      58.565  56.669  38.600  1.00  0.00           H0.      0
ATOM   1227  CB  VAL A  81      59.596  54.812  38.549  1.00  0.00           C0.      0
ATOM   1228  HB  VAL A  81      60.548  54.396  38.878  1.00  0.00           H0.      0
ATOM   1229  CG1 VAL A  81      58.498  54.016  39.328  1.00  0.00           C0.      0
ATOM   1230 HG11 VAL A  81      57.566  54.581  39.367  1.00  0.00           H0.      0
ATOM   1231 HG12 VAL A  81      58.218  53.040  38.930  1.00  0.00           H0.      0
ATOM   1232 HG13 VAL A  81      58.714  53.883  40.388  1.00  0.00           H0.      0
ATOM   1233  CG2 VAL A  81      59.379  54.430  37.074  1.00  0.00           C0.      0
ATOM   1234 HG21 VAL A  81      59.421  53.347  36.965  1.00  0.00           H0.      0
ATOM   1235 HG22 VAL A  81      58.415  54.775  36.699  1.00  0.00           H0.      0
ATOM   1236 HG23 VAL A  81      60.100  54.929  36.427  1.00  0.00           H0.      0
ATOM   1237  C   VAL A  81      59.794  56.513  40.289  1.00  0.00           C0.      0
ATOM   1238  O   VAL A  81      60.817  56.081  40.890  1.00  0.00           O0.      0
ATOM   1239  N   THR A  82      58.739  56.923  40.960  1.00  0.00           N0.      0
ATOM   1240  H   THR A  82      58.052  57.509  40.509  1.00  0.00           H0.      0
ATOM   1241  CA  THR A  82      58.532  56.688  42.424  1.00  0.00           C0.      0
ATOM   1242  HA  THR A  82      59.444  56.426  42.961  1.00  0.00           H0.      0
ATOM   1243  CB  THR A  82      58.108  57.952  43.177  1.00  0.00           C0.      0
ATOM   1244  HB  THR A  82      57.173  58.361  42.793  1.00  0.00           H0.      0
ATOM   1245  CG2 THR A  82      57.751  57.852  44.682  1.00  0.00           C0.      0
ATOM   1246 HG21 THR A  82      58.519  57.246  45.162  1.00  0.00           H0.      0
ATOM   1247 HG22 THR A  82      57.416  58.816  45.065  1.00  0.00           H0.      0
ATOM   1248 HG23 THR A  82      56.846  57.245  44.657  1.00  0.00           H0.      0
ATOM   1249  OG1 THR A  82      59.019  58.903  42.986  1.00  0.00           O0.      0
ATOM   1250  HG1 THR A  82      59.074  59.014  42.034  1.00  0.00           H0.      0
ATOM   1251  C   THR A  82      57.449  55.635  42.630  1.00  0.00           C0.      0
ATOM   1252  O   THR A  82      56.389  55.756  41.931  1.00  0.00           O0.      0
ATOM   1253  N   SER A  83      57.634  54.809  43.640  1.00  0.00           N0.      0
ATOM   1254  H   SER A  83      58.578  54.869  43.994  1.00  0.00           H0.      0
ATOM   1255  CA  SER A  83      56.697  53.799  44.093  1.00  0.00           C0.      0
ATOM   1256  HA  SER A  83      55.819  53.829  43.448  1.00  0.00           H0.      0
ATOM   1257  CB  SER A  83      57.330  52.416  43.756  1.00  0.00           C0.      0
ATOM   1258  HB2 SER A  83      58.314  52.257  44.197  1.00  0.00           H0.      0
ATOM   1259  HB3 SER A  83      56.683  51.667  44.212  1.00  0.00           H0.      0
ATOM   1260  OG  SER A  83      57.408  52.077  42.334  1.00  0.00           O0.      0
ATOM   1261  HG  SER A  83      56.566  51.630  42.220  1.00  0.00           H0.      0
ATOM   1262  C   SER A  83      56.202  53.791  45.573  1.00  0.00           C0.      0
ATOM   1263  O   SER A  83      57.018  53.591  46.507  1.00  0.00           O0.      0
ATOM   1264  N   VAL A  84      54.877  53.870  45.695  1.00  0.00           N0.      0
ATOM   1265  H   VAL A  84      54.387  54.197  44.874  1.00  0.00           H0.      0
ATOM   1266  CA  VAL A  84      54.160  54.008  46.966  1.00  0.00           C0.      0
ATOM   1267  HA  VAL A  84      54.860  53.890  47.793  1.00  0.00           H0.      0
ATOM   1268  CB  VAL A  84      53.648  55.408  47.268  1.00  0.00           C0.      0
ATOM   1269  HB  VAL A  84      52.985  55.681  46.447  1.00  0.00           H0.      0
ATOM   1270  CG1 VAL A  84      52.799  55.573  48.507  1.00  0.00           C0.      0
ATOM   1271 HG11 VAL A  84      51.886  54.985  48.408  1.00  0.00           H0.      0
ATOM   1272 HG12 VAL A  84      53.476  55.403  49.344  1.00  0.00           H0.      0
ATOM   1273 HG13 VAL A  84      52.388  56.582  48.536  1.00  0.00           H0.      0
ATOM   1274  CG2 VAL A  84      54.818  56.413  47.323  1.00  0.00           C0.      0
ATOM   1275 HG21 VAL A  84      54.334  57.389  47.294  1.00  0.00           H0.      0
ATOM   1276 HG22 VAL A  84      55.334  56.253  48.270  1.00  0.00           H0.      0
ATOM   1277 HG23 VAL A  84      55.453  56.303  46.444  1.00  0.00           H0.      0
ATOM   1278  C   VAL A  84      53.137  52.903  47.120  1.00  0.00           C0.      0
ATOM   1279  O   VAL A  84      52.410  52.576  46.221  1.00  0.00           O0.      0
ATOM   1280  N   ASP A  85      53.046  52.416  48.379  1.00  0.00           N0.      0
ATOM   1281  H   ASP A  85      53.735  52.700  49.060  1.00  0.00           H0.      0
ATOM   1282  CA  ASP A  85      51.968  51.653  48.978  1.00  0.00           C0.      0
ATOM   1283  HA  ASP A  85      51.001  51.978  48.595  1.00  0.00           H0.      0
ATOM   1284  CB  ASP A  85      52.252  50.282  48.657  1.00  0.00           C0.      0
ATOM   1285  HB2 ASP A  85      52.491  50.111  47.608  1.00  0.00           H0.      0
ATOM   1286  HB3 ASP A  85      53.115  49.878  49.186  1.00  0.00           H0.      0
ATOM   1287  CG  ASP A  85      51.041  49.374  48.811  1.00  0.00           C0.      0
ATOM   1288  OD1 ASP A  85      50.463  48.906  47.796  1.00  0.00           O0.      0
ATOM   1289  OD2 ASP A  85      50.602  49.086  49.957  1.00  0.00           O0.      0
ATOM   1290  C   ASP A  85      52.053  51.830  50.536  1.00  0.00           C0.      0
ATOM   1291  O   ASP A  85      53.001  52.460  51.024  1.00  0.00           O0.      0
ATOM   1292  N   ALA A  86      50.987  51.544  51.289  1.00  0.00           N0.      0
ATOM   1293  H   ALA A  86      50.239  51.053  50.820  1.00  0.00           H0.      0
ATOM   1294  CA  ALA A  86      51.061  51.404  52.718  1.00  0.00           C0.      0
ATOM   1295  HA  ALA A  86      51.665  52.271  52.987  1.00  0.00           H0.      0
ATOM   1296  CB  ALA A  86      49.676  51.757  53.246  1.00  0.00           C0.      0
ATOM   1297  HB1 ALA A  86      48.958  51.011  52.904  1.00  0.00           H0.      0
ATOM   1298  HB2 ALA A  86      49.653  51.852  54.331  1.00  0.00           H0.      0
ATOM   1299  HB3 ALA A  86      49.435  52.778  52.950  1.00  0.00           H0.      0
ATOM   1300  C   ALA A  86      51.571  50.155  53.343  1.00  0.00           C0.      0
ATOM   1301  O   ALA A  86      51.902  50.123  54.514  1.00  0.00           O0.      0
ATOM   1302  N   SER A  87      51.747  49.106  52.544  1.00  0.00           N0.      0
ATOM   1303  H   SER A  87      51.433  49.141  51.585  1.00  0.00           H0.      0
ATOM   1304  CA  SER A  87      52.169  47.775  53.031  1.00  0.00           C0.      0
ATOM   1305  HA  SER A  87      51.991  47.733  54.106  1.00  0.00           H0.      0
ATOM   1306  CB  SER A  87      51.298  46.741  52.310  1.00  0.00           C0.      0
ATOM   1307  HB2 SER A  87      50.290  46.916  52.687  1.00  0.00           H0.      0
ATOM   1308  HB3 SER A  87      51.294  47.011  51.254  1.00  0.00           H0.      0
ATOM   1309  OG  SER A  87      51.811  45.460  52.608  1.00  0.00           O0.      0
ATOM   1310  HG  SER A  87      51.763  45.325  53.558  1.00  0.00           H0.      0
ATOM   1311  C   SER A  87      53.736  47.486  52.893  1.00  0.00           C0.      0
ATOM   1312  O   SER A  87      54.274  47.340  51.809  1.00  0.00           O0.      0
ATOM   1313  N   ASP A  88      54.389  47.365  54.063  1.00  0.00           N0.      0
ATOM   1314  H   ASP A  88      53.918  47.193  54.940  1.00  0.00           H0.      0
ATOM   1315  CA  ASP A  88      55.771  46.999  54.142  1.00  0.00           C0.      0
ATOM   1316  HA  ASP A  88      56.352  47.709  53.553  1.00  0.00           H0.      0
ATOM   1317  CB  ASP A  88      56.343  47.108  55.505  1.00  0.00           C0.      0
ATOM   1318  HB2 ASP A  88      57.352  46.730  55.339  1.00  0.00           H0.      0
ATOM   1319  HB3 ASP A  88      56.330  48.189  55.644  1.00  0.00           H0.      0
ATOM   1320  CG  ASP A  88      55.708  46.392  56.655  1.00  0.00           C0.      0
ATOM   1321  OD1 ASP A  88      54.448  46.434  56.736  1.00  0.00           O0.      0
ATOM   1322  OD2 ASP A  88      56.471  45.923  57.540  1.00  0.00           O0.      0
ATOM   1323  C   ASP A  88      55.890  45.638  53.533  1.00  0.00           C0.      0
ATOM   1324  O   ASP A  88      56.903  45.397  52.814  1.00  0.00           O0.      0
ATOM   1325  N   LYS A  89      55.019  44.640  53.829  1.00  0.00           N0.      0
ATOM   1326  H   LYS A  89      54.278  44.873  54.475  1.00  0.00           H0.      0
ATOM   1327  CA  LYS A  89      55.066  43.260  53.353  1.00  0.00           C0.      0
ATOM   1328  HA  LYS A  89      56.049  42.826  53.536  1.00  0.00           H0.      0
ATOM   1329  CB  LYS A  89      54.054  42.442  54.073  1.00  0.00           C0.      0
ATOM   1330  HB2 LYS A  89      53.090  42.856  53.775  1.00  0.00           H0.      0
ATOM   1331  HB3 LYS A  89      54.072  41.425  53.681  1.00  0.00           H0.      0
ATOM   1332  CG  LYS A  89      54.276  42.437  55.579  1.00  0.00           C0.      0
ATOM   1333  HG2 LYS A  89      55.251  42.006  55.806  1.00  0.00           H0.      0
ATOM   1334  HG3 LYS A  89      54.162  43.461  55.934  1.00  0.00           H0.      0
ATOM   1335  CD  LYS A  89      53.390  41.594  56.396  1.00  0.00           C0.      0
ATOM   1336  HD2 LYS A  89      52.322  41.737  56.230  1.00  0.00           H0.      0
ATOM   1337  HD3 LYS A  89      53.675  40.573  56.142  1.00  0.00           H0.      0
ATOM   1338  CE  LYS A  89      53.536  41.752  57.887  1.00  0.00           C0.      0
ATOM   1339  HE2 LYS A  89      52.751  41.184  58.386  1.00  0.00           H0.      0
ATOM   1340  HE3 LYS A  89      54.502  41.398  58.245  1.00  0.00           H0.      0
ATOM   1341  NZ  LYS A  89      53.339  43.168  58.297  1.00  0.00           N0.      0
ATOM   1342  HZ1 LYS A  89      54.189  43.668  58.077  1.00  0.00           H0.      0
ATOM   1343  HZ2 LYS A  89      52.496  43.559  57.902  1.00  0.00           H0.      0
ATOM   1344  HZ3 LYS A  89      53.284  43.188  59.305  1.00  0.00           H0.      0
ATOM   1345  C   LYS A  89      54.854  43.166  51.822  1.00  0.00           C0.      0
ATOM   1346  O   LYS A  89      55.439  42.368  51.144  1.00  0.00           O0.      0
ATOM   1347  N   MET A  90      54.202  44.145  51.241  1.00  0.00           N0.      0
ATOM   1348  H   MET A  90      53.714  44.822  51.809  1.00  0.00           H0.      0
ATOM   1349  CA  MET A  90      54.048  44.293  49.813  1.00  0.00           C0.      0
ATOM   1350  HA  MET A  90      54.062  43.292  49.380  1.00  0.00           H0.      0
ATOM   1351  CB  MET A  90      52.732  44.910  49.487  1.00  0.00           C0.      0
ATOM   1352  HB2 MET A  90      52.674  45.829  50.070  1.00  0.00           H0.      0
ATOM   1353  HB3 MET A  90      52.743  45.246  48.450  1.00  0.00           H0.      0
ATOM   1354  CG  MET A  90      51.579  44.057  49.726  1.00  0.00           C0.      0
ATOM   1355  HG2 MET A  90      51.719  43.625  50.717  1.00  0.00           H0.      0
ATOM   1356  HG3 MET A  90      50.679  44.661  49.613  1.00  0.00           H0.      0
ATOM   1357  SD  MET A  90      51.316  42.652  48.665  1.00  0.00           S0.      0
ATOM   1358  CE  MET A  90      50.279  43.281  47.302  1.00  0.00           C0.      0
ATOM   1359  HE1 MET A  90      50.822  44.100  46.830  1.00  0.00           H0.      0
ATOM   1360  HE2 MET A  90      50.014  42.403  46.713  1.00  0.00           H0.      0
ATOM   1361  HE3 MET A  90      49.278  43.611  47.579  1.00  0.00           H0.      0
ATOM   1362  C   MET A  90      55.309  45.004  49.227  1.00  0.00           C0.      0
ATOM   1363  O   MET A  90      55.976  44.463  48.345  1.00  0.00           O0.      0
ATOM   1364  N   LEU A  91      55.625  46.238  49.604  1.00  0.00           N0.      0
ATOM   1365  H   LEU A  91      55.037  46.655  50.313  1.00  0.00           H0.      0
ATOM   1366  CA  LEU A  91      56.883  46.896  49.201  1.00  0.00           C0.      0
ATOM   1367  HA  LEU A  91      56.931  47.059  48.125  1.00  0.00           H0.      0
ATOM   1368  CB  LEU A  91      56.985  48.274  49.834  1.00  0.00           C0.      0
ATOM   1369  HB2 LEU A  91      56.962  48.115  50.912  1.00  0.00           H0.      0
ATOM   1370  HB3 LEU A  91      57.928  48.769  49.599  1.00  0.00           H0.      0
ATOM   1371  CG  LEU A  91      55.843  49.277  49.454  1.00  0.00           C0.      0
ATOM   1372  HG  LEU A  91      54.867  48.826  49.627  1.00  0.00           H0.      0
ATOM   1373  CD1 LEU A  91      55.930  50.605  50.284  1.00  0.00           C0.      0
ATOM   1374 HD11 LEU A  91      56.288  50.280  51.261  1.00  0.00           H0.      0
ATOM   1375 HD12 LEU A  91      56.687  51.210  49.784  1.00  0.00           H0.      0
ATOM   1376 HD13 LEU A  91      54.990  51.155  50.250  1.00  0.00           H0.      0
ATOM   1377  CD2 LEU A  91      55.815  49.660  48.009  1.00  0.00           C0.      0
ATOM   1378 HD21 LEU A  91      55.783  48.776  47.372  1.00  0.00           H0.      0
ATOM   1379 HD22 LEU A  91      54.976  50.327  47.811  1.00  0.00           H0.      0
ATOM   1380 HD23 LEU A  91      56.733  50.169  47.717  1.00  0.00           H0.      0
ATOM   1381  C   LEU A  91      58.208  46.130  49.374  1.00  0.00           C0.      0
ATOM   1382  O   LEU A  91      59.163  46.550  48.700  1.00  0.00           O0.      0
ATOM   1383  N   LYS A  92      58.303  45.103  50.145  1.00  0.00           N0.      0
ATOM   1384  H   LYS A  92      57.523  44.993  50.778  1.00  0.00           H0.      0
ATOM   1385  CA  LYS A  92      59.316  44.036  50.210  1.00  0.00           C0.      0
ATOM   1386  HA  LYS A  92      60.212  44.398  50.714  1.00  0.00           H0.      0
ATOM   1387  CB  LYS A  92      58.759  42.967  51.177  1.00  0.00           C0.      0
ATOM   1388  HB2 LYS A  92      58.427  43.379  52.130  1.00  0.00           H0.      0
ATOM   1389  HB3 LYS A  92      58.067  42.359  50.594  1.00  0.00           H0.      0
ATOM   1390  CG  LYS A  92      59.948  42.125  51.678  1.00  0.00           C0.      0
ATOM   1391  HG2 LYS A  92      60.383  41.590  50.833  1.00  0.00           H0.      0
ATOM   1392  HG3 LYS A  92      60.694  42.871  51.951  1.00  0.00           H0.      0
ATOM   1393  CD  LYS A  92      59.562  41.229  52.795  1.00  0.00           C0.      0
ATOM   1394  HD2 LYS A  92      60.376  40.535  53.002  1.00  0.00           H0.      0
ATOM   1395  HD3 LYS A  92      59.461  41.822  53.705  1.00  0.00           H0.      0
ATOM   1396  CE  LYS A  92      58.240  40.454  52.571  1.00  0.00           C0.      0
ATOM   1397  HE2 LYS A  92      57.443  41.197  52.546  1.00  0.00           H0.      0
ATOM   1398  HE3 LYS A  92      58.500  39.948  51.641  1.00  0.00           H0.      0
ATOM   1399  NZ  LYS A  92      58.127  39.352  53.615  1.00  0.00           N0.      0
ATOM   1400  HZ1 LYS A  92      57.303  38.775  53.514  1.00  0.00           H0.      0
ATOM   1401  HZ2 LYS A  92      58.964  38.790  53.675  1.00  0.00           H0.      0
ATOM   1402  HZ3 LYS A  92      58.004  39.766  54.528  1.00  0.00           H0.      0
ATOM   1403  C   LYS A  92      59.711  43.520  48.819  1.00  0.00           C0.      0
ATOM   1404  O   LYS A  92      60.915  43.527  48.589  1.00  0.00           O0.      0
ATOM   1405  N   TYR A  93      58.801  43.262  47.870  1.00  0.00           N0.      0
ATOM   1406  H   TYR A  93      57.853  43.428  48.177  1.00  0.00           H0.      0
ATOM   1407  CA  TYR A  93      59.170  42.629  46.583  1.00  0.00           C0.      0
ATOM   1408  HA  TYR A  93      60.030  41.969  46.695  1.00  0.00           H0.      0
ATOM   1409  CB  TYR A  93      57.995  41.809  46.047  1.00  0.00           C0.      0
ATOM   1410  HB2 TYR A  93      57.167  42.489  45.849  1.00  0.00           H0.      0
ATOM   1411  HB3 TYR A  93      58.261  41.517  45.031  1.00  0.00           H0.      0
ATOM   1412  CG  TYR A  93      57.577  40.681  46.939  1.00  0.00           C0.      0
ATOM   1413  CD1 TYR A  93      58.228  39.432  46.783  1.00  0.00           C0.      0
ATOM   1414  HD1 TYR A  93      58.915  39.287  45.962  1.00  0.00           H0.      0
ATOM   1415  CE1 TYR A  93      58.000  38.324  47.652  1.00  0.00           C0.      0
ATOM   1416  HE1 TYR A  93      58.614  37.458  47.455  1.00  0.00           H0.      0
ATOM   1417  CZ  TYR A  93      57.102  38.429  48.715  1.00  0.00           C0.      0
ATOM   1418  OH  TYR A  93      56.815  37.383  49.497  1.00  0.00           O0.      0
ATOM   1419  HH  TYR A  93      57.061  36.546  49.095  1.00  0.00           H0.      0
ATOM   1420  CE2 TYR A  93      56.375  39.681  48.809  1.00  0.00           C0.      0
ATOM   1421  HE2 TYR A  93      55.589  39.673  49.549  1.00  0.00           H0.      0
ATOM   1422  CD2 TYR A  93      56.630  40.801  47.979  1.00  0.00           C0.      0
ATOM   1423  HD2 TYR A  93      56.213  41.776  48.184  1.00  0.00           H0.      0
ATOM   1424  C   TYR A  93      59.709  43.631  45.580  1.00  0.00           C0.      0
ATOM   1425  O   TYR A  93      60.728  43.393  44.976  1.00  0.00           O0.      0
ATOM   1426  N   ALA A  94      59.117  44.827  45.552  1.00  0.00           N0.      0
ATOM   1427  H   ALA A  94      58.240  44.779  46.050  1.00  0.00           H0.      0
ATOM   1428  CA  ALA A  94      59.508  46.067  44.860  1.00  0.00           C0.      0
ATOM   1429  HA  ALA A  94      59.492  45.953  43.776  1.00  0.00           H0.      0
ATOM   1430  CB  ALA A  94      58.435  47.084  45.226  1.00  0.00           C0.      0
ATOM   1431  HB1 ALA A  94      58.574  47.402  46.259  1.00  0.00           H0.      0
ATOM   1432  HB2 ALA A  94      58.464  47.975  44.599  1.00  0.00           H0.      0
ATOM   1433  HB3 ALA A  94      57.432  46.707  45.027  1.00  0.00           H0.      0
ATOM   1434  C   ALA A  94      60.929  46.514  45.310  1.00  0.00           C0.      0
ATOM   1435  O   ALA A  94      61.809  46.817  44.490  1.00  0.00           O0.      0
ATOM   1436  N   LEU A  95      61.124  46.462  46.655  1.00  0.00           N0.      0
ATOM   1437  H   LEU A  95      60.331  46.209  47.227  1.00  0.00           H0.      0
ATOM   1438  CA  LEU A  95      62.489  46.586  47.211  1.00  0.00           C0.      0
ATOM   1439  HA  LEU A  95      62.961  47.521  46.912  1.00  0.00           H0.      0
ATOM   1440  CB  LEU A  95      62.446  46.476  48.785  1.00  0.00           C0.      0
ATOM   1441  HB2 LEU A  95      61.814  45.651  49.115  1.00  0.00           H0.      0
ATOM   1442  HB3 LEU A  95      63.465  46.235  49.089  1.00  0.00           H0.      0
ATOM   1443  CG  LEU A  95      61.998  47.703  49.609  1.00  0.00           C0.      0
ATOM   1444  HG  LEU A  95      60.936  47.893  49.459  1.00  0.00           H0.      0
ATOM   1445  CD1 LEU A  95      62.198  47.327  51.071  1.00  0.00           C0.      0
ATOM   1446 HD11 LEU A  95      63.155  46.812  51.163  1.00  0.00           H0.      0
ATOM   1447 HD12 LEU A  95      62.074  48.241  51.651  1.00  0.00           H0.      0
ATOM   1448 HD13 LEU A  95      61.392  46.668  51.390  1.00  0.00           H0.      0
ATOM   1449  CD2 LEU A  95      62.795  48.977  49.318  1.00  0.00           C0.      0
ATOM   1450 HD21 LEU A  95      62.602  49.174  48.263  1.00  0.00           H0.      0
ATOM   1451 HD22 LEU A  95      62.401  49.867  49.809  1.00  0.00           H0.      0
ATOM   1452 HD23 LEU A  95      63.853  48.747  49.446  1.00  0.00           H0.      0
ATOM   1453  C   LEU A  95      63.466  45.596  46.688  1.00  0.00           C0.      0
ATOM   1454  O   LEU A  95      64.513  45.968  46.256  1.00  0.00           O0.      0
ATOM   1455  N   LYS A  96      63.152  44.332  46.757  1.00  0.00           N0.      0
ATOM   1456  H   LYS A  96      62.364  44.054  47.324  1.00  0.00           H0.      0
ATOM   1457  CA  LYS A  96      63.996  43.143  46.302  1.00  0.00           C0.      0
ATOM   1458  HA  LYS A  96      65.000  43.211  46.719  1.00  0.00           H0.      0
ATOM   1459  CB  LYS A  96      63.303  41.801  46.704  1.00  0.00           C0.      0
ATOM   1460  HB2 LYS A  96      63.099  41.792  47.774  1.00  0.00           H0.      0
ATOM   1461  HB3 LYS A  96      62.337  41.813  46.200  1.00  0.00           H0.      0
ATOM   1462  CG  LYS A  96      63.961  40.422  46.220  1.00  0.00           C0.      0
ATOM   1463  HG2 LYS A  96      63.315  39.590  46.501  1.00  0.00           H0.      0
ATOM   1464  HG3 LYS A  96      63.965  40.461  45.131  1.00  0.00           H0.      0
ATOM   1465  CD  LYS A  96      65.400  40.194  46.728  1.00  0.00           C0.      0
ATOM   1466  HD2 LYS A  96      66.123  40.974  46.490  1.00  0.00           H0.      0
ATOM   1467  HD3 LYS A  96      65.343  40.074  47.810  1.00  0.00           H0.      0
ATOM   1468  CE  LYS A  96      65.798  38.866  46.193  1.00  0.00           C0.      0
ATOM   1469  HE2 LYS A  96      65.255  38.237  46.899  1.00  0.00           H0.      0
ATOM   1470  HE3 LYS A  96      65.454  38.752  45.165  1.00  0.00           H0.      0
ATOM   1471  NZ  LYS A  96      67.225  38.621  46.274  1.00  0.00           N0.      0
ATOM   1472  HZ1 LYS A  96      67.483  37.689  46.564  1.00  0.00           H0.      0
ATOM   1473  HZ2 LYS A  96      67.603  38.862  45.369  1.00  0.00           H0.      0
ATOM   1474  HZ3 LYS A  96      67.685  39.058  47.060  1.00  0.00           H0.      0
ATOM   1475  C   LYS A  96      64.305  43.194  44.797  1.00  0.00           C0.      0
ATOM   1476  O   LYS A  96      65.380  42.685  44.468  1.00  0.00           O0.      0
ATOM   1477  N   GLU A  97      63.380  43.760  43.986  1.00  0.00           N0.      0
ATOM   1478  H   GLU A  97      62.590  44.150  44.480  1.00  0.00           H0.      0
ATOM   1479  CA  GLU A  97      63.560  43.877  42.536  1.00  0.00           C0.      0
ATOM   1480  HA  GLU A  97      64.022  42.932  42.249  1.00  0.00           H0.      0
ATOM   1481  CB  GLU A  97      62.226  44.118  41.761  1.00  0.00           C0.      0
ATOM   1482  HB2 GLU A  97      61.438  43.634  42.338  1.00  0.00           H0.      0
ATOM   1483  HB3 GLU A  97      62.086  45.187  41.602  1.00  0.00           H0.      0
ATOM   1484  CG  GLU A  97      62.289  43.382  40.372  1.00  0.00           C0.      0
ATOM   1485  HG2 GLU A  97      61.330  43.589  39.895  1.00  0.00           H0.      0
ATOM   1486  HG3 GLU A  97      62.875  43.963  39.660  1.00  0.00           H0.      0
ATOM   1487  CD  GLU A  97      62.642  41.920  40.547  1.00  0.00           C0.      0
ATOM   1488  OE1 GLU A  97      63.784  41.514  40.098  1.00  0.00           O0.      0
ATOM   1489  OE2 GLU A  97      61.938  41.153  41.185  1.00  0.00           O0.      0
ATOM   1490  C   GLU A  97      64.503  45.041  42.178  1.00  0.00           C0.      0
ATOM   1491  O   GLU A  97      65.507  44.862  41.467  1.00  0.00           O0.      0
ATOM   1492  N   ARG A  98      64.367  46.151  42.925  1.00  0.00           N0.      0
ATOM   1493  H   ARG A  98      63.583  46.229  43.557  1.00  0.00           H0.      0
ATOM   1494  CA  ARG A  98      65.272  47.264  42.915  1.00  0.00           C0.      0
ATOM   1495  HA  ARG A  98      65.268  47.735  41.932  1.00  0.00           H0.      0
ATOM   1496  CB  ARG A  98      64.745  48.309  43.938  1.00  0.00           C0.      0
ATOM   1497  HB2 ARG A  98      63.699  48.360  43.636  1.00  0.00           H0.      0
ATOM   1498  HB3 ARG A  98      64.892  47.964  44.962  1.00  0.00           H0.      0
ATOM   1499  CG  ARG A  98      65.397  49.665  43.649  1.00  0.00           C0.      0
ATOM   1500  HG2 ARG A  98      66.458  49.488  43.828  1.00  0.00           H0.      0
ATOM   1501  HG3 ARG A  98      65.250  49.974  42.614  1.00  0.00           H0.      0
ATOM   1502  CD  ARG A  98      64.945  50.860  44.477  1.00  0.00           C0.      0
ATOM   1503  HD2 ARG A  98      65.145  51.793  43.950  1.00  0.00           H0.      0
ATOM   1504  HD3 ARG A  98      63.862  50.836  44.594  1.00  0.00           H0.      0
ATOM   1505  NE  ARG A  98      65.572  51.007  45.756  1.00  0.00           N0.      0
ATOM   1506  HE  ARG A  98      66.194  50.262  46.036  1.00  0.00           H0.      0
ATOM   1507  CZ  ARG A  98      65.238  51.907  46.716  1.00  0.00           C0.      0
ATOM   1508  NH1 ARG A  98      64.393  52.865  46.414  1.00  0.00           N0.      0
ATOM   1509 HH11 ARG A  98      64.202  53.127  45.458  1.00  0.00           H0.      0
ATOM   1510 HH12 ARG A  98      64.200  53.640  47.031  1.00  0.00           H0.      0
ATOM   1511  NH2 ARG A  98      65.601  51.699  47.975  1.00  0.00           N0.      0
ATOM   1512 HH21 ARG A  98      66.002  50.812  48.248  1.00  0.00           H0.      0
ATOM   1513 HH22 ARG A  98      65.683  52.483  48.606  1.00  0.00           H0.      0
ATOM   1514  C   ARG A  98      66.713  46.815  43.210  1.00  0.00           C0.      0
ATOM   1515  O   ARG A  98      67.579  46.901  42.364  1.00  0.00           O0.      0
ATOM   1516  N   TRP A  99      66.845  46.169  44.375  1.00  0.00           N0.      0
ATOM   1517  H   TRP A  99      65.910  46.070  44.742  1.00  0.00           H0.      0
ATOM   1518  CA  TRP A  99      68.074  45.509  44.859  1.00  0.00           C0.      0
ATOM   1519  HA  TRP A  99      68.812  46.310  44.892  1.00  0.00           H0.      0
ATOM   1520  CB  TRP A  99      67.768  44.845  46.179  1.00  0.00           C0.      0
ATOM   1521  HB2 TRP A  99      67.494  45.592  46.924  1.00  0.00           H0.      0
ATOM   1522  HB3 TRP A  99      66.924  44.160  46.096  1.00  0.00           H0.      0
ATOM   1523  CG  TRP A  99      68.980  44.095  46.739  1.00  0.00           C0.      0
ATOM   1524  CD1 TRP A  99      69.067  42.763  46.803  1.00  0.00           C0.      0
ATOM   1525  HD1 TRP A  99      68.353  42.063  46.393  1.00  0.00           H0.      0
ATOM   1526  NE1 TRP A  99      70.347  42.407  47.251  1.00  0.00           N0.      0
ATOM   1527  HE1 TRP A  99      70.702  41.472  47.109  1.00  0.00           H0.      0
ATOM   1528  CE2 TRP A  99      71.174  43.493  47.316  1.00  0.00           C0.      0
ATOM   1529  CZ2 TRP A  99      72.529  43.660  47.623  1.00  0.00           C0.      0
ATOM   1530  HZ2 TRP A  99      73.141  42.783  47.773  1.00  0.00           H0.      0
ATOM   1531  CH2 TRP A  99      73.097  44.916  47.753  1.00  0.00           C0.      0
ATOM   1532  HH2 TRP A  99      74.139  45.153  47.908  1.00  0.00           H0.      0
ATOM   1533  CZ3 TRP A  99      72.263  46.048  47.559  1.00  0.00           C0.      0
ATOM   1534  HZ3 TRP A  99      72.649  47.053  47.648  1.00  0.00           H0.      0
ATOM   1535  CE3 TRP A  99      70.888  45.871  47.246  1.00  0.00           C0.      0
ATOM   1536  HE3 TRP A  99      70.236  46.722  47.116  1.00  0.00           H0.      0
ATOM   1537  CD2 TRP A  99      70.316  44.584  47.120  1.00  0.00           C0.      0
ATOM   1538  C   TRP A  99      68.741  44.495  43.932  1.00  0.00           C0.      0
ATOM   1539  O   TRP A  99      69.923  44.690  43.589  1.00  0.00           O0.      0
ATOM   1540  N   ASN A 100      68.029  43.555  43.355  1.00  0.00           N0.      0
ATOM   1541  H   ASN A 100      67.044  43.581  43.576  1.00  0.00           H0.      0
ATOM   1542  CA  ASN A 100      68.426  42.672  42.299  1.00  0.00           C0.      0
ATOM   1543  HA  ASN A 100      69.154  42.004  42.758  1.00  0.00           H0.      0
ATOM   1544  CB  ASN A 100      67.292  41.736  41.852  1.00  0.00           C0.      0
ATOM   1545  HB2 ASN A 100      66.878  41.091  42.628  1.00  0.00           H0.      0
ATOM   1546  HB3 ASN A 100      66.434  42.334  41.545  1.00  0.00           H0.      0
ATOM   1547  CG  ASN A 100      67.592  40.728  40.738  1.00  0.00           C0.      0
ATOM   1548  OD1 ASN A 100      68.688  40.459  40.436  1.00  0.00           O0.      0
ATOM   1549  ND2 ASN A 100      66.580  40.436  39.896  1.00  0.00           N0.      0
ATOM   1550 HD21 ASN A 100      66.730  39.756  39.165  1.00  0.00           H0.      0
ATOM   1551 HD22 ASN A 100      65.660  40.760  40.158  1.00  0.00           H0.      0
ATOM   1552  C   ASN A 100      68.987  43.443  41.055  1.00  0.00           C0.      0
ATOM   1553  O   ASN A 100      70.085  43.119  40.523  1.00  0.00           O0.      0
ATOM   1554  N   ARG A 101      68.355  44.537  40.655  1.00  0.00           N0.      0
ATOM   1555  H   ARG A 101      67.563  44.793  41.227  1.00  0.00           H0.      0
ATOM   1556  CA  ARG A 101      68.557  45.308  39.383  1.00  0.00           C0.      0
ATOM   1557  HA  ARG A 101      69.141  44.683  38.707  1.00  0.00           H0.      0
ATOM   1558  CB  ARG A 101      67.180  45.619  38.787  1.00  0.00           C0.      0
ATOM   1559  HB2 ARG A 101      66.572  46.203  39.478  1.00  0.00           H0.      0
ATOM   1560  HB3 ARG A 101      67.287  46.206  37.875  1.00  0.00           H0.      0
ATOM   1561  CG  ARG A 101      66.346  44.406  38.370  1.00  0.00           C0.      0
ATOM   1562  HG2 ARG A 101      66.252  43.814  39.280  1.00  0.00           H0.      0
ATOM   1563  HG3 ARG A 101      65.359  44.737  38.048  1.00  0.00           H0.      0
ATOM   1564  CD  ARG A 101      66.886  43.360  37.343  1.00  0.00           C0.      0
ATOM   1565  HD2 ARG A 101      67.836  42.906  37.628  1.00  0.00           H0.      0
ATOM   1566  HD3 ARG A 101      66.205  42.525  37.177  1.00  0.00           H0.      0
ATOM   1567  NE  ARG A 101      67.099  44.005  36.037  1.00  0.00           N0.      0
ATOM   1568  HE  ARG A 101      67.971  44.479  35.850  1.00  0.00           H0.      0
ATOM   1569  CZ  ARG A 101      66.125  44.186  35.094  1.00  0.00           C0.      0
ATOM   1570  NH1 ARG A 101      64.967  43.698  35.318  1.00  0.00           N0.      0
ATOM   1571 HH11 ARG A 101      64.782  43.139  36.139  1.00  0.00           H0.      0
ATOM   1572 HH12 ARG A 101      64.231  43.757  34.629  1.00  0.00           H0.      0
ATOM   1573  NH2 ARG A 101      66.286  44.955  34.007  1.00  0.00           N0.      0
ATOM   1574 HH21 ARG A 101      67.057  45.606  34.041  1.00  0.00           H0.      0
ATOM   1575 HH22 ARG A 101      65.473  45.250  33.486  1.00  0.00           H0.      0
ATOM   1576  C   ARG A 101      69.519  46.469  39.612  1.00  0.00           C0.      0
ATOM   1577  O   ARG A 101      69.716  47.273  38.669  1.00  0.00           O0.      0
ATOM   1578  N   ARG A 102      70.144  46.676  40.759  1.00  0.00           N0.      0
ATOM   1579  H   ARG A 102      70.113  45.985  41.495  1.00  0.00           H0.      0
ATOM   1580  CA  ARG A 102      70.912  47.878  41.178  1.00  0.00           C0.      0
ATOM   1581  HA  ARG A 102      70.302  48.777  41.257  1.00  0.00           H0.      0
ATOM   1582  CB  ARG A 102      71.425  47.562  42.610  1.00  0.00           C0.      0
ATOM   1583  HB2 ARG A 102      71.982  48.432  42.956  1.00  0.00           H0.      0
ATOM   1584  HB3 ARG A 102      70.512  47.562  43.205  1.00  0.00           H0.      0
ATOM   1585  CG  ARG A 102      72.376  46.297  42.774  1.00  0.00           C0.      0
ATOM   1586  HG2 ARG A 102      71.961  45.462  42.209  1.00  0.00           H0.      0
ATOM   1587  HG3 ARG A 102      73.281  46.470  42.193  1.00  0.00           H0.      0
ATOM   1588  CD  ARG A 102      72.719  46.138  44.279  1.00  0.00           C0.      0
ATOM   1589  HD2 ARG A 102      73.159  47.036  44.714  1.00  0.00           H0.      0
ATOM   1590  HD3 ARG A 102      71.781  46.043  44.826  1.00  0.00           H0.      0
ATOM   1591  NE  ARG A 102      73.570  44.993  44.606  1.00  0.00           N0.      0
ATOM   1592  HE  ARG A 102      74.463  45.284  44.979  1.00  0.00           H0.      0
ATOM   1593  CZ  ARG A 102      73.385  43.683  44.429  1.00  0.00           C0.      0
ATOM   1594  NH1 ARG A 102      72.251  43.270  44.091  1.00  0.00           N0.      0
ATOM   1595 HH11 ARG A 102      71.480  43.892  43.889  1.00  0.00           H0.      0
ATOM   1596 HH12 ARG A 102      72.127  42.292  43.872  1.00  0.00           H0.      0
ATOM   1597  NH2 ARG A 102      74.464  42.976  44.742  1.00  0.00           N0.      0
ATOM   1598 HH21 ARG A 102      75.302  43.482  44.990  1.00  0.00           H0.      0
ATOM   1599 HH22 ARG A 102      74.475  41.967  44.692  1.00  0.00           H0.      0
ATOM   1600  C   ARG A 102      72.144  48.341  40.277  1.00  0.00           C0.      0
ATOM   1601  O   ARG A 102      72.537  49.444  40.443  1.00  0.00           O0.      0
ATOM   1602  N   LYS A 103      72.681  47.448  39.402  1.00  0.00           N0.      0
ATOM   1603  H   LYS A 103      72.345  46.498  39.464  1.00  0.00           H0.      0
ATOM   1604  CA  LYS A 103      73.661  47.914  38.387  1.00  0.00           C0.      0
ATOM   1605  HA  LYS A 103      74.338  48.510  38.999  1.00  0.00           H0.      0
ATOM   1606  CB  LYS A 103      74.472  46.714  37.807  1.00  0.00           C0.      0
ATOM   1607  HB2 LYS A 103      75.279  47.175  37.238  1.00  0.00           H0.      0
ATOM   1608  HB3 LYS A 103      74.662  46.109  38.694  1.00  0.00           H0.      0
ATOM   1609  CG  LYS A 103      73.716  45.832  36.878  1.00  0.00           C0.      0
ATOM   1610  HG2 LYS A 103      72.784  45.472  37.313  1.00  0.00           H0.      0
ATOM   1611  HG3 LYS A 103      73.475  46.396  35.977  1.00  0.00           H0.      0
ATOM   1612  CD  LYS A 103      74.710  44.719  36.459  1.00  0.00           C0.      0
ATOM   1613  HD2 LYS A 103      75.642  45.176  36.126  1.00  0.00           H0.      0
ATOM   1614  HD3 LYS A 103      74.815  44.060  37.321  1.00  0.00           H0.      0
ATOM   1615  CE  LYS A 103      74.214  43.962  35.226  1.00  0.00           C0.      0
ATOM   1616  HE2 LYS A 103      73.299  43.405  35.427  1.00  0.00           H0.      0
ATOM   1617  HE3 LYS A 103      74.119  44.616  34.360  1.00  0.00           H0.      0
ATOM   1618  NZ  LYS A 103      75.216  42.951  34.815  1.00  0.00           N0.      0
ATOM   1619  HZ1 LYS A 103      75.013  42.571  33.901  1.00  0.00           H0.      0
ATOM   1620  HZ2 LYS A 103      76.123  43.393  34.774  1.00  0.00           H0.      0
ATOM   1621  HZ3 LYS A 103      75.427  42.218  35.477  1.00  0.00           H0.      0
ATOM   1622  C   LYS A 103      73.064  48.900  37.390  1.00  0.00           C0.      0
ATOM   1623  O   LYS A 103      73.906  49.591  36.812  1.00  0.00           O0.      0
ATOM   1624  N   GLU A 104      71.738  48.995  37.260  1.00  0.00           N0.      0
ATOM   1625  H   GLU A 104      71.151  48.324  37.735  1.00  0.00           H0.      0
ATOM   1626  CA  GLU A 104      71.104  49.611  36.019  1.00  0.00           C0.      0
ATOM   1627  HA  GLU A 104      71.863  49.702  35.241  1.00  0.00           H0.      0
ATOM   1628  CB  GLU A 104      70.035  48.729  35.491  1.00  0.00           C0.      0
ATOM   1629  HB2 GLU A 104      69.274  48.578  36.257  1.00  0.00           H0.      0
ATOM   1630  HB3 GLU A 104      69.643  49.150  34.565  1.00  0.00           H0.      0
ATOM   1631  CG  GLU A 104      70.555  47.339  35.064  1.00  0.00           C0.      0
ATOM   1632  HG2 GLU A 104      71.153  47.480  34.164  1.00  0.00           H0.      0
ATOM   1633  HG3 GLU A 104      71.157  46.986  35.901  1.00  0.00           H0.      0
ATOM   1634  CD  GLU A 104      69.363  46.345  34.706  1.00  0.00           C0.      0
ATOM   1635  OE1 GLU A 104      68.491  46.701  33.891  1.00  0.00           O0.      0
ATOM   1636  OE2 GLU A 104      69.445  45.220  35.254  1.00  0.00           O0.      0
ATOM   1637  C   GLU A 104      70.513  51.021  36.317  1.00  0.00           C0.      0
ATOM   1638  O   GLU A 104      69.883  51.207  37.310  1.00  0.00           O0.      0
ATOM   1639  N   PRO A 105      70.738  52.028  35.488  1.00  0.00           N0.      0
ATOM   1640  CD  PRO A 105      71.515  51.908  34.263  1.00  0.00           C0.      0
ATOM   1641  HD2 PRO A 105      71.224  51.057  33.647  1.00  0.00           H0.      0
ATOM   1642  HD3 PRO A 105      72.578  51.835  34.495  1.00  0.00           H0.      0
ATOM   1643  CG  PRO A 105      71.250  53.285  33.531  1.00  0.00           C0.      0
ATOM   1644  HG2 PRO A 105      70.317  53.279  32.968  1.00  0.00           H0.      0
ATOM   1645  HG3 PRO A 105      72.035  53.473  32.798  1.00  0.00           H0.      0
ATOM   1646  CB  PRO A 105      71.174  54.241  34.669  1.00  0.00           C0.      0
ATOM   1647  HB2 PRO A 105      70.519  55.056  34.362  1.00  0.00           H0.      0
ATOM   1648  HB3 PRO A 105      72.141  54.579  35.043  1.00  0.00           H0.      0
ATOM   1649  CA  PRO A 105      70.600  53.438  35.791  1.00  0.00           C0.      0
ATOM   1650  HA  PRO A 105      71.247  53.577  36.656  1.00  0.00           H0.      0
ATOM   1651  C   PRO A 105      69.170  53.844  36.226  1.00  0.00           C0.      0
ATOM   1652  O   PRO A 105      68.994  54.617  37.108  1.00  0.00           O0.      0
ATOM   1653  N   ALA A 106      68.058  53.236  35.622  1.00  0.00           N0.      0
ATOM   1654  H   ALA A 106      68.139  52.551  34.885  1.00  0.00           H0.      0
ATOM   1655  CA  ALA A 106      66.683  53.421  36.141  1.00  0.00           C0.      0
ATOM   1656  HA  ALA A 106      66.575  54.495  36.295  1.00  0.00           H0.      0
ATOM   1657  CB  ALA A 106      65.750  53.012  35.028  1.00  0.00           C0.      0
ATOM   1658  HB1 ALA A 106      66.000  53.390  34.037  1.00  0.00           H0.      0
ATOM   1659  HB2 ALA A 106      65.879  51.960  34.773  1.00  0.00           H0.      0
ATOM   1660  HB3 ALA A 106      64.716  53.281  35.241  1.00  0.00           H0.      0
ATOM   1661  C   ALA A 106      66.272  52.735  37.445  1.00  0.00           C0.      0
ATOM   1662  O   ALA A 106      65.716  53.300  38.321  1.00  0.00           O0.      0
ATOM   1663  N   PHE A 107      66.764  51.523  37.650  1.00  0.00           N0.      0
ATOM   1664  H   PHE A 107      67.249  51.060  36.894  1.00  0.00           H0.      0
ATOM   1665  CA  PHE A 107      66.801  50.736  38.870  1.00  0.00           C0.      0
ATOM   1666  HA  PHE A 107      65.777  50.652  39.235  1.00  0.00           H0.      0
ATOM   1667  CB  PHE A 107      67.159  49.304  38.537  1.00  0.00           C0.      0
ATOM   1668  HB2 PHE A 107      68.091  49.348  37.974  1.00  0.00           H0.      0
ATOM   1669  HB3 PHE A 107      67.436  48.771  39.447  1.00  0.00           H0.      0
ATOM   1670  CG  PHE A 107      66.115  48.501  37.768  1.00  0.00           C0.      0
ATOM   1671  CD1 PHE A 107      66.216  48.277  36.421  1.00  0.00           C0.      0
ATOM   1672  HD1 PHE A 107      66.999  48.785  35.876  1.00  0.00           H0.      0
ATOM   1673  CE1 PHE A 107      65.076  47.832  35.692  1.00  0.00           C0.      0
ATOM   1674  HE1 PHE A 107      65.203  47.678  34.631  1.00  0.00           H0.      0
ATOM   1675  CZ  PHE A 107      63.977  47.267  36.345  1.00  0.00           C0.      0
ATOM   1676  HZ  PHE A 107      63.164  46.736  35.872  1.00  0.00           H0.      0
ATOM   1677  CE2 PHE A 107      63.899  47.489  37.741  1.00  0.00           C0.      0
ATOM   1678  HE2 PHE A 107      63.123  47.116  38.394  1.00  0.00           H0.      0
ATOM   1679  CD2 PHE A 107      64.953  48.123  38.413  1.00  0.00           C0.      0
ATOM   1680  HD2 PHE A 107      64.931  48.172  39.492  1.00  0.00           H0.      0
ATOM   1681  C   PHE A 107      67.566  51.312  40.043  1.00  0.00           C0.      0
ATOM   1682  O   PHE A 107      67.088  51.164  41.132  1.00  0.00           O0.      0
ATOM   1683  N   ASP A 108      68.706  51.959  39.826  1.00  0.00           N0.      0
ATOM   1684  H   ASP A 108      69.086  51.932  38.890  1.00  0.00           H0.      0
ATOM   1685  CA  ASP A 108      69.421  52.741  40.875  1.00  0.00           C0.      0
ATOM   1686  HA  ASP A 108      69.619  52.109  41.740  1.00  0.00           H0.      0
ATOM   1687  CB  ASP A 108      70.734  53.242  40.368  1.00  0.00           C0.      0
ATOM   1688  HB2 ASP A 108      71.233  52.396  39.897  1.00  0.00           H0.      0
ATOM   1689  HB3 ASP A 108      70.485  53.948  39.575  1.00  0.00           H0.      0
ATOM   1690  CG  ASP A 108      71.550  53.734  41.520  1.00  0.00           C0.      0
ATOM   1691  OD1 ASP A 108      71.610  53.157  42.583  1.00  0.00           O0.      0
ATOM   1692  OD2 ASP A 108      72.181  54.841  41.348  1.00  0.00           O0.      0
ATOM   1693  C   ASP A 108      68.604  53.880  41.444  1.00  0.00           C0.      0
ATOM   1694  O   ASP A 108      68.474  53.982  42.676  1.00  0.00           O0.      0
ATOM   1695  N   LYS A 109      67.967  54.604  40.550  1.00  0.00           N0.      0
ATOM   1696  H   LYS A 109      68.091  54.410  39.567  1.00  0.00           H0.      0
ATOM   1697  CA  LYS A 109      67.311  55.916  40.860  1.00  0.00           C0.      0
ATOM   1698  HA  LYS A 109      67.952  56.435  41.573  1.00  0.00           H0.      0
ATOM   1699  CB  LYS A 109      67.209  56.712  39.519  1.00  0.00           C0.      0
ATOM   1700  HB2 LYS A 109      68.162  56.704  38.989  1.00  0.00           H0.      0
ATOM   1701  HB3 LYS A 109      66.439  56.228  38.919  1.00  0.00           H0.      0
ATOM   1702  CG  LYS A 109      66.709  58.143  39.606  1.00  0.00           C0.      0
ATOM   1703  HG2 LYS A 109      65.958  58.161  40.396  1.00  0.00           H0.      0
ATOM   1704  HG3 LYS A 109      67.513  58.761  40.006  1.00  0.00           H0.      0
ATOM   1705  CD  LYS A 109      66.208  58.614  38.281  1.00  0.00           C0.      0
ATOM   1706  HD2 LYS A 109      65.362  58.036  37.908  1.00  0.00           H0.      0
ATOM   1707  HD3 LYS A 109      65.822  59.619  38.446  1.00  0.00           H0.      0
ATOM   1708  CE  LYS A 109      67.259  58.538  37.132  1.00  0.00           C0.      0
ATOM   1709  HE2 LYS A 109      68.149  59.065  37.473  1.00  0.00           H0.      0
ATOM   1710  HE3 LYS A 109      67.611  57.527  36.926  1.00  0.00           H0.      0
ATOM   1711  NZ  LYS A 109      66.670  59.090  35.877  1.00  0.00           N0.      0
ATOM   1712  HZ1 LYS A 109      67.356  58.996  35.142  1.00  0.00           H0.      0
ATOM   1713  HZ2 LYS A 109      65.811  58.690  35.526  1.00  0.00           H0.      0
ATOM   1714  HZ3 LYS A 109      66.583  60.077  36.071  1.00  0.00           H0.      0
ATOM   1715  C   LYS A 109      65.867  55.660  41.450  1.00  0.00           C0.      0
ATOM   1716  O   LYS A 109      65.279  56.510  42.065  1.00  0.00           O0.      0
ATOM   1717  N   TRP A 110      65.226  54.562  41.100  1.00  0.00           N0.      0
ATOM   1718  H   TRP A 110      65.813  53.945  40.556  1.00  0.00           H0.      0
ATOM   1719  CA  TRP A 110      63.869  54.220  41.333  1.00  0.00           C0.      0
ATOM   1720  HA  TRP A 110      63.147  54.785  40.744  1.00  0.00           H0.      0
ATOM   1721  CB  TRP A 110      63.725  52.796  40.883  1.00  0.00           C0.      0
ATOM   1722  HB2 TRP A 110      63.807  52.771  39.796  1.00  0.00           H0.      0
ATOM   1723  HB3 TRP A 110      64.453  52.162  41.388  1.00  0.00           H0.      0
ATOM   1724  CG  TRP A 110      62.422  52.170  41.301  1.00  0.00           C0.      0
ATOM   1725  CD1 TRP A 110      61.253  52.800  41.568  1.00  0.00           C0.      0
ATOM   1726  HD1 TRP A 110      61.018  53.836  41.760  1.00  0.00           H0.      0
ATOM   1727  NE1 TRP A 110      60.193  51.890  41.639  1.00  0.00           N0.      0
ATOM   1728  HE1 TRP A 110      59.254  52.198  41.848  1.00  0.00           H0.      0
ATOM   1729  CE2 TRP A 110      60.642  50.617  41.450  1.00  0.00           C0.      0
ATOM   1730  CZ2 TRP A 110      60.024  49.351  41.590  1.00  0.00           C0.      0
ATOM   1731  HZ2 TRP A 110      58.971  49.371  41.831  1.00  0.00           H0.      0
ATOM   1732  CH2 TRP A 110      60.789  48.207  41.506  1.00  0.00           C0.      0
ATOM   1733  HH2 TRP A 110      60.265  47.269  41.617  1.00  0.00           H0.      0
ATOM   1734  CZ3 TRP A 110      62.139  48.297  41.175  1.00  0.00           C0.      0
ATOM   1735  HZ3 TRP A 110      62.756  47.410  41.184  1.00  0.00           H0.      0
ATOM   1736  CE3 TRP A 110      62.824  49.560  41.067  1.00  0.00           C0.      0
ATOM   1737  HE3 TRP A 110      63.888  49.645  40.906  1.00  0.00           H0.      0
ATOM   1738  CD2 TRP A 110      62.051  50.785  41.313  1.00  0.00           C0.      0
ATOM   1739  C   TRP A 110      63.464  54.474  42.824  1.00  0.00           C0.      0
ATOM   1740  O   TRP A 110      63.908  53.764  43.733  1.00  0.00           O0.      0
ATOM   1741  N   VAL A 111      62.781  55.571  43.093  1.00  0.00           N0.      0
ATOM   1742  H   VAL A 111      62.540  56.210  42.349  1.00  0.00           H0.      0
ATOM   1743  CA  VAL A 111      62.421  55.905  44.506  1.00  0.00           C0.      0
ATOM   1744  HA  VAL A 111      63.320  55.837  45.118  1.00  0.00           H0.      0
ATOM   1745  CB  VAL A 111      61.945  57.401  44.600  1.00  0.00           C0.      0
ATOM   1746  HB  VAL A 111      61.028  57.506  44.020  1.00  0.00           H0.      0
ATOM   1747  CG1 VAL A 111      61.599  57.887  46.087  1.00  0.00           C0.      0
ATOM   1748 HG11 VAL A 111      60.768  57.317  46.503  1.00  0.00           H0.      0
ATOM   1749 HG12 VAL A 111      62.462  57.701  46.726  1.00  0.00           H0.      0
ATOM   1750 HG13 VAL A 111      61.327  58.941  46.026  1.00  0.00           H0.      0
ATOM   1751  CG2 VAL A 111      63.065  58.378  44.160  1.00  0.00           C0.      0
ATOM   1752 HG21 VAL A 111      63.926  58.258  44.819  1.00  0.00           H0.      0
ATOM   1753 HG22 VAL A 111      63.335  58.255  43.111  1.00  0.00           H0.      0
ATOM   1754 HG23 VAL A 111      62.746  59.390  44.411  1.00  0.00           H0.      0
ATOM   1755  C   VAL A 111      61.356  54.958  45.070  1.00  0.00           C0.      0
ATOM   1756  O   VAL A 111      60.413  54.654  44.344  1.00  0.00           O0.      0
ATOM   1757  N   ILE A 112      61.535  54.540  46.349  1.00  0.00           N0.      0
ATOM   1758  H   ILE A 112      62.253  55.002  46.888  1.00  0.00           H0.      0
ATOM   1759  CA  ILE A 112      60.468  53.686  46.951  1.00  0.00           C0.      0
ATOM   1760  HA  ILE A 112      59.595  53.739  46.299  1.00  0.00           H0.      0
ATOM   1761  CB  ILE A 112      60.810  52.168  47.121  1.00  0.00           C0.      0
ATOM   1762  HB  ILE A 112      61.767  52.102  47.640  1.00  0.00           H0.      0
ATOM   1763  CG2 ILE A 112      59.878  51.326  47.997  1.00  0.00           C0.      0
ATOM   1764 HG21 ILE A 112      59.939  50.251  47.827  1.00  0.00           H0.      0
ATOM   1765 HG22 ILE A 112      60.078  51.478  49.058  1.00  0.00           H0.      0
ATOM   1766 HG23 ILE A 112      58.867  51.678  47.794  1.00  0.00           H0.      0
ATOM   1767  CG1 ILE A 112      60.936  51.648  45.663  1.00  0.00           C0.      0
ATOM   1768 HG12 ILE A 112      59.911  51.715  45.299  1.00  0.00           H0.      0
ATOM   1769 HG13 ILE A 112      61.671  52.202  45.080  1.00  0.00           H0.      0
ATOM   1770  CD1 ILE A 112      61.261  50.169  45.522  1.00  0.00           C0.      0
ATOM   1771 HD11 ILE A 112      60.439  49.497  45.769  1.00  0.00           H0.      0
ATOM   1772 HD12 ILE A 112      61.393  49.934  44.466  1.00  0.00           H0.      0
ATOM   1773 HD13 ILE A 112      62.180  49.814  45.989  1.00  0.00           H0.      0
ATOM   1774  C   ILE A 112      60.141  54.254  48.349  1.00  0.00           C0.      0
ATOM   1775  O   ILE A 112      61.096  54.412  49.061  1.00  0.00           O0.      0
ATOM   1776  N   GLU A 113      58.882  54.485  48.760  1.00  0.00           N0.      0
ATOM   1777  H   GLU A 113      58.122  54.203  48.157  1.00  0.00           H0.      0
ATOM   1778  CA  GLU A 113      58.487  55.026  50.060  1.00  0.00           C0.      0
ATOM   1779  HA  GLU A 113      59.158  54.797  50.888  1.00  0.00           H0.      0
ATOM   1780  CB  GLU A 113      58.376  56.570  49.878  1.00  0.00           C0.      0
ATOM   1781  HB2 GLU A 113      57.779  56.709  48.977  1.00  0.00           H0.      0
ATOM   1782  HB3 GLU A 113      57.737  56.975  50.663  1.00  0.00           H0.      0
ATOM   1783  CG  GLU A 113      59.669  57.324  49.745  1.00  0.00           C0.      0
ATOM   1784  HG2 GLU A 113      60.267  56.962  48.908  1.00  0.00           H0.      0
ATOM   1785  HG3 GLU A 113      59.475  58.374  49.527  1.00  0.00           H0.      0
ATOM   1786  CD  GLU A 113      60.479  57.331  51.054  1.00  0.00           C0.      0
ATOM   1787  OE1 GLU A 113      60.002  57.093  52.141  1.00  0.00           O0.      0
ATOM   1788  OE2 GLU A 113      61.708  57.568  51.007  1.00  0.00           O0.      0
ATOM   1789  C   GLU A 113      57.112  54.506  50.488  1.00  0.00           C0.      0
ATOM   1790  O   GLU A 113      56.229  54.331  49.621  1.00  0.00           O0.      0
ATOM   1791  N   GLU A 114      56.885  54.271  51.814  1.00  0.00           N0.      0
ATOM   1792  H   GLU A 114      57.439  54.651  52.568  1.00  0.00           H0.      0
ATOM   1793  CA  GLU A 114      55.488  53.922  52.245  1.00  0.00           C0.      0
ATOM   1794  HA  GLU A 114      54.950  53.484  51.404  1.00  0.00           H0.      0
ATOM   1795  CB  GLU A 114      55.619  52.775  53.301  1.00  0.00           C0.      0
ATOM   1796  HB2 GLU A 114      54.675  52.233  53.365  1.00  0.00           H0.      0
ATOM   1797  HB3 GLU A 114      56.324  52.084  52.840  1.00  0.00           H0.      0
ATOM   1798  CG  GLU A 114      55.955  53.292  54.793  1.00  0.00           C0.      0
ATOM   1799  HG2 GLU A 114      55.195  54.008  55.105  1.00  0.00           H0.      0
ATOM   1800  HG3 GLU A 114      55.793  52.356  55.328  1.00  0.00           H0.      0
ATOM   1801  CD  GLU A 114      57.409  53.830  54.875  1.00  0.00           C0.      0
ATOM   1802  OE1 GLU A 114      58.332  53.184  55.532  1.00  0.00           O0.      0
ATOM   1803  OE2 GLU A 114      57.750  54.850  54.313  1.00  0.00           O0.      0
ATOM   1804  C   GLU A 114      54.590  55.159  52.476  1.00  0.00           C0.      0
ATOM   1805  O   GLU A 114      55.111  56.070  53.090  1.00  0.00           O0.      0
ATOM   1806  N   ALA A 115      53.242  55.184  52.263  1.00  0.00           N0.      0
ATOM   1807  H   ALA A 115      52.779  54.334  51.975  1.00  0.00           H0.      0
ATOM   1808  CA  ALA A 115      52.298  56.259  52.721  1.00  0.00           C0.      0
ATOM   1809  HA  ALA A 115      52.369  56.417  53.797  1.00  0.00           H0.      0
ATOM   1810  CB  ALA A 115      52.717  57.655  52.142  1.00  0.00           C0.      0
ATOM   1811  HB1 ALA A 115      52.800  57.481  51.069  1.00  0.00           H0.      0
ATOM   1812  HB2 ALA A 115      51.998  58.461  52.291  1.00  0.00           H0.      0
ATOM   1813  HB3 ALA A 115      53.613  57.967  52.678  1.00  0.00           H0.      0
ATOM   1814  C   ALA A 115      50.768  56.052  52.432  1.00  0.00           C0.      0
ATOM   1815  O   ALA A 115      50.473  55.635  51.356  1.00  0.00           O0.      0
ATOM   1816  N   ASN A 116      49.877  56.319  53.372  1.00  0.00           N0.      0
ATOM   1817  H   ASN A 116      50.027  57.029  54.074  1.00  0.00           H0.      0
ATOM   1818  CA  ASN A 116      48.404  56.163  53.100  1.00  0.00           C0.      0
ATOM   1819  HA  ASN A 116      48.257  55.210  52.591  1.00  0.00           H0.      0
ATOM   1820  CB  ASN A 116      47.712  55.921  54.481  1.00  0.00           C0.      0
ATOM   1821  HB2 ASN A 116      48.356  55.127  54.859  1.00  0.00           H0.      0
ATOM   1822  HB3 ASN A 116      47.937  56.754  55.147  1.00  0.00           H0.      0
ATOM   1823  CG  ASN A 116      46.292  55.421  54.471  1.00  0.00           C0.      0
ATOM   1824  OD1 ASN A 116      45.496  55.926  53.709  1.00  0.00           O0.      0
ATOM   1825  ND2 ASN A 116      45.766  54.534  55.305  1.00  0.00           N0.      0
ATOM   1826 HD21 ASN A 116      44.756  54.520  55.315  1.00  0.00           H0.      0
ATOM   1827 HD22 ASN A 116      46.280  54.315  56.146  1.00  0.00           H0.      0
ATOM   1828  C   ASN A 116      47.812  57.225  52.162  1.00  0.00           C0.      0
ATOM   1829  O   ASN A 116      48.138  58.354  52.326  1.00  0.00           O0.      0
ATOM   1830  N   TRP A 117      46.990  56.873  51.177  1.00  0.00           N0.      0
ATOM   1831  H   TRP A 117      46.890  55.883  51.006  1.00  0.00           H0.      0
ATOM   1832  CA  TRP A 117      46.314  57.824  50.307  1.00  0.00           C0.      0
ATOM   1833  HA  TRP A 117      47.157  58.272  49.782  1.00  0.00           H0.      0
ATOM   1834  CB  TRP A 117      45.459  57.106  49.228  1.00  0.00           C0.      0
ATOM   1835  HB2 TRP A 117      44.540  56.753  49.696  1.00  0.00           H0.      0
ATOM   1836  HB3 TRP A 117      45.106  57.816  48.480  1.00  0.00           H0.      0
ATOM   1837  CG  TRP A 117      45.964  55.915  48.491  1.00  0.00           C0.      0
ATOM   1838  CD1 TRP A 117      47.198  55.904  47.959  1.00  0.00           C0.      0
ATOM   1839  HD1 TRP A 117      47.936  56.680  48.099  1.00  0.00           H0.      0
ATOM   1840  NE1 TRP A 117      47.354  54.717  47.268  1.00  0.00           N0.      0
ATOM   1841  HE1 TRP A 117      48.264  54.439  46.929  1.00  0.00           H0.      0
ATOM   1842  CE2 TRP A 117      46.285  53.919  47.453  1.00  0.00           C0.      0
ATOM   1843  CZ2 TRP A 117      46.198  52.575  47.178  1.00  0.00           C0.      0
ATOM   1844  HZ2 TRP A 117      47.056  52.027  46.816  1.00  0.00           H0.      0
ATOM   1845  CH2 TRP A 117      44.924  51.899  47.297  1.00  0.00           C0.      0
ATOM   1846  HH2 TRP A 117      44.924  50.828  47.160  1.00  0.00           H0.      0
ATOM   1847  CZ3 TRP A 117      43.824  52.568  47.835  1.00  0.00           C0.      0
ATOM   1848  HZ3 TRP A 117      42.919  52.030  48.074  1.00  0.00           H0.      0
ATOM   1849  CE3 TRP A 117      43.995  53.926  48.285  1.00  0.00           C0.      0
ATOM   1850  HE3 TRP A 117      43.217  54.378  48.883  1.00  0.00           H0.      0
ATOM   1851  CD2 TRP A 117      45.280  54.624  48.152  1.00  0.00           C0.      0
ATOM   1852  C   TRP A 117      45.500  58.992  50.952  1.00  0.00           C0.      0
ATOM   1853  O   TRP A 117      45.283  60.015  50.360  1.00  0.00           O0.      0
ATOM   1854  N   LEU A 118      45.015  58.823  52.196  1.00  0.00           N0.      0
ATOM   1855  H   LEU A 118      45.320  57.993  52.684  1.00  0.00           H0.      0
ATOM   1856  CA  LEU A 118      44.251  59.800  52.934  1.00  0.00           C0.      0
ATOM   1857  HA  LEU A 118      43.366  60.130  52.389  1.00  0.00           H0.      0
ATOM   1858  CB  LEU A 118      43.721  59.060  54.286  1.00  0.00           C0.      0
ATOM   1859  HB2 LEU A 118      43.310  58.066  54.109  1.00  0.00           H0.      0
ATOM   1860  HB3 LEU A 118      44.591  59.031  54.943  1.00  0.00           H0.      0
ATOM   1861  CG  LEU A 118      42.486  59.769  54.986  1.00  0.00           C0.      0
ATOM   1862  HG  LEU A 118      42.724  60.810  55.199  1.00  0.00           H0.      0
ATOM   1863  CD1 LEU A 118      41.139  59.754  54.281  1.00  0.00           C0.      0
ATOM   1864 HD11 LEU A 118      40.748  58.781  53.984  1.00  0.00           H0.      0
ATOM   1865 HD12 LEU A 118      40.398  60.310  54.856  1.00  0.00           H0.      0
ATOM   1866 HD13 LEU A 118      41.217  60.241  53.308  1.00  0.00           H0.      0
ATOM   1867  CD2 LEU A 118      42.157  59.121  56.378  1.00  0.00           C0.      0
ATOM   1868 HD21 LEU A 118      41.141  59.273  56.741  1.00  0.00           H0.      0
ATOM   1869 HD22 LEU A 118      42.268  58.039  56.308  1.00  0.00           H0.      0
ATOM   1870 HD23 LEU A 118      42.865  59.487  57.122  1.00  0.00           H0.      0
ATOM   1871  C   LEU A 118      45.101  61.048  53.266  1.00  0.00           C0.      0
ATOM   1872  O   LEU A 118      44.492  62.053  53.628  1.00  0.00           O0.      0
ATOM   1873  N   THR A 119      46.412  61.049  53.351  1.00  0.00           N0.      0
ATOM   1874  H   THR A 119      46.992  60.265  53.090  1.00  0.00           H0.      0
ATOM   1875  CA  THR A 119      47.248  62.075  53.995  1.00  0.00           C0.      0
ATOM   1876  HA  THR A 119      46.809  63.055  53.810  1.00  0.00           H0.      0
ATOM   1877  CB  THR A 119      47.474  61.808  55.475  1.00  0.00           C0.      0
ATOM   1878  HB  THR A 119      48.068  62.611  55.912  1.00  0.00           H0.      0
ATOM   1879  CG2 THR A 119      46.137  61.812  56.290  1.00  0.00           C0.      0
ATOM   1880 HG21 THR A 119      46.297  62.169  57.308  1.00  0.00           H0.      0
ATOM   1881 HG22 THR A 119      45.602  62.638  55.821  1.00  0.00           H0.      0
ATOM   1882 HG23 THR A 119      45.542  60.899  56.294  1.00  0.00           H0.      0
ATOM   1883  OG1 THR A 119      48.018  60.554  55.649  1.00  0.00           O0.      0
ATOM   1884  HG1 THR A 119      48.970  60.583  55.766  1.00  0.00           H0.      0
ATOM   1885  C   THR A 119      48.552  62.253  53.208  1.00  0.00           C0.      0
ATOM   1886  O   THR A 119      49.538  62.624  53.817  1.00  0.00           O0.      0
ATOM   1887  N   LEU A 120      48.569  62.007  51.932  1.00  0.00           N0.      0
ATOM   1888  H   LEU A 120      47.716  61.590  51.588  1.00  0.00           H0.      0
ATOM   1889  CA  LEU A 120      49.809  61.808  51.131  1.00  0.00           C0.      0
ATOM   1890  HA  LEU A 120      50.413  61.036  51.607  1.00  0.00           H0.      0
ATOM   1891  CB  LEU A 120      49.418  61.345  49.785  1.00  0.00           C0.      0
ATOM   1892  HB2 LEU A 120      48.618  60.614  49.903  1.00  0.00           H0.      0
ATOM   1893  HB3 LEU A 120      49.084  62.195  49.191  1.00  0.00           H0.      0
ATOM   1894  CG  LEU A 120      50.431  60.613  48.943  1.00  0.00           C0.      0
ATOM   1895  HG  LEU A 120      51.276  61.273  48.748  1.00  0.00           H0.      0
ATOM   1896  CD1 LEU A 120      51.102  59.395  49.591  1.00  0.00           C0.      0
ATOM   1897 HD11 LEU A 120      51.507  58.737  48.821  1.00  0.00           H0.      0
ATOM   1898 HD12 LEU A 120      51.967  59.676  50.192  1.00  0.00           H0.      0
ATOM   1899 HD13 LEU A 120      50.280  58.910  50.116  1.00  0.00           H0.      0
ATOM   1900  CD2 LEU A 120      49.842  60.183  47.589  1.00  0.00           C0.      0
ATOM   1901 HD21 LEU A 120      50.600  60.071  46.815  1.00  0.00           H0.      0
ATOM   1902 HD22 LEU A 120      49.317  59.235  47.707  1.00  0.00           H0.      0
ATOM   1903 HD23 LEU A 120      49.132  60.922  47.220  1.00  0.00           H0.      0
ATOM   1904  C   LEU A 120      50.600  63.118  51.068  1.00  0.00           C0.      0
ATOM   1905  O   LEU A 120      51.761  63.107  51.315  1.00  0.00           O0.      0
ATOM   1906  N   ASP A 121      49.993  64.184  50.658  1.00  0.00           N0.      0
ATOM   1907  H   ASP A 121      48.995  64.178  50.504  1.00  0.00           H0.      0
ATOM   1908  CA  ASP A 121      50.605  65.522  50.594  1.00  0.00           C0.      0
ATOM   1909  HA  ASP A 121      51.407  65.410  49.864  1.00  0.00           H0.      0
ATOM   1910  CB  ASP A 121      49.521  66.474  50.011  1.00  0.00           C0.      0
ATOM   1911  HB2 ASP A 121      49.107  65.924  49.166  1.00  0.00           H0.      0
ATOM   1912  HB3 ASP A 121      48.736  66.676  50.740  1.00  0.00           H0.      0
ATOM   1913  CG  ASP A 121      49.990  67.850  49.508  1.00  0.00           C0.      0
ATOM   1914  OD1 ASP A 121      49.135  68.638  49.046  1.00  0.00           O0.      0
ATOM   1915  OD2 ASP A 121      51.221  68.175  49.336  1.00  0.00           O0.      0
ATOM   1916  C   ASP A 121      51.172  66.105  51.862  1.00  0.00           C0.      0
ATOM   1917  O   ASP A 121      51.967  67.064  51.883  1.00  0.00           O0.      0
ATOM   1918  N   LYS A 122      50.792  65.593  53.072  1.00  0.00           N0.      0
ATOM   1919  H   LYS A 122      50.355  64.683  53.040  1.00  0.00           H0.      0
ATOM   1920  CA  LYS A 122      51.423  65.926  54.426  1.00  0.00           C0.      0
ATOM   1921  HA  LYS A 122      51.867  66.920  54.378  1.00  0.00           H0.      0
ATOM   1922  CB  LYS A 122      50.427  65.837  55.581  1.00  0.00           C0.      0
ATOM   1923  HB2 LYS A 122      50.123  64.791  55.629  1.00  0.00           H0.      0
ATOM   1924  HB3 LYS A 122      50.930  66.157  56.493  1.00  0.00           H0.      0
ATOM   1925  CG  LYS A 122      49.216  66.703  55.414  1.00  0.00           C0.      0
ATOM   1926  HG2 LYS A 122      49.466  67.744  55.212  1.00  0.00           H0.      0
ATOM   1927  HG3 LYS A 122      48.663  66.378  54.532  1.00  0.00           H0.      0
ATOM   1928  CD  LYS A 122      48.265  66.768  56.532  1.00  0.00           C0.      0
ATOM   1929  HD2 LYS A 122      48.252  65.728  56.859  1.00  0.00           H0.      0
ATOM   1930  HD3 LYS A 122      48.720  67.359  57.326  1.00  0.00           H0.      0
ATOM   1931  CE  LYS A 122      46.797  67.201  56.034  1.00  0.00           C0.      0
ATOM   1932  HE2 LYS A 122      46.747  68.216  55.639  1.00  0.00           H0.      0
ATOM   1933  HE3 LYS A 122      46.602  66.438  55.281  1.00  0.00           H0.      0
ATOM   1934  NZ  LYS A 122      45.931  67.207  57.207  1.00  0.00           N0.      0
ATOM   1935  HZ1 LYS A 122      46.224  67.910  57.870  1.00  0.00           H0.      0
ATOM   1936  HZ2 LYS A 122      44.960  67.395  57.002  1.00  0.00           H0.      0
ATOM   1937  HZ3 LYS A 122      46.087  66.279  57.573  1.00  0.00           H0.      0
ATOM   1938  C   LYS A 122      52.565  64.920  54.550  1.00  0.00           C0.      0
ATOM   1939  O   LYS A 122      53.694  65.332  54.875  1.00  0.00           O0.      0
ATOM   1940  N   ASP A 123      52.349  63.594  54.400  1.00  0.00           N0.      0
ATOM   1941  H   ASP A 123      51.419  63.396  54.059  1.00  0.00           H0.      0
ATOM   1942  CA  ASP A 123      53.324  62.600  54.776  1.00  0.00           C0.      0
ATOM   1943  HA  ASP A 123      53.753  62.847  55.747  1.00  0.00           H0.      0
ATOM   1944  CB  ASP A 123      52.511  61.289  55.007  1.00  0.00           C0.      0
ATOM   1945  HB2 ASP A 123      51.971  60.993  54.108  1.00  0.00           H0.      0
ATOM   1946  HB3 ASP A 123      53.260  60.595  55.388  1.00  0.00           H0.      0
ATOM   1947  CG  ASP A 123      51.451  61.399  56.099  1.00  0.00           C0.      0
ATOM   1948  OD1 ASP A 123      51.538  62.228  57.037  1.00  0.00           O0.      0
ATOM   1949  OD2 ASP A 123      50.605  60.500  56.069  1.00  0.00           O0.      0
ATOM   1950  C   ASP A 123      54.446  62.395  53.703  1.00  0.00           C0.      0
ATOM   1951  O   ASP A 123      55.522  61.822  53.997  1.00  0.00           O0.      0
ATOM   1952  N   VAL A 124      54.302  62.914  52.463  1.00  0.00           N0.      0
ATOM   1953  H   VAL A 124      53.341  63.111  52.223  1.00  0.00           H0.      0
ATOM   1954  CA  VAL A 124      55.313  62.975  51.355  1.00  0.00           C0.      0
ATOM   1955  HA  VAL A 124      56.288  62.630  51.699  1.00  0.00           H0.      0
ATOM   1956  CB  VAL A 124      54.787  62.032  50.171  1.00  0.00           C0.      0
ATOM   1957  HB  VAL A 124      53.829  62.372  49.777  1.00  0.00           H0.      0
ATOM   1958  CG1 VAL A 124      55.691  62.014  48.995  1.00  0.00           C0.      0
ATOM   1959 HG11 VAL A 124      55.534  62.902  48.383  1.00  0.00           H0.      0
ATOM   1960 HG12 VAL A 124      56.714  61.985  49.369  1.00  0.00           H0.      0
ATOM   1961 HG13 VAL A 124      55.468  61.146  48.374  1.00  0.00           H0.      0
ATOM   1962  CG2 VAL A 124      54.619  60.575  50.615  1.00  0.00           C0.      0
ATOM   1963 HG21 VAL A 124      55.586  60.118  50.824  1.00  0.00           H0.      0
ATOM   1964 HG22 VAL A 124      53.887  60.474  51.416  1.00  0.00           H0.      0
ATOM   1965 HG23 VAL A 124      54.116  60.043  49.807  1.00  0.00           H0.      0
ATOM   1966  C   VAL A 124      55.436  64.381  50.772  1.00  0.00           C0.      0
ATOM   1967  O   VAL A 124      54.476  64.867  50.258  1.00  0.00           O0.      0
ATOM   1968  N   PRO A 125      56.572  65.082  50.869  1.00  0.00           N0.      0
ATOM   1969  CD  PRO A 125      57.732  64.765  51.667  1.00  0.00           C0.      0
ATOM   1970  HD2 PRO A 125      58.475  64.117  51.201  1.00  0.00           H0.      0
ATOM   1971  HD3 PRO A 125      57.603  64.435  52.698  1.00  0.00           H0.      0
ATOM   1972  CG  PRO A 125      58.556  66.078  51.784  1.00  0.00           C0.      0
ATOM   1973  HG2 PRO A 125      59.619  65.901  51.625  1.00  0.00           H0.      0
ATOM   1974  HG3 PRO A 125      58.393  66.614  52.719  1.00  0.00           H0.      0
ATOM   1975  CB  PRO A 125      58.001  67.007  50.694  1.00  0.00           C0.      0
ATOM   1976  HB2 PRO A 125      58.755  67.134  49.917  1.00  0.00           H0.      0
ATOM   1977  HB3 PRO A 125      57.727  67.990  51.076  1.00  0.00           H0.      0
ATOM   1978  CA  PRO A 125      56.727  66.340  50.120  1.00  0.00           C0.      0
ATOM   1979  HA  PRO A 125      55.917  67.013  50.398  1.00  0.00           H0.      0
ATOM   1980  C   PRO A 125      56.912  66.056  48.643  1.00  0.00           C0.      0
ATOM   1981  O   PRO A 125      58.032  65.590  48.290  1.00  0.00           O0.      0
ATOM   1982  N   ALA A 126      55.912  66.286  47.775  1.00  0.00           N0.      0
ATOM   1983  H   ALA A 126      55.016  66.612  48.106  1.00  0.00           H0.      0
ATOM   1984  CA  ALA A 126      56.046  65.830  46.440  1.00  0.00           C0.      0
ATOM   1985  HA  ALA A 126      56.540  64.865  46.557  1.00  0.00           H0.      0
ATOM   1986  CB  ALA A 126      54.681  65.732  45.810  1.00  0.00           C0.      0
ATOM   1987  HB1 ALA A 126      54.113  64.970  46.343  1.00  0.00           H0.      0
ATOM   1988  HB2 ALA A 126      54.140  66.678  45.779  1.00  0.00           H0.      0
ATOM   1989  HB3 ALA A 126      54.818  65.529  44.748  1.00  0.00           H0.      0
ATOM   1990  C   ALA A 126      57.069  66.795  45.645  1.00  0.00           C0.      0
ATOM   1991  O   ALA A 126      57.492  66.484  44.608  1.00  0.00           O0.      0
ATOM   1992  N   GLY A 127      57.285  67.970  46.189  1.00  0.00           N0.      0
ATOM   1993  H   GLY A 127      56.784  68.189  47.039  1.00  0.00           H0.      0
ATOM   1994  CA  GLY A 127      57.973  69.072  45.636  1.00  0.00           C0.      0
ATOM   1995  HA2 GLY A 127      58.027  69.849  46.398  1.00  0.00           H0.      0
ATOM   1996  HA3 GLY A 127      58.977  68.709  45.413  1.00  0.00           H0.      0
ATOM   1997  C   GLY A 127      57.270  69.641  44.498  1.00  0.00           C0.      0
ATOM   1998  O   GLY A 127      56.122  69.763  44.543  1.00  0.00           O0.      0
ATOM   1999  N   ASP A 128      58.047  69.855  43.415  1.00  0.00           N0.      0
ATOM   2000  H   ASP A 128      59.057  69.872  43.423  1.00  0.00           H0.      0
ATOM   2001  CA  ASP A 128      57.337  70.289  42.181  1.00  0.00           C0.      0
ATOM   2002  HA  ASP A 128      56.657  71.113  42.398  1.00  0.00           H0.      0
ATOM   2003  CB  ASP A 128      58.230  70.865  40.998  1.00  0.00           C0.      0
ATOM   2004  HB2 ASP A 128      57.675  70.899  40.060  1.00  0.00           H0.      0
ATOM   2005  HB3 ASP A 128      58.506  71.904  41.175  1.00  0.00           H0.      0
ATOM   2006  CG  ASP A 128      59.492  70.088  40.713  1.00  0.00           C0.      0
ATOM   2007  OD1 ASP A 128      60.558  70.716  40.675  1.00  0.00           O0.      0
ATOM   2008  OD2 ASP A 128      59.376  68.882  40.748  1.00  0.00           O0.      0
ATOM   2009  C   ASP A 128      56.482  69.158  41.539  1.00  0.00           C0.      0
ATOM   2010  O   ASP A 128      55.742  69.389  40.579  1.00  0.00           O0.      0
ATOM   2011  N   GLY A 129      56.506  67.944  42.104  1.00  0.00           N0.      0
ATOM   2012  H   GLY A 129      57.236  67.706  42.761  1.00  0.00           H0.      0
ATOM   2013  CA  GLY A 129      55.461  66.963  41.838  1.00  0.00           C0.      0
ATOM   2014  HA2 GLY A 129      55.474  66.263  42.672  1.00  0.00           H0.      0
ATOM   2015  HA3 GLY A 129      54.515  67.497  41.921  1.00  0.00           H0.      0
ATOM   2016  C   GLY A 129      55.627  66.192  40.474  1.00  0.00           C0.      0
ATOM   2017  O   GLY A 129      56.771  66.062  40.066  1.00  0.00           O0.      0
ATOM   2018  N   PHE A 130      54.587  65.560  39.975  1.00  0.00           N0.      0
ATOM   2019  H   PHE A 130      53.614  65.786  40.122  1.00  0.00           H0.      0
ATOM   2020  CA  PHE A 130      54.821  64.465  38.931  1.00  0.00           C0.      0
ATOM   2021  HA  PHE A 130      55.895  64.364  38.774  1.00  0.00           H0.      0
ATOM   2022  CB  PHE A 130      54.463  63.150  39.590  1.00  0.00           C0.      0
ATOM   2023  HB2 PHE A 130      53.389  63.029  39.738  1.00  0.00           H0.      0
ATOM   2024  HB3 PHE A 130      54.693  62.329  38.911  1.00  0.00           H0.      0
ATOM   2025  CG  PHE A 130      55.277  62.820  40.822  1.00  0.00           C0.      0
ATOM   2026  CD1 PHE A 130      54.953  63.305  42.115  1.00  0.00           C0.      0
ATOM   2027  HD1 PHE A 130      53.997  63.805  42.164  1.00  0.00           H0.      0
ATOM   2028  CE1 PHE A 130      55.805  63.065  43.232  1.00  0.00           C0.      0
ATOM   2029  HE1 PHE A 130      55.619  63.555  44.176  1.00  0.00           H0.      0
ATOM   2030  CZ  PHE A 130      56.956  62.282  43.080  1.00  0.00           C0.      0
ATOM   2031  HZ  PHE A 130      57.546  62.105  43.967  1.00  0.00           H0.      0
ATOM   2032  CE2 PHE A 130      57.208  61.785  41.821  1.00  0.00           C0.      0
ATOM   2033  HE2 PHE A 130      58.041  61.105  41.721  1.00  0.00           H0.      0
ATOM   2034  CD2 PHE A 130      56.491  62.119  40.692  1.00  0.00           C0.      0
ATOM   2035  HD2 PHE A 130      56.739  61.906  39.663  1.00  0.00           H0.      0
ATOM   2036  C   PHE A 130      53.954  64.677  37.678  1.00  0.00           C0.      0
ATOM   2037  O   PHE A 130      52.846  65.160  37.726  1.00  0.00           O0.      0
ATOM   2038  N   ASP A 131      54.570  64.370  36.555  1.00  0.00           N0.      0
ATOM   2039  H   ASP A 131      55.537  64.102  36.665  1.00  0.00           H0.      0
ATOM   2040  CA  ASP A 131      53.970  64.566  35.248  1.00  0.00           C0.      0
ATOM   2041  HA  ASP A 131      53.695  65.613  35.126  1.00  0.00           H0.      0
ATOM   2042  CB  ASP A 131      54.885  64.258  34.159  1.00  0.00           C0.      0
ATOM   2043  HB2 ASP A 131      55.044  63.183  34.077  1.00  0.00           H0.      0
ATOM   2044  HB3 ASP A 131      54.407  64.555  33.225  1.00  0.00           H0.      0
ATOM   2045  CG  ASP A 131      56.290  64.954  34.157  1.00  0.00           C0.      0
ATOM   2046  OD1 ASP A 131      56.359  66.166  34.442  1.00  0.00           O0.      0
ATOM   2047  OD2 ASP A 131      57.296  64.254  33.833  1.00  0.00           O0.      0
ATOM   2048  C   ASP A 131      52.791  63.542  35.035  1.00  0.00           C0.      0
ATOM   2049  O   ASP A 131      51.760  63.890  34.432  1.00  0.00           O0.      0
ATOM   2050  N   ALA A 132      52.821  62.378  35.679  1.00  0.00           N0.      0
ATOM   2051  H   ALA A 132      53.743  62.278  36.078  1.00  0.00           H0.      0
ATOM   2052  CA  ALA A 132      51.719  61.361  35.776  1.00  0.00           C0.      0
ATOM   2053  HA  ALA A 132      50.754  61.777  35.487  1.00  0.00           H0.      0
ATOM   2054  CB  ALA A 132      51.952  60.239  34.747  1.00  0.00           C0.      0
ATOM   2055  HB1 ALA A 132      51.877  60.615  33.726  1.00  0.00           H0.      0
ATOM   2056  HB2 ALA A 132      52.906  59.720  34.837  1.00  0.00           H0.      0
ATOM   2057  HB3 ALA A 132      51.129  59.531  34.844  1.00  0.00           H0.      0
ATOM   2058  C   ALA A 132      51.639  60.641  37.109  1.00  0.00           C0.      0
ATOM   2059  O   ALA A 132      52.726  60.259  37.653  1.00  0.00           O0.      0
ATOM   2060  N   VAL A 133      50.422  60.339  37.607  1.00  0.00           N0.      0
ATOM   2061  H   VAL A 133      49.592  60.662  37.130  1.00  0.00           H0.      0
ATOM   2062  CA  VAL A 133      50.178  59.494  38.864  1.00  0.00           C0.      0
ATOM   2063  HA  VAL A 133      51.112  59.269  39.380  1.00  0.00           H0.      0
ATOM   2064  CB  VAL A 133      49.432  60.217  40.015  1.00  0.00           C0.      0
ATOM   2065  HB  VAL A 133      48.428  60.504  39.704  1.00  0.00           H0.      0
ATOM   2066  CG1 VAL A 133      49.316  59.479  41.408  1.00  0.00           C0.      0
ATOM   2067 HG11 VAL A 133      50.275  59.418  41.923  1.00  0.00           H0.      0
ATOM   2068 HG12 VAL A 133      48.678  59.998  42.124  1.00  0.00           H0.      0
ATOM   2069 HG13 VAL A 133      48.867  58.489  41.328  1.00  0.00           H0.      0
ATOM   2070  CG2 VAL A 133      50.174  61.495  40.366  1.00  0.00           C0.      0
ATOM   2071 HG21 VAL A 133      51.253  61.417  40.500  1.00  0.00           H0.      0
ATOM   2072 HG22 VAL A 133      50.126  62.229  39.562  1.00  0.00           H0.      0
ATOM   2073 HG23 VAL A 133      49.596  61.994  41.144  1.00  0.00           H0.      0
ATOM   2074  C   VAL A 133      49.318  58.253  38.385  1.00  0.00           C0.      0
ATOM   2075  O   VAL A 133      48.224  58.435  37.847  1.00  0.00           O0.      0
ATOM   2076  N   ILE A 134      49.798  57.058  38.645  1.00  0.00           N0.      0
ATOM   2077  H   ILE A 134      50.707  57.028  39.084  1.00  0.00           H0.      0
ATOM   2078  CA  ILE A 134      49.242  55.785  38.246  1.00  0.00           C0.      0
ATOM   2079  HA  ILE A 134      48.338  55.917  37.651  1.00  0.00           H0.      0
ATOM   2080  CB  ILE A 134      50.120  55.058  37.227  1.00  0.00           C0.      0
ATOM   2081  HB  ILE A 134      51.048  54.917  37.781  1.00  0.00           H0.      0
ATOM   2082  CG2 ILE A 134      49.622  53.649  36.829  1.00  0.00           C0.      0
ATOM   2083 HG21 ILE A 134      50.335  52.984  36.342  1.00  0.00           H0.      0
ATOM   2084 HG22 ILE A 134      49.279  53.320  37.810  1.00  0.00           H0.      0
ATOM   2085 HG23 ILE A 134      48.740  53.634  36.188  1.00  0.00           H0.      0
ATOM   2086  CG1 ILE A 134      50.514  55.981  36.080  1.00  0.00           C0.      0
ATOM   2087 HG12 ILE A 134      49.749  56.071  35.309  1.00  0.00           H0.      0
ATOM   2088 HG13 ILE A 134      50.647  57.005  36.430  1.00  0.00           H0.      0
ATOM   2089  CD1 ILE A 134      51.800  55.678  35.502  1.00  0.00           C0.      0
ATOM   2090 HD11 ILE A 134      52.288  56.478  34.944  1.00  0.00           H0.      0
ATOM   2091 HD12 ILE A 134      52.544  55.371  36.236  1.00  0.00           H0.      0
ATOM   2092 HD13 ILE A 134      51.654  54.760  34.933  1.00  0.00           H0.      0
ATOM   2093  C   ILE A 134      48.777  54.934  39.536  1.00  0.00           C0.      0
ATOM   2094  O   ILE A 134      49.529  54.882  40.547  1.00  0.00           O0.      0
ATOM   2095  N   CYS A 135      47.564  54.346  39.438  1.00  0.00           N0.      0
ATOM   2096  H   CYS A 135      47.058  54.627  38.610  1.00  0.00           H0.      0
ATOM   2097  CA  CYS A 135      46.910  53.621  40.560  1.00  0.00           C0.      0
ATOM   2098  HA  CYS A 135      47.641  53.339  41.317  1.00  0.00           H0.      0
ATOM   2099  CB  CYS A 135      46.040  54.656  41.335  1.00  0.00           C0.      0
ATOM   2100  HB2 CYS A 135      46.686  55.464  41.676  1.00  0.00           H0.      0
ATOM   2101  HB3 CYS A 135      45.424  54.996  40.502  1.00  0.00           H0.      0
ATOM   2102  SG  CYS A 135      44.989  53.918  42.672  1.00  0.00           S0.      0
ATOM   2103  HG  CYS A 135      44.150  53.208  41.912  1.00  0.00           H0.      0
ATOM   2104  C   CYS A 135      46.132  52.301  40.125  1.00  0.00           C0.      0
ATOM   2105  O   CYS A 135      45.019  52.437  39.586  1.00  0.00           O0.      0
ATOM   2106  N   LEU A 136      46.748  51.095  40.160  1.00  0.00           N0.      0
ATOM   2107  H   LEU A 136      47.630  51.019  40.647  1.00  0.00           H0.      0
ATOM   2108  CA  LEU A 136      46.326  50.000  39.284  1.00  0.00           C0.      0
ATOM   2109  HA  LEU A 136      45.350  50.230  38.856  1.00  0.00           H0.      0
ATOM   2110  CB  LEU A 136      47.174  49.827  37.991  1.00  0.00           C0.      0
ATOM   2111  HB2 LEU A 136      48.236  49.817  38.238  1.00  0.00           H0.      0
ATOM   2112  HB3 LEU A 136      46.941  48.860  37.547  1.00  0.00           H0.      0
ATOM   2113  CG  LEU A 136      46.988  50.938  36.868  1.00  0.00           C0.      0
ATOM   2114  HG  LEU A 136      47.453  51.901  37.084  1.00  0.00           H0.      0
ATOM   2115  CD1 LEU A 136      47.735  50.404  35.662  1.00  0.00           C0.      0
ATOM   2116 HD11 LEU A 136      47.601  51.179  34.907  1.00  0.00           H0.      0
ATOM   2117 HD12 LEU A 136      48.825  50.406  35.688  1.00  0.00           H0.      0
ATOM   2118 HD13 LEU A 136      47.328  49.470  35.275  1.00  0.00           H0.      0
ATOM   2119  CD2 LEU A 136      45.544  51.177  36.478  1.00  0.00           C0.      0
ATOM   2120 HD21 LEU A 136      44.935  50.296  36.681  1.00  0.00           H0.      0
ATOM   2121 HD22 LEU A 136      45.036  51.969  37.028  1.00  0.00           H0.      0
ATOM   2122 HD23 LEU A 136      45.391  51.613  35.490  1.00  0.00           H0.      0
ATOM   2123  C   LEU A 136      46.040  48.705  40.087  1.00  0.00           C0.      0
ATOM   2124  O   LEU A 136      46.644  48.495  41.152  1.00  0.00           O0.      0
ATOM   2125  N   GLY A 137      45.243  47.803  39.566  1.00  0.00           N0.      0
ATOM   2126  H   GLY A 137      44.661  48.105  38.798  1.00  0.00           H0.      0
ATOM   2127  CA  GLY A 137      45.021  46.435  39.985  1.00  0.00           C0.      0
ATOM   2128  HA2 GLY A 137      45.008  45.762  39.128  1.00  0.00           H0.      0
ATOM   2129  HA3 GLY A 137      45.844  45.974  40.532  1.00  0.00           H0.      0
ATOM   2130  C   GLY A 137      43.706  46.281  40.776  1.00  0.00           C0.      0
ATOM   2131  O   GLY A 137      43.544  45.385  41.643  1.00  0.00           O0.      0
ATOM   2132  N   ASN A 138      42.759  47.209  40.619  1.00  0.00           N0.      0
ATOM   2133  H   ASN A 138      42.899  47.752  39.779  1.00  0.00           H0.      0
ATOM   2134  CA  ASN A 138      41.657  47.461  41.498  1.00  0.00           C0.      0
ATOM   2135  HA  ASN A 138      41.365  48.448  41.140  1.00  0.00           H0.      0
ATOM   2136  CB  ASN A 138      40.465  46.452  41.341  1.00  0.00           C0.      0
ATOM   2137  HB2 ASN A 138      40.328  46.314  40.268  1.00  0.00           H0.      0
ATOM   2138  HB3 ASN A 138      40.844  45.539  41.801  1.00  0.00           H0.      0
ATOM   2139  CG  ASN A 138      39.114  46.827  42.083  1.00  0.00           C0.      0
ATOM   2140  OD1 ASN A 138      38.550  47.927  41.895  1.00  0.00           O0.      0
ATOM   2141  ND2 ASN A 138      38.578  45.993  42.968  1.00  0.00           N0.      0
ATOM   2142 HD21 ASN A 138      37.612  46.119  43.235  1.00  0.00           H0.      0
ATOM   2143 HD22 ASN A 138      38.998  45.086  43.111  1.00  0.00           H0.      0
ATOM   2144  C   ASN A 138      42.067  47.706  42.948  1.00  0.00           C0.      0
ATOM   2145  O   ASN A 138      41.677  46.964  43.827  1.00  0.00           O0.      0
ATOM   2146  N   SER A 139      42.899  48.748  43.082  1.00  0.00           N0.      0
ATOM   2147  H   SER A 139      43.134  49.308  42.275  1.00  0.00           H0.      0
ATOM   2148  CA  SER A 139      43.418  49.101  44.398  1.00  0.00           C0.      0
ATOM   2149  HA  SER A 139      43.666  48.198  44.956  1.00  0.00           H0.      0
ATOM   2150  CB  SER A 139      44.764  49.743  44.227  1.00  0.00           C0.      0
ATOM   2151  HB2 SER A 139      44.562  50.461  43.432  1.00  0.00           H0.      0
ATOM   2152  HB3 SER A 139      45.226  50.065  45.160  1.00  0.00           H0.      0
ATOM   2153  OG  SER A 139      45.658  48.682  43.817  1.00  0.00           O0.      0
ATOM   2154  HG  SER A 139      46.047  48.812  42.949  1.00  0.00           H0.      0
ATOM   2155  C   SER A 139      42.532  49.973  45.246  1.00  0.00           C0.      0
ATOM   2156  O   SER A 139      42.362  49.766  46.450  1.00  0.00           O0.      0
ATOM   2157  N   PHE A 140      42.006  51.000  44.646  1.00  0.00           N0.      0
ATOM   2158  H   PHE A 140      42.060  51.052  43.639  1.00  0.00           H0.      0
ATOM   2159  CA  PHE A 140      41.492  52.180  45.277  1.00  0.00           C0.      0
ATOM   2160  HA  PHE A 140      42.257  52.409  46.019  1.00  0.00           H0.      0
ATOM   2161  CB  PHE A 140      41.249  53.238  44.244  1.00  0.00           C0.      0
ATOM   2162  HB2 PHE A 140      42.209  53.418  43.760  1.00  0.00           H0.      0
ATOM   2163  HB3 PHE A 140      40.504  52.924  43.513  1.00  0.00           H0.      0
ATOM   2164  CG  PHE A 140      40.869  54.565  44.900  1.00  0.00           C0.      0
ATOM   2165  CD1 PHE A 140      41.902  55.426  45.375  1.00  0.00           C0.      0
ATOM   2166  HD1 PHE A 140      42.908  55.049  45.486  1.00  0.00           H0.      0
ATOM   2167  CE1 PHE A 140      41.653  56.659  46.009  1.00  0.00           C0.      0
ATOM   2168  HE1 PHE A 140      42.486  57.207  46.425  1.00  0.00           H0.      0
ATOM   2169  CZ  PHE A 140      40.315  57.125  46.125  1.00  0.00           C0.      0
ATOM   2170  HZ  PHE A 140      40.109  58.111  46.514  1.00  0.00           H0.      0
ATOM   2171  CE2 PHE A 140      39.335  56.301  45.496  1.00  0.00           C0.      0
ATOM   2172  HE2 PHE A 140      38.316  56.657  45.460  1.00  0.00           H0.      0
ATOM   2173  CD2 PHE A 140      39.581  55.041  45.020  1.00  0.00           C0.      0
ATOM   2174  HD2 PHE A 140      38.786  54.429  44.620  1.00  0.00           H0.      0
ATOM   2175  C   PHE A 140      40.239  51.844  46.125  1.00  0.00           C0.      0
ATOM   2176  O   PHE A 140      39.973  52.505  47.097  1.00  0.00           O0.      0
ATOM   2177  N   ALA A 141      39.441  50.853  45.683  1.00  0.00           N0.      0
ATOM   2178  H   ALA A 141      39.617  50.492  44.756  1.00  0.00           H0.      0
ATOM   2179  CA  ALA A 141      38.201  50.462  46.405  1.00  0.00           C0.      0
ATOM   2180  HA  ALA A 141      37.503  51.263  46.647  1.00  0.00           H0.      0
ATOM   2181  CB  ALA A 141      37.416  49.653  45.367  1.00  0.00           C0.      0
ATOM   2182  HB1 ALA A 141      37.904  48.721  45.084  1.00  0.00           H0.      0
ATOM   2183  HB2 ALA A 141      36.400  49.385  45.656  1.00  0.00           H0.      0
ATOM   2184  HB3 ALA A 141      37.222  50.243  44.471  1.00  0.00           H0.      0
ATOM   2185  C   ALA A 141      38.457  49.626  47.665  1.00  0.00           C0.      0
ATOM   2186  O   ALA A 141      37.400  49.216  48.276  1.00  0.00           O0.      0
ATOM   2187  N   HID A 142      39.691  49.459  48.180  1.00  0.00           N0.      0
ATOM   2188  H   HID A 142      40.506  49.496  47.585  1.00  0.00           H0.      0
ATOM   2189  CA  HID A 142      39.822  49.018  49.588  1.00  0.00           C0.      0
ATOM   2190  HA  HID A 142      39.174  48.148  49.688  1.00  0.00           H0.      0
ATOM   2191  CB  HID A 142      41.297  48.622  49.900  1.00  0.00           C0.      0
ATOM   2192  HB2 HID A 142      41.876  49.491  49.586  1.00  0.00           H0.      0
ATOM   2193  HB3 HID A 142      41.479  48.592  50.974  1.00  0.00           H0.      0
ATOM   2194  CG  HID A 142      41.768  47.468  49.092  1.00  0.00           C0.      0
ATOM   2195  ND1 HID A 142      41.106  46.245  49.104  1.00  0.00           N0.      0
ATOM   2196  HD1 HID A 142      40.332  45.955  49.685  1.00  0.00           H0.      0
ATOM   2197  CE1 HID A 142      41.810  45.414  48.332  1.00  0.00           C0.      0
ATOM   2198  HE1 HID A 142      41.363  44.487  48.005  1.00  0.00           H0.      0
ATOM   2199  NE2 HID A 142      42.770  46.081  47.630  1.00  0.00           N0.      0
ATOM   2200  CD2 HID A 142      42.818  47.339  48.191  1.00  0.00           C0.      0
ATOM   2201  HD2 HID A 142      43.552  48.084  47.921  1.00  0.00           H0.      0
ATOM   2202  C   HID A 142      39.332  49.982  50.628  1.00  0.00           C0.      0
ATOM   2203  O   HID A 142      39.033  49.553  51.710  1.00  0.00           O0.      0
ATOM   2204  N   LEU A 143      39.078  51.285  50.278  1.00  0.00           N0.      0
ATOM   2205  H   LEU A 143      39.314  51.456  49.311  1.00  0.00           H0.      0
ATOM   2206  CA  LEU A 143      38.641  52.351  51.163  1.00  0.00           C0.      0
ATOM   2207  HA  LEU A 143      39.221  52.439  52.082  1.00  0.00           H0.      0
ATOM   2208  CB  LEU A 143      38.754  53.715  50.370  1.00  0.00           C0.      0
ATOM   2209  HB2 LEU A 143      38.442  53.644  49.328  1.00  0.00           H0.      0
ATOM   2210  HB3 LEU A 143      38.010  54.353  50.847  1.00  0.00           H0.      0
ATOM   2211  CG  LEU A 143      40.143  54.330  50.249  1.00  0.00           C0.      0
ATOM   2212  HG  LEU A 143      40.796  53.690  49.656  1.00  0.00           H0.      0
ATOM   2213  CD1 LEU A 143      40.264  55.716  49.603  1.00  0.00           C0.      0
ATOM   2214 HD11 LEU A 143      41.288  56.088  49.562  1.00  0.00           H0.      0
ATOM   2215 HD12 LEU A 143      39.842  55.649  48.601  1.00  0.00           H0.      0
ATOM   2216 HD13 LEU A 143      39.601  56.410  50.118  1.00  0.00           H0.      0
ATOM   2217  CD2 LEU A 143      40.766  54.421  51.641  1.00  0.00           C0.      0
ATOM   2218 HD21 LEU A 143      41.028  53.460  52.082  1.00  0.00           H0.      0
ATOM   2219 HD22 LEU A 143      41.658  55.041  51.551  1.00  0.00           H0.      0
ATOM   2220 HD23 LEU A 143      40.124  54.853  52.409  1.00  0.00           H0.      0
ATOM   2221  C   LEU A 143      37.149  52.163  51.535  1.00  0.00           C0.      0
ATOM   2222  O   LEU A 143      36.377  51.485  50.827  1.00  0.00           O0.      0
ATOM   2223  N   PRO A 144      36.711  52.703  52.672  1.00  0.00           N0.      0
ATOM   2224  CD  PRO A 144      37.472  53.655  53.522  1.00  0.00           C0.      0
ATOM   2225  HD2 PRO A 144      37.790  54.587  53.055  1.00  0.00           H0.      0
ATOM   2226  HD3 PRO A 144      38.358  53.125  53.870  1.00  0.00           H0.      0
ATOM   2227  CG  PRO A 144      36.620  53.946  54.749  1.00  0.00           C0.      0
ATOM   2228  HG2 PRO A 144      36.130  54.902  54.563  1.00  0.00           H0.      0
ATOM   2229  HG3 PRO A 144      37.235  53.928  55.648  1.00  0.00           H0.      0
ATOM   2230  CB  PRO A 144      35.624  52.781  54.727  1.00  0.00           C0.      0
ATOM   2231  HB2 PRO A 144      34.699  52.995  55.262  1.00  0.00           H0.      0
ATOM   2232  HB3 PRO A 144      36.117  52.024  55.336  1.00  0.00           H0.      0
ATOM   2233  CA  PRO A 144      35.452  52.347  53.320  1.00  0.00           C0.      0
ATOM   2234  HA  PRO A 144      35.337  51.263  53.327  1.00  0.00           H0.      0
ATOM   2235  C   PRO A 144      34.224  52.918  52.616  1.00  0.00           C0.      0
ATOM   2236  O   PRO A 144      34.048  54.131  52.449  1.00  0.00           O0.      0
ATOM   2237  N   ASP A 145      33.392  51.980  52.131  1.00  0.00           N0.      0
ATOM   2238  H   ASP A 145      33.534  51.002  52.341  1.00  0.00           H0.      0
ATOM   2239  CA  ASP A 145      32.238  52.260  51.296  1.00  0.00           C0.      0
ATOM   2240  HA  ASP A 145      31.997  53.323  51.304  1.00  0.00           H0.      0
ATOM   2241  CB  ASP A 145      32.476  51.808  49.837  1.00  0.00           C0.      0
ATOM   2242  HB2 ASP A 145      31.590  51.954  49.220  1.00  0.00           H0.      0
ATOM   2243  HB3 ASP A 145      33.325  52.454  49.611  1.00  0.00           H0.      0
ATOM   2244  CG  ASP A 145      32.930  50.327  49.671  1.00  0.00           C0.      0
ATOM   2245  OD1 ASP A 145      33.038  49.929  48.504  1.00  0.00           O0.      0
ATOM   2246  OD2 ASP A 145      33.080  49.564  50.713  1.00  0.00           O0.      0
ATOM   2247  C   ASP A 145      30.935  51.673  51.906  1.00  0.00           C0.      0
ATOM   2248  O   ASP A 145      29.816  51.983  51.506  1.00  0.00           O0.      0
ATOM   2249  N   SER A 146      31.012  50.774  52.897  1.00  0.00           N0.      0
ATOM   2250  H   SER A 146      31.920  50.538  53.271  1.00  0.00           H0.      0
ATOM   2251  CA  SER A 146      29.918  50.051  53.516  1.00  0.00           C0.      0
ATOM   2252  HA  SER A 146      29.425  49.362  52.830  1.00  0.00           H0.      0
ATOM   2253  CB  SER A 146      30.524  49.317  54.666  1.00  0.00           C0.      0
ATOM   2254  HB2 SER A 146      31.183  49.849  55.352  1.00  0.00           H0.      0
ATOM   2255  HB3 SER A 146      29.730  48.873  55.265  1.00  0.00           H0.      0
ATOM   2256  OG  SER A 146      31.198  48.132  54.231  1.00  0.00           O0.      0
ATOM   2257  HG  SER A 146      32.070  48.338  53.885  1.00  0.00           H0.      0
ATOM   2258  C   SER A 146      28.802  50.896  54.022  1.00  0.00           C0.      0
ATOM   2259  O   SER A 146      27.667  50.540  53.853  1.00  0.00           O0.      0
ATOM   2260  N   LYS A 147      29.099  52.096  54.594  1.00  0.00           N0.      0
ATOM   2261  H   LYS A 147      30.071  52.300  54.777  1.00  0.00           H0.      0
ATOM   2262  CA  LYS A 147      28.116  53.128  54.905  1.00  0.00           C0.      0
ATOM   2263  HA  LYS A 147      27.203  52.643  55.251  1.00  0.00           H0.      0
ATOM   2264  CB  LYS A 147      28.729  53.953  56.017  1.00  0.00           C0.      0
ATOM   2265  HB2 LYS A 147      29.717  54.322  55.743  1.00  0.00           H0.      0
ATOM   2266  HB3 LYS A 147      28.114  54.811  56.290  1.00  0.00           H0.      0
ATOM   2267  CG  LYS A 147      29.160  53.244  57.378  1.00  0.00           C0.      0
ATOM   2268  HG2 LYS A 147      29.923  52.513  57.110  1.00  0.00           H0.      0
ATOM   2269  HG3 LYS A 147      29.443  53.866  58.227  1.00  0.00           H0.      0
ATOM   2270  CD  LYS A 147      27.989  52.405  57.969  1.00  0.00           C0.      0
ATOM   2271  HD2 LYS A 147      27.132  53.005  57.662  1.00  0.00           H0.      0
ATOM   2272  HD3 LYS A 147      27.940  51.388  57.579  1.00  0.00           H0.      0
ATOM   2273  CE  LYS A 147      28.064  52.284  59.446  1.00  0.00           C0.      0
ATOM   2274  HE2 LYS A 147      29.052  51.952  59.765  1.00  0.00           H0.      0
ATOM   2275  HE3 LYS A 147      27.956  53.283  59.868  1.00  0.00           H0.      0
ATOM   2276  NZ  LYS A 147      27.153  51.268  60.011  1.00  0.00           N0.      0
ATOM   2277  HZ1 LYS A 147      27.269  50.352  59.601  1.00  0.00           H0.      0
ATOM   2278  HZ2 LYS A 147      27.423  51.138  60.975  1.00  0.00           H0.      0
ATOM   2279  HZ3 LYS A 147      26.177  51.496  59.890  1.00  0.00           H0.      0
ATOM   2280  C   LYS A 147      27.567  54.106  53.866  1.00  0.00           C0.      0
ATOM   2281  O   LYS A 147      26.779  54.980  54.189  1.00  0.00           O0.      0
ATOM   2282  N   GLY A 148      28.054  54.042  52.674  1.00  0.00           N0.      0
ATOM   2283  H   GLY A 148      28.747  53.308  52.645  1.00  0.00           H0.      0
ATOM   2284  CA  GLY A 148      27.744  54.837  51.459  1.00  0.00           C0.      0
ATOM   2285  HA2 GLY A 148      28.271  54.340  50.644  1.00  0.00           H0.      0
ATOM   2286  HA3 GLY A 148      26.673  54.904  51.269  1.00  0.00           H0.      0
ATOM   2287  C   GLY A 148      28.290  56.261  51.451  1.00  0.00           C0.      0
ATOM   2288  O   GLY A 148      27.870  57.050  50.673  1.00  0.00           O0.      0
ATOM   2289  N   ASP A 149      29.243  56.584  52.358  1.00  0.00           N0.      0
ATOM   2290  H   ASP A 149      29.631  55.898  52.988  1.00  0.00           H0.      0
ATOM   2291  CA  ASP A 149      29.885  57.898  52.452  1.00  0.00           C0.      0
ATOM   2292  HA  ASP A 149      29.221  58.627  51.988  1.00  0.00           H0.      0
ATOM   2293  CB  ASP A 149      30.255  58.324  53.887  1.00  0.00           C0.      0
ATOM   2294  HB2 ASP A 149      29.522  57.963  54.608  1.00  0.00           H0.      0
ATOM   2295  HB3 ASP A 149      31.253  57.903  54.007  1.00  0.00           H0.      0
ATOM   2296  CG  ASP A 149      30.402  59.816  54.035  1.00  0.00           C0.      0
ATOM   2297  OD1 ASP A 149      30.182  60.335  55.169  1.00  0.00           O0.      0
ATOM   2298  OD2 ASP A 149      30.906  60.480  53.088  1.00  0.00           O0.      0
ATOM   2299  C   ASP A 149      31.113  57.899  51.470  1.00  0.00           C0.      0
ATOM   2300  O   ASP A 149      31.840  56.913  51.450  1.00  0.00           O0.      0
ATOM   2301  N   GLN A 150      31.305  59.037  50.831  1.00  0.00           N0.      0
ATOM   2302  H   GLN A 150      30.620  59.745  51.055  1.00  0.00           H0.      0
ATOM   2303  CA  GLN A 150      32.387  59.445  49.976  1.00  0.00           C0.      0
ATOM   2304  HA  GLN A 150      32.757  58.509  49.558  1.00  0.00           H0.      0
ATOM   2305  CB  GLN A 150      31.785  60.122  48.686  1.00  0.00           C0.      0
ATOM   2306  HB2 GLN A 150      31.573  61.169  48.903  1.00  0.00           H0.      0
ATOM   2307  HB3 GLN A 150      32.580  60.141  47.940  1.00  0.00           H0.      0
ATOM   2308  CG  GLN A 150      30.611  59.378  48.143  1.00  0.00           C0.      0
ATOM   2309  HG2 GLN A 150      30.869  58.335  47.959  1.00  0.00           H0.      0
ATOM   2310  HG3 GLN A 150      29.757  59.420  48.819  1.00  0.00           H0.      0
ATOM   2311  CD  GLN A 150      30.137  59.975  46.807  1.00  0.00           C0.      0
ATOM   2312  OE1 GLN A 150      30.555  60.995  46.346  1.00  0.00           O0.      0
ATOM   2313  NE2 GLN A 150      29.288  59.294  46.138  1.00  0.00           N0.      0
ATOM   2314 HE21 GLN A 150      28.749  59.503  45.310  1.00  0.00           H0.      0
ATOM   2315 HE22 GLN A 150      28.844  58.535  46.636  1.00  0.00           H0.      0
ATOM   2316  C   GLN A 150      33.550  60.252  50.646  1.00  0.00           C0.      0
ATOM   2317  O   GLN A 150      34.516  60.590  49.971  1.00  0.00           O0.      0
ATOM   2318  N   SER A 151      33.539  60.580  51.890  1.00  0.00           N0.      0
ATOM   2319  H   SER A 151      32.694  60.294  52.364  1.00  0.00           H0.      0
ATOM   2320  CA  SER A 151      34.447  61.490  52.646  1.00  0.00           C0.      0
ATOM   2321  HA  SER A 151      34.317  62.530  52.347  1.00  0.00           H0.      0
ATOM   2322  CB  SER A 151      34.009  61.438  54.126  1.00  0.00           C0.      0
ATOM   2323  HB2 SER A 151      33.839  60.379  54.324  1.00  0.00           H0.      0
ATOM   2324  HB3 SER A 151      34.760  61.919  54.752  1.00  0.00           H0.      0
ATOM   2325  OG  SER A 151      32.791  62.160  54.236  1.00  0.00           O0.      0
ATOM   2326  HG  SER A 151      32.094  61.693  53.770  1.00  0.00           H0.      0
ATOM   2327  C   SER A 151      35.923  61.128  52.502  1.00  0.00           C0.      0
ATOM   2328  O   SER A 151      36.788  62.002  52.396  1.00  0.00           O0.      0
ATOM   2329  N   GLU A 152      36.160  59.861  52.709  1.00  0.00           N0.      0
ATOM   2330  H   GLU A 152      35.412  59.182  52.717  1.00  0.00           H0.      0
ATOM   2331  CA  GLU A 152      37.516  59.320  52.713  1.00  0.00           C0.      0
ATOM   2332  HA  GLU A 152      38.178  59.943  53.314  1.00  0.00           H0.      0
ATOM   2333  CB  GLU A 152      37.606  57.878  53.427  1.00  0.00           C0.      0
ATOM   2334  HB2 GLU A 152      36.837  57.209  53.041  1.00  0.00           H0.      0
ATOM   2335  HB3 GLU A 152      38.533  57.364  53.173  1.00  0.00           H0.      0
ATOM   2336  CG  GLU A 152      37.567  57.936  54.962  1.00  0.00           C0.      0
ATOM   2337  HG2 GLU A 152      37.267  56.958  55.339  1.00  0.00           H0.      0
ATOM   2338  HG3 GLU A 152      38.591  58.081  55.307  1.00  0.00           H0.      0
ATOM   2339  CD  GLU A 152      36.623  59.000  55.587  1.00  0.00           C0.      0
ATOM   2340  OE1 GLU A 152      35.529  58.584  55.909  1.00  0.00           O0.      0
ATOM   2341  OE2 GLU A 152      37.133  60.134  55.957  1.00  0.00           O0.      0
ATOM   2342  C   GLU A 152      38.137  59.290  51.287  1.00  0.00           C0.      0
ATOM   2343  O   GLU A 152      39.099  59.996  51.045  1.00  0.00           O0.      0
ATOM   2344  N   HIE A 153      37.453  58.577  50.418  1.00  0.00           N0.      0
ATOM   2345  H   HIE A 153      36.617  58.100  50.726  1.00  0.00           H0.      0
ATOM   2346  CA  HIE A 153      37.769  58.607  48.953  1.00  0.00           C0.      0
ATOM   2347  HA  HIE A 153      38.760  58.209  48.731  1.00  0.00           H0.      0
ATOM   2348  CB  HIE A 153      36.671  57.964  48.060  1.00  0.00           C0.      0
ATOM   2349  HB2 HIE A 153      35.801  58.621  48.042  1.00  0.00           H0.      0
ATOM   2350  HB3 HIE A 153      36.916  57.922  46.999  1.00  0.00           H0.      0
ATOM   2351  CG  HIE A 153      36.349  56.523  48.474  1.00  0.00           C0.      0
ATOM   2352  ND1 HIE A 153      35.726  56.208  49.676  1.00  0.00           N0.      0
ATOM   2353  CE1 HIE A 153      35.331  54.917  49.560  1.00  0.00           C0.      0
ATOM   2354  HE1 HIE A 153      34.698  54.384  50.254  1.00  0.00           H0.      0
ATOM   2355  NE2 HIE A 153      35.653  54.412  48.340  1.00  0.00           N0.      0
ATOM   2356  HE2 HIE A 153      35.583  53.438  48.083  1.00  0.00           H0.      0
ATOM   2357  CD2 HIE A 153      36.206  55.439  47.645  1.00  0.00           C0.      0
ATOM   2358  HD2 HIE A 153      36.543  55.372  46.621  1.00  0.00           H0.      0
ATOM   2359  C   HIE A 153      37.937  60.012  48.402  1.00  0.00           C0.      0
ATOM   2360  O   HIE A 153      38.863  60.300  47.690  1.00  0.00           O0.      0
ATOM   2361  N   ARG A 154      37.050  60.921  48.674  1.00  0.00           N0.      0
ATOM   2362  H   ARG A 154      36.341  60.688  49.354  1.00  0.00           H0.      0
ATOM   2363  CA  ARG A 154      37.086  62.314  48.262  1.00  0.00           C0.      0
ATOM   2364  HA  ARG A 154      37.223  62.333  47.181  1.00  0.00           H0.      0
ATOM   2365  CB  ARG A 154      35.847  63.147  48.629  1.00  0.00           C0.      0
ATOM   2366  HB2 ARG A 154      35.462  62.925  49.624  1.00  0.00           H0.      0
ATOM   2367  HB3 ARG A 154      36.159  64.174  48.439  1.00  0.00           H0.      0
ATOM   2368  CG  ARG A 154      34.742  62.828  47.596  1.00  0.00           C0.      0
ATOM   2369  HG2 ARG A 154      34.986  63.178  46.593  1.00  0.00           H0.      0
ATOM   2370  HG3 ARG A 154      34.548  61.761  47.489  1.00  0.00           H0.      0
ATOM   2371  CD  ARG A 154      33.464  63.579  47.999  1.00  0.00           C0.      0
ATOM   2372  HD2 ARG A 154      33.167  63.236  48.990  1.00  0.00           H0.      0
ATOM   2373  HD3 ARG A 154      33.692  64.644  48.030  1.00  0.00           H0.      0
ATOM   2374  NE  ARG A 154      32.308  63.250  47.133  1.00  0.00           N0.      0
ATOM   2375  HE  ARG A 154      31.826  62.374  47.274  1.00  0.00           H0.      0
ATOM   2376  CZ  ARG A 154      31.837  63.983  46.129  1.00  0.00           C0.      0
ATOM   2377  NH1 ARG A 154      31.099  63.368  45.177  1.00  0.00           N0.      0
ATOM   2378 HH11 ARG A 154      30.882  62.401  45.370  1.00  0.00           H0.      0
ATOM   2379 HH12 ARG A 154      30.778  63.811  44.328  1.00  0.00           H0.      0
ATOM   2380  NH2 ARG A 154      32.024  65.230  46.042  1.00  0.00           N0.      0
ATOM   2381 HH21 ARG A 154      32.388  65.808  46.786  1.00  0.00           H0.      0
ATOM   2382 HH22 ARG A 154      31.629  65.690  45.234  1.00  0.00           H0.      0
ATOM   2383  C   ARG A 154      38.337  63.013  48.720  1.00  0.00           C0.      0
ATOM   2384  O   ARG A 154      38.991  63.719  47.981  1.00  0.00           O0.      0
ATOM   2385  N   LEU A 155      38.774  62.804  49.942  1.00  0.00           N0.      0
ATOM   2386  H   LEU A 155      38.200  62.286  50.592  1.00  0.00           H0.      0
ATOM   2387  CA  LEU A 155      40.011  63.308  50.559  1.00  0.00           C0.      0
ATOM   2388  HA  LEU A 155      40.048  64.385  50.392  1.00  0.00           H0.      0
ATOM   2389  CB  LEU A 155      40.001  63.090  52.123  1.00  0.00           C0.      0
ATOM   2390  HB2 LEU A 155      39.016  63.458  52.410  1.00  0.00           H0.      0
ATOM   2391  HB3 LEU A 155      40.058  62.024  52.344  1.00  0.00           H0.      0
ATOM   2392  CG  LEU A 155      41.165  63.745  52.917  1.00  0.00           C0.      0
ATOM   2393  HG  LEU A 155      42.143  63.319  52.696  1.00  0.00           H0.      0
ATOM   2394  CD1 LEU A 155      41.325  65.175  52.469  1.00  0.00           C0.      0
ATOM   2395 HD11 LEU A 155      40.358  65.656  52.619  1.00  0.00           H0.      0
ATOM   2396 HD12 LEU A 155      41.997  65.727  53.126  1.00  0.00           H0.      0
ATOM   2397 HD13 LEU A 155      41.723  65.245  51.457  1.00  0.00           H0.      0
ATOM   2398  CD2 LEU A 155      40.777  63.647  54.437  1.00  0.00           C0.      0
ATOM   2399 HD21 LEU A 155      41.602  64.089  54.996  1.00  0.00           H0.      0
ATOM   2400 HD22 LEU A 155      39.844  64.194  54.578  1.00  0.00           H0.      0
ATOM   2401 HD23 LEU A 155      40.683  62.634  54.828  1.00  0.00           H0.      0
ATOM   2402  C   LEU A 155      41.276  62.636  49.966  1.00  0.00           C0.      0
ATOM   2403  O   LEU A 155      42.246  63.340  49.734  1.00  0.00           O0.      0
ATOM   2404  N   ALA A 156      41.209  61.334  49.687  1.00  0.00           N0.      0
ATOM   2405  H   ALA A 156      40.457  60.794  50.091  1.00  0.00           H0.      0
ATOM   2406  CA  ALA A 156      42.286  60.688  48.995  1.00  0.00           C0.      0
ATOM   2407  HA  ALA A 156      43.236  60.970  49.450  1.00  0.00           H0.      0
ATOM   2408  CB  ALA A 156      42.017  59.111  49.094  1.00  0.00           C0.      0
ATOM   2409  HB1 ALA A 156      41.122  58.813  48.549  1.00  0.00           H0.      0
ATOM   2410  HB2 ALA A 156      42.869  58.553  48.705  1.00  0.00           H0.      0
ATOM   2411  HB3 ALA A 156      41.819  58.717  50.090  1.00  0.00           H0.      0
ATOM   2412  C   ALA A 156      42.483  61.038  47.496  1.00  0.00           C0.      0
ATOM   2413  O   ALA A 156      43.558  61.294  47.087  1.00  0.00           O0.      0
ATOM   2414  N   LEU A 157      41.384  61.177  46.736  1.00  0.00           N0.      0
ATOM   2415  H   LEU A 157      40.537  60.821  47.156  1.00  0.00           H0.      0
ATOM   2416  CA  LEU A 157      41.382  61.762  45.405  1.00  0.00           C0.      0
ATOM   2417  HA  LEU A 157      41.992  61.177  44.717  1.00  0.00           H0.      0
ATOM   2418  CB  LEU A 157      39.949  61.662  44.814  1.00  0.00           C0.      0
ATOM   2419  HB2 LEU A 157      39.177  62.029  45.491  1.00  0.00           H0.      0
ATOM   2420  HB3 LEU A 157      39.955  62.228  43.883  1.00  0.00           H0.      0
ATOM   2421  CG  LEU A 157      39.706  60.167  44.422  1.00  0.00           C0.      0
ATOM   2422  HG  LEU A 157      40.136  59.514  45.182  1.00  0.00           H0.      0
ATOM   2423  CD1 LEU A 157      38.209  59.915  44.478  1.00  0.00           C0.      0
ATOM   2424 HD11 LEU A 157      38.015  58.878  44.202  1.00  0.00           H0.      0
ATOM   2425 HD12 LEU A 157      37.842  60.159  45.475  1.00  0.00           H0.      0
ATOM   2426 HD13 LEU A 157      37.755  60.531  43.701  1.00  0.00           H0.      0
ATOM   2427  CD2 LEU A 157      40.180  59.879  43.023  1.00  0.00           C0.      0
ATOM   2428 HD21 LEU A 157      41.265  59.779  43.020  1.00  0.00           H0.      0
ATOM   2429 HD22 LEU A 157      39.753  58.934  42.688  1.00  0.00           H0.      0
ATOM   2430 HD23 LEU A 157      39.939  60.659  42.301  1.00  0.00           H0.      0
ATOM   2431  C   LEU A 157      41.927  63.216  45.385  1.00  0.00           C0.      0
ATOM   2432  O   LEU A 157      42.900  63.488  44.673  1.00  0.00           O0.      0
ATOM   2433  N   LYS A 158      41.512  64.093  46.347  1.00  0.00           N0.      0
ATOM   2434  H   LYS A 158      40.657  63.829  46.815  1.00  0.00           H0.      0
ATOM   2435  CA  LYS A 158      42.118  65.436  46.682  1.00  0.00           C0.      0
ATOM   2436  HA  LYS A 158      41.974  66.047  45.791  1.00  0.00           H0.      0
ATOM   2437  CB  LYS A 158      41.252  66.061  47.845  1.00  0.00           C0.      0
ATOM   2438  HB2 LYS A 158      40.981  65.251  48.522  1.00  0.00           H0.      0
ATOM   2439  HB3 LYS A 158      41.858  66.838  48.311  1.00  0.00           H0.      0
ATOM   2440  CG  LYS A 158      40.000  66.806  47.281  1.00  0.00           C0.      0
ATOM   2441  HG2 LYS A 158      40.285  67.464  46.460  1.00  0.00           H0.      0
ATOM   2442  HG3 LYS A 158      39.332  66.123  46.756  1.00  0.00           H0.      0
ATOM   2443  CD  LYS A 158      39.249  67.665  48.277  1.00  0.00           C0.      0
ATOM   2444  HD2 LYS A 158      39.750  68.527  48.717  1.00  0.00           H0.      0
ATOM   2445  HD3 LYS A 158      38.400  68.152  47.798  1.00  0.00           H0.      0
ATOM   2446  CE  LYS A 158      38.754  66.714  49.421  1.00  0.00           C0.      0
ATOM   2447  HE2 LYS A 158      38.077  65.979  48.986  1.00  0.00           H0.      0
ATOM   2448  HE3 LYS A 158      39.605  66.110  49.734  1.00  0.00           H0.      0
ATOM   2449  NZ  LYS A 158      38.049  67.380  50.548  1.00  0.00           N0.      0
ATOM   2450  HZ1 LYS A 158      37.441  66.730  51.025  1.00  0.00           H0.      0
ATOM   2451  HZ2 LYS A 158      38.712  67.763  51.206  1.00  0.00           H0.      0
ATOM   2452  HZ3 LYS A 158      37.522  68.186  50.241  1.00  0.00           H0.      0
ATOM   2453  C   LYS A 158      43.616  65.317  46.911  1.00  0.00           C0.      0
ATOM   2454  O   LYS A 158      44.325  66.113  46.206  1.00  0.00           O0.      0
ATOM   2455  N   ASN A 159      44.160  64.422  47.765  1.00  0.00           N0.      0
ATOM   2456  H   ASN A 159      43.494  63.843  48.257  1.00  0.00           H0.      0
ATOM   2457  CA  ASN A 159      45.617  64.217  47.829  1.00  0.00           C0.      0
ATOM   2458  HA  ASN A 159      46.077  65.141  48.179  1.00  0.00           H0.      0
ATOM   2459  CB  ASN A 159      45.853  63.160  48.907  1.00  0.00           C0.      0
ATOM   2460  HB2 ASN A 159      45.082  62.414  48.714  1.00  0.00           H0.      0
ATOM   2461  HB3 ASN A 159      46.833  62.701  48.776  1.00  0.00           H0.      0
ATOM   2462  CG  ASN A 159      45.805  63.618  50.348  1.00  0.00           C0.      0
ATOM   2463  OD1 ASN A 159      46.753  64.134  50.884  1.00  0.00           O0.      0
ATOM   2464  ND2 ASN A 159      44.721  63.486  51.015  1.00  0.00           N0.      0
ATOM   2465 HD21 ASN A 159      44.639  63.976  51.894  1.00  0.00           H0.      0
ATOM   2466 HD22 ASN A 159      43.827  63.294  50.586  1.00  0.00           H0.      0
ATOM   2467  C   ASN A 159      46.360  63.851  46.504  1.00  0.00           C0.      0
ATOM   2468  O   ASN A 159      47.364  64.497  46.083  1.00  0.00           O0.      0
ATOM   2469  N   ILE A 160      45.825  62.866  45.743  1.00  0.00           N0.      0
ATOM   2470  H   ILE A 160      44.987  62.427  46.098  1.00  0.00           H0.      0
ATOM   2471  CA  ILE A 160      46.442  62.507  44.462  1.00  0.00           C0.      0
ATOM   2472  HA  ILE A 160      47.456  62.165  44.665  1.00  0.00           H0.      0
ATOM   2473  CB  ILE A 160      45.766  61.239  43.857  1.00  0.00           C0.      0
ATOM   2474  HB  ILE A 160      44.688  61.394  43.884  1.00  0.00           H0.      0
ATOM   2475  CG2 ILE A 160      46.249  61.168  42.364  1.00  0.00           C0.      0
ATOM   2476 HG21 ILE A 160      46.229  60.125  42.049  1.00  0.00           H0.      0
ATOM   2477 HG22 ILE A 160      45.608  61.775  41.725  1.00  0.00           H0.      0
ATOM   2478 HG23 ILE A 160      47.278  61.522  42.294  1.00  0.00           H0.      0
ATOM   2479  CG1 ILE A 160      46.127  60.069  44.840  1.00  0.00           C0.      0
ATOM   2480 HG12 ILE A 160      47.123  59.662  44.665  1.00  0.00           H0.      0
ATOM   2481 HG13 ILE A 160      46.145  60.296  45.906  1.00  0.00           H0.      0
ATOM   2482  CD1 ILE A 160      45.178  58.879  44.582  1.00  0.00           C0.      0
ATOM   2483 HD11 ILE A 160      45.350  57.956  45.135  1.00  0.00           H0.      0
ATOM   2484 HD12 ILE A 160      44.147  59.214  44.699  1.00  0.00           H0.      0
ATOM   2485 HD13 ILE A 160      45.170  58.505  43.558  1.00  0.00           H0.      0
ATOM   2486  C   ILE A 160      46.399  63.648  43.462  1.00  0.00           C0.      0
ATOM   2487  O   ILE A 160      47.417  64.003  42.872  1.00  0.00           O0.      0
ATOM   2488  N   ALA A 161      45.301  64.443  43.416  1.00  0.00           N0.      0
ATOM   2489  H   ALA A 161      44.433  64.188  43.864  1.00  0.00           H0.      0
ATOM   2490  CA  ALA A 161      45.223  65.677  42.560  1.00  0.00           C0.      0
ATOM   2491  HA  ALA A 161      45.380  65.394  41.519  1.00  0.00           H0.      0
ATOM   2492  CB  ALA A 161      43.755  66.244  42.663  1.00  0.00           C0.      0
ATOM   2493  HB1 ALA A 161      43.317  66.193  43.660  1.00  0.00           H0.      0
ATOM   2494  HB2 ALA A 161      43.692  67.262  42.281  1.00  0.00           H0.      0
ATOM   2495  HB3 ALA A 161      43.191  65.638  41.954  1.00  0.00           H0.      0
ATOM   2496  C   ALA A 161      46.292  66.701  42.931  1.00  0.00           C0.      0
ATOM   2497  O   ALA A 161      46.590  67.521  42.052  1.00  0.00           O0.      0
ATOM   2498  N   SER A 162      46.856  66.645  44.138  1.00  0.00           N0.      0
ATOM   2499  H   SER A 162      46.611  65.921  44.799  1.00  0.00           H0.      0
ATOM   2500  CA  SER A 162      47.926  67.470  44.600  1.00  0.00           C0.      0
ATOM   2501  HA  SER A 162      47.691  68.388  44.062  1.00  0.00           H0.      0
ATOM   2502  CB  SER A 162      47.769  67.823  46.099  1.00  0.00           C0.      0
ATOM   2503  HB2 SER A 162      46.741  68.104  46.326  1.00  0.00           H0.      0
ATOM   2504  HB3 SER A 162      48.021  66.877  46.578  1.00  0.00           H0.      0
ATOM   2505  OG  SER A 162      48.632  68.910  46.483  1.00  0.00           O0.      0
ATOM   2506  HG  SER A 162      48.924  68.672  47.366  1.00  0.00           H0.      0
ATOM   2507  C   SER A 162      49.279  66.936  44.202  1.00  0.00           C0.      0
ATOM   2508  O   SER A 162      50.189  67.737  44.059  1.00  0.00           O0.      0
ATOM   2509  N   MET A 163      49.420  65.652  43.954  1.00  0.00           N0.      0
ATOM   2510  H   MET A 163      48.624  65.031  43.986  1.00  0.00           H0.      0
ATOM   2511  CA  MET A 163      50.686  65.086  43.360  1.00  0.00           C0.      0
ATOM   2512  HA  MET A 163      51.480  65.438  44.019  1.00  0.00           H0.      0
ATOM   2513  CB  MET A 163      50.676  63.601  43.584  1.00  0.00           C0.      0
ATOM   2514  HB2 MET A 163      50.074  63.126  42.810  1.00  0.00           H0.      0
ATOM   2515  HB3 MET A 163      51.679  63.220  43.396  1.00  0.00           H0.      0
ATOM   2516  CG  MET A 163      50.386  62.991  44.894  1.00  0.00           C0.      0
ATOM   2517  HG2 MET A 163      49.514  63.448  45.361  1.00  0.00           H0.      0
ATOM   2518  HG3 MET A 163      50.050  62.008  44.563  1.00  0.00           H0.      0
ATOM   2519  SD  MET A 163      51.649  62.643  46.101  1.00  0.00           S0.      0
ATOM   2520  CE  MET A 163      51.309  64.133  47.002  1.00  0.00           C0.      0
ATOM   2521  HE1 MET A 163      51.471  65.005  46.367  1.00  0.00           H0.      0
ATOM   2522  HE2 MET A 163      50.282  64.087  47.364  1.00  0.00           H0.      0
ATOM   2523  HE3 MET A 163      51.991  64.221  47.847  1.00  0.00           H0.      0
ATOM   2524  C   MET A 163      50.904  65.462  41.864  1.00  0.00           C0.      0
ATOM   2525  O   MET A 163      51.993  65.835  41.457  1.00  0.00           O0.      0
ATOM   2526  N   VAL A 164      49.788  65.414  41.110  1.00  0.00           N0.      0
ATOM   2527  H   VAL A 164      48.944  65.183  41.613  1.00  0.00           H0.      0
ATOM   2528  CA  VAL A 164      49.628  65.747  39.628  1.00  0.00           C0.      0
ATOM   2529  HA  VAL A 164      50.359  65.141  39.092  1.00  0.00           H0.      0
ATOM   2530  CB  VAL A 164      48.182  65.476  39.123  1.00  0.00           C0.      0
ATOM   2531  HB  VAL A 164      47.507  66.100  39.708  1.00  0.00           H0.      0
ATOM   2532  CG1 VAL A 164      48.008  65.729  37.574  1.00  0.00           C0.      0
ATOM   2533 HG11 VAL A 164      47.032  65.350  37.271  1.00  0.00           H0.      0
ATOM   2534 HG12 VAL A 164      48.172  66.772  37.303  1.00  0.00           H0.      0
ATOM   2535 HG13 VAL A 164      48.720  65.168  36.968  1.00  0.00           H0.      0
ATOM   2536  CG2 VAL A 164      47.685  64.070  39.314  1.00  0.00           C0.      0
ATOM   2537 HG21 VAL A 164      47.836  63.769  40.351  1.00  0.00           H0.      0
ATOM   2538 HG22 VAL A 164      46.639  63.950  39.029  1.00  0.00           H0.      0
ATOM   2539 HG23 VAL A 164      48.224  63.389  38.656  1.00  0.00           H0.      0
ATOM   2540  C   VAL A 164      50.089  67.201  39.337  1.00  0.00           C0.      0
ATOM   2541  O   VAL A 164      49.668  68.185  39.983  1.00  0.00           O0.      0
ATOM   2542  N   ARG A 165      50.947  67.403  38.393  1.00  0.00           N0.      0
ATOM   2543  H   ARG A 165      51.284  66.541  37.989  1.00  0.00           H0.      0
ATOM   2544  CA  ARG A 165      51.462  68.687  37.818  1.00  0.00           C0.      0
ATOM   2545  HA  ARG A 165      51.622  69.398  38.630  1.00  0.00           H0.      0
ATOM   2546  CB  ARG A 165      52.651  68.433  36.969  1.00  0.00           C0.      0
ATOM   2547  HB2 ARG A 165      52.564  67.418  36.583  1.00  0.00           H0.      0
ATOM   2548  HB3 ARG A 165      52.668  69.110  36.115  1.00  0.00           H0.      0
ATOM   2549  CG  ARG A 165      53.891  68.531  37.807  1.00  0.00           C0.      0
ATOM   2550  HG2 ARG A 165      54.058  69.572  38.087  1.00  0.00           H0.      0
ATOM   2551  HG3 ARG A 165      53.647  67.990  38.721  1.00  0.00           H0.      0
ATOM   2552  CD  ARG A 165      55.069  67.956  37.167  1.00  0.00           C0.      0
ATOM   2553  HD2 ARG A 165      54.937  66.898  36.938  1.00  0.00           H0.      0
ATOM   2554  HD3 ARG A 165      55.131  68.375  36.162  1.00  0.00           H0.      0
ATOM   2555  NE  ARG A 165      56.316  68.093  38.013  1.00  0.00           N0.      0
ATOM   2556  HE  ARG A 165      56.213  68.640  38.855  1.00  0.00           H0.      0
ATOM   2557  CZ  ARG A 165      57.519  67.747  37.633  1.00  0.00           C0.      0
ATOM   2558  NH1 ARG A 165      58.573  67.941  38.356  1.00  0.00           N0.      0
ATOM   2559 HH11 ARG A 165      58.533  68.049  39.360  1.00  0.00           H0.      0
ATOM   2560 HH12 ARG A 165      59.496  67.731  38.004  1.00  0.00           H0.      0
ATOM   2561  NH2 ARG A 165      57.765  67.093  36.546  1.00  0.00           N0.      0
ATOM   2562 HH21 ARG A 165      57.005  66.882  35.915  1.00  0.00           H0.      0
ATOM   2563 HH22 ARG A 165      58.652  66.613  36.497  1.00  0.00           H0.      0
ATOM   2564  C   ARG A 165      50.415  69.447  36.870  1.00  0.00           C0.      0
ATOM   2565  O   ARG A 165      49.469  68.815  36.480  1.00  0.00           O0.      0
ATOM   2566  N   PRO A 166      50.615  70.714  36.510  1.00  0.00           N0.      0
ATOM   2567  CD  PRO A 166      51.554  71.630  37.059  1.00  0.00           C0.      0
ATOM   2568  HD2 PRO A 166      52.542  71.337  36.705  1.00  0.00           H0.      0
ATOM   2569  HD3 PRO A 166      51.447  71.535  38.140  1.00  0.00           H0.      0
ATOM   2570  CG  PRO A 166      51.194  73.056  36.641  1.00  0.00           C0.      0
ATOM   2571  HG2 PRO A 166      52.186  73.477  36.475  1.00  0.00           H0.      0
ATOM   2572  HG3 PRO A 166      50.647  73.487  37.480  1.00  0.00           H0.      0
ATOM   2573  CB  PRO A 166      50.319  72.803  35.334  1.00  0.00           C0.      0
ATOM   2574  HB2 PRO A 166      51.015  72.871  34.497  1.00  0.00           H0.      0
ATOM   2575  HB3 PRO A 166      49.484  73.503  35.333  1.00  0.00           H0.      0
ATOM   2576  CA  PRO A 166      49.803  71.354  35.557  1.00  0.00           C0.      0
ATOM   2577  HA  PRO A 166      48.796  71.341  35.974  1.00  0.00           H0.      0
ATOM   2578  C   PRO A 166      49.861  70.608  34.198  1.00  0.00           C0.      0
ATOM   2579  O   PRO A 166      50.926  70.291  33.689  1.00  0.00           O0.      0
ATOM   2580  N   GLY A 167      48.673  70.256  33.674  1.00  0.00           N0.      0
ATOM   2581  H   GLY A 167      47.854  70.464  34.228  1.00  0.00           H0.      0
ATOM   2582  CA  GLY A 167      48.579  69.451  32.507  1.00  0.00           C0.      0
ATOM   2583  HA2 GLY A 167      47.532  69.361  32.220  1.00  0.00           H0.      0
ATOM   2584  HA3 GLY A 167      49.288  69.748  31.734  1.00  0.00           H0.      0
ATOM   2585  C   GLY A 167      48.888  67.956  32.727  1.00  0.00           C0.      0
ATOM   2586  O   GLY A 167      48.896  67.205  31.747  1.00  0.00           O0.      0
ATOM   2587  N   GLY A 168      49.162  67.456  33.935  1.00  0.00           N0.      0
ATOM   2588  H   GLY A 168      49.101  68.036  34.760  1.00  0.00           H0.      0
ATOM   2589  CA  GLY A 168      49.541  66.112  34.194  1.00  0.00           C0.      0
ATOM   2590  HA2 GLY A 168      50.222  65.745  33.427  1.00  0.00           H0.      0
ATOM   2591  HA3 GLY A 168      50.026  65.991  35.163  1.00  0.00           H0.      0
ATOM   2592  C   GLY A 168      48.349  65.122  34.208  1.00  0.00           C0.      0
ATOM   2593  O   GLY A 168      47.155  65.419  34.265  1.00  0.00           O0.      0
ATOM   2594  N   LEU A 169      48.744  63.810  34.159  1.00  0.00           N0.      0
ATOM   2595  H   LEU A 169      49.719  63.748  34.415  1.00  0.00           H0.      0
ATOM   2596  CA  LEU A 169      47.827  62.626  34.094  1.00  0.00           C0.      0
ATOM   2597  HA  LEU A 169      46.882  62.978  33.682  1.00  0.00           H0.      0
ATOM   2598  CB  LEU A 169      48.397  61.559  33.170  1.00  0.00           C0.      0
ATOM   2599  HB2 LEU A 169      49.468  61.577  33.375  1.00  0.00           H0.      0
ATOM   2600  HB3 LEU A 169      47.980  60.614  33.519  1.00  0.00           H0.      0
ATOM   2601  CG  LEU A 169      48.125  61.852  31.691  1.00  0.00           C0.      0
ATOM   2602  HG  LEU A 169      48.231  62.908  31.444  1.00  0.00           H0.      0
ATOM   2603  CD1 LEU A 169      49.082  61.077  30.746  1.00  0.00           C0.      0
ATOM   2604 HD11 LEU A 169      48.776  61.404  29.752  1.00  0.00           H0.      0
ATOM   2605 HD12 LEU A 169      50.118  61.388  30.875  1.00  0.00           H0.      0
ATOM   2606 HD13 LEU A 169      48.930  60.005  30.873  1.00  0.00           H0.      0
ATOM   2607  CD2 LEU A 169      46.749  61.300  31.326  1.00  0.00           C0.      0
ATOM   2608 HD21 LEU A 169      46.616  61.353  30.246  1.00  0.00           H0.      0
ATOM   2609 HD22 LEU A 169      46.739  60.239  31.576  1.00  0.00           H0.      0
ATOM   2610 HD23 LEU A 169      45.981  61.883  31.834  1.00  0.00           H0.      0
ATOM   2611  C   LEU A 169      47.521  62.023  35.494  1.00  0.00           C0.      0
ATOM   2612  O   LEU A 169      48.437  61.848  36.307  1.00  0.00           O0.      0
ATOM   2613  N   LEU A 170      46.339  61.428  35.596  1.00  0.00           N0.      0
ATOM   2614  H   LEU A 170      45.630  61.683  34.924  1.00  0.00           H0.      0
ATOM   2615  CA  LEU A 170      45.870  60.364  36.508  1.00  0.00           C0.      0
ATOM   2616  HA  LEU A 170      46.821  60.157  36.999  1.00  0.00           H0.      0
ATOM   2617  CB  LEU A 170      44.861  60.959  37.449  1.00  0.00           C0.      0
ATOM   2618  HB2 LEU A 170      45.297  61.701  38.118  1.00  0.00           H0.      0
ATOM   2619  HB3 LEU A 170      44.111  61.505  36.877  1.00  0.00           H0.      0
ATOM   2620  CG  LEU A 170      44.040  60.039  38.322  1.00  0.00           C0.      0
ATOM   2621  HG  LEU A 170      43.526  59.286  37.726  1.00  0.00           H0.      0
ATOM   2622  CD1 LEU A 170      44.981  59.226  39.285  1.00  0.00           C0.      0
ATOM   2623 HD11 LEU A 170      45.350  58.440  38.626  1.00  0.00           H0.      0
ATOM   2624 HD12 LEU A 170      45.821  59.849  39.591  1.00  0.00           H0.      0
ATOM   2625 HD13 LEU A 170      44.458  58.870  40.172  1.00  0.00           H0.      0
ATOM   2626  CD2 LEU A 170      42.975  60.787  39.164  1.00  0.00           C0.      0
ATOM   2627 HD21 LEU A 170      42.559  61.542  38.496  1.00  0.00           H0.      0
ATOM   2628 HD22 LEU A 170      42.163  60.146  39.508  1.00  0.00           H0.      0
ATOM   2629 HD23 LEU A 170      43.388  61.253  40.059  1.00  0.00           H0.      0
ATOM   2630  C   LEU A 170      45.432  59.130  35.709  1.00  0.00           C0.      0
ATOM   2631  O   LEU A 170      44.701  59.245  34.721  1.00  0.00           O0.      0
ATOM   2632  N   VAL A 171      45.790  57.963  36.196  1.00  0.00           N0.      0
ATOM   2633  H   VAL A 171      46.438  57.959  36.971  1.00  0.00           H0.      0
ATOM   2634  CA  VAL A 171      45.366  56.668  35.626  1.00  0.00           C0.      0
ATOM   2635  HA  VAL A 171      44.571  56.741  34.884  1.00  0.00           H0.      0
ATOM   2636  CB  VAL A 171      46.535  56.049  34.766  1.00  0.00           C0.      0
ATOM   2637  HB  VAL A 171      47.340  55.797  35.457  1.00  0.00           H0.      0
ATOM   2638  CG1 VAL A 171      46.107  54.695  34.264  1.00  0.00           C0.      0
ATOM   2639 HG11 VAL A 171      46.779  54.320  33.492  1.00  0.00           H0.      0
ATOM   2640 HG12 VAL A 171      46.040  53.918  35.025  1.00  0.00           H0.      0
ATOM   2641 HG13 VAL A 171      45.101  54.810  33.860  1.00  0.00           H0.      0
ATOM   2642  CG2 VAL A 171      46.912  57.074  33.662  1.00  0.00           C0.      0
ATOM   2643 HG21 VAL A 171      47.506  57.831  34.173  1.00  0.00           H0.      0
ATOM   2644 HG22 VAL A 171      47.518  56.491  32.969  1.00  0.00           H0.      0
ATOM   2645 HG23 VAL A 171      45.994  57.540  33.301  1.00  0.00           H0.      0
ATOM   2646  C   VAL A 171      44.924  55.671  36.624  1.00  0.00           C0.      0
ATOM   2647  O   VAL A 171      45.712  55.197  37.384  1.00  0.00           O0.      0
ATOM   2648  N   ILE A 172      43.623  55.336  36.660  1.00  0.00           N0.      0
ATOM   2649  H   ILE A 172      43.075  55.511  35.831  1.00  0.00           H0.      0
ATOM   2650  CA  ILE A 172      43.059  54.666  37.913  1.00  0.00           C0.      0
ATOM   2651  HA  ILE A 172      43.923  54.086  38.237  1.00  0.00           H0.      0
ATOM   2652  CB  ILE A 172      42.570  55.758  38.912  1.00  0.00           C0.      0
ATOM   2653  HB  ILE A 172      43.458  56.365  39.087  1.00  0.00           H0.      0
ATOM   2654  CG2 ILE A 172      41.446  56.710  38.446  1.00  0.00           C0.      0
ATOM   2655 HG21 ILE A 172      40.500  56.169  38.410  1.00  0.00           H0.      0
ATOM   2656 HG22 ILE A 172      41.316  57.489  39.197  1.00  0.00           H0.      0
ATOM   2657 HG23 ILE A 172      41.541  57.144  37.451  1.00  0.00           H0.      0
ATOM   2658  CG1 ILE A 172      42.296  55.171  40.307  1.00  0.00           C0.      0
ATOM   2659 HG12 ILE A 172      41.279  54.786  40.381  1.00  0.00           H0.      0
ATOM   2660 HG13 ILE A 172      42.987  54.359  40.533  1.00  0.00           H0.      0
ATOM   2661  CD1 ILE A 172      42.479  56.201  41.410  1.00  0.00           C0.      0
ATOM   2662 HD11 ILE A 172      43.375  56.821  41.395  1.00  0.00           H0.      0
ATOM   2663 HD12 ILE A 172      41.719  56.982  41.429  1.00  0.00           H0.      0
ATOM   2664 HD13 ILE A 172      42.444  55.617  42.330  1.00  0.00           H0.      0
ATOM   2665  C   ILE A 172      41.984  53.658  37.513  1.00  0.00           C0.      0
ATOM   2666  O   ILE A 172      41.136  53.898  36.657  1.00  0.00           O0.      0
ATOM   2667  N   ASP A 173      41.860  52.576  38.299  1.00  0.00           N0.      0
ATOM   2668  H   ASP A 173      42.222  52.481  39.238  1.00  0.00           H0.      0
ATOM   2669  CA  ASP A 173      40.838  51.570  37.969  1.00  0.00           C0.      0
ATOM   2670  HA  ASP A 173      40.243  51.865  37.106  1.00  0.00           H0.      0
ATOM   2671  CB  ASP A 173      41.535  50.284  37.440  1.00  0.00           C0.      0
ATOM   2672  HB2 ASP A 173      40.782  49.629  37.000  1.00  0.00           H0.      0
ATOM   2673  HB3 ASP A 173      42.109  50.672  36.598  1.00  0.00           H0.      0
ATOM   2674  CG  ASP A 173      42.389  49.474  38.405  1.00  0.00           C0.      0
ATOM   2675  OD1 ASP A 173      42.799  48.380  38.043  1.00  0.00           O0.      0
ATOM   2676  OD2 ASP A 173      42.805  49.839  39.529  1.00  0.00           O0.      0
ATOM   2677  C   ASP A 173      39.888  51.189  39.185  1.00  0.00           C0.      0
ATOM   2678  O   ASP A 173      40.140  51.351  40.360  1.00  0.00           O0.      0
ATOM   2679  N   HIE A 174      38.726  50.631  38.772  1.00  0.00           N0.      0
ATOM   2680  H   HIE A 174      38.526  50.639  37.782  1.00  0.00           H0.      0
ATOM   2681  CA  HIE A 174      37.760  50.086  39.711  1.00  0.00           C0.      0
ATOM   2682  HA  HIE A 174      38.294  49.732  40.593  1.00  0.00           H0.      0
ATOM   2683  CB  HIE A 174      36.874  51.182  40.204  1.00  0.00           C0.      0
ATOM   2684  HB2 HIE A 174      37.471  51.853  40.821  1.00  0.00           H0.      0
ATOM   2685  HB3 HIE A 174      36.478  51.673  39.315  1.00  0.00           H0.      0
ATOM   2686  CG  HIE A 174      35.681  50.843  41.018  1.00  0.00           C0.      0
ATOM   2687  ND1 HIE A 174      35.729  50.160  42.279  1.00  0.00           N0.      0
ATOM   2688  CE1 HIE A 174      34.480  49.796  42.522  1.00  0.00           C0.      0
ATOM   2689  HE1 HIE A 174      34.095  49.261  43.377  1.00  0.00           H0.      0
ATOM   2690  NE2 HIE A 174      33.658  50.237  41.592  1.00  0.00           N0.      0
ATOM   2691  HE2 HIE A 174      32.649  50.264  41.574  1.00  0.00           H0.      0
ATOM   2692  CD2 HIE A 174      34.355  50.895  40.643  1.00  0.00           C0.      0
ATOM   2693  HD2 HIE A 174      33.944  51.176  39.685  1.00  0.00           H0.      0
ATOM   2694  C   HIE A 174      36.925  48.940  39.109  1.00  0.00           C0.      0
ATOM   2695  O   HIE A 174      36.798  48.842  37.865  1.00  0.00           O0.      0
ATOM   2696  N   ARG A 175      36.387  47.946  39.891  1.00  0.00           N0.      0
ATOM   2697  H   ARG A 175      36.665  47.928  40.861  1.00  0.00           H0.      0
ATOM   2698  CA  ARG A 175      35.727  46.778  39.321  1.00  0.00           C0.      0
ATOM   2699  HA  ARG A 175      36.368  46.427  38.512  1.00  0.00           H0.      0
ATOM   2700  CB  ARG A 175      35.558  45.639  40.299  1.00  0.00           C0.      0
ATOM   2701  HB2 ARG A 175      35.463  46.090  41.286  1.00  0.00           H0.      0
ATOM   2702  HB3 ARG A 175      34.657  45.103  40.001  1.00  0.00           H0.      0
ATOM   2703  CG  ARG A 175      36.632  44.563  40.319  1.00  0.00           C0.      0
ATOM   2704  HG2 ARG A 175      36.602  44.070  39.347  1.00  0.00           H0.      0
ATOM   2705  HG3 ARG A 175      37.575  45.023  40.614  1.00  0.00           H0.      0
ATOM   2706  CD  ARG A 175      36.262  43.559  41.407  1.00  0.00           C0.      0
ATOM   2707  HD2 ARG A 175      36.160  44.036  42.382  1.00  0.00           H0.      0
ATOM   2708  HD3 ARG A 175      35.258  43.180  41.213  1.00  0.00           H0.      0
ATOM   2709  NE  ARG A 175      37.313  42.525  41.492  1.00  0.00           N0.      0
ATOM   2710  HE  ARG A 175      38.107  42.687  42.095  1.00  0.00           H0.      0
ATOM   2711  CZ  ARG A 175      37.486  41.501  40.656  1.00  0.00           C0.      0
ATOM   2712  NH1 ARG A 175      36.632  41.047  39.787  1.00  0.00           N0.      0
ATOM   2713 HH11 ARG A 175      35.764  41.526  39.592  1.00  0.00           H0.      0
ATOM   2714 HH12 ARG A 175      36.895  40.274  39.193  1.00  0.00           H0.      0
ATOM   2715  NH2 ARG A 175      38.588  40.863  40.646  1.00  0.00           N0.      0
ATOM   2716 HH21 ARG A 175      39.336  41.188  41.242  1.00  0.00           H0.      0
ATOM   2717 HH22 ARG A 175      38.770  40.105  40.004  1.00  0.00           H0.      0
ATOM   2718  C   ARG A 175      34.383  47.093  38.682  1.00  0.00           C0.      0
ATOM   2719  O   ARG A 175      33.631  47.895  39.203  1.00  0.00           O0.      0
ATOM   2720  N   ASN A 176      34.013  46.258  37.662  1.00  0.00           N0.      0
ATOM   2721  H   ASN A 176      34.649  45.505  37.440  1.00  0.00           H0.      0
ATOM   2722  CA  ASN A 176      32.680  46.126  37.049  1.00  0.00           C0.      0
ATOM   2723  HA  ASN A 176      32.154  47.066  37.210  1.00  0.00           H0.      0
ATOM   2724  CB  ASN A 176      32.837  45.895  35.532  1.00  0.00           C0.      0
ATOM   2725  HB2 ASN A 176      33.504  46.592  35.025  1.00  0.00           H0.      0
ATOM   2726  HB3 ASN A 176      33.209  44.891  35.325  1.00  0.00           H0.      0
ATOM   2727  CG  ASN A 176      31.501  45.858  34.777  1.00  0.00           C0.      0
ATOM   2728  OD1 ASN A 176      30.591  46.553  35.147  1.00  0.00           O0.      0
ATOM   2729  ND2 ASN A 176      31.400  45.065  33.713  1.00  0.00           N0.      0
ATOM   2730 HD21 ASN A 176      30.453  44.942  33.386  1.00  0.00           H0.      0
ATOM   2731 HD22 ASN A 176      32.209  44.551  33.394  1.00  0.00           H0.      0
ATOM   2732  C   ASN A 176      31.854  45.021  37.718  1.00  0.00           C0.      0
ATOM   2733  O   ASN A 176      32.412  43.968  38.011  1.00  0.00           O0.      0
ATOM   2734  N   TYR A 177      30.551  45.197  37.828  1.00  0.00           N0.      0
ATOM   2735  H   TYR A 177      30.165  46.109  37.628  1.00  0.00           H0.      0
ATOM   2736  CA  TYR A 177      29.587  44.384  38.571  1.00  0.00           C0.      0
ATOM   2737  HA  TYR A 177      30.161  43.498  38.841  1.00  0.00           H0.      0
ATOM   2738  CB  TYR A 177      29.284  45.093  39.903  1.00  0.00           C0.      0
ATOM   2739  HB2 TYR A 177      28.785  46.018  39.615  1.00  0.00           H0.      0
ATOM   2740  HB3 TYR A 177      28.552  44.417  40.345  1.00  0.00           H0.      0
ATOM   2741  CG  TYR A 177      30.459  45.313  40.861  1.00  0.00           C0.      0
ATOM   2742  CD1 TYR A 177      31.000  44.164  41.536  1.00  0.00           C0.      0
ATOM   2743  HD1 TYR A 177      30.478  43.219  41.543  1.00  0.00           H0.      0
ATOM   2744  CE1 TYR A 177      32.163  44.278  42.287  1.00  0.00           C0.      0
ATOM   2745  HE1 TYR A 177      32.582  43.435  42.816  1.00  0.00           H0.      0
ATOM   2746  CZ  TYR A 177      32.633  45.570  42.551  1.00  0.00           C0.      0
ATOM   2747  OH  TYR A 177      33.669  45.651  43.353  1.00  0.00           O0.      0
ATOM   2748  HH  TYR A 177      34.069  46.517  43.463  1.00  0.00           H0.      0
ATOM   2749  CE2 TYR A 177      32.146  46.714  41.882  1.00  0.00           C0.      0
ATOM   2750  HE2 TYR A 177      32.473  47.697  42.186  1.00  0.00           H0.      0
ATOM   2751  CD2 TYR A 177      30.945  46.575  41.077  1.00  0.00           C0.      0
ATOM   2752  HD2 TYR A 177      30.458  47.429  40.631  1.00  0.00           H0.      0
ATOM   2753  C   TYR A 177      28.338  43.853  37.708  1.00  0.00           C0.      0
ATOM   2754  O   TYR A 177      27.661  42.946  38.168  1.00  0.00           O0.      0
ATOM   2755  N   ASP A 178      28.111  44.345  36.502  1.00  0.00           N0.      0
ATOM   2756  H   ASP A 178      28.703  45.081  36.145  1.00  0.00           H0.      0
ATOM   2757  CA  ASP A 178      26.833  44.076  35.769  1.00  0.00           C0.      0
ATOM   2758  HA  ASP A 178      26.085  44.278  36.536  1.00  0.00           H0.      0
ATOM   2759  CB  ASP A 178      26.660  44.935  34.456  1.00  0.00           C0.      0
ATOM   2760  HB2 ASP A 178      25.726  44.611  33.998  1.00  0.00           H0.      0
ATOM   2761  HB3 ASP A 178      26.469  45.940  34.832  1.00  0.00           H0.      0
ATOM   2762  CG  ASP A 178      27.792  45.022  33.447  1.00  0.00           C0.      0
ATOM   2763  OD1 ASP A 178      28.746  44.165  33.414  1.00  0.00           O0.      0
ATOM   2764  OD2 ASP A 178      27.901  46.083  32.813  1.00  0.00           O0.      0
ATOM   2765  C   ASP A 178      26.689  42.579  35.465  1.00  0.00           C0.      0
ATOM   2766  O   ASP A 178      25.692  41.995  35.680  1.00  0.00           O0.      0
ATOM   2767  N   TYR A 179      27.733  41.998  34.902  1.00  0.00           N0.      0
ATOM   2768  H   TYR A 179      28.568  42.559  34.812  1.00  0.00           H0.      0
ATOM   2769  CA  TYR A 179      27.710  40.565  34.623  1.00  0.00           C0.      0
ATOM   2770  HA  TYR A 179      26.806  40.338  34.057  1.00  0.00           H0.      0
ATOM   2771  CB  TYR A 179      28.921  40.193  33.701  1.00  0.00           C0.      0
ATOM   2772  HB2 TYR A 179      28.919  40.889  32.862  1.00  0.00           H0.      0
ATOM   2773  HB3 TYR A 179      29.853  40.344  34.246  1.00  0.00           H0.      0
ATOM   2774  CG  TYR A 179      28.967  38.754  33.195  1.00  0.00           C0.      0
ATOM   2775  CD1 TYR A 179      29.373  37.660  33.998  1.00  0.00           C0.      0
ATOM   2776  HD1 TYR A 179      29.536  37.818  35.054  1.00  0.00           H0.      0
ATOM   2777  CE1 TYR A 179      29.381  36.340  33.415  1.00  0.00           C0.      0
ATOM   2778  HE1 TYR A 179      29.690  35.468  33.972  1.00  0.00           H0.      0
ATOM   2779  CZ  TYR A 179      29.056  36.168  32.077  1.00  0.00           C0.      0
ATOM   2780  OH  TYR A 179      29.186  34.921  31.439  1.00  0.00           O0.      0
ATOM   2781  HH  TYR A 179      29.299  35.058  30.496  1.00  0.00           H0.      0
ATOM   2782  CE2 TYR A 179      28.564  37.267  31.325  1.00  0.00           C0.      0
ATOM   2783  HE2 TYR A 179      28.232  37.182  30.301  1.00  0.00           H0.      0
ATOM   2784  CD2 TYR A 179      28.587  38.520  31.866  1.00  0.00           C0.      0
ATOM   2785  HD2 TYR A 179      28.204  39.348  31.288  1.00  0.00           H0.      0
ATOM   2786  C   TYR A 179      27.626  39.746  35.850  1.00  0.00           C0.      0
ATOM   2787  O   TYR A 179      26.997  38.755  35.875  1.00  0.00           O0.      0
ATOM   2788  N   ILE A 180      28.161  40.312  36.972  1.00  0.00           N0.      0
ATOM   2789  H   ILE A 180      28.587  41.216  36.824  1.00  0.00           H0.      0
ATOM   2790  CA  ILE A 180      28.205  39.552  38.278  1.00  0.00           C0.      0
ATOM   2791  HA  ILE A 180      28.533  38.531  38.080  1.00  0.00           H0.      0
ATOM   2792  CB  ILE A 180      29.306  40.079  39.212  1.00  0.00           C0.      0
ATOM   2793  HB  ILE A 180      29.083  41.135  39.365  1.00  0.00           H0.      0
ATOM   2794  CG2 ILE A 180      29.295  39.455  40.598  1.00  0.00           C0.      0
ATOM   2795 HG21 ILE A 180      28.894  38.451  40.737  1.00  0.00           H0.      0
ATOM   2796 HG22 ILE A 180      30.310  39.450  40.994  1.00  0.00           H0.      0
ATOM   2797 HG23 ILE A 180      28.677  40.161  41.154  1.00  0.00           H0.      0
ATOM   2798  CG1 ILE A 180      30.735  39.924  38.599  1.00  0.00           C0.      0
ATOM   2799 HG12 ILE A 180      30.958  38.861  38.499  1.00  0.00           H0.      0
ATOM   2800 HG13 ILE A 180      30.745  40.293  37.573  1.00  0.00           H0.      0
ATOM   2801  CD1 ILE A 180      31.896  40.629  39.317  1.00  0.00           C0.      0
ATOM   2802 HD11 ILE A 180      32.109  40.270  40.323  1.00  0.00           H0.      0
ATOM   2803 HD12 ILE A 180      32.821  40.542  38.745  1.00  0.00           H0.      0
ATOM   2804 HD13 ILE A 180      31.683  41.697  39.361  1.00  0.00           H0.      0
ATOM   2805  C   ILE A 180      26.809  39.559  39.021  1.00  0.00           C0.      0
ATOM   2806  O   ILE A 180      26.367  38.563  39.532  1.00  0.00           O0.      0
ATOM   2807  N   LEU A 181      26.062  40.677  38.956  1.00  0.00           N0.      0
ATOM   2808  H   LEU A 181      26.541  41.522  38.680  1.00  0.00           H0.      0
ATOM   2809  CA  LEU A 181      24.769  40.820  39.492  1.00  0.00           C0.      0
ATOM   2810  HA  LEU A 181      24.690  40.447  40.513  1.00  0.00           H0.      0
ATOM   2811  CB  LEU A 181      24.485  42.308  39.575  1.00  0.00           C0.      0
ATOM   2812  HB2 LEU A 181      24.680  42.643  38.556  1.00  0.00           H0.      0
ATOM   2813  HB3 LEU A 181      23.419  42.505  39.685  1.00  0.00           H0.      0
ATOM   2814  CG  LEU A 181      25.288  43.152  40.556  1.00  0.00           C0.      0
ATOM   2815  HG  LEU A 181      26.363  42.999  40.456  1.00  0.00           H0.      0
ATOM   2816  CD1 LEU A 181      25.126  44.690  40.407  1.00  0.00           C0.      0
ATOM   2817 HD11 LEU A 181      24.156  45.062  40.735  1.00  0.00           H0.      0
ATOM   2818 HD12 LEU A 181      25.816  45.220  41.063  1.00  0.00           H0.      0
ATOM   2819 HD13 LEU A 181      25.157  45.013  39.366  1.00  0.00           H0.      0
ATOM   2820  CD2 LEU A 181      24.854  42.738  41.931  1.00  0.00           C0.      0
ATOM   2821 HD21 LEU A 181      25.370  43.339  42.681  1.00  0.00           H0.      0
ATOM   2822 HD22 LEU A 181      23.774  42.736  42.078  1.00  0.00           H0.      0
ATOM   2823 HD23 LEU A 181      25.241  41.749  42.174  1.00  0.00           H0.      0
ATOM   2824  C   LEU A 181      23.694  40.160  38.607  1.00  0.00           C0.      0
ATOM   2825  O   LEU A 181      22.634  39.873  39.020  1.00  0.00           O0.      0
ATOM   2826  N   SER A 182      23.970  39.926  37.372  1.00  0.00           N0.      0
ATOM   2827  H   SER A 182      24.819  40.346  37.022  1.00  0.00           H0.      0
ATOM   2828  CA  SER A 182      23.146  39.171  36.475  1.00  0.00           C0.      0
ATOM   2829  HA  SER A 182      22.079  39.386  36.528  1.00  0.00           H0.      0
ATOM   2830  CB  SER A 182      23.402  39.618  35.065  1.00  0.00           C0.      0
ATOM   2831  HB2 SER A 182      23.109  40.665  34.979  1.00  0.00           H0.      0
ATOM   2832  HB3 SER A 182      24.474  39.532  34.891  1.00  0.00           H0.      0
ATOM   2833  OG  SER A 182      22.759  38.756  34.122  1.00  0.00           O0.      0
ATOM   2834  HG  SER A 182      23.221  38.759  33.280  1.00  0.00           H0.      0
ATOM   2835  C   SER A 182      23.286  37.635  36.709  1.00  0.00           C0.      0
ATOM   2836  O   SER A 182      22.312  36.948  36.938  1.00  0.00           O0.      0
ATOM   2837  N   THR A 183      24.521  37.141  36.738  1.00  0.00           N0.      0
ATOM   2838  H   THR A 183      25.272  37.814  36.683  1.00  0.00           H0.      0
ATOM   2839  CA  THR A 183      24.868  35.673  36.848  1.00  0.00           C0.      0
ATOM   2840  HA  THR A 183      24.007  35.155  36.426  1.00  0.00           H0.      0
ATOM   2841  CB  THR A 183      25.984  35.354  35.875  1.00  0.00           C0.      0
ATOM   2842  HB  THR A 183      26.123  34.273  35.884  1.00  0.00           H0.      0
ATOM   2843  CG2 THR A 183      25.707  35.680  34.402  1.00  0.00           C0.      0
ATOM   2844 HG21 THR A 183      24.756  35.198  34.177  1.00  0.00           H0.      0
ATOM   2845 HG22 THR A 183      25.555  36.758  34.355  1.00  0.00           H0.      0
ATOM   2846 HG23 THR A 183      26.537  35.374  33.766  1.00  0.00           H0.      0
ATOM   2847  OG1 THR A 183      27.182  35.962  36.331  1.00  0.00           O0.      0
ATOM   2848  HG1 THR A 183      27.166  36.846  35.957  1.00  0.00           H0.      0
ATOM   2849  C   THR A 183      25.159  35.139  38.284  1.00  0.00           C0.      0
ATOM   2850  O   THR A 183      25.212  33.912  38.396  1.00  0.00           O0.      0
ATOM   2851  N   GLY A 184      25.473  35.999  39.176  1.00  0.00           N0.      0
ATOM   2852  H   GLY A 184      25.365  36.986  38.989  1.00  0.00           H0.      0
ATOM   2853  CA  GLY A 184      26.260  35.626  40.354  1.00  0.00           C0.      0
ATOM   2854  HA2 GLY A 184      26.388  36.514  40.971  1.00  0.00           H0.      0
ATOM   2855  HA3 GLY A 184      25.749  34.921  41.010  1.00  0.00           H0.      0
ATOM   2856  C   GLY A 184      27.646  34.985  40.094  1.00  0.00           C0.      0
ATOM   2857  O   GLY A 184      28.136  34.205  40.859  1.00  0.00           O0.      0
ATOM   2858  N   CYS A 185      28.321  35.219  39.005  1.00  0.00           N0.      0
ATOM   2859  H   CYS A 185      27.775  35.747  38.339  1.00  0.00           H0.      0
ATOM   2860  CA  CYS A 185      29.596  34.678  38.552  1.00  0.00           C0.      0
ATOM   2861  HA  CYS A 185      30.178  34.339  39.409  1.00  0.00           H0.      0
ATOM   2862  CB  CYS A 185      29.354  33.365  37.740  1.00  0.00           C0.      0
ATOM   2863  HB2 CYS A 185      28.770  32.631  38.296  1.00  0.00           H0.      0
ATOM   2864  HB3 CYS A 185      28.914  33.441  36.746  1.00  0.00           H0.      0
ATOM   2865  SG  CYS A 185      30.954  32.551  37.571  1.00  0.00           S0.      0
ATOM   2866  HG  CYS A 185      31.334  33.185  36.459  1.00  0.00           H0.      0
ATOM   2867  C   CYS A 185      30.467  35.674  37.828  1.00  0.00           C0.      0
ATOM   2868  O   CYS A 185      30.003  36.398  36.981  1.00  0.00           O0.      0
ATOM   2869  N   ALA A 186      31.814  35.577  38.028  1.00  0.00           N0.      0
ATOM   2870  H   ALA A 186      32.150  35.004  38.789  1.00  0.00           H0.      0
ATOM   2871  CA  ALA A 186      32.868  36.400  37.322  1.00  0.00           C0.      0
ATOM   2872  HA  ALA A 186      32.626  37.415  37.639  1.00  0.00           H0.      0
ATOM   2873  CB  ALA A 186      34.240  35.967  37.888  1.00  0.00           C0.      0
ATOM   2874  HB1 ALA A 186      34.941  36.484  37.233  1.00  0.00           H0.      0
ATOM   2875  HB2 ALA A 186      34.328  36.284  38.927  1.00  0.00           H0.      0
ATOM   2876  HB3 ALA A 186      34.307  34.882  37.801  1.00  0.00           H0.      0
ATOM   2877  C   ALA A 186      32.788  36.248  35.776  1.00  0.00           C0.      0
ATOM   2878  O   ALA A 186      32.288  35.195  35.345  1.00  0.00           O0.      0
ATOM   2879  N   PRO A 187      33.189  37.277  34.999  1.00  0.00           N0.      0
ATOM   2880  CD  PRO A 187      33.458  38.629  35.504  1.00  0.00           C0.      0
ATOM   2881  HD2 PRO A 187      34.106  38.642  36.381  1.00  0.00           H0.      0
ATOM   2882  HD3 PRO A 187      32.545  39.177  35.736  1.00  0.00           H0.      0
ATOM   2883  CG  PRO A 187      34.187  39.309  34.305  1.00  0.00           C0.      0
ATOM   2884  HG2 PRO A 187      35.265  39.219  34.440  1.00  0.00           H0.      0
ATOM   2885  HG3 PRO A 187      34.023  40.382  34.405  1.00  0.00           H0.      0
ATOM   2886  CB  PRO A 187      33.680  38.580  33.001  1.00  0.00           C0.      0
ATOM   2887  HB2 PRO A 187      34.514  38.441  32.314  1.00  0.00           H0.      0
ATOM   2888  HB3 PRO A 187      32.870  39.095  32.484  1.00  0.00           H0.      0
ATOM   2889  CA  PRO A 187      33.268  37.174  33.543  1.00  0.00           C0.      0
ATOM   2890  HA  PRO A 187      32.231  36.940  33.304  1.00  0.00           H0.      0
ATOM   2891  C   PRO A 187      34.332  36.172  32.987  1.00  0.00           C0.      0
ATOM   2892  O   PRO A 187      35.345  35.883  33.667  1.00  0.00           O0.      0
ATOM   2893  N   PRO A 188      34.195  35.695  31.744  1.00  0.00           N0.      0
ATOM   2894  CD  PRO A 188      33.088  35.956  30.789  1.00  0.00           C0.      0
ATOM   2895  HD2 PRO A 188      32.804  37.008  30.807  1.00  0.00           H0.      0
ATOM   2896  HD3 PRO A 188      32.178  35.427  31.076  1.00  0.00           H0.      0
ATOM   2897  CG  PRO A 188      33.570  35.548  29.435  1.00  0.00           C0.      0
ATOM   2898  HG2 PRO A 188      34.255  36.198  28.891  1.00  0.00           H0.      0
ATOM   2899  HG3 PRO A 188      32.837  35.155  28.731  1.00  0.00           H0.      0
ATOM   2900  CB  PRO A 188      34.356  34.261  29.864  1.00  0.00           C0.      0
ATOM   2901  HB2 PRO A 188      35.054  33.898  29.109  1.00  0.00           H0.      0
ATOM   2902  HB3 PRO A 188      33.666  33.457  30.121  1.00  0.00           H0.      0
ATOM   2903  CA  PRO A 188      35.083  34.715  31.169  1.00  0.00           C0.      0
ATOM   2904  HA  PRO A 188      35.107  33.831  31.806  1.00  0.00           H0.      0
ATOM   2905  C   PRO A 188      36.463  35.257  30.839  1.00  0.00           C0.      0
ATOM   2906  O   PRO A 188      36.803  36.490  30.930  1.00  0.00           O0.      0
ATOM   2907  N   GLY A 189      37.303  34.340  30.419  1.00  0.00           N0.      0
ATOM   2908  H   GLY A 189      36.979  33.390  30.527  1.00  0.00           H0.      0
ATOM   2909  CA  GLY A 189      38.730  34.515  30.158  1.00  0.00           C0.      0
ATOM   2910  HA2 GLY A 189      39.114  33.591  29.725  1.00  0.00           H0.      0
ATOM   2911  HA3 GLY A 189      38.969  35.315  29.457  1.00  0.00           H0.      0
ATOM   2912  C   GLY A 189      39.627  34.737  31.381  1.00  0.00           C0.      0
ATOM   2913  O   GLY A 189      39.227  34.705  32.587  1.00  0.00           O0.      0
ATOM   2914  N   LYS A 190      40.975  34.984  31.182  1.00  0.00           N0.      0
ATOM   2915  H   LYS A 190      41.250  35.134  30.222  1.00  0.00           H0.      0
ATOM   2916  CA  LYS A 190      41.966  35.267  32.228  1.00  0.00           C0.      0
ATOM   2917  HA  LYS A 190      41.661  34.663  33.083  1.00  0.00           H0.      0
ATOM   2918  CB  LYS A 190      43.390  34.768  31.790  1.00  0.00           C0.      0
ATOM   2919  HB2 LYS A 190      43.726  35.347  30.930  1.00  0.00           H0.      0
ATOM   2920  HB3 LYS A 190      44.051  34.915  32.644  1.00  0.00           H0.      0
ATOM   2921  CG  LYS A 190      43.442  33.273  31.476  1.00  0.00           C0.      0
ATOM   2922  HG2 LYS A 190      42.982  32.784  32.335  1.00  0.00           H0.      0
ATOM   2923  HG3 LYS A 190      42.808  32.972  30.643  1.00  0.00           H0.      0
ATOM   2924  CD  LYS A 190      44.772  32.546  31.306  1.00  0.00           C0.      0
ATOM   2925  HD2 LYS A 190      45.279  32.876  30.399  1.00  0.00           H0.      0
ATOM   2926  HD3 LYS A 190      45.474  32.720  32.121  1.00  0.00           H0.      0
ATOM   2927  CE  LYS A 190      44.512  31.026  31.183  1.00  0.00           C0.      0
ATOM   2928  HE2 LYS A 190      43.745  30.829  30.435  1.00  0.00           H0.      0
ATOM   2929  HE3 LYS A 190      45.408  30.449  30.953  1.00  0.00           H0.      0
ATOM   2930  NZ  LYS A 190      44.110  30.530  32.466  1.00  0.00           N0.      0
ATOM   2931  HZ1 LYS A 190      44.942  30.513  33.038  1.00  0.00           H0.      0
ATOM   2932  HZ2 LYS A 190      43.364  31.010  32.949  1.00  0.00           H0.      0
ATOM   2933  HZ3 LYS A 190      43.712  29.606  32.381  1.00  0.00           H0.      0
ATOM   2934  C   LYS A 190      41.970  36.747  32.623  1.00  0.00           C0.      0
ATOM   2935  O   LYS A 190      41.604  37.702  31.918  1.00  0.00           O0.      0
ATOM   2936  N   ASN A 191      42.114  36.943  33.908  1.00  0.00           N0.      0
ATOM   2937  H   ASN A 191      42.433  36.166  34.469  1.00  0.00           H0.      0
ATOM   2938  CA  ASN A 191      41.986  38.213  34.614  1.00  0.00           C0.      0
ATOM   2939  HA  ASN A 191      41.128  38.828  34.343  1.00  0.00           H0.      0
ATOM   2940  CB  ASN A 191      41.838  37.903  36.118  1.00  0.00           C0.      0
ATOM   2941  HB2 ASN A 191      40.873  37.436  36.315  1.00  0.00           H0.      0
ATOM   2942  HB3 ASN A 191      42.615  37.237  36.493  1.00  0.00           H0.      0
ATOM   2943  CG  ASN A 191      41.780  39.221  36.883  1.00  0.00           C0.      0
ATOM   2944  OD1 ASN A 191      42.667  40.049  36.714  1.00  0.00           O0.      0
ATOM   2945  ND2 ASN A 191      40.699  39.554  37.556  1.00  0.00           N0.      0
ATOM   2946 HD21 ASN A 191      40.667  40.504  37.897  1.00  0.00           H0.      0
ATOM   2947 HD22 ASN A 191      39.924  38.906  37.589  1.00  0.00           H0.      0
ATOM   2948  C   ASN A 191      43.266  38.960  34.271  1.00  0.00           C0.      0
ATOM   2949  O   ASN A 191      44.392  38.438  34.365  1.00  0.00           O0.      0
ATOM   2950  N   ILE A 192      43.141  40.245  33.822  1.00  0.00           N0.      0
ATOM   2951  H   ILE A 192      42.195  40.588  33.734  1.00  0.00           H0.      0
ATOM   2952  CA  ILE A 192      44.264  41.054  33.271  1.00  0.00           C0.      0
ATOM   2953  HA  ILE A 192      44.820  40.488  32.524  1.00  0.00           H0.      0
ATOM   2954  CB  ILE A 192      43.746  42.358  32.646  1.00  0.00           C0.      0
ATOM   2955  HB  ILE A 192      44.538  43.024  32.303  1.00  0.00           H0.      0
ATOM   2956  CG2 ILE A 192      43.021  41.935  31.308  1.00  0.00           C0.      0
ATOM   2957 HG21 ILE A 192      43.619  41.282  30.673  1.00  0.00           H0.      0
ATOM   2958 HG22 ILE A 192      42.152  41.320  31.541  1.00  0.00           H0.      0
ATOM   2959 HG23 ILE A 192      42.833  42.903  30.844  1.00  0.00           H0.      0
ATOM   2960  CG1 ILE A 192      42.920  43.133  33.643  1.00  0.00           C0.      0
ATOM   2961 HG12 ILE A 192      42.212  42.563  34.245  1.00  0.00           H0.      0
ATOM   2962 HG13 ILE A 192      43.599  43.588  34.364  1.00  0.00           H0.      0
ATOM   2963  CD1 ILE A 192      42.104  44.264  32.979  1.00  0.00           C0.      0
ATOM   2964 HD11 ILE A 192      42.749  44.699  32.216  1.00  0.00           H0.      0
ATOM   2965 HD12 ILE A 192      41.286  43.782  32.443  1.00  0.00           H0.      0
ATOM   2966 HD13 ILE A 192      41.709  45.008  33.671  1.00  0.00           H0.      0
ATOM   2967  C   ILE A 192      45.366  41.459  34.225  1.00  0.00           C0.      0
ATOM   2968  O   ILE A 192      46.382  42.061  33.771  1.00  0.00           O0.      0
ATOM   2969  N   TYR A 193      45.079  41.293  35.535  1.00  0.00           N0.      0
ATOM   2970  H   TYR A 193      44.130  41.023  35.751  1.00  0.00           H0.      0
ATOM   2971  CA  TYR A 193      46.053  41.558  36.621  1.00  0.00           C0.      0
ATOM   2972  HA  TYR A 193      47.027  41.910  36.281  1.00  0.00           H0.      0
ATOM   2973  CB  TYR A 193      45.501  42.527  37.656  1.00  0.00           C0.      0
ATOM   2974  HB2 TYR A 193      44.691  42.131  38.268  1.00  0.00           H0.      0
ATOM   2975  HB3 TYR A 193      46.237  42.760  38.426  1.00  0.00           H0.      0
ATOM   2976  CG  TYR A 193      45.018  43.753  36.986  1.00  0.00           C0.      0
ATOM   2977  CD1 TYR A 193      43.736  44.259  37.301  1.00  0.00           C0.      0
ATOM   2978  HD1 TYR A 193      42.996  43.655  37.806  1.00  0.00           H0.      0
ATOM   2979  CE1 TYR A 193      43.240  45.457  36.780  1.00  0.00           C0.      0
ATOM   2980  HE1 TYR A 193      42.263  45.769  37.119  1.00  0.00           H0.      0
ATOM   2981  CZ  TYR A 193      44.138  46.288  36.055  1.00  0.00           C0.      0
ATOM   2982  OH  TYR A 193      43.770  47.549  35.747  1.00  0.00           O0.      0
ATOM   2983  HH  TYR A 193      43.374  47.862  36.563  1.00  0.00           H0.      0
ATOM   2984  CE2 TYR A 193      45.411  45.755  35.701  1.00  0.00           C0.      0
ATOM   2985  HE2 TYR A 193      46.107  46.345  35.124  1.00  0.00           H0.      0
ATOM   2986  CD2 TYR A 193      45.846  44.475  36.148  1.00  0.00           C0.      0
ATOM   2987  HD2 TYR A 193      46.841  44.111  35.935  1.00  0.00           H0.      0
ATOM   2988  C   TYR A 193      46.385  40.287  37.484  1.00  0.00           C0.      0
ATOM   2989  O   TYR A 193      47.469  40.283  38.143  1.00  0.00           O0.      0
ATOM   2990  N   TYR A 194      45.668  39.167  37.321  1.00  0.00           N0.      0
ATOM   2991  H   TYR A 194      44.848  39.292  36.745  1.00  0.00           H0.      0
ATOM   2992  CA  TYR A 194      45.754  38.032  38.162  1.00  0.00           C0.      0
ATOM   2993  HA  TYR A 194      46.764  38.003  38.571  1.00  0.00           H0.      0
ATOM   2994  CB  TYR A 194      44.773  38.117  39.345  1.00  0.00           C0.      0
ATOM   2995  HB2 TYR A 194      43.754  38.077  38.960  1.00  0.00           H0.      0
ATOM   2996  HB3 TYR A 194      44.970  37.305  40.044  1.00  0.00           H0.      0
ATOM   2997  CG  TYR A 194      44.893  39.420  40.203  1.00  0.00           C0.      0
ATOM   2998  CD1 TYR A 194      43.932  40.417  40.135  1.00  0.00           C0.      0
ATOM   2999  HD1 TYR A 194      43.097  40.336  39.456  1.00  0.00           H0.      0
ATOM   3000  CE1 TYR A 194      44.123  41.629  40.846  1.00  0.00           C0.      0
ATOM   3001  HE1 TYR A 194      43.359  42.383  40.723  1.00  0.00           H0.      0
ATOM   3002  CZ  TYR A 194      45.325  41.819  41.563  1.00  0.00           C0.      0
ATOM   3003  OH  TYR A 194      45.496  42.930  42.375  1.00  0.00           O0.      0
ATOM   3004  HH  TYR A 194      45.866  43.636  41.841  1.00  0.00           H0.      0
ATOM   3005  CE2 TYR A 194      46.311  40.804  41.576  1.00  0.00           C0.      0
ATOM   3006  HE2 TYR A 194      47.280  41.012  42.003  1.00  0.00           H0.      0
ATOM   3007  CD2 TYR A 194      46.095  39.628  40.903  1.00  0.00           C0.      0
ATOM   3008  HD2 TYR A 194      46.893  38.902  40.850  1.00  0.00           H0.      0
ATOM   3009  C   TYR A 194      45.593  36.762  37.257  1.00  0.00           C0.      0
ATOM   3010  O   TYR A 194      44.676  35.948  37.336  1.00  0.00           O0.      0
ATOM   3011  N   LYS A 195      46.589  36.614  36.323  1.00  0.00           N0.      0
ATOM   3012  H   LYS A 195      47.311  37.294  36.515  1.00  0.00           H0.      0
ATOM   3013  CA  LYS A 195      46.693  35.707  35.171  1.00  0.00           C0.      0
ATOM   3014  HA  LYS A 195      45.761  35.779  34.610  1.00  0.00           H0.      0
ATOM   3015  CB  LYS A 195      47.884  36.149  34.322  1.00  0.00           C0.      0
ATOM   3016  HB2 LYS A 195      48.771  36.382  34.912  1.00  0.00           H0.      0
ATOM   3017  HB3 LYS A 195      48.110  35.305  33.670  1.00  0.00           H0.      0
ATOM   3018  CG  LYS A 195      47.596  37.388  33.408  1.00  0.00           C0.      0
ATOM   3019  HG2 LYS A 195      47.070  38.070  34.077  1.00  0.00           H0.      0
ATOM   3020  HG3 LYS A 195      48.575  37.773  33.123  1.00  0.00           H0.      0
ATOM   3021  CD  LYS A 195      46.812  37.114  32.103  1.00  0.00           C0.      0
ATOM   3022  HD2 LYS A 195      47.361  36.248  31.734  1.00  0.00           H0.      0
ATOM   3023  HD3 LYS A 195      45.768  36.896  32.330  1.00  0.00           H0.      0
ATOM   3024  CE  LYS A 195      46.914  38.176  30.996  1.00  0.00           C0.      0
ATOM   3025  HE2 LYS A 195      46.542  39.159  31.282  1.00  0.00           H0.      0
ATOM   3026  HE3 LYS A 195      48.001  38.256  31.005  1.00  0.00           H0.      0
ATOM   3027  NZ  LYS A 195      46.471  37.762  29.645  1.00  0.00           N0.      0
ATOM   3028  HZ1 LYS A 195      45.463  37.827  29.632  1.00  0.00           H0.      0
ATOM   3029  HZ2 LYS A 195      46.841  38.383  28.941  1.00  0.00           H0.      0
ATOM   3030  HZ3 LYS A 195      46.745  36.843  29.327  1.00  0.00           H0.      0
ATOM   3031  C   LYS A 195      46.854  34.237  35.657  1.00  0.00           C0.      0
ATOM   3032  O   LYS A 195      46.144  33.356  35.110  1.00  0.00           O0.      0
ATOM   3033  N   SER A 196      47.645  34.024  36.711  1.00  0.00           N0.      0
ATOM   3034  H   SER A 196      48.058  34.846  37.128  1.00  0.00           H0.      0
ATOM   3035  CA  SER A 196      48.077  32.706  37.233  1.00  0.00           C0.      0
ATOM   3036  HA  SER A 196      48.989  32.593  36.646  1.00  0.00           H0.      0
ATOM   3037  CB  SER A 196      48.491  32.817  38.708  1.00  0.00           C0.      0
ATOM   3038  HB2 SER A 196      49.269  33.581  38.724  1.00  0.00           H0.      0
ATOM   3039  HB3 SER A 196      47.603  33.155  39.242  1.00  0.00           H0.      0
ATOM   3040  OG  SER A 196      49.190  31.723  39.199  1.00  0.00           O0.      0
ATOM   3041  HG  SER A 196      49.675  31.983  39.985  1.00  0.00           H0.      0
ATOM   3042  C   SER A 196      47.087  31.590  37.081  1.00  0.00           C0.      0
ATOM   3043  O   SER A 196      45.962  31.624  37.544  1.00  0.00           O0.      0
ATOM   3044  N   ASP A 197      47.529  30.527  36.471  1.00  0.00           N0.      0
ATOM   3045  H   ASP A 197      48.381  30.508  35.927  1.00  0.00           H0.      0
ATOM   3046  CA  ASP A 197      46.764  29.289  36.425  1.00  0.00           C0.      0
ATOM   3047  HA  ASP A 197      45.730  29.552  36.203  1.00  0.00           H0.      0
ATOM   3048  CB  ASP A 197      47.242  28.334  35.323  1.00  0.00           C0.      0
ATOM   3049  HB2 ASP A 197      48.300  28.099  35.446  1.00  0.00           H0.      0
ATOM   3050  HB3 ASP A 197      46.639  27.430  35.415  1.00  0.00           H0.      0
ATOM   3051  CG  ASP A 197      46.996  28.760  33.875  1.00  0.00           C0.      0
ATOM   3052  OD1 ASP A 197      46.664  29.954  33.612  1.00  0.00           O0.      0
ATOM   3053  OD2 ASP A 197      47.135  27.882  33.010  1.00  0.00           O0.      0
ATOM   3054  C   ASP A 197      46.749  28.571  37.815  1.00  0.00           C0.      0
ATOM   3055  O   ASP A 197      46.065  27.563  38.033  1.00  0.00           O0.      0
ATOM   3056  N   LEU A 198      47.555  29.044  38.792  1.00  0.00           N0.      0
ATOM   3057  H   LEU A 198      48.112  29.880  38.686  1.00  0.00           H0.      0
ATOM   3058  CA  LEU A 198      47.637  28.480  40.145  1.00  0.00           C0.      0
ATOM   3059  HA  LEU A 198      47.490  27.418  39.948  1.00  0.00           H0.      0
ATOM   3060  CB  LEU A 198      48.991  28.804  40.790  1.00  0.00           C0.      0
ATOM   3061  HB2 LEU A 198      49.044  29.838  41.129  1.00  0.00           H0.      0
ATOM   3062  HB3 LEU A 198      48.983  28.208  41.703  1.00  0.00           H0.      0
ATOM   3063  CG  LEU A 198      50.320  28.488  40.048  1.00  0.00           C0.      0
ATOM   3064  HG  LEU A 198      50.356  28.986  39.079  1.00  0.00           H0.      0
ATOM   3065  CD1 LEU A 198      51.344  29.132  40.889  1.00  0.00           C0.      0
ATOM   3066 HD11 LEU A 198      51.273  28.609  41.843  1.00  0.00           H0.      0
ATOM   3067 HD12 LEU A 198      52.364  28.935  40.560  1.00  0.00           H0.      0
ATOM   3068 HD13 LEU A 198      51.133  30.201  40.904  1.00  0.00           H0.      0
ATOM   3069  CD2 LEU A 198      50.481  27.006  39.816  1.00  0.00           C0.      0
ATOM   3070 HD21 LEU A 198      50.055  26.815  38.831  1.00  0.00           H0.      0
ATOM   3071 HD22 LEU A 198      51.547  26.784  39.757  1.00  0.00           H0.      0
ATOM   3072 HD23 LEU A 198      50.043  26.332  40.552  1.00  0.00           H0.      0
ATOM   3073  C   LEU A 198      46.454  28.875  41.088  1.00  0.00           C0.      0
ATOM   3074  O   LEU A 198      46.227  28.238  42.143  1.00  0.00           O0.      0
ATOM   3075  N   THR A 199      45.613  29.749  40.635  1.00  0.00           N0.      0
ATOM   3076  H   THR A 199      45.833  30.180  39.748  1.00  0.00           H0.      0
ATOM   3077  CA  THR A 199      44.261  29.914  41.111  1.00  0.00           C0.      0
ATOM   3078  HA  THR A 199      44.518  29.935  42.170  1.00  0.00           H0.      0
ATOM   3079  CB  THR A 199      43.681  31.311  40.892  1.00  0.00           C0.      0
ATOM   3080  HB  THR A 199      43.492  31.475  39.831  1.00  0.00           H0.      0
ATOM   3081  CG2 THR A 199      42.445  31.617  41.705  1.00  0.00           C0.      0
ATOM   3082 HG21 THR A 199      42.649  31.421  42.757  1.00  0.00           H0.      0
ATOM   3083 HG22 THR A 199      41.999  32.592  41.507  1.00  0.00           H0.      0
ATOM   3084 HG23 THR A 199      41.710  30.852  41.454  1.00  0.00           H0.      0
ATOM   3085  OG1 THR A 199      44.582  32.307  41.200  1.00  0.00           O0.      0
ATOM   3086  HG1 THR A 199      44.546  33.075  40.625  1.00  0.00           H0.      0
ATOM   3087  C   THR A 199      43.289  28.734  40.868  1.00  0.00           C0.      0
ATOM   3088  O   THR A 199      43.336  28.211  39.748  1.00  0.00           O0.      0
ATOM   3089  N   LYS A 200      42.501  28.450  41.885  1.00  0.00           N0.      0
ATOM   3090  H   LYS A 200      42.524  28.922  42.778  1.00  0.00           H0.      0
ATOM   3091  CA  LYS A 200      41.572  27.278  41.921  1.00  0.00           C0.      0
ATOM   3092  HA  LYS A 200      41.239  26.974  40.929  1.00  0.00           H0.      0
ATOM   3093  CB  LYS A 200      42.318  26.142  42.542  1.00  0.00           C0.      0
ATOM   3094  HB2 LYS A 200      42.708  26.439  43.516  1.00  0.00           H0.      0
ATOM   3095  HB3 LYS A 200      41.635  25.322  42.765  1.00  0.00           H0.      0
ATOM   3096  CG  LYS A 200      43.509  25.553  41.783  1.00  0.00           C0.      0
ATOM   3097  HG2 LYS A 200      43.157  25.058  40.878  1.00  0.00           H0.      0
ATOM   3098  HG3 LYS A 200      44.279  26.312  41.651  1.00  0.00           H0.      0
ATOM   3099  CD  LYS A 200      44.172  24.481  42.670  1.00  0.00           C0.      0
ATOM   3100  HD2 LYS A 200      44.998  24.082  42.081  1.00  0.00           H0.      0
ATOM   3101  HD3 LYS A 200      44.583  24.903  43.587  1.00  0.00           H0.      0
ATOM   3102  CE  LYS A 200      43.211  23.322  43.107  1.00  0.00           C0.      0
ATOM   3103  HE2 LYS A 200      42.977  23.438  44.165  1.00  0.00           H0.      0
ATOM   3104  HE3 LYS A 200      42.331  23.534  42.498  1.00  0.00           H0.      0
ATOM   3105  NZ  LYS A 200      43.751  21.984  42.916  1.00  0.00           N0.      0
ATOM   3106  HZ1 LYS A 200      44.511  21.932  43.579  1.00  0.00           H0.      0
ATOM   3107  HZ2 LYS A 200      43.073  21.273  43.150  1.00  0.00           H0.      0
ATOM   3108  HZ3 LYS A 200      44.056  21.876  41.959  1.00  0.00           H0.      0
ATOM   3109  C   LYS A 200      40.251  27.640  42.713  1.00  0.00           C0.      0
ATOM   3110  O   LYS A 200      40.285  28.636  43.432  1.00  0.00           O0.      0
ATOM   3111  N   ASP A 201      39.223  26.833  42.433  1.00  0.00           N0.      0
ATOM   3112  H   ASP A 201      39.340  25.996  41.880  1.00  0.00           H0.      0
ATOM   3113  CA  ASP A 201      37.947  26.957  43.076  1.00  0.00           C0.      0
ATOM   3114  HA  ASP A 201      37.248  26.450  42.411  1.00  0.00           H0.      0
ATOM   3115  CB  ASP A 201      37.885  26.145  44.397  1.00  0.00           C0.      0
ATOM   3116  HB2 ASP A 201      38.593  26.594  45.094  1.00  0.00           H0.      0
ATOM   3117  HB3 ASP A 201      36.912  26.316  44.857  1.00  0.00           H0.      0
ATOM   3118  CG  ASP A 201      38.077  24.605  44.211  1.00  0.00           C0.      0
ATOM   3119  OD1 ASP A 201      37.848  24.075  43.139  1.00  0.00           O0.      0
ATOM   3120  OD2 ASP A 201      38.619  23.977  45.151  1.00  0.00           O0.      0
ATOM   3121  C   ASP A 201      37.351  28.335  43.188  1.00  0.00           C0.      0
ATOM   3122  O   ASP A 201      36.843  28.841  44.251  1.00  0.00           O0.      0
ATOM   3123  N   ILE A 202      37.472  29.149  42.092  1.00  0.00           N0.      0
ATOM   3124  H   ILE A 202      37.878  28.746  41.260  1.00  0.00           H0.      0
ATOM   3125  CA  ILE A 202      37.178  30.667  42.047  1.00  0.00           C0.      0
ATOM   3126  HA  ILE A 202      37.586  31.170  42.923  1.00  0.00           H0.      0
ATOM   3127  CB  ILE A 202      37.627  31.205  40.699  1.00  0.00           C0.      0
ATOM   3128  HB  ILE A 202      37.103  30.630  39.936  1.00  0.00           H0.      0
ATOM   3129  CG2 ILE A 202      37.214  32.726  40.541  1.00  0.00           C0.      0
ATOM   3130 HG21 ILE A 202      36.140  32.886  40.633  1.00  0.00           H0.      0
ATOM   3131 HG22 ILE A 202      37.737  33.258  41.336  1.00  0.00           H0.      0
ATOM   3132 HG23 ILE A 202      37.487  33.037  39.533  1.00  0.00           H0.      0
ATOM   3133  CG1 ILE A 202      39.226  31.090  40.663  1.00  0.00           C0.      0
ATOM   3134 HG12 ILE A 202      39.566  31.861  41.355  1.00  0.00           H0.      0
ATOM   3135 HG13 ILE A 202      39.470  30.123  41.103  1.00  0.00           H0.      0
ATOM   3136  CD1 ILE A 202      39.697  31.103  39.212  1.00  0.00           C0.      0
ATOM   3137 HD11 ILE A 202      39.717  32.086  38.741  1.00  0.00           H0.      0
ATOM   3138 HD12 ILE A 202      40.690  30.666  39.107  1.00  0.00           H0.      0
ATOM   3139 HD13 ILE A 202      38.963  30.451  38.738  1.00  0.00           H0.      0
ATOM   3140  C   ILE A 202      35.707  30.812  42.357  1.00  0.00           C0.      0
ATOM   3141  O   ILE A 202      34.841  30.153  41.764  1.00  0.00           O0.      0
ATOM   3142  N   THR A 203      35.323  31.696  43.253  1.00  0.00           N0.      0
ATOM   3143  H   THR A 203      36.064  32.205  43.713  1.00  0.00           H0.      0
ATOM   3144  CA  THR A 203      33.924  31.738  43.814  1.00  0.00           C0.      0
ATOM   3145  HA  THR A 203      33.235  31.240  43.130  1.00  0.00           H0.      0
ATOM   3146  CB  THR A 203      33.902  30.917  45.075  1.00  0.00           C0.      0
ATOM   3147  HB  THR A 203      34.712  31.239  45.730  1.00  0.00           H0.      0
ATOM   3148  CG2 THR A 203      32.522  30.992  45.680  1.00  0.00           C0.      0
ATOM   3149 HG21 THR A 203      32.496  30.359  46.567  1.00  0.00           H0.      0
ATOM   3150 HG22 THR A 203      32.197  31.997  45.950  1.00  0.00           H0.      0
ATOM   3151 HG23 THR A 203      31.800  30.623  44.952  1.00  0.00           H0.      0
ATOM   3152  OG1 THR A 203      34.071  29.545  44.811  1.00  0.00           O0.      0
ATOM   3153  HG1 THR A 203      35.011  29.364  44.883  1.00  0.00           H0.      0
ATOM   3154  C   THR A 203      33.332  33.120  44.001  1.00  0.00           C0.      0
ATOM   3155  O   THR A 203      34.045  34.032  44.397  1.00  0.00           O0.      0
ATOM   3156  N   THR A 204      32.099  33.355  43.681  1.00  0.00           N0.      0
ATOM   3157  H   THR A 204      31.592  32.551  43.341  1.00  0.00           H0.      0
ATOM   3158  CA  THR A 204      31.355  34.690  43.665  1.00  0.00           C0.      0
ATOM   3159  HA  THR A 204      31.964  35.420  44.199  1.00  0.00           H0.      0
ATOM   3160  CB  THR A 204      31.112  35.243  42.251  1.00  0.00           C0.      0
ATOM   3161  HB  THR A 204      30.519  34.506  41.710  1.00  0.00           H0.      0
ATOM   3162  CG2 THR A 204      30.625  36.716  42.098  1.00  0.00           C0.      0
ATOM   3163 HG21 THR A 204      29.734  36.851  42.711  1.00  0.00           H0.      0
ATOM   3164 HG22 THR A 204      31.432  37.346  42.470  1.00  0.00           H0.      0
ATOM   3165 HG23 THR A 204      30.447  37.010  41.063  1.00  0.00           H0.      0
ATOM   3166  OG1 THR A 204      32.268  35.318  41.480  1.00  0.00           O0.      0
ATOM   3167  HG1 THR A 204      32.351  34.423  41.140  1.00  0.00           H0.      0
ATOM   3168  C   THR A 204      29.961  34.620  44.283  1.00  0.00           C0.      0
ATOM   3169  O   THR A 204      29.388  33.581  44.184  1.00  0.00           O0.      0
ATOM   3170  N   SER A 205      29.516  35.672  44.965  1.00  0.00           N0.      0
ATOM   3171  H   SER A 205      30.029  36.541  45.011  1.00  0.00           H0.      0
ATOM   3172  CA  SER A 205      28.204  35.599  45.645  1.00  0.00           C0.      0
ATOM   3173  HA  SER A 205      27.473  35.063  45.040  1.00  0.00           H0.      0
ATOM   3174  CB  SER A 205      28.399  34.845  47.001  1.00  0.00           C0.      0
ATOM   3175  HB2 SER A 205      28.685  33.796  46.931  1.00  0.00           H0.      0
ATOM   3176  HB3 SER A 205      29.138  35.379  47.599  1.00  0.00           H0.      0
ATOM   3177  OG  SER A 205      27.212  34.874  47.750  1.00  0.00           O0.      0
ATOM   3178  HG  SER A 205      27.315  35.052  48.688  1.00  0.00           H0.      0
ATOM   3179  C   SER A 205      27.605  36.970  45.927  1.00  0.00           C0.      0
ATOM   3180  O   SER A 205      28.326  37.985  46.134  1.00  0.00           O0.      0
ATOM   3181  N   VAL A 206      26.263  37.122  45.690  1.00  0.00           N0.      0
ATOM   3182  H   VAL A 206      25.714  36.283  45.570  1.00  0.00           H0.      0
ATOM   3183  CA  VAL A 206      25.581  38.440  45.834  1.00  0.00           C0.      0
ATOM   3184  HA  VAL A 206      26.410  39.146  45.868  1.00  0.00           H0.      0
ATOM   3185  CB  VAL A 206      24.673  38.721  44.633  1.00  0.00           C0.      0
ATOM   3186  HB  VAL A 206      24.113  37.811  44.420  1.00  0.00           H0.      0
ATOM   3187  CG1 VAL A 206      23.620  39.756  45.059  1.00  0.00           C0.      0
ATOM   3188 HG11 VAL A 206      23.924  40.638  45.623  1.00  0.00           H0.      0
ATOM   3189 HG12 VAL A 206      23.184  40.099  44.120  1.00  0.00           H0.      0
ATOM   3190 HG13 VAL A 206      22.811  39.209  45.542  1.00  0.00           H0.      0
ATOM   3191  CG2 VAL A 206      25.452  39.243  43.428  1.00  0.00           C0.      0
ATOM   3192 HG21 VAL A 206      26.183  38.529  43.049  1.00  0.00           H0.      0
ATOM   3193 HG22 VAL A 206      24.821  39.544  42.591  1.00  0.00           H0.      0
ATOM   3194 HG23 VAL A 206      26.070  40.050  43.819  1.00  0.00           H0.      0
ATOM   3195  C   VAL A 206      24.842  38.551  47.164  1.00  0.00           C0.      0
ATOM   3196  O   VAL A 206      24.105  37.676  47.610  1.00  0.00           O0.      0
ATOM   3197  N   LEU A 207      24.906  39.676  47.863  1.00  0.00           N0.      0
ATOM   3198  H   LEU A 207      25.665  40.299  47.626  1.00  0.00           H0.      0
ATOM   3199  CA  LEU A 207      24.076  40.069  49.035  1.00  0.00           C0.      0
ATOM   3200  HA  LEU A 207      23.559  39.221  49.485  1.00  0.00           H0.      0
ATOM   3201  CB  LEU A 207      24.942  40.619  50.213  1.00  0.00           C0.      0
ATOM   3202  HB2 LEU A 207      25.493  41.537  50.011  1.00  0.00           H0.      0
ATOM   3203  HB3 LEU A 207      24.226  40.876  50.993  1.00  0.00           H0.      0
ATOM   3204  CG  LEU A 207      25.944  39.679  50.896  1.00  0.00           C0.      0
ATOM   3205  HG  LEU A 207      26.814  39.602  50.244  1.00  0.00           H0.      0
ATOM   3206  CD1 LEU A 207      26.406  40.269  52.218  1.00  0.00           C0.      0
ATOM   3207 HD11 LEU A 207      25.537  40.594  52.791  1.00  0.00           H0.      0
ATOM   3208 HD12 LEU A 207      26.814  39.438  52.793  1.00  0.00           H0.      0
ATOM   3209 HD13 LEU A 207      26.994  41.178  52.091  1.00  0.00           H0.      0
ATOM   3210  CD2 LEU A 207      25.435  38.264  51.055  1.00  0.00           C0.      0
ATOM   3211 HD21 LEU A 207      25.148  37.930  50.059  1.00  0.00           H0.      0
ATOM   3212 HD22 LEU A 207      26.254  37.595  51.319  1.00  0.00           H0.      0
ATOM   3213 HD23 LEU A 207      24.599  38.344  51.750  1.00  0.00           H0.      0
ATOM   3214  C   LEU A 207      22.948  41.030  48.600  1.00  0.00           C0.      0
ATOM   3215  O   LEU A 207      23.258  42.137  48.091  1.00  0.00           O0.      0
ATOM   3216  N   THR A 208      21.688  40.666  48.839  1.00  0.00           N0.      0
ATOM   3217  H   THR A 208      21.470  39.811  49.330  1.00  0.00           H0.      0
ATOM   3218  CA  THR A 208      20.572  41.374  48.252  1.00  0.00           C0.      0
ATOM   3219  HA  THR A 208      20.735  42.435  48.066  1.00  0.00           H0.      0
ATOM   3220  CB  THR A 208      20.272  40.941  46.841  1.00  0.00           C0.      0
ATOM   3221  HB  THR A 208      21.249  40.963  46.358  1.00  0.00           H0.      0
ATOM   3222  CG2 THR A 208      19.606  39.489  46.739  1.00  0.00           C0.      0
ATOM   3223 HG21 THR A 208      18.896  39.430  47.564  1.00  0.00           H0.      0
ATOM   3224 HG22 THR A 208      19.054  39.383  45.805  1.00  0.00           H0.      0
ATOM   3225 HG23 THR A 208      20.455  38.826  46.906  1.00  0.00           H0.      0
ATOM   3226  OG1 THR A 208      19.322  41.866  46.298  1.00  0.00           O0.      0
ATOM   3227  HG1 THR A 208      18.950  41.451  45.517  1.00  0.00           H0.      0
ATOM   3228  C   THR A 208      19.390  41.382  49.298  1.00  0.00           C0.      0
ATOM   3229  O   THR A 208      19.034  40.336  49.812  1.00  0.00           O0.      0
ATOM   3230  N   VAL A 209      18.733  42.523  49.525  1.00  0.00           N0.      0
ATOM   3231  H   VAL A 209      19.028  43.322  48.981  1.00  0.00           H0.      0
ATOM   3232  CA  VAL A 209      17.522  42.699  50.313  1.00  0.00           C0.      0
ATOM   3233  HA  VAL A 209      16.892  41.813  50.385  1.00  0.00           H0.      0
ATOM   3234  CB  VAL A 209      17.913  43.150  51.744  1.00  0.00           C0.      0
ATOM   3235  HB  VAL A 209      18.713  43.890  51.707  1.00  0.00           H0.      0
ATOM   3236  CG1 VAL A 209      16.768  43.561  52.628  1.00  0.00           C0.      0
ATOM   3237 HG11 VAL A 209      16.072  42.723  52.597  1.00  0.00           H0.      0
ATOM   3238 HG12 VAL A 209      17.032  43.718  53.674  1.00  0.00           H0.      0
ATOM   3239 HG13 VAL A 209      16.303  44.503  52.337  1.00  0.00           H0.      0
ATOM   3240  CG2 VAL A 209      18.493  41.942  52.482  1.00  0.00           C0.      0
ATOM   3241 HG21 VAL A 209      17.805  41.099  52.538  1.00  0.00           H0.      0
ATOM   3242 HG22 VAL A 209      19.337  41.514  51.942  1.00  0.00           H0.      0
ATOM   3243 HG23 VAL A 209      18.871  42.109  53.490  1.00  0.00           H0.      0
ATOM   3244  C   VAL A 209      16.588  43.776  49.717  1.00  0.00           C0.      0
ATOM   3245  O   VAL A 209      17.132  44.746  49.183  1.00  0.00           O0.      0
ATOM   3246  N   ASN A 210      15.284  43.612  49.780  1.00  0.00           N0.      0
ATOM   3247  H   ASN A 210      14.902  42.786  50.217  1.00  0.00           H0.      0
ATOM   3248  CA  ASN A 210      14.238  44.514  49.200  1.00  0.00           C0.      0
ATOM   3249  HA  ASN A 210      13.318  43.931  49.187  1.00  0.00           H0.      0
ATOM   3250  CB  ASN A 210      13.973  45.680  50.103  1.00  0.00           C0.      0
ATOM   3251  HB2 ASN A 210      14.959  46.105  50.288  1.00  0.00           H0.      0
ATOM   3252  HB3 ASN A 210      13.333  46.355  49.535  1.00  0.00           H0.      0
ATOM   3253  CG  ASN A 210      13.327  45.333  51.443  1.00  0.00           C0.      0
ATOM   3254  OD1 ASN A 210      12.764  44.292  51.708  1.00  0.00           O0.      0
ATOM   3255  ND2 ASN A 210      13.335  46.314  52.345  1.00  0.00           N0.      0
ATOM   3256 HD21 ASN A 210      13.051  46.016  53.267  1.00  0.00           H0.      0
ATOM   3257 HD22 ASN A 210      13.787  47.195  52.146  1.00  0.00           H0.      0
ATOM   3258  C   ASN A 210      14.528  44.948  47.754  1.00  0.00           C0.      0
ATOM   3259  O   ASN A 210      14.492  46.132  47.437  1.00  0.00           O0.      0
ATOM   3260  N   ASN A 211      14.912  44.034  46.897  1.00  0.00           N0.      0
ATOM   3261  H   ASN A 211      15.110  43.146  47.334  1.00  0.00           H0.      0
ATOM   3262  CA  ASN A 211      15.408  44.238  45.498  1.00  0.00           C0.      0
ATOM   3263  HA  ASN A 211      15.605  43.231  45.132  1.00  0.00           H0.      0
ATOM   3264  CB  ASN A 211      14.233  44.818  44.632  1.00  0.00           C0.      0
ATOM   3265  HB2 ASN A 211      13.280  44.414  44.974  1.00  0.00           H0.      0
ATOM   3266  HB3 ASN A 211      14.189  45.891  44.818  1.00  0.00           H0.      0
ATOM   3267  CG  ASN A 211      14.369  44.398  43.158  1.00  0.00           C0.      0
ATOM   3268  OD1 ASN A 211      14.859  45.112  42.250  1.00  0.00           O0.      0
ATOM   3269  ND2 ASN A 211      14.021  43.202  42.946  1.00  0.00           N0.      0
ATOM   3270 HD21 ASN A 211      13.986  42.909  41.980  1.00  0.00           H0.      0
ATOM   3271 HD22 ASN A 211      13.615  42.697  43.720  1.00  0.00           H0.      0
ATOM   3272  C   ASN A 211      16.718  44.959  45.334  1.00  0.00           C0.      0
ATOM   3273  O   ASN A 211      17.041  45.145  44.210  1.00  0.00           O0.      0
ATOM   3274  N   LYS A 212      17.469  45.283  46.390  1.00  0.00           N0.      0
ATOM   3275  H   LYS A 212      17.014  45.180  47.285  1.00  0.00           H0.      0
ATOM   3276  CA  LYS A 212      18.695  46.076  46.285  1.00  0.00           C0.      0
ATOM   3277  HA  LYS A 212      18.951  46.371  45.267  1.00  0.00           H0.      0
ATOM   3278  CB  LYS A 212      18.610  47.301  47.250  1.00  0.00           C0.      0
ATOM   3279  HB2 LYS A 212      18.438  47.037  48.294  1.00  0.00           H0.      0
ATOM   3280  HB3 LYS A 212      19.565  47.820  47.174  1.00  0.00           H0.      0
ATOM   3281  CG  LYS A 212      17.578  48.351  46.836  1.00  0.00           C0.      0
ATOM   3282  HG2 LYS A 212      18.120  49.067  46.218  1.00  0.00           H0.      0
ATOM   3283  HG3 LYS A 212      16.812  47.834  46.258  1.00  0.00           H0.      0
ATOM   3284  CD  LYS A 212      16.989  49.115  48.052  1.00  0.00           C0.      0
ATOM   3285  HD2 LYS A 212      16.393  48.420  48.643  1.00  0.00           H0.      0
ATOM   3286  HD3 LYS A 212      17.836  49.593  48.543  1.00  0.00           H0.      0
ATOM   3287  CE  LYS A 212      15.979  50.130  47.605  1.00  0.00           C0.      0
ATOM   3288  HE2 LYS A 212      16.431  50.894  46.973  1.00  0.00           H0.      0
ATOM   3289  HE3 LYS A 212      15.349  49.531  46.948  1.00  0.00           H0.      0
ATOM   3290  NZ  LYS A 212      15.077  50.677  48.662  1.00  0.00           N0.      0
ATOM   3291  HZ1 LYS A 212      14.511  51.370  48.194  1.00  0.00           H0.      0
ATOM   3292  HZ2 LYS A 212      14.561  50.003  49.209  1.00  0.00           H0.      0
ATOM   3293  HZ3 LYS A 212      15.578  51.383  49.181  1.00  0.00           H0.      0
ATOM   3294  C   LYS A 212      19.949  45.232  46.664  1.00  0.00           C0.      0
ATOM   3295  O   LYS A 212      20.006  44.619  47.734  1.00  0.00           O0.      0
ATOM   3296  N   ALA A 213      21.069  45.336  45.937  1.00  0.00           N0.      0
ATOM   3297  H   ALA A 213      21.061  46.038  45.212  1.00  0.00           H0.      0
ATOM   3298  CA  ALA A 213      22.322  44.648  46.234  1.00  0.00           C0.      0
ATOM   3299  HA  ALA A 213      22.078  43.797  46.870  1.00  0.00           H0.      0
ATOM   3300  CB  ALA A 213      22.998  44.069  44.940  1.00  0.00           C0.      0
ATOM   3301  HB1 ALA A 213      22.506  43.140  44.653  1.00  0.00           H0.      0
ATOM   3302  HB2 ALA A 213      22.954  44.807  44.139  1.00  0.00           H0.      0
ATOM   3303  HB3 ALA A 213      24.033  43.861  45.209  1.00  0.00           H0.      0
ATOM   3304  C   ALA A 213      23.323  45.555  47.047  1.00  0.00           C0.      0
ATOM   3305  O   ALA A 213      23.956  46.549  46.551  1.00  0.00           O0.      0
ATOM   3306  N   HIE A 214      23.484  45.328  48.375  1.00  0.00           N0.      0
ATOM   3307  H   HIE A 214      23.029  44.496  48.724  1.00  0.00           H0.      0
ATOM   3308  CA  HIE A 214      24.376  46.119  49.260  1.00  0.00           C0.      0
ATOM   3309  HA  HIE A 214      24.402  47.142  48.884  1.00  0.00           H0.      0
ATOM   3310  CB  HIE A 214      23.806  46.083  50.711  1.00  0.00           C0.      0
ATOM   3311  HB2 HIE A 214      24.425  46.691  51.372  1.00  0.00           H0.      0
ATOM   3312  HB3 HIE A 214      22.852  46.599  50.602  1.00  0.00           H0.      0
ATOM   3313  CG  HIE A 214      23.569  44.739  51.371  1.00  0.00           C0.      0
ATOM   3314  ND1 HIE A 214      22.602  43.803  51.059  1.00  0.00           N0.      0
ATOM   3315  CE1 HIE A 214      22.694  42.843  51.927  1.00  0.00           C0.      0
ATOM   3316  HE1 HIE A 214      22.027  41.999  52.024  1.00  0.00           H0.      0
ATOM   3317  NE2 HIE A 214      23.716  43.075  52.697  1.00  0.00           N0.      0
ATOM   3318  HE2 HIE A 214      23.943  42.375  53.389  1.00  0.00           H0.      0
ATOM   3319  CD2 HIE A 214      24.221  44.274  52.426  1.00  0.00           C0.      0
ATOM   3320  HD2 HIE A 214      25.015  44.768  52.966  1.00  0.00           H0.      0
ATOM   3321  C   HIE A 214      25.789  45.698  49.253  1.00  0.00           C0.      0
ATOM   3322  O   HIE A 214      26.657  46.428  49.656  1.00  0.00           O0.      0
ATOM   3323  N   MET A 215      26.140  44.417  48.907  1.00  0.00           N0.      0
ATOM   3324  H   MET A 215      25.433  43.738  48.665  1.00  0.00           H0.      0
ATOM   3325  CA  MET A 215      27.585  43.976  48.916  1.00  0.00           C0.      0
ATOM   3326  HA  MET A 215      28.205  44.762  48.483  1.00  0.00           H0.      0
ATOM   3327  CB  MET A 215      28.067  43.773  50.343  1.00  0.00           C0.      0
ATOM   3328  HB2 MET A 215      28.282  44.763  50.747  1.00  0.00           H0.      0
ATOM   3329  HB3 MET A 215      27.332  43.311  51.003  1.00  0.00           H0.      0
ATOM   3330  CG  MET A 215      29.427  43.087  50.459  1.00  0.00           C0.      0
ATOM   3331  HG2 MET A 215      30.101  43.576  49.755  1.00  0.00           H0.      0
ATOM   3332  HG3 MET A 215      29.843  43.393  51.419  1.00  0.00           H0.      0
ATOM   3333  SD  MET A 215      29.391  41.298  50.317  1.00  0.00           S0.      0
ATOM   3334  CE  MET A 215      29.775  40.826  52.038  1.00  0.00           C0.      0
ATOM   3335  HE1 MET A 215      30.788  41.155  52.268  1.00  0.00           H0.      0
ATOM   3336  HE2 MET A 215      29.121  41.297  52.772  1.00  0.00           H0.      0
ATOM   3337  HE3 MET A 215      29.623  39.753  52.159  1.00  0.00           H0.      0
ATOM   3338  C   MET A 215      27.772  42.784  47.879  1.00  0.00           C0.      0
ATOM   3339  O   MET A 215      26.878  41.952  47.779  1.00  0.00           O0.      0
ATOM   3340  N   VAL A 216      28.921  42.790  47.206  1.00  0.00           N0.      0
ATOM   3341  H   VAL A 216      29.620  43.497  47.382  1.00  0.00           H0.      0
ATOM   3342  CA  VAL A 216      29.288  41.626  46.379  1.00  0.00           C0.      0
ATOM   3343  HA  VAL A 216      28.523  40.850  46.388  1.00  0.00           H0.      0
ATOM   3344  CB  VAL A 216      29.476  42.006  44.894  1.00  0.00           C0.      0
ATOM   3345  HB  VAL A 216      30.234  42.770  44.724  1.00  0.00           H0.      0
ATOM   3346  CG1 VAL A 216      29.959  40.909  43.959  1.00  0.00           C0.      0
ATOM   3347 HG11 VAL A 216      30.918  40.607  44.380  1.00  0.00           H0.      0
ATOM   3348 HG12 VAL A 216      29.229  40.106  43.861  1.00  0.00           H0.      0
ATOM   3349 HG13 VAL A 216      30.034  41.311  42.949  1.00  0.00           H0.      0
ATOM   3350  CG2 VAL A 216      28.192  42.579  44.310  1.00  0.00           C0.      0
ATOM   3351 HG21 VAL A 216      28.003  43.556  44.755  1.00  0.00           H0.      0
ATOM   3352 HG22 VAL A 216      28.258  42.588  43.222  1.00  0.00           H0.      0
ATOM   3353 HG23 VAL A 216      27.340  41.972  44.616  1.00  0.00           H0.      0
ATOM   3354  C   VAL A 216      30.502  41.118  47.073  1.00  0.00           C0.      0
ATOM   3355  O   VAL A 216      31.412  41.928  47.448  1.00  0.00           O0.      0
ATOM   3356  N   THR A 217      30.639  39.811  47.190  1.00  0.00           N0.      0
ATOM   3357  H   THR A 217      30.014  39.219  46.662  1.00  0.00           H0.      0
ATOM   3358  CA  THR A 217      31.759  39.145  47.816  1.00  0.00           C0.      0
ATOM   3359  HA  THR A 217      32.600  39.826  47.690  1.00  0.00           H0.      0
ATOM   3360  CB  THR A 217      31.507  38.727  49.251  1.00  0.00           C0.      0
ATOM   3361  HB  THR A 217      31.009  39.502  49.834  1.00  0.00           H0.      0
ATOM   3362  CG2 THR A 217      30.528  37.547  49.400  1.00  0.00           C0.      0
ATOM   3363 HG21 THR A 217      30.969  36.706  48.865  1.00  0.00           H0.      0
ATOM   3364 HG22 THR A 217      30.421  37.333  50.463  1.00  0.00           H0.      0
ATOM   3365 HG23 THR A 217      29.544  37.744  48.973  1.00  0.00           H0.      0
ATOM   3366  OG1 THR A 217      32.702  38.363  50.000  1.00  0.00           O0.      0
ATOM   3367  HG1 THR A 217      33.132  39.157  50.328  1.00  0.00           H0.      0
ATOM   3368  C   THR A 217      32.250  37.997  46.912  1.00  0.00           C0.      0
ATOM   3369  O   THR A 217      31.466  37.483  46.080  1.00  0.00           O0.      0
ATOM   3370  N   LEU A 218      33.571  37.717  47.035  1.00  0.00           N0.      0
ATOM   3371  H   LEU A 218      34.150  38.211  47.699  1.00  0.00           H0.      0
ATOM   3372  CA  LEU A 218      34.380  36.885  46.132  1.00  0.00           C0.      0
ATOM   3373  HA  LEU A 218      33.688  36.154  45.712  1.00  0.00           H0.      0
ATOM   3374  CB  LEU A 218      34.913  37.736  44.967  1.00  0.00           C0.      0
ATOM   3375  HB2 LEU A 218      35.730  38.314  45.400  1.00  0.00           H0.      0
ATOM   3376  HB3 LEU A 218      35.405  37.034  44.294  1.00  0.00           H0.      0
ATOM   3377  CG  LEU A 218      34.048  38.687  44.173  1.00  0.00           C0.      0
ATOM   3378  HG  LEU A 218      33.016  38.378  44.009  1.00  0.00           H0.      0
ATOM   3379  CD1 LEU A 218      33.951  40.070  44.783  1.00  0.00           C0.      0
ATOM   3380 HD11 LEU A 218      33.448  40.773  44.119  1.00  0.00           H0.      0
ATOM   3381 HD12 LEU A 218      33.250  39.990  45.614  1.00  0.00           H0.      0
ATOM   3382 HD13 LEU A 218      34.929  40.398  45.135  1.00  0.00           H0.      0
ATOM   3383  CD2 LEU A 218      34.836  38.824  42.851  1.00  0.00           C0.      0
ATOM   3384 HD21 LEU A 218      34.884  37.892  42.288  1.00  0.00           H0.      0
ATOM   3385 HD22 LEU A 218      34.360  39.626  42.287  1.00  0.00           H0.      0
ATOM   3386 HD23 LEU A 218      35.872  39.064  43.092  1.00  0.00           H0.      0
ATOM   3387  C   LEU A 218      35.482  36.076  46.897  1.00  0.00           C0.      0
ATOM   3388  O   LEU A 218      35.984  36.558  47.922  1.00  0.00           O0.      0
ATOM   3389  N   ASP A 219      35.867  34.873  46.514  1.00  0.00           N0.      0
ATOM   3390  H   ASP A 219      35.626  34.538  45.592  1.00  0.00           H0.      0
ATOM   3391  CA  ASP A 219      36.692  33.843  47.172  1.00  0.00           C0.      0
ATOM   3392  HA  ASP A 219      37.249  34.346  47.962  1.00  0.00           H0.      0
ATOM   3393  CB  ASP A 219      35.864  32.817  47.991  1.00  0.00           C0.      0
ATOM   3394  HB2 ASP A 219      35.354  33.389  48.767  1.00  0.00           H0.      0
ATOM   3395  HB3 ASP A 219      35.124  32.300  47.380  1.00  0.00           H0.      0
ATOM   3396  CG  ASP A 219      36.729  31.771  48.690  1.00  0.00           C0.      0
ATOM   3397  OD1 ASP A 219      36.205  30.714  49.048  1.00  0.00           O0.      0
ATOM   3398  OD2 ASP A 219      37.903  32.021  49.061  1.00  0.00           O0.      0
ATOM   3399  C   ASP A 219      37.653  33.179  46.260  1.00  0.00           C0.      0
ATOM   3400  O   ASP A 219      37.363  32.839  45.064  1.00  0.00           O0.      0
ATOM   3401  N   TYR A 220      38.866  32.979  46.684  1.00  0.00           N0.      0
ATOM   3402  H   TYR A 220      38.980  33.256  47.648  1.00  0.00           H0.      0
ATOM   3403  CA  TYR A 220      40.001  32.442  46.027  1.00  0.00           C0.      0
ATOM   3404  HA  TYR A 220      39.529  31.977  45.161  1.00  0.00           H0.      0
ATOM   3405  CB  TYR A 220      40.946  33.499  45.356  1.00  0.00           C0.      0
ATOM   3406  HB2 TYR A 220      41.578  33.989  46.096  1.00  0.00           H0.      0
ATOM   3407  HB3 TYR A 220      41.556  32.974  44.621  1.00  0.00           H0.      0
ATOM   3408  CG  TYR A 220      40.276  34.640  44.621  1.00  0.00           C0.      0
ATOM   3409  CD1 TYR A 220      39.868  35.843  45.319  1.00  0.00           C0.      0
ATOM   3410  HD1 TYR A 220      40.081  35.969  46.371  1.00  0.00           H0.      0
ATOM   3411  CE1 TYR A 220      39.059  36.820  44.680  1.00  0.00           C0.      0
ATOM   3412  HE1 TYR A 220      38.781  37.721  45.206  1.00  0.00           H0.      0
ATOM   3413  CZ  TYR A 220      38.781  36.716  43.327  1.00  0.00           C0.      0
ATOM   3414  OH  TYR A 220      38.083  37.573  42.604  1.00  0.00           O0.      0
ATOM   3415  HH  TYR A 220      37.815  37.263  41.736  1.00  0.00           H0.      0
ATOM   3416  CE2 TYR A 220      39.371  35.615  42.609  1.00  0.00           C0.      0
ATOM   3417  HE2 TYR A 220      39.118  35.603  41.559  1.00  0.00           H0.      0
ATOM   3418  CD2 TYR A 220      40.031  34.565  43.251  1.00  0.00           C0.      0
ATOM   3419  HD2 TYR A 220      40.270  33.714  42.630  1.00  0.00           H0.      0
ATOM   3420  C   TYR A 220      40.813  31.383  46.771  1.00  0.00           C0.      0
ATOM   3421  O   TYR A 220      41.309  31.586  47.867  1.00  0.00           O0.      0
ATOM   3422  N   THR A 221      41.101  30.269  46.138  1.00  0.00           N0.      0
ATOM   3423  H   THR A 221      40.534  30.128  45.314  1.00  0.00           H0.      0
ATOM   3424  CA  THR A 221      42.204  29.327  46.580  1.00  0.00           C0.      0
ATOM   3425  HA  THR A 221      42.487  29.538  47.611  1.00  0.00           H0.      0
ATOM   3426  CB  THR A 221      41.713  27.897  46.510  1.00  0.00           C0.      0
ATOM   3427  HB  THR A 221      41.485  27.761  45.453  1.00  0.00           H0.      0
ATOM   3428  CG2 THR A 221      42.634  26.842  46.975  1.00  0.00           C0.      0
ATOM   3429 HG21 THR A 221      42.187  25.882  46.715  1.00  0.00           H0.      0
ATOM   3430 HG22 THR A 221      43.650  26.821  46.580  1.00  0.00           H0.      0
ATOM   3431 HG23 THR A 221      42.818  26.943  48.045  1.00  0.00           H0.      0
ATOM   3432  OG1 THR A 221      40.572  27.770  47.267  1.00  0.00           O0.      0
ATOM   3433  HG1 THR A 221      39.868  28.002  46.658  1.00  0.00           H0.      0
ATOM   3434  C   THR A 221      43.386  29.523  45.651  1.00  0.00           C0.      0
ATOM   3435  O   THR A 221      43.222  29.854  44.437  1.00  0.00           O0.      0
ATOM   3436  N   VAL A 222      44.622  29.268  46.081  1.00  0.00           N0.      0
ATOM   3437  H   VAL A 222      44.615  29.038  47.065  1.00  0.00           H0.      0
ATOM   3438  CA  VAL A 222      45.791  29.147  45.272  1.00  0.00           C0.      0
ATOM   3439  HA  VAL A 222      45.323  29.015  44.296  1.00  0.00           H0.      0
ATOM   3440  CB  VAL A 222      46.751  30.381  45.249  1.00  0.00           C0.      0
ATOM   3441  HB  VAL A 222      47.596  30.116  44.613  1.00  0.00           H0.      0
ATOM   3442  CG1 VAL A 222      46.214  31.535  44.537  1.00  0.00           C0.      0
ATOM   3443 HG11 VAL A 222      46.998  32.162  44.111  1.00  0.00           H0.      0
ATOM   3444 HG12 VAL A 222      45.692  31.263  43.619  1.00  0.00           H0.      0
ATOM   3445 HG13 VAL A 222      45.547  31.985  45.273  1.00  0.00           H0.      0
ATOM   3446  CG2 VAL A 222      47.250  30.714  46.643  1.00  0.00           C0.      0
ATOM   3447 HG21 VAL A 222      47.801  31.654  46.614  1.00  0.00           H0.      0
ATOM   3448 HG22 VAL A 222      46.391  30.779  47.311  1.00  0.00           H0.      0
ATOM   3449 HG23 VAL A 222      47.857  29.886  47.009  1.00  0.00           H0.      0
ATOM   3450  C   VAL A 222      46.566  27.916  45.709  1.00  0.00           C0.      0
ATOM   3451  O   VAL A 222      46.618  27.541  46.938  1.00  0.00           O0.      0
ATOM   3452  N   GLN A 223      47.222  27.264  44.783  1.00  0.00           N0.      0
ATOM   3453  H   GLN A 223      47.297  27.851  43.964  1.00  0.00           H0.      0
ATOM   3454  CA  GLN A 223      48.032  26.010  44.876  1.00  0.00           C0.      0
ATOM   3455  HA  GLN A 223      47.489  25.381  45.580  1.00  0.00           H0.      0
ATOM   3456  CB  GLN A 223      47.922  25.256  43.595  1.00  0.00           C0.      0
ATOM   3457  HB2 GLN A 223      46.874  25.277  43.295  1.00  0.00           H0.      0
ATOM   3458  HB3 GLN A 223      48.461  25.779  42.804  1.00  0.00           H0.      0
ATOM   3459  CG  GLN A 223      48.492  23.801  43.657  1.00  0.00           C0.      0
ATOM   3460  HG2 GLN A 223      49.221  23.711  42.852  1.00  0.00           H0.      0
ATOM   3461  HG3 GLN A 223      48.933  23.683  44.647  1.00  0.00           H0.      0
ATOM   3462  CD  GLN A 223      47.382  22.685  43.566  1.00  0.00           C0.      0
ATOM   3463  OE1 GLN A 223      46.332  22.655  44.161  1.00  0.00           O0.      0
ATOM   3464  NE2 GLN A 223      47.690  21.605  42.898  1.00  0.00           N0.      0
ATOM   3465 HE21 GLN A 223      47.108  20.787  42.784  1.00  0.00           H0.      0
ATOM   3466 HE22 GLN A 223      48.540  21.721  42.366  1.00  0.00           H0.      0
ATOM   3467  C   GLN A 223      49.484  26.285  45.363  1.00  0.00           C0.      0
ATOM   3468  O   GLN A 223      50.426  25.964  44.660  1.00  0.00           O0.      0
ATOM   3469  N   VAL A 224      49.613  26.967  46.530  1.00  0.00           N0.      0
ATOM   3470  H   VAL A 224      48.771  26.902  47.084  1.00  0.00           H0.      0
ATOM   3471  CA  VAL A 224      50.862  27.463  47.190  1.00  0.00           C0.      0
ATOM   3472  HA  VAL A 224      51.649  26.808  46.816  1.00  0.00           H0.      0
ATOM   3473  CB  VAL A 224      51.096  28.919  46.909  1.00  0.00           C0.      0
ATOM   3474  HB  VAL A 224      50.281  29.474  47.374  1.00  0.00           H0.      0
ATOM   3475  CG1 VAL A 224      52.464  29.392  47.393  1.00  0.00           C0.      0
ATOM   3476 HG11 VAL A 224      53.268  28.970  46.790  1.00  0.00           H0.      0
ATOM   3477 HG12 VAL A 224      52.550  30.442  47.111  1.00  0.00           H0.      0
ATOM   3478 HG13 VAL A 224      52.576  29.192  48.458  1.00  0.00           H0.      0
ATOM   3479  CG2 VAL A 224      51.092  29.128  45.448  1.00  0.00           C0.      0
ATOM   3480 HG21 VAL A 224      51.791  28.409  45.020  1.00  0.00           H0.      0
ATOM   3481 HG22 VAL A 224      50.090  28.977  45.045  1.00  0.00           H0.      0
ATOM   3482 HG23 VAL A 224      51.368  30.127  45.110  1.00  0.00           H0.      0
ATOM   3483  C   VAL A 224      50.751  27.153  48.716  1.00  0.00           C0.      0
ATOM   3484  O   VAL A 224      49.718  27.468  49.330  1.00  0.00           O0.      0
ATOM   3485  N   PRO A 225      51.747  26.499  49.342  1.00  0.00           N0.      0
ATOM   3486  CD  PRO A 225      52.889  25.749  48.804  1.00  0.00           C0.      0
ATOM   3487  HD2 PRO A 225      53.441  26.329  48.065  1.00  0.00           H0.      0
ATOM   3488  HD3 PRO A 225      52.453  24.903  48.273  1.00  0.00           H0.      0
ATOM   3489  CG  PRO A 225      53.738  25.297  49.975  1.00  0.00           C0.      0
ATOM   3490  HG2 PRO A 225      54.421  26.066  50.334  1.00  0.00           H0.      0
ATOM   3491  HG3 PRO A 225      54.190  24.333  49.739  1.00  0.00           H0.      0
ATOM   3492  CB  PRO A 225      52.718  25.137  51.092  1.00  0.00           C0.      0
ATOM   3493  HB2 PRO A 225      53.294  25.208  52.015  1.00  0.00           H0.      0
ATOM   3494  HB3 PRO A 225      52.315  24.139  50.919  1.00  0.00           H0.      0
ATOM   3495  CA  PRO A 225      51.672  26.232  50.830  1.00  0.00           C0.      0
ATOM   3496  HA  PRO A 225      50.673  25.841  51.021  1.00  0.00           H0.      0
ATOM   3497  C   PRO A 225      51.837  27.489  51.641  1.00  0.00           C0.      0
ATOM   3498  O   PRO A 225      52.367  28.498  51.200  1.00  0.00           O0.      0
ATOM   3499  N   GLY A 226      51.405  27.285  52.868  1.00  0.00           N0.      0
ATOM   3500  H   GLY A 226      50.797  26.487  52.981  1.00  0.00           H0.      0
ATOM   3501  CA  GLY A 226      51.415  28.349  53.940  1.00  0.00           C0.      0
ATOM   3502  HA2 GLY A 226      51.019  29.295  53.573  1.00  0.00           H0.      0
ATOM   3503  HA3 GLY A 226      50.750  28.123  54.773  1.00  0.00           H0.      0
ATOM   3504  C   GLY A 226      52.827  28.630  54.575  1.00  0.00           C0.      0
ATOM   3505  O   GLY A 226      53.487  27.766  55.126  1.00  0.00           O0.      0
ATOM   3506  N   ALA A 227      53.221  29.899  54.499  1.00  0.00           N0.      0
ATOM   3507  H   ALA A 227      52.608  30.550  54.029  1.00  0.00           H0.      0
ATOM   3508  CA  ALA A 227      54.485  30.403  55.057  1.00  0.00           C0.      0
ATOM   3509  HA  ALA A 227      55.318  29.733  54.845  1.00  0.00           H0.      0
ATOM   3510  CB  ALA A 227      54.919  31.749  54.464  1.00  0.00           C0.      0
ATOM   3511  HB1 ALA A 227      54.254  32.541  54.806  1.00  0.00           H0.      0
ATOM   3512  HB2 ALA A 227      55.948  31.918  54.784  1.00  0.00           H0.      0
ATOM   3513  HB3 ALA A 227      54.999  31.735  53.377  1.00  0.00           H0.      0
ATOM   3514  C   ALA A 227      54.505  30.402  56.610  1.00  0.00           C0.      0
ATOM   3515  O   ALA A 227      53.577  30.858  57.251  1.00  0.00           O0.      0
ATOM   3516  N   GLY A 228      55.603  29.853  57.192  1.00  0.00           N0.      0
ATOM   3517  H   GLY A 228      56.136  29.240  56.592  1.00  0.00           H0.      0
ATOM   3518  CA  GLY A 228      55.747  29.789  58.564  1.00  0.00           C0.      0
ATOM   3519  HA2 GLY A 228      56.804  29.623  58.773  1.00  0.00           H0.      0
ATOM   3520  HA3 GLY A 228      55.464  30.711  59.071  1.00  0.00           H0.      0
ATOM   3521  C   GLY A 228      54.936  28.678  59.284  1.00  0.00           C0.      0
ATOM   3522  O   GLY A 228      54.941  28.647  60.535  1.00  0.00           O0.      0
ATOM   3523  N   ARG A 229      54.294  27.736  58.553  1.00  0.00           N0.      0
ATOM   3524  H   ARG A 229      54.332  27.831  57.548  1.00  0.00           H0.      0
ATOM   3525  CA  ARG A 229      53.590  26.559  59.147  1.00  0.00           C0.      0
ATOM   3526  HA  ARG A 229      53.577  26.641  60.234  1.00  0.00           H0.      0
ATOM   3527  CB  ARG A 229      52.133  26.461  58.565  1.00  0.00           C0.      0
ATOM   3528  HB2 ARG A 229      52.202  26.702  57.504  1.00  0.00           H0.      0
ATOM   3529  HB3 ARG A 229      51.824  25.423  58.688  1.00  0.00           H0.      0
ATOM   3530  CG  ARG A 229      51.096  27.527  59.025  1.00  0.00           C0.      0
ATOM   3531  HG2 ARG A 229      50.160  27.088  58.679  1.00  0.00           H0.      0
ATOM   3532  HG3 ARG A 229      50.916  27.500  60.100  1.00  0.00           H0.      0
ATOM   3533  CD  ARG A 229      51.232  28.918  58.347  1.00  0.00           C0.      0
ATOM   3534  HD2 ARG A 229      52.188  29.329  58.672  1.00  0.00           H0.      0
ATOM   3535  HD3 ARG A 229      51.191  28.864  57.259  1.00  0.00           H0.      0
ATOM   3536  NE  ARG A 229      50.157  29.855  58.765  1.00  0.00           N0.      0
ATOM   3537  HE  ARG A 229      49.374  29.420  59.233  1.00  0.00           H0.      0
ATOM   3538  CZ  ARG A 229      49.993  31.102  58.440  1.00  0.00           C0.      0
ATOM   3539  NH1 ARG A 229      50.914  31.773  57.762  1.00  0.00           N0.      0
ATOM   3540 HH11 ARG A 229      51.820  31.326  57.748  1.00  0.00           H0.      0
ATOM   3541 HH12 ARG A 229      50.849  32.778  57.678  1.00  0.00           H0.      0
ATOM   3542  NH2 ARG A 229      48.839  31.762  58.708  1.00  0.00           N0.      0
ATOM   3543 HH21 ARG A 229      48.137  31.349  59.306  1.00  0.00           H0.      0
ATOM   3544 HH22 ARG A 229      48.828  32.743  58.467  1.00  0.00           H0.      0
ATOM   3545  C   ARG A 229      54.327  25.249  58.905  1.00  0.00           C0.      0
ATOM   3546  O   ARG A 229      54.694  24.894  57.777  1.00  0.00           O0.      0
ATOM   3547  N   ASP A 230      54.395  24.411  59.917  1.00  0.00           N0.      0
ATOM   3548  H   ASP A 230      54.226  24.741  60.857  1.00  0.00           H0.      0
ATOM   3549  CA  ASP A 230      54.711  22.950  59.750  1.00  0.00           C0.      0
ATOM   3550  HA  ASP A 230      55.358  23.000  58.874  1.00  0.00           H0.      0
ATOM   3551  CB  ASP A 230      55.374  22.393  61.001  1.00  0.00           C0.      0
ATOM   3552  HB2 ASP A 230      54.781  22.677  61.870  1.00  0.00           H0.      0
ATOM   3553  HB3 ASP A 230      55.358  21.310  60.880  1.00  0.00           H0.      0
ATOM   3554  CG  ASP A 230      56.788  22.928  61.080  1.00  0.00           C0.      0
ATOM   3555  OD1 ASP A 230      57.542  23.044  60.080  1.00  0.00           O0.      0
ATOM   3556  OD2 ASP A 230      57.092  23.334  62.190  1.00  0.00           O0.      0
ATOM   3557  C   ASP A 230      53.404  22.194  59.397  1.00  0.00           C0.      0
ATOM   3558  O   ASP A 230      52.328  22.375  60.047  1.00  0.00           O0.      0
ATOM   3559  N   GLY A 231      53.440  21.282  58.426  1.00  0.00           N0.      0
ATOM   3560  H   GLY A 231      54.246  21.300  57.817  1.00  0.00           H0.      0
ATOM   3561  CA  GLY A 231      52.380  20.258  58.168  1.00  0.00           C0.      0
ATOM   3562  HA2 GLY A 231      52.681  19.315  57.711  1.00  0.00           H0.      0
ATOM   3563  HA3 GLY A 231      51.965  19.993  59.141  1.00  0.00           H0.      0
ATOM   3564  C   GLY A 231      51.183  20.828  57.295  1.00  0.00           C0.      0
ATOM   3565  O   GLY A 231      50.112  20.242  57.213  1.00  0.00           O0.      0
ATOM   3566  N   ALA A 232      51.387  21.998  56.676  1.00  0.00           N0.      0
ATOM   3567  H   ALA A 232      52.335  22.346  56.661  1.00  0.00           H0.      0
ATOM   3568  CA  ALA A 232      50.340  22.824  56.064  1.00  0.00           C0.      0
ATOM   3569  HA  ALA A 232      49.456  22.773  56.700  1.00  0.00           H0.      0
ATOM   3570  CB  ALA A 232      50.624  24.276  55.898  1.00  0.00           C0.      0
ATOM   3571  HB1 ALA A 232      51.540  24.300  55.307  1.00  0.00           H0.      0
ATOM   3572  HB2 ALA A 232      49.928  24.677  55.161  1.00  0.00           H0.      0
ATOM   3573  HB3 ALA A 232      50.670  24.898  56.792  1.00  0.00           H0.      0
ATOM   3574  C   ALA A 232      49.932  22.125  54.716  1.00  0.00           C0.      0
ATOM   3575  O   ALA A 232      50.676  21.459  54.101  1.00  0.00           O0.      0
ATOM   3576  N   PRO A 233      48.639  22.311  54.293  1.00  0.00           N0.      0
ATOM   3577  CD  PRO A 233      47.564  23.169  54.824  1.00  0.00           C0.      0
ATOM   3578  HD2 PRO A 233      47.950  24.136  55.145  1.00  0.00           H0.      0
ATOM   3579  HD3 PRO A 233      47.115  22.590  55.632  1.00  0.00           H0.      0
ATOM   3580  CG  PRO A 233      46.590  23.467  53.711  1.00  0.00           C0.      0
ATOM   3581  HG2 PRO A 233      46.835  24.460  53.334  1.00  0.00           H0.      0
ATOM   3582  HG3 PRO A 233      45.595  23.556  54.147  1.00  0.00           H0.      0
ATOM   3583  CB  PRO A 233      46.800  22.358  52.762  1.00  0.00           C0.      0
ATOM   3584  HB2 PRO A 233      46.471  22.715  51.786  1.00  0.00           H0.      0
ATOM   3585  HB3 PRO A 233      46.169  21.547  53.125  1.00  0.00           H0.      0
ATOM   3586  CA  PRO A 233      48.261  21.943  52.907  1.00  0.00           C0.      0
ATOM   3587  HA  PRO A 233      48.383  20.870  52.762  1.00  0.00           H0.      0
ATOM   3588  C   PRO A 233      49.193  22.664  51.803  1.00  0.00           C0.      0
ATOM   3589  O   PRO A 233      49.642  23.770  52.005  1.00  0.00           O0.      0
ATOM   3590  N   GLY A 234      49.186  22.124  50.562  1.00  0.00           N0.      0
ATOM   3591  H   GLY A 234      48.824  21.189  50.441  1.00  0.00           H0.      0
ATOM   3592  CA  GLY A 234      49.573  22.828  49.353  1.00  0.00           C0.      0
ATOM   3593  HA2 GLY A 234      50.586  23.171  49.565  1.00  0.00           H0.      0
ATOM   3594  HA3 GLY A 234      49.439  22.047  48.606  1.00  0.00           H0.      0
ATOM   3595  C   GLY A 234      48.704  23.896  48.895  1.00  0.00           C0.      0
ATOM   3596  O   GLY A 234      48.942  24.435  47.815  1.00  0.00           O0.      0
ATOM   3597  N   PHE A 235      47.657  24.287  49.649  1.00  0.00           N0.      0
ATOM   3598  H   PHE A 235      47.402  23.854  50.525  1.00  0.00           H0.      0
ATOM   3599  CA  PHE A 235      46.640  25.243  49.182  1.00  0.00           C0.      0
ATOM   3600  HA  PHE A 235      47.092  25.794  48.357  1.00  0.00           H0.      0
ATOM   3601  CB  PHE A 235      45.426  24.477  48.635  1.00  0.00           C0.      0
ATOM   3602  HB2 PHE A 235      44.558  25.075  48.354  1.00  0.00           H0.      0
ATOM   3603  HB3 PHE A 235      45.685  24.050  47.667  1.00  0.00           H0.      0
ATOM   3604  CG  PHE A 235      44.856  23.330  49.459  1.00  0.00           C0.      0
ATOM   3605  CD1 PHE A 235      45.405  22.068  49.530  1.00  0.00           C0.      0
ATOM   3606  HD1 PHE A 235      46.251  21.864  48.890  1.00  0.00           H0.      0
ATOM   3607  CE1 PHE A 235      44.811  21.080  50.337  1.00  0.00           C0.      0
ATOM   3608  HE1 PHE A 235      45.305  20.130  50.482  1.00  0.00           H0.      0
ATOM   3609  CZ  PHE A 235      43.665  21.379  51.108  1.00  0.00           C0.      0
ATOM   3610  HZ  PHE A 235      43.150  20.555  51.579  1.00  0.00           H0.      0
ATOM   3611  CE2 PHE A 235      43.094  22.624  51.001  1.00  0.00           C0.      0
ATOM   3612  HE2 PHE A 235      42.122  22.831  51.424  1.00  0.00           H0.      0
ATOM   3613  CD2 PHE A 235      43.735  23.648  50.246  1.00  0.00           C0.      0
ATOM   3614  HD2 PHE A 235      43.284  24.622  50.128  1.00  0.00           H0.      0
ATOM   3615  C   PHE A 235      46.333  26.295  50.279  1.00  0.00           C0.      0
ATOM   3616  O   PHE A 235      46.340  26.017  51.508  1.00  0.00           O0.      0
ATOM   3617  N   SER A 236      46.174  27.527  49.794  1.00  0.00           N0.      0
ATOM   3618  H   SER A 236      46.149  27.691  48.798  1.00  0.00           H0.      0
ATOM   3619  CA  SER A 236      46.107  28.758  50.553  1.00  0.00           C0.      0
ATOM   3620  HA  SER A 236      45.737  28.590  51.565  1.00  0.00           H0.      0
ATOM   3621  CB  SER A 236      47.463  29.479  50.495  1.00  0.00           C0.      0
ATOM   3622  HB2 SER A 236      47.791  29.413  49.458  1.00  0.00           H0.      0
ATOM   3623  HB3 SER A 236      47.215  30.514  50.733  1.00  0.00           H0.      0
ATOM   3624  OG  SER A 236      48.443  28.940  51.442  1.00  0.00           O0.      0
ATOM   3625  HG  SER A 236      48.697  28.101  51.050  1.00  0.00           H0.      0
ATOM   3626  C   SER A 236      45.044  29.631  50.038  1.00  0.00           C0.      0
ATOM   3627  O   SER A 236      44.553  29.395  48.937  1.00  0.00           O0.      0
ATOM   3628  N   LYS A 237      44.582  30.625  50.796  1.00  0.00           N0.      0
ATOM   3629  H   LYS A 237      45.159  30.749  51.616  1.00  0.00           H0.      0
ATOM   3630  CA  LYS A 237      43.282  31.292  50.698  1.00  0.00           C0.      0
ATOM   3631  HA  LYS A 237      42.879  31.044  49.717  1.00  0.00           H0.      0
ATOM   3632  CB  LYS A 237      42.285  30.826  51.805  1.00  0.00           C0.      0
ATOM   3633  HB2 LYS A 237      42.731  30.994  52.785  1.00  0.00           H0.      0
ATOM   3634  HB3 LYS A 237      41.439  31.513  51.831  1.00  0.00           H0.      0
ATOM   3635  CG  LYS A 237      41.886  29.347  51.662  1.00  0.00           C0.      0
ATOM   3636  HG2 LYS A 237      42.695  28.656  51.902  1.00  0.00           H0.      0
ATOM   3637  HG3 LYS A 237      41.066  29.177  52.358  1.00  0.00           H0.      0
ATOM   3638  CD  LYS A 237      41.195  29.001  50.331  1.00  0.00           C0.      0
ATOM   3639  HD2 LYS A 237      41.954  29.086  49.553  1.00  0.00           H0.      0
ATOM   3640  HD3 LYS A 237      40.867  27.964  50.401  1.00  0.00           H0.      0
ATOM   3641  CE  LYS A 237      39.991  29.969  50.077  1.00  0.00           C0.      0
ATOM   3642  HE2 LYS A 237      39.549  30.146  51.058  1.00  0.00           H0.      0
ATOM   3643  HE3 LYS A 237      40.380  30.954  49.817  1.00  0.00           H0.      0
ATOM   3644  NZ  LYS A 237      38.955  29.385  49.276  1.00  0.00           N0.      0
ATOM   3645  HZ1 LYS A 237      38.675  28.491  49.653  1.00  0.00           H0.      0
ATOM   3646  HZ2 LYS A 237      38.132  29.960  49.171  1.00  0.00           H0.      0
ATOM   3647  HZ3 LYS A 237      39.291  29.088  48.370  1.00  0.00           H0.      0
ATOM   3648  C   LYS A 237      43.450  32.792  50.680  1.00  0.00           C0.      0
ATOM   3649  O   LYS A 237      44.332  33.447  51.306  1.00  0.00           O0.      0
ATOM   3650  N   PHE A 238      42.374  33.393  50.125  1.00  0.00           N0.      0
ATOM   3651  H   PHE A 238      41.749  32.752  49.657  1.00  0.00           H0.      0
ATOM   3652  CA  PHE A 238      42.214  34.806  50.010  1.00  0.00           C0.      0
ATOM   3653  HA  PHE A 238      42.490  35.356  50.910  1.00  0.00           H0.      0
ATOM   3654  CB  PHE A 238      43.179  35.347  48.992  1.00  0.00           C0.      0
ATOM   3655  HB2 PHE A 238      44.209  35.260  49.338  1.00  0.00           H0.      0
ATOM   3656  HB3 PHE A 238      43.023  34.820  48.051  1.00  0.00           H0.      0
ATOM   3657  CG  PHE A 238      43.026  36.844  48.651  1.00  0.00           C0.      0
ATOM   3658  CD1 PHE A 238      42.520  37.311  47.458  1.00  0.00           C0.      0
ATOM   3659  HD1 PHE A 238      42.349  36.535  46.727  1.00  0.00           H0.      0
ATOM   3660  CE1 PHE A 238      42.293  38.682  47.115  1.00  0.00           C0.      0
ATOM   3661  HE1 PHE A 238      42.101  38.873  46.069  1.00  0.00           H0.      0
ATOM   3662  CZ  PHE A 238      42.561  39.647  48.114  1.00  0.00           C0.      0
ATOM   3663  HZ  PHE A 238      42.393  40.684  47.862  1.00  0.00           H0.      0
ATOM   3664  CE2 PHE A 238      43.153  39.201  49.304  1.00  0.00           C0.      0
ATOM   3665  HE2 PHE A 238      43.558  39.927  49.994  1.00  0.00           H0.      0
ATOM   3666  CD2 PHE A 238      43.350  37.820  49.619  1.00  0.00           C0.      0
ATOM   3667  HD2 PHE A 238      43.825  37.474  50.525  1.00  0.00           H0.      0
ATOM   3668  C   PHE A 238      40.765  35.209  49.650  1.00  0.00           C0.      0
ATOM   3669  O   PHE A 238      40.133  34.396  48.917  1.00  0.00           O0.      0
ATOM   3670  N   ARG A 239      40.230  36.406  50.057  1.00  0.00           N0.      0
ATOM   3671  H   ARG A 239      40.694  36.900  50.806  1.00  0.00           H0.      0
ATOM   3672  CA  ARG A 239      38.819  36.904  49.581  1.00  0.00           C0.      0
ATOM   3673  HA  ARG A 239      38.497  36.337  48.707  1.00  0.00           H0.      0
ATOM   3674  CB  ARG A 239      37.765  36.467  50.659  1.00  0.00           C0.      0
ATOM   3675  HB2 ARG A 239      36.893  37.116  50.573  1.00  0.00           H0.      0
ATOM   3676  HB3 ARG A 239      37.366  35.482  50.419  1.00  0.00           H0.      0
ATOM   3677  CG  ARG A 239      38.122  36.607  52.149  1.00  0.00           C0.      0
ATOM   3678  HG2 ARG A 239      37.242  36.205  52.651  1.00  0.00           H0.      0
ATOM   3679  HG3 ARG A 239      39.008  36.016  52.379  1.00  0.00           H0.      0
ATOM   3680  CD  ARG A 239      38.351  38.121  52.541  1.00  0.00           C0.      0
ATOM   3681  HD2 ARG A 239      39.310  38.446  52.138  1.00  0.00           H0.      0
ATOM   3682  HD3 ARG A 239      37.529  38.729  52.162  1.00  0.00           H0.      0
ATOM   3683  NE  ARG A 239      38.291  38.322  54.031  1.00  0.00           N0.      0
ATOM   3684  HE  ARG A 239      38.287  37.446  54.534  1.00  0.00           H0.      0
ATOM   3685  CZ  ARG A 239      38.746  39.301  54.780  1.00  0.00           C0.      0
ATOM   3686  NH1 ARG A 239      39.063  40.420  54.332  1.00  0.00           N0.      0
ATOM   3687 HH11 ARG A 239      38.698  40.621  53.412  1.00  0.00           H0.      0
ATOM   3688 HH12 ARG A 239      39.649  41.115  54.772  1.00  0.00           H0.      0
ATOM   3689  NH2 ARG A 239      39.060  39.042  56.082  1.00  0.00           N0.      0
ATOM   3690 HH21 ARG A 239      38.862  38.131  56.470  1.00  0.00           H0.      0
ATOM   3691 HH22 ARG A 239      39.371  39.849  56.604  1.00  0.00           H0.      0
ATOM   3692  C   ARG A 239      38.784  38.452  49.255  1.00  0.00           C0.      0
ATOM   3693  O   ARG A 239      39.748  39.171  49.515  1.00  0.00           O0.      0
ATOM   3694  N   LEU A 240      37.659  38.858  48.689  1.00  0.00           N0.      0
ATOM   3695  H   LEU A 240      36.939  38.163  48.552  1.00  0.00           H0.      0
ATOM   3696  CA  LEU A 240      37.304  40.243  48.413  1.00  0.00           C0.      0
ATOM   3697  HA  LEU A 240      37.860  40.880  49.100  1.00  0.00           H0.      0
ATOM   3698  CB  LEU A 240      37.648  40.598  46.980  1.00  0.00           C0.      0
ATOM   3699  HB2 LEU A 240      37.040  39.898  46.407  1.00  0.00           H0.      0
ATOM   3700  HB3 LEU A 240      37.256  41.612  46.903  1.00  0.00           H0.      0
ATOM   3701  CG  LEU A 240      39.080  40.393  46.385  1.00  0.00           C0.      0
ATOM   3702  HG  LEU A 240      39.427  39.368  46.519  1.00  0.00           H0.      0
ATOM   3703  CD1 LEU A 240      38.963  40.624  44.809  1.00  0.00           C0.      0
ATOM   3704 HD11 LEU A 240      39.915  40.271  44.414  1.00  0.00           H0.      0
ATOM   3705 HD12 LEU A 240      38.270  39.939  44.322  1.00  0.00           H0.      0
ATOM   3706 HD13 LEU A 240      38.627  41.636  44.584  1.00  0.00           H0.      0
ATOM   3707  CD2 LEU A 240      39.926  41.494  47.010  1.00  0.00           C0.      0
ATOM   3708 HD21 LEU A 240      39.998  41.188  48.054  1.00  0.00           H0.      0
ATOM   3709 HD22 LEU A 240      40.876  41.573  46.482  1.00  0.00           H0.      0
ATOM   3710 HD23 LEU A 240      39.379  42.437  47.007  1.00  0.00           H0.      0
ATOM   3711  C   LEU A 240      35.852  40.529  48.665  1.00  0.00           C0.      0
ATOM   3712  O   LEU A 240      34.964  39.808  48.270  1.00  0.00           O0.      0
ATOM   3713  N   SER A 241      35.517  41.711  49.124  1.00  0.00           N0.      0
ATOM   3714  H   SER A 241      36.311  42.313  49.289  1.00  0.00           H0.      0
ATOM   3715  CA  SER A 241      34.161  42.083  49.586  1.00  0.00           C0.      0
ATOM   3716  HA  SER A 241      33.413  41.572  48.979  1.00  0.00           H0.      0
ATOM   3717  CB  SER A 241      33.928  41.701  51.085  1.00  0.00           C0.      0
ATOM   3718  HB2 SER A 241      34.580  42.087  51.868  1.00  0.00           H0.      0
ATOM   3719  HB3 SER A 241      32.968  42.032  51.480  1.00  0.00           H0.      0
ATOM   3720  OG  SER A 241      33.963  40.286  51.183  1.00  0.00           O0.      0
ATOM   3721  HG  SER A 241      34.512  40.159  51.960  1.00  0.00           H0.      0
ATOM   3722  C   SER A 241      34.011  43.529  49.522  1.00  0.00           C0.      0
ATOM   3723  O   SER A 241      34.744  44.212  50.233  1.00  0.00           O0.      0
ATOM   3724  N   TYR A 242      33.066  44.061  48.763  1.00  0.00           N0.      0
ATOM   3725  H   TYR A 242      32.297  43.473  48.475  1.00  0.00           H0.      0
ATOM   3726  CA  TYR A 242      32.875  45.501  48.367  1.00  0.00           C0.      0
ATOM   3727  HA  TYR A 242      33.362  46.164  49.083  1.00  0.00           H0.      0
ATOM   3728  CB  TYR A 242      33.511  45.720  46.947  1.00  0.00           C0.      0
ATOM   3729  HB2 TYR A 242      32.949  45.091  46.256  1.00  0.00           H0.      0
ATOM   3730  HB3 TYR A 242      33.429  46.780  46.705  1.00  0.00           H0.      0
ATOM   3731  CG  TYR A 242      34.969  45.401  46.716  1.00  0.00           C0.      0
ATOM   3732  CD1 TYR A 242      35.935  46.319  47.193  1.00  0.00           C0.      0
ATOM   3733  HD1 TYR A 242      35.549  47.122  47.803  1.00  0.00           H0.      0
ATOM   3734  CE1 TYR A 242      37.259  46.097  46.884  1.00  0.00           C0.      0
ATOM   3735  HE1 TYR A 242      37.977  46.832  47.215  1.00  0.00           H0.      0
ATOM   3736  CZ  TYR A 242      37.672  44.902  46.177  1.00  0.00           C0.      0
ATOM   3737  OH  TYR A 242      38.977  44.550  46.040  1.00  0.00           O0.      0
ATOM   3738  HH  TYR A 242      39.517  45.338  45.948  1.00  0.00           H0.      0
ATOM   3739  CE2 TYR A 242      36.715  44.038  45.630  1.00  0.00           C0.      0
ATOM   3740  HE2 TYR A 242      37.044  43.167  45.081  1.00  0.00           H0.      0
ATOM   3741  CD2 TYR A 242      35.348  44.338  45.893  1.00  0.00           C0.      0
ATOM   3742  HD2 TYR A 242      34.546  43.777  45.437  1.00  0.00           H0.      0
ATOM   3743  C   TYR A 242      31.421  45.921  48.113  1.00  0.00           C0.      0
ATOM   3744  O   TYR A 242      30.609  45.017  47.814  1.00  0.00           O0.      0
ATOM   3745  N   TYR A 243      31.064  47.208  48.268  1.00  0.00           N0.      0
ATOM   3746  H   TYR A 243      31.858  47.817  48.410  1.00  0.00           H0.      0
ATOM   3747  CA  TYR A 243      29.859  47.748  47.721  1.00  0.00           C0.      0
ATOM   3748  HA  TYR A 243      29.019  47.103  47.979  1.00  0.00           H0.      0
ATOM   3749  CB  TYR A 243      29.451  49.105  48.278  1.00  0.00           C0.      0
ATOM   3750  HB2 TYR A 243      29.186  49.016  49.331  1.00  0.00           H0.      0
ATOM   3751  HB3 TYR A 243      30.321  49.729  48.074  1.00  0.00           H0.      0
ATOM   3752  CG  TYR A 243      28.195  49.676  47.586  1.00  0.00           C0.      0
ATOM   3753  CD1 TYR A 243      26.949  49.256  48.115  1.00  0.00           C0.      0
ATOM   3754  HD1 TYR A 243      26.975  48.634  48.997  1.00  0.00           H0.      0
ATOM   3755  CE1 TYR A 243      25.739  49.788  47.629  1.00  0.00           C0.      0
ATOM   3756  HE1 TYR A 243      24.843  49.618  48.207  1.00  0.00           H0.      0
ATOM   3757  CZ  TYR A 243      25.730  50.774  46.619  1.00  0.00           C0.      0
ATOM   3758  OH  TYR A 243      24.650  51.540  46.362  1.00  0.00           O0.      0
ATOM   3759  HH  TYR A 243      24.897  52.307  45.839  1.00  0.00           H0.      0
ATOM   3760  CE2 TYR A 243      26.963  51.148  45.976  1.00  0.00           C0.      0
ATOM   3761  HE2 TYR A 243      27.007  51.928  45.231  1.00  0.00           H0.      0
ATOM   3762  CD2 TYR A 243      28.179  50.618  46.501  1.00  0.00           C0.      0
ATOM   3763  HD2 TYR A 243      29.122  50.885  46.046  1.00  0.00           H0.      0
ATOM   3764  C   TYR A 243      29.950  47.713  46.149  1.00  0.00           C0.      0
ATOM   3765  O   TYR A 243      30.962  48.188  45.637  1.00  0.00           O0.      0
ATOM   3766  N   PRO A 244      28.904  47.295  45.386  1.00  0.00           N0.      0
ATOM   3767  CD  PRO A 244      27.693  46.618  45.777  1.00  0.00           C0.      0
ATOM   3768  HD2 PRO A 244      27.107  47.116  46.549  1.00  0.00           H0.      0
ATOM   3769  HD3 PRO A 244      28.081  45.701  46.223  1.00  0.00           H0.      0
ATOM   3770  CG  PRO A 244      26.887  46.287  44.559  1.00  0.00           C0.      0
ATOM   3771  HG2 PRO A 244      26.161  47.058  44.302  1.00  0.00           H0.      0
ATOM   3772  HG3 PRO A 244      26.406  45.339  44.800  1.00  0.00           H0.      0
ATOM   3773  CB  PRO A 244      27.975  46.228  43.477  1.00  0.00           C0.      0
ATOM   3774  HB2 PRO A 244      27.600  46.550  42.505  1.00  0.00           H0.      0
ATOM   3775  HB3 PRO A 244      28.536  45.294  43.484  1.00  0.00           H0.      0
ATOM   3776  CA  PRO A 244      29.034  47.290  43.934  1.00  0.00           C0.      0
ATOM   3777  HA  PRO A 244      29.992  46.851  43.658  1.00  0.00           H0.      0
ATOM   3778  C   PRO A 244      28.816  48.638  43.288  1.00  0.00           C0.      0
ATOM   3779  O   PRO A 244      27.835  48.853  42.575  1.00  0.00           O0.      0
ATOM   3780  N   HIE A 245      29.703  49.673  43.523  1.00  0.00           N0.      0
ATOM   3781  H   HIE A 245      30.497  49.474  44.114  1.00  0.00           H0.      0
ATOM   3782  CA  HIE A 245      29.713  51.037  42.949  1.00  0.00           C0.      0
ATOM   3783  HA  HIE A 245      28.804  51.590  43.190  1.00  0.00           H0.      0
ATOM   3784  CB  HIE A 245      30.869  51.936  43.592  1.00  0.00           C0.      0
ATOM   3785  HB2 HIE A 245      31.675  51.278  43.918  1.00  0.00           H0.      0
ATOM   3786  HB3 HIE A 245      31.254  52.557  42.784  1.00  0.00           H0.      0
ATOM   3787  CG  HIE A 245      30.487  52.787  44.757  1.00  0.00           C0.      0
ATOM   3788  ND1 HIE A 245      29.332  53.577  44.752  1.00  0.00           N0.      0
ATOM   3789  CE1 HIE A 245      29.170  54.014  45.993  1.00  0.00           C0.      0
ATOM   3790  HE1 HIE A 245      28.317  54.565  46.361  1.00  0.00           H0.      0
ATOM   3791  NE2 HIE A 245      30.189  53.593  46.781  1.00  0.00           N0.      0
ATOM   3792  HE2 HIE A 245      30.314  53.802  47.761  1.00  0.00           H0.      0
ATOM   3793  CD2 HIE A 245      31.004  52.830  46.025  1.00  0.00           C0.      0
ATOM   3794  HD2 HIE A 245      31.788  52.158  46.341  1.00  0.00           H0.      0
ATOM   3795  C   HIE A 245      29.880  51.028  41.445  1.00  0.00           C0.      0
ATOM   3796  O   HIE A 245      30.941  50.598  40.941  1.00  0.00           O0.      0
ATOM   3797  N   CYS A 246      28.838  51.483  40.707  1.00  0.00           N0.      0
ATOM   3798  H   CYS A 246      28.154  52.050  41.187  1.00  0.00           H0.      0
ATOM   3799  CA  CYS A 246      28.603  51.572  39.354  1.00  0.00           C0.      0
ATOM   3800  HA  CYS A 246      28.740  50.591  38.902  1.00  0.00           H0.      0
ATOM   3801  CB  CYS A 246      27.076  52.032  39.170  1.00  0.00           C0.      0
ATOM   3802  HB2 CYS A 246      26.760  51.830  38.146  1.00  0.00           H0.      0
ATOM   3803  HB3 CYS A 246      26.468  51.307  39.710  1.00  0.00           H0.      0
ATOM   3804  SG  CYS A 246      26.696  53.747  39.643  1.00  0.00           S0.      0
ATOM   3805  HG  CYS A 246      25.548  53.961  38.995  1.00  0.00           H0.      0
ATOM   3806  C   CYS A 246      29.531  52.674  38.702  1.00  0.00           C0.      0
ATOM   3807  O   CYS A 246      29.793  53.722  39.339  1.00  0.00           O0.      0
ATOM   3808  N   LEU A 247      30.012  52.482  37.472  1.00  0.00           N0.      0
ATOM   3809  H   LEU A 247      29.753  51.638  36.982  1.00  0.00           H0.      0
ATOM   3810  CA  LEU A 247      30.866  53.451  36.803  1.00  0.00           C0.      0
ATOM   3811  HA  LEU A 247      31.881  53.386  37.197  1.00  0.00           H0.      0
ATOM   3812  CB  LEU A 247      30.942  52.946  35.340  1.00  0.00           C0.      0
ATOM   3813  HB2 LEU A 247      31.165  51.881  35.273  1.00  0.00           H0.      0
ATOM   3814  HB3 LEU A 247      29.919  53.152  35.023  1.00  0.00           H0.      0
ATOM   3815  CG  LEU A 247      31.805  53.775  34.372  1.00  0.00           C0.      0
ATOM   3816  HG  LEU A 247      31.536  54.831  34.411  1.00  0.00           H0.      0
ATOM   3817  CD1 LEU A 247      33.342  53.741  34.749  1.00  0.00           C0.      0
ATOM   3818 HD11 LEU A 247      33.773  52.746  34.639  1.00  0.00           H0.      0
ATOM   3819 HD12 LEU A 247      33.906  54.564  34.311  1.00  0.00           H0.      0
ATOM   3820 HD13 LEU A 247      33.463  53.871  35.824  1.00  0.00           H0.      0
ATOM   3821  CD2 LEU A 247      31.712  53.207  32.916  1.00  0.00           C0.      0
ATOM   3822 HD21 LEU A 247      32.238  52.262  32.783  1.00  0.00           H0.      0
ATOM   3823 HD22 LEU A 247      30.696  53.178  32.522  1.00  0.00           H0.      0
ATOM   3824 HD23 LEU A 247      32.184  53.940  32.263  1.00  0.00           H0.      0
ATOM   3825  C   LEU A 247      30.408  54.925  36.806  1.00  0.00           C0.      0
ATOM   3826  O   LEU A 247      31.222  55.824  36.736  1.00  0.00           O0.      0
ATOM   3827  N   ALA A 248      29.102  55.127  36.668  1.00  0.00           N0.      0
ATOM   3828  H   ALA A 248      28.457  54.365  36.517  1.00  0.00           H0.      0
ATOM   3829  CA  ALA A 248      28.535  56.459  36.818  1.00  0.00           C0.      0
ATOM   3830  HA  ALA A 248      28.894  57.082  35.999  1.00  0.00           H0.      0
ATOM   3831  CB  ALA A 248      26.965  56.363  36.748  1.00  0.00           C0.      0
ATOM   3832  HB1 ALA A 248      26.480  57.325  36.916  1.00  0.00           H0.      0
ATOM   3833  HB2 ALA A 248      26.761  55.946  35.762  1.00  0.00           H0.      0
ATOM   3834  HB3 ALA A 248      26.612  55.688  37.528  1.00  0.00           H0.      0
ATOM   3835  C   ALA A 248      28.966  57.158  38.143  1.00  0.00           C0.      0
ATOM   3836  O   ALA A 248      29.531  58.268  38.115  1.00  0.00           O0.      0
ATOM   3837  N   SER A 249      28.617  56.511  39.257  1.00  0.00           N0.      0
ATOM   3838  H   SER A 249      28.218  55.584  39.213  1.00  0.00           H0.      0
ATOM   3839  CA  SER A 249      28.980  57.015  40.615  1.00  0.00           C0.      0
ATOM   3840  HA  SER A 249      28.587  58.031  40.582  1.00  0.00           H0.      0
ATOM   3841  CB  SER A 249      28.341  56.171  41.738  1.00  0.00           C0.      0
ATOM   3842  HB2 SER A 249      27.275  56.065  41.537  1.00  0.00           H0.      0
ATOM   3843  HB3 SER A 249      28.872  55.232  41.899  1.00  0.00           H0.      0
ATOM   3844  OG  SER A 249      28.484  56.931  42.880  1.00  0.00           O0.      0
ATOM   3845  HG  SER A 249      29.331  56.656  43.237  1.00  0.00           H0.      0
ATOM   3846  C   SER A 249      30.450  57.175  40.886  1.00  0.00           C0.      0
ATOM   3847  O   SER A 249      30.883  58.231  41.301  1.00  0.00           O0.      0
ATOM   3848  N   PHE A 250      31.280  56.236  40.369  1.00  0.00           N0.      0
ATOM   3849  H   PHE A 250      30.807  55.451  39.945  1.00  0.00           H0.      0
ATOM   3850  CA  PHE A 250      32.707  56.246  40.500  1.00  0.00           C0.      0
ATOM   3851  HA  PHE A 250      32.786  56.438  41.570  1.00  0.00           H0.      0
ATOM   3852  CB  PHE A 250      33.299  54.922  40.072  1.00  0.00           C0.      0
ATOM   3853  HB2 PHE A 250      32.762  54.055  40.458  1.00  0.00           H0.      0
ATOM   3854  HB3 PHE A 250      33.224  54.800  38.992  1.00  0.00           H0.      0
ATOM   3855  CG  PHE A 250      34.807  54.805  40.365  1.00  0.00           C0.      0
ATOM   3856  CD1 PHE A 250      35.829  55.103  39.431  1.00  0.00           C0.      0
ATOM   3857  HD1 PHE A 250      35.666  55.518  38.447  1.00  0.00           H0.      0
ATOM   3858  CE1 PHE A 250      37.168  54.965  39.821  1.00  0.00           C0.      0
ATOM   3859  HE1 PHE A 250      37.932  55.281  39.126  1.00  0.00           H0.      0
ATOM   3860  CZ  PHE A 250      37.482  54.507  41.104  1.00  0.00           C0.      0
ATOM   3861  HZ  PHE A 250      38.510  54.255  41.320  1.00  0.00           H0.      0
ATOM   3862  CE2 PHE A 250      36.459  54.178  42.005  1.00  0.00           C0.      0
ATOM   3863  HE2 PHE A 250      36.719  53.901  43.016  1.00  0.00           H0.      0
ATOM   3864  CD2 PHE A 250      35.110  54.407  41.664  1.00  0.00           C0.      0
ATOM   3865  HD2 PHE A 250      34.340  54.145  42.374  1.00  0.00           H0.      0
ATOM   3866  C   PHE A 250      33.395  57.328  39.742  1.00  0.00           C0.      0
ATOM   3867  O   PHE A 250      34.199  58.051  40.291  1.00  0.00           O0.      0
ATOM   3868  N   THR A 251      33.034  57.600  38.471  1.00  0.00           N0.      0
ATOM   3869  H   THR A 251      32.329  56.986  38.089  1.00  0.00           H0.      0
ATOM   3870  CA  THR A 251      33.672  58.563  37.580  1.00  0.00           C0.      0
ATOM   3871  HA  THR A 251      34.744  58.365  37.610  1.00  0.00           H0.      0
ATOM   3872  CB  THR A 251      33.425  58.390  36.070  1.00  0.00           C0.      0
ATOM   3873  HB  THR A 251      33.901  59.235  35.571  1.00  0.00           H0.      0
ATOM   3874  CG2 THR A 251      34.125  57.157  35.543  1.00  0.00           C0.      0
ATOM   3875 HG21 THR A 251      33.786  56.242  36.030  1.00  0.00           H0.      0
ATOM   3876 HG22 THR A 251      34.046  57.095  34.458  1.00  0.00           H0.      0
ATOM   3877 HG23 THR A 251      35.203  57.217  35.687  1.00  0.00           H0.      0
ATOM   3878  OG1 THR A 251      32.043  58.234  35.737  1.00  0.00           O0.      0
ATOM   3879  HG1 THR A 251      31.839  57.307  35.595  1.00  0.00           H0.      0
ATOM   3880  C   THR A 251      33.350  60.046  38.133  1.00  0.00           C0.      0
ATOM   3881  O   THR A 251      34.288  60.808  38.044  1.00  0.00           O0.      0
ATOM   3882  N   GLU A 252      32.119  60.263  38.658  1.00  0.00           N0.      0
ATOM   3883  H   GLU A 252      31.435  59.549  38.449  1.00  0.00           H0.      0
ATOM   3884  CA  GLU A 252      31.637  61.472  39.317  1.00  0.00           C0.      0
ATOM   3885  HA  GLU A 252      31.705  62.333  38.652  1.00  0.00           H0.      0
ATOM   3886  CB  GLU A 252      30.138  61.247  39.692  1.00  0.00           C0.      0
ATOM   3887  HB2 GLU A 252      30.007  60.191  39.927  1.00  0.00           H0.      0
ATOM   3888  HB3 GLU A 252      29.982  61.577  40.719  1.00  0.00           H0.      0
ATOM   3889  CG  GLU A 252      29.041  61.759  38.653  1.00  0.00           C0.      0
ATOM   3890  HG2 GLU A 252      29.452  61.675  37.647  1.00  0.00           H0.      0
ATOM   3891  HG3 GLU A 252      28.276  61.009  38.858  1.00  0.00           H0.      0
ATOM   3892  CD  GLU A 252      28.462  63.184  38.863  1.00  0.00           C0.      0
ATOM   3893  OE1 GLU A 252      27.946  63.784  37.894  1.00  0.00           O0.      0
ATOM   3894  OE2 GLU A 252      28.481  63.678  40.002  1.00  0.00           O0.      0
ATOM   3895  C   GLU A 252      32.402  61.729  40.578  1.00  0.00           C0.      0
ATOM   3896  O   GLU A 252      32.878  62.845  40.799  1.00  0.00           O0.      0
ATOM   3897  N   LEU A 253      32.551  60.664  41.429  1.00  0.00           N0.      0
ATOM   3898  H   LEU A 253      32.084  59.779  41.293  1.00  0.00           H0.      0
ATOM   3899  CA  LEU A 253      33.463  60.693  42.553  1.00  0.00           C0.      0
ATOM   3900  HA  LEU A 253      33.120  61.500  43.201  1.00  0.00           H0.      0
ATOM   3901  CB  LEU A 253      33.329  59.391  43.278  1.00  0.00           C0.      0
ATOM   3902  HB2 LEU A 253      32.372  59.494  43.788  1.00  0.00           H0.      0
ATOM   3903  HB3 LEU A 253      33.200  58.574  42.568  1.00  0.00           H0.      0
ATOM   3904  CG  LEU A 253      34.416  58.951  44.282  1.00  0.00           C0.      0
ATOM   3905  HG  LEU A 253      35.339  58.827  43.716  1.00  0.00           H0.      0
ATOM   3906  CD1 LEU A 253      34.680  59.994  45.389  1.00  0.00           C0.      0
ATOM   3907 HD11 LEU A 253      35.288  59.664  46.231  1.00  0.00           H0.      0
ATOM   3908 HD12 LEU A 253      35.141  60.821  44.850  1.00  0.00           H0.      0
ATOM   3909 HD13 LEU A 253      33.741  60.253  45.879  1.00  0.00           H0.      0
ATOM   3910  CD2 LEU A 253      34.084  57.632  44.941  1.00  0.00           C0.      0
ATOM   3911 HD21 LEU A 253      34.927  57.247  45.513  1.00  0.00           H0.      0
ATOM   3912 HD22 LEU A 253      33.266  57.777  45.647  1.00  0.00           H0.      0
ATOM   3913 HD23 LEU A 253      33.958  56.727  44.346  1.00  0.00           H0.      0
ATOM   3914  C   LEU A 253      34.888  61.142  42.116  1.00  0.00           C0.      0
ATOM   3915  O   LEU A 253      35.540  62.012  42.721  1.00  0.00           O0.      0
ATOM   3916  N   VAL A 254      35.327  60.525  41.027  1.00  0.00           N0.      0
ATOM   3917  H   VAL A 254      34.657  59.873  40.645  1.00  0.00           H0.      0
ATOM   3918  CA  VAL A 254      36.721  60.707  40.634  1.00  0.00           C0.      0
ATOM   3919  HA  VAL A 254      37.371  60.654  41.508  1.00  0.00           H0.      0
ATOM   3920  CB  VAL A 254      37.138  59.484  39.838  1.00  0.00           C0.      0
ATOM   3921  HB  VAL A 254      36.487  59.318  38.979  1.00  0.00           H0.      0
ATOM   3922  CG1 VAL A 254      38.570  59.678  39.207  1.00  0.00           C0.      0
ATOM   3923 HG11 VAL A 254      38.708  58.807  38.567  1.00  0.00           H0.      0
ATOM   3924 HG12 VAL A 254      38.615  60.566  38.576  1.00  0.00           H0.      0
ATOM   3925 HG13 VAL A 254      39.262  59.710  40.049  1.00  0.00           H0.      0
ATOM   3926  CG2 VAL A 254      37.160  58.232  40.704  1.00  0.00           C0.      0
ATOM   3927 HG21 VAL A 254      38.007  58.390  41.372  1.00  0.00           H0.      0
ATOM   3928 HG22 VAL A 254      36.220  58.026  41.215  1.00  0.00           H0.      0
ATOM   3929 HG23 VAL A 254      37.300  57.426  39.983  1.00  0.00           H0.      0
ATOM   3930  C   VAL A 254      36.920  62.094  40.057  1.00  0.00           C0.      0
ATOM   3931  O   VAL A 254      37.860  62.780  40.483  1.00  0.00           O0.      0
ATOM   3932  N   GLN A 255      36.138  62.638  39.155  1.00  0.00           N0.      0
ATOM   3933  H   GLN A 255      35.322  62.127  38.847  1.00  0.00           H0.      0
ATOM   3934  CA  GLN A 255      36.377  63.797  38.367  1.00  0.00           C0.      0
ATOM   3935  HA  GLN A 255      37.442  63.871  38.149  1.00  0.00           H0.      0
ATOM   3936  CB  GLN A 255      35.614  63.662  37.047  1.00  0.00           C0.      0
ATOM   3937  HB2 GLN A 255      36.039  64.280  36.256  1.00  0.00           H0.      0
ATOM   3938  HB3 GLN A 255      35.811  62.696  36.582  1.00  0.00           H0.      0
ATOM   3939  CG  GLN A 255      34.088  63.928  37.059  1.00  0.00           C0.      0
ATOM   3940  HG2 GLN A 255      33.617  63.372  37.869  1.00  0.00           H0.      0
ATOM   3941  HG3 GLN A 255      33.847  64.990  37.108  1.00  0.00           H0.      0
ATOM   3942  CD  GLN A 255      33.431  63.358  35.843  1.00  0.00           C0.      0
ATOM   3943  OE1 GLN A 255      34.005  62.989  34.805  1.00  0.00           O0.      0
ATOM   3944  NE2 GLN A 255      32.091  63.260  35.901  1.00  0.00           N0.      0
ATOM   3945 HE21 GLN A 255      31.596  62.928  35.086  1.00  0.00           H0.      0
ATOM   3946 HE22 GLN A 255      31.589  63.621  36.700  1.00  0.00           H0.      0
ATOM   3947  C   GLN A 255      36.153  65.136  39.215  1.00  0.00           C0.      0
ATOM   3948  O   GLN A 255      36.811  66.178  39.032  1.00  0.00           O0.      0
ATOM   3949  N   GLU A 256      35.223  65.103  40.203  1.00  0.00           N0.      0
ATOM   3950  H   GLU A 256      34.448  64.456  40.233  1.00  0.00           H0.      0
ATOM   3951  CA  GLU A 256      34.952  66.283  40.994  1.00  0.00           C0.      0
ATOM   3952  HA  GLU A 256      35.217  67.150  40.389  1.00  0.00           H0.      0
ATOM   3953  CB  GLU A 256      33.455  66.310  41.344  1.00  0.00           C0.      0
ATOM   3954  HB2 GLU A 256      33.123  65.420  41.878  1.00  0.00           H0.      0
ATOM   3955  HB3 GLU A 256      33.330  67.094  42.092  1.00  0.00           H0.      0
ATOM   3956  CG  GLU A 256      32.578  66.587  40.097  1.00  0.00           C0.      0
ATOM   3957  HG2 GLU A 256      32.796  65.708  39.489  1.00  0.00           H0.      0
ATOM   3958  HG3 GLU A 256      31.527  66.494  40.371  1.00  0.00           H0.      0
ATOM   3959  CD  GLU A 256      32.944  67.818  39.335  1.00  0.00           C0.      0
ATOM   3960  OE1 GLU A 256      33.652  67.739  38.258  1.00  0.00           O0.      0
ATOM   3961  OE2 GLU A 256      32.450  68.892  39.751  1.00  0.00           O0.      0
ATOM   3962  C   GLU A 256      35.776  66.464  42.216  1.00  0.00           C0.      0
ATOM   3963  O   GLU A 256      36.091  67.593  42.732  1.00  0.00           O0.      0
ATOM   3964  N   ALA A 257      36.238  65.357  42.836  1.00  0.00           N0.      0
ATOM   3965  H   ALA A 257      36.000  64.454  42.453  1.00  0.00           H0.      0
ATOM   3966  CA  ALA A 257      37.264  65.405  43.877  1.00  0.00           C0.      0
ATOM   3967  HA  ALA A 257      36.878  66.041  44.674  1.00  0.00           H0.      0
ATOM   3968  CB  ALA A 257      37.406  64.040  44.576  1.00  0.00           C0.      0
ATOM   3969  HB1 ALA A 257      38.230  64.066  45.289  1.00  0.00           H0.      0
ATOM   3970  HB2 ALA A 257      36.507  63.836  45.157  1.00  0.00           H0.      0
ATOM   3971  HB3 ALA A 257      37.579  63.293  43.800  1.00  0.00           H0.      0
ATOM   3972  C   ALA A 257      38.515  65.979  43.241  1.00  0.00           C0.      0
ATOM   3973  O   ALA A 257      39.318  66.687  43.899  1.00  0.00           O0.      0
ATOM   3974  N   PHE A 258      38.869  65.557  42.043  1.00  0.00           N0.      0
ATOM   3975  H   PHE A 258      38.207  64.922  41.620  1.00  0.00           H0.      0
ATOM   3976  CA  PHE A 258      39.994  65.880  41.200  1.00  0.00           C0.      0
ATOM   3977  HA  PHE A 258      40.905  65.764  41.787  1.00  0.00           H0.      0
ATOM   3978  CB  PHE A 258      40.128  64.808  40.027  1.00  0.00           C0.      0
ATOM   3979  HB2 PHE A 258      40.308  63.839  40.493  1.00  0.00           H0.      0
ATOM   3980  HB3 PHE A 258      39.202  64.659  39.470  1.00  0.00           H0.      0
ATOM   3981  CG  PHE A 258      41.229  65.131  39.002  1.00  0.00           C0.      0
ATOM   3982  CD1 PHE A 258      42.472  64.491  39.197  1.00  0.00           C0.      0
ATOM   3983  HD1 PHE A 258      42.701  64.051  40.157  1.00  0.00           H0.      0
ATOM   3984  CE1 PHE A 258      43.389  64.471  38.088  1.00  0.00           C0.      0
ATOM   3985  HE1 PHE A 258      44.272  63.852  38.153  1.00  0.00           H0.      0
ATOM   3986  CZ  PHE A 258      43.105  65.215  37.003  1.00  0.00           C0.      0
ATOM   3987  HZ  PHE A 258      43.714  65.057  36.125  1.00  0.00           H0.      0
ATOM   3988  CE2 PHE A 258      41.925  65.923  36.831  1.00  0.00           C0.      0
ATOM   3989  HE2 PHE A 258      41.747  66.415  35.886  1.00  0.00           H0.      0
ATOM   3990  CD2 PHE A 258      40.904  65.818  37.807  1.00  0.00           C0.      0
ATOM   3991  HD2 PHE A 258      39.862  66.085  37.710  1.00  0.00           H0.      0
ATOM   3992  C   PHE A 258      40.045  67.321  40.654  1.00  0.00           C0.      0
ATOM   3993  O   PHE A 258      41.151  67.898  40.740  1.00  0.00           O0.      0
ATOM   3994  N   GLY A 259      38.937  67.855  40.171  1.00  0.00           N0.      0
ATOM   3995  H   GLY A 259      38.233  67.203  39.856  1.00  0.00           H0.      0
ATOM   3996  CA  GLY A 259      38.704  69.317  40.046  1.00  0.00           C0.      0
ATOM   3997  HA2 GLY A 259      37.653  69.487  40.280  1.00  0.00           H0.      0
ATOM   3998  HA3 GLY A 259      39.333  69.723  40.839  1.00  0.00           H0.      0
ATOM   3999  C   GLY A 259      39.010  70.074  38.777  1.00  0.00           C0.      0
ATOM   4000  O   GLY A 259      39.519  69.488  37.802  1.00  0.00           O0.      0
ATOM   4001  N   GLY A 260      38.864  71.425  38.789  1.00  0.00           N0.      0
ATOM   4002  H   GLY A 260      38.686  71.936  39.641  1.00  0.00           H0.      0
ATOM   4003  CA  GLY A 260      39.043  72.301  37.597  1.00  0.00           C0.      0
ATOM   4004  HA2 GLY A 260      38.920  73.367  37.789  1.00  0.00           H0.      0
ATOM   4005  HA3 GLY A 260      40.043  72.197  37.177  1.00  0.00           H0.      0
ATOM   4006  C   GLY A 260      38.056  71.997  36.432  1.00  0.00           C0.      0
ATOM   4007  O   GLY A 260      38.455  72.303  35.309  1.00  0.00           O0.      0
ATOM   4008  N   ARG A 261      36.846  71.564  36.776  1.00  0.00           N0.      0
ATOM   4009  H   ARG A 261      36.731  71.378  37.762  1.00  0.00           H0.      0
ATOM   4010  CA  ARG A 261      35.821  71.034  35.798  1.00  0.00           C0.      0
ATOM   4011  HA  ARG A 261      35.184  70.493  36.498  1.00  0.00           H0.      0
ATOM   4012  CB  ARG A 261      35.001  72.147  35.177  1.00  0.00           C0.      0
ATOM   4013  HB2 ARG A 261      35.653  72.685  34.489  1.00  0.00           H0.      0
ATOM   4014  HB3 ARG A 261      34.155  71.757  34.611  1.00  0.00           H0.      0
ATOM   4015  CG  ARG A 261      34.520  73.253  36.185  1.00  0.00           C0.      0
ATOM   4016  HG2 ARG A 261      33.946  72.760  36.970  1.00  0.00           H0.      0
ATOM   4017  HG3 ARG A 261      35.356  73.774  36.652  1.00  0.00           H0.      0
ATOM   4018  CD  ARG A 261      33.815  74.358  35.411  1.00  0.00           C0.      0
ATOM   4019  HD2 ARG A 261      33.137  74.021  34.627  1.00  0.00           H0.      0
ATOM   4020  HD3 ARG A 261      33.256  75.087  35.998  1.00  0.00           H0.      0
ATOM   4021  NE  ARG A 261      34.813  75.172  34.669  1.00  0.00           N0.      0
ATOM   4022  HE  ARG A 261      35.798  75.010  34.822  1.00  0.00           H0.      0
ATOM   4023  CZ  ARG A 261      34.527  76.356  34.138  1.00  0.00           C0.      0
ATOM   4024  NH1 ARG A 261      35.446  77.035  33.542  1.00  0.00           N0.      0
ATOM   4025 HH11 ARG A 261      36.371  76.637  33.469  1.00  0.00           H0.      0
ATOM   4026 HH12 ARG A 261      35.398  78.035  33.412  1.00  0.00           H0.      0
ATOM   4027  NH2 ARG A 261      33.355  76.922  34.134  1.00  0.00           N0.      0
ATOM   4028 HH21 ARG A 261      32.602  76.446  34.610  1.00  0.00           H0.      0
ATOM   4029 HH22 ARG A 261      33.145  77.791  33.664  1.00  0.00           H0.      0
ATOM   4030  C   ARG A 261      36.268  69.936  34.765  1.00  0.00           C0.      0
ATOM   4031  O   ARG A 261      36.076  70.017  33.543  1.00  0.00           O0.      0
ATOM   4032  N   CYS A 262      37.127  69.071  35.261  1.00  0.00           N0.      0
ATOM   4033  H   CYS A 262      37.126  69.007  36.269  1.00  0.00           H0.      0
ATOM   4034  CA  CYS A 262      37.658  67.974  34.450  1.00  0.00           C0.      0
ATOM   4035  HA  CYS A 262      38.015  68.516  33.575  1.00  0.00           H0.      0
ATOM   4036  CB  CYS A 262      38.898  67.402  35.228  1.00  0.00           C0.      0
ATOM   4037  HB2 CYS A 262      39.604  68.219  35.378  1.00  0.00           H0.      0
ATOM   4038  HB3 CYS A 262      38.744  67.018  36.236  1.00  0.00           H0.      0
ATOM   4039  SG  CYS A 262      39.713  66.137  34.164  1.00  0.00           S0.      0
ATOM   4040  HG  CYS A 262      40.742  66.859  33.711  1.00  0.00           H0.      0
ATOM   4041  C   CYS A 262      36.623  66.889  34.091  1.00  0.00           C0.      0
ATOM   4042  O   CYS A 262      35.868  66.551  35.015  1.00  0.00           O0.      0
ATOM   4043  N   GLN A 263      36.717  66.185  32.984  1.00  0.00           N0.      0
ATOM   4044  H   GLN A 263      37.367  66.454  32.260  1.00  0.00           H0.      0
ATOM   4045  CA  GLN A 263      35.823  65.119  32.626  1.00  0.00           C0.      0
ATOM   4046  HA  GLN A 263      35.156  64.839  33.441  1.00  0.00           H0.      0
ATOM   4047  CB  GLN A 263      34.908  65.525  31.436  1.00  0.00           C0.      0
ATOM   4048  HB2 GLN A 263      35.521  65.724  30.557  1.00  0.00           H0.      0
ATOM   4049  HB3 GLN A 263      34.175  64.728  31.305  1.00  0.00           H0.      0
ATOM   4050  CG  GLN A 263      34.183  66.777  31.722  1.00  0.00           C0.      0
ATOM   4051  HG2 GLN A 263      33.584  66.617  32.619  1.00  0.00           H0.      0
ATOM   4052  HG3 GLN A 263      34.880  67.595  31.901  1.00  0.00           H0.      0
ATOM   4053  CD  GLN A 263      33.182  67.184  30.572  1.00  0.00           C0.      0
ATOM   4054  OE1 GLN A 263      33.253  66.614  29.495  1.00  0.00           O0.      0
ATOM   4055  NE2 GLN A 263      32.271  68.123  30.803  1.00  0.00           N0.      0
ATOM   4056 HE21 GLN A 263      31.688  68.463  30.051  1.00  0.00           H0.      0
ATOM   4057 HE22 GLN A 263      32.279  68.429  31.766  1.00  0.00           H0.      0
ATOM   4058  C   GLN A 263      36.688  63.922  32.268  1.00  0.00           C0.      0
ATOM   4059  O   GLN A 263      37.685  64.107  31.529  1.00  0.00           O0.      0
ATOM   4060  N   HID A 264      36.337  62.702  32.745  1.00  0.00           N0.      0
ATOM   4061  H   HID A 264      35.460  62.620  33.240  1.00  0.00           H0.      0
ATOM   4062  CA  HID A 264      36.982  61.376  32.443  1.00  0.00           C0.      0
ATOM   4063  HA  HID A 264      37.994  61.402  32.847  1.00  0.00           H0.      0
ATOM   4064  CB  HID A 264      36.443  60.138  33.208  1.00  0.00           C0.      0
ATOM   4065  HB2 HID A 264      37.007  59.278  32.845  1.00  0.00           H0.      0
ATOM   4066  HB3 HID A 264      36.559  60.377  34.265  1.00  0.00           H0.      0
ATOM   4067  CG  HID A 264      35.026  59.866  32.895  1.00  0.00           C0.      0
ATOM   4068  ND1 HID A 264      33.942  60.731  33.061  1.00  0.00           N0.      0
ATOM   4069  HD1 HID A 264      33.880  61.482  33.734  1.00  0.00           H0.      0
ATOM   4070  CE1 HID A 264      32.873  60.270  32.406  1.00  0.00           C0.      0
ATOM   4071  HE1 HID A 264      31.931  60.797  32.355  1.00  0.00           H0.      0
ATOM   4072  NE2 HID A 264      33.242  59.258  31.626  1.00  0.00           N0.      0
ATOM   4073  CD2 HID A 264      34.556  58.968  31.950  1.00  0.00           C0.      0
ATOM   4074  HD2 HID A 264      35.221  58.207  31.568  1.00  0.00           H0.      0
ATOM   4075  C   HID A 264      37.095  60.945  30.938  1.00  0.00           C0.      0
ATOM   4076  O   HID A 264      36.199  61.224  30.240  1.00  0.00           O0.      0
ATOM   4077  N   SER A 265      38.058  60.120  30.621  1.00  0.00           N0.      0
ATOM   4078  H   SER A 265      38.740  60.046  31.362  1.00  0.00           H0.      0
ATOM   4079  CA  SER A 265      38.129  59.263  29.444  1.00  0.00           C0.      0
ATOM   4080  HA  SER A 265      37.165  59.356  28.944  1.00  0.00           H0.      0
ATOM   4081  CB  SER A 265      39.281  59.772  28.532  1.00  0.00           C0.      0
ATOM   4082  HB2 SER A 265      39.147  60.836  28.337  1.00  0.00           H0.      0
ATOM   4083  HB3 SER A 265      40.222  59.561  29.042  1.00  0.00           H0.      0
ATOM   4084  OG  SER A 265      39.433  59.008  27.339  1.00  0.00           O0.      0
ATOM   4085  HG  SER A 265      39.007  59.481  26.620  1.00  0.00           H0.      0
ATOM   4086  C   SER A 265      38.394  57.879  29.987  1.00  0.00           C0.      0
ATOM   4087  O   SER A 265      39.047  57.712  31.022  1.00  0.00           O0.      0
ATOM   4088  N   VAL A 266      37.823  56.834  29.369  1.00  0.00           N0.      0
ATOM   4089  H   VAL A 266      37.352  57.020  28.495  1.00  0.00           H0.      0
ATOM   4090  CA  VAL A 266      37.708  55.529  30.036  1.00  0.00           C0.      0
ATOM   4091  HA  VAL A 266      38.514  55.334  30.744  1.00  0.00           H0.      0
ATOM   4092  CB  VAL A 266      36.402  55.525  30.789  1.00  0.00           C0.      0
ATOM   4093  HB  VAL A 266      36.422  56.366  31.482  1.00  0.00           H0.      0
ATOM   4094  CG1 VAL A 266      35.134  55.767  29.973  1.00  0.00           C0.      0
ATOM   4095 HG11 VAL A 266      34.269  55.918  30.618  1.00  0.00           H0.      0
ATOM   4096 HG12 VAL A 266      35.243  56.743  29.499  1.00  0.00           H0.      0
ATOM   4097 HG13 VAL A 266      34.940  54.952  29.275  1.00  0.00           H0.      0
ATOM   4098  CG2 VAL A 266      36.327  54.362  31.728  1.00  0.00           C0.      0
ATOM   4099 HG21 VAL A 266      37.220  54.351  32.352  1.00  0.00           H0.      0
ATOM   4100 HG22 VAL A 266      35.491  54.467  32.420  1.00  0.00           H0.      0
ATOM   4101 HG23 VAL A 266      36.264  53.417  31.188  1.00  0.00           H0.      0
ATOM   4102  C   VAL A 266      37.791  54.402  29.125  1.00  0.00           C0.      0
ATOM   4103  O   VAL A 266      37.187  54.453  28.063  1.00  0.00           O0.      0
ATOM   4104  N   LEU A 267      38.561  53.316  29.475  1.00  0.00           N0.      0
ATOM   4105  H   LEU A 267      39.112  53.443  30.312  1.00  0.00           H0.      0
ATOM   4106  CA  LEU A 267      38.581  51.974  28.854  1.00  0.00           C0.      0
ATOM   4107  HA  LEU A 267      38.090  51.962  27.881  1.00  0.00           H0.      0
ATOM   4108  CB  LEU A 267      40.040  51.535  28.630  1.00  0.00           C0.      0
ATOM   4109  HB2 LEU A 267      40.572  51.376  29.567  1.00  0.00           H0.      0
ATOM   4110  HB3 LEU A 267      40.162  50.556  28.166  1.00  0.00           H0.      0
ATOM   4111  CG  LEU A 267      40.910  52.456  27.774  1.00  0.00           C0.      0
ATOM   4112  HG  LEU A 267      41.074  53.435  28.225  1.00  0.00           H0.      0
ATOM   4113  CD1 LEU A 267      42.289  51.868  27.679  1.00  0.00           C0.      0
ATOM   4114 HD11 LEU A 267      42.143  50.941  27.124  1.00  0.00           H0.      0
ATOM   4115 HD12 LEU A 267      43.010  52.442  27.098  1.00  0.00           H0.      0
ATOM   4116 HD13 LEU A 267      42.638  51.576  28.670  1.00  0.00           H0.      0
ATOM   4117  CD2 LEU A 267      40.257  52.679  26.389  1.00  0.00           C0.      0
ATOM   4118 HD21 LEU A 267      39.356  53.288  26.467  1.00  0.00           H0.      0
ATOM   4119 HD22 LEU A 267      40.898  53.251  25.719  1.00  0.00           H0.      0
ATOM   4120 HD23 LEU A 267      40.055  51.771  25.820  1.00  0.00           H0.      0
ATOM   4121  C   LEU A 267      37.907  50.978  29.762  1.00  0.00           C0.      0
ATOM   4122  O   LEU A 267      37.567  51.255  30.916  1.00  0.00           O0.      0
ATOM   4123  N   GLY A 268      37.552  49.799  29.185  1.00  0.00           N0.      0
ATOM   4124  H   GLY A 268      37.750  49.633  28.209  1.00  0.00           H0.      0
ATOM   4125  CA  GLY A 268      37.116  48.621  29.960  1.00  0.00           C0.      0
ATOM   4126  HA2 GLY A 268      37.199  48.794  31.033  1.00  0.00           H0.      0
ATOM   4127  HA3 GLY A 268      36.074  48.384  29.746  1.00  0.00           H0.      0
ATOM   4128  C   GLY A 268      37.938  47.398  29.479  1.00  0.00           C0.      0
ATOM   4129  O   GLY A 268      37.885  46.998  28.319  1.00  0.00           O0.      0
ATOM   4130  N   ASP A 269      38.586  46.815  30.461  1.00  0.00           N0.      0
ATOM   4131  H   ASP A 269      38.369  47.049  31.420  1.00  0.00           H0.      0
ATOM   4132  CA  ASP A 269      39.728  45.887  30.321  1.00  0.00           C0.      0
ATOM   4133  HA  ASP A 269      40.185  45.908  31.311  1.00  0.00           H0.      0
ATOM   4134  CB  ASP A 269      39.340  44.415  30.073  1.00  0.00           C0.      0
ATOM   4135  HB2 ASP A 269      38.701  44.297  29.198  1.00  0.00           H0.      0
ATOM   4136  HB3 ASP A 269      40.233  43.822  29.873  1.00  0.00           H0.      0
ATOM   4137  CG  ASP A 269      38.765  43.761  31.351  1.00  0.00           C0.      0
ATOM   4138  OD1 ASP A 269      38.723  42.503  31.380  1.00  0.00           O0.      0
ATOM   4139  OD2 ASP A 269      38.285  44.464  32.197  1.00  0.00           O0.      0
ATOM   4140  C   ASP A 269      40.830  46.372  29.415  1.00  0.00           C0.      0
ATOM   4141  O   ASP A 269      41.351  45.656  28.593  1.00  0.00           O0.      0
ATOM   4142  N   PHE A 270      41.202  47.703  29.441  1.00  0.00           N0.      0
ATOM   4143  H   PHE A 270      40.735  48.372  30.037  1.00  0.00           H0.      0
ATOM   4144  CA  PHE A 270      42.159  48.324  28.473  1.00  0.00           C0.      0
ATOM   4145  HA  PHE A 270      42.173  49.382  28.734  1.00  0.00           H0.      0
ATOM   4146  CB  PHE A 270      43.551  47.773  28.681  1.00  0.00           C0.      0
ATOM   4147  HB2 PHE A 270      43.635  46.710  28.458  1.00  0.00           H0.      0
ATOM   4148  HB3 PHE A 270      44.254  48.330  28.062  1.00  0.00           H0.      0
ATOM   4149  CG  PHE A 270      44.105  47.917  30.093  1.00  0.00           C0.      0
ATOM   4150  CD1 PHE A 270      44.290  46.767  30.894  1.00  0.00           C0.      0
ATOM   4151  HD1 PHE A 270      43.949  45.789  30.587  1.00  0.00           H0.      0
ATOM   4152  CE1 PHE A 270      44.745  46.909  32.238  1.00  0.00           C0.      0
ATOM   4153  HE1 PHE A 270      44.761  46.009  32.835  1.00  0.00           H0.      0
ATOM   4154  CZ  PHE A 270      45.120  48.122  32.787  1.00  0.00           C0.      0
ATOM   4155  HZ  PHE A 270      45.530  48.143  33.786  1.00  0.00           H0.      0
ATOM   4156  CE2 PHE A 270      44.980  49.260  31.953  1.00  0.00           C0.      0
ATOM   4157  HE2 PHE A 270      45.238  50.210  32.397  1.00  0.00           H0.      0
ATOM   4158  CD2 PHE A 270      44.486  49.113  30.628  1.00  0.00           C0.      0
ATOM   4159  HD2 PHE A 270      44.544  49.912  29.903  1.00  0.00           H0.      0
ATOM   4160  C   PHE A 270      41.721  48.261  27.031  1.00  0.00           C0.      0
ATOM   4161  O   PHE A 270      42.489  48.530  26.104  1.00  0.00           O0.      0
ATOM   4162  N   LYS A 271      40.430  48.062  26.707  1.00  0.00           N0.      0
ATOM   4163  H   LYS A 271      39.798  47.926  27.482  1.00  0.00           H0.      0
ATOM   4164  CA  LYS A 271      39.767  48.108  25.389  1.00  0.00           C0.      0
ATOM   4165  HA  LYS A 271      40.555  48.264  24.651  1.00  0.00           H0.      0
ATOM   4166  CB  LYS A 271      39.044  46.739  25.113  1.00  0.00           C0.      0
ATOM   4167  HB2 LYS A 271      38.369  46.631  25.962  1.00  0.00           H0.      0
ATOM   4168  HB3 LYS A 271      38.367  46.678  24.262  1.00  0.00           H0.      0
ATOM   4169  CG  LYS A 271      40.091  45.577  25.087  1.00  0.00           C0.      0
ATOM   4170  HG2 LYS A 271      40.653  45.534  24.154  1.00  0.00           H0.      0
ATOM   4171  HG3 LYS A 271      40.842  45.802  25.844  1.00  0.00           H0.      0
ATOM   4172  CD  LYS A 271      39.406  44.264  25.442  1.00  0.00           C0.      0
ATOM   4173  HD2 LYS A 271      38.811  44.406  26.344  1.00  0.00           H0.      0
ATOM   4174  HD3 LYS A 271      38.854  43.934  24.562  1.00  0.00           H0.      0
ATOM   4175  CE  LYS A 271      40.476  43.217  25.767  1.00  0.00           C0.      0
ATOM   4176  HE2 LYS A 271      40.116  42.193  25.668  1.00  0.00           H0.      0
ATOM   4177  HE3 LYS A 271      41.179  43.273  24.936  1.00  0.00           H0.      0
ATOM   4178  NZ  LYS A 271      41.168  43.415  27.087  1.00  0.00           N0.      0
ATOM   4179  HZ1 LYS A 271      41.095  44.333  27.502  1.00  0.00           H0.      0
ATOM   4180  HZ2 LYS A 271      40.823  42.811  27.818  1.00  0.00           H0.      0
ATOM   4181  HZ3 LYS A 271      42.158  43.228  27.015  1.00  0.00           H0.      0
ATOM   4182  C   LYS A 271      38.726  49.327  25.376  1.00  0.00           C0.      0
ATOM   4183  O   LYS A 271      38.302  49.652  26.479  1.00  0.00           O0.      0
ATOM   4184  N   PRO A 272      38.397  50.003  24.263  1.00  0.00           N0.      0
ATOM   4185  CD  PRO A 272      39.010  49.792  22.954  1.00  0.00           C0.      0
ATOM   4186  HD2 PRO A 272      38.614  48.956  22.377  1.00  0.00           H0.      0
ATOM   4187  HD3 PRO A 272      40.080  49.608  23.051  1.00  0.00           H0.      0
ATOM   4188  CG  PRO A 272      38.776  51.115  22.210  1.00  0.00           C0.      0
ATOM   4189  HG2 PRO A 272      38.756  50.898  21.143  1.00  0.00           H0.      0
ATOM   4190  HG3 PRO A 272      39.577  51.831  22.398  1.00  0.00           H0.      0
ATOM   4191  CB  PRO A 272      37.384  51.543  22.699  1.00  0.00           C0.      0
ATOM   4192  HB2 PRO A 272      36.682  50.793  22.334  1.00  0.00           H0.      0
ATOM   4193  HB3 PRO A 272      37.046  52.556  22.483  1.00  0.00           H0.      0
ATOM   4194  CA  PRO A 272      37.479  51.163  24.142  1.00  0.00           C0.      0
ATOM   4195  HA  PRO A 272      37.819  52.009  24.738  1.00  0.00           H0.      0
ATOM   4196  C   PRO A 272      36.096  50.848  24.718  1.00  0.00           C0.      0
ATOM   4197  O   PRO A 272      35.572  49.773  24.506  1.00  0.00           O0.      0
ATOM   4198  N   TYR A 273      35.442  51.737  25.474  1.00  0.00           N0.      0
ATOM   4199  H   TYR A 273      35.831  52.669  25.476  1.00  0.00           H0.      0
ATOM   4200  CA  TYR A 273      34.116  51.579  26.043  1.00  0.00           C0.      0
ATOM   4201  HA  TYR A 273      33.897  50.517  26.158  1.00  0.00           H0.      0
ATOM   4202  CB  TYR A 273      34.201  52.370  27.392  1.00  0.00           C0.      0
ATOM   4203  HB2 TYR A 273      34.812  51.774  28.069  1.00  0.00           H0.      0
ATOM   4204  HB3 TYR A 273      34.546  53.399  27.293  1.00  0.00           H0.      0
ATOM   4205  CG  TYR A 273      32.912  52.465  28.080  1.00  0.00           C0.      0
ATOM   4206  CD1 TYR A 273      32.287  51.355  28.689  1.00  0.00           C0.      0
ATOM   4207  HD1 TYR A 273      32.698  50.356  28.673  1.00  0.00           H0.      0
ATOM   4208  CE1 TYR A 273      31.122  51.545  29.464  1.00  0.00           C0.      0
ATOM   4209  HE1 TYR A 273      30.666  50.652  29.866  1.00  0.00           H0.      0
ATOM   4210  CZ  TYR A 273      30.478  52.824  29.492  1.00  0.00           C0.      0
ATOM   4211  OH  TYR A 273      29.239  52.996  30.090  1.00  0.00           O0.      0
ATOM   4212  HH  TYR A 273      28.981  52.206  30.570  1.00  0.00           H0.      0
ATOM   4213  CE2 TYR A 273      31.084  53.925  28.815  1.00  0.00           C0.      0
ATOM   4214  HE2 TYR A 273      30.583  54.882  28.840  1.00  0.00           H0.      0
ATOM   4215  CD2 TYR A 273      32.297  53.762  28.091  1.00  0.00           C0.      0
ATOM   4216  HD2 TYR A 273      32.729  54.557  27.501  1.00  0.00           H0.      0
ATOM   4217  C   TYR A 273      32.926  52.263  25.200  1.00  0.00           C0.      0
ATOM   4218  O   TYR A 273      33.062  53.412  24.631  1.00  0.00           O0.      0
ATOM   4219  N   ARG A 274      31.740  51.626  25.250  1.00  0.00           N0.      0
ATOM   4220  H   ARG A 274      31.744  50.794  25.823  1.00  0.00           H0.      0
ATOM   4221  CA  ARG A 274      30.377  52.148  25.030  1.00  0.00           C0.      0
ATOM   4222  HA  ARG A 274      30.379  53.237  24.992  1.00  0.00           H0.      0
ATOM   4223  CB  ARG A 274      29.941  51.622  23.625  1.00  0.00           C0.      0
ATOM   4224  HB2 ARG A 274      30.061  50.546  23.754  1.00  0.00           H0.      0
ATOM   4225  HB3 ARG A 274      28.876  51.840  23.542  1.00  0.00           H0.      0
ATOM   4226  CG  ARG A 274      30.722  52.232  22.397  1.00  0.00           C0.      0
ATOM   4227  HG2 ARG A 274      31.781  52.049  22.576  1.00  0.00           H0.      0
ATOM   4228  HG3 ARG A 274      30.440  51.759  21.456  1.00  0.00           H0.      0
ATOM   4229  CD  ARG A 274      30.422  53.780  22.233  1.00  0.00           C0.      0
ATOM   4230  HD2 ARG A 274      30.923  54.360  23.009  1.00  0.00           H0.      0
ATOM   4231  HD3 ARG A 274      30.949  54.031  21.313  1.00  0.00           H0.      0
ATOM   4232  NE  ARG A 274      29.063  54.267  22.194  1.00  0.00           N0.      0
ATOM   4233  HE  ARG A 274      28.490  53.752  21.540  1.00  0.00           H0.      0
ATOM   4234  CZ  ARG A 274      28.562  55.126  23.012  1.00  0.00           C0.      0
ATOM   4235  NH1 ARG A 274      29.247  56.022  23.688  1.00  0.00           N0.      0
ATOM   4236 HH11 ARG A 274      30.216  56.113  23.418  1.00  0.00           H0.      0
ATOM   4237 HH12 ARG A 274      28.656  56.743  24.077  1.00  0.00           H0.      0
ATOM   4238  NH2 ARG A 274      27.284  55.242  23.145  1.00  0.00           N0.      0
ATOM   4239 HH21 ARG A 274      26.665  54.615  22.653  1.00  0.00           H0.      0
ATOM   4240 HH22 ARG A 274      26.845  55.774  23.883  1.00  0.00           H0.      0
ATOM   4241  C   ARG A 274      29.436  51.497  26.007  1.00  0.00           C0.      0
ATOM   4242  O   ARG A 274      29.724  50.282  26.343  1.00  0.00           O0.      0
ATOM   4243  N   PRO A 275      28.441  52.208  26.580  1.00  0.00           N0.      0
ATOM   4244  CD  PRO A 275      28.103  53.556  26.189  1.00  0.00           C0.      0
ATOM   4245  HD2 PRO A 275      27.496  53.594  25.284  1.00  0.00           H0.      0
ATOM   4246  HD3 PRO A 275      28.968  54.216  26.124  1.00  0.00           H0.      0
ATOM   4247  CG  PRO A 275      27.232  54.018  27.298  1.00  0.00           C0.      0
ATOM   4248  HG2 PRO A 275      26.600  54.879  27.079  1.00  0.00           H0.      0
ATOM   4249  HG3 PRO A 275      27.914  54.319  28.093  1.00  0.00           H0.      0
ATOM   4250  CB  PRO A 275      26.458  52.796  27.775  1.00  0.00           C0.      0
ATOM   4251  HB2 PRO A 275      25.607  52.658  27.107  1.00  0.00           H0.      0
ATOM   4252  HB3 PRO A 275      26.112  52.847  28.808  1.00  0.00           H0.      0
ATOM   4253  CA  PRO A 275      27.409  51.635  27.439  1.00  0.00           C0.      0
ATOM   4254  HA  PRO A 275      27.844  51.318  28.386  1.00  0.00           H0.      0
ATOM   4255  C   PRO A 275      26.677  50.497  26.703  1.00  0.00           C0.      0
ATOM   4256  O   PRO A 275      26.164  50.640  25.574  1.00  0.00           O0.      0
ATOM   4257  N   GLY A 276      26.505  49.356  27.399  1.00  0.00           N0.      0
ATOM   4258  H   GLY A 276      27.055  49.203  28.232  1.00  0.00           H0.      0
ATOM   4259  CA  GLY A 276      25.701  48.238  26.941  1.00  0.00           C0.      0
ATOM   4260  HA2 GLY A 276      25.302  47.658  27.772  1.00  0.00           H0.      0
ATOM   4261  HA3 GLY A 276      24.874  48.694  26.396  1.00  0.00           H0.      0
ATOM   4262  C   GLY A 276      26.367  47.398  25.845  1.00  0.00           C0.      0
ATOM   4263  O   GLY A 276      25.639  46.482  25.356  1.00  0.00           O0.      0
ATOM   4264  N   GLN A 277      27.623  47.615  25.502  1.00  0.00           N0.      0
ATOM   4265  H   GLN A 277      28.126  48.394  25.903  1.00  0.00           H0.      0
ATOM   4266  CA  GLN A 277      28.410  46.915  24.481  1.00  0.00           C0.      0
ATOM   4267  HA  GLN A 277      28.012  47.118  23.487  1.00  0.00           H0.      0
ATOM   4268  CB  GLN A 277      29.870  47.393  24.591  1.00  0.00           C0.      0
ATOM   4269  HB2 GLN A 277      30.363  47.182  23.642  1.00  0.00           H0.      0
ATOM   4270  HB3 GLN A 277      29.840  48.483  24.593  1.00  0.00           H0.      0
ATOM   4271  CG  GLN A 277      30.719  46.861  25.740  1.00  0.00           C0.      0
ATOM   4272  HG2 GLN A 277      30.257  47.018  26.715  1.00  0.00           H0.      0
ATOM   4273  HG3 GLN A 277      30.820  45.798  25.520  1.00  0.00           H0.      0
ATOM   4274  CD  GLN A 277      32.088  47.439  25.726  1.00  0.00           C0.      0
ATOM   4275  OE1 GLN A 277      32.728  47.449  24.705  1.00  0.00           O0.      0
ATOM   4276  NE2 GLN A 277      32.717  47.851  26.801  1.00  0.00           N0.      0
ATOM   4277 HE21 GLN A 277      33.677  48.150  26.697  1.00  0.00           H0.      0
ATOM   4278 HE22 GLN A 277      32.380  47.739  27.746  1.00  0.00           H0.      0
ATOM   4279  C   GLN A 277      28.296  45.371  24.621  1.00  0.00           C0.      0
ATOM   4280  O   GLN A 277      28.098  44.838  25.706  1.00  0.00           O0.      0
ATOM   4281  N   ALA A 278      28.494  44.607  23.535  1.00  0.00           N0.      0
ATOM   4282  H   ALA A 278      29.040  44.929  22.749  1.00  0.00           H0.      0
ATOM   4283  CA  ALA A 278      28.303  43.159  23.575  1.00  0.00           C0.      0
ATOM   4284  HA  ALA A 278      27.329  43.008  24.039  1.00  0.00           H0.      0
ATOM   4285  CB  ALA A 278      28.244  42.527  22.203  1.00  0.00           C0.      0
ATOM   4286  HB1 ALA A 278      28.146  41.448  22.318  1.00  0.00           H0.      0
ATOM   4287  HB2 ALA A 278      27.530  42.928  21.484  1.00  0.00           H0.      0
ATOM   4288  HB3 ALA A 278      29.207  42.646  21.707  1.00  0.00           H0.      0
ATOM   4289  C   ALA A 278      29.369  42.452  24.499  1.00  0.00           C0.      0
ATOM   4290  O   ALA A 278      29.080  41.417  25.111  1.00  0.00           O0.      0
ATOM   4291  N   TYR A 279      30.591  43.007  24.382  1.00  0.00           N0.      0
ATOM   4292  H   TYR A 279      30.583  43.785  23.737  1.00  0.00           H0.      0
ATOM   4293  CA  TYR A 279      31.784  42.621  25.101  1.00  0.00           C0.      0
ATOM   4294  HA  TYR A 279      31.930  41.541  25.088  1.00  0.00           H0.      0
ATOM   4295  CB  TYR A 279      32.919  43.386  24.442  1.00  0.00           C0.      0
ATOM   4296  HB2 TYR A 279      32.951  42.874  23.480  1.00  0.00           H0.      0
ATOM   4297  HB3 TYR A 279      32.647  44.430  24.289  1.00  0.00           H0.      0
ATOM   4298  CG  TYR A 279      34.262  43.217  25.144  1.00  0.00           C0.      0
ATOM   4299  CD1 TYR A 279      34.763  44.244  25.939  1.00  0.00           C0.      0
ATOM   4300  HD1 TYR A 279      34.239  45.188  25.923  1.00  0.00           H0.      0
ATOM   4301  CE1 TYR A 279      35.837  43.997  26.822  1.00  0.00           C0.      0
ATOM   4302  HE1 TYR A 279      36.262  44.665  27.557  1.00  0.00           H0.      0
ATOM   4303  CZ  TYR A 279      36.352  42.696  26.987  1.00  0.00           C0.      0
ATOM   4304  OH  TYR A 279      37.387  42.450  27.825  1.00  0.00           O0.      0
ATOM   4305  HH  TYR A 279      37.619  41.562  27.544  1.00  0.00           H0.      0
ATOM   4306  CE2 TYR A 279      35.788  41.658  26.187  1.00  0.00           C0.      0
ATOM   4307  HE2 TYR A 279      36.131  40.642  26.319  1.00  0.00           H0.      0
ATOM   4308  CD2 TYR A 279      34.756  41.907  25.273  1.00  0.00           C0.      0
ATOM   4309  HD2 TYR A 279      34.422  41.139  24.591  1.00  0.00           H0.      0
ATOM   4310  C   TYR A 279      31.675  42.984  26.645  1.00  0.00           C0.      0
ATOM   4311  O   TYR A 279      30.833  43.762  27.101  1.00  0.00           O0.      0
ATOM   4312  N   VAL A 280      32.430  42.260  27.480  1.00  0.00           N0.      0
ATOM   4313  H   VAL A 280      33.070  41.553  27.147  1.00  0.00           H0.      0
ATOM   4314  CA  VAL A 280      32.269  42.264  28.991  1.00  0.00           C0.      0
ATOM   4315  HA  VAL A 280      31.496  43.000  29.211  1.00  0.00           H0.      0
ATOM   4316  CB  VAL A 280      31.728  40.918  29.457  1.00  0.00           C0.      0
ATOM   4317  HB  VAL A 280      30.776  40.762  28.950  1.00  0.00           H0.      0
ATOM   4318  CG1 VAL A 280      32.637  39.727  29.077  1.00  0.00           C0.      0
ATOM   4319 HG11 VAL A 280      33.411  39.472  29.802  1.00  0.00           H0.      0
ATOM   4320 HG12 VAL A 280      32.038  38.816  29.090  1.00  0.00           H0.      0
ATOM   4321 HG13 VAL A 280      33.170  39.768  28.127  1.00  0.00           H0.      0
ATOM   4322  CG2 VAL A 280      31.407  40.890  30.981  1.00  0.00           C0.      0
ATOM   4323 HG21 VAL A 280      32.287  41.267  31.501  1.00  0.00           H0.      0
ATOM   4324 HG22 VAL A 280      30.602  41.615  31.099  1.00  0.00           H0.      0
ATOM   4325 HG23 VAL A 280      30.987  39.939  31.311  1.00  0.00           H0.      0
ATOM   4326  C   VAL A 280      33.588  42.625  29.697  1.00  0.00           C0.      0
ATOM   4327  O   VAL A 280      34.524  41.829  29.802  1.00  0.00           O0.      0
ATOM   4328  N   PRO A 281      33.747  43.859  30.100  1.00  0.00           N0.      0
ATOM   4329  CD  PRO A 281      33.071  45.117  29.673  1.00  0.00           C0.      0
ATOM   4330  HD2 PRO A 281      31.991  44.967  29.668  1.00  0.00           H0.      0
ATOM   4331  HD3 PRO A 281      33.411  45.305  28.654  1.00  0.00           H0.      0
ATOM   4332  CG  PRO A 281      33.452  46.155  30.684  1.00  0.00           C0.      0
ATOM   4333  HG2 PRO A 281      32.945  45.890  31.611  1.00  0.00           H0.      0
ATOM   4334  HG3 PRO A 281      33.330  47.174  30.318  1.00  0.00           H0.      0
ATOM   4335  CB  PRO A 281      34.955  45.833  30.891  1.00  0.00           C0.      0
ATOM   4336  HB2 PRO A 281      35.246  46.345  31.809  1.00  0.00           H0.      0
ATOM   4337  HB3 PRO A 281      35.595  46.250  30.114  1.00  0.00           H0.      0
ATOM   4338  CA  PRO A 281      34.895  44.236  30.914  1.00  0.00           C0.      0
ATOM   4339  HA  PRO A 281      35.802  43.910  30.405  1.00  0.00           H0.      0
ATOM   4340  C   PRO A 281      34.792  43.764  32.346  1.00  0.00           C0.      0
ATOM   4341  O   PRO A 281      33.719  43.812  32.946  1.00  0.00           O0.      0
ATOM   4342  N   CYS A 282      35.907  43.225  32.886  1.00  0.00           N0.      0
ATOM   4343  H   CYS A 282      36.767  43.456  32.409  1.00  0.00           H0.      0
ATOM   4344  CA  CYS A 282      36.029  42.901  34.317  1.00  0.00           C0.      0
ATOM   4345  HA  CYS A 282      35.130  42.401  34.678  1.00  0.00           H0.      0
ATOM   4346  CB  CYS A 282      37.191  42.007  34.504  1.00  0.00           C0.      0
ATOM   4347  HB2 CYS A 282      37.153  41.194  33.779  1.00  0.00           H0.      0
ATOM   4348  HB3 CYS A 282      38.184  42.427  34.344  1.00  0.00           H0.      0
ATOM   4349  SG  CYS A 282      37.143  41.180  36.142  1.00  0.00           S0.      0
ATOM   4350  HG  CYS A 282      37.640  42.285  36.704  1.00  0.00           H0.      0
ATOM   4351  C   CYS A 282      36.232  44.214  35.117  1.00  0.00           C0.      0
ATOM   4352  O   CYS A 282      35.616  44.439  36.188  1.00  0.00           O0.      0
ATOM   4353  N   TYR A 283      36.984  45.128  34.539  1.00  0.00           N0.      0
ATOM   4354  H   TYR A 283      37.242  45.000  33.571  1.00  0.00           H0.      0
ATOM   4355  CA  TYR A 283      37.365  46.438  35.175  1.00  0.00           C0.      0
ATOM   4356  HA  TYR A 283      36.757  46.657  36.053  1.00  0.00           H0.      0
ATOM   4357  CB  TYR A 283      38.866  46.324  35.600  1.00  0.00           C0.      0
ATOM   4358  HB2 TYR A 283      39.431  46.237  34.672  1.00  0.00           H0.      0
ATOM   4359  HB3 TYR A 283      39.188  47.274  36.027  1.00  0.00           H0.      0
ATOM   4360  CG  TYR A 283      39.334  45.106  36.444  1.00  0.00           C0.      0
ATOM   4361  CD1 TYR A 283      39.893  43.959  35.905  1.00  0.00           C0.      0
ATOM   4362  HD1 TYR A 283      39.999  43.948  34.830  1.00  0.00           H0.      0
ATOM   4363  CE1 TYR A 283      40.320  42.900  36.715  1.00  0.00           C0.      0
ATOM   4364  HE1 TYR A 283      40.732  42.002  36.279  1.00  0.00           H0.      0
ATOM   4365  CZ  TYR A 283      40.179  43.000  38.129  1.00  0.00           C0.      0
ATOM   4366  OH  TYR A 283      40.705  42.071  38.879  1.00  0.00           O0.      0
ATOM   4367  HH  TYR A 283      40.477  42.138  39.809  1.00  0.00           H0.      0
ATOM   4368  CE2 TYR A 283      39.612  44.188  38.659  1.00  0.00           C0.      0
ATOM   4369  HE2 TYR A 283      39.582  44.321  39.730  1.00  0.00           H0.      0
ATOM   4370  CD2 TYR A 283      39.215  45.288  37.839  1.00  0.00           C0.      0
ATOM   4371  HD2 TYR A 283      38.770  46.176  38.263  1.00  0.00           H0.      0
ATOM   4372  C   TYR A 283      37.245  47.616  34.214  1.00  0.00           C0.      0
ATOM   4373  O   TYR A 283      37.594  47.484  33.078  1.00  0.00           O0.      0
ATOM   4374  N   PHE A 284      36.744  48.735  34.697  1.00  0.00           N0.      0
ATOM   4375  H   PHE A 284      36.730  48.675  35.706  1.00  0.00           H0.      0
ATOM   4376  CA  PHE A 284      36.868  50.056  34.018  1.00  0.00           C0.      0
ATOM   4377  HA  PHE A 284      36.837  49.926  32.937  1.00  0.00           H0.      0
ATOM   4378  CB  PHE A 284      35.652  50.970  34.387  1.00  0.00           C0.      0
ATOM   4379  HB2 PHE A 284      35.566  51.057  35.471  1.00  0.00           H0.      0
ATOM   4380  HB3 PHE A 284      35.806  52.002  34.075  1.00  0.00           H0.      0
ATOM   4381  CG  PHE A 284      34.336  50.499  33.846  1.00  0.00           C0.      0
ATOM   4382  CD1 PHE A 284      33.349  49.836  34.674  1.00  0.00           C0.      0
ATOM   4383  HD1 PHE A 284      33.501  49.794  35.742  1.00  0.00           H0.      0
ATOM   4384  CE1 PHE A 284      32.171  49.327  34.149  1.00  0.00           C0.      0
ATOM   4385  HE1 PHE A 284      31.428  48.855  34.775  1.00  0.00           H0.      0
ATOM   4386  CZ  PHE A 284      32.033  49.237  32.705  1.00  0.00           C0.      0
ATOM   4387  HZ  PHE A 284      31.163  48.815  32.223  1.00  0.00           H0.      0
ATOM   4388  CE2 PHE A 284      32.985  49.854  31.922  1.00  0.00           C0.      0
ATOM   4389  HE2 PHE A 284      32.907  49.840  30.845  1.00  0.00           H0.      0
ATOM   4390  CD2 PHE A 284      34.066  50.553  32.442  1.00  0.00           C0.      0
ATOM   4391  HD2 PHE A 284      34.781  51.037  31.793  1.00  0.00           H0.      0
ATOM   4392  C   PHE A 284      38.262  50.650  34.411  1.00  0.00           C0.      0
ATOM   4393  O   PHE A 284      38.649  50.549  35.586  1.00  0.00           O0.      0
ATOM   4394  N   ILE A 285      38.961  51.270  33.495  1.00  0.00           N0.      0
ATOM   4395  H   ILE A 285      38.488  51.481  32.628  1.00  0.00           H0.      0
ATOM   4396  CA  ILE A 285      40.296  51.940  33.755  1.00  0.00           C0.      0
ATOM   4397  HA  ILE A 285      40.509  51.922  34.823  1.00  0.00           H0.      0
ATOM   4398  CB  ILE A 285      41.381  51.092  33.056  1.00  0.00           C0.      0
ATOM   4399  HB  ILE A 285      41.175  51.017  31.989  1.00  0.00           H0.      0
ATOM   4400  CG2 ILE A 285      42.773  51.812  33.217  1.00  0.00           C0.      0
ATOM   4401 HG21 ILE A 285      42.758  52.887  33.041  1.00  0.00           H0.      0
ATOM   4402 HG22 ILE A 285      43.183  51.558  34.195  1.00  0.00           H0.      0
ATOM   4403 HG23 ILE A 285      43.428  51.531  32.392  1.00  0.00           H0.      0
ATOM   4404  CG1 ILE A 285      41.389  49.608  33.709  1.00  0.00           C0.      0
ATOM   4405 HG12 ILE A 285      42.343  49.388  34.188  1.00  0.00           H0.      0
ATOM   4406 HG13 ILE A 285      40.746  49.560  34.588  1.00  0.00           H0.      0
ATOM   4407  CD1 ILE A 285      40.947  48.537  32.734  1.00  0.00           C0.      0
ATOM   4408 HD11 ILE A 285      39.978  48.769  32.292  1.00  0.00           H0.      0
ATOM   4409 HD12 ILE A 285      41.729  48.437  31.982  1.00  0.00           H0.      0
ATOM   4410 HD13 ILE A 285      40.964  47.542  33.178  1.00  0.00           H0.      0
ATOM   4411  C   ILE A 285      40.188  53.377  33.174  1.00  0.00           C0.      0
ATOM   4412  O   ILE A 285      39.721  53.533  32.044  1.00  0.00           O0.      0
ATOM   4413  N   HID A 286      40.416  54.374  33.945  1.00  0.00           N0.      0
ATOM   4414  H   HID A 286      40.792  54.018  34.812  1.00  0.00           H0.      0
ATOM   4415  CA  HID A 286      39.978  55.776  33.755  1.00  0.00           C0.      0
ATOM   4416  HA  HID A 286      39.367  55.762  32.852  1.00  0.00           H0.      0
ATOM   4417  CB  HID A 286      39.273  56.422  34.968  1.00  0.00           C0.      0
ATOM   4418  HB2 HID A 286      40.000  56.657  35.746  1.00  0.00           H0.      0
ATOM   4419  HB3 HID A 286      38.766  57.296  34.560  1.00  0.00           H0.      0
ATOM   4420  CG  HID A 286      38.232  55.525  35.561  1.00  0.00           C0.      0
ATOM   4421  ND1 HID A 286      38.416  54.478  36.412  1.00  0.00           N0.      0
ATOM   4422  HD1 HID A 286      39.331  54.288  36.794  1.00  0.00           H0.      0
ATOM   4423  CE1 HID A 286      37.278  53.801  36.503  1.00  0.00           C0.      0
ATOM   4424  HE1 HID A 286      37.107  52.923  37.108  1.00  0.00           H0.      0
ATOM   4425  NE2 HID A 286      36.321  54.319  35.657  1.00  0.00           N0.      0
ATOM   4426  CD2 HID A 286      36.943  55.441  35.104  1.00  0.00           C0.      0
ATOM   4427  HD2 HID A 286      36.544  56.115  34.361  1.00  0.00           H0.      0
ATOM   4428  C   HID A 286      41.223  56.615  33.610  1.00  0.00           C0.      0
ATOM   4429  O   HID A 286      42.094  56.434  34.428  1.00  0.00           O0.      0
ATOM   4430  N   VAL A 287      41.197  57.572  32.744  1.00  0.00           N0.      0
ATOM   4431  H   VAL A 287      40.360  57.565  32.179  1.00  0.00           H0.      0
ATOM   4432  CA  VAL A 287      42.189  58.579  32.471  1.00  0.00           C0.      0
ATOM   4433  HA  VAL A 287      43.070  58.296  33.048  1.00  0.00           H0.      0
ATOM   4434  CB  VAL A 287      42.559  58.369  30.990  1.00  0.00           C0.      0
ATOM   4435  HB  VAL A 287      41.661  58.543  30.397  1.00  0.00           H0.      0
ATOM   4436  CG1 VAL A 287      43.630  59.364  30.721  1.00  0.00           C0.      0
ATOM   4437 HG11 VAL A 287      44.295  59.481  31.577  1.00  0.00           H0.      0
ATOM   4438 HG12 VAL A 287      44.205  59.025  29.859  1.00  0.00           H0.      0
ATOM   4439 HG13 VAL A 287      43.201  60.337  30.480  1.00  0.00           H0.      0
ATOM   4440  CG2 VAL A 287      43.242  57.017  30.560  1.00  0.00           C0.      0
ATOM   4441 HG21 VAL A 287      44.251  56.859  30.941  1.00  0.00           H0.      0
ATOM   4442 HG22 VAL A 287      42.545  56.216  30.808  1.00  0.00           H0.      0
ATOM   4443 HG23 VAL A 287      43.110  57.034  29.478  1.00  0.00           H0.      0
ATOM   4444  C   VAL A 287      41.741  59.983  32.743  1.00  0.00           C0.      0
ATOM   4445  O   VAL A 287      40.677  60.356  32.248  1.00  0.00           O0.      0
ATOM   4446  N   LEU A 288      42.411  60.802  33.595  1.00  0.00           N0.      0
ATOM   4447  H   LEU A 288      43.150  60.450  34.186  1.00  0.00           H0.      0
ATOM   4448  CA  LEU A 288      42.035  62.180  33.824  1.00  0.00           C0.      0
ATOM   4449  HA  LEU A 288      41.332  62.498  33.054  1.00  0.00           H0.      0
ATOM   4450  CB  LEU A 288      41.394  62.378  35.171  1.00  0.00           C0.      0
ATOM   4451  HB2 LEU A 288      42.074  62.153  35.993  1.00  0.00           H0.      0
ATOM   4452  HB3 LEU A 288      41.145  63.431  35.040  1.00  0.00           H0.      0
ATOM   4453  CG  LEU A 288      40.160  61.523  35.330  1.00  0.00           C0.      0
ATOM   4454  HG  LEU A 288      39.615  61.278  34.419  1.00  0.00           H0.      0
ATOM   4455  CD1 LEU A 288      40.453  60.297  36.146  1.00  0.00           C0.      0
ATOM   4456 HD11 LEU A 288      41.054  59.532  35.654  1.00  0.00           H0.      0
ATOM   4457 HD12 LEU A 288      40.953  60.588  37.070  1.00  0.00           H0.      0
ATOM   4458 HD13 LEU A 288      39.478  59.845  36.328  1.00  0.00           H0.      0
ATOM   4459  CD2 LEU A 288      39.278  62.373  36.207  1.00  0.00           C0.      0
ATOM   4460 HD21 LEU A 288      39.731  62.695  37.144  1.00  0.00           H0.      0
ATOM   4461 HD22 LEU A 288      38.867  63.182  35.602  1.00  0.00           H0.      0
ATOM   4462 HD23 LEU A 288      38.453  61.727  36.505  1.00  0.00           H0.      0
ATOM   4463  C   LEU A 288      43.248  63.051  33.620  1.00  0.00           C0.      0
ATOM   4464  O   LEU A 288      44.349  62.849  34.257  1.00  0.00           O0.      0
ATOM   4465  N   LYS A 289      43.020  64.167  32.926  1.00  0.00           N0.      0
ATOM   4466  H   LYS A 289      42.107  64.391  32.557  1.00  0.00           H0.      0
ATOM   4467  CA  LYS A 289      44.026  65.210  32.791  1.00  0.00           C0.      0
ATOM   4468  HA  LYS A 289      44.955  64.835  33.221  1.00  0.00           H0.      0
ATOM   4469  CB  LYS A 289      44.211  65.626  31.292  1.00  0.00           C0.      0
ATOM   4470  HB2 LYS A 289      43.657  66.539  31.074  1.00  0.00           H0.      0
ATOM   4471  HB3 LYS A 289      45.246  65.870  31.053  1.00  0.00           H0.      0
ATOM   4472  CG  LYS A 289      43.772  64.643  30.182  1.00  0.00           C0.      0
ATOM   4473  HG2 LYS A 289      44.490  63.831  30.299  1.00  0.00           H0.      0
ATOM   4474  HG3 LYS A 289      42.720  64.363  30.218  1.00  0.00           H0.      0
ATOM   4475  CD  LYS A 289      43.948  65.213  28.747  1.00  0.00           C0.      0
ATOM   4476  HD2 LYS A 289      44.898  65.744  28.701  1.00  0.00           H0.      0
ATOM   4477  HD3 LYS A 289      44.052  64.435  27.991  1.00  0.00           H0.      0
ATOM   4478  CE  LYS A 289      42.812  66.177  28.427  1.00  0.00           C0.      0
ATOM   4479  HE2 LYS A 289      41.893  65.617  28.602  1.00  0.00           H0.      0
ATOM   4480  HE3 LYS A 289      42.827  66.949  29.196  1.00  0.00           H0.      0
ATOM   4481  NZ  LYS A 289      42.921  66.612  27.057  1.00  0.00           N0.      0
ATOM   4482  HZ1 LYS A 289      43.839  66.855  26.714  1.00  0.00           H0.      0
ATOM   4483  HZ2 LYS A 289      42.698  65.883  26.395  1.00  0.00           H0.      0
ATOM   4484  HZ3 LYS A 289      42.346  67.419  26.862  1.00  0.00           H0.      0
ATOM   4485  C   LYS A 289      43.694  66.453  33.649  1.00  0.00           C0.      0
ATOM   4486  O   LYS A 289      42.605  67.043  33.531  1.00  0.00           O0.      0
ATOM   4487  N   LYS A 290      44.668  66.991  34.409  1.00  0.00           N0.      0
ATOM   4488  H   LYS A 290      45.625  66.690  34.292  1.00  0.00           H0.      0
ATOM   4489  CA  LYS A 290      44.533  68.162  35.235  1.00  0.00           C0.      0
ATOM   4490  HA  LYS A 290      43.533  68.222  35.665  1.00  0.00           H0.      0
ATOM   4491  CB  LYS A 290      45.601  68.157  36.335  1.00  0.00           C0.      0
ATOM   4492  HB2 LYS A 290      45.824  67.156  36.704  1.00  0.00           H0.      0
ATOM   4493  HB3 LYS A 290      46.544  68.492  35.904  1.00  0.00           H0.      0
ATOM   4494  CG  LYS A 290      45.204  69.082  37.533  1.00  0.00           C0.      0
ATOM   4495  HG2 LYS A 290      45.195  70.140  37.272  1.00  0.00           H0.      0
ATOM   4496  HG3 LYS A 290      44.224  68.901  37.974  1.00  0.00           H0.      0
ATOM   4497  CD  LYS A 290      46.296  68.869  38.632  1.00  0.00           C0.      0
ATOM   4498  HD2 LYS A 290      46.297  67.898  39.127  1.00  0.00           H0.      0
ATOM   4499  HD3 LYS A 290      47.326  69.028  38.314  1.00  0.00           H0.      0
ATOM   4500  CE  LYS A 290      46.181  69.886  39.777  1.00  0.00           C0.      0
ATOM   4501  HE2 LYS A 290      46.120  70.838  39.249  1.00  0.00           H0.      0
ATOM   4502  HE3 LYS A 290      45.293  69.779  40.400  1.00  0.00           H0.      0
ATOM   4503  NZ  LYS A 290      47.368  69.743  40.631  1.00  0.00           N0.      0
ATOM   4504  HZ1 LYS A 290      48.165  69.675  40.014  1.00  0.00           H0.      0
ATOM   4505  HZ2 LYS A 290      47.484  70.490  41.300  1.00  0.00           H0.      0
ATOM   4506  HZ3 LYS A 290      47.298  68.873  41.140  1.00  0.00           H0.      0
ATOM   4507  C   LYS A 290      44.697  69.343  34.282  1.00  0.00           C0.      0
ATOM   4508  O   LYS A 290      45.299  69.206  33.230  1.00  0.00           O0.      0
ATOM   4509  N   THR A 291      44.043  70.411  34.660  1.00  0.00           N0.      0
ATOM   4510  H   THR A 291      43.473  70.396  35.494  1.00  0.00           H0.      0
ATOM   4511  CA  THR A 291      44.141  71.699  33.881  1.00  0.00           C0.      0
ATOM   4512  HA  THR A 291      43.799  71.434  32.880  1.00  0.00           H0.      0
ATOM   4513  CB  THR A 291      43.152  72.746  34.528  1.00  0.00           C0.      0
ATOM   4514  HB  THR A 291      43.148  73.609  33.862  1.00  0.00           H0.      0
ATOM   4515  CG2 THR A 291      41.678  72.445  34.625  1.00  0.00           C0.      0
ATOM   4516 HG21 THR A 291      41.045  73.320  34.774  1.00  0.00           H0.      0
ATOM   4517 HG22 THR A 291      41.372  72.061  33.651  1.00  0.00           H0.      0
ATOM   4518 HG23 THR A 291      41.464  71.772  35.455  1.00  0.00           H0.      0
ATOM   4519  OG1 THR A 291      43.565  73.048  35.851  1.00  0.00           O0.      0
ATOM   4520  HG1 THR A 291      43.871  73.958  35.838  1.00  0.00           H0.      0
ATOM   4521  C   THR A 291      45.604  72.234  33.927  1.00  0.00           C0.      0
ATOM   4522  O   THR A 291      46.413  71.844  34.780  1.00  0.00           O0.      0
ATOM   4523  N   GLY A 292      45.949  73.153  33.042  1.00  0.00           N0.      0
ATOM   4524  H   GLY A 292      45.296  73.250  32.278  1.00  0.00           H0.      0
ATOM   4525  CA  GLY A 292      47.162  73.966  33.113  1.00  0.00           C0.      0
ATOM   4526  HA2 GLY A 292      47.869  73.443  33.757  1.00  0.00           H0.      0
ATOM   4527  HA3 GLY A 292      47.646  74.097  32.145  1.00  0.00           H0.      0
ATOM   4528  C   GLY A 292      46.915  75.296  33.807  1.00  0.00           C0.      0
ATOM   4529  O   GLY A 292      46.721  75.321  35.061  1.00  0.00           O0.      0
ATOM   4530  OXT GLY A 292      46.785  76.279  33.071  1.00  0.00           O0.      0
ATOM   4531  N   ACT A 294      42.612  44.149  43.944  1.00  0.00           N0.      0
ATOM   4532  CA  ACT A 294      41.856  42.863  43.748  1.00  0.00           C0.      0
ATOM   4533  C   ACT A 294      40.659  42.962  42.758  1.00  0.00           C0.      0
ATOM   4534  O   ACT A 294      40.625  42.279  41.749  1.00  0.00           O0.      0
ATOM   4535  CE  ACT A 294      43.766  44.004  44.937  1.00  0.00           C0.      0
ATOM   4536  OXT ACT A 294      39.653  43.508  43.202  1.00  0.00           O0.      0
ATOM   4537  HE1 ACT A 294      43.480  43.970  45.989  1.00  0.00           H0.      0
ATOM   4538  HE2 ACT A 294      44.252  43.040  44.777  1.00  0.00           H0.      0
ATOM   4539  HE3 ACT A 294      44.468  44.836  44.857  1.00  0.00           H0.      0
ATOM   4540  H1  ACT A 294      41.530  42.691  44.775  1.00  0.00           H0.      0
ATOM   4541  H3  ACT A 294      42.550  42.174  43.264  1.00  0.00           H0.      0
ATOM   4542  H01 ACT A 294      42.027  44.964  44.181  1.00  0.00           H0.      0
ATOM   4543  H02 ACT A 294      43.036  44.370  43.031  1.00  0.00           H0.      0
ATOM   4544  CA' SAM A 293      48.928  45.947  42.814  1.00  0.00           C0.      0
ATOM   4545  CB  SAM A 293      47.840  46.046  44.011  1.00  0.00           C0.      0
[truncated: 6,254,513 more chars]
