# Supplementary material for: Computational Investigation of GNMT-Catalyzed Methyl Transfer Reaction: Integrating MD, QM, and ML Approaches
Source: J Comput Chem. Author manuscript; Available in PMC 2026 Jun 29. (PMC13312424; doi:10.1002/jcc.70434)
Supplement: SI-3 [file NIHMS2188582-supplement-SI-3.zip › MD-frame-pdbs/early_stage-Frame_B.pdb]

ATOM      1  N   VAL A   1      12.065 139.870 120.098  1.00  0.00           N  
ATOM      2  CA  VAL A   1      13.218 139.461 119.236  1.00  0.00           C  
ATOM      3  C   VAL A   1      14.071 138.394 119.948  1.00  0.00           C  
ATOM      4  O   VAL A   1      14.217 137.348 119.348  1.00  0.00           O  
ATOM      5  CB  VAL A   1      14.116 140.631 118.986  1.00  0.00           C  
ATOM      6  CG1 VAL A   1      15.305 140.348 118.087  1.00  0.00           C  
ATOM      7  CG2 VAL A   1      13.281 141.730 118.386  1.00  0.00           C  
ATOM      8  HA  VAL A   1      12.785 139.065 118.319  1.00  0.00           H  
ATOM      9  HB  VAL A   1      14.545 140.861 119.960  1.00  0.00           H  
ATOM     10 HG11 VAL A   1      15.024 139.973 117.103  1.00  0.00           H  
ATOM     11 HG12 VAL A   1      15.963 141.206 117.954  1.00  0.00           H  
ATOM     12 HG13 VAL A   1      15.985 139.677 118.613  1.00  0.00           H  
ATOM     13 HG21 VAL A   1      12.617 141.383 117.596  1.00  0.00           H  
ATOM     14 HG22 VAL A   1      12.660 142.144 119.181  1.00  0.00           H  
ATOM     15 HG23 VAL A   1      13.811 142.557 117.914  1.00  0.00           H  
ATOM     16  H1  VAL A   1      12.440 140.198 120.976  1.00  0.00           H  
ATOM     17  H2  VAL A   1      11.448 139.102 120.319  1.00  0.00           H  
ATOM     18  H3  VAL A   1      11.509 140.563 119.616  1.00  0.00           H  
ATOM     19  N   ASP A   2      14.466 138.594 121.238  1.00  0.00           N  
ATOM     20  CA  ASP A   2      15.048 137.551 122.133  1.00  0.00           C  
ATOM     21  C   ASP A   2      16.349 136.981 121.597  1.00  0.00           C  
ATOM     22  O   ASP A   2      17.029 137.661 120.764  1.00  0.00           O  
ATOM     23  CB  ASP A   2      13.992 136.553 122.452  1.00  0.00           C  
ATOM     24  CG  ASP A   2      14.193 135.696 123.719  1.00  0.00           C  
ATOM     25  OD1 ASP A   2      14.966 136.165 124.621  1.00  0.00           O  
ATOM     26  OD2 ASP A   2      13.589 134.632 123.711  1.00  0.00           O1-
ATOM     27  H   ASP A   2      14.015 139.399 121.647  1.00  0.00           H  
ATOM     28  HA  ASP A   2      15.367 138.062 123.041  1.00  0.00           H  
ATOM     29  HB2 ASP A   2      13.048 137.065 122.638  1.00  0.00           H  
ATOM     30  HB3 ASP A   2      13.909 135.851 121.623  1.00  0.00           H  
ATOM     31  N   SER A   3      16.752 135.776 121.887  1.00  0.00           N  
ATOM     32  CA  SER A   3      17.989 135.207 121.393  1.00  0.00           C  
ATOM     33  C   SER A   3      17.757 134.643 120.025  1.00  0.00           C  
ATOM     34  O   SER A   3      16.635 134.463 119.522  1.00  0.00           O  
ATOM     35  CB  SER A   3      18.567 134.222 122.384  1.00  0.00           C  
ATOM     36  OG  SER A   3      17.578 133.167 122.664  1.00  0.00           O  
ATOM     37  H   SER A   3      16.238 135.261 122.589  1.00  0.00           H  
ATOM     38  HA  SER A   3      18.682 136.047 121.347  1.00  0.00           H  
ATOM     39  HB2 SER A   3      19.475 133.729 122.040  1.00  0.00           H  
ATOM     40  HB3 SER A   3      18.799 134.707 123.333  1.00  0.00           H  
ATOM     41  HG  SER A   3      17.170 133.244 123.529  1.00  0.00           H  
ATOM     42  N   VAL A   4      18.859 134.279 119.382  1.00  0.00           N  
ATOM     43  CA  VAL A   4      18.891 133.529 118.129  1.00  0.00           C  
ATOM     44  C   VAL A   4      18.359 132.090 118.322  1.00  0.00           C  
ATOM     45  O   VAL A   4      18.414 131.520 119.382  1.00  0.00           O  
ATOM     46  CB  VAL A   4      20.341 133.547 117.548  1.00  0.00           C  
ATOM     47  CG1 VAL A   4      20.856 134.948 117.270  1.00  0.00           C  
ATOM     48  CG2 VAL A   4      21.343 132.848 118.461  1.00  0.00           C  
ATOM     49  H   VAL A   4      19.769 134.423 119.793  1.00  0.00           H  
ATOM     50  HA  VAL A   4      18.241 134.051 117.427  1.00  0.00           H  
ATOM     51  HB  VAL A   4      20.236 133.042 116.587  1.00  0.00           H  
ATOM     52 HG11 VAL A   4      21.116 135.404 118.225  1.00  0.00           H  
ATOM     53 HG12 VAL A   4      21.734 134.997 116.624  1.00  0.00           H  
ATOM     54 HG13 VAL A   4      20.113 135.569 116.769  1.00  0.00           H  
ATOM     55 HG21 VAL A   4      20.973 132.981 119.476  1.00  0.00           H  
ATOM     56 HG22 VAL A   4      21.282 131.766 118.346  1.00  0.00           H  
ATOM     57 HG23 VAL A   4      22.374 133.204 118.455  1.00  0.00           H  
ATOM     58  N   TYR A   5      17.871 131.543 117.182  1.00  0.00           N  
ATOM     59  CA  TYR A   5      17.346 130.153 117.088  1.00  0.00           C  
ATOM     60  C   TYR A   5      18.433 129.063 117.240  1.00  0.00           C  
ATOM     61  O   TYR A   5      19.555 129.334 116.786  1.00  0.00           O  
ATOM     62  CB  TYR A   5      16.578 129.959 115.797  1.00  0.00           C  
ATOM     63  CG  TYR A   5      16.075 128.549 115.578  1.00  0.00           C  
ATOM     64  CD1 TYR A   5      16.768 127.630 114.703  1.00  0.00           C  
ATOM     65  CD2 TYR A   5      14.861 128.145 116.215  1.00  0.00           C  
ATOM     66  CE1 TYR A   5      16.227 126.351 114.431  1.00  0.00           C  
ATOM     67  CE2 TYR A   5      14.498 126.793 116.139  1.00  0.00           C  
ATOM     68  CZ  TYR A   5      15.172 125.881 115.274  1.00  0.00           C  
ATOM     69  OH  TYR A   5      14.689 124.635 115.044  1.00  0.00           O  
ATOM     70  H   TYR A   5      17.911 132.045 116.307  1.00  0.00           H  
ATOM     71  HA  TYR A   5      16.664 130.061 117.934  1.00  0.00           H  
ATOM     72  HB2 TYR A   5      15.712 130.618 115.720  1.00  0.00           H  
ATOM     73  HB3 TYR A   5      17.261 130.158 114.970  1.00  0.00           H  
ATOM     74  HD1 TYR A   5      17.631 127.980 114.154  1.00  0.00           H  
ATOM     75  HD2 TYR A   5      14.369 128.820 116.899  1.00  0.00           H  
ATOM     76  HE1 TYR A   5      16.614 125.676 113.681  1.00  0.00           H  
ATOM     77  HE2 TYR A   5      13.558 126.525 116.598  1.00  0.00           H  
ATOM     78  HH  TYR A   5      13.881 124.456 115.530  1.00  0.00           H  
ATOM     79  N   ARG A   6      18.110 127.898 117.812  1.00  0.00           N  
ATOM     80  CA  ARG A   6      19.138 126.855 117.958  1.00  0.00           C  
ATOM     81  C   ARG A   6      19.167 126.010 116.701  1.00  0.00           C  
ATOM     82  O   ARG A   6      18.429 125.027 116.517  1.00  0.00           O  
ATOM     83  CB  ARG A   6      18.902 126.070 119.318  1.00  0.00           C  
ATOM     84  CG  ARG A   6      19.460 126.799 120.508  1.00  0.00           C  
ATOM     85  CD  ARG A   6      19.415 125.940 121.794  1.00  0.00           C  
ATOM     86  NE  ARG A   6      19.647 126.770 123.009  1.00  0.00           N  
ATOM     87  CZ  ARG A   6      20.175 126.431 124.223  1.00  0.00           C  
ATOM     88  NH1 ARG A   6      20.179 127.322 125.132  1.00  0.00           N1+
ATOM     89  NH2 ARG A   6      20.656 125.241 124.510  1.00  0.00           N  
ATOM     90  H   ARG A   6      17.158 127.808 118.141  1.00  0.00           H  
ATOM     91  HA  ARG A   6      20.136 127.279 118.069  1.00  0.00           H  
ATOM     92  HB2 ARG A   6      17.852 125.790 119.408  1.00  0.00           H  
ATOM     93  HB3 ARG A   6      19.338 125.071 119.307  1.00  0.00           H  
ATOM     94  HG2 ARG A   6      20.491 127.065 120.273  1.00  0.00           H  
ATOM     95  HG3 ARG A   6      18.956 127.761 120.606  1.00  0.00           H  
ATOM     96  HD2 ARG A   6      18.407 125.539 121.899  1.00  0.00           H  
ATOM     97  HD3 ARG A   6      20.201 125.197 121.662  1.00  0.00           H  
ATOM     98  HE  ARG A   6      19.356 127.732 122.912  1.00  0.00           H  
ATOM     99 HH11 ARG A   6      19.744 128.214 124.947  1.00  0.00           H  
ATOM    100 HH12 ARG A   6      20.356 126.867 126.017  1.00  0.00           H  
ATOM    101 HH21 ARG A   6      20.217 124.443 124.073  1.00  0.00           H  
ATOM    102 HH22 ARG A   6      21.080 125.246 125.427  1.00  0.00           H  
ATOM    103  N   THR A   7      20.080 126.359 115.847  1.00  0.00           N  
ATOM    104  CA  THR A   7      20.277 125.683 114.604  1.00  0.00           C  
ATOM    105  C   THR A   7      20.637 124.160 114.760  1.00  0.00           C  
ATOM    106  O   THR A   7      20.529 123.363 113.830  1.00  0.00           O  
ATOM    107  CB  THR A   7      21.475 126.203 113.806  1.00  0.00           C  
ATOM    108  CG2 THR A   7      21.436 127.680 113.654  1.00  0.00           C  
ATOM    109  OG1 THR A   7      22.761 125.808 114.390  1.00  0.00           O  
ATOM    110  H   THR A   7      20.467 127.276 116.014  1.00  0.00           H  
ATOM    111  HA  THR A   7      19.325 125.724 114.075  1.00  0.00           H  
ATOM    112  HB  THR A   7      21.483 125.765 112.808  1.00  0.00           H  
ATOM    113  HG1 THR A   7      22.872 126.415 115.126  1.00  0.00           H  
ATOM    114 HG21 THR A   7      22.193 127.944 112.915  1.00  0.00           H  
ATOM    115 HG22 THR A   7      20.446 128.031 113.363  1.00  0.00           H  
ATOM    116 HG23 THR A   7      21.796 128.134 114.576  1.00  0.00           H  
ATOM    117  N   ARG A   8      21.043 123.645 115.947  1.00  0.00           N  
ATOM    118  CA  ARG A   8      21.423 122.275 116.307  1.00  0.00           C  
ATOM    119  C   ARG A   8      21.262 121.972 117.862  1.00  0.00           C  
ATOM    120  O   ARG A   8      21.055 122.792 118.686  1.00  0.00           O  
ATOM    121  CB  ARG A   8      22.823 122.019 115.723  1.00  0.00           C  
ATOM    122  CG  ARG A   8      23.879 122.873 116.380  1.00  0.00           C  
ATOM    123  CD  ARG A   8      25.311 122.533 115.882  1.00  0.00           C  
ATOM    124  NE  ARG A   8      26.232 123.019 116.916  1.00  0.00           N  
ATOM    125  CZ  ARG A   8      26.740 124.262 116.919  1.00  0.00           C  
ATOM    126  NH1 ARG A   8      27.432 124.627 117.961  1.00  0.00           N1+
ATOM    127  NH2 ARG A   8      26.589 125.148 115.967  1.00  0.00           N  
ATOM    128  H   ARG A   8      21.219 124.394 116.602  1.00  0.00           H  
ATOM    129  HA  ARG A   8      20.764 121.526 115.870  1.00  0.00           H  
ATOM    130  HB2 ARG A   8      23.170 120.990 115.620  1.00  0.00           H  
ATOM    131  HB3 ARG A   8      22.742 122.282 114.668  1.00  0.00           H  
ATOM    132  HG2 ARG A   8      23.744 123.942 116.211  1.00  0.00           H  
ATOM    133  HG3 ARG A   8      23.887 122.774 117.466  1.00  0.00           H  
ATOM    134  HD2 ARG A   8      25.396 121.447 115.887  1.00  0.00           H  
ATOM    135  HD3 ARG A   8      25.492 122.904 114.873  1.00  0.00           H  
ATOM    136  HE  ARG A   8      26.401 122.432 117.720  1.00  0.00           H  
ATOM    137 HH11 ARG A   8      27.689 123.894 118.607  1.00  0.00           H  
ATOM    138 HH12 ARG A   8      27.827 125.553 118.044  1.00  0.00           H  
ATOM    139 HH21 ARG A   8      26.109 124.983 115.094  1.00  0.00           H  
ATOM    140 HH22 ARG A   8      27.163 125.972 116.074  1.00  0.00           H  
ATOM    141  N   SER A   9      21.670 120.775 118.299  1.00  0.00           N  
ATOM    142  CA  SER A   9      21.669 120.246 119.696  1.00  0.00           C  
ATOM    143  C   SER A   9      22.713 121.100 120.450  1.00  0.00           C  
ATOM    144  O   SER A   9      23.902 121.058 120.136  1.00  0.00           O  
ATOM    145  CB  SER A   9      22.057 118.834 119.815  1.00  0.00           C  
ATOM    146  OG  SER A   9      21.084 117.894 119.302  1.00  0.00           O  
ATOM    147  H   SER A   9      21.927 120.115 117.580  1.00  0.00           H  
ATOM    148  HA  SER A   9      20.661 120.387 120.088  1.00  0.00           H  
ATOM    149  HB2 SER A   9      22.957 118.835 119.200  1.00  0.00           H  
ATOM    150  HB3 SER A   9      22.229 118.544 120.852  1.00  0.00           H  
ATOM    151  HG  SER A   9      21.637 117.127 119.134  1.00  0.00           H  
ATOM    152  N   LEU A  10      22.334 121.773 121.538  1.00  0.00           N  
ATOM    153  CA  LEU A  10      23.173 122.559 122.447  1.00  0.00           C  
ATOM    154  C   LEU A  10      22.778 122.345 123.935  1.00  0.00           C  
ATOM    155  O   LEU A  10      21.704 121.966 124.304  1.00  0.00           O  
ATOM    156  CB  LEU A  10      23.117 124.063 122.116  1.00  0.00           C  
ATOM    157  CG  LEU A  10      24.055 124.436 120.893  1.00  0.00           C  
ATOM    158  CD1 LEU A  10      23.591 125.741 120.326  1.00  0.00           C  
ATOM    159  CD2 LEU A  10      25.561 124.414 121.333  1.00  0.00           C  
ATOM    160  H   LEU A  10      21.368 121.662 121.813  1.00  0.00           H  
ATOM    161  HA  LEU A  10      24.206 122.221 122.346  1.00  0.00           H  
ATOM    162  HB2 LEU A  10      22.132 124.201 121.670  1.00  0.00           H  
ATOM    163  HB3 LEU A  10      23.374 124.655 122.996  1.00  0.00           H  
ATOM    164  HG  LEU A  10      23.979 123.694 120.098  1.00  0.00           H  
ATOM    165 HD11 LEU A  10      23.830 126.505 121.066  1.00  0.00           H  
ATOM    166 HD12 LEU A  10      24.087 125.827 119.359  1.00  0.00           H  
ATOM    167 HD13 LEU A  10      22.531 125.774 120.074  1.00  0.00           H  
ATOM    168 HD21 LEU A  10      26.186 124.835 120.545  1.00  0.00           H  
ATOM    169 HD22 LEU A  10      25.678 124.873 122.316  1.00  0.00           H  
ATOM    170 HD23 LEU A  10      25.926 123.406 121.528  1.00  0.00           H  
ATOM    171  N   GLY A  11      23.732 122.654 124.846  1.00  0.00           N  
ATOM    172  CA  GLY A  11      23.711 121.995 126.249  1.00  0.00           C  
ATOM    173  C   GLY A  11      23.833 120.462 126.129  1.00  0.00           C  
ATOM    174  O   GLY A  11      23.025 119.734 126.691  1.00  0.00           O  
ATOM    175  H   GLY A  11      24.594 123.050 124.497  1.00  0.00           H  
ATOM    176  HA2 GLY A  11      24.629 122.243 126.779  1.00  0.00           H  
ATOM    177  HA3 GLY A  11      22.898 122.334 126.891  1.00  0.00           H  
ATOM    178  N   VAL A  12      24.933 120.125 125.452  1.00  0.00           N  
ATOM    179  CA  VAL A  12      25.453 118.711 125.259  1.00  0.00           C  
ATOM    180  C   VAL A  12      26.917 118.434 125.615  1.00  0.00           C  
ATOM    181  O   VAL A  12      27.754 119.376 125.856  1.00  0.00           O  
ATOM    182  CB  VAL A  12      25.236 118.226 123.780  1.00  0.00           C  
ATOM    183  CG1 VAL A  12      23.725 118.321 123.430  1.00  0.00           C  
ATOM    184  CG2 VAL A  12      25.954 119.113 122.697  1.00  0.00           C  
ATOM    185  H   VAL A  12      25.503 120.911 125.177  1.00  0.00           H  
ATOM    186  HA  VAL A  12      24.862 118.157 125.988  1.00  0.00           H  
ATOM    187  HB  VAL A  12      25.502 117.170 123.801  1.00  0.00           H  
ATOM    188 HG11 VAL A  12      23.334 117.763 122.580  1.00  0.00           H  
ATOM    189 HG12 VAL A  12      23.136 117.946 124.267  1.00  0.00           H  
ATOM    190 HG13 VAL A  12      23.367 119.350 123.438  1.00  0.00           H  
ATOM    191 HG21 VAL A  12      26.031 118.707 121.689  1.00  0.00           H  
ATOM    192 HG22 VAL A  12      25.535 120.117 122.635  1.00  0.00           H  
ATOM    193 HG23 VAL A  12      27.034 119.090 122.841  1.00  0.00           H  
ATOM    194  N   ALA A  13      27.246 117.162 125.962  1.00  0.00           N  
ATOM    195  CA  ALA A  13      28.601 116.802 126.454  1.00  0.00           C  
ATOM    196  C   ALA A  13      29.646 116.812 125.357  1.00  0.00           C  
ATOM    197  O   ALA A  13      29.317 116.677 124.181  1.00  0.00           O  
ATOM    198  CB  ALA A  13      28.356 115.367 127.087  1.00  0.00           C  
ATOM    199  H   ALA A  13      26.601 116.408 125.774  1.00  0.00           H  
ATOM    200  HA  ALA A  13      28.809 117.463 127.295  1.00  0.00           H  
ATOM    201  HB1 ALA A  13      28.215 114.603 126.322  1.00  0.00           H  
ATOM    202  HB2 ALA A  13      29.253 115.227 127.690  1.00  0.00           H  
ATOM    203  HB3 ALA A  13      27.507 115.486 127.760  1.00  0.00           H  
ATOM    204  N   ALA A  14      30.880 117.054 125.809  1.00  0.00           N  
ATOM    205  CA  ALA A  14      31.958 117.378 124.838  1.00  0.00           C  
ATOM    206  C   ALA A  14      32.369 116.152 124.030  1.00  0.00           C  
ATOM    207  O   ALA A  14      32.777 115.119 124.505  1.00  0.00           O  
ATOM    208  CB  ALA A  14      33.144 118.022 125.615  1.00  0.00           C  
ATOM    209  H   ALA A  14      31.049 117.247 126.785  1.00  0.00           H  
ATOM    210  HA  ALA A  14      31.629 118.142 124.134  1.00  0.00           H  
ATOM    211  HB1 ALA A  14      33.848 118.511 124.943  1.00  0.00           H  
ATOM    212  HB2 ALA A  14      32.743 118.815 126.248  1.00  0.00           H  
ATOM    213  HB3 ALA A  14      33.740 117.322 126.200  1.00  0.00           H  
ATOM    214  N   GLU A  15      32.189 116.189 122.742  1.00  0.00           N  
ATOM    215  CA  GLU A  15      32.625 115.101 121.895  1.00  0.00           C  
ATOM    216  C   GLU A  15      34.118 114.738 121.925  1.00  0.00           C  
ATOM    217  O   GLU A  15      35.041 115.587 121.729  1.00  0.00           O  
ATOM    218  CB  GLU A  15      32.174 115.472 120.483  1.00  0.00           C  
ATOM    219  CG  GLU A  15      30.672 115.005 120.387  1.00  0.00           C  
ATOM    220  CD  GLU A  15      29.911 115.964 119.505  1.00  0.00           C  
ATOM    221  OE1 GLU A  15      29.349 115.578 118.434  1.00  0.00           O  
ATOM    222  OE2 GLU A  15      29.939 117.188 119.837  1.00  0.00           O1-
ATOM    223  H   GLU A  15      31.571 116.884 122.350  1.00  0.00           H  
ATOM    224  HA  GLU A  15      32.051 114.207 122.142  1.00  0.00           H  
ATOM    225  HB2 GLU A  15      32.188 116.561 120.444  1.00  0.00           H  
ATOM    226  HB3 GLU A  15      32.776 115.052 119.677  1.00  0.00           H  
ATOM    227  HG2 GLU A  15      30.683 113.968 120.052  1.00  0.00           H  
ATOM    228  HG3 GLU A  15      30.192 115.000 121.366  1.00  0.00           H  
ATOM    229  N   GLY A  16      34.371 113.462 122.115  1.00  0.00           N  
ATOM    230  CA  GLY A  16      35.749 112.965 122.058  1.00  0.00           C  
ATOM    231  C   GLY A  16      36.281 112.677 120.644  1.00  0.00           C  
ATOM    232  O   GLY A  16      37.524 112.507 120.490  1.00  0.00           O  
ATOM    233  H   GLY A  16      33.622 112.878 122.459  1.00  0.00           H  
ATOM    234  HA2 GLY A  16      36.499 113.563 122.576  1.00  0.00           H  
ATOM    235  HA3 GLY A  16      35.676 111.946 122.436  1.00  0.00           H  
ATOM    236  N   ILE A  17      35.428 112.676 119.638  1.00  0.00           N  
ATOM    237  CA  ILE A  17      35.499 111.860 118.386  1.00  0.00           C  
ATOM    238  C   ILE A  17      35.982 110.363 118.581  1.00  0.00           C  
ATOM    239  O   ILE A  17      37.044 110.119 119.027  1.00  0.00           O  
ATOM    240  CB  ILE A  17      36.311 112.685 117.300  1.00  0.00           C  
ATOM    241  CG1 ILE A  17      35.628 114.018 116.908  1.00  0.00           C  
ATOM    242  CG2 ILE A  17      36.653 111.884 116.039  1.00  0.00           C  
ATOM    243  CD1 ILE A  17      34.201 113.905 116.296  1.00  0.00           C  
ATOM    244  H   ILE A  17      34.508 112.670 120.057  1.00  0.00           H  
ATOM    245  HA  ILE A  17      34.474 111.743 118.032  1.00  0.00           H  
ATOM    246  HB  ILE A  17      37.278 112.867 117.767  1.00  0.00           H  
ATOM    247 HG12 ILE A  17      35.597 114.535 117.867  1.00  0.00           H  
ATOM    248 HG13 ILE A  17      36.264 114.411 116.115  1.00  0.00           H  
ATOM    249 HG21 ILE A  17      37.192 112.527 115.342  1.00  0.00           H  
ATOM    250 HG22 ILE A  17      37.427 111.139 116.222  1.00  0.00           H  
ATOM    251 HG23 ILE A  17      35.779 111.356 115.657  1.00  0.00           H  
ATOM    252 HD11 ILE A  17      34.108 112.918 115.845  1.00  0.00           H  
ATOM    253 HD12 ILE A  17      33.512 113.912 117.139  1.00  0.00           H  
ATOM    254 HD13 ILE A  17      34.007 114.728 115.608  1.00  0.00           H  
ATOM    255  N   PRO A  18      35.274 109.358 118.068  1.00  0.00           N  
ATOM    256  CA  PRO A  18      35.631 107.942 118.188  1.00  0.00           C  
ATOM    257  C   PRO A  18      36.956 107.340 117.644  1.00  0.00           C  
ATOM    258  O   PRO A  18      37.239 106.103 117.582  1.00  0.00           O  
ATOM    259  CB  PRO A  18      34.404 107.201 117.613  1.00  0.00           C  
ATOM    260  CG  PRO A  18      33.229 108.174 117.293  1.00  0.00           C  
ATOM    261  CD  PRO A  18      33.928 109.535 117.515  1.00  0.00           C  
ATOM    262  HA  PRO A  18      35.593 107.716 119.254  1.00  0.00           H  
ATOM    263  HB2 PRO A  18      34.688 106.620 116.734  1.00  0.00           H  
ATOM    264  HB3 PRO A  18      34.151 106.404 118.313  1.00  0.00           H  
ATOM    265  HG2 PRO A  18      32.947 108.116 116.242  1.00  0.00           H  
ATOM    266  HG3 PRO A  18      32.397 108.074 117.989  1.00  0.00           H  
ATOM    267  HD2 PRO A  18      33.949 110.215 116.663  1.00  0.00           H  
ATOM    268  HD3 PRO A  18      33.333 109.987 118.308  1.00  0.00           H  
ATOM    269  N   ASP A  19      37.884 108.262 117.286  1.00  0.00           N  
ATOM    270  CA  ASP A  19      39.339 108.024 117.001  1.00  0.00           C  
ATOM    271  C   ASP A  19      40.188 107.754 118.247  1.00  0.00           C  
ATOM    272  O   ASP A  19      41.098 108.561 118.532  1.00  0.00           O  
ATOM    273  CB  ASP A  19      39.864 109.177 116.164  1.00  0.00           C  
ATOM    274  CG  ASP A  19      41.190 109.101 115.400  1.00  0.00           C  
ATOM    275  OD1 ASP A  19      41.532 110.186 114.839  1.00  0.00           O  
ATOM    276  OD2 ASP A  19      41.796 108.030 115.254  1.00  0.00           O1-
ATOM    277  H   ASP A  19      37.529 109.207 117.248  1.00  0.00           H  
ATOM    278  HA  ASP A  19      39.368 107.213 116.274  1.00  0.00           H  
ATOM    279  HB2 ASP A  19      39.071 109.362 115.439  1.00  0.00           H  
ATOM    280  HB3 ASP A  19      39.930 109.981 116.898  1.00  0.00           H  
ATOM    281  N   GLN A  20      39.919 106.709 118.937  1.00  0.00           N  
ATOM    282  CA  GLN A  20      40.677 106.185 120.091  1.00  0.00           C  
ATOM    283  C   GLN A  20      42.102 105.902 119.579  1.00  0.00           C  
ATOM    284  O   GLN A  20      43.091 106.121 120.312  1.00  0.00           O  
ATOM    285  CB  GLN A  20      39.874 105.019 120.669  1.00  0.00           C  
ATOM    286  CG  GLN A  20      38.485 105.395 121.148  1.00  0.00           C  
ATOM    287  CD  GLN A  20      37.759 104.257 121.736  1.00  0.00           C  
ATOM    288  NE2 GLN A  20      36.468 104.456 121.956  1.00  0.00           N  
ATOM    289  OE1 GLN A  20      38.220 103.126 122.007  1.00  0.00           O  
ATOM    290  H   GLN A  20      39.094 106.190 118.675  1.00  0.00           H  
ATOM    291  HA  GLN A  20      40.661 106.942 120.875  1.00  0.00           H  
ATOM    292  HB2 GLN A  20      39.685 104.189 119.988  1.00  0.00           H  
ATOM    293  HB3 GLN A  20      40.436 104.560 121.483  1.00  0.00           H  
ATOM    294  HG2 GLN A  20      38.621 106.197 121.874  1.00  0.00           H  
ATOM    295  HG3 GLN A  20      37.876 105.738 120.312  1.00  0.00           H  
ATOM    296 HE21 GLN A  20      35.977 103.576 122.037  1.00  0.00           H  
ATOM    297 HE22 GLN A  20      36.040 105.361 121.823  1.00  0.00           H  
ATOM    298  N   TYR A  21      42.238 105.558 118.314  1.00  0.00           N  
ATOM    299  CA  TYR A  21      43.383 105.170 117.461  1.00  0.00           C  
ATOM    300  C   TYR A  21      44.381 106.385 117.270  1.00  0.00           C  
ATOM    301  O   TYR A  21      45.354 106.308 116.560  1.00  0.00           O  
ATOM    302  CB  TYR A  21      42.909 104.601 116.136  1.00  0.00           C  
ATOM    303  CG  TYR A  21      41.939 103.491 116.384  1.00  0.00           C  
ATOM    304  CD1 TYR A  21      40.618 103.661 116.126  1.00  0.00           C  
ATOM    305  CD2 TYR A  21      42.404 102.257 116.810  1.00  0.00           C  
ATOM    306  CE1 TYR A  21      39.644 102.642 116.410  1.00  0.00           C  
ATOM    307  CE2 TYR A  21      41.488 101.217 117.061  1.00  0.00           C  
ATOM    308  CZ  TYR A  21      40.074 101.401 116.972  1.00  0.00           C  
ATOM    309  OH  TYR A  21      39.305 100.372 117.322  1.00  0.00           O  
ATOM    310  H   TYR A  21      41.354 105.572 117.825  1.00  0.00           H  
ATOM    311  HA  TYR A  21      43.865 104.305 117.915  1.00  0.00           H  
ATOM    312  HB2 TYR A  21      42.422 105.381 115.550  1.00  0.00           H  
ATOM    313  HB3 TYR A  21      43.844 104.220 115.724  1.00  0.00           H  
ATOM    314  HD1 TYR A  21      40.231 104.603 115.765  1.00  0.00           H  
ATOM    315  HD2 TYR A  21      43.446 102.086 117.035  1.00  0.00           H  
ATOM    316  HE1 TYR A  21      38.592 102.789 116.210  1.00  0.00           H  
ATOM    317  HE2 TYR A  21      41.944 100.311 117.431  1.00  0.00           H  
ATOM    318  HH  TYR A  21      38.431 100.507 116.950  1.00  0.00           H  
ATOM    319  N   ALA A  22      44.121 107.610 117.815  1.00  0.00           N  
ATOM    320  CA  ALA A  22      44.866 108.776 117.416  1.00  0.00           C  
ATOM    321  C   ALA A  22      46.341 108.953 117.961  1.00  0.00           C  
ATOM    322  O   ALA A  22      47.184 109.709 117.466  1.00  0.00           O  
ATOM    323  CB  ALA A  22      44.081 109.974 117.905  1.00  0.00           C  
ATOM    324  H   ALA A  22      43.201 107.933 118.078  1.00  0.00           H  
ATOM    325  HA  ALA A  22      44.830 108.769 116.326  1.00  0.00           H  
ATOM    326  HB1 ALA A  22      43.024 110.012 117.643  1.00  0.00           H  
ATOM    327  HB2 ALA A  22      43.973 109.883 118.986  1.00  0.00           H  
ATOM    328  HB3 ALA A  22      44.509 110.957 117.707  1.00  0.00           H  
ATOM    329  N   ASP A  23      46.586 108.123 119.018  1.00  0.00           N  
ATOM    330  CA  ASP A  23      47.886 107.866 119.568  1.00  0.00           C  
ATOM    331  C   ASP A  23      48.779 107.228 118.497  1.00  0.00           C  
ATOM    332  O   ASP A  23      49.962 107.390 118.587  1.00  0.00           O  
ATOM    333  CB  ASP A  23      47.803 107.146 120.898  1.00  0.00           C  
ATOM    334  CG  ASP A  23      47.435 105.687 120.777  1.00  0.00           C  
ATOM    335  OD1 ASP A  23      46.744 105.277 119.858  1.00  0.00           O  
ATOM    336  OD2 ASP A  23      47.652 104.910 121.720  1.00  0.00           O1-
ATOM    337  H   ASP A  23      45.872 107.543 119.434  1.00  0.00           H  
ATOM    338  HA  ASP A  23      48.399 108.793 119.820  1.00  0.00           H  
ATOM    339  HB2 ASP A  23      48.743 107.258 121.438  1.00  0.00           H  
ATOM    340  HB3 ASP A  23      47.038 107.683 121.458  1.00  0.00           H  
ATOM    341  N   GLY A  24      48.381 106.453 117.521  1.00  0.00           N  
ATOM    342  CA  GLY A  24      49.139 105.751 116.494  1.00  0.00           C  
ATOM    343  C   GLY A  24      49.692 104.404 117.009  1.00  0.00           C  
ATOM    344  O   GLY A  24      50.077 103.576 116.155  1.00  0.00           O  
ATOM    345  H   GLY A  24      47.375 106.512 117.451  1.00  0.00           H  
ATOM    346  HA2 GLY A  24      48.458 105.459 115.695  1.00  0.00           H  
ATOM    347  HA3 GLY A  24      49.946 106.365 116.094  1.00  0.00           H  
ATOM    348  N   GLU A  25      49.759 104.145 118.292  1.00  0.00           N  
ATOM    349  CA  GLU A  25      50.513 102.921 118.868  1.00  0.00           C  
ATOM    350  C   GLU A  25      49.679 101.633 118.780  1.00  0.00           C  
ATOM    351  O   GLU A  25      50.254 100.600 118.665  1.00  0.00           O  
ATOM    352  CB  GLU A  25      50.903 103.123 120.385  1.00  0.00           C  
ATOM    353  CG  GLU A  25      51.628 101.964 121.158  1.00  0.00           C  
ATOM    354  CD  GLU A  25      52.927 101.371 120.454  1.00  0.00           C  
ATOM    355  OE1 GLU A  25      53.351 101.862 119.364  1.00  0.00           O  
ATOM    356  OE2 GLU A  25      53.510 100.332 120.878  1.00  0.00           O1-
ATOM    357  H   GLU A  25      49.507 104.889 118.926  1.00  0.00           H  
ATOM    358  HA  GLU A  25      51.353 102.690 118.213  1.00  0.00           H  
ATOM    359  HB2 GLU A  25      51.562 103.991 120.353  1.00  0.00           H  
ATOM    360  HB3 GLU A  25      49.892 103.316 120.744  1.00  0.00           H  
ATOM    361  HG2 GLU A  25      51.910 102.241 122.174  1.00  0.00           H  
ATOM    362  HG3 GLU A  25      50.909 101.148 121.239  1.00  0.00           H  
ATOM    363  N   ALA A  26      48.398 101.800 118.731  1.00  0.00           N  
ATOM    364  CA  ALA A  26      47.361 100.775 118.452  1.00  0.00           C  
ATOM    365  C   ALA A  26      47.240 100.472 116.989  1.00  0.00           C  
ATOM    366  O   ALA A  26      47.216  99.290 116.643  1.00  0.00           O  
ATOM    367  CB  ALA A  26      46.077 100.976 119.126  1.00  0.00           C  
ATOM    368  H   ALA A  26      48.031 102.738 118.807  1.00  0.00           H  
ATOM    369  HA  ALA A  26      47.865  99.890 118.841  1.00  0.00           H  
ATOM    370  HB1 ALA A  26      45.640 101.869 118.679  1.00  0.00           H  
ATOM    371  HB2 ALA A  26      45.377 100.157 118.962  1.00  0.00           H  
ATOM    372  HB3 ALA A  26      46.283 101.151 120.182  1.00  0.00           H  
ATOM    373  N   ALA A  27      47.127 101.480 116.137  1.00  0.00           N  
ATOM    374  CA  ALA A  27      47.140 101.375 114.709  1.00  0.00           C  
ATOM    375  C   ALA A  27      48.390 100.585 114.207  1.00  0.00           C  
ATOM    376  O   ALA A  27      48.354  99.728 113.318  1.00  0.00           O  
ATOM    377  CB  ALA A  27      47.122 102.862 114.186  1.00  0.00           C  
ATOM    378  H   ALA A  27      47.227 102.393 116.556  1.00  0.00           H  
ATOM    379  HA  ALA A  27      46.257 100.874 114.311  1.00  0.00           H  
ATOM    380  HB1 ALA A  27      47.104 102.704 113.107  1.00  0.00           H  
ATOM    381  HB2 ALA A  27      46.261 103.420 114.552  1.00  0.00           H  
ATOM    382  HB3 ALA A  27      48.028 103.366 114.519  1.00  0.00           H  
ATOM    383  N   ARG A  28      49.518 100.743 114.915  1.00  0.00           N  
ATOM    384  CA  ARG A  28      50.820 100.072 114.513  1.00  0.00           C  
ATOM    385  C   ARG A  28      50.791  98.578 114.869  1.00  0.00           C  
ATOM    386  O   ARG A  28      51.661  97.895 114.393  1.00  0.00           O  
ATOM    387  CB  ARG A  28      51.924 100.839 115.235  1.00  0.00           C  
ATOM    388  CG  ARG A  28      53.326 100.510 114.785  1.00  0.00           C  
ATOM    389  CD  ARG A  28      54.302 101.261 115.669  1.00  0.00           C  
ATOM    390  NE  ARG A  28      54.319 100.748 117.046  1.00  0.00           N  
ATOM    391  CZ  ARG A  28      55.053  99.706 117.413  1.00  0.00           C  
ATOM    392  NH1 ARG A  28      55.766  99.041 116.547  1.00  0.00           N1+
ATOM    393  NH2 ARG A  28      55.057  99.300 118.648  1.00  0.00           N  
ATOM    394  H   ARG A  28      49.505 101.375 115.703  1.00  0.00           H  
ATOM    395  HA  ARG A  28      50.953 100.235 113.444  1.00  0.00           H  
ATOM    396  HB2 ARG A  28      51.805 101.915 115.106  1.00  0.00           H  
ATOM    397  HB3 ARG A  28      51.872 100.779 116.323  1.00  0.00           H  
ATOM    398  HG2 ARG A  28      53.547  99.443 114.839  1.00  0.00           H  
ATOM    399  HG3 ARG A  28      53.409 100.817 113.742  1.00  0.00           H  
ATOM    400  HD2 ARG A  28      55.246 101.139 115.140  1.00  0.00           H  
ATOM    401  HD3 ARG A  28      54.087 102.330 115.694  1.00  0.00           H  
ATOM    402  HE  ARG A  28      53.675 101.112 117.734  1.00  0.00           H  
ATOM    403 HH11 ARG A  28      55.716  99.190 115.549  1.00  0.00           H  
ATOM    404 HH12 ARG A  28      56.401  98.398 116.998  1.00  0.00           H  
ATOM    405 HH21 ARG A  28      54.488  99.793 119.319  1.00  0.00           H  
ATOM    406 HH22 ARG A  28      55.673  98.598 119.034  1.00  0.00           H  
ATOM    407  N   VAL A  29      49.868  98.028 115.728  1.00  0.00           N  
ATOM    408  CA  VAL A  29      49.821  96.635 116.194  1.00  0.00           C  
ATOM    409  C   VAL A  29      48.610  95.910 115.835  1.00  0.00           C  
ATOM    410  O   VAL A  29      48.481  94.660 115.972  1.00  0.00           O  
ATOM    411  CB  VAL A  29      50.148  96.641 117.708  1.00  0.00           C  
ATOM    412  CG1 VAL A  29      51.600  97.147 117.935  1.00  0.00           C  
ATOM    413  CG2 VAL A  29      49.095  97.251 118.577  1.00  0.00           C  
ATOM    414  H   VAL A  29      49.286  98.739 116.147  1.00  0.00           H  
ATOM    415  HA  VAL A  29      50.604  96.098 115.658  1.00  0.00           H  
ATOM    416  HB  VAL A  29      50.157  95.615 118.076  1.00  0.00           H  
ATOM    417 HG11 VAL A  29      52.405  96.544 117.516  1.00  0.00           H  
ATOM    418 HG12 VAL A  29      51.684  98.184 117.609  1.00  0.00           H  
ATOM    419 HG13 VAL A  29      51.809  97.002 118.995  1.00  0.00           H  
ATOM    420 HG21 VAL A  29      49.208  98.333 118.642  1.00  0.00           H  
ATOM    421 HG22 VAL A  29      48.118  96.926 118.221  1.00  0.00           H  
ATOM    422 HG23 VAL A  29      49.199  96.985 119.630  1.00  0.00           H  
ATOM    423  N   TRP A  30      47.543  96.566 115.280  1.00  0.00           N  
ATOM    424  CA  TRP A  30      46.160  96.020 114.870  1.00  0.00           C  
ATOM    425  C   TRP A  30      46.267  94.788 113.944  1.00  0.00           C  
ATOM    426  O   TRP A  30      45.460  93.860 114.031  1.00  0.00           O  
ATOM    427  CB  TRP A  30      45.409  97.127 114.088  1.00  0.00           C  
ATOM    428  CG  TRP A  30      43.969  97.037 113.847  1.00  0.00           C  
ATOM    429  CD1 TRP A  30      43.294  96.698 112.709  1.00  0.00           C  
ATOM    430  CD2 TRP A  30      43.010  97.231 114.922  1.00  0.00           C  
ATOM    431  CE2 TRP A  30      41.680  96.931 114.341  1.00  0.00           C  
ATOM    432  CE3 TRP A  30      43.097  97.565 116.226  1.00  0.00           C  
ATOM    433  NE1 TRP A  30      41.946  96.641 113.049  1.00  0.00           N  
ATOM    434  CZ2 TRP A  30      40.490  96.954 115.080  1.00  0.00           C  
ATOM    435  CZ3 TRP A  30      41.903  97.529 117.002  1.00  0.00           C  
ATOM    436  CH2 TRP A  30      40.663  97.277 116.436  1.00  0.00           C  
ATOM    437  H   TRP A  30      47.712  97.541 115.082  1.00  0.00           H  
ATOM    438  HA  TRP A  30      45.625  95.933 115.815  1.00  0.00           H  
ATOM    439  HB2 TRP A  30      45.548  97.954 114.785  1.00  0.00           H  
ATOM    440  HB3 TRP A  30      45.959  97.294 113.162  1.00  0.00           H  
ATOM    441  HD1 TRP A  30      43.738  96.547 111.737  1.00  0.00           H  
ATOM    442  HE1 TRP A  30      41.296  96.211 112.407  1.00  0.00           H  
ATOM    443  HE3 TRP A  30      44.043  97.693 116.731  1.00  0.00           H  
ATOM    444  HZ2 TRP A  30      39.559  96.720 114.583  1.00  0.00           H  
ATOM    445  HZ3 TRP A  30      42.043  97.838 118.027  1.00  0.00           H  
ATOM    446  HH2 TRP A  30      39.791  97.406 117.060  1.00  0.00           H  
ATOM    447  N   GLN A  31      47.326  94.699 113.188  1.00  0.00           N  
ATOM    448  CA  GLN A  31      47.590  93.522 112.305  1.00  0.00           C  
ATOM    449  C   GLN A  31      47.905  92.221 113.154  1.00  0.00           C  
ATOM    450  O   GLN A  31      47.484  91.065 112.827  1.00  0.00           O  
ATOM    451  CB  GLN A  31      48.798  93.812 111.367  1.00  0.00           C  
ATOM    452  CG  GLN A  31      50.220  93.808 111.970  1.00  0.00           C  
ATOM    453  CD  GLN A  31      50.692  95.008 112.676  1.00  0.00           C  
ATOM    454  NE2 GLN A  31      51.947  95.150 113.014  1.00  0.00           N  
ATOM    455  OE1 GLN A  31      49.814  95.754 113.113  1.00  0.00           O  
ATOM    456  H   GLN A  31      48.031  95.419 113.248  1.00  0.00           H  
ATOM    457  HA  GLN A  31      46.632  93.388 111.802  1.00  0.00           H  
ATOM    458  HB2 GLN A  31      48.783  93.024 110.614  1.00  0.00           H  
ATOM    459  HB3 GLN A  31      48.743  94.762 110.836  1.00  0.00           H  
ATOM    460  HG2 GLN A  31      50.384  92.963 112.637  1.00  0.00           H  
ATOM    461  HG3 GLN A  31      50.866  93.534 111.135  1.00  0.00           H  
ATOM    462 HE21 GLN A  31      52.296  96.061 113.273  1.00  0.00           H  
ATOM    463 HE22 GLN A  31      52.580  94.405 112.762  1.00  0.00           H  
ATOM    464  N   LEU A  32      48.548  92.407 114.300  1.00  0.00           N  
ATOM    465  CA  LEU A  32      48.813  91.288 115.201  1.00  0.00           C  
ATOM    466  C   LEU A  32      47.537  90.924 115.976  1.00  0.00           C  
ATOM    467  O   LEU A  32      47.440  89.839 116.552  1.00  0.00           O  
ATOM    468  CB  LEU A  32      49.887  91.688 116.250  1.00  0.00           C  
ATOM    469  CG  LEU A  32      51.244  92.325 115.657  1.00  0.00           C  
ATOM    470  CD1 LEU A  32      52.078  92.910 116.772  1.00  0.00           C  
ATOM    471  CD2 LEU A  32      51.988  91.239 114.922  1.00  0.00           C  
ATOM    472  H   LEU A  32      48.750  93.330 114.657  1.00  0.00           H  
ATOM    473  HA  LEU A  32      49.044  90.392 114.624  1.00  0.00           H  
ATOM    474  HB2 LEU A  32      49.575  92.409 117.006  1.00  0.00           H  
ATOM    475  HB3 LEU A  32      50.142  90.775 116.788  1.00  0.00           H  
ATOM    476  HG  LEU A  32      51.060  93.047 114.862  1.00  0.00           H  
ATOM    477 HD11 LEU A  32      52.474  92.158 117.453  1.00  0.00           H  
ATOM    478 HD12 LEU A  32      52.854  93.588 116.416  1.00  0.00           H  
ATOM    479 HD13 LEU A  32      51.421  93.509 117.403  1.00  0.00           H  
ATOM    480 HD21 LEU A  32      51.601  91.225 113.904  1.00  0.00           H  
ATOM    481 HD22 LEU A  32      53.010  91.574 114.742  1.00  0.00           H  
ATOM    482 HD23 LEU A  32      51.999  90.242 115.365  1.00  0.00           H  
ATOM    483  N   TYR A  33      46.619  91.894 116.130  1.00  0.00           N  
ATOM    484  CA  TYR A  33      45.338  91.775 116.895  1.00  0.00           C  
ATOM    485  C   TYR A  33      44.291  91.083 116.005  1.00  0.00           C  
ATOM    486  O   TYR A  33      43.406  90.297 116.501  1.00  0.00           O  
ATOM    487  CB  TYR A  33      44.798  93.132 117.349  1.00  0.00           C  
ATOM    488  CG  TYR A  33      43.405  93.062 118.061  1.00  0.00           C  
ATOM    489  CD1 TYR A  33      42.286  93.653 117.500  1.00  0.00           C  
ATOM    490  CD2 TYR A  33      43.268  92.279 119.257  1.00  0.00           C  
ATOM    491  CE1 TYR A  33      41.000  93.403 118.003  1.00  0.00           C  
ATOM    492  CE2 TYR A  33      42.000  91.937 119.656  1.00  0.00           C  
ATOM    493  CZ  TYR A  33      40.857  92.522 119.109  1.00  0.00           C  
ATOM    494  OH  TYR A  33      39.677  92.194 119.733  1.00  0.00           O  
ATOM    495  H   TYR A  33      46.871  92.772 115.697  1.00  0.00           H  
ATOM    496  HA  TYR A  33      45.518  91.124 117.750  1.00  0.00           H  
ATOM    497  HB2 TYR A  33      45.506  93.687 117.963  1.00  0.00           H  
ATOM    498  HB3 TYR A  33      44.542  93.636 116.417  1.00  0.00           H  
ATOM    499  HD1 TYR A  33      42.344  94.241 116.597  1.00  0.00           H  
ATOM    500  HD2 TYR A  33      44.116  91.778 119.702  1.00  0.00           H  
ATOM    501  HE1 TYR A  33      40.206  94.024 117.612  1.00  0.00           H  
ATOM    502  HE2 TYR A  33      41.901  91.284 120.511  1.00  0.00           H  
ATOM    503  HH  TYR A  33      39.040  92.896 119.586  1.00  0.00           H  
ATOM    504  N   ILE A  34      44.481  91.175 114.668  1.00  0.00           N  
ATOM    505  CA  ILE A  34      43.862  90.300 113.615  1.00  0.00           C  
ATOM    506  C   ILE A  34      44.453  88.874 113.485  1.00  0.00           C  
ATOM    507  O   ILE A  34      43.692  87.961 113.190  1.00  0.00           O  
ATOM    508  CB  ILE A  34      43.956  91.046 112.276  1.00  0.00           C  
ATOM    509  CG1 ILE A  34      43.018  92.264 112.353  1.00  0.00           C  
ATOM    510  CG2 ILE A  34      43.652  90.121 111.066  1.00  0.00           C  
ATOM    511  CD1 ILE A  34      43.397  93.358 111.297  1.00  0.00           C  
ATOM    512  H   ILE A  34      45.133  91.895 114.391  1.00  0.00           H  
ATOM    513  HA  ILE A  34      42.853  90.098 113.977  1.00  0.00           H  
ATOM    514  HB  ILE A  34      45.002  91.324 112.148  1.00  0.00           H  
ATOM    515 HG12 ILE A  34      41.983  91.969 112.186  1.00  0.00           H  
ATOM    516 HG13 ILE A  34      43.088  92.760 113.322  1.00  0.00           H  
ATOM    517 HG21 ILE A  34      42.671  89.645 111.073  1.00  0.00           H  
ATOM    518 HG22 ILE A  34      43.715  90.679 110.131  1.00  0.00           H  
ATOM    519 HG23 ILE A  34      44.386  89.322 110.960  1.00  0.00           H  
ATOM    520 HD11 ILE A  34      44.424  93.704 111.402  1.00  0.00           H  
ATOM    521 HD12 ILE A  34      43.244  93.003 110.277  1.00  0.00           H  
ATOM    522 HD13 ILE A  34      42.904  94.311 111.482  1.00  0.00           H  
ATOM    523  N   GLY A  35      45.712  88.649 113.817  1.00  0.00           N  
ATOM    524  CA  GLY A  35      46.399  87.379 113.556  1.00  0.00           C  
ATOM    525  C   GLY A  35      46.813  87.308 112.110  1.00  0.00           C  
ATOM    526  O   GLY A  35      47.041  88.318 111.467  1.00  0.00           O  
ATOM    527  H   GLY A  35      46.416  89.373 113.857  1.00  0.00           H  
ATOM    528  HA2 GLY A  35      47.287  87.255 114.175  1.00  0.00           H  
ATOM    529  HA3 GLY A  35      45.834  86.486 113.825  1.00  0.00           H  
ATOM    530  N   ASP A  36      47.011  86.113 111.599  1.00  0.00           N  
ATOM    531  CA  ASP A  36      47.254  85.819 110.185  1.00  0.00           C  
ATOM    532  C   ASP A  36      45.937  86.174 109.362  1.00  0.00           C  
ATOM    533  O   ASP A  36      44.880  85.598 109.659  1.00  0.00           O  
ATOM    534  CB  ASP A  36      47.649  84.377 110.091  1.00  0.00           C  
ATOM    535  CG  ASP A  36      47.904  83.949 108.656  1.00  0.00           C  
ATOM    536  OD1 ASP A  36      47.453  84.714 107.730  1.00  0.00           O  
ATOM    537  OD2 ASP A  36      48.388  82.822 108.341  1.00  0.00           O1-
ATOM    538  H   ASP A  36      46.802  85.264 112.105  1.00  0.00           H  
ATOM    539  HA  ASP A  36      48.104  86.411 109.845  1.00  0.00           H  
ATOM    540  HB2 ASP A  36      48.601  84.189 110.587  1.00  0.00           H  
ATOM    541  HB3 ASP A  36      46.868  83.749 110.520  1.00  0.00           H  
ATOM    542  N   THR A  37      46.054  87.128 108.420  1.00  0.00           N  
ATOM    543  CA  THR A  37      44.881  87.475 107.551  1.00  0.00           C  
ATOM    544  C   THR A  37      44.271  86.421 106.752  1.00  0.00           C  
ATOM    545  O   THR A  37      43.057  86.448 106.494  1.00  0.00           O  
ATOM    546  CB  THR A  37      45.330  88.505 106.505  1.00  0.00           C  
ATOM    547  CG2 THR A  37      44.289  89.314 105.771  1.00  0.00           C  
ATOM    548  OG1 THR A  37      46.049  89.519 107.127  1.00  0.00           O  
ATOM    549  H   THR A  37      46.880  87.702 108.326  1.00  0.00           H  
ATOM    550  HA  THR A  37      44.090  87.920 108.155  1.00  0.00           H  
ATOM    551  HB  THR A  37      45.984  88.116 105.723  1.00  0.00           H  
ATOM    552  HG1 THR A  37      45.461  90.237 107.371  1.00  0.00           H  
ATOM    553 HG21 THR A  37      43.845  88.796 104.921  1.00  0.00           H  
ATOM    554 HG22 THR A  37      43.591  89.787 106.461  1.00  0.00           H  
ATOM    555 HG23 THR A  37      44.773  90.185 105.328  1.00  0.00           H  
ATOM    556  N   ARG A  38      44.914  85.251 106.482  1.00  0.00           N  
ATOM    557  CA  ARG A  38      44.314  84.112 105.801  1.00  0.00           C  
ATOM    558  C   ARG A  38      43.327  83.439 106.701  1.00  0.00           C  
ATOM    559  O   ARG A  38      42.261  82.969 106.305  1.00  0.00           O  
ATOM    560  CB  ARG A  38      45.359  83.153 105.444  1.00  0.00           C  
ATOM    561  CG  ARG A  38      46.335  83.793 104.445  1.00  0.00           C  
ATOM    562  CD  ARG A  38      47.547  82.886 104.251  1.00  0.00           C  
ATOM    563  NE  ARG A  38      48.398  82.939 105.466  1.00  0.00           N  
ATOM    564  CZ  ARG A  38      49.661  82.538 105.414  1.00  0.00           C  
ATOM    565  NH1 ARG A  38      50.228  82.293 104.222  1.00  0.00           N1+
ATOM    566  NH2 ARG A  38      50.296  82.267 106.471  1.00  0.00           N  
ATOM    567  H   ARG A  38      45.861  85.062 106.784  1.00  0.00           H  
ATOM    568  HA  ARG A  38      43.873  84.381 104.841  1.00  0.00           H  
ATOM    569  HB2 ARG A  38      45.817  82.766 106.354  1.00  0.00           H  
ATOM    570  HB3 ARG A  38      44.907  82.286 104.962  1.00  0.00           H  
ATOM    571  HG2 ARG A  38      45.816  84.036 103.517  1.00  0.00           H  
ATOM    572  HG3 ARG A  38      46.737  84.763 104.739  1.00  0.00           H  
ATOM    573  HD2 ARG A  38      47.275  81.868 103.971  1.00  0.00           H  
ATOM    574  HD3 ARG A  38      48.134  83.222 103.398  1.00  0.00           H  
ATOM    575  HE  ARG A  38      48.002  83.315 106.315  1.00  0.00           H  
ATOM    576 HH11 ARG A  38      49.672  82.426 103.389  1.00  0.00           H  
ATOM    577 HH12 ARG A  38      51.184  81.971 104.195  1.00  0.00           H  
ATOM    578 HH21 ARG A  38      49.830  82.335 107.365  1.00  0.00           H  
ATOM    579 HH22 ARG A  38      51.076  81.643 106.319  1.00  0.00           H  
ATOM    580  N   SER A  39      43.670  83.188 107.993  1.00  0.00           N  
ATOM    581  CA  SER A  39      42.780  82.603 109.009  1.00  0.00           C  
ATOM    582  C   SER A  39      41.468  83.429 109.193  1.00  0.00           C  
ATOM    583  O   SER A  39      40.407  82.925 109.337  1.00  0.00           O  
ATOM    584  CB  SER A  39      43.562  82.454 110.325  1.00  0.00           C  
ATOM    585  OG  SER A  39      42.676  82.124 111.462  1.00  0.00           O  
ATOM    586  H   SER A  39      44.643  83.413 108.148  1.00  0.00           H  
ATOM    587  HA  SER A  39      42.401  81.649 108.643  1.00  0.00           H  
ATOM    588  HB2 SER A  39      44.331  81.694 110.172  1.00  0.00           H  
ATOM    589  HB3 SER A  39      44.044  83.395 110.591  1.00  0.00           H  
ATOM    590  HG  SER A  39      43.160  82.227 112.285  1.00  0.00           H  
ATOM    591  N   ARG A  40      41.574  84.747 109.064  1.00  0.00           N  
ATOM    592  CA  ARG A  40      40.407  85.664 109.048  1.00  0.00           C  
ATOM    593  C   ARG A  40      39.623  85.436 107.745  1.00  0.00           C  
ATOM    594  O   ARG A  40      38.401  85.201 107.708  1.00  0.00           O  
ATOM    595  CB  ARG A  40      40.820  87.103 109.242  1.00  0.00           C  
ATOM    596  CG  ARG A  40      39.529  87.941 109.407  1.00  0.00           C  
ATOM    597  CD  ARG A  40      39.897  89.469 109.584  1.00  0.00           C  
ATOM    598  NE  ARG A  40      38.769  90.347 109.581  1.00  0.00           N  
ATOM    599  CZ  ARG A  40      38.595  91.379 110.362  1.00  0.00           C  
ATOM    600  NH1 ARG A  40      39.220  91.694 111.392  1.00  0.00           N1+
ATOM    601  NH2 ARG A  40      37.674  92.270 110.052  1.00  0.00           N  
ATOM    602  H   ARG A  40      42.504  85.136 109.012  1.00  0.00           H  
ATOM    603  HA  ARG A  40      39.675  85.463 109.831  1.00  0.00           H  
ATOM    604  HB2 ARG A  40      41.493  87.286 110.079  1.00  0.00           H  
ATOM    605  HB3 ARG A  40      41.325  87.501 108.362  1.00  0.00           H  
ATOM    606  HG2 ARG A  40      38.940  87.908 108.490  1.00  0.00           H  
ATOM    607  HG3 ARG A  40      38.952  87.613 110.272  1.00  0.00           H  
ATOM    608  HD2 ARG A  40      40.486  89.647 110.484  1.00  0.00           H  
ATOM    609  HD3 ARG A  40      40.535  89.685 108.726  1.00  0.00           H  
ATOM    610  HE  ARG A  40      38.189  90.257 108.759  1.00  0.00           H  
ATOM    611 HH11 ARG A  40      39.606  90.929 111.926  1.00  0.00           H  
ATOM    612 HH12 ARG A  40      38.951  92.561 111.836  1.00  0.00           H  
ATOM    613 HH21 ARG A  40      36.976  92.252 109.322  1.00  0.00           H  
ATOM    614 HH22 ARG A  40      37.622  93.135 110.570  1.00  0.00           H  
ATOM    615  N   THR A  41      40.403  85.307 106.710  1.00  0.00           N  
ATOM    616  CA  THR A  41      39.851  85.032 105.344  1.00  0.00           C  
ATOM    617  C   THR A  41      39.264  83.646 105.093  1.00  0.00           C  
ATOM    618  O   THR A  41      38.511  83.396 104.157  1.00  0.00           O  
ATOM    619  CB  THR A  41      40.954  85.444 104.371  1.00  0.00           C  
ATOM    620  CG2 THR A  41      40.436  85.376 102.941  1.00  0.00           C  
ATOM    621  OG1 THR A  41      41.256  86.787 104.513  1.00  0.00           O  
ATOM    622  H   THR A  41      41.386  85.494 106.847  1.00  0.00           H  
ATOM    623  HA  THR A  41      38.989  85.676 105.170  1.00  0.00           H  
ATOM    624  HB  THR A  41      41.827  84.814 104.535  1.00  0.00           H  
ATOM    625  HG1 THR A  41      42.023  86.853 105.087  1.00  0.00           H  
ATOM    626 HG21 THR A  41      41.121  85.726 102.169  1.00  0.00           H  
ATOM    627 HG22 THR A  41      40.322  84.333 102.643  1.00  0.00           H  
ATOM    628 HG23 THR A  41      39.528  85.972 102.846  1.00  0.00           H  
ATOM    629  N   ALA A  42      39.388  82.788 106.146  1.00  0.00           N  
ATOM    630  CA  ALA A  42      38.761  81.494 106.257  1.00  0.00           C  
ATOM    631  C   ALA A  42      37.268  81.556 106.770  1.00  0.00           C  
ATOM    632  O   ALA A  42      36.619  80.524 106.672  1.00  0.00           O  
ATOM    633  CB  ALA A  42      39.716  80.664 107.156  1.00  0.00           C  
ATOM    634  H   ALA A  42      40.032  83.033 106.885  1.00  0.00           H  
ATOM    635  HA  ALA A  42      38.800  80.999 105.287  1.00  0.00           H  
ATOM    636  HB1 ALA A  42      40.712  80.727 106.718  1.00  0.00           H  
ATOM    637  HB2 ALA A  42      39.695  81.017 108.188  1.00  0.00           H  
ATOM    638  HB3 ALA A  42      39.346  79.644 107.055  1.00  0.00           H  
ATOM    639  N   GLU A  43      36.821  82.684 107.291  1.00  0.00           N  
ATOM    640  CA  GLU A  43      35.483  83.169 107.733  1.00  0.00           C  
ATOM    641  C   GLU A  43      34.787  84.190 106.748  1.00  0.00           C  
ATOM    642  O   GLU A  43      35.438  84.687 105.855  1.00  0.00           O  
ATOM    643  CB  GLU A  43      35.580  83.785 109.093  1.00  0.00           C  
ATOM    644  CG  GLU A  43      36.485  83.020 110.122  1.00  0.00           C  
ATOM    645  CD  GLU A  43      36.043  81.608 110.361  1.00  0.00           C  
ATOM    646  OE1 GLU A  43      36.912  80.833 110.795  1.00  0.00           O  
ATOM    647  OE2 GLU A  43      34.901  81.196 110.158  1.00  0.00           O1-
ATOM    648  H   GLU A  43      37.472  83.455 107.326  1.00  0.00           H  
ATOM    649  HA  GLU A  43      34.812  82.313 107.781  1.00  0.00           H  
ATOM    650  HB2 GLU A  43      36.103  84.733 108.962  1.00  0.00           H  
ATOM    651  HB3 GLU A  43      34.573  83.986 109.458  1.00  0.00           H  
ATOM    652  HG2 GLU A  43      37.497  83.175 109.749  1.00  0.00           H  
ATOM    653  HG3 GLU A  43      36.394  83.561 111.064  1.00  0.00           H  
ATOM    654  N   TYR A  44      33.469  84.413 106.890  1.00  0.00           N  
ATOM    655  CA  TYR A  44      32.529  85.424 106.216  1.00  0.00           C  
ATOM    656  C   TYR A  44      32.741  86.036 104.817  1.00  0.00           C  
ATOM    657  O   TYR A  44      31.724  86.386 104.206  1.00  0.00           O  
ATOM    658  CB  TYR A  44      32.243  86.568 107.296  1.00  0.00           C  
ATOM    659  CG  TYR A  44      33.405  87.599 107.384  1.00  0.00           C  
ATOM    660  CD1 TYR A  44      33.340  88.825 106.625  1.00  0.00           C  
ATOM    661  CD2 TYR A  44      34.597  87.315 108.187  1.00  0.00           C  
ATOM    662  CE1 TYR A  44      34.315  89.748 106.759  1.00  0.00           C  
ATOM    663  CE2 TYR A  44      35.624  88.210 108.247  1.00  0.00           C  
ATOM    664  CZ  TYR A  44      35.497  89.428 107.520  1.00  0.00           C  
ATOM    665  OH  TYR A  44      36.529  90.326 107.573  1.00  0.00           O  
ATOM    666  H   TYR A  44      33.016  83.881 107.620  1.00  0.00           H  
ATOM    667  HA  TYR A  44      31.567  84.951 106.027  1.00  0.00           H  
ATOM    668  HB2 TYR A  44      31.351  87.044 106.888  1.00  0.00           H  
ATOM    669  HB3 TYR A  44      32.058  86.032 108.226  1.00  0.00           H  
ATOM    670  HD1 TYR A  44      32.498  88.928 105.957  1.00  0.00           H  
ATOM    671  HD2 TYR A  44      34.562  86.453 108.837  1.00  0.00           H  
ATOM    672  HE1 TYR A  44      34.299  90.712 106.272  1.00  0.00           H  
ATOM    673  HE2 TYR A  44      36.478  87.985 108.867  1.00  0.00           H  
ATOM    674  HH  TYR A  44      36.252  91.240 107.479  1.00  0.00           H  
ATOM    675  N   LYS A  45      33.915  86.163 104.235  1.00  0.00           N  
ATOM    676  CA  LYS A  45      34.084  86.557 102.857  1.00  0.00           C  
ATOM    677  C   LYS A  45      33.316  85.570 101.942  1.00  0.00           C  
ATOM    678  O   LYS A  45      32.583  86.080 101.082  1.00  0.00           O  
ATOM    679  CB  LYS A  45      35.608  86.446 102.557  1.00  0.00           C  
ATOM    680  CG  LYS A  45      36.004  86.829 101.104  1.00  0.00           C  
ATOM    681  CD  LYS A  45      37.504  86.539 100.955  1.00  0.00           C  
ATOM    682  CE  LYS A  45      37.759  86.570  99.496  1.00  0.00           C  
ATOM    683  NZ  LYS A  45      39.203  86.601  99.183  1.00  0.00           N1+
ATOM    684  H   LYS A  45      34.714  86.020 104.837  1.00  0.00           H  
ATOM    685  HA  LYS A  45      33.649  87.549 102.739  1.00  0.00           H  
ATOM    686  HB2 LYS A  45      36.043  87.195 103.219  1.00  0.00           H  
ATOM    687  HB3 LYS A  45      36.045  85.500 102.875  1.00  0.00           H  
ATOM    688  HG2 LYS A  45      35.528  86.172 100.376  1.00  0.00           H  
ATOM    689  HG3 LYS A  45      35.792  87.873 100.873  1.00  0.00           H  
ATOM    690  HD2 LYS A  45      38.018  87.404 101.375  1.00  0.00           H  
ATOM    691  HD3 LYS A  45      37.767  85.535 101.290  1.00  0.00           H  
ATOM    692  HE2 LYS A  45      37.375  85.647  99.061  1.00  0.00           H  
ATOM    693  HE3 LYS A  45      37.275  87.415  99.006  1.00  0.00           H  
ATOM    694  HZ1 LYS A  45      39.803  85.837  99.462  1.00  0.00           H  
ATOM    695  HZ2 LYS A  45      39.260  86.474  98.183  1.00  0.00           H  
ATOM    696  HZ3 LYS A  45      39.664  87.483  99.351  1.00  0.00           H  
ATOM    697  N   ALA A  46      33.497  84.245 102.182  1.00  0.00           N  
ATOM    698  CA  ALA A  46      32.705  83.332 101.290  1.00  0.00           C  
ATOM    699  C   ALA A  46      31.197  83.587 101.341  1.00  0.00           C  
ATOM    700  O   ALA A  46      30.534  83.521 100.318  1.00  0.00           O  
ATOM    701  CB  ALA A  46      33.093  81.865 101.482  1.00  0.00           C  
ATOM    702  H   ALA A  46      34.143  83.870 102.862  1.00  0.00           H  
ATOM    703  HA  ALA A  46      32.966  83.500 100.245  1.00  0.00           H  
ATOM    704  HB1 ALA A  46      32.476  81.171 100.910  1.00  0.00           H  
ATOM    705  HB2 ALA A  46      34.105  81.732 101.099  1.00  0.00           H  
ATOM    706  HB3 ALA A  46      33.042  81.570 102.530  1.00  0.00           H  
ATOM    707  N   TRP A  47      30.676  83.863 102.563  1.00  0.00           N  
ATOM    708  CA  TRP A  47      29.258  84.167 102.732  1.00  0.00           C  
ATOM    709  C   TRP A  47      28.843  85.538 102.192  1.00  0.00           C  
ATOM    710  O   TRP A  47      27.848  85.539 101.449  1.00  0.00           O  
ATOM    711  CB  TRP A  47      29.009  84.117 104.314  1.00  0.00           C  
ATOM    712  CG  TRP A  47      27.633  84.609 104.712  1.00  0.00           C  
ATOM    713  CD1 TRP A  47      26.475  83.842 104.765  1.00  0.00           C  
ATOM    714  CD2 TRP A  47      27.227  85.984 105.031  1.00  0.00           C  
ATOM    715  CE2 TRP A  47      25.839  85.869 105.475  1.00  0.00           C  
ATOM    716  CE3 TRP A  47      27.822  87.293 105.081  1.00  0.00           C  
ATOM    717  NE1 TRP A  47      25.409  84.628 105.205  1.00  0.00           N  
ATOM    718  CZ2 TRP A  47      25.184  86.996 106.062  1.00  0.00           C  
ATOM    719  CZ3 TRP A  47      27.118  88.419 105.684  1.00  0.00           C  
ATOM    720  CH2 TRP A  47      25.829  88.228 106.176  1.00  0.00           C  
ATOM    721  H   TRP A  47      31.204  84.016 103.410  1.00  0.00           H  
ATOM    722  HA  TRP A  47      28.693  83.389 102.221  1.00  0.00           H  
ATOM    723  HB2 TRP A  47      29.270  83.114 104.655  1.00  0.00           H  
ATOM    724  HB3 TRP A  47      29.748  84.813 104.709  1.00  0.00           H  
ATOM    725  HD1 TRP A  47      26.410  82.798 104.493  1.00  0.00           H  
ATOM    726  HE1 TRP A  47      24.457  84.358 105.404  1.00  0.00           H  
ATOM    727  HE3 TRP A  47      28.885  87.350 104.899  1.00  0.00           H  
ATOM    728  HZ2 TRP A  47      24.149  86.967 106.368  1.00  0.00           H  
ATOM    729  HZ3 TRP A  47      27.639  89.364 105.728  1.00  0.00           H  
ATOM    730  HH2 TRP A  47      25.295  89.077 106.576  1.00  0.00           H  
ATOM    731  N   LEU A  48      29.648  86.584 102.273  1.00  0.00           N  
ATOM    732  CA  LEU A  48      29.381  87.916 101.781  1.00  0.00           C  
ATOM    733  C   LEU A  48      29.305  87.978 100.225  1.00  0.00           C  
ATOM    734  O   LEU A  48      28.282  88.290  99.633  1.00  0.00           O  
ATOM    735  CB  LEU A  48      30.469  88.823 102.399  1.00  0.00           C  
ATOM    736  CG  LEU A  48      30.372  90.241 101.935  1.00  0.00           C  
ATOM    737  CD1 LEU A  48      29.020  90.879 102.345  1.00  0.00           C  
ATOM    738  CD2 LEU A  48      31.290  91.169 102.746  1.00  0.00           C  
ATOM    739  H   LEU A  48      30.474  86.463 102.842  1.00  0.00           H  
ATOM    740  HA  LEU A  48      28.410  88.188 102.196  1.00  0.00           H  
ATOM    741  HB2 LEU A  48      30.298  88.777 103.474  1.00  0.00           H  
ATOM    742  HB3 LEU A  48      31.499  88.501 102.241  1.00  0.00           H  
ATOM    743  HG  LEU A  48      30.601  90.307 100.870  1.00  0.00           H  
ATOM    744 HD11 LEU A  48      28.189  90.364 101.864  1.00  0.00           H  
ATOM    745 HD12 LEU A  48      28.763  90.707 103.390  1.00  0.00           H  
ATOM    746 HD13 LEU A  48      28.874  91.893 101.971  1.00  0.00           H  
ATOM    747 HD21 LEU A  48      31.145  92.177 102.359  1.00  0.00           H  
ATOM    748 HD22 LEU A  48      31.000  91.091 103.793  1.00  0.00           H  
ATOM    749 HD23 LEU A  48      32.353  90.943 102.649  1.00  0.00           H  
ATOM    750  N   LEU A  49      30.309  87.412  99.549  1.00  0.00           N  
ATOM    751  CA  LEU A  49      30.307  87.093  98.096  1.00  0.00           C  
ATOM    752  C   LEU A  49      29.060  86.472  97.558  1.00  0.00           C  
ATOM    753  O   LEU A  49      28.673  86.893  96.471  1.00  0.00           O  
ATOM    754  CB  LEU A  49      31.538  86.158  97.854  1.00  0.00           C  
ATOM    755  CG  LEU A  49      32.898  86.870  97.534  1.00  0.00           C  
ATOM    756  CD1 LEU A  49      33.266  87.871  98.640  1.00  0.00           C  
ATOM    757  CD2 LEU A  49      33.992  85.759  97.254  1.00  0.00           C  
ATOM    758  H   LEU A  49      31.087  87.028 100.067  1.00  0.00           H  
ATOM    759  HA  LEU A  49      30.413  87.955  97.436  1.00  0.00           H  
ATOM    760  HB2 LEU A  49      31.632  85.491  98.711  1.00  0.00           H  
ATOM    761  HB3 LEU A  49      31.371  85.538  96.973  1.00  0.00           H  
ATOM    762  HG  LEU A  49      32.716  87.472  96.643  1.00  0.00           H  
ATOM    763 HD11 LEU A  49      34.176  88.429  98.421  1.00  0.00           H  
ATOM    764 HD12 LEU A  49      32.470  88.614  98.684  1.00  0.00           H  
ATOM    765 HD13 LEU A  49      33.511  87.247  99.500  1.00  0.00           H  
ATOM    766 HD21 LEU A  49      33.655  85.232  96.362  1.00  0.00           H  
ATOM    767 HD22 LEU A  49      34.940  86.214  96.965  1.00  0.00           H  
ATOM    768 HD23 LEU A  49      34.136  85.048  98.068  1.00  0.00           H  
ATOM    769  N   GLY A  50      28.461  85.538  98.252  1.00  0.00           N  
ATOM    770  CA  GLY A  50      27.297  84.759  97.863  1.00  0.00           C  
ATOM    771  C   GLY A  50      26.103  85.616  97.882  1.00  0.00           C  
ATOM    772  O   GLY A  50      25.309  85.531  96.958  1.00  0.00           O  
ATOM    773  H   GLY A  50      28.723  85.529  99.228  1.00  0.00           H  
ATOM    774  HA2 GLY A  50      27.544  84.310  96.902  1.00  0.00           H  
ATOM    775  HA3 GLY A  50      27.067  83.996  98.606  1.00  0.00           H  
ATOM    776  N   LEU A  51      25.913  86.537  98.893  1.00  0.00           N  
ATOM    777  CA  LEU A  51      24.858  87.543  98.976  1.00  0.00           C  
ATOM    778  C   LEU A  51      24.985  88.617  97.814  1.00  0.00           C  
ATOM    779  O   LEU A  51      23.966  89.009  97.189  1.00  0.00           O  
ATOM    780  CB  LEU A  51      24.965  88.104 100.456  1.00  0.00           C  
ATOM    781  CG  LEU A  51      23.843  89.180 100.703  1.00  0.00           C  
ATOM    782  CD1 LEU A  51      22.462  88.544 100.657  1.00  0.00           C  
ATOM    783  CD2 LEU A  51      24.189  89.971 101.963  1.00  0.00           C  
ATOM    784  H   LEU A  51      26.689  86.581  99.538  1.00  0.00           H  
ATOM    785  HA  LEU A  51      23.912  87.021  98.832  1.00  0.00           H  
ATOM    786  HB2 LEU A  51      24.805  87.266 101.135  1.00  0.00           H  
ATOM    787  HB3 LEU A  51      25.925  88.617 100.508  1.00  0.00           H  
ATOM    788  HG  LEU A  51      23.895  89.852  99.847  1.00  0.00           H  
ATOM    789 HD11 LEU A  51      22.259  88.100  99.682  1.00  0.00           H  
ATOM    790 HD12 LEU A  51      22.298  87.896 101.517  1.00  0.00           H  
ATOM    791 HD13 LEU A  51      21.724  89.332 100.805  1.00  0.00           H  
ATOM    792 HD21 LEU A  51      25.048  90.615 101.772  1.00  0.00           H  
ATOM    793 HD22 LEU A  51      23.385  90.618 102.315  1.00  0.00           H  
ATOM    794 HD23 LEU A  51      24.495  89.292 102.758  1.00  0.00           H  
ATOM    795  N   LEU A  52      26.252  88.904  97.453  1.00  0.00           N  
ATOM    796  CA  LEU A  52      26.596  89.977  96.608  1.00  0.00           C  
ATOM    797  C   LEU A  52      26.277  89.534  95.168  1.00  0.00           C  
ATOM    798  O   LEU A  52      25.439  90.168  94.450  1.00  0.00           O  
ATOM    799  CB  LEU A  52      28.029  90.547  96.771  1.00  0.00           C  
ATOM    800  CG  LEU A  52      28.381  91.204  98.137  1.00  0.00           C  
ATOM    801  CD1 LEU A  52      29.933  91.499  98.188  1.00  0.00           C  
ATOM    802  CD2 LEU A  52      27.551  92.439  98.289  1.00  0.00           C  
ATOM    803  H   LEU A  52      26.933  88.529  98.099  1.00  0.00           H  
ATOM    804  HA  LEU A  52      25.997  90.883  96.704  1.00  0.00           H  
ATOM    805  HB2 LEU A  52      28.738  89.731  96.629  1.00  0.00           H  
ATOM    806  HB3 LEU A  52      28.179  91.218  95.926  1.00  0.00           H  
ATOM    807  HG  LEU A  52      28.115  90.478  98.906  1.00  0.00           H  
ATOM    808 HD11 LEU A  52      30.124  92.181  97.360  1.00  0.00           H  
ATOM    809 HD12 LEU A  52      30.087  91.964  99.162  1.00  0.00           H  
ATOM    810 HD13 LEU A  52      30.510  90.578  98.273  1.00  0.00           H  
ATOM    811 HD21 LEU A  52      27.500  93.027  97.374  1.00  0.00           H  
ATOM    812 HD22 LEU A  52      26.536  92.146  98.559  1.00  0.00           H  
ATOM    813 HD23 LEU A  52      27.948  93.048  99.101  1.00  0.00           H  
ATOM    814  N   ARG A  53      26.825  88.320  94.743  1.00  0.00           N  
ATOM    815  CA  ARG A  53      26.726  87.639  93.460  1.00  0.00           C  
ATOM    816  C   ARG A  53      25.266  87.385  93.081  1.00  0.00           C  
ATOM    817  O   ARG A  53      24.765  87.639  91.932  1.00  0.00           O  
ATOM    818  CB  ARG A  53      27.567  86.404  93.547  1.00  0.00           C  
ATOM    819  CG  ARG A  53      29.047  86.823  93.394  1.00  0.00           C  
ATOM    820  CD  ARG A  53      29.904  85.603  93.539  1.00  0.00           C  
ATOM    821  NE  ARG A  53      31.318  85.946  93.398  1.00  0.00           N  
ATOM    822  CZ  ARG A  53      32.307  85.249  93.794  1.00  0.00           C  
ATOM    823  NH1 ARG A  53      32.149  84.082  94.292  1.00  0.00           N1+
ATOM    824  NH2 ARG A  53      33.527  85.607  93.704  1.00  0.00           N  
ATOM    825  H   ARG A  53      27.465  88.010  95.461  1.00  0.00           H  
ATOM    826  HA  ARG A  53      27.025  88.332  92.672  1.00  0.00           H  
ATOM    827  HB2 ARG A  53      27.356  85.867  94.472  1.00  0.00           H  
ATOM    828  HB3 ARG A  53      27.429  85.713  92.715  1.00  0.00           H  
ATOM    829  HG2 ARG A  53      29.129  87.252  92.396  1.00  0.00           H  
ATOM    830  HG3 ARG A  53      29.367  87.656  94.020  1.00  0.00           H  
ATOM    831  HD2 ARG A  53      29.801  85.165  94.533  1.00  0.00           H  
ATOM    832  HD3 ARG A  53      29.626  84.885  92.767  1.00  0.00           H  
ATOM    833  HE  ARG A  53      31.627  86.723  92.832  1.00  0.00           H  
ATOM    834 HH11 ARG A  53      31.305  83.558  94.116  1.00  0.00           H  
ATOM    835 HH12 ARG A  53      32.923  83.583  94.707  1.00  0.00           H  
ATOM    836 HH21 ARG A  53      33.807  86.381  93.118  1.00  0.00           H  
ATOM    837 HH22 ARG A  53      34.232  84.916  93.913  1.00  0.00           H  
ATOM    838  N   GLN A  54      24.547  87.034  94.100  1.00  0.00           N  
ATOM    839  CA  GLN A  54      23.031  86.813  94.065  1.00  0.00           C  
ATOM    840  C   GLN A  54      22.299  87.962  93.512  1.00  0.00           C  
ATOM    841  O   GLN A  54      21.353  87.746  92.718  1.00  0.00           O  
ATOM    842  CB  GLN A  54      22.527  86.285  95.439  1.00  0.00           C  
ATOM    843  CG  GLN A  54      20.990  85.970  95.399  1.00  0.00           C  
ATOM    844  CD  GLN A  54      20.564  85.351  96.743  1.00  0.00           C  
ATOM    845  NE2 GLN A  54      19.891  84.235  96.674  1.00  0.00           N  
ATOM    846  OE1 GLN A  54      20.866  85.869  97.798  1.00  0.00           O  
ATOM    847  H   GLN A  54      25.103  86.832  94.918  1.00  0.00           H  
ATOM    848  HA  GLN A  54      22.933  85.904  93.472  1.00  0.00           H  
ATOM    849  HB2 GLN A  54      23.144  85.418  95.678  1.00  0.00           H  
ATOM    850  HB3 GLN A  54      22.821  87.023  96.185  1.00  0.00           H  
ATOM    851  HG2 GLN A  54      20.487  86.927  95.258  1.00  0.00           H  
ATOM    852  HG3 GLN A  54      20.751  85.286  94.584  1.00  0.00           H  
ATOM    853 HE21 GLN A  54      19.704  83.766  97.548  1.00  0.00           H  
ATOM    854 HE22 GLN A  54      19.558  83.873  95.792  1.00  0.00           H  
ATOM    855  N   HIP A  55      22.713  89.191  93.874  1.00  0.00           N  
ATOM    856  CA  HIP A  55      21.979  90.465  93.609  1.00  0.00           C  
ATOM    857  C   HIP A  55      22.630  91.396  92.603  1.00  0.00           C  
ATOM    858  O   HIP A  55      22.333  92.581  92.548  1.00  0.00           O  
ATOM    859  CB  HIP A  55      21.590  91.211  94.885  1.00  0.00           C  
ATOM    860  CG  HIP A  55      20.807  90.427  95.873  1.00  0.00           C  
ATOM    861  CD2 HIP A  55      19.433  90.371  95.995  1.00  0.00           C  
ATOM    862  ND1 HIP A  55      21.345  89.646  96.820  1.00  0.00           N1+
ATOM    863  CE1 HIP A  55      20.368  89.186  97.617  1.00  0.00           C  
ATOM    864  NE2 HIP A  55      19.202  89.732  97.218  1.00  0.00           N  
ATOM    865  H   HIP A  55      23.499  89.235  94.505  1.00  0.00           H  
ATOM    866  HA  HIP A  55      21.023  90.232  93.139  1.00  0.00           H  
ATOM    867  HB2 HIP A  55      22.526  91.570  95.314  1.00  0.00           H  
ATOM    868  HB3 HIP A  55      20.968  92.081  94.675  1.00  0.00           H  
ATOM    869  HD1 HIP A  55      22.314  89.384  96.932  1.00  0.00           H  
ATOM    870  HD2 HIP A  55      18.833  90.950  95.309  1.00  0.00           H  
ATOM    871  HE1 HIP A  55      20.386  88.382  98.337  1.00  0.00           H  
ATOM    872  HE2 HIP A  55      18.339  89.379  97.608  1.00  0.00           H  
ATOM    873  N   GLY A  56      23.589  90.846  91.924  1.00  0.00           N  
ATOM    874  CA  GLY A  56      24.293  91.557  90.875  1.00  0.00           C  
ATOM    875  C   GLY A  56      24.914  92.837  91.403  1.00  0.00           C  
ATOM    876  O   GLY A  56      24.943  93.890  90.770  1.00  0.00           O  
ATOM    877  H   GLY A  56      23.914  89.906  92.101  1.00  0.00           H  
ATOM    878  HA2 GLY A  56      25.071  90.918  90.454  1.00  0.00           H  
ATOM    879  HA3 GLY A  56      23.576  91.716  90.071  1.00  0.00           H  
ATOM    880  N   CYS A  57      25.350  92.786  92.615  1.00  0.00           N  
ATOM    881  CA  CYS A  57      26.012  93.948  93.307  1.00  0.00           C  
ATOM    882  C   CYS A  57      27.434  94.193  92.782  1.00  0.00           C  
ATOM    883  O   CYS A  57      28.156  93.242  92.717  1.00  0.00           O  
ATOM    884  CB  CYS A  57      25.969  93.811  94.840  1.00  0.00           C  
ATOM    885  SG  CYS A  57      24.364  93.605  95.633  1.00  0.00           S  
ATOM    886  H   CYS A  57      25.344  91.875  93.052  1.00  0.00           H  
ATOM    887  HA  CYS A  57      25.464  94.857  93.058  1.00  0.00           H  
ATOM    888  HB2 CYS A  57      26.606  92.966  95.100  1.00  0.00           H  
ATOM    889  HB3 CYS A  57      26.437  94.706  95.249  1.00  0.00           H  
ATOM    890  HG  CYS A  57      23.953  94.805  95.215  1.00  0.00           H  
ATOM    891  N   HIE A  58      27.917  95.426  92.567  1.00  0.00           N  
ATOM    892  CA  HIE A  58      29.333  95.707  92.038  1.00  0.00           C  
ATOM    893  C   HIE A  58      29.968  96.937  92.765  1.00  0.00           C  
ATOM    894  O   HIE A  58      31.172  97.025  93.062  1.00  0.00           O  
ATOM    895  CB  HIE A  58      29.183  96.096  90.586  1.00  0.00           C  
ATOM    896  CG  HIE A  58      29.264  94.824  89.712  1.00  0.00           C  
ATOM    897  CD2 HIE A  58      28.226  94.049  89.330  1.00  0.00           C  
ATOM    898  ND1 HIE A  58      30.413  94.304  89.170  1.00  0.00           N  
ATOM    899  CE1 HIE A  58      30.058  93.228  88.453  1.00  0.00           C  
ATOM    900  NE2 HIE A  58      28.772  93.032  88.494  1.00  0.00           N  
ATOM    901  H   HIE A  58      27.250  96.165  92.397  1.00  0.00           H  
ATOM    902  HA  HIE A  58      29.989  94.838  92.101  1.00  0.00           H  
ATOM    903  HB2 HIE A  58      28.178  96.519  90.609  1.00  0.00           H  
ATOM    904  HB3 HIE A  58      29.970  96.802  90.321  1.00  0.00           H  
ATOM    905  HD2 HIE A  58      27.214  94.260  89.642  1.00  0.00           H  
ATOM    906  HE1 HIE A  58      30.708  92.715  87.759  1.00  0.00           H  
ATOM    907  HE2 HIE A  58      28.241  92.343  87.980  1.00  0.00           H  
ATOM    908  N   ARG A  59      29.150  97.986  93.150  1.00  0.00           N  
ATOM    909  CA  ARG A  59      29.475  99.246  93.774  1.00  0.00           C  
ATOM    910  C   ARG A  59      29.432  99.179  95.292  1.00  0.00           C  
ATOM    911  O   ARG A  59      28.373  99.357  95.973  1.00  0.00           O  
ATOM    912  CB  ARG A  59      28.528 100.354  93.182  1.00  0.00           C  
ATOM    913  CG  ARG A  59      28.896 100.711  91.753  1.00  0.00           C  
ATOM    914  CD  ARG A  59      27.760 101.569  91.138  1.00  0.00           C  
ATOM    915  NE  ARG A  59      27.477 102.827  91.801  1.00  0.00           N  
ATOM    916  CZ  ARG A  59      26.720 103.748  91.417  1.00  0.00           C  
ATOM    917  NH1 ARG A  59      26.044 103.643  90.364  1.00  0.00           N1+
ATOM    918  NH2 ARG A  59      26.608 104.878  92.078  1.00  0.00           N  
ATOM    919  H   ARG A  59      28.204  97.916  92.800  1.00  0.00           H  
ATOM    920  HA  ARG A  59      30.500  99.567  93.587  1.00  0.00           H  
ATOM    921  HB2 ARG A  59      27.508  99.975  93.105  1.00  0.00           H  
ATOM    922  HB3 ARG A  59      28.515 101.229  93.832  1.00  0.00           H  
ATOM    923  HG2 ARG A  59      29.865 101.208  91.779  1.00  0.00           H  
ATOM    924  HG3 ARG A  59      28.996  99.799  91.164  1.00  0.00           H  
ATOM    925  HD2 ARG A  59      28.101 101.847  90.140  1.00  0.00           H  
ATOM    926  HD3 ARG A  59      26.897 100.904  91.095  1.00  0.00           H  
ATOM    927  HE  ARG A  59      27.945 102.988  92.681  1.00  0.00           H  
ATOM    928 HH11 ARG A  59      26.038 102.757  89.881  1.00  0.00           H  
ATOM    929 HH12 ARG A  59      25.382 104.386  90.192  1.00  0.00           H  
ATOM    930 HH21 ARG A  59      27.155 105.070  92.904  1.00  0.00           H  
ATOM    931 HH22 ARG A  59      25.909 105.513  91.717  1.00  0.00           H  
ATOM    932  N   VAL A  60      30.500  98.803  95.979  1.00  0.00           N  
ATOM    933  CA  VAL A  60      30.632  98.486  97.424  1.00  0.00           C  
ATOM    934  C   VAL A  60      31.196  99.689  98.084  1.00  0.00           C  
ATOM    935  O   VAL A  60      32.258 100.212  97.676  1.00  0.00           O  
ATOM    936  CB  VAL A  60      31.584  97.308  97.727  1.00  0.00           C  
ATOM    937  CG1 VAL A  60      31.503  96.990  99.209  1.00  0.00           C  
ATOM    938  CG2 VAL A  60      31.179  96.035  96.927  1.00  0.00           C  
ATOM    939  H   VAL A  60      31.322  98.622  95.421  1.00  0.00           H  
ATOM    940  HA  VAL A  60      29.616  98.336  97.789  1.00  0.00           H  
ATOM    941  HB  VAL A  60      32.618  97.546  97.480  1.00  0.00           H  
ATOM    942 HG11 VAL A  60      32.138  97.690  99.753  1.00  0.00           H  
ATOM    943 HG12 VAL A  60      30.459  96.979  99.519  1.00  0.00           H  
ATOM    944 HG13 VAL A  60      31.847  95.964  99.341  1.00  0.00           H  
ATOM    945 HG21 VAL A  60      31.100  96.266  95.865  1.00  0.00           H  
ATOM    946 HG22 VAL A  60      31.892  95.244  97.159  1.00  0.00           H  
ATOM    947 HG23 VAL A  60      30.205  95.708  97.292  1.00  0.00           H  
ATOM    948  N   LEU A  61      30.645 100.161  99.171  1.00  0.00           N  
ATOM    949  CA  LEU A  61      31.301 100.984 100.181  1.00  0.00           C  
ATOM    950  C   LEU A  61      31.594 100.194 101.418  1.00  0.00           C  
ATOM    951  O   LEU A  61      30.674  99.837 102.116  1.00  0.00           O  
ATOM    952  CB  LEU A  61      30.368 102.210 100.308  1.00  0.00           C  
ATOM    953  CG  LEU A  61      30.737 103.109 101.438  1.00  0.00           C  
ATOM    954  CD1 LEU A  61      31.920 104.034 101.137  1.00  0.00           C  
ATOM    955  CD2 LEU A  61      29.630 104.115 101.651  1.00  0.00           C  
ATOM    956  H   LEU A  61      29.748  99.754  99.396  1.00  0.00           H  
ATOM    957  HA  LEU A  61      32.283 101.354  99.886  1.00  0.00           H  
ATOM    958  HB2 LEU A  61      30.393 102.778  99.378  1.00  0.00           H  
ATOM    959  HB3 LEU A  61      29.356 101.892 100.557  1.00  0.00           H  
ATOM    960  HG  LEU A  61      30.963 102.574 102.361  1.00  0.00           H  
ATOM    961 HD11 LEU A  61      31.701 104.539 100.196  1.00  0.00           H  
ATOM    962 HD12 LEU A  61      32.245 104.818 101.819  1.00  0.00           H  
ATOM    963 HD13 LEU A  61      32.862 103.493 101.040  1.00  0.00           H  
ATOM    964 HD21 LEU A  61      28.856 103.546 102.165  1.00  0.00           H  
ATOM    965 HD22 LEU A  61      29.898 104.894 102.365  1.00  0.00           H  
ATOM    966 HD23 LEU A  61      29.327 104.565 100.705  1.00  0.00           H  
ATOM    967  N   ASH A  62      32.847 100.199 101.900  1.00  0.00           N  
ATOM    968  CA  ASH A  62      33.274 100.000 103.325  1.00  0.00           C  
ATOM    969  C   ASH A  62      33.330 101.365 104.080  1.00  0.00           C  
ATOM    970  O   ASH A  62      34.199 102.225 103.737  1.00  0.00           O  
ATOM    971  CB  ASH A  62      34.733  99.460 103.455  1.00  0.00           C  
ATOM    972  CG  ASH A  62      35.002  98.933 104.850  1.00  0.00           C  
ATOM    973  OD1 ASH A  62      34.301  99.122 105.860  1.00  0.00           O  
ATOM    974  OD2 ASH A  62      36.209  98.289 104.993  1.00  0.00           O  
ATOM    975  H   ASH A  62      33.590 100.623 101.364  1.00  0.00           H  
ATOM    976  HA  ASH A  62      32.648  99.277 103.848  1.00  0.00           H  
ATOM    977  HB2 ASH A  62      34.845  98.683 102.700  1.00  0.00           H  
ATOM    978  HB3 ASH A  62      35.424 100.247 103.151  1.00  0.00           H  
ATOM    979  HD2 ASH A  62      36.109  97.885 105.859  1.00  0.00           H  
ATOM    980  N   VAL A  63      32.335 101.602 104.979  1.00  0.00           N  
ATOM    981  CA  VAL A  63      32.295 102.833 105.796  1.00  0.00           C  
ATOM    982  C   VAL A  63      33.364 102.862 106.918  1.00  0.00           C  
ATOM    983  O   VAL A  63      33.502 103.893 107.587  1.00  0.00           O  
ATOM    984  CB  VAL A  63      30.969 103.153 106.519  1.00  0.00           C  
ATOM    985  CG1 VAL A  63      29.984 103.763 105.531  1.00  0.00           C  
ATOM    986  CG2 VAL A  63      30.170 102.059 107.301  1.00  0.00           C  
ATOM    987  H   VAL A  63      31.776 100.838 105.331  1.00  0.00           H  
ATOM    988  HA  VAL A  63      32.635 103.553 105.052  1.00  0.00           H  
ATOM    989  HB  VAL A  63      31.105 103.858 107.340  1.00  0.00           H  
ATOM    990 HG11 VAL A  63      29.096 104.269 105.907  1.00  0.00           H  
ATOM    991 HG12 VAL A  63      30.435 104.600 104.998  1.00  0.00           H  
ATOM    992 HG13 VAL A  63      29.615 103.011 104.833  1.00  0.00           H  
ATOM    993 HG21 VAL A  63      29.335 102.480 107.860  1.00  0.00           H  
ATOM    994 HG22 VAL A  63      29.793 101.297 106.618  1.00  0.00           H  
ATOM    995 HG23 VAL A  63      30.799 101.722 108.124  1.00  0.00           H  
ATOM    996  N   ALA A  64      33.998 101.683 107.213  1.00  0.00           N  
ATOM    997  CA  ALA A  64      34.886 101.564 108.387  1.00  0.00           C  
ATOM    998  C   ALA A  64      36.120 100.768 108.011  1.00  0.00           C  
ATOM    999  O   ALA A  64      36.364  99.608 108.261  1.00  0.00           O  
ATOM   1000  CB  ALA A  64      34.088 101.036 109.580  1.00  0.00           C  
ATOM   1001  H   ALA A  64      33.938 100.890 106.591  1.00  0.00           H  
ATOM   1002  HA  ALA A  64      35.193 102.543 108.755  1.00  0.00           H  
ATOM   1003  HB1 ALA A  64      33.423 100.207 109.341  1.00  0.00           H  
ATOM   1004  HB2 ALA A  64      34.846 100.819 110.333  1.00  0.00           H  
ATOM   1005  HB3 ALA A  64      33.527 101.883 109.977  1.00  0.00           H  
ATOM   1006  N   CYS A  65      36.946 101.443 107.198  1.00  0.00           N  
ATOM   1007  CA  CYS A  65      38.228 100.928 106.575  1.00  0.00           C  
ATOM   1008  C   CYS A  65      39.120 100.230 107.609  1.00  0.00           C  
ATOM   1009  O   CYS A  65      39.491  99.056 107.348  1.00  0.00           O  
ATOM   1010  CB  CYS A  65      38.804 102.158 105.866  1.00  0.00           C  
ATOM   1011  SG  CYS A  65      40.076 101.440 104.814  1.00  0.00           S  
ATOM   1012  H   CYS A  65      36.666 102.358 106.871  1.00  0.00           H  
ATOM   1013  HA  CYS A  65      38.031 100.208 105.780  1.00  0.00           H  
ATOM   1014  HB2 CYS A  65      38.019 102.499 105.190  1.00  0.00           H  
ATOM   1015  HB3 CYS A  65      39.313 102.843 106.544  1.00  0.00           H  
ATOM   1016  HG  CYS A  65      40.966 101.500 105.808  1.00  0.00           H  
ATOM   1017  N   GLY A  66      39.417 100.872 108.759  1.00  0.00           N  
ATOM   1018  CA  GLY A  66      40.579 100.496 109.566  1.00  0.00           C  
ATOM   1019  C   GLY A  66      41.846 100.483 108.754  1.00  0.00           C  
ATOM   1020  O   GLY A  66      42.007 101.258 107.804  1.00  0.00           O  
ATOM   1021  H   GLY A  66      38.966 101.761 108.924  1.00  0.00           H  
ATOM   1022  HA2 GLY A  66      40.693 101.207 110.385  1.00  0.00           H  
ATOM   1023  HA3 GLY A  66      40.347  99.508 109.962  1.00  0.00           H  
ATOM   1024  N   THR A  67      42.806  99.667 109.123  1.00  0.00           N  
ATOM   1025  CA  THR A  67      44.052  99.439 108.323  1.00  0.00           C  
ATOM   1026  C   THR A  67      43.848  98.823 106.902  1.00  0.00           C  
ATOM   1027  O   THR A  67      44.812  98.592 106.238  1.00  0.00           O  
ATOM   1028  CB  THR A  67      44.937  98.505 109.204  1.00  0.00           C  
ATOM   1029  CG2 THR A  67      45.201  99.206 110.577  1.00  0.00           C  
ATOM   1030  OG1 THR A  67      44.342  97.256 109.384  1.00  0.00           O  
ATOM   1031  H   THR A  67      42.591  99.044 109.887  1.00  0.00           H  
ATOM   1032  HA  THR A  67      44.588 100.379 108.188  1.00  0.00           H  
ATOM   1033  HB  THR A  67      45.807  98.345 108.569  1.00  0.00           H  
ATOM   1034  HG1 THR A  67      44.997  96.762 109.882  1.00  0.00           H  
ATOM   1035 HG21 THR A  67      46.074  98.714 111.003  1.00  0.00           H  
ATOM   1036 HG22 THR A  67      45.557 100.234 110.520  1.00  0.00           H  
ATOM   1037 HG23 THR A  67      44.434  99.002 111.324  1.00  0.00           H  
ATOM   1038  N   GLY A  68      42.604  98.773 106.368  1.00  0.00           N  
ATOM   1039  CA  GLY A  68      42.144  98.254 105.044  1.00  0.00           C  
ATOM   1040  C   GLY A  68      41.205  97.058 105.183  1.00  0.00           C  
ATOM   1041  O   GLY A  68      40.557  96.749 104.192  1.00  0.00           O  
ATOM   1042  H   GLY A  68      41.894  99.100 107.008  1.00  0.00           H  
ATOM   1043  HA2 GLY A  68      41.620  99.035 104.492  1.00  0.00           H  
ATOM   1044  HA3 GLY A  68      42.993  97.877 104.474  1.00  0.00           H  
ATOM   1045  N   VAL A  69      41.199  96.364 106.352  1.00  0.00           N  
ATOM   1046  CA  VAL A  69      41.030  94.957 106.463  1.00  0.00           C  
ATOM   1047  C   VAL A  69      39.889  94.372 105.592  1.00  0.00           C  
ATOM   1048  O   VAL A  69      40.187  93.624 104.616  1.00  0.00           O  
ATOM   1049  CB  VAL A  69      40.811  94.568 107.930  1.00  0.00           C  
ATOM   1050  CG1 VAL A  69      40.850  93.048 108.178  1.00  0.00           C  
ATOM   1051  CG2 VAL A  69      41.676  95.230 109.037  1.00  0.00           C  
ATOM   1052  H   VAL A  69      41.678  96.748 107.154  1.00  0.00           H  
ATOM   1053  HA  VAL A  69      41.966  94.513 106.127  1.00  0.00           H  
ATOM   1054  HB  VAL A  69      39.813  94.914 108.202  1.00  0.00           H  
ATOM   1055 HG11 VAL A  69      41.845  92.734 107.862  1.00  0.00           H  
ATOM   1056 HG12 VAL A  69      40.712  92.726 109.209  1.00  0.00           H  
ATOM   1057 HG13 VAL A  69      40.169  92.522 107.508  1.00  0.00           H  
ATOM   1058 HG21 VAL A  69      42.722  94.983 108.857  1.00  0.00           H  
ATOM   1059 HG22 VAL A  69      41.446  96.290 108.929  1.00  0.00           H  
ATOM   1060 HG23 VAL A  69      41.367  94.876 110.020  1.00  0.00           H  
ATOM   1061  N   ASP A  70      38.613  94.689 105.792  1.00  0.00           N  
ATOM   1062  CA  ASP A  70      37.413  94.135 105.088  1.00  0.00           C  
ATOM   1063  C   ASP A  70      37.213  94.785 103.718  1.00  0.00           C  
ATOM   1064  O   ASP A  70      36.240  94.458 103.014  1.00  0.00           O  
ATOM   1065  CB  ASP A  70      36.112  94.294 105.917  1.00  0.00           C  
ATOM   1066  CG  ASP A  70      36.310  94.080 107.499  1.00  0.00           C  
ATOM   1067  OD1 ASP A  70      36.614  95.093 108.147  1.00  0.00           O  
ATOM   1068  OD2 ASP A  70      36.225  92.931 107.959  1.00  0.00           O1-
ATOM   1069  H   ASP A  70      38.421  95.384 106.499  1.00  0.00           H  
ATOM   1070  HA  ASP A  70      37.495  93.062 104.916  1.00  0.00           H  
ATOM   1071  HB2 ASP A  70      35.686  95.282 105.741  1.00  0.00           H  
ATOM   1072  HB3 ASP A  70      35.389  93.593 105.500  1.00  0.00           H  
ATOM   1073  N   SER A  71      38.111  95.699 103.241  1.00  0.00           N  
ATOM   1074  CA  SER A  71      38.145  96.174 101.903  1.00  0.00           C  
ATOM   1075  C   SER A  71      39.070  95.372 101.021  1.00  0.00           C  
ATOM   1076  O   SER A  71      38.691  94.984  99.931  1.00  0.00           O  
ATOM   1077  CB  SER A  71      38.669  97.650 101.815  1.00  0.00           C  
ATOM   1078  OG  SER A  71      37.845  98.453 102.584  1.00  0.00           O  
ATOM   1079  H   SER A  71      38.848  95.939 103.889  1.00  0.00           H  
ATOM   1080  HA  SER A  71      37.136  96.293 101.508  1.00  0.00           H  
ATOM   1081  HB2 SER A  71      39.697  97.646 102.178  1.00  0.00           H  
ATOM   1082  HB3 SER A  71      38.514  97.948 100.778  1.00  0.00           H  
ATOM   1083  HG  SER A  71      37.795  98.157 103.496  1.00  0.00           H  
ATOM   1084  N   ILE A  72      40.413  95.243 101.388  1.00  0.00           N  
ATOM   1085  CA  ILE A  72      41.452  94.529 100.713  1.00  0.00           C  
ATOM   1086  C   ILE A  72      40.845  93.170 100.364  1.00  0.00           C  
ATOM   1087  O   ILE A  72      40.908  92.775  99.203  1.00  0.00           O  
ATOM   1088  CB  ILE A  72      42.658  94.411 101.682  1.00  0.00           C  
ATOM   1089  CG1 ILE A  72      43.333  95.784 102.069  1.00  0.00           C  
ATOM   1090  CG2 ILE A  72      43.791  93.443 101.156  1.00  0.00           C  
ATOM   1091  CD1 ILE A  72      44.230  95.628 103.377  1.00  0.00           C  
ATOM   1092  H   ILE A  72      40.785  95.824 102.126  1.00  0.00           H  
ATOM   1093  HA  ILE A  72      41.850  94.996  99.812  1.00  0.00           H  
ATOM   1094  HB  ILE A  72      42.323  94.045 102.652  1.00  0.00           H  
ATOM   1095 HG12 ILE A  72      43.915  96.202 101.248  1.00  0.00           H  
ATOM   1096 HG13 ILE A  72      42.576  96.566 102.137  1.00  0.00           H  
ATOM   1097 HG21 ILE A  72      44.428  94.108 100.573  1.00  0.00           H  
ATOM   1098 HG22 ILE A  72      44.382  93.029 101.973  1.00  0.00           H  
ATOM   1099 HG23 ILE A  72      43.423  92.605 100.565  1.00  0.00           H  
ATOM   1100 HD11 ILE A  72      43.594  95.336 104.213  1.00  0.00           H  
ATOM   1101 HD12 ILE A  72      44.991  94.852 103.293  1.00  0.00           H  
ATOM   1102 HD13 ILE A  72      44.684  96.595 103.595  1.00  0.00           H  
ATOM   1103  N   MET A  73      40.078  92.559 101.299  1.00  0.00           N  
ATOM   1104  CA  MET A  73      39.350  91.222 101.226  1.00  0.00           C  
ATOM   1105  C   MET A  73      38.373  91.147 100.001  1.00  0.00           C  
ATOM   1106  O   MET A  73      37.873  90.034  99.678  1.00  0.00           O  
ATOM   1107  CB  MET A  73      38.556  91.144 102.559  1.00  0.00           C  
ATOM   1108  CG  MET A  73      37.779  89.845 102.839  1.00  0.00           C  
ATOM   1109  SD  MET A  73      36.577  89.953 104.145  1.00  0.00           S  
ATOM   1110  CE  MET A  73      35.494  91.263 103.361  1.00  0.00           C  
ATOM   1111  H   MET A  73      40.042  93.072 102.169  1.00  0.00           H  
ATOM   1112  HA  MET A  73      40.019  90.362 101.180  1.00  0.00           H  
ATOM   1113  HB2 MET A  73      39.283  91.389 103.334  1.00  0.00           H  
ATOM   1114  HB3 MET A  73      37.849  91.966 102.445  1.00  0.00           H  
ATOM   1115  HG2 MET A  73      37.173  89.561 101.978  1.00  0.00           H  
ATOM   1116  HG3 MET A  73      38.463  89.025 103.058  1.00  0.00           H  
ATOM   1117  HE1 MET A  73      35.685  92.228 103.832  1.00  0.00           H  
ATOM   1118  HE2 MET A  73      35.539  91.263 102.272  1.00  0.00           H  
ATOM   1119  HE3 MET A  73      34.479  90.874 103.452  1.00  0.00           H  
ATOM   1120  N   LEU A  74      38.111  92.253  99.269  1.00  0.00           N  
ATOM   1121  CA  LEU A  74      37.089  92.350  98.211  1.00  0.00           C  
ATOM   1122  C   LEU A  74      37.672  93.039  96.937  1.00  0.00           C  
ATOM   1123  O   LEU A  74      37.295  92.702  95.795  1.00  0.00           O  
ATOM   1124  CB  LEU A  74      35.844  93.096  98.686  1.00  0.00           C  
ATOM   1125  CG  LEU A  74      35.214  92.519  99.933  1.00  0.00           C  
ATOM   1126  CD1 LEU A  74      34.079  93.493 100.268  1.00  0.00           C  
ATOM   1127  CD2 LEU A  74      34.650  91.160  99.607  1.00  0.00           C  
ATOM   1128  H   LEU A  74      38.586  93.097  99.554  1.00  0.00           H  
ATOM   1129  HA  LEU A  74      36.857  91.307  97.999  1.00  0.00           H  
ATOM   1130  HB2 LEU A  74      36.072  94.115  99.000  1.00  0.00           H  
ATOM   1131  HB3 LEU A  74      35.014  93.082  97.980  1.00  0.00           H  
ATOM   1132  HG  LEU A  74      36.004  92.557 100.683  1.00  0.00           H  
ATOM   1133 HD11 LEU A  74      34.400  94.519 100.446  1.00  0.00           H  
ATOM   1134 HD12 LEU A  74      33.324  93.319  99.502  1.00  0.00           H  
ATOM   1135 HD13 LEU A  74      33.663  93.139 101.212  1.00  0.00           H  
ATOM   1136 HD21 LEU A  74      33.913  91.323  98.822  1.00  0.00           H  
ATOM   1137 HD22 LEU A  74      35.351  90.404  99.249  1.00  0.00           H  
ATOM   1138 HD23 LEU A  74      34.031  90.726 100.392  1.00  0.00           H  
ATOM   1139  N   VAL A  75      38.755  93.754  97.087  1.00  0.00           N  
ATOM   1140  CA  VAL A  75      39.634  94.342  96.056  1.00  0.00           C  
ATOM   1141  C   VAL A  75      40.467  93.094  95.570  1.00  0.00           C  
ATOM   1142  O   VAL A  75      40.562  93.039  94.351  1.00  0.00           O  
ATOM   1143  CB  VAL A  75      40.563  95.451  96.724  1.00  0.00           C  
ATOM   1144  CG1 VAL A  75      41.462  96.068  95.623  1.00  0.00           C  
ATOM   1145  CG2 VAL A  75      39.694  96.563  97.372  1.00  0.00           C  
ATOM   1146  H   VAL A  75      38.907  94.106  98.021  1.00  0.00           H  
ATOM   1147  HA  VAL A  75      39.015  94.719  95.243  1.00  0.00           H  
ATOM   1148  HB  VAL A  75      41.194  95.020  97.501  1.00  0.00           H  
ATOM   1149 HG11 VAL A  75      40.783  96.426  94.848  1.00  0.00           H  
ATOM   1150 HG12 VAL A  75      42.052  96.860  96.084  1.00  0.00           H  
ATOM   1151 HG13 VAL A  75      42.244  95.363  95.340  1.00  0.00           H  
ATOM   1152 HG21 VAL A  75      39.354  97.327  96.672  1.00  0.00           H  
ATOM   1153 HG22 VAL A  75      38.825  96.186  97.912  1.00  0.00           H  
ATOM   1154 HG23 VAL A  75      40.407  97.089  98.006  1.00  0.00           H  
ATOM   1155  N   GLU A  76      40.893  92.145  96.419  1.00  0.00           N  
ATOM   1156  CA  GLU A  76      41.464  90.831  96.092  1.00  0.00           C  
ATOM   1157  C   GLU A  76      40.515  89.852  95.368  1.00  0.00           C  
ATOM   1158  O   GLU A  76      40.785  88.715  95.012  1.00  0.00           O  
ATOM   1159  CB  GLU A  76      42.057  90.156  97.331  1.00  0.00           C  
ATOM   1160  CG  GLU A  76      43.347  90.850  97.673  1.00  0.00           C  
ATOM   1161  CD  GLU A  76      44.112  90.119  98.766  1.00  0.00           C  
ATOM   1162  OE1 GLU A  76      45.366  90.250  98.949  1.00  0.00           O  
ATOM   1163  OE2 GLU A  76      43.526  89.374  99.581  1.00  0.00           O1-
ATOM   1164  H   GLU A  76      40.590  92.348  97.362  1.00  0.00           H  
ATOM   1165  HA  GLU A  76      42.318  90.937  95.423  1.00  0.00           H  
ATOM   1166  HB2 GLU A  76      41.390  90.138  98.193  1.00  0.00           H  
ATOM   1167  HB3 GLU A  76      42.288  89.119  97.087  1.00  0.00           H  
ATOM   1168  HG2 GLU A  76      44.024  90.924  96.822  1.00  0.00           H  
ATOM   1169  HG3 GLU A  76      43.167  91.842  98.088  1.00  0.00           H  
ATOM   1170  N   GLU A  77      39.253  90.322  95.066  1.00  0.00           N  
ATOM   1171  CA  GLU A  77      38.160  89.706  94.382  1.00  0.00           C  
ATOM   1172  C   GLU A  77      37.531  90.545  93.233  1.00  0.00           C  
ATOM   1173  O   GLU A  77      36.471  90.236  92.744  1.00  0.00           O  
ATOM   1174  CB  GLU A  77      37.075  89.281  95.327  1.00  0.00           C  
ATOM   1175  CG  GLU A  77      37.423  88.198  96.396  1.00  0.00           C  
ATOM   1176  CD  GLU A  77      38.101  87.001  95.713  1.00  0.00           C  
ATOM   1177  OE1 GLU A  77      38.995  86.426  96.404  1.00  0.00           O  
ATOM   1178  OE2 GLU A  77      37.685  86.551  94.613  1.00  0.00           O1-
ATOM   1179  H   GLU A  77      39.171  91.321  95.198  1.00  0.00           H  
ATOM   1180  HA  GLU A  77      38.542  88.831  93.857  1.00  0.00           H  
ATOM   1181  HB2 GLU A  77      36.852  90.196  95.873  1.00  0.00           H  
ATOM   1182  HB3 GLU A  77      36.203  88.898  94.796  1.00  0.00           H  
ATOM   1183  HG2 GLU A  77      38.055  88.696  97.130  1.00  0.00           H  
ATOM   1184  HG3 GLU A  77      36.512  87.836  96.873  1.00  0.00           H  
ATOM   1185  N   GLY A  78      38.212  91.606  92.777  1.00  0.00           N  
ATOM   1186  CA  GLY A  78      37.662  92.426  91.652  1.00  0.00           C  
ATOM   1187  C   GLY A  78      36.384  93.269  91.825  1.00  0.00           C  
ATOM   1188  O   GLY A  78      35.785  93.690  90.839  1.00  0.00           O  
ATOM   1189  H   GLY A  78      39.077  91.845  93.240  1.00  0.00           H  
ATOM   1190  HA2 GLY A  78      38.425  93.145  91.359  1.00  0.00           H  
ATOM   1191  HA3 GLY A  78      37.523  91.749  90.809  1.00  0.00           H  
ATOM   1192  N   PHE A  79      35.965  93.515  93.111  1.00  0.00           N  
ATOM   1193  CA  PHE A  79      34.880  94.402  93.392  1.00  0.00           C  
ATOM   1194  C   PHE A  79      35.355  95.818  93.264  1.00  0.00           C  
ATOM   1195  O   PHE A  79      36.469  96.140  93.681  1.00  0.00           O  
ATOM   1196  CB  PHE A  79      34.237  94.065  94.736  1.00  0.00           C  
ATOM   1197  CG  PHE A  79      33.538  92.717  94.685  1.00  0.00           C  
ATOM   1198  CD1 PHE A  79      34.094  91.698  95.416  1.00  0.00           C  
ATOM   1199  CD2 PHE A  79      32.256  92.506  94.115  1.00  0.00           C  
ATOM   1200  CE1 PHE A  79      33.485  90.447  95.619  1.00  0.00           C  
ATOM   1201  CE2 PHE A  79      31.651  91.260  94.236  1.00  0.00           C  
ATOM   1202  CZ  PHE A  79      32.240  90.251  94.995  1.00  0.00           C  
ATOM   1203  H   PHE A  79      36.465  92.973  93.802  1.00  0.00           H  
ATOM   1204  HA  PHE A  79      34.124  94.282  92.617  1.00  0.00           H  
ATOM   1205  HB2 PHE A  79      35.023  94.096  95.490  1.00  0.00           H  
ATOM   1206  HB3 PHE A  79      33.493  94.836  94.935  1.00  0.00           H  
ATOM   1207  HD1 PHE A  79      35.033  91.789  95.943  1.00  0.00           H  
ATOM   1208  HD2 PHE A  79      31.648  93.308  93.723  1.00  0.00           H  
ATOM   1209  HE1 PHE A  79      34.017  89.636  96.095  1.00  0.00           H  
ATOM   1210  HE2 PHE A  79      30.687  91.024  93.812  1.00  0.00           H  
ATOM   1211  HZ  PHE A  79      31.733  89.321  95.208  1.00  0.00           H  
ATOM   1212  N   SER A  80      34.460  96.672  92.719  1.00  0.00           N  
ATOM   1213  CA  SER A  80      34.700  98.153  92.550  1.00  0.00           C  
ATOM   1214  C   SER A  80      34.699  98.914  93.942  1.00  0.00           C  
ATOM   1215  O   SER A  80      33.880  99.845  94.127  1.00  0.00           O  
ATOM   1216  CB  SER A  80      33.775  98.774  91.460  1.00  0.00           C  
ATOM   1217  OG  SER A  80      34.016 100.114  91.075  1.00  0.00           O  
ATOM   1218  H   SER A  80      33.552  96.451  92.335  1.00  0.00           H  
ATOM   1219  HA  SER A  80      35.701  98.228  92.124  1.00  0.00           H  
ATOM   1220  HB2 SER A  80      33.859  98.121  90.592  1.00  0.00           H  
ATOM   1221  HB3 SER A  80      32.697  98.762  91.627  1.00  0.00           H  
ATOM   1222  HG  SER A  80      33.900 100.679  91.843  1.00  0.00           H  
ATOM   1223  N   VAL A  81      35.442  98.460  94.929  1.00  0.00           N  
ATOM   1224  CA  VAL A  81      35.366  98.996  96.305  1.00  0.00           C  
ATOM   1225  C   VAL A  81      35.728 100.505  96.356  1.00  0.00           C  
ATOM   1226  O   VAL A  81      36.825 100.890  95.885  1.00  0.00           O  
ATOM   1227  CB  VAL A  81      36.276  98.147  97.213  1.00  0.00           C  
ATOM   1228  CG1 VAL A  81      36.008  98.685  98.632  1.00  0.00           C  
ATOM   1229  CG2 VAL A  81      35.913  96.683  97.237  1.00  0.00           C  
ATOM   1230  H   VAL A  81      36.066  97.678  94.785  1.00  0.00           H  
ATOM   1231  HA  VAL A  81      34.326  98.894  96.618  1.00  0.00           H  
ATOM   1232  HB  VAL A  81      37.331  98.310  96.996  1.00  0.00           H  
ATOM   1233 HG11 VAL A  81      35.036  98.426  99.054  1.00  0.00           H  
ATOM   1234 HG12 VAL A  81      36.763  98.257  99.292  1.00  0.00           H  
ATOM   1235 HG13 VAL A  81      36.270  99.741  98.680  1.00  0.00           H  
ATOM   1236 HG21 VAL A  81      36.246  96.185  98.148  1.00  0.00           H  
ATOM   1237 HG22 VAL A  81      34.872  96.377  97.128  1.00  0.00           H  
ATOM   1238 HG23 VAL A  81      36.449  96.280  96.376  1.00  0.00           H  
ATOM   1239  N   THR A  82      34.984 101.409  97.067  1.00  0.00           N  
ATOM   1240  CA  THR A  82      35.537 102.604  97.681  1.00  0.00           C  
ATOM   1241  C   THR A  82      35.444 102.425  99.205  1.00  0.00           C  
ATOM   1242  O   THR A  82      34.491 101.873  99.716  1.00  0.00           O  
ATOM   1243  CB  THR A  82      34.825 103.891  97.114  1.00  0.00           C  
ATOM   1244  CG2 THR A  82      34.728 103.964  95.591  1.00  0.00           C  
ATOM   1245  OG1 THR A  82      33.490 103.993  97.616  1.00  0.00           O  
ATOM   1246  H   THR A  82      34.108 101.031  97.401  1.00  0.00           H  
ATOM   1247  HA  THR A  82      36.605 102.653  97.475  1.00  0.00           H  
ATOM   1248  HB  THR A  82      35.331 104.803  97.431  1.00  0.00           H  
ATOM   1249  HG1 THR A  82      33.281 103.201  98.115  1.00  0.00           H  
ATOM   1250 HG21 THR A  82      34.636 104.992  95.241  1.00  0.00           H  
ATOM   1251 HG22 THR A  82      35.703 103.560  95.318  1.00  0.00           H  
ATOM   1252 HG23 THR A  82      33.857 103.367  95.324  1.00  0.00           H  
ATOM   1253  N   SER A  83      36.438 102.989  99.950  1.00  0.00           N  
ATOM   1254  CA  SER A  83      36.532 102.783 101.430  1.00  0.00           C  
ATOM   1255  C   SER A  83      36.787 104.141 102.129  1.00  0.00           C  
ATOM   1256  O   SER A  83      37.597 104.914 101.683  1.00  0.00           O  
ATOM   1257  CB  SER A  83      37.749 101.909 101.757  1.00  0.00           C  
ATOM   1258  OG  SER A  83      37.719 100.701 101.024  1.00  0.00           O  
ATOM   1259  H   SER A  83      37.235 103.397  99.485  1.00  0.00           H  
ATOM   1260  HA  SER A  83      35.595 102.356 101.788  1.00  0.00           H  
ATOM   1261  HB2 SER A  83      38.659 102.363 101.363  1.00  0.00           H  
ATOM   1262  HB3 SER A  83      37.850 101.710 102.824  1.00  0.00           H  
ATOM   1263  HG  SER A  83      37.386  99.915 101.462  1.00  0.00           H  
ATOM   1264  N   VAL A  84      36.152 104.353 103.323  1.00  0.00           N  
ATOM   1265  CA  VAL A  84      36.425 105.500 104.140  1.00  0.00           C  
ATOM   1266  C   VAL A  84      36.767 105.200 105.640  1.00  0.00           C  
ATOM   1267  O   VAL A  84      36.439 104.116 106.190  1.00  0.00           O  
ATOM   1268  CB  VAL A  84      35.196 106.457 103.957  1.00  0.00           C  
ATOM   1269  CG1 VAL A  84      34.957 106.956 102.514  1.00  0.00           C  
ATOM   1270  CG2 VAL A  84      33.956 105.851 104.468  1.00  0.00           C  
ATOM   1271  H   VAL A  84      35.484 103.669 103.651  1.00  0.00           H  
ATOM   1272  HA  VAL A  84      37.260 106.117 103.809  1.00  0.00           H  
ATOM   1273  HB  VAL A  84      35.426 107.263 104.654  1.00  0.00           H  
ATOM   1274 HG11 VAL A  84      34.404 106.298 101.843  1.00  0.00           H  
ATOM   1275 HG12 VAL A  84      34.489 107.939 102.550  1.00  0.00           H  
ATOM   1276 HG13 VAL A  84      35.850 107.091 101.906  1.00  0.00           H  
ATOM   1277 HG21 VAL A  84      33.673 104.939 103.942  1.00  0.00           H  
ATOM   1278 HG22 VAL A  84      33.932 105.732 105.551  1.00  0.00           H  
ATOM   1279 HG23 VAL A  84      33.159 106.554 104.222  1.00  0.00           H  
ATOM   1280  N   ASP A  85      37.395 106.195 106.307  1.00  0.00           N  
ATOM   1281  CA  ASP A  85      37.407 106.193 107.751  1.00  0.00           C  
ATOM   1282  C   ASP A  85      37.633 107.611 108.353  1.00  0.00           C  
ATOM   1283  O   ASP A  85      38.074 108.486 107.638  1.00  0.00           O  
ATOM   1284  CB  ASP A  85      38.572 105.263 108.182  1.00  0.00           C  
ATOM   1285  CG  ASP A  85      38.393 104.745 109.636  1.00  0.00           C  
ATOM   1286  OD1 ASP A  85      38.494 103.558 109.842  1.00  0.00           O  
ATOM   1287  OD2 ASP A  85      38.256 105.560 110.547  1.00  0.00           O1-
ATOM   1288  H   ASP A  85      37.406 107.118 105.894  1.00  0.00           H  
ATOM   1289  HA  ASP A  85      36.478 105.824 108.185  1.00  0.00           H  
ATOM   1290  HB2 ASP A  85      38.596 104.375 107.550  1.00  0.00           H  
ATOM   1291  HB3 ASP A  85      39.556 105.714 108.056  1.00  0.00           H  
ATOM   1292  N   ALA A  86      37.336 107.834 109.602  1.00  0.00           N  
ATOM   1293  CA  ALA A  86      37.689 109.007 110.398  1.00  0.00           C  
ATOM   1294  C   ALA A  86      39.164 109.038 110.819  1.00  0.00           C  
ATOM   1295  O   ALA A  86      39.795 110.090 110.871  1.00  0.00           O  
ATOM   1296  CB  ALA A  86      36.797 109.259 111.616  1.00  0.00           C  
ATOM   1297  H   ALA A  86      37.025 107.015 110.103  1.00  0.00           H  
ATOM   1298  HA  ALA A  86      37.534 109.873 109.754  1.00  0.00           H  
ATOM   1299  HB1 ALA A  86      36.801 108.298 112.129  1.00  0.00           H  
ATOM   1300  HB2 ALA A  86      37.247 110.031 112.240  1.00  0.00           H  
ATOM   1301  HB3 ALA A  86      35.873 109.738 111.292  1.00  0.00           H  
ATOM   1302  N   SER A  87      39.835 107.844 110.899  1.00  0.00           N  
ATOM   1303  CA  SER A  87      41.146 107.690 111.518  1.00  0.00           C  
ATOM   1304  C   SER A  87      42.197 107.696 110.456  1.00  0.00           C  
ATOM   1305  O   SER A  87      42.553 106.662 109.856  1.00  0.00           O  
ATOM   1306  CB  SER A  87      41.260 106.442 112.410  1.00  0.00           C  
ATOM   1307  OG  SER A  87      42.430 106.349 113.140  1.00  0.00           O  
ATOM   1308  H   SER A  87      39.399 106.965 110.659  1.00  0.00           H  
ATOM   1309  HA  SER A  87      41.444 108.436 112.255  1.00  0.00           H  
ATOM   1310  HB2 SER A  87      40.437 106.493 113.124  1.00  0.00           H  
ATOM   1311  HB3 SER A  87      41.045 105.484 111.936  1.00  0.00           H  
ATOM   1312  HG  SER A  87      42.396 107.000 113.843  1.00  0.00           H  
ATOM   1313  N   ASP A  88      42.902 108.857 110.338  1.00  0.00           N  
ATOM   1314  CA  ASP A  88      43.985 109.033 109.288  1.00  0.00           C  
ATOM   1315  C   ASP A  88      45.211 108.128 109.530  1.00  0.00           C  
ATOM   1316  O   ASP A  88      45.789 107.686 108.553  1.00  0.00           O  
ATOM   1317  CB  ASP A  88      44.413 110.510 109.182  1.00  0.00           C  
ATOM   1318  CG  ASP A  88      44.932 111.306 110.356  1.00  0.00           C  
ATOM   1319  OD1 ASP A  88      45.414 112.420 110.096  1.00  0.00           O  
ATOM   1320  OD2 ASP A  88      44.821 110.847 111.508  1.00  0.00           O1-
ATOM   1321  H   ASP A  88      42.602 109.709 110.789  1.00  0.00           H  
ATOM   1322  HA  ASP A  88      43.591 108.786 108.302  1.00  0.00           H  
ATOM   1323  HB2 ASP A  88      45.224 110.440 108.456  1.00  0.00           H  
ATOM   1324  HB3 ASP A  88      43.670 111.141 108.694  1.00  0.00           H  
ATOM   1325  N   LYS A  89      45.519 107.781 110.806  1.00  0.00           N  
ATOM   1326  CA  LYS A  89      46.666 106.874 111.225  1.00  0.00           C  
ATOM   1327  C   LYS A  89      46.303 105.405 110.842  1.00  0.00           C  
ATOM   1328  O   LYS A  89      47.197 104.545 110.734  1.00  0.00           O  
ATOM   1329  CB  LYS A  89      46.886 107.218 112.683  1.00  0.00           C  
ATOM   1330  CG  LYS A  89      47.626 108.607 112.746  1.00  0.00           C  
ATOM   1331  CD  LYS A  89      47.626 109.207 114.146  1.00  0.00           C  
ATOM   1332  CE  LYS A  89      47.703 110.686 114.202  1.00  0.00           C  
ATOM   1333  NZ  LYS A  89      46.510 111.314 113.549  1.00  0.00           N1+
ATOM   1334  H   LYS A  89      44.873 108.145 111.492  1.00  0.00           H  
ATOM   1335  HA  LYS A  89      47.570 107.124 110.668  1.00  0.00           H  
ATOM   1336  HB2 LYS A  89      45.971 107.299 113.269  1.00  0.00           H  
ATOM   1337  HB3 LYS A  89      47.368 106.399 113.216  1.00  0.00           H  
ATOM   1338  HG2 LYS A  89      48.667 108.578 112.423  1.00  0.00           H  
ATOM   1339  HG3 LYS A  89      47.138 109.329 112.092  1.00  0.00           H  
ATOM   1340  HD2 LYS A  89      46.735 108.849 114.661  1.00  0.00           H  
ATOM   1341  HD3 LYS A  89      48.452 108.807 114.734  1.00  0.00           H  
ATOM   1342  HE2 LYS A  89      47.644 111.016 115.240  1.00  0.00           H  
ATOM   1343  HE3 LYS A  89      48.557 111.152 113.711  1.00  0.00           H  
ATOM   1344  HZ1 LYS A  89      46.637 112.312 113.467  1.00  0.00           H  
ATOM   1345  HZ2 LYS A  89      46.186 110.970 112.656  1.00  0.00           H  
ATOM   1346  HZ3 LYS A  89      45.640 111.239 114.056  1.00  0.00           H  
ATOM   1347  N   MET A  90      45.049 105.046 110.890  1.00  0.00           N  
ATOM   1348  CA  MET A  90      44.631 103.669 110.484  1.00  0.00           C  
ATOM   1349  C   MET A  90      44.667 103.673 108.934  1.00  0.00           C  
ATOM   1350  O   MET A  90      45.214 102.792 108.231  1.00  0.00           O  
ATOM   1351  CB  MET A  90      43.198 103.293 111.090  1.00  0.00           C  
ATOM   1352  CG  MET A  90      43.253 103.320 112.569  1.00  0.00           C  
ATOM   1353  SD  MET A  90      43.795 101.853 113.587  1.00  0.00           S  
ATOM   1354  CE  MET A  90      42.381 100.765 113.321  1.00  0.00           C  
ATOM   1355  H   MET A  90      44.360 105.784 110.908  1.00  0.00           H  
ATOM   1356  HA  MET A  90      45.268 102.876 110.875  1.00  0.00           H  
ATOM   1357  HB2 MET A  90      42.552 104.119 110.796  1.00  0.00           H  
ATOM   1358  HB3 MET A  90      42.833 102.341 110.704  1.00  0.00           H  
ATOM   1359  HG2 MET A  90      43.741 104.179 113.028  1.00  0.00           H  
ATOM   1360  HG3 MET A  90      42.248 103.394 112.984  1.00  0.00           H  
ATOM   1361  HE1 MET A  90      41.761 101.048 112.471  1.00  0.00           H  
ATOM   1362  HE2 MET A  90      42.717  99.735 113.201  1.00  0.00           H  
ATOM   1363  HE3 MET A  90      41.738 100.787 114.201  1.00  0.00           H  
ATOM   1364  N   LEU A  91      44.158 104.736 108.324  1.00  0.00           N  
ATOM   1365  CA  LEU A  91      44.000 104.868 106.866  1.00  0.00           C  
ATOM   1366  C   LEU A  91      45.370 104.888 106.112  1.00  0.00           C  
ATOM   1367  O   LEU A  91      45.371 104.372 105.001  1.00  0.00           O  
ATOM   1368  CB  LEU A  91      43.119 106.041 106.485  1.00  0.00           C  
ATOM   1369  CG  LEU A  91      42.477 106.034 105.086  1.00  0.00           C  
ATOM   1370  CD1 LEU A  91      41.180 105.224 105.225  1.00  0.00           C  
ATOM   1371  CD2 LEU A  91      42.226 107.370 104.612  1.00  0.00           C  
ATOM   1372  H   LEU A  91      43.653 105.367 108.929  1.00  0.00           H  
ATOM   1373  HA  LEU A  91      43.428 104.010 106.513  1.00  0.00           H  
ATOM   1374  HB2 LEU A  91      42.364 106.172 107.260  1.00  0.00           H  
ATOM   1375  HB3 LEU A  91      43.749 106.910 106.675  1.00  0.00           H  
ATOM   1376  HG  LEU A  91      43.201 105.584 104.405  1.00  0.00           H  
ATOM   1377 HD11 LEU A  91      41.390 104.174 105.431  1.00  0.00           H  
ATOM   1378 HD12 LEU A  91      40.571 105.715 105.983  1.00  0.00           H  
ATOM   1379 HD13 LEU A  91      40.580 105.347 104.323  1.00  0.00           H  
ATOM   1380 HD21 LEU A  91      43.135 107.970 104.657  1.00  0.00           H  
ATOM   1381 HD22 LEU A  91      41.825 107.348 103.599  1.00  0.00           H  
ATOM   1382 HD23 LEU A  91      41.525 107.880 105.274  1.00  0.00           H  
ATOM   1383  N   LYS A  92      46.427 105.396 106.738  1.00  0.00           N  
ATOM   1384  CA  LYS A  92      47.845 105.177 106.389  1.00  0.00           C  
ATOM   1385  C   LYS A  92      48.170 103.777 105.973  1.00  0.00           C  
ATOM   1386  O   LYS A  92      48.768 103.678 104.914  1.00  0.00           O  
ATOM   1387  CB  LYS A  92      48.678 105.662 107.520  1.00  0.00           C  
ATOM   1388  CG  LYS A  92      50.215 105.531 107.425  1.00  0.00           C  
ATOM   1389  CD  LYS A  92      50.922 106.073 108.694  1.00  0.00           C  
ATOM   1390  CE  LYS A  92      51.038 105.017 109.823  1.00  0.00           C  
ATOM   1391  NZ  LYS A  92      51.865 105.486 110.900  1.00  0.00           N1+
ATOM   1392  H   LYS A  92      46.188 105.826 107.620  1.00  0.00           H  
ATOM   1393  HA  LYS A  92      48.023 105.897 105.590  1.00  0.00           H  
ATOM   1394  HB2 LYS A  92      48.429 106.696 107.757  1.00  0.00           H  
ATOM   1395  HB3 LYS A  92      48.347 105.133 108.414  1.00  0.00           H  
ATOM   1396  HG2 LYS A  92      50.387 104.491 107.149  1.00  0.00           H  
ATOM   1397  HG3 LYS A  92      50.588 106.146 106.605  1.00  0.00           H  
ATOM   1398  HD2 LYS A  92      51.930 106.362 108.399  1.00  0.00           H  
ATOM   1399  HD3 LYS A  92      50.342 106.914 109.072  1.00  0.00           H  
ATOM   1400  HE2 LYS A  92      50.076 104.640 110.171  1.00  0.00           H  
ATOM   1401  HE3 LYS A  92      51.465 104.131 109.354  1.00  0.00           H  
ATOM   1402  HZ1 LYS A  92      51.829 106.491 110.991  1.00  0.00           H  
ATOM   1403  HZ2 LYS A  92      51.720 105.109 111.825  1.00  0.00           H  
ATOM   1404  HZ3 LYS A  92      52.843 105.343 110.692  1.00  0.00           H  
ATOM   1405  N   TYR A  93      47.685 102.779 106.734  1.00  0.00           N  
ATOM   1406  CA  TYR A  93      47.849 101.312 106.470  1.00  0.00           C  
ATOM   1407  C   TYR A  93      47.042 100.749 105.254  1.00  0.00           C  
ATOM   1408  O   TYR A  93      47.456  99.791 104.643  1.00  0.00           O  
ATOM   1409  CB  TYR A  93      47.811 100.534 107.707  1.00  0.00           C  
ATOM   1410  CG  TYR A  93      48.838 100.900 108.711  1.00  0.00           C  
ATOM   1411  CD1 TYR A  93      50.151 100.427 108.516  1.00  0.00           C  
ATOM   1412  CD2 TYR A  93      48.546 101.598 109.906  1.00  0.00           C  
ATOM   1413  CE1 TYR A  93      51.171 100.815 109.461  1.00  0.00           C  
ATOM   1414  CE2 TYR A  93      49.585 102.057 110.772  1.00  0.00           C  
ATOM   1415  CZ  TYR A  93      50.897 101.745 110.494  1.00  0.00           C  
ATOM   1416  OH  TYR A  93      51.845 102.098 111.375  1.00  0.00           O  
ATOM   1417  H   TYR A  93      47.143 103.063 107.537  1.00  0.00           H  
ATOM   1418  HA  TYR A  93      48.871 101.201 106.109  1.00  0.00           H  
ATOM   1419  HB2 TYR A  93      46.801 100.618 108.109  1.00  0.00           H  
ATOM   1420  HB3 TYR A  93      47.768  99.485 107.417  1.00  0.00           H  
ATOM   1421  HD1 TYR A  93      50.386  99.747 107.711  1.00  0.00           H  
ATOM   1422  HD2 TYR A  93      47.528 101.810 110.196  1.00  0.00           H  
ATOM   1423  HE1 TYR A  93      52.221 100.599 109.328  1.00  0.00           H  
ATOM   1424  HE2 TYR A  93      49.335 102.687 111.614  1.00  0.00           H  
ATOM   1425  HH  TYR A  93      52.627 101.543 111.331  1.00  0.00           H  
ATOM   1426  N   ALA A  94      45.914 101.420 104.935  1.00  0.00           N  
ATOM   1427  CA  ALA A  94      45.060 101.049 103.818  1.00  0.00           C  
ATOM   1428  C   ALA A  94      45.598 101.542 102.472  1.00  0.00           C  
ATOM   1429  O   ALA A  94      45.847 100.785 101.552  1.00  0.00           O  
ATOM   1430  CB  ALA A  94      43.667 101.543 104.176  1.00  0.00           C  
ATOM   1431  H   ALA A  94      45.763 102.307 105.394  1.00  0.00           H  
ATOM   1432  HA  ALA A  94      45.040  99.963 103.722  1.00  0.00           H  
ATOM   1433  HB1 ALA A  94      43.468 101.177 105.183  1.00  0.00           H  
ATOM   1434  HB2 ALA A  94      43.646 102.633 104.186  1.00  0.00           H  
ATOM   1435  HB3 ALA A  94      42.864 101.115 103.576  1.00  0.00           H  
ATOM   1436  N   LEU A  95      45.946 102.797 102.434  1.00  0.00           N  
ATOM   1437  CA  LEU A  95      46.848 103.449 101.462  1.00  0.00           C  
ATOM   1438  C   LEU A  95      48.122 102.650 101.240  1.00  0.00           C  
ATOM   1439  O   LEU A  95      48.456 102.433 100.064  1.00  0.00           O  
ATOM   1440  CB  LEU A  95      46.935 105.007 101.794  1.00  0.00           C  
ATOM   1441  CG  LEU A  95      45.660 105.718 102.103  1.00  0.00           C  
ATOM   1442  CD1 LEU A  95      45.855 107.036 102.849  1.00  0.00           C  
ATOM   1443  CD2 LEU A  95      45.076 106.231 100.748  1.00  0.00           C  
ATOM   1444  H   LEU A  95      45.462 103.370 103.110  1.00  0.00           H  
ATOM   1445  HA  LEU A  95      46.347 103.356 100.499  1.00  0.00           H  
ATOM   1446  HB2 LEU A  95      47.594 104.996 102.661  1.00  0.00           H  
ATOM   1447  HB3 LEU A  95      47.486 105.454 100.967  1.00  0.00           H  
ATOM   1448  HG  LEU A  95      44.899 105.130 102.616  1.00  0.00           H  
ATOM   1449 HD11 LEU A  95      46.624 107.640 102.369  1.00  0.00           H  
ATOM   1450 HD12 LEU A  95      44.907 107.573 102.906  1.00  0.00           H  
ATOM   1451 HD13 LEU A  95      46.087 106.792 103.885  1.00  0.00           H  
ATOM   1452 HD21 LEU A  95      45.796 106.897 100.275  1.00  0.00           H  
ATOM   1453 HD22 LEU A  95      44.904 105.402 100.062  1.00  0.00           H  
ATOM   1454 HD23 LEU A  95      44.126 106.763 100.797  1.00  0.00           H  
ATOM   1455  N   LYS A  96      48.839 102.139 102.308  1.00  0.00           N  
ATOM   1456  CA  LYS A  96      50.126 101.385 102.226  1.00  0.00           C  
ATOM   1457  C   LYS A  96      49.981 100.128 101.429  1.00  0.00           C  
ATOM   1458  O   LYS A  96      50.742  99.761 100.535  1.00  0.00           O  
ATOM   1459  CB  LYS A  96      50.597 101.066 103.673  1.00  0.00           C  
ATOM   1460  CG  LYS A  96      52.046 100.798 103.776  1.00  0.00           C  
ATOM   1461  CD  LYS A  96      52.586 100.733 105.234  1.00  0.00           C  
ATOM   1462  CE  LYS A  96      52.355 102.023 106.171  1.00  0.00           C  
ATOM   1463  NZ  LYS A  96      52.904 103.209 105.443  1.00  0.00           N1+
ATOM   1464  H   LYS A  96      48.571 102.392 103.248  1.00  0.00           H  
ATOM   1465  HA  LYS A  96      50.840 102.025 101.708  1.00  0.00           H  
ATOM   1466  HB2 LYS A  96      50.465 102.032 104.160  1.00  0.00           H  
ATOM   1467  HB3 LYS A  96      49.971 100.384 104.248  1.00  0.00           H  
ATOM   1468  HG2 LYS A  96      52.363  99.843 103.358  1.00  0.00           H  
ATOM   1469  HG3 LYS A  96      52.660 101.499 103.209  1.00  0.00           H  
ATOM   1470  HD2 LYS A  96      52.260  99.830 105.749  1.00  0.00           H  
ATOM   1471  HD3 LYS A  96      53.653 100.683 105.018  1.00  0.00           H  
ATOM   1472  HE2 LYS A  96      51.326 102.171 106.500  1.00  0.00           H  
ATOM   1473  HE3 LYS A  96      52.849 101.883 107.132  1.00  0.00           H  
ATOM   1474  HZ1 LYS A  96      52.279 103.505 104.706  1.00  0.00           H  
ATOM   1475  HZ2 LYS A  96      53.124 103.981 106.056  1.00  0.00           H  
ATOM   1476  HZ3 LYS A  96      53.745 102.930 104.959  1.00  0.00           H  
ATOM   1477  N   GLU A  97      48.898  99.348 101.761  1.00  0.00           N  
ATOM   1478  CA  GLU A  97      48.707  98.075 101.062  1.00  0.00           C  
ATOM   1479  C   GLU A  97      48.402  98.319  99.564  1.00  0.00           C  
ATOM   1480  O   GLU A  97      48.981  97.710  98.713  1.00  0.00           O  
ATOM   1481  CB  GLU A  97      47.527  97.292 101.658  1.00  0.00           C  
ATOM   1482  CG  GLU A  97      47.084  96.100 100.933  1.00  0.00           C  
ATOM   1483  CD  GLU A  97      48.141  95.061 100.866  1.00  0.00           C  
ATOM   1484  OE1 GLU A  97      48.267  94.246  99.903  1.00  0.00           O  
ATOM   1485  OE2 GLU A  97      48.739  94.791 101.925  1.00  0.00           O1-
ATOM   1486  H   GLU A  97      48.364  99.558 102.592  1.00  0.00           H  
ATOM   1487  HA  GLU A  97      49.509  97.338 101.047  1.00  0.00           H  
ATOM   1488  HB2 GLU A  97      47.821  97.048 102.679  1.00  0.00           H  
ATOM   1489  HB3 GLU A  97      46.660  97.946 101.754  1.00  0.00           H  
ATOM   1490  HG2 GLU A  97      46.200  95.705 101.434  1.00  0.00           H  
ATOM   1491  HG3 GLU A  97      46.737  96.348  99.930  1.00  0.00           H  
ATOM   1492  N   ARG A  98      47.560  99.303  99.276  1.00  0.00           N  
ATOM   1493  CA  ARG A  98      47.261  99.650  97.863  1.00  0.00           C  
ATOM   1494  C   ARG A  98      48.511 100.121  97.037  1.00  0.00           C  
ATOM   1495  O   ARG A  98      48.640  99.702  95.868  1.00  0.00           O  
ATOM   1496  CB  ARG A  98      46.124 100.653  97.809  1.00  0.00           C  
ATOM   1497  CG  ARG A  98      45.502 101.033  96.436  1.00  0.00           C  
ATOM   1498  CD  ARG A  98      44.604 102.291  96.402  1.00  0.00           C  
ATOM   1499  NE  ARG A  98      45.387 103.455  96.727  1.00  0.00           N  
ATOM   1500  CZ  ARG A  98      44.887 104.699  96.706  1.00  0.00           C  
ATOM   1501  NH1 ARG A  98      43.642 104.954  96.627  1.00  0.00           N1+
ATOM   1502  NH2 ARG A  98      45.696 105.654  96.985  1.00  0.00           N  
ATOM   1503  H   ARG A  98      47.117  99.791 100.042  1.00  0.00           H  
ATOM   1504  HA  ARG A  98      46.848  98.773  97.362  1.00  0.00           H  
ATOM   1505  HB2 ARG A  98      45.287 100.259  98.386  1.00  0.00           H  
ATOM   1506  HB3 ARG A  98      46.385 101.561  98.353  1.00  0.00           H  
ATOM   1507  HG2 ARG A  98      46.300 101.187  95.710  1.00  0.00           H  
ATOM   1508  HG3 ARG A  98      44.888 100.180  96.144  1.00  0.00           H  
ATOM   1509  HD2 ARG A  98      44.304 102.396  95.360  1.00  0.00           H  
ATOM   1510  HD3 ARG A  98      43.691 102.189  96.989  1.00  0.00           H  
ATOM   1511  HE  ARG A  98      46.377 103.357  96.896  1.00  0.00           H  
ATOM   1512 HH11 ARG A  98      43.032 104.177  96.414  1.00  0.00           H  
ATOM   1513 HH12 ARG A  98      43.432 105.769  96.070  1.00  0.00           H  
ATOM   1514 HH21 ARG A  98      46.671 105.442  97.145  1.00  0.00           H  
ATOM   1515 HH22 ARG A  98      45.310 106.573  97.150  1.00  0.00           H  
ATOM   1516  N   TRP A  99      49.386 100.858  97.670  1.00  0.00           N  
ATOM   1517  CA  TRP A  99      50.615 101.438  97.073  1.00  0.00           C  
ATOM   1518  C   TRP A  99      51.649 100.386  96.706  1.00  0.00           C  
ATOM   1519  O   TRP A  99      52.277 100.513  95.616  1.00  0.00           O  
ATOM   1520  CB  TRP A  99      51.233 102.446  98.018  1.00  0.00           C  
ATOM   1521  CG  TRP A  99      52.470 103.128  97.460  1.00  0.00           C  
ATOM   1522  CD1 TRP A  99      53.715 102.875  97.976  1.00  0.00           C  
ATOM   1523  CD2 TRP A  99      52.648 104.032  96.347  1.00  0.00           C  
ATOM   1524  CE2 TRP A  99      54.020 104.242  96.206  1.00  0.00           C  
ATOM   1525  CE3 TRP A  99      51.770 104.651  95.391  1.00  0.00           C  
ATOM   1526  NE1 TRP A  99      54.644 103.341  97.043  1.00  0.00           N  
ATOM   1527  CZ2 TRP A  99      54.581 105.097  95.239  1.00  0.00           C  
ATOM   1528  CZ3 TRP A  99      52.331 105.566  94.461  1.00  0.00           C  
ATOM   1529  CH2 TRP A  99      53.682 105.818  94.406  1.00  0.00           C  
ATOM   1530  H   TRP A  99      49.261 101.215  98.607  1.00  0.00           H  
ATOM   1531  HA  TRP A  99      50.340 101.899  96.124  1.00  0.00           H  
ATOM   1532  HB2 TRP A  99      50.430 103.147  98.244  1.00  0.00           H  
ATOM   1533  HB3 TRP A  99      51.538 102.015  98.972  1.00  0.00           H  
ATOM   1534  HD1 TRP A  99      53.948 102.175  98.764  1.00  0.00           H  
ATOM   1535  HE1 TRP A  99      55.635 103.325  97.234  1.00  0.00           H  
ATOM   1536  HE3 TRP A  99      50.700 104.553  95.504  1.00  0.00           H  
ATOM   1537  HZ2 TRP A  99      55.658 105.151  95.181  1.00  0.00           H  
ATOM   1538  HZ3 TRP A  99      51.752 106.103  93.724  1.00  0.00           H  
ATOM   1539  HH2 TRP A  99      54.016 106.489  93.629  1.00  0.00           H  
ATOM   1540  N   ASN A 100      51.813  99.361  97.604  1.00  0.00           N  
ATOM   1541  CA  ASN A 100      52.682  98.138  97.419  1.00  0.00           C  
ATOM   1542  C   ASN A 100      52.267  97.257  96.223  1.00  0.00           C  
ATOM   1543  O   ASN A 100      53.052  96.445  95.754  1.00  0.00           O  
ATOM   1544  CB  ASN A 100      52.587  97.354  98.785  1.00  0.00           C  
ATOM   1545  CG  ASN A 100      53.613  97.829  99.748  1.00  0.00           C  
ATOM   1546  ND2 ASN A 100      53.321  98.772 100.613  1.00  0.00           N  
ATOM   1547  OD1 ASN A 100      54.719  97.443  99.712  1.00  0.00           O  
ATOM   1548  H   ASN A 100      51.136  99.286  98.349  1.00  0.00           H  
ATOM   1549  HA  ASN A 100      53.717  98.457  97.302  1.00  0.00           H  
ATOM   1550  HB2 ASN A 100      51.587  97.304  99.216  1.00  0.00           H  
ATOM   1551  HB3 ASN A 100      52.799  96.298  98.614  1.00  0.00           H  
ATOM   1552 HD21 ASN A 100      54.064  99.269 101.083  1.00  0.00           H  
ATOM   1553 HD22 ASN A 100      52.394  99.172 100.601  1.00  0.00           H  
ATOM   1554  N   ARG A 101      51.093  97.464  95.597  1.00  0.00           N  
ATOM   1555  CA  ARG A 101      50.636  96.566  94.535  1.00  0.00           C  
ATOM   1556  C   ARG A 101      49.938  97.302  93.358  1.00  0.00           C  
ATOM   1557  O   ARG A 101      49.141  96.755  92.619  1.00  0.00           O  
ATOM   1558  CB  ARG A 101      49.808  95.370  95.021  1.00  0.00           C  
ATOM   1559  CG  ARG A 101      48.621  95.845  95.755  1.00  0.00           C  
ATOM   1560  CD  ARG A 101      48.163  94.832  96.802  1.00  0.00           C  
ATOM   1561  NE  ARG A 101      47.899  93.467  96.196  1.00  0.00           N  
ATOM   1562  CZ  ARG A 101      47.352  92.489  96.846  1.00  0.00           C  
ATOM   1563  NH1 ARG A 101      47.115  92.498  98.138  1.00  0.00           N1+
ATOM   1564  NH2 ARG A 101      47.068  91.422  96.257  1.00  0.00           N  
ATOM   1565  H   ARG A 101      50.403  98.133  95.911  1.00  0.00           H  
ATOM   1566  HA  ARG A 101      51.479  96.102  94.022  1.00  0.00           H  
ATOM   1567  HB2 ARG A 101      49.404  94.848  94.155  1.00  0.00           H  
ATOM   1568  HB3 ARG A 101      50.421  94.764  95.689  1.00  0.00           H  
ATOM   1569  HG2 ARG A 101      48.956  96.727  96.302  1.00  0.00           H  
ATOM   1570  HG3 ARG A 101      47.733  96.093  95.172  1.00  0.00           H  
ATOM   1571  HD2 ARG A 101      48.808  94.794  97.680  1.00  0.00           H  
ATOM   1572  HD3 ARG A 101      47.166  95.102  97.146  1.00  0.00           H  
ATOM   1573  HE  ARG A 101      47.852  93.449  95.187  1.00  0.00           H  
ATOM   1574 HH11 ARG A 101      47.433  93.285  98.685  1.00  0.00           H  
ATOM   1575 HH12 ARG A 101      46.615  91.722  98.550  1.00  0.00           H  
ATOM   1576 HH21 ARG A 101      47.381  91.287  95.306  1.00  0.00           H  
ATOM   1577 HH22 ARG A 101      46.856  90.623  96.837  1.00  0.00           H  
ATOM   1578  N   ARG A 102      50.285  98.580  93.188  1.00  0.00           N  
ATOM   1579  CA  ARG A 102      49.489  99.573  92.427  1.00  0.00           C  
ATOM   1580  C   ARG A 102      49.087  99.344  90.986  1.00  0.00           C  
ATOM   1581  O   ARG A 102      48.350 100.197  90.451  1.00  0.00           O  
ATOM   1582  CB  ARG A 102      50.074 101.045  92.695  1.00  0.00           C  
ATOM   1583  CG  ARG A 102      51.234 101.535  91.844  1.00  0.00           C  
ATOM   1584  CD  ARG A 102      52.176 102.589  92.425  1.00  0.00           C  
ATOM   1585  NE  ARG A 102      53.083 102.037  93.410  1.00  0.00           N  
ATOM   1586  CZ  ARG A 102      54.428 101.927  93.229  1.00  0.00           C  
ATOM   1587  NH1 ARG A 102      55.111 102.368  92.235  1.00  0.00           N1+
ATOM   1588  NH2 ARG A 102      55.041 101.416  94.173  1.00  0.00           N  
ATOM   1589  H   ARG A 102      51.082  98.929  93.701  1.00  0.00           H  
ATOM   1590  HA  ARG A 102      48.503  99.638  92.887  1.00  0.00           H  
ATOM   1591  HB2 ARG A 102      49.315 101.823  92.609  1.00  0.00           H  
ATOM   1592  HB3 ARG A 102      50.368 101.029  93.745  1.00  0.00           H  
ATOM   1593  HG2 ARG A 102      51.854 100.678  91.579  1.00  0.00           H  
ATOM   1594  HG3 ARG A 102      50.792 101.950  90.938  1.00  0.00           H  
ATOM   1595  HD2 ARG A 102      52.591 103.155  91.592  1.00  0.00           H  
ATOM   1596  HD3 ARG A 102      51.613 103.316  93.010  1.00  0.00           H  
ATOM   1597  HE  ARG A 102      52.614 101.610  94.195  1.00  0.00           H  
ATOM   1598 HH11 ARG A 102      54.725 102.748  91.381  1.00  0.00           H  
ATOM   1599 HH12 ARG A 102      56.059 102.065  92.063  1.00  0.00           H  
ATOM   1600 HH21 ARG A 102      54.635 101.120  95.049  1.00  0.00           H  
ATOM   1601 HH22 ARG A 102      56.020 101.656  94.114  1.00  0.00           H  
ATOM   1602  N   LYS A 103      49.626  98.318  90.298  1.00  0.00           N  
ATOM   1603  CA  LYS A 103      49.152  97.970  88.917  1.00  0.00           C  
ATOM   1604  C   LYS A 103      48.068  96.795  88.822  1.00  0.00           C  
ATOM   1605  O   LYS A 103      47.593  96.453  87.705  1.00  0.00           O  
ATOM   1606  CB  LYS A 103      50.428  97.763  88.116  1.00  0.00           C  
ATOM   1607  CG  LYS A 103      51.549  98.807  88.207  1.00  0.00           C  
ATOM   1608  CD  LYS A 103      51.274 100.175  87.409  1.00  0.00           C  
ATOM   1609  CE  LYS A 103      52.538 100.967  87.292  1.00  0.00           C  
ATOM   1610  NZ  LYS A 103      52.327 102.043  86.237  1.00  0.00           N1+
ATOM   1611  H   LYS A 103      50.084  97.634  90.883  1.00  0.00           H  
ATOM   1612  HA  LYS A 103      48.600  98.825  88.525  1.00  0.00           H  
ATOM   1613  HB2 LYS A 103      50.933  96.824  88.348  1.00  0.00           H  
ATOM   1614  HB3 LYS A 103      50.067  97.604  87.101  1.00  0.00           H  
ATOM   1615  HG2 LYS A 103      51.631  99.196  89.221  1.00  0.00           H  
ATOM   1616  HG3 LYS A 103      52.484  98.322  87.927  1.00  0.00           H  
ATOM   1617  HD2 LYS A 103      50.949  99.985  86.387  1.00  0.00           H  
ATOM   1618  HD3 LYS A 103      50.498 100.745  87.921  1.00  0.00           H  
ATOM   1619  HE2 LYS A 103      52.911 101.310  88.257  1.00  0.00           H  
ATOM   1620  HE3 LYS A 103      53.319 100.346  86.850  1.00  0.00           H  
ATOM   1621  HZ1 LYS A 103      53.082 102.714  86.212  1.00  0.00           H  
ATOM   1622  HZ2 LYS A 103      52.260 101.647  85.310  1.00  0.00           H  
ATOM   1623  HZ3 LYS A 103      51.516 102.577  86.514  1.00  0.00           H  
ATOM   1624  N   GLU A 104      47.684  96.211  89.949  1.00  0.00           N  
ATOM   1625  CA  GLU A 104      46.769  95.027  89.910  1.00  0.00           C  
ATOM   1626  C   GLU A 104      45.359  95.679  89.627  1.00  0.00           C  
ATOM   1627  O   GLU A 104      45.067  96.665  90.298  1.00  0.00           O  
ATOM   1628  CB  GLU A 104      46.753  94.261  91.257  1.00  0.00           C  
ATOM   1629  CG  GLU A 104      47.625  93.013  91.371  1.00  0.00           C  
ATOM   1630  CD  GLU A 104      47.401  92.193  92.671  1.00  0.00           C  
ATOM   1631  OE1 GLU A 104      46.436  91.407  92.640  1.00  0.00           O  
ATOM   1632  OE2 GLU A 104      48.169  92.202  93.684  1.00  0.00           O1-
ATOM   1633  H   GLU A 104      48.095  96.487  90.829  1.00  0.00           H  
ATOM   1634  HA  GLU A 104      47.019  94.416  89.043  1.00  0.00           H  
ATOM   1635  HB2 GLU A 104      46.911  94.882  92.139  1.00  0.00           H  
ATOM   1636  HB3 GLU A 104      45.719  93.994  91.475  1.00  0.00           H  
ATOM   1637  HG2 GLU A 104      47.348  92.465  90.470  1.00  0.00           H  
ATOM   1638  HG3 GLU A 104      48.669  93.303  91.250  1.00  0.00           H  
ATOM   1639  N   PRO A 105      44.478  95.190  88.756  1.00  0.00           N  
ATOM   1640  CA  PRO A 105      43.420  96.001  88.144  1.00  0.00           C  
ATOM   1641  C   PRO A 105      42.370  96.508  89.155  1.00  0.00           C  
ATOM   1642  O   PRO A 105      41.743  97.572  88.940  1.00  0.00           O  
ATOM   1643  CB  PRO A 105      42.753  95.115  87.063  1.00  0.00           C  
ATOM   1644  CG  PRO A 105      43.952  94.250  86.639  1.00  0.00           C  
ATOM   1645  CD  PRO A 105      44.785  94.095  87.837  1.00  0.00           C  
ATOM   1646  HA  PRO A 105      43.962  96.861  87.752  1.00  0.00           H  
ATOM   1647  HB2 PRO A 105      42.034  94.465  87.561  1.00  0.00           H  
ATOM   1648  HB3 PRO A 105      42.425  95.819  86.299  1.00  0.00           H  
ATOM   1649  HG2 PRO A 105      43.602  93.286  86.270  1.00  0.00           H  
ATOM   1650  HG3 PRO A 105      44.525  94.649  85.803  1.00  0.00           H  
ATOM   1651  HD2 PRO A 105      44.552  93.106  88.233  1.00  0.00           H  
ATOM   1652  HD3 PRO A 105      45.790  94.075  87.415  1.00  0.00           H  
ATOM   1653  N   ALA A 106      42.114  95.846  90.269  1.00  0.00           N  
ATOM   1654  CA  ALA A 106      41.228  96.295  91.356  1.00  0.00           C  
ATOM   1655  C   ALA A 106      42.010  97.392  92.164  1.00  0.00           C  
ATOM   1656  O   ALA A 106      41.425  98.409  92.539  1.00  0.00           O  
ATOM   1657  CB  ALA A 106      40.862  95.059  92.122  1.00  0.00           C  
ATOM   1658  H   ALA A 106      42.505  94.915  90.266  1.00  0.00           H  
ATOM   1659  HA  ALA A 106      40.319  96.765  90.978  1.00  0.00           H  
ATOM   1660  HB1 ALA A 106      40.472  94.342  91.399  1.00  0.00           H  
ATOM   1661  HB2 ALA A 106      41.822  94.748  92.535  1.00  0.00           H  
ATOM   1662  HB3 ALA A 106      40.207  95.238  92.975  1.00  0.00           H  
ATOM   1663  N   PHE A 107      43.289  97.203  92.517  1.00  0.00           N  
ATOM   1664  CA  PHE A 107      44.123  98.087  93.382  1.00  0.00           C  
ATOM   1665  C   PHE A 107      44.454  99.419  92.652  1.00  0.00           C  
ATOM   1666  O   PHE A 107      44.570 100.422  93.324  1.00  0.00           O  
ATOM   1667  CB  PHE A 107      45.334  97.292  93.897  1.00  0.00           C  
ATOM   1668  CG  PHE A 107      45.065  96.262  94.973  1.00  0.00           C  
ATOM   1669  CD1 PHE A 107      44.861  94.948  94.565  1.00  0.00           C  
ATOM   1670  CD2 PHE A 107      44.899  96.699  96.311  1.00  0.00           C  
ATOM   1671  CE1 PHE A 107      44.499  94.039  95.564  1.00  0.00           C  
ATOM   1672  CE2 PHE A 107      44.473  95.832  97.276  1.00  0.00           C  
ATOM   1673  CZ  PHE A 107      44.299  94.491  96.902  1.00  0.00           C  
ATOM   1674  H   PHE A 107      43.790  96.405  92.155  1.00  0.00           H  
ATOM   1675  HA  PHE A 107      43.462  98.335  94.213  1.00  0.00           H  
ATOM   1676  HB2 PHE A 107      45.702  96.683  93.072  1.00  0.00           H  
ATOM   1677  HB3 PHE A 107      46.071  97.957  94.344  1.00  0.00           H  
ATOM   1678  HD1 PHE A 107      45.100  94.572  93.581  1.00  0.00           H  
ATOM   1679  HD2 PHE A 107      44.851  97.745  96.576  1.00  0.00           H  
ATOM   1680  HE1 PHE A 107      44.507  92.968  95.435  1.00  0.00           H  
ATOM   1681  HE2 PHE A 107      44.321  96.126  98.304  1.00  0.00           H  
ATOM   1682  HZ  PHE A 107      44.005  93.769  97.650  1.00  0.00           H  
ATOM   1683  N   ASP A 108      44.694  99.356  91.322  1.00  0.00           N  
ATOM   1684  CA  ASP A 108      44.786 100.490  90.413  1.00  0.00           C  
ATOM   1685  C   ASP A 108      43.517 101.476  90.394  1.00  0.00           C  
ATOM   1686  O   ASP A 108      43.594 102.613  90.032  1.00  0.00           O  
ATOM   1687  CB  ASP A 108      44.870  99.866  88.985  1.00  0.00           C  
ATOM   1688  CG  ASP A 108      44.865 100.915  87.884  1.00  0.00           C  
ATOM   1689  OD1 ASP A 108      45.895 101.583  87.678  1.00  0.00           O  
ATOM   1690  OD2 ASP A 108      43.840 101.176  87.233  1.00  0.00           O1-
ATOM   1691  H   ASP A 108      44.876  98.423  90.981  1.00  0.00           H  
ATOM   1692  HA  ASP A 108      45.743 100.972  90.613  1.00  0.00           H  
ATOM   1693  HB2 ASP A 108      45.818  99.331  88.940  1.00  0.00           H  
ATOM   1694  HB3 ASP A 108      44.140  99.071  88.830  1.00  0.00           H  
ATOM   1695  N   LYS A 109      42.333 100.993  90.814  1.00  0.00           N  
ATOM   1696  CA  LYS A 109      41.052 101.782  90.847  1.00  0.00           C  
ATOM   1697  C   LYS A 109      40.437 102.018  92.222  1.00  0.00           C  
ATOM   1698  O   LYS A 109      39.818 103.092  92.439  1.00  0.00           O  
ATOM   1699  CB  LYS A 109      40.016 101.217  89.784  1.00  0.00           C  
ATOM   1700  CG  LYS A 109      40.333 101.492  88.290  1.00  0.00           C  
ATOM   1701  CD  LYS A 109      39.300 101.159  87.239  1.00  0.00           C  
ATOM   1702  CE  LYS A 109      39.869 101.270  85.833  1.00  0.00           C  
ATOM   1703  NZ  LYS A 109      38.893 101.363  84.753  1.00  0.00           N1+
ATOM   1704  H   LYS A 109      42.322 100.071  91.226  1.00  0.00           H  
ATOM   1705  HA  LYS A 109      41.278 102.830  90.653  1.00  0.00           H  
ATOM   1706  HB2 LYS A 109      39.967 100.141  89.953  1.00  0.00           H  
ATOM   1707  HB3 LYS A 109      39.068 101.706  90.003  1.00  0.00           H  
ATOM   1708  HG2 LYS A 109      40.546 102.548  88.121  1.00  0.00           H  
ATOM   1709  HG3 LYS A 109      41.297 101.010  88.135  1.00  0.00           H  
ATOM   1710  HD2 LYS A 109      39.050 100.105  87.367  1.00  0.00           H  
ATOM   1711  HD3 LYS A 109      38.470 101.853  87.370  1.00  0.00           H  
ATOM   1712  HE2 LYS A 109      40.612 102.066  85.872  1.00  0.00           H  
ATOM   1713  HE3 LYS A 109      40.376 100.323  85.649  1.00  0.00           H  
ATOM   1714  HZ1 LYS A 109      38.331 100.524  84.741  1.00  0.00           H  
ATOM   1715  HZ2 LYS A 109      38.355 102.213  84.846  1.00  0.00           H  
ATOM   1716  HZ3 LYS A 109      39.254 101.464  83.816  1.00  0.00           H  
ATOM   1717  N   TRP A 110      40.815 101.196  93.226  1.00  0.00           N  
ATOM   1718  CA  TRP A 110      40.427 101.290  94.658  1.00  0.00           C  
ATOM   1719  C   TRP A 110      40.622 102.768  95.321  1.00  0.00           C  
ATOM   1720  O   TRP A 110      41.770 103.221  95.421  1.00  0.00           O  
ATOM   1721  CB  TRP A 110      41.057 100.124  95.457  1.00  0.00           C  
ATOM   1722  CG  TRP A 110      40.735 100.172  96.894  1.00  0.00           C  
ATOM   1723  CD1 TRP A 110      39.625 100.687  97.468  1.00  0.00           C  
ATOM   1724  CD2 TRP A 110      41.456  99.588  98.009  1.00  0.00           C  
ATOM   1725  CE2 TRP A 110      40.734  99.793  99.247  1.00  0.00           C  
ATOM   1726  CE3 TRP A 110      42.668  98.862  98.123  1.00  0.00           C  
ATOM   1727  NE1 TRP A 110      39.582 100.452  98.832  1.00  0.00           N  
ATOM   1728  CZ2 TRP A 110      41.283  99.535 100.520  1.00  0.00           C  
ATOM   1729  CZ3 TRP A 110      43.205  98.458  99.309  1.00  0.00           C  
ATOM   1730  CH2 TRP A 110      42.512  98.774 100.508  1.00  0.00           C  
ATOM   1731  H   TRP A 110      41.510 100.530  92.922  1.00  0.00           H  
ATOM   1732  HA  TRP A 110      39.360 101.092  94.770  1.00  0.00           H  
ATOM   1733  HB2 TRP A 110      40.451  99.339  95.003  1.00  0.00           H  
ATOM   1734  HB3 TRP A 110      42.120 100.105  95.218  1.00  0.00           H  
ATOM   1735  HD1 TRP A 110      38.814 101.179  96.951  1.00  0.00           H  
ATOM   1736  HE1 TRP A 110      38.888 100.875  99.431  1.00  0.00           H  
ATOM   1737  HE3 TRP A 110      43.352  98.922  97.289  1.00  0.00           H  
ATOM   1738  HZ2 TRP A 110      40.703  99.842 101.378  1.00  0.00           H  
ATOM   1739  HZ3 TRP A 110      44.196  98.032  99.365  1.00  0.00           H  
ATOM   1740  HH2 TRP A 110      43.044  98.532 101.416  1.00  0.00           H  
ATOM   1741  N   VAL A 111      39.541 103.446  95.729  1.00  0.00           N  
ATOM   1742  CA  VAL A 111      39.481 104.791  96.375  1.00  0.00           C  
ATOM   1743  C   VAL A 111      39.460 104.652  97.896  1.00  0.00           C  
ATOM   1744  O   VAL A 111      38.750 103.826  98.488  1.00  0.00           O  
ATOM   1745  CB  VAL A 111      38.276 105.601  95.769  1.00  0.00           C  
ATOM   1746  CG1 VAL A 111      38.052 106.928  96.573  1.00  0.00           C  
ATOM   1747  CG2 VAL A 111      38.425 105.941  94.269  1.00  0.00           C  
ATOM   1748  H   VAL A 111      38.689 102.904  95.714  1.00  0.00           H  
ATOM   1749  HA  VAL A 111      40.428 105.256  96.102  1.00  0.00           H  
ATOM   1750  HB  VAL A 111      37.355 105.018  95.809  1.00  0.00           H  
ATOM   1751 HG11 VAL A 111      37.897 106.757  97.638  1.00  0.00           H  
ATOM   1752 HG12 VAL A 111      38.865 107.627  96.377  1.00  0.00           H  
ATOM   1753 HG13 VAL A 111      37.197 107.360  96.053  1.00  0.00           H  
ATOM   1754 HG21 VAL A 111      37.529 106.439  93.897  1.00  0.00           H  
ATOM   1755 HG22 VAL A 111      39.359 106.465  94.066  1.00  0.00           H  
ATOM   1756 HG23 VAL A 111      38.462 105.025  93.679  1.00  0.00           H  
ATOM   1757  N   ILE A 112      40.389 105.369  98.538  1.00  0.00           N  
ATOM   1758  CA  ILE A 112      40.601 105.313 100.014  1.00  0.00           C  
ATOM   1759  C   ILE A 112      40.693 106.745 100.561  1.00  0.00           C  
ATOM   1760  O   ILE A 112      41.635 107.435 100.274  1.00  0.00           O  
ATOM   1761  CB  ILE A 112      41.797 104.411 100.508  1.00  0.00           C  
ATOM   1762  CG1 ILE A 112      41.863 103.074  99.749  1.00  0.00           C  
ATOM   1763  CG2 ILE A 112      41.864 104.143 102.039  1.00  0.00           C  
ATOM   1764  CD1 ILE A 112      43.062 102.231 100.222  1.00  0.00           C  
ATOM   1765  H   ILE A 112      40.798 106.186  98.107  1.00  0.00           H  
ATOM   1766  HA  ILE A 112      39.691 104.853 100.400  1.00  0.00           H  
ATOM   1767  HB  ILE A 112      42.665 104.995 100.202  1.00  0.00           H  
ATOM   1768 HG12 ILE A 112      41.012 102.416  99.923  1.00  0.00           H  
ATOM   1769 HG13 ILE A 112      41.982 103.287  98.687  1.00  0.00           H  
ATOM   1770 HG21 ILE A 112      42.860 103.885 102.401  1.00  0.00           H  
ATOM   1771 HG22 ILE A 112      41.651 105.117 102.480  1.00  0.00           H  
ATOM   1772 HG23 ILE A 112      41.196 103.384 102.445  1.00  0.00           H  
ATOM   1773 HD11 ILE A 112      43.413 101.526  99.470  1.00  0.00           H  
ATOM   1774 HD12 ILE A 112      43.923 102.897 100.282  1.00  0.00           H  
ATOM   1775 HD13 ILE A 112      42.794 101.659 101.110  1.00  0.00           H  
ATOM   1776  N   GLU A 113      39.723 107.154 101.443  1.00  0.00           N  
ATOM   1777  CA  GLU A 113      39.562 108.608 101.869  1.00  0.00           C  
ATOM   1778  C   GLU A 113      39.277 108.847 103.346  1.00  0.00           C  
ATOM   1779  O   GLU A 113      38.685 108.006 104.025  1.00  0.00           O  
ATOM   1780  CB  GLU A 113      38.485 109.316 100.994  1.00  0.00           C  
ATOM   1781  CG  GLU A 113      38.813 109.350  99.440  1.00  0.00           C  
ATOM   1782  CD  GLU A 113      39.927 110.358  99.129  1.00  0.00           C  
ATOM   1783  OE1 GLU A 113      40.138 111.228 100.044  1.00  0.00           O  
ATOM   1784  OE2 GLU A 113      40.620 110.293  98.076  1.00  0.00           O1-
ATOM   1785  H   GLU A 113      39.083 106.475 101.833  1.00  0.00           H  
ATOM   1786  HA  GLU A 113      40.501 109.128 101.674  1.00  0.00           H  
ATOM   1787  HB2 GLU A 113      37.642 108.630 101.082  1.00  0.00           H  
ATOM   1788  HB3 GLU A 113      38.102 110.277 101.342  1.00  0.00           H  
ATOM   1789  HG2 GLU A 113      39.046 108.328  99.143  1.00  0.00           H  
ATOM   1790  HG3 GLU A 113      37.963 109.716  98.865  1.00  0.00           H  
ATOM   1791  N   GLU A 114      39.650 110.048 103.868  1.00  0.00           N  
ATOM   1792  CA  GLU A 114      39.163 110.563 105.165  1.00  0.00           C  
ATOM   1793  C   GLU A 114      37.695 110.952 105.093  1.00  0.00           C  
ATOM   1794  O   GLU A 114      37.266 111.866 104.323  1.00  0.00           O  
ATOM   1795  CB  GLU A 114      40.091 111.741 105.671  1.00  0.00           C  
ATOM   1796  CG  GLU A 114      41.438 111.236 106.078  1.00  0.00           C  
ATOM   1797  CD  GLU A 114      42.438 112.401 106.281  1.00  0.00           C  
ATOM   1798  OE1 GLU A 114      42.116 113.346 106.995  1.00  0.00           O  
ATOM   1799  OE2 GLU A 114      43.527 112.270 105.618  1.00  0.00           O1-
ATOM   1800  H   GLU A 114      40.275 110.644 103.345  1.00  0.00           H  
ATOM   1801  HA  GLU A 114      39.306 109.710 105.829  1.00  0.00           H  
ATOM   1802  HB2 GLU A 114      40.118 112.491 104.880  1.00  0.00           H  
ATOM   1803  HB3 GLU A 114      39.548 112.210 106.492  1.00  0.00           H  
ATOM   1804  HG2 GLU A 114      41.436 110.632 106.984  1.00  0.00           H  
ATOM   1805  HG3 GLU A 114      41.778 110.541 105.309  1.00  0.00           H  
ATOM   1806  N   ALA A 115      36.786 110.276 105.823  1.00  0.00           N  
ATOM   1807  CA  ALA A 115      35.355 110.633 105.885  1.00  0.00           C  
ATOM   1808  C   ALA A 115      34.711 110.065 107.199  1.00  0.00           C  
ATOM   1809  O   ALA A 115      34.633 108.833 107.265  1.00  0.00           O  
ATOM   1810  CB  ALA A 115      34.689 110.080 104.618  1.00  0.00           C  
ATOM   1811  H   ALA A 115      37.153 109.579 106.455  1.00  0.00           H  
ATOM   1812  HA  ALA A 115      35.272 111.717 105.787  1.00  0.00           H  
ATOM   1813  HB1 ALA A 115      34.349 109.060 104.795  1.00  0.00           H  
ATOM   1814  HB2 ALA A 115      33.817 110.657 104.314  1.00  0.00           H  
ATOM   1815  HB3 ALA A 115      35.456 109.975 103.852  1.00  0.00           H  
ATOM   1816  N   ASN A 116      34.111 110.998 107.957  1.00  0.00           N  
ATOM   1817  CA  ASN A 116      33.333 110.748 109.130  1.00  0.00           C  
ATOM   1818  C   ASN A 116      31.838 110.626 108.850  1.00  0.00           C  
ATOM   1819  O   ASN A 116      31.234 111.335 108.086  1.00  0.00           O  
ATOM   1820  CB  ASN A 116      33.671 111.853 110.129  1.00  0.00           C  
ATOM   1821  CG  ASN A 116      33.032 111.707 111.557  1.00  0.00           C  
ATOM   1822  ND2 ASN A 116      33.745 111.987 112.600  1.00  0.00           N  
ATOM   1823  OD1 ASN A 116      31.859 111.352 111.676  1.00  0.00           O  
ATOM   1824  H   ASN A 116      34.433 111.946 107.824  1.00  0.00           H  
ATOM   1825  HA  ASN A 116      33.722 109.846 109.602  1.00  0.00           H  
ATOM   1826  HB2 ASN A 116      34.741 111.856 110.333  1.00  0.00           H  
ATOM   1827  HB3 ASN A 116      33.381 112.851 109.800  1.00  0.00           H  
ATOM   1828 HD21 ASN A 116      33.350 112.039 113.529  1.00  0.00           H  
ATOM   1829 HD22 ASN A 116      34.693 112.308 112.458  1.00  0.00           H  
ATOM   1830  N   TRP A 117      31.199 109.652 109.488  1.00  0.00           N  
ATOM   1831  CA  TRP A 117      29.753 109.295 109.250  1.00  0.00           C  
ATOM   1832  C   TRP A 117      28.836 110.469 109.293  1.00  0.00           C  
ATOM   1833  O   TRP A 117      27.897 110.525 108.517  1.00  0.00           O  
ATOM   1834  CB  TRP A 117      29.301 108.240 110.231  1.00  0.00           C  
ATOM   1835  CG  TRP A 117      30.120 106.959 110.277  1.00  0.00           C  
ATOM   1836  CD1 TRP A 117      30.805 106.460 109.264  1.00  0.00           C  
ATOM   1837  CD2 TRP A 117      30.367 106.104 111.405  1.00  0.00           C  
ATOM   1838  CE2 TRP A 117      31.242 105.052 110.987  1.00  0.00           C  
ATOM   1839  CE3 TRP A 117      29.980 106.076 112.787  1.00  0.00           C  
ATOM   1840  NE1 TRP A 117      31.501 105.310 109.672  1.00  0.00           N  
ATOM   1841  CZ2 TRP A 117      31.727 104.022 111.778  1.00  0.00           C  
ATOM   1842  CZ3 TRP A 117      30.405 105.003 113.657  1.00  0.00           C  
ATOM   1843  CH2 TRP A 117      31.256 104.043 113.097  1.00  0.00           C  
ATOM   1844  H   TRP A 117      31.735 109.016 110.060  1.00  0.00           H  
ATOM   1845  HA  TRP A 117      29.793 108.772 108.295  1.00  0.00           H  
ATOM   1846  HB2 TRP A 117      29.309 108.770 111.183  1.00  0.00           H  
ATOM   1847  HB3 TRP A 117      28.264 107.988 110.013  1.00  0.00           H  
ATOM   1848  HD1 TRP A 117      30.763 106.804 108.241  1.00  0.00           H  
ATOM   1849  HE1 TRP A 117      32.322 104.948 109.207  1.00  0.00           H  
ATOM   1850  HE3 TRP A 117      29.298 106.832 113.146  1.00  0.00           H  
ATOM   1851  HZ2 TRP A 117      32.352 103.230 111.393  1.00  0.00           H  
ATOM   1852  HZ3 TRP A 117      30.145 104.860 114.696  1.00  0.00           H  
ATOM   1853  HH2 TRP A 117      31.591 103.262 113.763  1.00  0.00           H  
ATOM   1854  N   LEU A 118      29.085 111.422 110.207  1.00  0.00           N  
ATOM   1855  CA  LEU A 118      28.261 112.627 110.405  1.00  0.00           C  
ATOM   1856  C   LEU A 118      28.292 113.548 109.171  1.00  0.00           C  
ATOM   1857  O   LEU A 118      27.273 114.214 109.015  1.00  0.00           O  
ATOM   1858  CB  LEU A 118      28.760 113.308 111.728  1.00  0.00           C  
ATOM   1859  CG  LEU A 118      27.773 113.041 112.858  1.00  0.00           C  
ATOM   1860  CD1 LEU A 118      28.020 111.708 113.601  1.00  0.00           C  
ATOM   1861  CD2 LEU A 118      27.875 114.037 113.983  1.00  0.00           C  
ATOM   1862  H   LEU A 118      30.000 111.328 110.624  1.00  0.00           H  
ATOM   1863  HA  LEU A 118      27.231 112.304 110.558  1.00  0.00           H  
ATOM   1864  HB2 LEU A 118      29.775 112.946 111.891  1.00  0.00           H  
ATOM   1865  HB3 LEU A 118      28.862 114.391 111.667  1.00  0.00           H  
ATOM   1866  HG  LEU A 118      26.704 112.995 112.647  1.00  0.00           H  
ATOM   1867 HD11 LEU A 118      29.053 111.590 113.928  1.00  0.00           H  
ATOM   1868 HD12 LEU A 118      27.361 111.704 114.469  1.00  0.00           H  
ATOM   1869 HD13 LEU A 118      27.703 110.859 112.996  1.00  0.00           H  
ATOM   1870 HD21 LEU A 118      27.617 115.052 113.684  1.00  0.00           H  
ATOM   1871 HD22 LEU A 118      27.223 113.660 114.771  1.00  0.00           H  
ATOM   1872 HD23 LEU A 118      28.776 114.031 114.597  1.00  0.00           H  
ATOM   1873  N   THR A 119      29.415 113.559 108.421  1.00  0.00           N  
ATOM   1874  CA  THR A 119      29.584 114.348 107.168  1.00  0.00           C  
ATOM   1875  C   THR A 119      29.546 113.535 105.865  1.00  0.00           C  
ATOM   1876  O   THR A 119      29.638 114.185 104.832  1.00  0.00           O  
ATOM   1877  CB  THR A 119      30.749 115.405 107.333  1.00  0.00           C  
ATOM   1878  CG2 THR A 119      30.447 116.248 108.569  1.00  0.00           C  
ATOM   1879  OG1 THR A 119      31.964 114.698 107.655  1.00  0.00           O  
ATOM   1880  H   THR A 119      30.295 113.180 108.742  1.00  0.00           H  
ATOM   1881  HA  THR A 119      28.653 114.902 107.059  1.00  0.00           H  
ATOM   1882  HB  THR A 119      30.766 116.117 106.507  1.00  0.00           H  
ATOM   1883  HG1 THR A 119      32.241 114.217 106.872  1.00  0.00           H  
ATOM   1884 HG21 THR A 119      31.287 116.936 108.471  1.00  0.00           H  
ATOM   1885 HG22 THR A 119      29.584 116.900 108.431  1.00  0.00           H  
ATOM   1886 HG23 THR A 119      30.548 115.660 109.480  1.00  0.00           H  
ATOM   1887  N   LEU A 120      29.329 112.218 105.949  1.00  0.00           N  
ATOM   1888  CA  LEU A 120      29.654 111.113 104.936  1.00  0.00           C  
ATOM   1889  C   LEU A 120      28.815 111.330 103.591  1.00  0.00           C  
ATOM   1890  O   LEU A 120      29.326 111.105 102.486  1.00  0.00           O  
ATOM   1891  CB  LEU A 120      29.320 109.773 105.672  1.00  0.00           C  
ATOM   1892  CG  LEU A 120      29.527 108.533 104.859  1.00  0.00           C  
ATOM   1893  CD1 LEU A 120      30.939 108.109 104.812  1.00  0.00           C  
ATOM   1894  CD2 LEU A 120      28.724 107.349 105.456  1.00  0.00           C  
ATOM   1895  H   LEU A 120      29.157 111.877 106.883  1.00  0.00           H  
ATOM   1896  HA  LEU A 120      30.714 111.137 104.686  1.00  0.00           H  
ATOM   1897  HB2 LEU A 120      30.054 109.593 106.458  1.00  0.00           H  
ATOM   1898  HB3 LEU A 120      28.319 109.849 106.094  1.00  0.00           H  
ATOM   1899  HG  LEU A 120      29.156 108.612 103.837  1.00  0.00           H  
ATOM   1900 HD11 LEU A 120      31.426 107.912 105.768  1.00  0.00           H  
ATOM   1901 HD12 LEU A 120      31.052 107.240 104.163  1.00  0.00           H  
ATOM   1902 HD13 LEU A 120      31.598 108.854 104.368  1.00  0.00           H  
ATOM   1903 HD21 LEU A 120      27.662 107.540 105.608  1.00  0.00           H  
ATOM   1904 HD22 LEU A 120      28.819 106.487 104.795  1.00  0.00           H  
ATOM   1905 HD23 LEU A 120      29.211 107.123 106.405  1.00  0.00           H  
ATOM   1906  N   ASP A 121      27.579 111.779 103.688  1.00  0.00           N  
ATOM   1907  CA  ASP A 121      26.778 112.228 102.512  1.00  0.00           C  
ATOM   1908  C   ASP A 121      27.414 113.448 101.815  1.00  0.00           C  
ATOM   1909  O   ASP A 121      27.344 113.513 100.610  1.00  0.00           O  
ATOM   1910  CB  ASP A 121      25.340 112.384 102.945  1.00  0.00           C  
ATOM   1911  CG  ASP A 121      25.061 113.459 103.887  1.00  0.00           C  
ATOM   1912  OD1 ASP A 121      25.920 114.005 104.666  1.00  0.00           O  
ATOM   1913  OD2 ASP A 121      23.886 114.004 103.809  1.00  0.00           O1-
ATOM   1914  H   ASP A 121      27.277 111.909 104.643  1.00  0.00           H  
ATOM   1915  HA  ASP A 121      26.808 111.405 101.798  1.00  0.00           H  
ATOM   1916  HB2 ASP A 121      24.705 112.460 102.062  1.00  0.00           H  
ATOM   1917  HB3 ASP A 121      24.977 111.468 103.408  1.00  0.00           H  
ATOM   1918  N   LYS A 122      27.983 114.493 102.510  1.00  0.00           N  
ATOM   1919  CA  LYS A 122      28.811 115.536 101.861  1.00  0.00           C  
ATOM   1920  C   LYS A 122      30.064 115.084 101.250  1.00  0.00           C  
ATOM   1921  O   LYS A 122      30.287 115.199 100.035  1.00  0.00           O  
ATOM   1922  CB  LYS A 122      29.025 116.742 102.871  1.00  0.00           C  
ATOM   1923  CG  LYS A 122      28.294 118.018 102.493  1.00  0.00           C  
ATOM   1924  CD  LYS A 122      26.755 117.848 102.391  1.00  0.00           C  
ATOM   1925  CE  LYS A 122      26.040 116.975 103.482  1.00  0.00           C  
ATOM   1926  NZ  LYS A 122      24.644 116.618 103.132  1.00  0.00           N1+
ATOM   1927  H   LYS A 122      27.903 114.453 103.515  1.00  0.00           H  
ATOM   1928  HA  LYS A 122      28.223 115.894 101.016  1.00  0.00           H  
ATOM   1929  HB2 LYS A 122      28.716 116.459 103.877  1.00  0.00           H  
ATOM   1930  HB3 LYS A 122      30.079 117.015 102.875  1.00  0.00           H  
ATOM   1931  HG2 LYS A 122      28.539 118.793 103.220  1.00  0.00           H  
ATOM   1932  HG3 LYS A 122      28.727 118.471 101.602  1.00  0.00           H  
ATOM   1933  HD2 LYS A 122      26.303 118.835 102.501  1.00  0.00           H  
ATOM   1934  HD3 LYS A 122      26.528 117.453 101.402  1.00  0.00           H  
ATOM   1935  HE2 LYS A 122      26.676 116.095 103.577  1.00  0.00           H  
ATOM   1936  HE3 LYS A 122      26.099 117.427 104.472  1.00  0.00           H  
ATOM   1937  HZ1 LYS A 122      24.456 116.504 102.147  1.00  0.00           H  
ATOM   1938  HZ2 LYS A 122      24.373 115.834 103.709  1.00  0.00           H  
ATOM   1939  HZ3 LYS A 122      24.043 117.365 103.448  1.00  0.00           H  
ATOM   1940  N   ASP A 123      30.839 114.444 102.110  1.00  0.00           N  
ATOM   1941  CA  ASP A 123      32.107 113.866 101.875  1.00  0.00           C  
ATOM   1942  C   ASP A 123      32.194 112.786 100.774  1.00  0.00           C  
ATOM   1943  O   ASP A 123      33.195 112.886 100.009  1.00  0.00           O  
ATOM   1944  CB  ASP A 123      32.728 113.424 103.207  1.00  0.00           C  
ATOM   1945  CG  ASP A 123      32.974 114.505 104.306  1.00  0.00           C  
ATOM   1946  OD1 ASP A 123      32.921 115.700 103.982  1.00  0.00           O  
ATOM   1947  OD2 ASP A 123      33.361 114.131 105.431  1.00  0.00           O1-
ATOM   1948  H   ASP A 123      30.552 114.463 103.078  1.00  0.00           H  
ATOM   1949  HA  ASP A 123      32.736 114.640 101.437  1.00  0.00           H  
ATOM   1950  HB2 ASP A 123      32.060 112.713 103.692  1.00  0.00           H  
ATOM   1951  HB3 ASP A 123      33.708 112.963 103.093  1.00  0.00           H  
ATOM   1952  N   VAL A 124      31.235 111.854 100.507  1.00  0.00           N  
ATOM   1953  CA  VAL A 124      31.408 110.793  99.505  1.00  0.00           C  
ATOM   1954  C   VAL A 124      30.589 111.094  98.249  1.00  0.00           C  
ATOM   1955  O   VAL A 124      29.406 111.087  98.327  1.00  0.00           O  
ATOM   1956  CB  VAL A 124      30.985 109.463 100.199  1.00  0.00           C  
ATOM   1957  CG1 VAL A 124      31.010 108.314  99.205  1.00  0.00           C  
ATOM   1958  CG2 VAL A 124      31.945 109.077 101.276  1.00  0.00           C  
ATOM   1959  H   VAL A 124      30.380 111.980 101.032  1.00  0.00           H  
ATOM   1960  HA  VAL A 124      32.479 110.746  99.312  1.00  0.00           H  
ATOM   1961  HB  VAL A 124      29.988 109.423 100.639  1.00  0.00           H  
ATOM   1962 HG11 VAL A 124      31.911 108.395  98.595  1.00  0.00           H  
ATOM   1963 HG12 VAL A 124      30.916 107.343  99.694  1.00  0.00           H  
ATOM   1964 HG13 VAL A 124      30.159 108.453  98.539  1.00  0.00           H  
ATOM   1965 HG21 VAL A 124      32.093 109.870 102.010  1.00  0.00           H  
ATOM   1966 HG22 VAL A 124      31.531 108.237 101.835  1.00  0.00           H  
ATOM   1967 HG23 VAL A 124      32.900 108.835 100.811  1.00  0.00           H  
ATOM   1968  N   PRO A 125      31.175 111.230  97.050  1.00  0.00           N  
ATOM   1969  CA  PRO A 125      30.399 111.263  95.786  1.00  0.00           C  
ATOM   1970  C   PRO A 125      29.717 109.922  95.477  1.00  0.00           C  
ATOM   1971  O   PRO A 125      30.052 109.236  94.493  1.00  0.00           O  
ATOM   1972  CB  PRO A 125      31.494 111.678  94.698  1.00  0.00           C  
ATOM   1973  CG  PRO A 125      32.685 110.977  95.153  1.00  0.00           C  
ATOM   1974  CD  PRO A 125      32.585 110.915  96.694  1.00  0.00           C  
ATOM   1975  HA  PRO A 125      29.697 112.097  95.787  1.00  0.00           H  
ATOM   1976  HB2 PRO A 125      31.233 111.362  93.689  1.00  0.00           H  
ATOM   1977  HB3 PRO A 125      31.705 112.745  94.773  1.00  0.00           H  
ATOM   1978  HG2 PRO A 125      32.779 110.027  94.628  1.00  0.00           H  
ATOM   1979  HG3 PRO A 125      33.603 111.510  94.910  1.00  0.00           H  
ATOM   1980  HD2 PRO A 125      32.947 109.958  97.069  1.00  0.00           H  
ATOM   1981  HD3 PRO A 125      33.176 111.653  97.236  1.00  0.00           H  
ATOM   1982  N   ALA A 126      28.703 109.519  96.189  1.00  0.00           N  
ATOM   1983  CA  ALA A 126      27.908 108.320  96.017  1.00  0.00           C  
ATOM   1984  C   ALA A 126      27.182 108.399  94.664  1.00  0.00           C  
ATOM   1985  O   ALA A 126      26.954 107.396  94.020  1.00  0.00           O  
ATOM   1986  CB  ALA A 126      27.026 108.066  97.230  1.00  0.00           C  
ATOM   1987  H   ALA A 126      28.717 110.005  97.075  1.00  0.00           H  
ATOM   1988  HA  ALA A 126      28.644 107.520  95.940  1.00  0.00           H  
ATOM   1989  HB1 ALA A 126      26.180 108.752  97.241  1.00  0.00           H  
ATOM   1990  HB2 ALA A 126      26.515 107.111  97.104  1.00  0.00           H  
ATOM   1991  HB3 ALA A 126      27.698 107.958  98.081  1.00  0.00           H  
ATOM   1992  N   GLY A 127      26.825 109.608  94.167  1.00  0.00           N  
ATOM   1993  CA  GLY A 127      26.099 109.708  92.914  1.00  0.00           C  
ATOM   1994  C   GLY A 127      24.692 109.100  92.977  1.00  0.00           C  
ATOM   1995  O   GLY A 127      23.966 109.393  93.959  1.00  0.00           O  
ATOM   1996  H   GLY A 127      26.938 110.450  94.713  1.00  0.00           H  
ATOM   1997  HA2 GLY A 127      25.978 110.705  92.490  1.00  0.00           H  
ATOM   1998  HA3 GLY A 127      26.680 109.139  92.187  1.00  0.00           H  
ATOM   1999  N   ASP A 128      24.342 108.224  92.055  1.00  0.00           N  
ATOM   2000  CA  ASP A 128      23.058 107.469  92.155  1.00  0.00           C  
ATOM   2001  C   ASP A 128      22.931 106.467  93.369  1.00  0.00           C  
ATOM   2002  O   ASP A 128      21.854 105.967  93.645  1.00  0.00           O  
ATOM   2003  CB  ASP A 128      22.676 106.812  90.826  1.00  0.00           C  
ATOM   2004  CG  ASP A 128      23.606 105.834  90.233  1.00  0.00           C  
ATOM   2005  OD1 ASP A 128      24.822 105.997  90.460  1.00  0.00           O  
ATOM   2006  OD2 ASP A 128      23.234 104.954  89.488  1.00  0.00           O1-
ATOM   2007  H   ASP A 128      25.005 108.100  91.303  1.00  0.00           H  
ATOM   2008  HA  ASP A 128      22.231 108.151  92.352  1.00  0.00           H  
ATOM   2009  HB2 ASP A 128      21.696 106.340  90.895  1.00  0.00           H  
ATOM   2010  HB3 ASP A 128      22.547 107.584  90.068  1.00  0.00           H  
ATOM   2011  N   GLY A 129      24.034 106.258  94.041  1.00  0.00           N  
ATOM   2012  CA  GLY A 129      24.270 105.484  95.242  1.00  0.00           C  
ATOM   2013  C   GLY A 129      24.655 103.959  95.069  1.00  0.00           C  
ATOM   2014  O   GLY A 129      24.555 103.318  94.093  1.00  0.00           O  
ATOM   2015  H   GLY A 129      24.804 106.795  93.668  1.00  0.00           H  
ATOM   2016  HA2 GLY A 129      25.022 106.006  95.833  1.00  0.00           H  
ATOM   2017  HA3 GLY A 129      23.355 105.501  95.833  1.00  0.00           H  
ATOM   2018  N   PHE A 130      25.288 103.485  96.173  1.00  0.00           N  
ATOM   2019  CA  PHE A 130      25.944 102.183  96.197  1.00  0.00           C  
ATOM   2020  C   PHE A 130      25.046 100.916  96.147  1.00  0.00           C  
ATOM   2021  O   PHE A 130      23.862 100.902  96.435  1.00  0.00           O  
ATOM   2022  CB  PHE A 130      26.847 102.080  97.403  1.00  0.00           C  
ATOM   2023  CG  PHE A 130      27.958 103.142  97.434  1.00  0.00           C  
ATOM   2024  CD1 PHE A 130      27.820 104.380  98.069  1.00  0.00           C  
ATOM   2025  CD2 PHE A 130      29.122 102.841  96.677  1.00  0.00           C  
ATOM   2026  CE1 PHE A 130      28.986 105.209  98.000  1.00  0.00           C  
ATOM   2027  CE2 PHE A 130      30.267 103.699  96.653  1.00  0.00           C  
ATOM   2028  CZ  PHE A 130      30.198 104.895  97.356  1.00  0.00           C  
ATOM   2029  H   PHE A 130      25.230 104.015  97.031  1.00  0.00           H  
ATOM   2030  HA  PHE A 130      26.576 102.134  95.309  1.00  0.00           H  
ATOM   2031  HB2 PHE A 130      26.275 102.189  98.324  1.00  0.00           H  
ATOM   2032  HB3 PHE A 130      27.369 101.133  97.543  1.00  0.00           H  
ATOM   2033  HD1 PHE A 130      26.851 104.697  98.425  1.00  0.00           H  
ATOM   2034  HD2 PHE A 130      29.267 101.857  96.256  1.00  0.00           H  
ATOM   2035  HE1 PHE A 130      28.936 106.192  98.443  1.00  0.00           H  
ATOM   2036  HE2 PHE A 130      31.122 103.489  96.027  1.00  0.00           H  
ATOM   2037  HZ  PHE A 130      31.058 105.546  97.413  1.00  0.00           H  
ATOM   2038  N   ASP A 131      25.553  99.869  95.468  1.00  0.00           N  
ATOM   2039  CA  ASP A 131      24.973  98.530  95.360  1.00  0.00           C  
ATOM   2040  C   ASP A 131      24.886  97.793  96.718  1.00  0.00           C  
ATOM   2041  O   ASP A 131      23.808  97.189  97.006  1.00  0.00           O  
ATOM   2042  CB  ASP A 131      25.606  97.674  94.262  1.00  0.00           C  
ATOM   2043  CG  ASP A 131      25.538  98.275  92.847  1.00  0.00           C  
ATOM   2044  OD1 ASP A 131      26.423  97.866  92.091  1.00  0.00           O  
ATOM   2045  OD2 ASP A 131      24.581  98.985  92.467  1.00  0.00           O1-
ATOM   2046  H   ASP A 131      26.537  99.856  95.241  1.00  0.00           H  
ATOM   2047  HA  ASP A 131      23.933  98.771  95.141  1.00  0.00           H  
ATOM   2048  HB2 ASP A 131      26.636  97.406  94.498  1.00  0.00           H  
ATOM   2049  HB3 ASP A 131      25.122  96.705  94.147  1.00  0.00           H  
ATOM   2050  N   ALA A 132      25.972  97.908  97.476  1.00  0.00           N  
ATOM   2051  CA  ALA A 132      26.193  97.328  98.757  1.00  0.00           C  
ATOM   2052  C   ALA A 132      26.905  98.326  99.680  1.00  0.00           C  
ATOM   2053  O   ALA A 132      27.897  99.000  99.308  1.00  0.00           O  
ATOM   2054  CB  ALA A 132      26.981  96.036  98.546  1.00  0.00           C  
ATOM   2055  H   ALA A 132      26.717  98.449  97.060  1.00  0.00           H  
ATOM   2056  HA  ALA A 132      25.194  97.109  99.136  1.00  0.00           H  
ATOM   2057  HB1 ALA A 132      27.917  96.200  98.010  1.00  0.00           H  
ATOM   2058  HB2 ALA A 132      27.305  95.685  99.526  1.00  0.00           H  
ATOM   2059  HB3 ALA A 132      26.356  95.272  98.085  1.00  0.00           H  
ATOM   2060  N   VAL A 133      26.553  98.366 100.939  1.00  0.00           N  
ATOM   2061  CA  VAL A 133      27.188  99.072 102.016  1.00  0.00           C  
ATOM   2062  C   VAL A 133      27.666  98.150 103.153  1.00  0.00           C  
ATOM   2063  O   VAL A 133      26.918  97.278 103.549  1.00  0.00           O  
ATOM   2064  CB  VAL A 133      26.545 100.392 102.501  1.00  0.00           C  
ATOM   2065  CG1 VAL A 133      27.532 101.164 103.431  1.00  0.00           C  
ATOM   2066  CG2 VAL A 133      26.295 101.259 101.317  1.00  0.00           C  
ATOM   2067  H   VAL A 133      25.641  97.969 101.116  1.00  0.00           H  
ATOM   2068  HA  VAL A 133      28.166  99.269 101.577  1.00  0.00           H  
ATOM   2069  HB  VAL A 133      25.620 100.250 103.059  1.00  0.00           H  
ATOM   2070 HG11 VAL A 133      27.213 102.198 103.559  1.00  0.00           H  
ATOM   2071 HG12 VAL A 133      27.497 100.655 104.395  1.00  0.00           H  
ATOM   2072 HG13 VAL A 133      28.576 101.160 103.119  1.00  0.00           H  
ATOM   2073 HG21 VAL A 133      25.714 100.687 100.592  1.00  0.00           H  
ATOM   2074 HG22 VAL A 133      25.733 102.157 101.572  1.00  0.00           H  
ATOM   2075 HG23 VAL A 133      27.256 101.573 100.908  1.00  0.00           H  
ATOM   2076  N   ILE A 134      28.900  98.274 103.740  1.00  0.00           N  
ATOM   2077  CA  ILE A 134      29.411  97.391 104.835  1.00  0.00           C  
ATOM   2078  C   ILE A 134      30.125  98.200 105.924  1.00  0.00           C  
ATOM   2079  O   ILE A 134      30.885  99.138 105.664  1.00  0.00           O  
ATOM   2080  CB  ILE A 134      30.229  96.263 104.267  1.00  0.00           C  
ATOM   2081  CG1 ILE A 134      31.449  96.717 103.556  1.00  0.00           C  
ATOM   2082  CG2 ILE A 134      29.527  95.284 103.326  1.00  0.00           C  
ATOM   2083  CD1 ILE A 134      32.560  95.684 103.370  1.00  0.00           C  
ATOM   2084  H   ILE A 134      29.514  99.037 103.491  1.00  0.00           H  
ATOM   2085  HA  ILE A 134      28.585  96.880 105.328  1.00  0.00           H  
ATOM   2086  HB  ILE A 134      30.551  95.705 105.146  1.00  0.00           H  
ATOM   2087 HG12 ILE A 134      31.121  97.079 102.582  1.00  0.00           H  
ATOM   2088 HG13 ILE A 134      31.812  97.595 104.091  1.00  0.00           H  
ATOM   2089 HG21 ILE A 134      29.184  95.736 102.396  1.00  0.00           H  
ATOM   2090 HG22 ILE A 134      30.135  94.419 103.062  1.00  0.00           H  
ATOM   2091 HG23 ILE A 134      28.650  94.960 103.886  1.00  0.00           H  
ATOM   2092 HD11 ILE A 134      32.305  94.736 102.899  1.00  0.00           H  
ATOM   2093 HD12 ILE A 134      33.317  96.234 102.811  1.00  0.00           H  
ATOM   2094 HD13 ILE A 134      33.072  95.440 104.301  1.00  0.00           H  
ATOM   2095  N   CYS A 135      30.039  97.621 107.102  1.00  0.00           N  
ATOM   2096  CA  CYS A 135      30.481  98.223 108.358  1.00  0.00           C  
ATOM   2097  C   CYS A 135      31.327  97.215 109.188  1.00  0.00           C  
ATOM   2098  O   CYS A 135      31.705  97.468 110.349  1.00  0.00           O  
ATOM   2099  CB  CYS A 135      29.209  98.736 109.018  1.00  0.00           C  
ATOM   2100  SG  CYS A 135      29.662  99.623 110.543  1.00  0.00           S  
ATOM   2101  H   CYS A 135      29.395  96.844 107.137  1.00  0.00           H  
ATOM   2102  HA  CYS A 135      31.078  99.080 108.046  1.00  0.00           H  
ATOM   2103  HB2 CYS A 135      28.789  99.561 108.442  1.00  0.00           H  
ATOM   2104  HB3 CYS A 135      28.523  97.892 109.090  1.00  0.00           H  
ATOM   2105  HG  CYS A 135      30.170  98.688 111.352  1.00  0.00           H  
ATOM   2106  N   LEU A 136      31.630  96.030 108.685  1.00  0.00           N  
ATOM   2107  CA  LEU A 136      31.996  94.894 109.469  1.00  0.00           C  
ATOM   2108  C   LEU A 136      33.165  95.096 110.483  1.00  0.00           C  
ATOM   2109  O   LEU A 136      34.089  95.856 110.258  1.00  0.00           O  
ATOM   2110  CB  LEU A 136      32.309  93.720 108.499  1.00  0.00           C  
ATOM   2111  CG  LEU A 136      31.320  93.428 107.423  1.00  0.00           C  
ATOM   2112  CD1 LEU A 136      31.727  92.121 106.711  1.00  0.00           C  
ATOM   2113  CD2 LEU A 136      29.868  93.350 107.963  1.00  0.00           C  
ATOM   2114  H   LEU A 136      31.330  95.830 107.741  1.00  0.00           H  
ATOM   2115  HA  LEU A 136      31.079  94.632 109.996  1.00  0.00           H  
ATOM   2116  HB2 LEU A 136      33.289  93.903 108.059  1.00  0.00           H  
ATOM   2117  HB3 LEU A 136      32.355  92.831 109.128  1.00  0.00           H  
ATOM   2118  HG  LEU A 136      31.357  94.218 106.673  1.00  0.00           H  
ATOM   2119 HD11 LEU A 136      32.082  91.346 107.390  1.00  0.00           H  
ATOM   2120 HD12 LEU A 136      30.828  91.740 106.228  1.00  0.00           H  
ATOM   2121 HD13 LEU A 136      32.452  92.334 105.924  1.00  0.00           H  
ATOM   2122 HD21 LEU A 136      29.791  92.720 108.850  1.00  0.00           H  
ATOM   2123 HD22 LEU A 136      29.397  94.322 108.102  1.00  0.00           H  
ATOM   2124 HD23 LEU A 136      29.231  92.926 107.185  1.00  0.00           H  
ATOM   2125  N   GLY A 137      33.142  94.492 111.682  1.00  0.00           N  
ATOM   2126  CA  GLY A 137      34.163  94.687 112.652  1.00  0.00           C  
ATOM   2127  C   GLY A 137      33.654  95.092 114.034  1.00  0.00           C  
ATOM   2128  O   GLY A 137      34.430  95.510 114.829  1.00  0.00           O  
ATOM   2129  H   GLY A 137      32.416  93.819 111.877  1.00  0.00           H  
ATOM   2130  HA2 GLY A 137      34.671  93.727 112.738  1.00  0.00           H  
ATOM   2131  HA3 GLY A 137      34.920  95.444 112.441  1.00  0.00           H  
ATOM   2132  N   ASN A 138      32.342  94.975 114.240  1.00  0.00           N  
ATOM   2133  CA  ASN A 138      31.649  95.676 115.341  1.00  0.00           C  
ATOM   2134  C   ASN A 138      31.980  97.193 115.405  1.00  0.00           C  
ATOM   2135  O   ASN A 138      31.907  97.832 116.476  1.00  0.00           O  
ATOM   2136  CB  ASN A 138      31.927  94.888 116.633  1.00  0.00           C  
ATOM   2137  CG  ASN A 138      31.834  95.483 117.942  1.00  0.00           C  
ATOM   2138  ND2 ASN A 138      32.969  95.603 118.702  1.00  0.00           N  
ATOM   2139  OD1 ASN A 138      30.830  95.908 118.489  1.00  0.00           O  
ATOM   2140  H   ASN A 138      31.631  94.681 113.586  1.00  0.00           H  
ATOM   2141  HA  ASN A 138      30.568  95.608 115.226  1.00  0.00           H  
ATOM   2142  HB2 ASN A 138      31.213  94.065 116.667  1.00  0.00           H  
ATOM   2143  HB3 ASN A 138      32.931  94.464 116.586  1.00  0.00           H  
ATOM   2144 HD21 ASN A 138      32.894  95.870 119.673  1.00  0.00           H  
ATOM   2145 HD22 ASN A 138      33.885  95.330 118.374  1.00  0.00           H  
ATOM   2146  N   SER A 139      32.139  97.785 114.222  1.00  0.00           N  
ATOM   2147  CA  SER A 139      32.790  99.053 114.079  1.00  0.00           C  
ATOM   2148  C   SER A 139      31.940 100.191 114.486  1.00  0.00           C  
ATOM   2149  O   SER A 139      32.500 101.193 114.910  1.00  0.00           O  
ATOM   2150  CB  SER A 139      33.117  99.211 112.568  1.00  0.00           C  
ATOM   2151  OG  SER A 139      33.867  98.126 111.995  1.00  0.00           O  
ATOM   2152  H   SER A 139      31.995  97.220 113.398  1.00  0.00           H  
ATOM   2153  HA  SER A 139      33.695  99.018 114.687  1.00  0.00           H  
ATOM   2154  HB2 SER A 139      32.164  99.353 112.061  1.00  0.00           H  
ATOM   2155  HB3 SER A 139      33.744 100.090 112.419  1.00  0.00           H  
ATOM   2156  HG  SER A 139      33.329  97.728 111.307  1.00  0.00           H  
ATOM   2157  N   PHE A 140      30.631 100.071 114.505  1.00  0.00           N  
ATOM   2158  CA  PHE A 140      29.610 101.128 114.872  1.00  0.00           C  
ATOM   2159  C   PHE A 140      29.774 101.527 116.372  1.00  0.00           C  
ATOM   2160  O   PHE A 140      29.508 102.630 116.799  1.00  0.00           O  
ATOM   2161  CB  PHE A 140      28.228 100.715 114.390  1.00  0.00           C  
ATOM   2162  CG  PHE A 140      27.176 101.802 114.622  1.00  0.00           C  
ATOM   2163  CD1 PHE A 140      27.462 103.100 114.095  1.00  0.00           C  
ATOM   2164  CD2 PHE A 140      26.142 101.617 115.490  1.00  0.00           C  
ATOM   2165  CE1 PHE A 140      26.492 104.096 114.230  1.00  0.00           C  
ATOM   2166  CE2 PHE A 140      25.160 102.629 115.665  1.00  0.00           C  
ATOM   2167  CZ  PHE A 140      25.354 103.834 115.055  1.00  0.00           C  
ATOM   2168  H   PHE A 140      30.256  99.159 114.288  1.00  0.00           H  
ATOM   2169  HA  PHE A 140      29.929 102.007 114.311  1.00  0.00           H  
ATOM   2170  HB2 PHE A 140      28.236 100.546 113.313  1.00  0.00           H  
ATOM   2171  HB3 PHE A 140      27.865  99.851 114.947  1.00  0.00           H  
ATOM   2172  HD1 PHE A 140      28.302 103.125 113.416  1.00  0.00           H  
ATOM   2173  HD2 PHE A 140      25.929 100.640 115.895  1.00  0.00           H  
ATOM   2174  HE1 PHE A 140      26.604 105.044 113.726  1.00  0.00           H  
ATOM   2175  HE2 PHE A 140      24.266 102.336 116.197  1.00  0.00           H  
ATOM   2176  HZ  PHE A 140      24.606 104.602 115.188  1.00  0.00           H  
ATOM   2177  N   ALA A 141      30.016 100.459 117.145  1.00  0.00           N  
ATOM   2178  CA  ALA A 141      29.896 100.496 118.683  1.00  0.00           C  
ATOM   2179  C   ALA A 141      30.962 101.444 119.427  1.00  0.00           C  
ATOM   2180  O   ALA A 141      30.859 101.582 120.599  1.00  0.00           O  
ATOM   2181  CB  ALA A 141      29.806  99.004 119.162  1.00  0.00           C  
ATOM   2182  H   ALA A 141      30.301  99.659 116.598  1.00  0.00           H  
ATOM   2183  HA  ALA A 141      28.915 100.930 118.879  1.00  0.00           H  
ATOM   2184  HB1 ALA A 141      30.750  98.497 119.357  1.00  0.00           H  
ATOM   2185  HB2 ALA A 141      29.167  99.061 120.044  1.00  0.00           H  
ATOM   2186  HB3 ALA A 141      29.284  98.385 118.432  1.00  0.00           H  
ATOM   2187  N   HID A 142      31.928 102.114 118.738  1.00  0.00           N  
ATOM   2188  CA  HID A 142      32.783 103.107 119.382  1.00  0.00           C  
ATOM   2189  C   HID A 142      31.953 104.313 119.740  1.00  0.00           C  
ATOM   2190  O   HID A 142      32.350 105.053 120.633  1.00  0.00           O  
ATOM   2191  CB  HID A 142      34.060 103.530 118.486  1.00  0.00           C  
ATOM   2192  CG  HID A 142      34.983 102.290 118.325  1.00  0.00           C  
ATOM   2193  CD2 HID A 142      35.275 101.590 117.194  1.00  0.00           C  
ATOM   2194  ND1 HID A 142      35.696 101.704 119.365  1.00  0.00           N  
ATOM   2195  CE1 HID A 142      36.461 100.763 118.821  1.00  0.00           C  
ATOM   2196  NE2 HID A 142      36.252 100.666 117.479  1.00  0.00           N  
ATOM   2197  H   HID A 142      31.880 102.047 117.732  1.00  0.00           H  
ATOM   2198  HA  HID A 142      33.182 102.669 120.297  1.00  0.00           H  
ATOM   2199  HB2 HID A 142      33.695 103.951 117.549  1.00  0.00           H  
ATOM   2200  HB3 HID A 142      34.688 104.317 118.902  1.00  0.00           H  
ATOM   2201  HD1 HID A 142      35.547 101.795 120.360  1.00  0.00           H  
ATOM   2202  HD2 HID A 142      34.817 101.786 116.235  1.00  0.00           H  
ATOM   2203  HE1 HID A 142      37.232 100.205 119.328  1.00  0.00           H  
ATOM   2204  N   LEU A 143      30.963 104.683 118.918  1.00  0.00           N  
ATOM   2205  CA  LEU A 143      30.297 105.986 118.845  1.00  0.00           C  
ATOM   2206  C   LEU A 143      29.480 106.254 120.159  1.00  0.00           C  
ATOM   2207  O   LEU A 143      28.393 105.670 120.350  1.00  0.00           O  
ATOM   2208  CB  LEU A 143      29.410 106.006 117.567  1.00  0.00           C  
ATOM   2209  CG  LEU A 143      28.593 107.277 117.271  1.00  0.00           C  
ATOM   2210  CD1 LEU A 143      29.418 108.484 117.068  1.00  0.00           C  
ATOM   2211  CD2 LEU A 143      27.628 107.192 116.053  1.00  0.00           C  
ATOM   2212  H   LEU A 143      30.558 103.965 118.337  1.00  0.00           H  
ATOM   2213  HA  LEU A 143      31.088 106.726 118.725  1.00  0.00           H  
ATOM   2214  HB2 LEU A 143      30.068 105.696 116.756  1.00  0.00           H  
ATOM   2215  HB3 LEU A 143      28.623 105.252 117.618  1.00  0.00           H  
ATOM   2216  HG  LEU A 143      27.987 107.510 118.146  1.00  0.00           H  
ATOM   2217 HD11 LEU A 143      28.753 109.279 116.731  1.00  0.00           H  
ATOM   2218 HD12 LEU A 143      29.868 108.734 118.029  1.00  0.00           H  
ATOM   2219 HD13 LEU A 143      30.108 108.336 116.238  1.00  0.00           H  
ATOM   2220 HD21 LEU A 143      28.111 106.929 115.111  1.00  0.00           H  
ATOM   2221 HD22 LEU A 143      26.885 106.413 116.216  1.00  0.00           H  
ATOM   2222 HD23 LEU A 143      27.181 108.184 115.978  1.00  0.00           H  
ATOM   2223  N   PRO A 144      29.921 107.191 121.073  1.00  0.00           N  
ATOM   2224  CA  PRO A 144      29.094 107.598 122.235  1.00  0.00           C  
ATOM   2225  C   PRO A 144      27.856 108.424 121.804  1.00  0.00           C  
ATOM   2226  O   PRO A 144      27.940 109.139 120.787  1.00  0.00           O  
ATOM   2227  CB  PRO A 144      29.970 108.424 123.109  1.00  0.00           C  
ATOM   2228  CG  PRO A 144      31.406 108.247 122.641  1.00  0.00           C  
ATOM   2229  CD  PRO A 144      31.126 107.975 121.182  1.00  0.00           C  
ATOM   2230  HA  PRO A 144      28.842 106.705 122.806  1.00  0.00           H  
ATOM   2231  HB2 PRO A 144      29.652 109.454 122.952  1.00  0.00           H  
ATOM   2232  HB3 PRO A 144      29.900 108.182 124.170  1.00  0.00           H  
ATOM   2233  HG2 PRO A 144      31.947 109.159 122.895  1.00  0.00           H  
ATOM   2234  HG3 PRO A 144      31.763 107.378 123.196  1.00  0.00           H  
ATOM   2235  HD2 PRO A 144      30.994 108.911 120.638  1.00  0.00           H  
ATOM   2236  HD3 PRO A 144      31.969 107.412 120.784  1.00  0.00           H  
ATOM   2237  N   ASP A 145      26.736 108.480 122.590  1.00  0.00           N  
ATOM   2238  CA  ASP A 145      25.740 109.567 122.666  1.00  0.00           C  
ATOM   2239  C   ASP A 145      26.324 110.796 123.510  1.00  0.00           C  
ATOM   2240  O   ASP A 145      27.244 110.692 124.323  1.00  0.00           O  
ATOM   2241  CB  ASP A 145      24.384 109.147 123.333  1.00  0.00           C  
ATOM   2242  CG  ASP A 145      24.337 108.475 124.722  1.00  0.00           C  
ATOM   2243  OD1 ASP A 145      23.347 107.727 125.006  1.00  0.00           O  
ATOM   2244  OD2 ASP A 145      25.202 108.679 125.607  1.00  0.00           O1-
ATOM   2245  H   ASP A 145      26.754 107.854 123.381  1.00  0.00           H  
ATOM   2246  HA  ASP A 145      25.539 109.866 121.637  1.00  0.00           H  
ATOM   2247  HB2 ASP A 145      23.768 110.046 123.314  1.00  0.00           H  
ATOM   2248  HB3 ASP A 145      23.997 108.372 122.672  1.00  0.00           H  
ATOM   2249  N   SER A 146      25.805 111.954 123.202  1.00  0.00           N  
ATOM   2250  CA  SER A 146      26.210 113.134 123.874  1.00  0.00           C  
ATOM   2251  C   SER A 146      25.013 114.060 124.225  1.00  0.00           C  
ATOM   2252  O   SER A 146      25.079 114.932 125.107  1.00  0.00           O  
ATOM   2253  CB  SER A 146      27.293 113.861 123.127  1.00  0.00           C  
ATOM   2254  OG  SER A 146      27.063 114.202 121.833  1.00  0.00           O  
ATOM   2255  H   SER A 146      25.089 112.099 122.505  1.00  0.00           H  
ATOM   2256  HA  SER A 146      26.597 112.995 124.885  1.00  0.00           H  
ATOM   2257  HB2 SER A 146      27.459 114.791 123.671  1.00  0.00           H  
ATOM   2258  HB3 SER A 146      28.185 113.239 123.212  1.00  0.00           H  
ATOM   2259  HG  SER A 146      27.332 113.381 121.416  1.00  0.00           H  
ATOM   2260  N   LYS A 147      23.836 113.956 123.558  1.00  0.00           N  
ATOM   2261  CA  LYS A 147      22.563 114.726 123.870  1.00  0.00           C  
ATOM   2262  C   LYS A 147      21.710 113.873 124.824  1.00  0.00           C  
ATOM   2263  O   LYS A 147      20.524 113.695 124.633  1.00  0.00           O  
ATOM   2264  CB  LYS A 147      21.759 115.136 122.640  1.00  0.00           C  
ATOM   2265  CG  LYS A 147      20.659 116.175 122.895  1.00  0.00           C  
ATOM   2266  CD  LYS A 147      19.466 116.055 121.858  1.00  0.00           C  
ATOM   2267  CE  LYS A 147      18.236 115.147 122.251  1.00  0.00           C  
ATOM   2268  NZ  LYS A 147      18.656 113.718 122.466  1.00  0.00           N1+
ATOM   2269  H   LYS A 147      23.921 113.425 122.703  1.00  0.00           H  
ATOM   2270  HA  LYS A 147      22.867 115.668 124.327  1.00  0.00           H  
ATOM   2271  HB2 LYS A 147      22.367 115.605 121.866  1.00  0.00           H  
ATOM   2272  HB3 LYS A 147      21.279 114.259 122.204  1.00  0.00           H  
ATOM   2273  HG2 LYS A 147      20.224 116.135 123.893  1.00  0.00           H  
ATOM   2274  HG3 LYS A 147      21.025 117.194 122.763  1.00  0.00           H  
ATOM   2275  HD2 LYS A 147      19.027 117.050 121.945  1.00  0.00           H  
ATOM   2276  HD3 LYS A 147      19.918 115.904 120.877  1.00  0.00           H  
ATOM   2277  HE2 LYS A 147      17.870 115.659 123.141  1.00  0.00           H  
ATOM   2278  HE3 LYS A 147      17.447 115.188 121.501  1.00  0.00           H  
ATOM   2279  HZ1 LYS A 147      19.059 113.270 121.656  1.00  0.00           H  
ATOM   2280  HZ2 LYS A 147      19.307 113.732 123.239  1.00  0.00           H  
ATOM   2281  HZ3 LYS A 147      17.874 113.115 122.678  1.00  0.00           H  
ATOM   2282  N   GLY A 148      22.382 113.143 125.774  1.00  0.00           N  
ATOM   2283  CA  GLY A 148      21.842 112.235 126.835  1.00  0.00           C  
ATOM   2284  C   GLY A 148      21.106 110.889 126.351  1.00  0.00           C  
ATOM   2285  O   GLY A 148      21.437 109.805 126.857  1.00  0.00           O  
ATOM   2286  H   GLY A 148      23.365 113.375 125.754  1.00  0.00           H  
ATOM   2287  HA2 GLY A 148      22.697 112.020 127.475  1.00  0.00           H  
ATOM   2288  HA3 GLY A 148      21.067 112.765 127.390  1.00  0.00           H  
ATOM   2289  N   ASP A 149      20.149 110.954 125.440  1.00  0.00           N  
ATOM   2290  CA  ASP A 149      19.662 109.826 124.746  1.00  0.00           C  
ATOM   2291  C   ASP A 149      20.308 109.636 123.314  1.00  0.00           C  
ATOM   2292  O   ASP A 149      20.933 110.452 122.755  1.00  0.00           O  
ATOM   2293  CB  ASP A 149      18.130 109.830 124.784  1.00  0.00           C  
ATOM   2294  CG  ASP A 149      17.532 111.026 124.035  1.00  0.00           C  
ATOM   2295  OD1 ASP A 149      17.364 110.978 122.794  1.00  0.00           O  
ATOM   2296  OD2 ASP A 149      17.423 112.165 124.601  1.00  0.00           O1-
ATOM   2297  H   ASP A 149      19.901 111.823 124.988  1.00  0.00           H  
ATOM   2298  HA  ASP A 149      19.874 108.921 125.317  1.00  0.00           H  
ATOM   2299  HB2 ASP A 149      17.738 108.920 124.328  1.00  0.00           H  
ATOM   2300  HB3 ASP A 149      17.753 109.950 125.799  1.00  0.00           H  
ATOM   2301  N   GLN A 150      20.048 108.479 122.724  1.00  0.00           N  
ATOM   2302  CA  GLN A 150      20.618 107.882 121.457  1.00  0.00           C  
ATOM   2303  C   GLN A 150      20.504 108.585 120.148  1.00  0.00           C  
ATOM   2304  O   GLN A 150      20.939 108.160 119.068  1.00  0.00           O  
ATOM   2305  CB  GLN A 150      20.170 106.504 121.285  1.00  0.00           C  
ATOM   2306  CG  GLN A 150      20.371 105.609 122.515  1.00  0.00           C  
ATOM   2307  CD  GLN A 150      20.628 104.162 122.220  1.00  0.00           C  
ATOM   2308  NE2 GLN A 150      21.793 103.573 122.046  1.00  0.00           N  
ATOM   2309  OE1 GLN A 150      19.738 103.409 122.253  1.00  0.00           O  
ATOM   2310  H   GLN A 150      19.462 107.853 123.258  1.00  0.00           H  
ATOM   2311  HA  GLN A 150      21.699 107.888 121.602  1.00  0.00           H  
ATOM   2312  HB2 GLN A 150      19.096 106.564 121.105  1.00  0.00           H  
ATOM   2313  HB3 GLN A 150      20.610 106.017 120.415  1.00  0.00           H  
ATOM   2314  HG2 GLN A 150      21.224 106.018 123.057  1.00  0.00           H  
ATOM   2315  HG3 GLN A 150      19.445 105.593 123.088  1.00  0.00           H  
ATOM   2316 HE21 GLN A 150      21.831 102.564 122.071  1.00  0.00           H  
ATOM   2317 HE22 GLN A 150      22.538 104.196 121.770  1.00  0.00           H  
ATOM   2318  N   SER A 151      19.986 109.836 120.207  1.00  0.00           N  
ATOM   2319  CA  SER A 151      19.823 110.642 118.972  1.00  0.00           C  
ATOM   2320  C   SER A 151      21.062 110.697 118.088  1.00  0.00           C  
ATOM   2321  O   SER A 151      20.913 110.872 116.860  1.00  0.00           O  
ATOM   2322  CB  SER A 151      19.597 112.085 119.368  1.00  0.00           C  
ATOM   2323  OG  SER A 151      20.333 112.568 120.408  1.00  0.00           O  
ATOM   2324  H   SER A 151      19.862 110.303 121.094  1.00  0.00           H  
ATOM   2325  HA  SER A 151      19.007 110.320 118.327  1.00  0.00           H  
ATOM   2326  HB2 SER A 151      19.888 112.743 118.550  1.00  0.00           H  
ATOM   2327  HB3 SER A 151      18.562 112.252 119.667  1.00  0.00           H  
ATOM   2328  HG  SER A 151      21.223 112.839 120.174  1.00  0.00           H  
ATOM   2329  N   GLU A 152      22.321 110.620 118.623  1.00  0.00           N  
ATOM   2330  CA  GLU A 152      23.534 110.556 117.768  1.00  0.00           C  
ATOM   2331  C   GLU A 152      23.766 109.221 117.026  1.00  0.00           C  
ATOM   2332  O   GLU A 152      23.995 109.193 115.816  1.00  0.00           O  
ATOM   2333  CB  GLU A 152      24.770 110.939 118.485  1.00  0.00           C  
ATOM   2334  CG  GLU A 152      24.887 112.389 118.788  1.00  0.00           C  
ATOM   2335  CD  GLU A 152      23.897 112.939 119.847  1.00  0.00           C  
ATOM   2336  OE1 GLU A 152      22.716 113.199 119.549  1.00  0.00           O  
ATOM   2337  OE2 GLU A 152      24.301 113.140 120.970  1.00  0.00           O1-
ATOM   2338  H   GLU A 152      22.428 110.450 119.613  1.00  0.00           H  
ATOM   2339  HA  GLU A 152      23.451 111.342 117.019  1.00  0.00           H  
ATOM   2340  HB2 GLU A 152      24.752 110.388 119.425  1.00  0.00           H  
ATOM   2341  HB3 GLU A 152      25.664 110.688 117.915  1.00  0.00           H  
ATOM   2342  HG2 GLU A 152      25.898 112.550 119.162  1.00  0.00           H  
ATOM   2343  HG3 GLU A 152      24.774 113.017 117.904  1.00  0.00           H  
ATOM   2344  N   HIE A 153      23.554 108.100 117.648  1.00  0.00           N  
ATOM   2345  CA  HIE A 153      23.545 106.690 117.073  1.00  0.00           C  
ATOM   2346  C   HIE A 153      22.569 106.649 115.883  1.00  0.00           C  
ATOM   2347  O   HIE A 153      22.853 106.034 114.822  1.00  0.00           O  
ATOM   2348  CB  HIE A 153      23.220 105.629 118.045  1.00  0.00           C  
ATOM   2349  CG  HIE A 153      23.955 105.718 119.377  1.00  0.00           C  
ATOM   2350  CD2 HIE A 153      25.262 105.956 119.491  1.00  0.00           C  
ATOM   2351  ND1 HIE A 153      23.318 105.469 120.621  1.00  0.00           N  
ATOM   2352  CE1 HIE A 153      24.313 105.803 121.505  1.00  0.00           C  
ATOM   2353  NE2 HIE A 153      25.477 105.899 120.852  1.00  0.00           N  
ATOM   2354  H   HIE A 153      23.403 108.140 118.646  1.00  0.00           H  
ATOM   2355  HA  HIE A 153      24.562 106.466 116.749  1.00  0.00           H  
ATOM   2356  HB2 HIE A 153      22.155 105.608 118.280  1.00  0.00           H  
ATOM   2357  HB3 HIE A 153      23.469 104.640 117.659  1.00  0.00           H  
ATOM   2358  HD2 HIE A 153      26.008 106.374 118.831  1.00  0.00           H  
ATOM   2359  HE1 HIE A 153      24.220 105.626 122.567  1.00  0.00           H  
ATOM   2360  HE2 HIE A 153      26.408 105.838 121.238  1.00  0.00           H  
ATOM   2361  N   ARG A 154      21.489 107.359 116.111  1.00  0.00           N  
ATOM   2362  CA  ARG A 154      20.380 107.467 115.106  1.00  0.00           C  
ATOM   2363  C   ARG A 154      20.873 108.183 113.849  1.00  0.00           C  
ATOM   2364  O   ARG A 154      20.701 107.739 112.715  1.00  0.00           O  
ATOM   2365  CB  ARG A 154      19.171 108.223 115.725  1.00  0.00           C  
ATOM   2366  CG  ARG A 154      18.498 107.418 116.810  1.00  0.00           C  
ATOM   2367  CD  ARG A 154      17.263 108.074 117.474  1.00  0.00           C  
ATOM   2368  NE  ARG A 154      16.853 107.436 118.722  1.00  0.00           N  
ATOM   2369  CZ  ARG A 154      16.142 106.316 118.918  1.00  0.00           C  
ATOM   2370  NH1 ARG A 154      15.599 106.131 120.120  1.00  0.00           N1+
ATOM   2371  NH2 ARG A 154      15.778 105.506 117.963  1.00  0.00           N  
ATOM   2372  H   ARG A 154      21.370 107.659 117.068  1.00  0.00           H  
ATOM   2373  HA  ARG A 154      20.013 106.476 114.841  1.00  0.00           H  
ATOM   2374  HB2 ARG A 154      19.524 109.148 116.180  1.00  0.00           H  
ATOM   2375  HB3 ARG A 154      18.462 108.471 114.934  1.00  0.00           H  
ATOM   2376  HG2 ARG A 154      18.178 106.484 116.349  1.00  0.00           H  
ATOM   2377  HG3 ARG A 154      19.241 107.165 117.567  1.00  0.00           H  
ATOM   2378  HD2 ARG A 154      17.477 109.110 117.734  1.00  0.00           H  
ATOM   2379  HD3 ARG A 154      16.426 108.141 116.779  1.00  0.00           H  
ATOM   2380  HE  ARG A 154      16.890 108.046 119.526  1.00  0.00           H  
ATOM   2381 HH11 ARG A 154      16.010 106.579 120.926  1.00  0.00           H  
ATOM   2382 HH12 ARG A 154      14.935 105.379 120.234  1.00  0.00           H  
ATOM   2383 HH21 ARG A 154      16.104 105.617 117.014  1.00  0.00           H  
ATOM   2384 HH22 ARG A 154      15.254 104.660 118.134  1.00  0.00           H  
ATOM   2385  N   LEU A 155      21.416 109.375 114.045  1.00  0.00           N  
ATOM   2386  CA  LEU A 155      21.925 110.263 112.967  1.00  0.00           C  
ATOM   2387  C   LEU A 155      22.982 109.616 112.135  1.00  0.00           C  
ATOM   2388  O   LEU A 155      22.728 109.404 110.951  1.00  0.00           O  
ATOM   2389  CB  LEU A 155      22.167 111.710 113.528  1.00  0.00           C  
ATOM   2390  CG  LEU A 155      22.967 112.769 112.649  1.00  0.00           C  
ATOM   2391  CD1 LEU A 155      22.380 112.942 111.270  1.00  0.00           C  
ATOM   2392  CD2 LEU A 155      22.758 114.101 113.414  1.00  0.00           C  
ATOM   2393  H   LEU A 155      21.606 109.648 114.998  1.00  0.00           H  
ATOM   2394  HA  LEU A 155      21.036 110.399 112.352  1.00  0.00           H  
ATOM   2395  HB2 LEU A 155      21.228 112.186 113.813  1.00  0.00           H  
ATOM   2396  HB3 LEU A 155      22.785 111.572 114.415  1.00  0.00           H  
ATOM   2397  HG  LEU A 155      24.050 112.662 112.575  1.00  0.00           H  
ATOM   2398 HD11 LEU A 155      22.733 112.118 110.651  1.00  0.00           H  
ATOM   2399 HD12 LEU A 155      21.308 112.816 111.424  1.00  0.00           H  
ATOM   2400 HD13 LEU A 155      22.438 113.953 110.866  1.00  0.00           H  
ATOM   2401 HD21 LEU A 155      23.072 114.042 114.456  1.00  0.00           H  
ATOM   2402 HD22 LEU A 155      23.413 114.874 113.012  1.00  0.00           H  
ATOM   2403 HD23 LEU A 155      21.800 114.618 113.359  1.00  0.00           H  
ATOM   2404  N   ALA A 156      24.142 109.199 112.646  1.00  0.00           N  
ATOM   2405  CA  ALA A 156      25.184 108.542 111.928  1.00  0.00           C  
ATOM   2406  C   ALA A 156      24.723 107.366 111.031  1.00  0.00           C  
ATOM   2407  O   ALA A 156      25.037 107.284 109.847  1.00  0.00           O  
ATOM   2408  CB  ALA A 156      26.439 108.252 112.847  1.00  0.00           C  
ATOM   2409  H   ALA A 156      24.322 109.294 113.636  1.00  0.00           H  
ATOM   2410  HA  ALA A 156      25.650 109.201 111.196  1.00  0.00           H  
ATOM   2411  HB1 ALA A 156      26.335 107.255 113.276  1.00  0.00           H  
ATOM   2412  HB2 ALA A 156      27.332 108.128 112.233  1.00  0.00           H  
ATOM   2413  HB3 ALA A 156      26.528 108.914 113.708  1.00  0.00           H  
ATOM   2414  N   LEU A 157      23.813 106.531 111.575  1.00  0.00           N  
ATOM   2415  CA  LEU A 157      23.178 105.372 110.887  1.00  0.00           C  
ATOM   2416  C   LEU A 157      22.285 105.831 109.730  1.00  0.00           C  
ATOM   2417  O   LEU A 157      22.320 105.242 108.683  1.00  0.00           O  
ATOM   2418  CB  LEU A 157      22.484 104.492 111.958  1.00  0.00           C  
ATOM   2419  CG  LEU A 157      22.171 103.039 111.635  1.00  0.00           C  
ATOM   2420  CD1 LEU A 157      23.428 102.172 111.210  1.00  0.00           C  
ATOM   2421  CD2 LEU A 157      21.538 102.437 112.850  1.00  0.00           C  
ATOM   2422  H   LEU A 157      23.710 106.573 112.579  1.00  0.00           H  
ATOM   2423  HA  LEU A 157      24.006 104.794 110.478  1.00  0.00           H  
ATOM   2424  HB2 LEU A 157      23.054 104.586 112.882  1.00  0.00           H  
ATOM   2425  HB3 LEU A 157      21.593 105.053 112.239  1.00  0.00           H  
ATOM   2426  HG  LEU A 157      21.409 102.873 110.873  1.00  0.00           H  
ATOM   2427 HD11 LEU A 157      23.631 102.388 110.161  1.00  0.00           H  
ATOM   2428 HD12 LEU A 157      24.308 102.457 111.787  1.00  0.00           H  
ATOM   2429 HD13 LEU A 157      23.269 101.096 111.288  1.00  0.00           H  
ATOM   2430 HD21 LEU A 157      20.531 102.833 112.987  1.00  0.00           H  
ATOM   2431 HD22 LEU A 157      21.488 101.349 112.802  1.00  0.00           H  
ATOM   2432 HD23 LEU A 157      21.997 102.748 113.788  1.00  0.00           H  
ATOM   2433  N   LYS A 158      21.499 106.921 109.948  1.00  0.00           N  
ATOM   2434  CA  LYS A 158      20.669 107.441 108.843  1.00  0.00           C  
ATOM   2435  C   LYS A 158      21.533 107.948 107.699  1.00  0.00           C  
ATOM   2436  O   LYS A 158      21.229 107.767 106.517  1.00  0.00           O  
ATOM   2437  CB  LYS A 158      19.728 108.626 109.360  1.00  0.00           C  
ATOM   2438  CG  LYS A 158      18.766 109.101 108.280  1.00  0.00           C  
ATOM   2439  CD  LYS A 158      17.816 110.356 108.553  1.00  0.00           C  
ATOM   2440  CE  LYS A 158      16.553 110.444 107.613  1.00  0.00           C  
ATOM   2441  NZ  LYS A 158      15.695 111.567 107.910  1.00  0.00           N1+
ATOM   2442  H   LYS A 158      21.313 107.204 110.899  1.00  0.00           H  
ATOM   2443  HA  LYS A 158      20.055 106.585 108.563  1.00  0.00           H  
ATOM   2444  HB2 LYS A 158      19.141 108.334 110.232  1.00  0.00           H  
ATOM   2445  HB3 LYS A 158      20.232 109.564 109.587  1.00  0.00           H  
ATOM   2446  HG2 LYS A 158      19.346 109.387 107.403  1.00  0.00           H  
ATOM   2447  HG3 LYS A 158      18.064 108.289 108.094  1.00  0.00           H  
ATOM   2448  HD2 LYS A 158      17.446 110.257 109.574  1.00  0.00           H  
ATOM   2449  HD3 LYS A 158      18.452 111.232 108.426  1.00  0.00           H  
ATOM   2450  HE2 LYS A 158      17.080 110.571 106.666  1.00  0.00           H  
ATOM   2451  HE3 LYS A 158      15.946 109.541 107.576  1.00  0.00           H  
ATOM   2452  HZ1 LYS A 158      15.144 111.633 107.066  1.00  0.00           H  
ATOM   2453  HZ2 LYS A 158      15.038 111.317 108.635  1.00  0.00           H  
ATOM   2454  HZ3 LYS A 158      16.170 112.426 108.149  1.00  0.00           H  
ATOM   2455  N   ASN A 159      22.658 108.534 108.062  1.00  0.00           N  
ATOM   2456  CA  ASN A 159      23.742 108.946 107.121  1.00  0.00           C  
ATOM   2457  C   ASN A 159      24.269 107.697 106.367  1.00  0.00           C  
ATOM   2458  O   ASN A 159      24.292 107.683 105.132  1.00  0.00           O  
ATOM   2459  CB  ASN A 159      24.870 109.838 107.790  1.00  0.00           C  
ATOM   2460  CG  ASN A 159      24.511 111.285 107.975  1.00  0.00           C  
ATOM   2461  ND2 ASN A 159      25.544 112.063 108.066  1.00  0.00           N  
ATOM   2462  OD1 ASN A 159      23.373 111.779 108.054  1.00  0.00           O  
ATOM   2463  H   ASN A 159      22.893 108.562 109.043  1.00  0.00           H  
ATOM   2464  HA  ASN A 159      23.385 109.558 106.292  1.00  0.00           H  
ATOM   2465  HB2 ASN A 159      25.200 109.486 108.768  1.00  0.00           H  
ATOM   2466  HB3 ASN A 159      25.722 109.763 107.115  1.00  0.00           H  
ATOM   2467 HD21 ASN A 159      25.383 113.018 108.349  1.00  0.00           H  
ATOM   2468 HD22 ASN A 159      26.464 111.680 107.895  1.00  0.00           H  
ATOM   2469  N   ILE A 160      24.760 106.622 107.065  1.00  0.00           N  
ATOM   2470  CA  ILE A 160      25.296 105.433 106.315  1.00  0.00           C  
ATOM   2471  C   ILE A 160      24.192 104.769 105.441  1.00  0.00           C  
ATOM   2472  O   ILE A 160      24.452 104.354 104.353  1.00  0.00           O  
ATOM   2473  CB  ILE A 160      25.804 104.384 107.374  1.00  0.00           C  
ATOM   2474  CG1 ILE A 160      27.048 105.039 108.124  1.00  0.00           C  
ATOM   2475  CG2 ILE A 160      26.196 103.114 106.686  1.00  0.00           C  
ATOM   2476  CD1 ILE A 160      27.472 104.254 109.370  1.00  0.00           C  
ATOM   2477  H   ILE A 160      24.815 106.732 108.068  1.00  0.00           H  
ATOM   2478  HA  ILE A 160      26.139 105.754 105.704  1.00  0.00           H  
ATOM   2479  HB  ILE A 160      25.040 104.263 108.142  1.00  0.00           H  
ATOM   2480 HG12 ILE A 160      27.877 105.061 107.417  1.00  0.00           H  
ATOM   2481 HG13 ILE A 160      26.835 106.067 108.414  1.00  0.00           H  
ATOM   2482 HG21 ILE A 160      25.452 102.551 106.123  1.00  0.00           H  
ATOM   2483 HG22 ILE A 160      27.006 103.241 105.968  1.00  0.00           H  
ATOM   2484 HG23 ILE A 160      26.548 102.373 107.404  1.00  0.00           H  
ATOM   2485 HD11 ILE A 160      27.249 103.187 109.358  1.00  0.00           H  
ATOM   2486 HD12 ILE A 160      28.541 104.343 109.567  1.00  0.00           H  
ATOM   2487 HD13 ILE A 160      26.988 104.652 110.263  1.00  0.00           H  
ATOM   2488  N   ALA A 161      22.922 104.917 105.950  1.00  0.00           N  
ATOM   2489  CA  ALA A 161      21.721 104.468 105.215  1.00  0.00           C  
ATOM   2490  C   ALA A 161      21.438 105.147 103.858  1.00  0.00           C  
ATOM   2491  O   ALA A 161      21.060 104.500 102.848  1.00  0.00           O  
ATOM   2492  CB  ALA A 161      20.538 104.566 106.117  1.00  0.00           C  
ATOM   2493  H   ALA A 161      22.823 105.373 106.846  1.00  0.00           H  
ATOM   2494  HA  ALA A 161      21.927 103.401 105.123  1.00  0.00           H  
ATOM   2495  HB1 ALA A 161      19.985 105.503 106.187  1.00  0.00           H  
ATOM   2496  HB2 ALA A 161      19.752 103.845 105.891  1.00  0.00           H  
ATOM   2497  HB3 ALA A 161      20.785 104.354 107.157  1.00  0.00           H  
ATOM   2498  N   SER A 162      21.514 106.493 103.773  1.00  0.00           N  
ATOM   2499  CA  SER A 162      21.359 107.351 102.508  1.00  0.00           C  
ATOM   2500  C   SER A 162      22.266 106.936 101.314  1.00  0.00           C  
ATOM   2501  O   SER A 162      21.889 107.233 100.203  1.00  0.00           O  
ATOM   2502  CB  SER A 162      21.723 108.724 102.936  1.00  0.00           C  
ATOM   2503  OG  SER A 162      23.057 108.869 103.194  1.00  0.00           O  
ATOM   2504  H   SER A 162      21.918 107.003 104.545  1.00  0.00           H  
ATOM   2505  HA  SER A 162      20.317 107.386 102.189  1.00  0.00           H  
ATOM   2506  HB2 SER A 162      21.489 109.417 102.127  1.00  0.00           H  
ATOM   2507  HB3 SER A 162      21.107 108.984 103.796  1.00  0.00           H  
ATOM   2508  HG  SER A 162      23.394 108.288 103.880  1.00  0.00           H  
ATOM   2509  N   MET A 163      23.434 106.377 101.569  1.00  0.00           N  
ATOM   2510  CA  MET A 163      24.448 105.848 100.542  1.00  0.00           C  
ATOM   2511  C   MET A 163      23.929 104.707  99.708  1.00  0.00           C  
ATOM   2512  O   MET A 163      24.241 104.513  98.578  1.00  0.00           O  
ATOM   2513  CB  MET A 163      25.772 105.429 101.228  1.00  0.00           C  
ATOM   2514  CG  MET A 163      26.375 106.652 101.934  1.00  0.00           C  
ATOM   2515  SD  MET A 163      26.978 107.996 100.866  1.00  0.00           S  
ATOM   2516  CE  MET A 163      25.498 109.122 101.097  1.00  0.00           C  
ATOM   2517  H   MET A 163      23.791 106.403 102.513  1.00  0.00           H  
ATOM   2518  HA  MET A 163      24.616 106.626  99.797  1.00  0.00           H  
ATOM   2519  HB2 MET A 163      25.658 104.673 102.006  1.00  0.00           H  
ATOM   2520  HB3 MET A 163      26.525 105.103 100.511  1.00  0.00           H  
ATOM   2521  HG2 MET A 163      25.685 107.032 102.687  1.00  0.00           H  
ATOM   2522  HG3 MET A 163      27.262 106.378 102.507  1.00  0.00           H  
ATOM   2523  HE1 MET A 163      24.582 108.749 100.641  1.00  0.00           H  
ATOM   2524  HE2 MET A 163      25.451 109.384 102.154  1.00  0.00           H  
ATOM   2525  HE3 MET A 163      25.594 110.112 100.651  1.00  0.00           H  
ATOM   2526  N   VAL A 164      23.006 103.911 100.286  1.00  0.00           N  
ATOM   2527  CA  VAL A 164      22.511 102.722  99.540  1.00  0.00           C  
ATOM   2528  C   VAL A 164      21.466 103.120  98.466  1.00  0.00           C  
ATOM   2529  O   VAL A 164      20.591 103.889  98.778  1.00  0.00           O  
ATOM   2530  CB  VAL A 164      21.770 101.715 100.431  1.00  0.00           C  
ATOM   2531  CG1 VAL A 164      21.549 100.387  99.783  1.00  0.00           C  
ATOM   2532  CG2 VAL A 164      22.632 101.383 101.725  1.00  0.00           C  
ATOM   2533  H   VAL A 164      22.714 104.191 101.211  1.00  0.00           H  
ATOM   2534  HA  VAL A 164      23.299 102.150  99.051  1.00  0.00           H  
ATOM   2535  HB  VAL A 164      20.824 102.181 100.707  1.00  0.00           H  
ATOM   2536 HG11 VAL A 164      21.042  99.724 100.484  1.00  0.00           H  
ATOM   2537 HG12 VAL A 164      20.918 100.564  98.912  1.00  0.00           H  
ATOM   2538 HG13 VAL A 164      22.523 100.042  99.434  1.00  0.00           H  
ATOM   2539 HG21 VAL A 164      21.995 100.983 102.514  1.00  0.00           H  
ATOM   2540 HG22 VAL A 164      23.440 100.681 101.516  1.00  0.00           H  
ATOM   2541 HG23 VAL A 164      23.059 102.282 102.172  1.00  0.00           H  
ATOM   2542  N   ARG A 165      21.597 102.711  97.255  1.00  0.00           N  
ATOM   2543  CA  ARG A 165      20.671 102.873  96.098  1.00  0.00           C  
ATOM   2544  C   ARG A 165      19.360 102.113  96.245  1.00  0.00           C  
ATOM   2545  O   ARG A 165      19.291 101.119  96.949  1.00  0.00           O  
ATOM   2546  CB  ARG A 165      21.416 102.641  94.811  1.00  0.00           C  
ATOM   2547  CG  ARG A 165      20.992 101.434  93.946  1.00  0.00           C  
ATOM   2548  CD  ARG A 165      21.315 100.113  94.707  1.00  0.00           C  
ATOM   2549  NE  ARG A 165      20.487  99.008  94.243  1.00  0.00           N  
ATOM   2550  CZ  ARG A 165      20.851  98.020  93.504  1.00  0.00           C  
ATOM   2551  NH1 ARG A 165      19.948  97.116  93.212  1.00  0.00           N1+
ATOM   2552  NH2 ARG A 165      22.044  97.974  92.966  1.00  0.00           N  
ATOM   2553  H   ARG A 165      22.370 102.157  96.916  1.00  0.00           H  
ATOM   2554  HA  ARG A 165      20.336 103.911  96.082  1.00  0.00           H  
ATOM   2555  HB2 ARG A 165      21.035 103.412  94.141  1.00  0.00           H  
ATOM   2556  HB3 ARG A 165      22.484 102.809  94.942  1.00  0.00           H  
ATOM   2557  HG2 ARG A 165      19.927 101.501  93.721  1.00  0.00           H  
ATOM   2558  HG3 ARG A 165      21.518 101.479  92.992  1.00  0.00           H  
ATOM   2559  HD2 ARG A 165      22.383  99.949  94.556  1.00  0.00           H  
ATOM   2560  HD3 ARG A 165      21.164 100.370  95.755  1.00  0.00           H  
ATOM   2561  HE  ARG A 165      19.493  99.178  94.309  1.00  0.00           H  
ATOM   2562 HH11 ARG A 165      18.960  97.207  93.404  1.00  0.00           H  
ATOM   2563 HH12 ARG A 165      20.175  96.324  92.628  1.00  0.00           H  
ATOM   2564 HH21 ARG A 165      22.759  98.687  92.971  1.00  0.00           H  
ATOM   2565 HH22 ARG A 165      22.282  97.091  92.535  1.00  0.00           H  
ATOM   2566  N   PRO A 166      18.268 102.513  95.542  1.00  0.00           N  
ATOM   2567  CA  PRO A 166      16.978 101.764  95.650  1.00  0.00           C  
ATOM   2568  C   PRO A 166      17.141 100.289  95.339  1.00  0.00           C  
ATOM   2569  O   PRO A 166      17.777  99.888  94.414  1.00  0.00           O  
ATOM   2570  CB  PRO A 166      16.030 102.494  94.651  1.00  0.00           C  
ATOM   2571  CG  PRO A 166      16.481 103.956  94.872  1.00  0.00           C  
ATOM   2572  CD  PRO A 166      17.991 103.773  94.921  1.00  0.00           C  
ATOM   2573  HA  PRO A 166      16.599 101.857  96.668  1.00  0.00           H  
ATOM   2574  HB2 PRO A 166      16.255 102.245  93.614  1.00  0.00           H  
ATOM   2575  HB3 PRO A 166      14.972 102.296  94.825  1.00  0.00           H  
ATOM   2576  HG2 PRO A 166      16.116 104.715  94.180  1.00  0.00           H  
ATOM   2577  HG3 PRO A 166      16.177 104.347  95.843  1.00  0.00           H  
ATOM   2578  HD2 PRO A 166      18.410 103.826  93.916  1.00  0.00           H  
ATOM   2579  HD3 PRO A 166      18.457 104.546  95.532  1.00  0.00           H  
ATOM   2580  N   GLY A 167      16.610  99.298  96.081  1.00  0.00           N  
ATOM   2581  CA  GLY A 167      16.787  97.797  96.100  1.00  0.00           C  
ATOM   2582  C   GLY A 167      18.122  97.248  96.611  1.00  0.00           C  
ATOM   2583  O   GLY A 167      18.323  96.033  96.480  1.00  0.00           O  
ATOM   2584  H   GLY A 167      15.851  99.612  96.668  1.00  0.00           H  
ATOM   2585  HA2 GLY A 167      16.043  97.398  96.789  1.00  0.00           H  
ATOM   2586  HA3 GLY A 167      16.729  97.493  95.055  1.00  0.00           H  
ATOM   2587  N   GLY A 168      19.057  98.096  96.977  1.00  0.00           N  
ATOM   2588  CA  GLY A 168      20.447  97.709  97.339  1.00  0.00           C  
ATOM   2589  C   GLY A 168      20.548  97.329  98.780  1.00  0.00           C  
ATOM   2590  O   GLY A 168      19.574  97.446  99.567  1.00  0.00           O  
ATOM   2591  H   GLY A 168      18.731  99.045  97.101  1.00  0.00           H  
ATOM   2592  HA2 GLY A 168      20.701  96.795  96.802  1.00  0.00           H  
ATOM   2593  HA3 GLY A 168      21.140  98.486  97.019  1.00  0.00           H  
ATOM   2594  N   LEU A 169      21.662  96.874  99.260  1.00  0.00           N  
ATOM   2595  CA  LEU A 169      21.832  95.988 100.451  1.00  0.00           C  
ATOM   2596  C   LEU A 169      22.866  96.751 101.396  1.00  0.00           C  
ATOM   2597  O   LEU A 169      23.774  97.472 101.054  1.00  0.00           O  
ATOM   2598  CB  LEU A 169      22.406  94.613 100.106  1.00  0.00           C  
ATOM   2599  CG  LEU A 169      21.364  93.614  99.537  1.00  0.00           C  
ATOM   2600  CD1 LEU A 169      21.281  93.688  97.983  1.00  0.00           C  
ATOM   2601  CD2 LEU A 169      21.654  92.182 100.038  1.00  0.00           C  
ATOM   2602  H   LEU A 169      22.434  96.922  98.612  1.00  0.00           H  
ATOM   2603  HA  LEU A 169      20.930  95.877 101.052  1.00  0.00           H  
ATOM   2604  HB2 LEU A 169      23.174  94.829  99.363  1.00  0.00           H  
ATOM   2605  HB3 LEU A 169      22.969  94.154 100.918  1.00  0.00           H  
ATOM   2606  HG  LEU A 169      20.389  93.831  99.971  1.00  0.00           H  
ATOM   2607 HD11 LEU A 169      20.589  94.485  97.709  1.00  0.00           H  
ATOM   2608 HD12 LEU A 169      22.198  93.841  97.415  1.00  0.00           H  
ATOM   2609 HD13 LEU A 169      20.846  92.723  97.724  1.00  0.00           H  
ATOM   2610 HD21 LEU A 169      22.656  91.946  99.678  1.00  0.00           H  
ATOM   2611 HD22 LEU A 169      21.672  92.158 101.127  1.00  0.00           H  
ATOM   2612 HD23 LEU A 169      21.009  91.384  99.669  1.00  0.00           H  
ATOM   2613  N   LEU A 170      22.729  96.389 102.687  1.00  0.00           N  
ATOM   2614  CA  LEU A 170      23.507  96.860 103.807  1.00  0.00           C  
ATOM   2615  C   LEU A 170      23.904  95.785 104.716  1.00  0.00           C  
ATOM   2616  O   LEU A 170      23.055  94.986 105.031  1.00  0.00           O  
ATOM   2617  CB  LEU A 170      22.968  98.203 104.438  1.00  0.00           C  
ATOM   2618  CG  LEU A 170      23.780  98.787 105.656  1.00  0.00           C  
ATOM   2619  CD1 LEU A 170      23.607 100.304 105.855  1.00  0.00           C  
ATOM   2620  CD2 LEU A 170      23.399  98.243 106.997  1.00  0.00           C  
ATOM   2621  H   LEU A 170      22.051  95.663 102.867  1.00  0.00           H  
ATOM   2622  HA  LEU A 170      24.475  97.121 103.378  1.00  0.00           H  
ATOM   2623  HB2 LEU A 170      22.981  98.984 103.678  1.00  0.00           H  
ATOM   2624  HB3 LEU A 170      21.925  98.168 104.749  1.00  0.00           H  
ATOM   2625  HG  LEU A 170      24.852  98.644 105.522  1.00  0.00           H  
ATOM   2626 HD11 LEU A 170      24.299 100.700 106.598  1.00  0.00           H  
ATOM   2627 HD12 LEU A 170      23.795 100.919 104.975  1.00  0.00           H  
ATOM   2628 HD13 LEU A 170      22.553 100.457 106.090  1.00  0.00           H  
ATOM   2629 HD21 LEU A 170      23.956  98.697 107.817  1.00  0.00           H  
ATOM   2630 HD22 LEU A 170      22.342  98.428 107.188  1.00  0.00           H  
ATOM   2631 HD23 LEU A 170      23.638  97.183 107.079  1.00  0.00           H  
ATOM   2632  N   VAL A 171      25.149  95.773 105.275  1.00  0.00           N  
ATOM   2633  CA  VAL A 171      25.565  94.848 106.285  1.00  0.00           C  
ATOM   2634  C   VAL A 171      26.166  95.661 107.457  1.00  0.00           C  
ATOM   2635  O   VAL A 171      27.001  96.576 107.314  1.00  0.00           O  
ATOM   2636  CB  VAL A 171      26.562  93.775 105.799  1.00  0.00           C  
ATOM   2637  CG1 VAL A 171      26.523  92.594 106.699  1.00  0.00           C  
ATOM   2638  CG2 VAL A 171      26.201  93.269 104.300  1.00  0.00           C  
ATOM   2639  H   VAL A 171      25.859  96.407 104.941  1.00  0.00           H  
ATOM   2640  HA  VAL A 171      24.638  94.408 106.653  1.00  0.00           H  
ATOM   2641  HB  VAL A 171      27.579  94.162 105.741  1.00  0.00           H  
ATOM   2642 HG11 VAL A 171      26.785  92.762 107.744  1.00  0.00           H  
ATOM   2643 HG12 VAL A 171      25.506  92.208 106.764  1.00  0.00           H  
ATOM   2644 HG13 VAL A 171      27.128  91.785 106.289  1.00  0.00           H  
ATOM   2645 HG21 VAL A 171      26.327  94.148 103.667  1.00  0.00           H  
ATOM   2646 HG22 VAL A 171      26.935  92.580 103.883  1.00  0.00           H  
ATOM   2647 HG23 VAL A 171      25.147  93.035 104.147  1.00  0.00           H  
ATOM   2648  N   ILE A 172      25.807  95.303 108.692  1.00  0.00           N  
ATOM   2649  CA  ILE A 172      26.280  95.955 109.978  1.00  0.00           C  
ATOM   2650  C   ILE A 172      26.143  94.979 111.120  1.00  0.00           C  
ATOM   2651  O   ILE A 172      25.571  93.848 111.020  1.00  0.00           O  
ATOM   2652  CB  ILE A 172      25.609  97.337 110.180  1.00  0.00           C  
ATOM   2653  CG1 ILE A 172      26.362  98.208 111.170  1.00  0.00           C  
ATOM   2654  CG2 ILE A 172      24.190  97.179 110.757  1.00  0.00           C  
ATOM   2655  CD1 ILE A 172      26.079  99.681 110.978  1.00  0.00           C  
ATOM   2656  H   ILE A 172      25.194  94.513 108.833  1.00  0.00           H  
ATOM   2657  HA  ILE A 172      27.352  96.035 109.797  1.00  0.00           H  
ATOM   2658  HB  ILE A 172      25.613  97.901 109.247  1.00  0.00           H  
ATOM   2659 HG12 ILE A 172      26.155  98.017 112.223  1.00  0.00           H  
ATOM   2660 HG13 ILE A 172      27.409  97.928 111.056  1.00  0.00           H  
ATOM   2661 HG21 ILE A 172      24.270  96.841 111.790  1.00  0.00           H  
ATOM   2662 HG22 ILE A 172      23.576  98.019 110.430  1.00  0.00           H  
ATOM   2663 HG23 ILE A 172      23.848  96.330 110.166  1.00  0.00           H  
ATOM   2664 HD11 ILE A 172      25.045  99.993 110.832  1.00  0.00           H  
ATOM   2665 HD12 ILE A 172      26.377 100.145 111.918  1.00  0.00           H  
ATOM   2666 HD13 ILE A 172      26.688 100.004 110.134  1.00  0.00           H  
ATOM   2667  N   ASP A 173      26.809  95.190 112.236  1.00  0.00           N  
ATOM   2668  CA  ASP A 173      27.100  94.232 113.330  1.00  0.00           C  
ATOM   2669  C   ASP A 173      27.335  94.843 114.743  1.00  0.00           C  
ATOM   2670  O   ASP A 173      27.602  96.054 114.834  1.00  0.00           O  
ATOM   2671  CB  ASP A 173      28.299  93.398 112.930  1.00  0.00           C  
ATOM   2672  CG  ASP A 173      29.596  94.129 112.624  1.00  0.00           C  
ATOM   2673  OD1 ASP A 173      30.672  93.503 112.564  1.00  0.00           O  
ATOM   2674  OD2 ASP A 173      29.659  95.313 112.428  1.00  0.00           O1-
ATOM   2675  H   ASP A 173      27.441  95.978 112.272  1.00  0.00           H  
ATOM   2676  HA  ASP A 173      26.249  93.571 113.485  1.00  0.00           H  
ATOM   2677  HB2 ASP A 173      28.539  92.744 113.768  1.00  0.00           H  
ATOM   2678  HB3 ASP A 173      28.008  92.840 112.041  1.00  0.00           H  
ATOM   2679  N   HIE A 174      27.060  94.050 115.807  1.00  0.00           N  
ATOM   2680  CA  HIE A 174      27.477  94.254 117.184  1.00  0.00           C  
ATOM   2681  C   HIE A 174      27.897  92.992 117.895  1.00  0.00           C  
ATOM   2682  O   HIE A 174      27.371  91.921 117.637  1.00  0.00           O  
ATOM   2683  CB  HIE A 174      26.355  95.020 118.008  1.00  0.00           C  
ATOM   2684  CG  HIE A 174      24.908  94.654 117.779  1.00  0.00           C  
ATOM   2685  CD2 HIE A 174      24.133  95.149 116.737  1.00  0.00           C  
ATOM   2686  ND1 HIE A 174      24.117  93.664 118.423  1.00  0.00           N  
ATOM   2687  CE1 HIE A 174      22.954  93.556 117.787  1.00  0.00           C  
ATOM   2688  NE2 HIE A 174      22.888  94.497 116.802  1.00  0.00           N  
ATOM   2689  H   HIE A 174      26.758  93.113 115.583  1.00  0.00           H  
ATOM   2690  HA  HIE A 174      28.312  94.954 117.198  1.00  0.00           H  
ATOM   2691  HB2 HIE A 174      26.551  95.145 119.073  1.00  0.00           H  
ATOM   2692  HB3 HIE A 174      26.367  96.035 117.608  1.00  0.00           H  
ATOM   2693  HD2 HIE A 174      24.405  95.897 116.006  1.00  0.00           H  
ATOM   2694  HE1 HIE A 174      22.235  92.769 117.960  1.00  0.00           H  
ATOM   2695  HE2 HIE A 174      22.135  94.549 116.131  1.00  0.00           H  
ATOM   2696  N   ARG A 175      28.911  93.107 118.811  1.00  0.00           N  
ATOM   2697  CA  ARG A 175      29.105  92.061 119.781  1.00  0.00           C  
ATOM   2698  C   ARG A 175      27.780  91.924 120.620  1.00  0.00           C  
ATOM   2699  O   ARG A 175      26.933  92.820 120.768  1.00  0.00           O  
ATOM   2700  CB  ARG A 175      30.285  92.469 120.601  1.00  0.00           C  
ATOM   2701  CG  ARG A 175      31.613  92.528 119.918  1.00  0.00           C  
ATOM   2702  CD  ARG A 175      32.716  92.955 120.904  1.00  0.00           C  
ATOM   2703  NE  ARG A 175      34.022  92.726 120.341  1.00  0.00           N  
ATOM   2704  CZ  ARG A 175      34.902  91.835 120.795  1.00  0.00           C  
ATOM   2705  NH1 ARG A 175      34.668  90.891 121.667  1.00  0.00           N1+
ATOM   2706  NH2 ARG A 175      36.188  91.806 120.417  1.00  0.00           N  
ATOM   2707  H   ARG A 175      29.447  93.950 118.960  1.00  0.00           H  
ATOM   2708  HA  ARG A 175      29.202  91.071 119.337  1.00  0.00           H  
ATOM   2709  HB2 ARG A 175      30.061  93.438 121.050  1.00  0.00           H  
ATOM   2710  HB3 ARG A 175      30.375  91.721 121.389  1.00  0.00           H  
ATOM   2711  HG2 ARG A 175      31.871  91.508 119.633  1.00  0.00           H  
ATOM   2712  HG3 ARG A 175      31.602  93.123 119.004  1.00  0.00           H  
ATOM   2713  HD2 ARG A 175      32.660  94.008 121.179  1.00  0.00           H  
ATOM   2714  HD3 ARG A 175      32.524  92.426 121.838  1.00  0.00           H  
ATOM   2715  HE  ARG A 175      34.462  93.426 119.761  1.00  0.00           H  
ATOM   2716 HH11 ARG A 175      33.732  90.531 121.789  1.00  0.00           H  
ATOM   2717 HH12 ARG A 175      35.418  90.238 121.844  1.00  0.00           H  
ATOM   2718 HH21 ARG A 175      36.467  92.378 119.633  1.00  0.00           H  
ATOM   2719 HH22 ARG A 175      36.823  91.440 121.111  1.00  0.00           H  
ATOM   2720  N   ASN A 176      27.685  90.827 121.324  1.00  0.00           N  
ATOM   2721  CA  ASN A 176      26.558  90.627 122.293  1.00  0.00           C  
ATOM   2722  C   ASN A 176      26.805  91.331 123.612  1.00  0.00           C  
ATOM   2723  O   ASN A 176      26.986  90.727 124.668  1.00  0.00           O  
ATOM   2724  CB  ASN A 176      26.337  89.123 122.400  1.00  0.00           C  
ATOM   2725  CG  ASN A 176      25.122  88.725 123.293  1.00  0.00           C  
ATOM   2726  ND2 ASN A 176      24.737  87.445 123.297  1.00  0.00           N  
ATOM   2727  OD1 ASN A 176      24.407  89.561 123.854  1.00  0.00           O  
ATOM   2728  H   ASN A 176      28.225  90.003 121.098  1.00  0.00           H  
ATOM   2729  HA  ASN A 176      25.674  91.090 121.855  1.00  0.00           H  
ATOM   2730  HB2 ASN A 176      26.227  88.702 121.400  1.00  0.00           H  
ATOM   2731  HB3 ASN A 176      27.261  88.650 122.732  1.00  0.00           H  
ATOM   2732 HD21 ASN A 176      23.951  87.220 123.889  1.00  0.00           H  
ATOM   2733 HD22 ASN A 176      25.306  86.731 122.864  1.00  0.00           H  
ATOM   2734  N   TYR A 177      26.740  92.630 123.603  1.00  0.00           N  
ATOM   2735  CA  TYR A 177      27.131  93.458 124.742  1.00  0.00           C  
ATOM   2736  C   TYR A 177      26.209  93.250 125.963  1.00  0.00           C  
ATOM   2737  O   TYR A 177      26.645  93.509 127.064  1.00  0.00           O  
ATOM   2738  CB  TYR A 177      27.155  94.931 124.427  1.00  0.00           C  
ATOM   2739  CG  TYR A 177      28.323  95.330 123.584  1.00  0.00           C  
ATOM   2740  CD1 TYR A 177      29.617  95.402 124.124  1.00  0.00           C  
ATOM   2741  CD2 TYR A 177      28.053  95.587 122.241  1.00  0.00           C  
ATOM   2742  CE1 TYR A 177      30.704  95.794 123.257  1.00  0.00           C  
ATOM   2743  CE2 TYR A 177      29.141  95.869 121.378  1.00  0.00           C  
ATOM   2744  CZ  TYR A 177      30.490  96.011 121.887  1.00  0.00           C  
ATOM   2745  OH  TYR A 177      31.382  96.468 121.072  1.00  0.00           O  
ATOM   2746  H   TYR A 177      26.659  93.159 122.747  1.00  0.00           H  
ATOM   2747  HA  TYR A 177      28.135  93.194 125.073  1.00  0.00           H  
ATOM   2748  HB2 TYR A 177      26.297  95.183 123.802  1.00  0.00           H  
ATOM   2749  HB3 TYR A 177      27.239  95.426 125.393  1.00  0.00           H  
ATOM   2750  HD1 TYR A 177      29.845  95.264 125.170  1.00  0.00           H  
ATOM   2751  HD2 TYR A 177      27.078  95.444 121.802  1.00  0.00           H  
ATOM   2752  HE1 TYR A 177      31.627  96.137 123.703  1.00  0.00           H  
ATOM   2753  HE2 TYR A 177      28.919  96.187 120.370  1.00  0.00           H  
ATOM   2754  HH  TYR A 177      31.126  96.427 120.148  1.00  0.00           H  
ATOM   2755  N   ASP A 178      24.926  92.867 125.761  1.00  0.00           N  
ATOM   2756  CA  ASP A 178      23.971  92.549 126.847  1.00  0.00           C  
ATOM   2757  C   ASP A 178      24.449  91.351 127.656  1.00  0.00           C  
ATOM   2758  O   ASP A 178      24.466  91.332 128.911  1.00  0.00           O  
ATOM   2759  CB  ASP A 178      22.547  92.349 126.291  1.00  0.00           C  
ATOM   2760  CG  ASP A 178      21.401  92.918 127.093  1.00  0.00           C  
ATOM   2761  OD1 ASP A 178      21.543  93.239 128.258  1.00  0.00           O  
ATOM   2762  OD2 ASP A 178      20.341  92.963 126.523  1.00  0.00           O1-
ATOM   2763  H   ASP A 178      24.666  92.753 124.792  1.00  0.00           H  
ATOM   2764  HA  ASP A 178      23.953  93.458 127.450  1.00  0.00           H  
ATOM   2765  HB2 ASP A 178      22.423  92.894 125.356  1.00  0.00           H  
ATOM   2766  HB3 ASP A 178      22.418  91.305 126.002  1.00  0.00           H  
ATOM   2767  N   TYR A 179      25.004  90.328 127.035  1.00  0.00           N  
ATOM   2768  CA  TYR A 179      25.679  89.272 127.725  1.00  0.00           C  
ATOM   2769  C   TYR A 179      27.045  89.685 128.269  1.00  0.00           C  
ATOM   2770  O   TYR A 179      27.386  89.081 129.305  1.00  0.00           O  
ATOM   2771  CB  TYR A 179      25.665  88.193 126.687  1.00  0.00           C  
ATOM   2772  CG  TYR A 179      25.953  86.834 127.272  1.00  0.00           C  
ATOM   2773  CD1 TYR A 179      27.254  86.335 127.034  1.00  0.00           C  
ATOM   2774  CD2 TYR A 179      25.074  86.047 128.016  1.00  0.00           C  
ATOM   2775  CE1 TYR A 179      27.643  85.033 127.506  1.00  0.00           C  
ATOM   2776  CE2 TYR A 179      25.463  84.717 128.434  1.00  0.00           C  
ATOM   2777  CZ  TYR A 179      26.787  84.229 128.248  1.00  0.00           C  
ATOM   2778  OH  TYR A 179      27.218  83.005 128.616  1.00  0.00           O  
ATOM   2779  H   TYR A 179      24.895  90.255 126.033  1.00  0.00           H  
ATOM   2780  HA  TYR A 179      24.976  88.909 128.476  1.00  0.00           H  
ATOM   2781  HB2 TYR A 179      24.668  88.091 126.258  1.00  0.00           H  
ATOM   2782  HB3 TYR A 179      26.419  88.446 125.942  1.00  0.00           H  
ATOM   2783  HD1 TYR A 179      27.994  86.839 126.430  1.00  0.00           H  
ATOM   2784  HD2 TYR A 179      24.060  86.366 128.210  1.00  0.00           H  
ATOM   2785  HE1 TYR A 179      28.664  84.716 127.360  1.00  0.00           H  
ATOM   2786  HE2 TYR A 179      24.673  84.063 128.771  1.00  0.00           H  
ATOM   2787  HH  TYR A 179      28.016  82.761 128.142  1.00  0.00           H  
ATOM   2788  N   ILE A 180      27.668  90.691 127.789  1.00  0.00           N  
ATOM   2789  CA  ILE A 180      28.960  91.207 128.366  1.00  0.00           C  
ATOM   2790  C   ILE A 180      28.787  92.107 129.598  1.00  0.00           C  
ATOM   2791  O   ILE A 180      29.599  91.995 130.524  1.00  0.00           O  
ATOM   2792  CB  ILE A 180      29.785  91.781 127.237  1.00  0.00           C  
ATOM   2793  CG1 ILE A 180      30.142  90.827 126.067  1.00  0.00           C  
ATOM   2794  CG2 ILE A 180      31.053  92.493 127.830  1.00  0.00           C  
ATOM   2795  CD1 ILE A 180      30.862  91.474 124.819  1.00  0.00           C  
ATOM   2796  H   ILE A 180      27.246  91.106 126.970  1.00  0.00           H  
ATOM   2797  HA  ILE A 180      29.554  90.347 128.677  1.00  0.00           H  
ATOM   2798  HB  ILE A 180      29.226  92.649 126.889  1.00  0.00           H  
ATOM   2799 HG12 ILE A 180      30.974  90.231 126.444  1.00  0.00           H  
ATOM   2800 HG13 ILE A 180      29.290  90.282 125.660  1.00  0.00           H  
ATOM   2801 HG21 ILE A 180      30.836  93.343 128.477  1.00  0.00           H  
ATOM   2802 HG22 ILE A 180      31.748  91.798 128.301  1.00  0.00           H  
ATOM   2803 HG23 ILE A 180      31.632  92.926 127.013  1.00  0.00           H  
ATOM   2804 HD11 ILE A 180      31.739  91.976 125.228  1.00  0.00           H  
ATOM   2805 HD12 ILE A 180      31.008  90.853 123.935  1.00  0.00           H  
ATOM   2806 HD13 ILE A 180      30.245  92.302 124.470  1.00  0.00           H  
ATOM   2807  N   LEU A 181      27.689  92.796 129.786  1.00  0.00           N  
ATOM   2808  CA  LEU A 181      27.143  93.284 131.082  1.00  0.00           C  
ATOM   2809  C   LEU A 181      26.936  92.071 131.991  1.00  0.00           C  
ATOM   2810  O   LEU A 181      27.631  91.969 133.030  1.00  0.00           O  
ATOM   2811  CB  LEU A 181      26.018  94.232 130.677  1.00  0.00           C  
ATOM   2812  CG  LEU A 181      24.957  94.664 131.615  1.00  0.00           C  
ATOM   2813  CD1 LEU A 181      25.555  95.532 132.757  1.00  0.00           C  
ATOM   2814  CD2 LEU A 181      23.886  95.337 130.851  1.00  0.00           C  
ATOM   2815  H   LEU A 181      27.087  92.869 128.978  1.00  0.00           H  
ATOM   2816  HA  LEU A 181      27.781  93.967 131.641  1.00  0.00           H  
ATOM   2817  HB2 LEU A 181      26.480  95.134 130.275  1.00  0.00           H  
ATOM   2818  HB3 LEU A 181      25.399  93.799 129.892  1.00  0.00           H  
ATOM   2819  HG  LEU A 181      24.458  93.831 132.109  1.00  0.00           H  
ATOM   2820 HD11 LEU A 181      26.293  94.971 133.330  1.00  0.00           H  
ATOM   2821 HD12 LEU A 181      26.042  96.425 132.365  1.00  0.00           H  
ATOM   2822 HD13 LEU A 181      24.697  95.917 133.312  1.00  0.00           H  
ATOM   2823 HD21 LEU A 181      22.988  95.487 131.450  1.00  0.00           H  
ATOM   2824 HD22 LEU A 181      24.259  96.319 130.561  1.00  0.00           H  
ATOM   2825 HD23 LEU A 181      23.508  94.861 129.946  1.00  0.00           H  
ATOM   2826  N   SER A 182      26.079  91.114 131.643  1.00  0.00           N  
ATOM   2827  CA  SER A 182      25.624  90.046 132.590  1.00  0.00           C  
ATOM   2828  C   SER A 182      26.776  89.146 133.107  1.00  0.00           C  
ATOM   2829  O   SER A 182      26.725  88.501 134.145  1.00  0.00           O  
ATOM   2830  CB  SER A 182      24.601  89.157 131.822  1.00  0.00           C  
ATOM   2831  OG  SER A 182      23.908  88.423 132.749  1.00  0.00           O  
ATOM   2832  H   SER A 182      25.497  91.490 130.908  1.00  0.00           H  
ATOM   2833  HA  SER A 182      25.173  90.483 133.481  1.00  0.00           H  
ATOM   2834  HB2 SER A 182      23.862  89.856 131.430  1.00  0.00           H  
ATOM   2835  HB3 SER A 182      25.045  88.561 131.026  1.00  0.00           H  
ATOM   2836  HG  SER A 182      22.994  88.714 132.701  1.00  0.00           H  
ATOM   2837  N   THR A 183      27.792  88.843 132.243  1.00  0.00           N  
ATOM   2838  CA  THR A 183      28.983  87.968 132.551  1.00  0.00           C  
ATOM   2839  C   THR A 183      30.221  88.786 132.999  1.00  0.00           C  
ATOM   2840  O   THR A 183      31.084  88.358 133.768  1.00  0.00           O  
ATOM   2841  CB  THR A 183      29.423  87.060 131.412  1.00  0.00           C  
ATOM   2842  CG2 THR A 183      28.330  86.049 131.012  1.00  0.00           C  
ATOM   2843  OG1 THR A 183      29.689  87.854 130.301  1.00  0.00           O  
ATOM   2844  H   THR A 183      27.650  89.334 131.370  1.00  0.00           H  
ATOM   2845  HA  THR A 183      28.725  87.376 133.429  1.00  0.00           H  
ATOM   2846  HB  THR A 183      30.336  86.579 131.763  1.00  0.00           H  
ATOM   2847  HG1 THR A 183      28.832  88.146 129.980  1.00  0.00           H  
ATOM   2848 HG21 THR A 183      28.252  85.272 131.773  1.00  0.00           H  
ATOM   2849 HG22 THR A 183      27.336  86.498 131.036  1.00  0.00           H  
ATOM   2850 HG23 THR A 183      28.512  85.592 130.040  1.00  0.00           H  
ATOM   2851  N   GLY A 184      30.352  90.049 132.472  1.00  0.00           N  
ATOM   2852  CA  GLY A 184      31.395  91.033 132.903  1.00  0.00           C  
ATOM   2853  C   GLY A 184      32.731  90.771 132.094  1.00  0.00           C  
ATOM   2854  O   GLY A 184      33.825  90.943 132.688  1.00  0.00           O  
ATOM   2855  H   GLY A 184      29.635  90.360 131.833  1.00  0.00           H  
ATOM   2856  HA2 GLY A 184      31.066  92.031 132.614  1.00  0.00           H  
ATOM   2857  HA3 GLY A 184      31.435  91.115 133.989  1.00  0.00           H  
ATOM   2858  N   CYS A 185      32.614  90.209 130.830  1.00  0.00           N  
ATOM   2859  CA  CYS A 185      33.687  89.577 130.159  1.00  0.00           C  
ATOM   2860  C   CYS A 185      33.346  89.411 128.613  1.00  0.00           C  
ATOM   2861  O   CYS A 185      32.287  88.847 128.303  1.00  0.00           O  
ATOM   2862  CB  CYS A 185      33.999  88.333 130.857  1.00  0.00           C  
ATOM   2863  SG  CYS A 185      35.349  87.255 130.161  1.00  0.00           S  
ATOM   2864  H   CYS A 185      31.679  90.003 130.511  1.00  0.00           H  
ATOM   2865  HA  CYS A 185      34.576  90.201 130.246  1.00  0.00           H  
ATOM   2866  HB2 CYS A 185      34.211  88.600 131.893  1.00  0.00           H  
ATOM   2867  HB3 CYS A 185      33.089  87.746 130.975  1.00  0.00           H  
ATOM   2868  HG  CYS A 185      35.231  86.400 131.180  1.00  0.00           H  
ATOM   2869  N   ALA A 186      34.225  89.738 127.681  1.00  0.00           N  
ATOM   2870  CA  ALA A 186      34.181  89.468 126.263  1.00  0.00           C  
ATOM   2871  C   ALA A 186      34.303  87.995 126.091  1.00  0.00           C  
ATOM   2872  O   ALA A 186      35.073  87.378 126.823  1.00  0.00           O  
ATOM   2873  CB  ALA A 186      35.395  90.211 125.668  1.00  0.00           C  
ATOM   2874  H   ALA A 186      35.048  90.238 127.987  1.00  0.00           H  
ATOM   2875  HA  ALA A 186      33.208  89.820 125.920  1.00  0.00           H  
ATOM   2876  HB1 ALA A 186      36.275  89.992 126.273  1.00  0.00           H  
ATOM   2877  HB2 ALA A 186      35.605  89.883 124.651  1.00  0.00           H  
ATOM   2878  HB3 ALA A 186      35.306  91.294 125.760  1.00  0.00           H  
ATOM   2879  N   PRO A 187      33.585  87.335 125.231  1.00  0.00           N  
ATOM   2880  CA  PRO A 187      33.361  85.908 125.271  1.00  0.00           C  
ATOM   2881  C   PRO A 187      34.559  85.123 124.519  1.00  0.00           C  
ATOM   2882  O   PRO A 187      35.166  85.580 123.525  1.00  0.00           O  
ATOM   2883  CB  PRO A 187      32.075  85.717 124.493  1.00  0.00           C  
ATOM   2884  CG  PRO A 187      32.103  86.777 123.383  1.00  0.00           C  
ATOM   2885  CD  PRO A 187      32.645  87.925 124.255  1.00  0.00           C  
ATOM   2886  HA  PRO A 187      33.124  85.549 126.273  1.00  0.00           H  
ATOM   2887  HB2 PRO A 187      31.839  84.733 124.085  1.00  0.00           H  
ATOM   2888  HB3 PRO A 187      31.313  85.940 125.239  1.00  0.00           H  
ATOM   2889  HG2 PRO A 187      32.838  86.507 122.624  1.00  0.00           H  
ATOM   2890  HG3 PRO A 187      31.119  86.966 122.953  1.00  0.00           H  
ATOM   2891  HD2 PRO A 187      33.149  88.585 123.549  1.00  0.00           H  
ATOM   2892  HD3 PRO A 187      31.805  88.379 124.780  1.00  0.00           H  
ATOM   2893  N   PRO A 188      34.972  83.928 125.077  1.00  0.00           N  
ATOM   2894  CA  PRO A 188      36.178  83.238 124.575  1.00  0.00           C  
ATOM   2895  C   PRO A 188      36.005  82.404 123.275  1.00  0.00           C  
ATOM   2896  O   PRO A 188      35.015  81.717 123.086  1.00  0.00           O  
ATOM   2897  CB  PRO A 188      36.615  82.331 125.832  1.00  0.00           C  
ATOM   2898  CG  PRO A 188      35.257  82.002 126.471  1.00  0.00           C  
ATOM   2899  CD  PRO A 188      34.570  83.362 126.340  1.00  0.00           C  
ATOM   2900  HA  PRO A 188      36.915  84.021 124.402  1.00  0.00           H  
ATOM   2901  HB2 PRO A 188      37.165  81.463 125.470  1.00  0.00           H  
ATOM   2902  HB3 PRO A 188      37.266  82.979 126.419  1.00  0.00           H  
ATOM   2903  HG2 PRO A 188      34.627  81.291 125.936  1.00  0.00           H  
ATOM   2904  HG3 PRO A 188      35.387  81.698 127.509  1.00  0.00           H  
ATOM   2905  HD2 PRO A 188      33.483  83.346 126.412  1.00  0.00           H  
ATOM   2906  HD3 PRO A 188      34.898  83.967 127.184  1.00  0.00           H  
ATOM   2907  N   GLY A 189      37.069  82.387 122.452  1.00  0.00           N  
ATOM   2908  CA  GLY A 189      37.123  81.511 121.272  1.00  0.00           C  
ATOM   2909  C   GLY A 189      36.465  82.055 120.038  1.00  0.00           C  
ATOM   2910  O   GLY A 189      35.463  82.815 120.099  1.00  0.00           O  
ATOM   2911  H   GLY A 189      37.790  83.073 122.626  1.00  0.00           H  
ATOM   2912  HA2 GLY A 189      38.136  81.140 121.110  1.00  0.00           H  
ATOM   2913  HA3 GLY A 189      36.572  80.631 121.602  1.00  0.00           H  
ATOM   2914  N   LYS A 190      37.026  81.558 118.873  1.00  0.00           N  
ATOM   2915  CA  LYS A 190      36.461  81.837 117.516  1.00  0.00           C  
ATOM   2916  C   LYS A 190      35.837  83.232 117.285  1.00  0.00           C  
ATOM   2917  O   LYS A 190      34.796  83.412 116.666  1.00  0.00           O  
ATOM   2918  CB  LYS A 190      35.509  80.607 117.065  1.00  0.00           C  
ATOM   2919  CG  LYS A 190      34.223  80.334 117.872  1.00  0.00           C  
ATOM   2920  CD  LYS A 190      33.412  79.251 117.127  1.00  0.00           C  
ATOM   2921  CE  LYS A 190      32.156  78.711 117.818  1.00  0.00           C  
ATOM   2922  NZ  LYS A 190      32.483  77.828 118.948  1.00  0.00           N1+
ATOM   2923  H   LYS A 190      37.724  80.828 118.908  1.00  0.00           H  
ATOM   2924  HA  LYS A 190      37.130  81.807 116.656  1.00  0.00           H  
ATOM   2925  HB2 LYS A 190      35.318  80.745 116.001  1.00  0.00           H  
ATOM   2926  HB3 LYS A 190      36.134  79.716 116.987  1.00  0.00           H  
ATOM   2927  HG2 LYS A 190      34.463  79.987 118.878  1.00  0.00           H  
ATOM   2928  HG3 LYS A 190      33.640  81.253 117.798  1.00  0.00           H  
ATOM   2929  HD2 LYS A 190      32.984  79.740 116.252  1.00  0.00           H  
ATOM   2930  HD3 LYS A 190      33.928  78.374 116.737  1.00  0.00           H  
ATOM   2931  HE2 LYS A 190      31.480  79.532 118.060  1.00  0.00           H  
ATOM   2932  HE3 LYS A 190      31.611  78.105 117.094  1.00  0.00           H  
ATOM   2933  HZ1 LYS A 190      32.840  76.917 118.700  1.00  0.00           H  
ATOM   2934  HZ2 LYS A 190      33.130  78.308 119.557  1.00  0.00           H  
ATOM   2935  HZ3 LYS A 190      31.734  77.588 119.581  1.00  0.00           H  
ATOM   2936  N   ASN A 191      36.451  84.296 117.763  1.00  0.00           N  
ATOM   2937  CA  ASN A 191      36.040  85.642 117.446  1.00  0.00           C  
ATOM   2938  C   ASN A 191      36.085  85.873 115.920  1.00  0.00           C  
ATOM   2939  O   ASN A 191      37.202  85.919 115.392  1.00  0.00           O  
ATOM   2940  CB  ASN A 191      37.075  86.548 118.148  1.00  0.00           C  
ATOM   2941  CG  ASN A 191      36.661  88.046 118.048  1.00  0.00           C  
ATOM   2942  ND2 ASN A 191      36.097  88.504 119.142  1.00  0.00           N  
ATOM   2943  OD1 ASN A 191      36.568  88.755 117.030  1.00  0.00           O  
ATOM   2944  H   ASN A 191      37.248  84.210 118.377  1.00  0.00           H  
ATOM   2945  HA  ASN A 191      35.043  85.813 117.853  1.00  0.00           H  
ATOM   2946  HB2 ASN A 191      37.313  86.241 119.167  1.00  0.00           H  
ATOM   2947  HB3 ASN A 191      38.040  86.452 117.650  1.00  0.00           H  
ATOM   2948 HD21 ASN A 191      35.848  89.483 119.171  1.00  0.00           H  
ATOM   2949 HD22 ASN A 191      36.223  87.988 120.001  1.00  0.00           H  
ATOM   2950  N   ILE A 192      34.969  86.097 115.255  1.00  0.00           N  
ATOM   2951  CA  ILE A 192      34.870  86.073 113.806  1.00  0.00           C  
ATOM   2952  C   ILE A 192      35.700  87.069 112.961  1.00  0.00           C  
ATOM   2953  O   ILE A 192      35.745  86.961 111.740  1.00  0.00           O  
ATOM   2954  CB  ILE A 192      33.395  86.065 113.351  1.00  0.00           C  
ATOM   2955  CG1 ILE A 192      32.647  87.151 114.114  1.00  0.00           C  
ATOM   2956  CG2 ILE A 192      32.796  84.647 113.624  1.00  0.00           C  
ATOM   2957  CD1 ILE A 192      31.232  87.639 113.774  1.00  0.00           C  
ATOM   2958  H   ILE A 192      34.111  85.972 115.773  1.00  0.00           H  
ATOM   2959  HA  ILE A 192      35.339  85.132 113.519  1.00  0.00           H  
ATOM   2960  HB  ILE A 192      33.197  86.250 112.295  1.00  0.00           H  
ATOM   2961 HG12 ILE A 192      32.635  86.917 115.178  1.00  0.00           H  
ATOM   2962 HG13 ILE A 192      33.262  88.048 114.036  1.00  0.00           H  
ATOM   2963 HG21 ILE A 192      31.875  84.469 113.068  1.00  0.00           H  
ATOM   2964 HG22 ILE A 192      33.396  83.846 113.191  1.00  0.00           H  
ATOM   2965 HG23 ILE A 192      32.722  84.496 114.700  1.00  0.00           H  
ATOM   2966 HD11 ILE A 192      31.456  87.937 112.750  1.00  0.00           H  
ATOM   2967 HD12 ILE A 192      30.433  86.910 113.910  1.00  0.00           H  
ATOM   2968 HD13 ILE A 192      31.008  88.478 114.434  1.00  0.00           H  
ATOM   2969  N   TYR A 193      36.311  88.079 113.665  1.00  0.00           N  
ATOM   2970  CA  TYR A 193      37.107  89.076 113.096  1.00  0.00           C  
ATOM   2971  C   TYR A 193      38.525  88.948 113.643  1.00  0.00           C  
ATOM   2972  O   TYR A 193      39.472  89.240 112.900  1.00  0.00           O  
ATOM   2973  CB  TYR A 193      36.515  90.468 113.494  1.00  0.00           C  
ATOM   2974  CG  TYR A 193      35.180  90.656 112.874  1.00  0.00           C  
ATOM   2975  CD1 TYR A 193      33.983  90.976 113.566  1.00  0.00           C  
ATOM   2976  CD2 TYR A 193      35.016  90.512 111.468  1.00  0.00           C  
ATOM   2977  CE1 TYR A 193      32.769  91.332 112.876  1.00  0.00           C  
ATOM   2978  CE2 TYR A 193      33.771  90.810 110.830  1.00  0.00           C  
ATOM   2979  CZ  TYR A 193      32.656  91.157 111.539  1.00  0.00           C  
ATOM   2980  OH  TYR A 193      31.460  91.503 110.899  1.00  0.00           O  
ATOM   2981  H   TYR A 193      36.466  88.011 114.661  1.00  0.00           H  
ATOM   2982  HA  TYR A 193      37.258  88.847 112.042  1.00  0.00           H  
ATOM   2983  HB2 TYR A 193      36.413  90.577 114.573  1.00  0.00           H  
ATOM   2984  HB3 TYR A 193      37.246  91.242 113.258  1.00  0.00           H  
ATOM   2985  HD1 TYR A 193      34.052  91.234 114.612  1.00  0.00           H  
ATOM   2986  HD2 TYR A 193      35.833  90.313 110.792  1.00  0.00           H  
ATOM   2987  HE1 TYR A 193      31.912  91.691 113.427  1.00  0.00           H  
ATOM   2988  HE2 TYR A 193      33.811  90.816 109.751  1.00  0.00           H  
ATOM   2989  HH  TYR A 193      30.865  92.034 111.433  1.00  0.00           H  
ATOM   2990  N   TYR A 194      38.744  88.736 114.970  1.00  0.00           N  
ATOM   2991  CA  TYR A 194      40.070  88.949 115.619  1.00  0.00           C  
ATOM   2992  C   TYR A 194      40.633  87.616 116.180  1.00  0.00           C  
ATOM   2993  O   TYR A 194      41.108  87.621 117.336  1.00  0.00           O  
ATOM   2994  CB  TYR A 194      39.955  90.133 116.583  1.00  0.00           C  
ATOM   2995  CG  TYR A 194      39.315  91.430 115.982  1.00  0.00           C  
ATOM   2996  CD1 TYR A 194      37.940  91.734 116.315  1.00  0.00           C  
ATOM   2997  CD2 TYR A 194      40.128  92.249 115.144  1.00  0.00           C  
ATOM   2998  CE1 TYR A 194      37.436  92.906 115.653  1.00  0.00           C  
ATOM   2999  CE2 TYR A 194      39.551  93.397 114.516  1.00  0.00           C  
ATOM   3000  CZ  TYR A 194      38.230  93.726 114.807  1.00  0.00           C  
ATOM   3001  OH  TYR A 194      37.701  94.789 114.196  1.00  0.00           O  
ATOM   3002  H   TYR A 194      37.956  88.445 115.531  1.00  0.00           H  
ATOM   3003  HA  TYR A 194      40.879  89.092 114.902  1.00  0.00           H  
ATOM   3004  HB2 TYR A 194      39.317  89.809 117.405  1.00  0.00           H  
ATOM   3005  HB3 TYR A 194      40.937  90.254 117.040  1.00  0.00           H  
ATOM   3006  HD1 TYR A 194      37.291  91.139 116.941  1.00  0.00           H  
ATOM   3007  HD2 TYR A 194      41.124  91.911 114.901  1.00  0.00           H  
ATOM   3008  HE1 TYR A 194      36.436  93.217 115.916  1.00  0.00           H  
ATOM   3009  HE2 TYR A 194      40.210  94.028 113.939  1.00  0.00           H  
ATOM   3010  HH  TYR A 194      38.073  94.886 113.316  1.00  0.00           H  
ATOM   3011  N   LYS A 195      40.485  86.457 115.550  1.00  0.00           N  
ATOM   3012  CA  LYS A 195      40.784  85.109 116.092  1.00  0.00           C  
ATOM   3013  C   LYS A 195      42.403  84.965 116.227  1.00  0.00           C  
ATOM   3014  O   LYS A 195      42.901  83.835 116.085  1.00  0.00           O  
ATOM   3015  CB  LYS A 195      40.041  84.030 115.174  1.00  0.00           C  
ATOM   3016  CG  LYS A 195      40.058  84.414 113.689  1.00  0.00           C  
ATOM   3017  CD  LYS A 195      39.216  83.464 112.762  1.00  0.00           C  
ATOM   3018  CE  LYS A 195      39.845  82.034 112.766  1.00  0.00           C  
ATOM   3019  NZ  LYS A 195      39.679  81.340 111.513  1.00  0.00           N1+
ATOM   3020  H   LYS A 195      39.855  86.473 114.761  1.00  0.00           H  
ATOM   3021  HA  LYS A 195      40.422  84.992 117.113  1.00  0.00           H  
ATOM   3022  HB2 LYS A 195      40.454  83.031 115.309  1.00  0.00           H  
ATOM   3023  HB3 LYS A 195      39.051  84.065 115.630  1.00  0.00           H  
ATOM   3024  HG2 LYS A 195      39.529  85.350 113.507  1.00  0.00           H  
ATOM   3025  HG3 LYS A 195      41.055  84.513 113.261  1.00  0.00           H  
ATOM   3026  HD2 LYS A 195      38.152  83.434 113.002  1.00  0.00           H  
ATOM   3027  HD3 LYS A 195      39.384  83.818 111.744  1.00  0.00           H  
ATOM   3028  HE2 LYS A 195      40.911  82.254 112.821  1.00  0.00           H  
ATOM   3029  HE3 LYS A 195      39.434  81.464 113.601  1.00  0.00           H  
ATOM   3030  HZ1 LYS A 195      40.017  81.858 110.715  1.00  0.00           H  
ATOM   3031  HZ2 LYS A 195      40.192  80.475 111.429  1.00  0.00           H  
ATOM   3032  HZ3 LYS A 195      38.685  81.209 111.388  1.00  0.00           H  
ATOM   3033  N   SER A 196      43.134  86.059 116.301  1.00  0.00           N  
ATOM   3034  CA  SER A 196      44.578  85.934 116.621  1.00  0.00           C  
ATOM   3035  C   SER A 196      44.892  84.987 117.715  1.00  0.00           C  
ATOM   3036  O   SER A 196      44.299  85.123 118.772  1.00  0.00           O  
ATOM   3037  CB  SER A 196      45.156  87.256 117.101  1.00  0.00           C  
ATOM   3038  OG  SER A 196      46.640  87.254 117.028  1.00  0.00           O  
ATOM   3039  H   SER A 196      42.666  86.916 116.560  1.00  0.00           H  
ATOM   3040  HA  SER A 196      45.111  85.578 115.739  1.00  0.00           H  
ATOM   3041  HB2 SER A 196      44.852  87.989 116.353  1.00  0.00           H  
ATOM   3042  HB3 SER A 196      44.868  87.532 118.115  1.00  0.00           H  
ATOM   3043  HG  SER A 196      46.995  88.131 116.861  1.00  0.00           H  
ATOM   3044  N   ASP A 197      45.838  84.025 117.563  1.00  0.00           N  
ATOM   3045  CA  ASP A 197      46.588  83.409 118.680  1.00  0.00           C  
ATOM   3046  C   ASP A 197      47.755  84.266 119.247  1.00  0.00           C  
ATOM   3047  O   ASP A 197      48.221  83.891 120.341  1.00  0.00           O  
ATOM   3048  CB  ASP A 197      47.179  82.032 118.360  1.00  0.00           C  
ATOM   3049  CG  ASP A 197      46.038  81.136 117.844  1.00  0.00           C  
ATOM   3050  OD1 ASP A 197      46.199  80.398 116.834  1.00  0.00           O  
ATOM   3051  OD2 ASP A 197      44.948  81.049 118.474  1.00  0.00           O1-
ATOM   3052  H   ASP A 197      46.211  83.963 116.625  1.00  0.00           H  
ATOM   3053  HA  ASP A 197      45.924  83.399 119.544  1.00  0.00           H  
ATOM   3054  HB2 ASP A 197      47.976  82.318 117.672  1.00  0.00           H  
ATOM   3055  HB3 ASP A 197      47.642  81.568 119.231  1.00  0.00           H  
ATOM   3056  N   LEU A 198      48.175  85.443 118.636  1.00  0.00           N  
ATOM   3057  CA  LEU A 198      49.108  86.400 119.243  1.00  0.00           C  
ATOM   3058  C   LEU A 198      48.584  87.052 120.529  1.00  0.00           C  
ATOM   3059  O   LEU A 198      49.389  87.219 121.458  1.00  0.00           O  
ATOM   3060  CB  LEU A 198      49.668  87.392 118.133  1.00  0.00           C  
ATOM   3061  CG  LEU A 198      50.075  86.794 116.732  1.00  0.00           C  
ATOM   3062  CD1 LEU A 198      50.480  87.870 115.695  1.00  0.00           C  
ATOM   3063  CD2 LEU A 198      51.176  85.799 116.846  1.00  0.00           C  
ATOM   3064  H   LEU A 198      47.758  85.751 117.770  1.00  0.00           H  
ATOM   3065  HA  LEU A 198      50.029  85.848 119.433  1.00  0.00           H  
ATOM   3066  HB2 LEU A 198      48.919  88.176 118.032  1.00  0.00           H  
ATOM   3067  HB3 LEU A 198      50.418  88.034 118.592  1.00  0.00           H  
ATOM   3068  HG  LEU A 198      49.202  86.259 116.357  1.00  0.00           H  
ATOM   3069 HD11 LEU A 198      51.500  88.174 115.931  1.00  0.00           H  
ATOM   3070 HD12 LEU A 198      50.432  87.339 114.745  1.00  0.00           H  
ATOM   3071 HD13 LEU A 198      49.721  88.649 115.755  1.00  0.00           H  
ATOM   3072 HD21 LEU A 198      52.101  86.230 117.227  1.00  0.00           H  
ATOM   3073 HD22 LEU A 198      50.738  85.065 117.523  1.00  0.00           H  
ATOM   3074 HD23 LEU A 198      51.121  85.315 115.871  1.00  0.00           H  
ATOM   3075  N   THR A 199      47.346  87.527 120.477  1.00  0.00           N  
ATOM   3076  CA  THR A 199      46.595  88.099 121.624  1.00  0.00           C  
ATOM   3077  C   THR A 199      46.351  87.143 122.805  1.00  0.00           C  
ATOM   3078  O   THR A 199      45.415  86.313 122.747  1.00  0.00           O  
ATOM   3079  CB  THR A 199      45.269  88.617 121.185  1.00  0.00           C  
ATOM   3080  CG2 THR A 199      44.641  89.568 122.214  1.00  0.00           C  
ATOM   3081  OG1 THR A 199      45.394  89.299 119.957  1.00  0.00           O  
ATOM   3082  H   THR A 199      46.878  87.530 119.582  1.00  0.00           H  
ATOM   3083  HA  THR A 199      47.166  88.927 122.047  1.00  0.00           H  
ATOM   3084  HB  THR A 199      44.603  87.763 121.063  1.00  0.00           H  
ATOM   3085  HG1 THR A 199      44.585  89.274 119.441  1.00  0.00           H  
ATOM   3086 HG21 THR A 199      44.678  89.136 123.214  1.00  0.00           H  
ATOM   3087 HG22 THR A 199      45.063  90.573 122.209  1.00  0.00           H  
ATOM   3088 HG23 THR A 199      43.594  89.745 121.967  1.00  0.00           H  
ATOM   3089  N   LYS A 200      47.177  87.104 123.840  1.00  0.00           N  
ATOM   3090  CA  LYS A 200      47.291  86.074 124.856  1.00  0.00           C  
ATOM   3091  C   LYS A 200      46.247  86.270 125.905  1.00  0.00           C  
ATOM   3092  O   LYS A 200      45.669  85.296 126.382  1.00  0.00           O  
ATOM   3093  CB  LYS A 200      48.728  85.907 125.475  1.00  0.00           C  
ATOM   3094  CG  LYS A 200      49.815  85.796 124.417  1.00  0.00           C  
ATOM   3095  CD  LYS A 200      49.763  84.481 123.598  1.00  0.00           C  
ATOM   3096  CE  LYS A 200      50.802  84.408 122.456  1.00  0.00           C  
ATOM   3097  NZ  LYS A 200      50.586  83.316 121.454  1.00  0.00           N1+
ATOM   3098  H   LYS A 200      47.831  87.866 123.948  1.00  0.00           H  
ATOM   3099  HA  LYS A 200      47.009  85.135 124.381  1.00  0.00           H  
ATOM   3100  HB2 LYS A 200      48.901  86.817 126.049  1.00  0.00           H  
ATOM   3101  HB3 LYS A 200      48.729  85.068 126.169  1.00  0.00           H  
ATOM   3102  HG2 LYS A 200      49.686  86.719 123.851  1.00  0.00           H  
ATOM   3103  HG3 LYS A 200      50.750  85.831 124.976  1.00  0.00           H  
ATOM   3104  HD2 LYS A 200      50.019  83.613 124.206  1.00  0.00           H  
ATOM   3105  HD3 LYS A 200      48.778  84.376 123.143  1.00  0.00           H  
ATOM   3106  HE2 LYS A 200      50.707  85.359 121.934  1.00  0.00           H  
ATOM   3107  HE3 LYS A 200      51.738  84.335 123.009  1.00  0.00           H  
ATOM   3108  HZ1 LYS A 200      51.296  83.282 120.736  1.00  0.00           H  
ATOM   3109  HZ2 LYS A 200      50.565  82.379 121.830  1.00  0.00           H  
ATOM   3110  HZ3 LYS A 200      49.679  83.398 121.017  1.00  0.00           H  
ATOM   3111  N   ASP A 201      45.872  87.542 126.190  1.00  0.00           N  
ATOM   3112  CA  ASP A 201      44.897  87.872 127.261  1.00  0.00           C  
ATOM   3113  C   ASP A 201      44.050  89.174 127.033  1.00  0.00           C  
ATOM   3114  O   ASP A 201      44.511  90.165 126.536  1.00  0.00           O  
ATOM   3115  CB  ASP A 201      45.745  87.907 128.510  1.00  0.00           C  
ATOM   3116  CG  ASP A 201      44.949  87.923 129.801  1.00  0.00           C  
ATOM   3117  OD1 ASP A 201      45.435  88.528 130.805  1.00  0.00           O  
ATOM   3118  OD2 ASP A 201      43.842  87.400 129.853  1.00  0.00           O1-
ATOM   3119  H   ASP A 201      46.262  88.254 125.590  1.00  0.00           H  
ATOM   3120  HA  ASP A 201      44.184  87.053 127.355  1.00  0.00           H  
ATOM   3121  HB2 ASP A 201      46.396  87.036 128.585  1.00  0.00           H  
ATOM   3122  HB3 ASP A 201      46.249  88.856 128.324  1.00  0.00           H  
ATOM   3123  N   ILE A 202      42.744  89.136 127.495  1.00  0.00           N  
ATOM   3124  CA  ILE A 202      41.790  90.257 127.437  1.00  0.00           C  
ATOM   3125  C   ILE A 202      41.194  90.492 128.869  1.00  0.00           C  
ATOM   3126  O   ILE A 202      41.167  89.587 129.706  1.00  0.00           O  
ATOM   3127  CB  ILE A 202      40.642  89.873 126.313  1.00  0.00           C  
ATOM   3128  CG1 ILE A 202      41.330  89.817 124.976  1.00  0.00           C  
ATOM   3129  CG2 ILE A 202      39.557  90.987 126.327  1.00  0.00           C  
ATOM   3130  CD1 ILE A 202      40.548  89.375 123.728  1.00  0.00           C  
ATOM   3131  H   ILE A 202      42.495  88.400 128.140  1.00  0.00           H  
ATOM   3132  HA  ILE A 202      42.261  91.192 127.131  1.00  0.00           H  
ATOM   3133  HB  ILE A 202      40.127  88.960 126.612  1.00  0.00           H  
ATOM   3134 HG12 ILE A 202      41.932  90.685 124.703  1.00  0.00           H  
ATOM   3135 HG13 ILE A 202      42.016  88.970 124.996  1.00  0.00           H  
ATOM   3136 HG21 ILE A 202      38.794  90.840 125.564  1.00  0.00           H  
ATOM   3137 HG22 ILE A 202      38.934  90.918 127.219  1.00  0.00           H  
ATOM   3138 HG23 ILE A 202      39.973  91.990 126.237  1.00  0.00           H  
ATOM   3139 HD11 ILE A 202      39.685  90.031 123.608  1.00  0.00           H  
ATOM   3140 HD12 ILE A 202      41.342  89.433 122.985  1.00  0.00           H  
ATOM   3141 HD13 ILE A 202      40.150  88.370 123.878  1.00  0.00           H  
ATOM   3142  N   THR A 203      40.824  91.751 129.270  1.00  0.00           N  
ATOM   3143  CA  THR A 203      40.316  92.245 130.515  1.00  0.00           C  
ATOM   3144  C   THR A 203      39.216  93.308 130.193  1.00  0.00           C  
ATOM   3145  O   THR A 203      39.520  94.318 129.595  1.00  0.00           O  
ATOM   3146  CB  THR A 203      41.471  92.943 131.182  1.00  0.00           C  
ATOM   3147  CG2 THR A 203      41.019  93.840 132.389  1.00  0.00           C  
ATOM   3148  OG1 THR A 203      42.357  92.006 131.776  1.00  0.00           O  
ATOM   3149  H   THR A 203      40.894  92.419 128.516  1.00  0.00           H  
ATOM   3150  HA  THR A 203      39.973  91.357 131.046  1.00  0.00           H  
ATOM   3151  HB  THR A 203      42.020  93.517 130.436  1.00  0.00           H  
ATOM   3152  HG1 THR A 203      42.907  91.547 131.136  1.00  0.00           H  
ATOM   3153 HG21 THR A 203      40.615  94.794 132.051  1.00  0.00           H  
ATOM   3154 HG22 THR A 203      40.287  93.345 133.029  1.00  0.00           H  
ATOM   3155 HG23 THR A 203      41.858  94.056 133.050  1.00  0.00           H  
ATOM   3156  N   THR A 204      38.007  92.952 130.560  1.00  0.00           N  
ATOM   3157  CA  THR A 204      36.708  93.690 130.275  1.00  0.00           C  
ATOM   3158  C   THR A 204      36.208  94.615 131.411  1.00  0.00           C  
ATOM   3159  O   THR A 204      35.935  94.037 132.473  1.00  0.00           O  
ATOM   3160  CB  THR A 204      35.618  92.753 129.792  1.00  0.00           C  
ATOM   3161  CG2 THR A 204      34.178  93.291 129.528  1.00  0.00           C  
ATOM   3162  OG1 THR A 204      36.058  91.994 128.630  1.00  0.00           O  
ATOM   3163  H   THR A 204      37.934  92.012 130.921  1.00  0.00           H  
ATOM   3164  HA  THR A 204      36.932  94.392 129.471  1.00  0.00           H  
ATOM   3165  HB  THR A 204      35.431  92.160 130.687  1.00  0.00           H  
ATOM   3166  HG1 THR A 204      36.873  91.544 128.865  1.00  0.00           H  
ATOM   3167 HG21 THR A 204      33.638  93.230 130.473  1.00  0.00           H  
ATOM   3168 HG22 THR A 204      34.123  94.302 129.128  1.00  0.00           H  
ATOM   3169 HG23 THR A 204      33.754  92.631 128.770  1.00  0.00           H  
ATOM   3170  N   SER A 205      36.018  95.938 131.225  1.00  0.00           N  
ATOM   3171  CA  SER A 205      35.418  96.810 132.250  1.00  0.00           C  
ATOM   3172  C   SER A 205      33.947  97.109 131.782  1.00  0.00           C  
ATOM   3173  O   SER A 205      33.608  97.302 130.623  1.00  0.00           O  
ATOM   3174  CB  SER A 205      36.142  98.144 132.290  1.00  0.00           C  
ATOM   3175  OG  SER A 205      37.450  97.891 132.595  1.00  0.00           O  
ATOM   3176  H   SER A 205      36.143  96.265 130.277  1.00  0.00           H  
ATOM   3177  HA  SER A 205      35.374  96.308 133.217  1.00  0.00           H  
ATOM   3178  HB2 SER A 205      36.164  98.784 131.408  1.00  0.00           H  
ATOM   3179  HB3 SER A 205      35.750  98.775 133.088  1.00  0.00           H  
ATOM   3180  HG  SER A 205      37.873  97.620 131.777  1.00  0.00           H  
ATOM   3181  N   VAL A 206      33.050  97.263 132.708  1.00  0.00           N  
ATOM   3182  CA  VAL A 206      31.576  97.543 132.534  1.00  0.00           C  
ATOM   3183  C   VAL A 206      31.019  98.613 133.513  1.00  0.00           C  
ATOM   3184  O   VAL A 206      31.308  98.502 134.672  1.00  0.00           O  
ATOM   3185  CB  VAL A 206      30.648  96.283 132.642  1.00  0.00           C  
ATOM   3186  CG1 VAL A 206      29.131  96.529 132.551  1.00  0.00           C  
ATOM   3187  CG2 VAL A 206      31.074  95.179 131.644  1.00  0.00           C  
ATOM   3188  H   VAL A 206      33.287  96.958 133.641  1.00  0.00           H  
ATOM   3189  HA  VAL A 206      31.415  98.014 131.565  1.00  0.00           H  
ATOM   3190  HB  VAL A 206      30.807  95.892 133.647  1.00  0.00           H  
ATOM   3191 HG11 VAL A 206      28.728  97.239 133.272  1.00  0.00           H  
ATOM   3192 HG12 VAL A 206      28.871  96.788 131.524  1.00  0.00           H  
ATOM   3193 HG13 VAL A 206      28.554  95.640 132.802  1.00  0.00           H  
ATOM   3194 HG21 VAL A 206      32.106  94.827 131.646  1.00  0.00           H  
ATOM   3195 HG22 VAL A 206      30.440  94.351 131.961  1.00  0.00           H  
ATOM   3196 HG23 VAL A 206      30.796  95.389 130.611  1.00  0.00           H  
ATOM   3197  N   LEU A 207      30.255  99.626 132.963  1.00  0.00           N  
ATOM   3198  CA  LEU A 207      29.913 100.867 133.654  1.00  0.00           C  
ATOM   3199  C   LEU A 207      28.426 101.003 133.639  1.00  0.00           C  
ATOM   3200  O   LEU A 207      27.754 101.289 132.611  1.00  0.00           O  
ATOM   3201  CB  LEU A 207      30.621 102.057 132.962  1.00  0.00           C  
ATOM   3202  CG  LEU A 207      30.190 103.440 133.455  1.00  0.00           C  
ATOM   3203  CD1 LEU A 207      30.425 103.738 134.981  1.00  0.00           C  
ATOM   3204  CD2 LEU A 207      30.970 104.449 132.626  1.00  0.00           C  
ATOM   3205  H   LEU A 207      30.092  99.632 131.966  1.00  0.00           H  
ATOM   3206  HA  LEU A 207      30.282 100.739 134.672  1.00  0.00           H  
ATOM   3207  HB2 LEU A 207      31.675 101.949 133.220  1.00  0.00           H  
ATOM   3208  HB3 LEU A 207      30.330 101.938 131.918  1.00  0.00           H  
ATOM   3209  HG  LEU A 207      29.127 103.585 133.266  1.00  0.00           H  
ATOM   3210 HD11 LEU A 207      29.944 103.035 135.664  1.00  0.00           H  
ATOM   3211 HD12 LEU A 207      31.465 103.733 135.305  1.00  0.00           H  
ATOM   3212 HD13 LEU A 207      30.005 104.741 135.049  1.00  0.00           H  
ATOM   3213 HD21 LEU A 207      30.910 104.258 131.555  1.00  0.00           H  
ATOM   3214 HD22 LEU A 207      30.643 105.457 132.881  1.00  0.00           H  
ATOM   3215 HD23 LEU A 207      32.011 104.222 132.852  1.00  0.00           H  
ATOM   3216  N   THR A 208      27.881 100.976 134.827  1.00  0.00           N  
ATOM   3217  CA  THR A 208      26.469 100.971 135.099  1.00  0.00           C  
ATOM   3218  C   THR A 208      26.028 102.043 136.073  1.00  0.00           C  
ATOM   3219  O   THR A 208      26.138 101.855 137.304  1.00  0.00           O  
ATOM   3220  CB  THR A 208      26.052  99.525 135.623  1.00  0.00           C  
ATOM   3221  CG2 THR A 208      26.078  98.359 134.596  1.00  0.00           C  
ATOM   3222  OG1 THR A 208      26.852  99.100 136.720  1.00  0.00           O  
ATOM   3223  H   THR A 208      28.551 100.563 135.461  1.00  0.00           H  
ATOM   3224  HA  THR A 208      26.063 101.128 134.100  1.00  0.00           H  
ATOM   3225  HB  THR A 208      25.006  99.497 135.928  1.00  0.00           H  
ATOM   3226  HG1 THR A 208      27.518  99.775 136.872  1.00  0.00           H  
ATOM   3227 HG21 THR A 208      25.296  98.364 133.835  1.00  0.00           H  
ATOM   3228 HG22 THR A 208      27.028  98.434 134.068  1.00  0.00           H  
ATOM   3229 HG23 THR A 208      26.050  97.426 135.159  1.00  0.00           H  
ATOM   3230  N   VAL A 209      25.494 103.176 135.562  1.00  0.00           N  
ATOM   3231  CA  VAL A 209      25.031 104.293 136.455  1.00  0.00           C  
ATOM   3232  C   VAL A 209      23.703 104.995 136.042  1.00  0.00           C  
ATOM   3233  O   VAL A 209      23.405 105.047 134.858  1.00  0.00           O  
ATOM   3234  CB  VAL A 209      26.167 105.318 136.640  1.00  0.00           C  
ATOM   3235  CG1 VAL A 209      26.153 106.344 137.747  1.00  0.00           C  
ATOM   3236  CG2 VAL A 209      27.537 104.670 136.837  1.00  0.00           C  
ATOM   3237  H   VAL A 209      25.163 103.204 134.607  1.00  0.00           H  
ATOM   3238  HA  VAL A 209      24.690 103.734 137.326  1.00  0.00           H  
ATOM   3239  HB  VAL A 209      26.224 105.889 135.713  1.00  0.00           H  
ATOM   3240 HG11 VAL A 209      26.027 105.728 138.638  1.00  0.00           H  
ATOM   3241 HG12 VAL A 209      27.084 106.909 137.682  1.00  0.00           H  
ATOM   3242 HG13 VAL A 209      25.311 107.019 137.589  1.00  0.00           H  
ATOM   3243 HG21 VAL A 209      27.863 104.147 135.938  1.00  0.00           H  
ATOM   3244 HG22 VAL A 209      28.292 105.408 137.107  1.00  0.00           H  
ATOM   3245 HG23 VAL A 209      27.514 103.970 137.672  1.00  0.00           H  
ATOM   3246  N   ASN A 210      22.902 105.455 137.001  1.00  0.00           N  
ATOM   3247  CA  ASN A 210      21.551 105.947 136.774  1.00  0.00           C  
ATOM   3248  C   ASN A 210      20.676 104.884 136.046  1.00  0.00           C  
ATOM   3249  O   ASN A 210      19.871 105.269 135.100  1.00  0.00           O  
ATOM   3250  CB  ASN A 210      21.588 107.364 136.125  1.00  0.00           C  
ATOM   3251  CG  ASN A 210      22.482 108.396 136.820  1.00  0.00           C  
ATOM   3252  ND2 ASN A 210      22.185 108.682 138.095  1.00  0.00           N  
ATOM   3253  OD1 ASN A 210      23.334 109.035 136.204  1.00  0.00           O  
ATOM   3254  H   ASN A 210      23.140 105.227 137.956  1.00  0.00           H  
ATOM   3255  HA  ASN A 210      21.161 106.119 137.777  1.00  0.00           H  
ATOM   3256  HB2 ASN A 210      21.922 107.346 135.087  1.00  0.00           H  
ATOM   3257  HB3 ASN A 210      20.599 107.818 136.158  1.00  0.00           H  
ATOM   3258 HD21 ASN A 210      22.645 109.372 138.672  1.00  0.00           H  
ATOM   3259 HD22 ASN A 210      21.429 108.237 138.596  1.00  0.00           H  
ATOM   3260  N   ASN A 211      20.886 103.598 136.337  1.00  0.00           N  
ATOM   3261  CA  ASN A 211      20.432 102.475 135.556  1.00  0.00           C  
ATOM   3262  C   ASN A 211      20.957 102.245 134.112  1.00  0.00           C  
ATOM   3263  O   ASN A 211      20.774 101.160 133.609  1.00  0.00           O  
ATOM   3264  CB  ASN A 211      18.910 102.363 135.673  1.00  0.00           C  
ATOM   3265  CG  ASN A 211      18.282 102.425 137.074  1.00  0.00           C  
ATOM   3266  ND2 ASN A 211      17.329 103.270 137.177  1.00  0.00           N  
ATOM   3267  OD1 ASN A 211      18.478 101.613 137.983  1.00  0.00           O  
ATOM   3268  H   ASN A 211      21.504 103.420 137.116  1.00  0.00           H  
ATOM   3269  HA  ASN A 211      20.720 101.591 136.125  1.00  0.00           H  
ATOM   3270  HB2 ASN A 211      18.423 103.201 135.176  1.00  0.00           H  
ATOM   3271  HB3 ASN A 211      18.506 101.472 135.192  1.00  0.00           H  
ATOM   3272 HD21 ASN A 211      16.590 103.185 137.859  1.00  0.00           H  
ATOM   3273 HD22 ASN A 211      17.207 103.839 136.351  1.00  0.00           H  
ATOM   3274  N   LYS A 212      21.657 103.242 133.509  1.00  0.00           N  
ATOM   3275  CA  LYS A 212      22.411 103.084 132.234  1.00  0.00           C  
ATOM   3276  C   LYS A 212      23.724 102.287 132.298  1.00  0.00           C  
ATOM   3277  O   LYS A 212      24.733 102.683 132.860  1.00  0.00           O  
ATOM   3278  CB  LYS A 212      22.635 104.532 131.673  1.00  0.00           C  
ATOM   3279  CG  LYS A 212      23.129 104.454 130.185  1.00  0.00           C  
ATOM   3280  CD  LYS A 212      23.386 105.931 129.767  1.00  0.00           C  
ATOM   3281  CE  LYS A 212      23.907 105.982 128.331  1.00  0.00           C  
ATOM   3282  NZ  LYS A 212      24.034 107.389 127.867  1.00  0.00           N1+
ATOM   3283  H   LYS A 212      21.933 104.054 134.044  1.00  0.00           H  
ATOM   3284  HA  LYS A 212      21.672 102.647 131.563  1.00  0.00           H  
ATOM   3285  HB2 LYS A 212      21.703 105.095 131.713  1.00  0.00           H  
ATOM   3286  HB3 LYS A 212      23.447 104.892 132.305  1.00  0.00           H  
ATOM   3287  HG2 LYS A 212      23.992 103.787 130.154  1.00  0.00           H  
ATOM   3288  HG3 LYS A 212      22.379 103.979 129.553  1.00  0.00           H  
ATOM   3289  HD2 LYS A 212      22.443 106.479 129.785  1.00  0.00           H  
ATOM   3290  HD3 LYS A 212      24.083 106.334 130.502  1.00  0.00           H  
ATOM   3291  HE2 LYS A 212      24.859 105.451 128.307  1.00  0.00           H  
ATOM   3292  HE3 LYS A 212      23.146 105.492 127.724  1.00  0.00           H  
ATOM   3293  HZ1 LYS A 212      24.586 107.971 128.482  1.00  0.00           H  
ATOM   3294  HZ2 LYS A 212      24.556 107.349 127.004  1.00  0.00           H  
ATOM   3295  HZ3 LYS A 212      23.102 107.699 127.632  1.00  0.00           H  
ATOM   3296  N   ALA A 213      23.650 101.125 131.681  1.00  0.00           N  
ATOM   3297  CA  ALA A 213      24.840 100.511 131.131  1.00  0.00           C  
ATOM   3298  C   ALA A 213      25.332 101.435 130.061  1.00  0.00           C  
ATOM   3299  O   ALA A 213      24.791 101.487 128.995  1.00  0.00           O  
ATOM   3300  CB  ALA A 213      24.456  99.175 130.568  1.00  0.00           C  
ATOM   3301  H   ALA A 213      22.802 100.765 131.266  1.00  0.00           H  
ATOM   3302  HA  ALA A 213      25.661 100.343 131.829  1.00  0.00           H  
ATOM   3303  HB1 ALA A 213      24.052  98.619 131.414  1.00  0.00           H  
ATOM   3304  HB2 ALA A 213      23.782  99.190 129.712  1.00  0.00           H  
ATOM   3305  HB3 ALA A 213      25.335  98.622 130.236  1.00  0.00           H  
ATOM   3306  N   HIE A 214      26.346 102.279 130.375  1.00  0.00           N  
ATOM   3307  CA  HIE A 214      26.898 103.434 129.593  1.00  0.00           C  
ATOM   3308  C   HIE A 214      28.007 103.066 128.587  1.00  0.00           C  
ATOM   3309  O   HIE A 214      28.063 103.598 127.477  1.00  0.00           O  
ATOM   3310  CB  HIE A 214      27.179 104.567 130.571  1.00  0.00           C  
ATOM   3311  CG  HIE A 214      27.681 105.825 129.938  1.00  0.00           C  
ATOM   3312  CD2 HIE A 214      28.978 106.179 129.862  1.00  0.00           C  
ATOM   3313  ND1 HIE A 214      26.888 106.692 129.230  1.00  0.00           N  
ATOM   3314  CE1 HIE A 214      27.727 107.612 128.719  1.00  0.00           C  
ATOM   3315  NE2 HIE A 214      28.993 107.332 129.033  1.00  0.00           N  
ATOM   3316  H   HIE A 214      26.684 102.172 131.322  1.00  0.00           H  
ATOM   3317  HA  HIE A 214      26.149 103.820 128.901  1.00  0.00           H  
ATOM   3318  HB2 HIE A 214      26.299 104.722 131.195  1.00  0.00           H  
ATOM   3319  HB3 HIE A 214      27.951 104.233 131.265  1.00  0.00           H  
ATOM   3320  HD2 HIE A 214      29.829 105.703 130.326  1.00  0.00           H  
ATOM   3321  HE1 HIE A 214      27.471 108.475 128.122  1.00  0.00           H  
ATOM   3322  HE2 HIE A 214      29.829 107.880 128.891  1.00  0.00           H  
ATOM   3323  N   MET A 215      28.817 102.213 129.111  1.00  0.00           N  
ATOM   3324  CA  MET A 215      30.119 101.785 128.551  1.00  0.00           C  
ATOM   3325  C   MET A 215      30.423 100.318 128.859  1.00  0.00           C  
ATOM   3326  O   MET A 215      30.189  99.816 129.994  1.00  0.00           O  
ATOM   3327  CB  MET A 215      31.155 102.880 128.905  1.00  0.00           C  
ATOM   3328  CG  MET A 215      32.581 102.525 128.433  1.00  0.00           C  
ATOM   3329  SD  MET A 215      33.809 103.609 129.034  1.00  0.00           S  
ATOM   3330  CE  MET A 215      33.369 105.174 128.225  1.00  0.00           C  
ATOM   3331  H   MET A 215      28.540 101.811 129.995  1.00  0.00           H  
ATOM   3332  HA  MET A 215      30.118 101.941 127.472  1.00  0.00           H  
ATOM   3333  HB2 MET A 215      30.853 103.874 128.576  1.00  0.00           H  
ATOM   3334  HB3 MET A 215      31.182 102.832 129.994  1.00  0.00           H  
ATOM   3335  HG2 MET A 215      32.769 101.527 128.829  1.00  0.00           H  
ATOM   3336  HG3 MET A 215      32.638 102.665 127.354  1.00  0.00           H  
ATOM   3337  HE1 MET A 215      33.497 104.992 127.157  1.00  0.00           H  
ATOM   3338  HE2 MET A 215      32.322 105.408 128.413  1.00  0.00           H  
ATOM   3339  HE3 MET A 215      33.912 106.072 128.519  1.00  0.00           H  
ATOM   3340  N   VAL A 216      31.060  99.746 127.831  1.00  0.00           N  
ATOM   3341  CA  VAL A 216      31.886  98.519 127.986  1.00  0.00           C  
ATOM   3342  C   VAL A 216      33.283  98.910 127.351  1.00  0.00           C  
ATOM   3343  O   VAL A 216      33.398  99.818 126.511  1.00  0.00           O  
ATOM   3344  CB  VAL A 216      31.271  97.357 127.341  1.00  0.00           C  
ATOM   3345  CG1 VAL A 216      32.219  96.230 127.277  1.00  0.00           C  
ATOM   3346  CG2 VAL A 216      29.953  96.885 128.008  1.00  0.00           C  
ATOM   3347  H   VAL A 216      31.259 100.350 127.046  1.00  0.00           H  
ATOM   3348  HA  VAL A 216      31.949  98.283 129.049  1.00  0.00           H  
ATOM   3349  HB  VAL A 216      31.035  97.620 126.309  1.00  0.00           H  
ATOM   3350 HG11 VAL A 216      31.761  95.281 127.000  1.00  0.00           H  
ATOM   3351 HG12 VAL A 216      32.955  96.449 126.503  1.00  0.00           H  
ATOM   3352 HG13 VAL A 216      32.765  96.019 128.198  1.00  0.00           H  
ATOM   3353 HG21 VAL A 216      30.081  96.705 129.075  1.00  0.00           H  
ATOM   3354 HG22 VAL A 216      29.188  97.643 127.842  1.00  0.00           H  
ATOM   3355 HG23 VAL A 216      29.638  96.017 127.429  1.00  0.00           H  
ATOM   3356  N   THR A 217      34.427  98.269 127.813  1.00  0.00           N  
ATOM   3357  CA  THR A 217      35.787  98.569 127.425  1.00  0.00           C  
ATOM   3358  C   THR A 217      36.715  97.330 127.481  1.00  0.00           C  
ATOM   3359  O   THR A 217      36.720  96.712 128.574  1.00  0.00           O  
ATOM   3360  CB  THR A 217      36.242  99.639 128.313  1.00  0.00           C  
ATOM   3361  CG2 THR A 217      37.709 100.066 127.963  1.00  0.00           C  
ATOM   3362  OG1 THR A 217      35.559 100.791 128.183  1.00  0.00           O  
ATOM   3363  H   THR A 217      34.276  97.689 128.626  1.00  0.00           H  
ATOM   3364  HA  THR A 217      35.862  98.886 126.386  1.00  0.00           H  
ATOM   3365  HB  THR A 217      36.196  99.363 129.366  1.00  0.00           H  
ATOM   3366  HG1 THR A 217      34.698 100.588 128.556  1.00  0.00           H  
ATOM   3367 HG21 THR A 217      37.854 100.249 126.898  1.00  0.00           H  
ATOM   3368 HG22 THR A 217      38.054 100.863 128.621  1.00  0.00           H  
ATOM   3369 HG23 THR A 217      38.472  99.335 128.227  1.00  0.00           H  
ATOM   3370  N   LEU A 218      37.430  96.947 126.408  1.00  0.00           N  
ATOM   3371  CA  LEU A 218      38.351  95.794 126.343  1.00  0.00           C  
ATOM   3372  C   LEU A 218      39.737  96.393 126.374  1.00  0.00           C  
ATOM   3373  O   LEU A 218      40.140  97.016 125.382  1.00  0.00           O  
ATOM   3374  CB  LEU A 218      38.064  94.829 125.229  1.00  0.00           C  
ATOM   3375  CG  LEU A 218      36.649  94.148 125.171  1.00  0.00           C  
ATOM   3376  CD1 LEU A 218      35.398  94.989 125.394  1.00  0.00           C  
ATOM   3377  CD2 LEU A 218      36.539  93.374 123.867  1.00  0.00           C  
ATOM   3378  H   LEU A 218      37.377  97.500 125.565  1.00  0.00           H  
ATOM   3379  HA  LEU A 218      38.269  95.278 127.300  1.00  0.00           H  
ATOM   3380  HB2 LEU A 218      38.155  95.476 124.356  1.00  0.00           H  
ATOM   3381  HB3 LEU A 218      38.863  94.089 125.184  1.00  0.00           H  
ATOM   3382  HG  LEU A 218      36.656  93.419 125.981  1.00  0.00           H  
ATOM   3383 HD11 LEU A 218      34.460  94.435 125.367  1.00  0.00           H  
ATOM   3384 HD12 LEU A 218      35.306  95.381 126.406  1.00  0.00           H  
ATOM   3385 HD13 LEU A 218      35.360  95.857 124.735  1.00  0.00           H  
ATOM   3386 HD21 LEU A 218      35.721  92.659 123.785  1.00  0.00           H  
ATOM   3387 HD22 LEU A 218      36.420  94.036 123.010  1.00  0.00           H  
ATOM   3388 HD23 LEU A 218      37.417  92.762 123.654  1.00  0.00           H  
ATOM   3389  N   ASP A 219      40.458  96.090 127.439  1.00  0.00           N  
ATOM   3390  CA  ASP A 219      41.942  96.032 127.428  1.00  0.00           C  
ATOM   3391  C   ASP A 219      42.293  94.645 126.818  1.00  0.00           C  
ATOM   3392  O   ASP A 219      41.936  93.616 127.338  1.00  0.00           O  
ATOM   3393  CB  ASP A 219      42.470  96.089 128.866  1.00  0.00           C  
ATOM   3394  CG  ASP A 219      42.536  97.470 129.459  1.00  0.00           C  
ATOM   3395  OD1 ASP A 219      43.626  97.840 129.926  1.00  0.00           O  
ATOM   3396  OD2 ASP A 219      41.522  98.183 129.458  1.00  0.00           O1-
ATOM   3397  H   ASP A 219      40.065  95.524 128.177  1.00  0.00           H  
ATOM   3398  HA  ASP A 219      42.321  96.830 126.788  1.00  0.00           H  
ATOM   3399  HB2 ASP A 219      41.918  95.462 129.565  1.00  0.00           H  
ATOM   3400  HB3 ASP A 219      43.499  95.730 128.923  1.00  0.00           H  
ATOM   3401  N   TYR A 220      43.241  94.627 125.861  1.00  0.00           N  
ATOM   3402  CA  TYR A 220      43.846  93.411 125.149  1.00  0.00           C  
ATOM   3403  C   TYR A 220      45.359  93.445 125.356  1.00  0.00           C  
ATOM   3404  O   TYR A 220      45.892  94.515 125.696  1.00  0.00           O  
ATOM   3405  CB  TYR A 220      43.534  93.504 123.677  1.00  0.00           C  
ATOM   3406  CG  TYR A 220      42.157  93.871 123.299  1.00  0.00           C  
ATOM   3407  CD1 TYR A 220      41.917  95.259 123.261  1.00  0.00           C  
ATOM   3408  CD2 TYR A 220      41.157  92.895 122.929  1.00  0.00           C  
ATOM   3409  CE1 TYR A 220      40.722  95.702 122.647  1.00  0.00           C  
ATOM   3410  CE2 TYR A 220      39.907  93.378 122.465  1.00  0.00           C  
ATOM   3411  CZ  TYR A 220      39.762  94.778 122.253  1.00  0.00           C  
ATOM   3412  OH  TYR A 220      38.661  95.324 121.642  1.00  0.00           O  
ATOM   3413  H   TYR A 220      43.631  95.518 125.586  1.00  0.00           H  
ATOM   3414  HA  TYR A 220      43.385  92.502 125.536  1.00  0.00           H  
ATOM   3415  HB2 TYR A 220      44.233  94.241 123.282  1.00  0.00           H  
ATOM   3416  HB3 TYR A 220      43.909  92.605 123.186  1.00  0.00           H  
ATOM   3417  HD1 TYR A 220      42.701  95.860 123.695  1.00  0.00           H  
ATOM   3418  HD2 TYR A 220      41.306  91.830 122.836  1.00  0.00           H  
ATOM   3419  HE1 TYR A 220      40.478  96.753 122.613  1.00  0.00           H  
ATOM   3420  HE2 TYR A 220      39.159  92.686 122.105  1.00  0.00           H  
ATOM   3421  HH  TYR A 220      38.236  94.617 121.150  1.00  0.00           H  
ATOM   3422  N   THR A 221      45.989  92.283 125.384  1.00  0.00           N  
ATOM   3423  CA  THR A 221      47.449  92.144 125.426  1.00  0.00           C  
ATOM   3424  C   THR A 221      47.943  91.075 124.451  1.00  0.00           C  
ATOM   3425  O   THR A 221      47.637  89.865 124.508  1.00  0.00           O  
ATOM   3426  CB  THR A 221      47.861  91.677 126.769  1.00  0.00           C  
ATOM   3427  CG2 THR A 221      49.360  91.612 126.926  1.00  0.00           C  
ATOM   3428  OG1 THR A 221      47.301  92.459 127.813  1.00  0.00           O  
ATOM   3429  H   THR A 221      45.330  91.519 125.326  1.00  0.00           H  
ATOM   3430  HA  THR A 221      47.946  93.093 125.229  1.00  0.00           H  
ATOM   3431  HB  THR A 221      47.553  90.639 126.890  1.00  0.00           H  
ATOM   3432  HG1 THR A 221      46.350  92.378 127.706  1.00  0.00           H  
ATOM   3433 HG21 THR A 221      49.960  92.519 126.858  1.00  0.00           H  
ATOM   3434 HG22 THR A 221      49.617  91.229 127.913  1.00  0.00           H  
ATOM   3435 HG23 THR A 221      49.833  90.995 126.162  1.00  0.00           H  
ATOM   3436  N   VAL A 222      48.647  91.653 123.459  1.00  0.00           N  
ATOM   3437  CA  VAL A 222      49.382  90.950 122.408  1.00  0.00           C  
ATOM   3438  C   VAL A 222      50.818  90.567 122.836  1.00  0.00           C  
ATOM   3439  O   VAL A 222      51.547  91.429 123.381  1.00  0.00           O  
ATOM   3440  CB  VAL A 222      49.312  91.689 121.008  1.00  0.00           C  
ATOM   3441  CG1 VAL A 222      50.068  91.117 119.828  1.00  0.00           C  
ATOM   3442  CG2 VAL A 222      47.934  91.890 120.506  1.00  0.00           C  
ATOM   3443  H   VAL A 222      48.908  92.619 123.590  1.00  0.00           H  
ATOM   3444  HA  VAL A 222      48.885  89.991 122.269  1.00  0.00           H  
ATOM   3445  HB  VAL A 222      49.601  92.718 121.225  1.00  0.00           H  
ATOM   3446 HG11 VAL A 222      49.765  90.105 119.558  1.00  0.00           H  
ATOM   3447 HG12 VAL A 222      50.033  91.695 118.905  1.00  0.00           H  
ATOM   3448 HG13 VAL A 222      51.133  91.107 120.061  1.00  0.00           H  
ATOM   3449 HG21 VAL A 222      47.636  90.869 120.271  1.00  0.00           H  
ATOM   3450 HG22 VAL A 222      47.213  92.343 121.186  1.00  0.00           H  
ATOM   3451 HG23 VAL A 222      47.984  92.473 119.587  1.00  0.00           H  
ATOM   3452  N   GLN A 223      51.264  89.343 122.536  1.00  0.00           N  
ATOM   3453  CA  GLN A 223      52.709  88.919 122.422  1.00  0.00           C  
ATOM   3454  C   GLN A 223      53.206  89.307 121.029  1.00  0.00           C  
ATOM   3455  O   GLN A 223      52.687  88.830 120.016  1.00  0.00           O  
ATOM   3456  CB  GLN A 223      52.933  87.353 122.669  1.00  0.00           C  
ATOM   3457  CG  GLN A 223      54.411  86.934 122.622  1.00  0.00           C  
ATOM   3458  CD  GLN A 223      54.837  85.782 121.669  1.00  0.00           C  
ATOM   3459  NE2 GLN A 223      55.851  85.906 120.863  1.00  0.00           N  
ATOM   3460  OE1 GLN A 223      54.421  84.638 121.742  1.00  0.00           O  
ATOM   3461  H   GLN A 223      50.572  88.723 122.141  1.00  0.00           H  
ATOM   3462  HA  GLN A 223      53.373  89.477 123.084  1.00  0.00           H  
ATOM   3463  HB2 GLN A 223      52.463  87.044 123.602  1.00  0.00           H  
ATOM   3464  HB3 GLN A 223      52.411  86.864 121.847  1.00  0.00           H  
ATOM   3465  HG2 GLN A 223      54.999  87.812 122.353  1.00  0.00           H  
ATOM   3466  HG3 GLN A 223      54.706  86.712 123.647  1.00  0.00           H  
ATOM   3467 HE21 GLN A 223      56.143  85.016 120.485  1.00  0.00           H  
ATOM   3468 HE22 GLN A 223      56.366  86.773 120.810  1.00  0.00           H  
ATOM   3469  N   VAL A 224      54.268  90.124 120.956  1.00  0.00           N  
ATOM   3470  CA  VAL A 224      55.021  90.479 119.769  1.00  0.00           C  
ATOM   3471  C   VAL A 224      55.843  89.323 119.262  1.00  0.00           C  
ATOM   3472  O   VAL A 224      56.593  88.805 120.089  1.00  0.00           O  
ATOM   3473  CB  VAL A 224      56.006  91.713 119.949  1.00  0.00           C  
ATOM   3474  CG1 VAL A 224      56.758  92.059 118.633  1.00  0.00           C  
ATOM   3475  CG2 VAL A 224      55.172  92.941 120.469  1.00  0.00           C  
ATOM   3476  H   VAL A 224      54.745  90.340 121.820  1.00  0.00           H  
ATOM   3477  HA  VAL A 224      54.312  90.767 118.993  1.00  0.00           H  
ATOM   3478  HB  VAL A 224      56.732  91.350 120.677  1.00  0.00           H  
ATOM   3479 HG11 VAL A 224      57.453  91.272 118.340  1.00  0.00           H  
ATOM   3480 HG12 VAL A 224      55.955  92.238 117.918  1.00  0.00           H  
ATOM   3481 HG13 VAL A 224      57.394  92.943 118.687  1.00  0.00           H  
ATOM   3482 HG21 VAL A 224      55.734  93.864 120.329  1.00  0.00           H  
ATOM   3483 HG22 VAL A 224      54.133  92.857 120.153  1.00  0.00           H  
ATOM   3484 HG23 VAL A 224      55.125  92.865 121.555  1.00  0.00           H  
ATOM   3485  N   PRO A 225      55.775  88.917 117.980  1.00  0.00           N  
ATOM   3486  CA  PRO A 225      56.663  87.976 117.383  1.00  0.00           C  
ATOM   3487  C   PRO A 225      58.075  88.409 117.351  1.00  0.00           C  
ATOM   3488  O   PRO A 225      58.595  89.163 116.511  1.00  0.00           O  
ATOM   3489  CB  PRO A 225      56.141  87.684 115.911  1.00  0.00           C  
ATOM   3490  CG  PRO A 225      54.679  88.192 115.972  1.00  0.00           C  
ATOM   3491  CD  PRO A 225      54.757  89.354 117.008  1.00  0.00           C  
ATOM   3492  HA  PRO A 225      56.531  87.017 117.883  1.00  0.00           H  
ATOM   3493  HB2 PRO A 225      56.691  88.206 115.128  1.00  0.00           H  
ATOM   3494  HB3 PRO A 225      56.225  86.607 115.767  1.00  0.00           H  
ATOM   3495  HG2 PRO A 225      54.217  88.466 115.023  1.00  0.00           H  
ATOM   3496  HG3 PRO A 225      53.987  87.440 116.351  1.00  0.00           H  
ATOM   3497  HD2 PRO A 225      55.198  90.143 116.398  1.00  0.00           H  
ATOM   3498  HD3 PRO A 225      53.834  89.673 117.491  1.00  0.00           H  
ATOM   3499  N   GLY A 226      58.756  87.847 118.403  1.00  0.00           N  
ATOM   3500  CA  GLY A 226      60.217  88.294 118.491  1.00  0.00           C  
ATOM   3501  C   GLY A 226      60.388  89.360 119.545  1.00  0.00           C  
ATOM   3502  O   GLY A 226      59.909  89.238 120.725  1.00  0.00           O  
ATOM   3503  H   GLY A 226      58.274  87.405 119.173  1.00  0.00           H  
ATOM   3504  HA2 GLY A 226      60.839  87.442 118.764  1.00  0.00           H  
ATOM   3505  HA3 GLY A 226      60.592  88.682 117.545  1.00  0.00           H  
ATOM   3506  N   ALA A 227      61.192  90.401 119.200  1.00  0.00           N  
ATOM   3507  CA  ALA A 227      61.458  91.542 120.074  1.00  0.00           C  
ATOM   3508  C   ALA A 227      62.193  91.169 121.401  1.00  0.00           C  
ATOM   3509  O   ALA A 227      62.271  91.939 122.365  1.00  0.00           O  
ATOM   3510  CB  ALA A 227      60.245  92.458 120.123  1.00  0.00           C  
ATOM   3511  H   ALA A 227      61.644  90.437 118.298  1.00  0.00           H  
ATOM   3512  HA  ALA A 227      62.299  92.112 119.678  1.00  0.00           H  
ATOM   3513  HB1 ALA A 227      60.137  92.911 119.137  1.00  0.00           H  
ATOM   3514  HB2 ALA A 227      59.357  91.927 120.467  1.00  0.00           H  
ATOM   3515  HB3 ALA A 227      60.351  93.244 120.870  1.00  0.00           H  
ATOM   3516  N   GLY A 228      62.776  89.992 121.501  1.00  0.00           N  
ATOM   3517  CA  GLY A 228      63.343  89.398 122.758  1.00  0.00           C  
ATOM   3518  C   GLY A 228      63.840  87.969 122.442  1.00  0.00           C  
ATOM   3519  O   GLY A 228      63.425  87.243 121.534  1.00  0.00           O  
ATOM   3520  H   GLY A 228      62.946  89.507 120.632  1.00  0.00           H  
ATOM   3521  HA2 GLY A 228      64.204  89.951 123.133  1.00  0.00           H  
ATOM   3522  HA3 GLY A 228      62.489  89.334 123.434  1.00  0.00           H  
ATOM   3523  N   ARG A 229      64.647  87.525 123.423  1.00  0.00           N  
ATOM   3524  CA  ARG A 229      65.351  86.228 123.382  1.00  0.00           C  
ATOM   3525  C   ARG A 229      64.479  85.160 124.078  1.00  0.00           C  
ATOM   3526  O   ARG A 229      63.440  85.497 124.623  1.00  0.00           O  
ATOM   3527  CB  ARG A 229      66.751  86.310 124.048  1.00  0.00           C  
ATOM   3528  CG  ARG A 229      66.856  86.815 125.463  1.00  0.00           C  
ATOM   3529  CD  ARG A 229      66.153  86.017 126.588  1.00  0.00           C  
ATOM   3530  NE  ARG A 229      66.620  84.624 126.565  1.00  0.00           N  
ATOM   3531  CZ  ARG A 229      67.556  84.033 127.267  1.00  0.00           C  
ATOM   3532  NH1 ARG A 229      68.216  84.717 128.195  1.00  0.00           N1+
ATOM   3533  NH2 ARG A 229      67.933  82.817 127.033  1.00  0.00           N  
ATOM   3534  H   ARG A 229      64.812  88.120 124.223  1.00  0.00           H  
ATOM   3535  HA  ARG A 229      65.460  85.875 122.356  1.00  0.00           H  
ATOM   3536  HB2 ARG A 229      67.144  85.297 123.969  1.00  0.00           H  
ATOM   3537  HB3 ARG A 229      67.405  86.937 123.442  1.00  0.00           H  
ATOM   3538  HG2 ARG A 229      67.907  86.869 125.743  1.00  0.00           H  
ATOM   3539  HG3 ARG A 229      66.517  87.851 125.446  1.00  0.00           H  
ATOM   3540  HD2 ARG A 229      66.274  86.487 127.564  1.00  0.00           H  
ATOM   3541  HD3 ARG A 229      65.068  86.116 126.596  1.00  0.00           H  
ATOM   3542  HE  ARG A 229      66.250  84.004 125.858  1.00  0.00           H  
ATOM   3543 HH11 ARG A 229      67.975  85.693 128.291  1.00  0.00           H  
ATOM   3544 HH12 ARG A 229      69.062  84.414 128.654  1.00  0.00           H  
ATOM   3545 HH21 ARG A 229      67.330  82.233 126.469  1.00  0.00           H  
ATOM   3546 HH22 ARG A 229      68.672  82.438 127.606  1.00  0.00           H  
ATOM   3547  N   ASP A 230      64.856  83.911 124.027  1.00  0.00           N  
ATOM   3548  CA  ASP A 230      63.832  82.819 124.240  1.00  0.00           C  
ATOM   3549  C   ASP A 230      63.320  82.839 125.650  1.00  0.00           C  
ATOM   3550  O   ASP A 230      64.085  82.881 126.639  1.00  0.00           O  
ATOM   3551  CB  ASP A 230      64.419  81.491 123.721  1.00  0.00           C  
ATOM   3552  CG  ASP A 230      65.662  80.954 124.413  1.00  0.00           C  
ATOM   3553  OD1 ASP A 230      65.935  79.802 124.064  1.00  0.00           O  
ATOM   3554  OD2 ASP A 230      66.309  81.492 125.384  1.00  0.00           O1-
ATOM   3555  H   ASP A 230      65.731  83.736 123.554  1.00  0.00           H  
ATOM   3556  HA  ASP A 230      62.968  83.098 123.638  1.00  0.00           H  
ATOM   3557  HB2 ASP A 230      63.621  80.753 123.807  1.00  0.00           H  
ATOM   3558  HB3 ASP A 230      64.649  81.645 122.666  1.00  0.00           H  
ATOM   3559  N   GLY A 231      62.027  82.627 125.850  1.00  0.00           N  
ATOM   3560  CA  GLY A 231      61.404  82.666 127.142  1.00  0.00           C  
ATOM   3561  C   GLY A 231      61.045  84.136 127.510  1.00  0.00           C  
ATOM   3562  O   GLY A 231      60.474  84.267 128.546  1.00  0.00           O  
ATOM   3563  H   GLY A 231      61.402  82.436 125.080  1.00  0.00           H  
ATOM   3564  HA2 GLY A 231      60.407  82.257 126.979  1.00  0.00           H  
ATOM   3565  HA3 GLY A 231      62.001  82.030 127.796  1.00  0.00           H  
ATOM   3566  N   ALA A 232      61.532  85.193 126.830  1.00  0.00           N  
ATOM   3567  CA  ALA A 232      61.098  86.575 127.032  1.00  0.00           C  
ATOM   3568  C   ALA A 232      61.002  87.285 125.635  1.00  0.00           C  
ATOM   3569  O   ALA A 232      61.862  88.115 125.341  1.00  0.00           O  
ATOM   3570  CB  ALA A 232      61.991  87.218 128.061  1.00  0.00           C  
ATOM   3571  H   ALA A 232      62.215  84.993 126.114  1.00  0.00           H  
ATOM   3572  HA  ALA A 232      60.077  86.561 127.413  1.00  0.00           H  
ATOM   3573  HB1 ALA A 232      63.071  87.318 127.952  1.00  0.00           H  
ATOM   3574  HB2 ALA A 232      61.616  88.240 128.109  1.00  0.00           H  
ATOM   3575  HB3 ALA A 232      61.761  86.817 129.048  1.00  0.00           H  
ATOM   3576  N   PRO A 233      59.903  87.003 124.842  1.00  0.00           N  
ATOM   3577  CA  PRO A 233      59.560  87.875 123.678  1.00  0.00           C  
ATOM   3578  C   PRO A 233      59.048  89.258 124.181  1.00  0.00           C  
ATOM   3579  O   PRO A 233      58.963  89.509 125.379  1.00  0.00           O  
ATOM   3580  CB  PRO A 233      58.399  87.138 122.944  1.00  0.00           C  
ATOM   3581  CG  PRO A 233      57.821  86.263 124.124  1.00  0.00           C  
ATOM   3582  CD  PRO A 233      59.061  85.854 124.908  1.00  0.00           C  
ATOM   3583  HA  PRO A 233      60.360  88.080 122.966  1.00  0.00           H  
ATOM   3584  HB2 PRO A 233      57.635  87.816 122.564  1.00  0.00           H  
ATOM   3585  HB3 PRO A 233      58.879  86.484 122.216  1.00  0.00           H  
ATOM   3586  HG2 PRO A 233      57.172  86.852 124.771  1.00  0.00           H  
ATOM   3587  HG3 PRO A 233      57.169  85.457 123.785  1.00  0.00           H  
ATOM   3588  HD2 PRO A 233      58.858  85.527 125.927  1.00  0.00           H  
ATOM   3589  HD3 PRO A 233      59.518  84.986 124.433  1.00  0.00           H  
ATOM   3590  N   GLY A 234      58.928  90.232 123.240  1.00  0.00           N  
ATOM   3591  CA  GLY A 234      58.299  91.519 123.581  1.00  0.00           C  
ATOM   3592  C   GLY A 234      56.741  91.413 123.709  1.00  0.00           C  
ATOM   3593  O   GLY A 234      56.102  90.534 123.139  1.00  0.00           O  
ATOM   3594  H   GLY A 234      59.132  90.017 122.274  1.00  0.00           H  
ATOM   3595  HA2 GLY A 234      58.699  92.012 124.467  1.00  0.00           H  
ATOM   3596  HA3 GLY A 234      58.579  92.238 122.811  1.00  0.00           H  
ATOM   3597  N   PHE A 235      56.134  92.443 124.365  1.00  0.00           N  
ATOM   3598  CA  PHE A 235      54.728  92.521 124.636  1.00  0.00           C  
ATOM   3599  C   PHE A 235      54.057  93.941 124.495  1.00  0.00           C  
ATOM   3600  O   PHE A 235      54.635  94.985 124.665  1.00  0.00           O  
ATOM   3601  CB  PHE A 235      54.382  92.036 125.997  1.00  0.00           C  
ATOM   3602  CG  PHE A 235      54.737  90.565 126.360  1.00  0.00           C  
ATOM   3603  CD1 PHE A 235      56.041  90.221 126.775  1.00  0.00           C  
ATOM   3604  CD2 PHE A 235      53.784  89.604 126.036  1.00  0.00           C  
ATOM   3605  CE1 PHE A 235      56.303  88.882 127.078  1.00  0.00           C  
ATOM   3606  CE2 PHE A 235      54.077  88.251 126.241  1.00  0.00           C  
ATOM   3607  CZ  PHE A 235      55.350  87.879 126.793  1.00  0.00           C  
ATOM   3608  H   PHE A 235      56.774  93.196 124.572  1.00  0.00           H  
ATOM   3609  HA  PHE A 235      54.230  91.822 123.965  1.00  0.00           H  
ATOM   3610  HB2 PHE A 235      54.946  92.650 126.698  1.00  0.00           H  
ATOM   3611  HB3 PHE A 235      53.330  92.257 126.176  1.00  0.00           H  
ATOM   3612  HD1 PHE A 235      56.676  91.087 126.890  1.00  0.00           H  
ATOM   3613  HD2 PHE A 235      52.873  89.933 125.559  1.00  0.00           H  
ATOM   3614  HE1 PHE A 235      57.269  88.542 127.420  1.00  0.00           H  
ATOM   3615  HE2 PHE A 235      53.350  87.507 125.953  1.00  0.00           H  
ATOM   3616  HZ  PHE A 235      55.714  86.863 126.747  1.00  0.00           H  
ATOM   3617  N   SER A 236      52.799  93.896 124.016  1.00  0.00           N  
ATOM   3618  CA  SER A 236      52.036  95.104 123.633  1.00  0.00           C  
ATOM   3619  C   SER A 236      50.588  95.134 124.230  1.00  0.00           C  
ATOM   3620  O   SER A 236      49.762  94.274 123.819  1.00  0.00           O  
ATOM   3621  CB  SER A 236      51.925  95.001 122.067  1.00  0.00           C  
ATOM   3622  OG  SER A 236      51.161  96.091 121.652  1.00  0.00           O  
ATOM   3623  H   SER A 236      52.393  93.007 123.762  1.00  0.00           H  
ATOM   3624  HA  SER A 236      52.611  96.001 123.868  1.00  0.00           H  
ATOM   3625  HB2 SER A 236      52.842  95.046 121.480  1.00  0.00           H  
ATOM   3626  HB3 SER A 236      51.367  94.094 121.833  1.00  0.00           H  
ATOM   3627  HG  SER A 236      51.832  96.640 121.241  1.00  0.00           H  
ATOM   3628  N   LYS A 237      50.251  96.204 124.964  1.00  0.00           N  
ATOM   3629  CA  LYS A 237      49.008  96.337 125.646  1.00  0.00           C  
ATOM   3630  C   LYS A 237      48.254  97.552 125.049  1.00  0.00           C  
ATOM   3631  O   LYS A 237      48.844  98.607 124.793  1.00  0.00           O  
ATOM   3632  CB  LYS A 237      49.239  96.581 127.107  1.00  0.00           C  
ATOM   3633  CG  LYS A 237      49.882  95.421 127.918  1.00  0.00           C  
ATOM   3634  CD  LYS A 237      49.911  95.560 129.447  1.00  0.00           C  
ATOM   3635  CE  LYS A 237      50.531  94.439 130.233  1.00  0.00           C  
ATOM   3636  NZ  LYS A 237      51.971  94.772 130.402  1.00  0.00           N1+
ATOM   3637  H   LYS A 237      50.890  96.985 124.927  1.00  0.00           H  
ATOM   3638  HA  LYS A 237      48.388  95.442 125.603  1.00  0.00           H  
ATOM   3639  HB2 LYS A 237      49.701  97.550 127.300  1.00  0.00           H  
ATOM   3640  HB3 LYS A 237      48.193  96.696 127.387  1.00  0.00           H  
ATOM   3641  HG2 LYS A 237      49.342  94.536 127.582  1.00  0.00           H  
ATOM   3642  HG3 LYS A 237      50.900  95.253 127.564  1.00  0.00           H  
ATOM   3643  HD2 LYS A 237      50.416  96.486 129.721  1.00  0.00           H  
ATOM   3644  HD3 LYS A 237      48.867  95.714 129.725  1.00  0.00           H  
ATOM   3645  HE2 LYS A 237      50.029  94.391 131.199  1.00  0.00           H  
ATOM   3646  HE3 LYS A 237      50.448  93.486 129.711  1.00  0.00           H  
ATOM   3647  HZ1 LYS A 237      52.544  93.971 130.631  1.00  0.00           H  
ATOM   3648  HZ2 LYS A 237      52.465  95.177 129.620  1.00  0.00           H  
ATOM   3649  HZ3 LYS A 237      52.062  95.337 131.235  1.00  0.00           H  
ATOM   3650  N   PHE A 238      46.953  97.438 124.924  1.00  0.00           N  
ATOM   3651  CA  PHE A 238      46.050  98.508 124.432  1.00  0.00           C  
ATOM   3652  C   PHE A 238      44.623  98.314 124.963  1.00  0.00           C  
ATOM   3653  O   PHE A 238      44.282  97.307 125.518  1.00  0.00           O  
ATOM   3654  CB  PHE A 238      46.092  98.564 122.840  1.00  0.00           C  
ATOM   3655  CG  PHE A 238      45.894  97.288 121.980  1.00  0.00           C  
ATOM   3656  CD1 PHE A 238      47.021  96.554 121.599  1.00  0.00           C  
ATOM   3657  CD2 PHE A 238      44.596  96.879 121.693  1.00  0.00           C  
ATOM   3658  CE1 PHE A 238      46.822  95.340 120.895  1.00  0.00           C  
ATOM   3659  CE2 PHE A 238      44.416  95.666 121.131  1.00  0.00           C  
ATOM   3660  CZ  PHE A 238      45.501  94.819 120.739  1.00  0.00           C  
ATOM   3661  H   PHE A 238      46.612  96.496 125.048  1.00  0.00           H  
ATOM   3662  HA  PHE A 238      46.438  99.457 124.803  1.00  0.00           H  
ATOM   3663  HB2 PHE A 238      45.377  99.347 122.592  1.00  0.00           H  
ATOM   3664  HB3 PHE A 238      47.106  98.871 122.581  1.00  0.00           H  
ATOM   3665  HD1 PHE A 238      48.032  96.888 121.780  1.00  0.00           H  
ATOM   3666  HD2 PHE A 238      43.731  97.487 121.910  1.00  0.00           H  
ATOM   3667  HE1 PHE A 238      47.702  94.759 120.663  1.00  0.00           H  
ATOM   3668  HE2 PHE A 238      43.442  95.244 120.931  1.00  0.00           H  
ATOM   3669  HZ  PHE A 238      45.261  93.820 120.407  1.00  0.00           H  
ATOM   3670  N   ARG A 239      43.758  99.327 124.735  1.00  0.00           N  
ATOM   3671  CA  ARG A 239      42.327  99.290 125.183  1.00  0.00           C  
ATOM   3672  C   ARG A 239      41.395 100.048 124.227  1.00  0.00           C  
ATOM   3673  O   ARG A 239      41.765 101.169 123.853  1.00  0.00           O  
ATOM   3674  CB  ARG A 239      42.219  99.698 126.629  1.00  0.00           C  
ATOM   3675  CG  ARG A 239      42.471 101.235 126.905  1.00  0.00           C  
ATOM   3676  CD  ARG A 239      42.739 101.590 128.382  1.00  0.00           C  
ATOM   3677  NE  ARG A 239      41.742 100.902 129.262  1.00  0.00           N  
ATOM   3678  CZ  ARG A 239      40.669 101.386 129.732  1.00  0.00           C  
ATOM   3679  NH1 ARG A 239      40.196 102.516 129.364  1.00  0.00           N1+
ATOM   3680  NH2 ARG A 239      39.986 100.853 130.737  1.00  0.00           N  
ATOM   3681  H   ARG A 239      43.999 100.036 124.056  1.00  0.00           H  
ATOM   3682  HA  ARG A 239      41.991  98.266 125.018  1.00  0.00           H  
ATOM   3683  HB2 ARG A 239      41.193  99.522 126.954  1.00  0.00           H  
ATOM   3684  HB3 ARG A 239      42.908  99.123 127.248  1.00  0.00           H  
ATOM   3685  HG2 ARG A 239      43.275 101.689 126.326  1.00  0.00           H  
ATOM   3686  HG3 ARG A 239      41.530 101.727 126.659  1.00  0.00           H  
ATOM   3687  HD2 ARG A 239      43.667 101.086 128.653  1.00  0.00           H  
ATOM   3688  HD3 ARG A 239      42.733 102.658 128.602  1.00  0.00           H  
ATOM   3689  HE  ARG A 239      42.042  99.988 129.570  1.00  0.00           H  
ATOM   3690 HH11 ARG A 239      40.614 103.057 128.621  1.00  0.00           H  
ATOM   3691 HH12 ARG A 239      39.346 102.775 129.847  1.00  0.00           H  
ATOM   3692 HH21 ARG A 239      40.176  99.938 131.120  1.00  0.00           H  
ATOM   3693 HH22 ARG A 239      39.122 101.262 131.059  1.00  0.00           H  
ATOM   3694  N   LEU A 240      40.211  99.495 123.913  1.00  0.00           N  
ATOM   3695  CA  LEU A 240      39.223 100.152 123.105  1.00  0.00           C  
ATOM   3696  C   LEU A 240      37.875 100.211 123.856  1.00  0.00           C  
ATOM   3697  O   LEU A 240      37.484  99.140 124.460  1.00  0.00           O  
ATOM   3698  CB  LEU A 240      39.138  99.467 121.771  1.00  0.00           C  
ATOM   3699  CG  LEU A 240      40.222  99.694 120.653  1.00  0.00           C  
ATOM   3700  CD1 LEU A 240      40.596 101.160 120.457  1.00  0.00           C  
ATOM   3701  CD2 LEU A 240      41.474  98.775 120.759  1.00  0.00           C  
ATOM   3702  H   LEU A 240      39.967  98.602 124.318  1.00  0.00           H  
ATOM   3703  HA  LEU A 240      39.588 101.165 122.934  1.00  0.00           H  
ATOM   3704  HB2 LEU A 240      38.998  98.400 121.946  1.00  0.00           H  
ATOM   3705  HB3 LEU A 240      38.255  99.925 121.326  1.00  0.00           H  
ATOM   3706  HG  LEU A 240      39.773  99.285 119.748  1.00  0.00           H  
ATOM   3707 HD11 LEU A 240      41.167 101.578 121.285  1.00  0.00           H  
ATOM   3708 HD12 LEU A 240      41.088 101.440 119.525  1.00  0.00           H  
ATOM   3709 HD13 LEU A 240      39.737 101.819 120.326  1.00  0.00           H  
ATOM   3710 HD21 LEU A 240      42.183  99.218 120.058  1.00  0.00           H  
ATOM   3711 HD22 LEU A 240      41.936  98.893 121.739  1.00  0.00           H  
ATOM   3712 HD23 LEU A 240      41.333  97.715 120.547  1.00  0.00           H  
ATOM   3713  N   SER A 241      37.189 101.357 123.890  1.00  0.00           N  
ATOM   3714  CA  SER A 241      35.852 101.508 124.561  1.00  0.00           C  
ATOM   3715  C   SER A 241      34.697 101.465 123.550  1.00  0.00           C  
ATOM   3716  O   SER A 241      34.804 101.881 122.409  1.00  0.00           O  
ATOM   3717  CB  SER A 241      35.741 102.772 125.341  1.00  0.00           C  
ATOM   3718  OG  SER A 241      36.554 102.669 126.419  1.00  0.00           O  
ATOM   3719  H   SER A 241      37.461 102.103 123.266  1.00  0.00           H  
ATOM   3720  HA  SER A 241      35.730 100.713 125.297  1.00  0.00           H  
ATOM   3721  HB2 SER A 241      35.874 103.679 124.749  1.00  0.00           H  
ATOM   3722  HB3 SER A 241      34.735 102.882 125.745  1.00  0.00           H  
ATOM   3723  HG  SER A 241      36.356 101.819 126.820  1.00  0.00           H  
ATOM   3724  N   TYR A 242      33.555 100.942 124.011  1.00  0.00           N  
ATOM   3725  CA  TYR A 242      32.338 100.706 123.185  1.00  0.00           C  
ATOM   3726  C   TYR A 242      31.075 101.060 123.974  1.00  0.00           C  
ATOM   3727  O   TYR A 242      30.991 100.742 125.192  1.00  0.00           O  
ATOM   3728  CB  TYR A 242      32.310  99.228 122.848  1.00  0.00           C  
ATOM   3729  CG  TYR A 242      33.536  98.708 122.088  1.00  0.00           C  
ATOM   3730  CD1 TYR A 242      33.514  98.608 120.682  1.00  0.00           C  
ATOM   3731  CD2 TYR A 242      34.674  98.216 122.798  1.00  0.00           C  
ATOM   3732  CE1 TYR A 242      34.705  98.187 119.983  1.00  0.00           C  
ATOM   3733  CE2 TYR A 242      35.764  97.751 122.085  1.00  0.00           C  
ATOM   3734  CZ  TYR A 242      35.851  97.758 120.668  1.00  0.00           C  
ATOM   3735  OH  TYR A 242      36.989  97.551 120.083  1.00  0.00           O  
ATOM   3736  H   TYR A 242      33.421 100.657 124.971  1.00  0.00           H  
ATOM   3737  HA  TYR A 242      32.345 101.293 122.268  1.00  0.00           H  
ATOM   3738  HB2 TYR A 242      32.188  98.670 123.776  1.00  0.00           H  
ATOM   3739  HB3 TYR A 242      31.310  99.132 122.425  1.00  0.00           H  
ATOM   3740  HD1 TYR A 242      32.613  98.877 120.150  1.00  0.00           H  
ATOM   3741  HD2 TYR A 242      34.727  98.257 123.876  1.00  0.00           H  
ATOM   3742  HE1 TYR A 242      34.784  98.342 118.917  1.00  0.00           H  
ATOM   3743  HE2 TYR A 242      36.708  97.551 122.569  1.00  0.00           H  
ATOM   3744  HH  TYR A 242      37.662  97.114 120.607  1.00  0.00           H  
ATOM   3745  N   TYR A 243      30.155 101.746 123.318  1.00  0.00           N  
ATOM   3746  CA  TYR A 243      28.789 101.799 123.698  1.00  0.00           C  
ATOM   3747  C   TYR A 243      27.924 100.485 123.508  1.00  0.00           C  
ATOM   3748  O   TYR A 243      28.123  99.846 122.452  1.00  0.00           O  
ATOM   3749  CB  TYR A 243      28.168 102.981 122.909  1.00  0.00           C  
ATOM   3750  CG  TYR A 243      26.808 103.448 123.524  1.00  0.00           C  
ATOM   3751  CD1 TYR A 243      26.938 104.383 124.531  1.00  0.00           C  
ATOM   3752  CD2 TYR A 243      25.625 102.829 123.270  1.00  0.00           C  
ATOM   3753  CE1 TYR A 243      25.818 104.938 125.121  1.00  0.00           C  
ATOM   3754  CE2 TYR A 243      24.511 103.377 123.875  1.00  0.00           C  
ATOM   3755  CZ  TYR A 243      24.537 104.476 124.700  1.00  0.00           C  
ATOM   3756  OH  TYR A 243      23.414 105.024 125.045  1.00  0.00           O  
ATOM   3757  H   TYR A 243      30.283 101.717 122.317  1.00  0.00           H  
ATOM   3758  HA  TYR A 243      28.627 101.991 124.758  1.00  0.00           H  
ATOM   3759  HB2 TYR A 243      28.942 103.747 122.898  1.00  0.00           H  
ATOM   3760  HB3 TYR A 243      28.122 102.614 121.883  1.00  0.00           H  
ATOM   3761  HD1 TYR A 243      27.912 104.722 124.850  1.00  0.00           H  
ATOM   3762  HD2 TYR A 243      25.471 101.963 122.643  1.00  0.00           H  
ATOM   3763  HE1 TYR A 243      25.932 105.749 125.826  1.00  0.00           H  
ATOM   3764  HE2 TYR A 243      23.563 102.937 123.599  1.00  0.00           H  
ATOM   3765  HH  TYR A 243      23.537 105.971 125.151  1.00  0.00           H  
ATOM   3766  N   PRO A 244      26.988 100.088 124.352  1.00  0.00           N  
ATOM   3767  CA  PRO A 244      26.232  98.826 124.226  1.00  0.00           C  
ATOM   3768  C   PRO A 244      25.071  98.854 123.274  1.00  0.00           C  
ATOM   3769  O   PRO A 244      23.938  98.551 123.598  1.00  0.00           O  
ATOM   3770  CB  PRO A 244      25.946  98.517 125.743  1.00  0.00           C  
ATOM   3771  CG  PRO A 244      25.699  99.868 126.289  1.00  0.00           C  
ATOM   3772  CD  PRO A 244      26.853 100.633 125.665  1.00  0.00           C  
ATOM   3773  HA  PRO A 244      26.864  97.972 123.982  1.00  0.00           H  
ATOM   3774  HB2 PRO A 244      25.136  97.817 125.946  1.00  0.00           H  
ATOM   3775  HB3 PRO A 244      26.853  98.154 126.228  1.00  0.00           H  
ATOM   3776  HG2 PRO A 244      24.681 100.189 126.069  1.00  0.00           H  
ATOM   3777  HG3 PRO A 244      25.851  99.722 127.359  1.00  0.00           H  
ATOM   3778  HD2 PRO A 244      26.529 101.674 125.659  1.00  0.00           H  
ATOM   3779  HD3 PRO A 244      27.773 100.539 126.242  1.00  0.00           H  
ATOM   3780  N   HIE A 245      25.371  99.106 121.985  1.00  0.00           N  
ATOM   3781  CA  HIE A 245      24.412  98.672 120.979  1.00  0.00           C  
ATOM   3782  C   HIE A 245      24.275  97.166 121.049  1.00  0.00           C  
ATOM   3783  O   HIE A 245      25.304  96.460 120.920  1.00  0.00           O  
ATOM   3784  CB  HIE A 245      24.919  99.137 119.585  1.00  0.00           C  
ATOM   3785  CG  HIE A 245      25.182 100.661 119.537  1.00  0.00           C  
ATOM   3786  CD2 HIE A 245      24.364 101.751 119.930  1.00  0.00           C  
ATOM   3787  ND1 HIE A 245      26.310 101.241 118.976  1.00  0.00           N  
ATOM   3788  CE1 HIE A 245      26.110 102.598 119.011  1.00  0.00           C  
ATOM   3789  NE2 HIE A 245      25.003 102.913 119.641  1.00  0.00           N  
ATOM   3790  H   HIE A 245      26.299  99.408 121.723  1.00  0.00           H  
ATOM   3791  HA  HIE A 245      23.448  99.125 121.209  1.00  0.00           H  
ATOM   3792  HB2 HIE A 245      25.883  98.650 119.440  1.00  0.00           H  
ATOM   3793  HB3 HIE A 245      24.207  98.824 118.821  1.00  0.00           H  
ATOM   3794  HD2 HIE A 245      23.432 101.618 120.458  1.00  0.00           H  
ATOM   3795  HE1 HIE A 245      26.722 103.377 118.581  1.00  0.00           H  
ATOM   3796  HE2 HIE A 245      24.693 103.823 119.950  1.00  0.00           H  
ATOM   3797  N   CYS A 246      23.071  96.693 121.217  1.00  0.00           N  
ATOM   3798  CA  CYS A 246      22.656  95.295 121.235  1.00  0.00           C  
ATOM   3799  C   CYS A 246      21.163  95.042 120.809  1.00  0.00           C  
ATOM   3800  O   CYS A 246      20.343  95.995 120.766  1.00  0.00           O  
ATOM   3801  CB  CYS A 246      23.127  94.545 122.502  1.00  0.00           C  
ATOM   3802  SG  CYS A 246      23.571  92.848 122.107  1.00  0.00           S  
ATOM   3803  H   CYS A 246      22.297  97.336 121.303  1.00  0.00           H  
ATOM   3804  HA  CYS A 246      23.163  94.846 120.382  1.00  0.00           H  
ATOM   3805  HB2 CYS A 246      23.982  94.962 123.034  1.00  0.00           H  
ATOM   3806  HB3 CYS A 246      22.254  94.564 123.157  1.00  0.00           H  
ATOM   3807  HG  CYS A 246      24.610  93.128 121.316  1.00  0.00           H  
ATOM   3808  N   LEU A 247      20.915  93.781 120.529  1.00  0.00           N  
ATOM   3809  CA  LEU A 247      19.876  93.315 119.665  1.00  0.00           C  
ATOM   3810  C   LEU A 247      18.508  93.980 119.741  1.00  0.00           C  
ATOM   3811  O   LEU A 247      18.060  94.408 118.679  1.00  0.00           O  
ATOM   3812  CB  LEU A 247      19.783  91.753 119.795  1.00  0.00           C  
ATOM   3813  CG  LEU A 247      18.848  91.090 118.893  1.00  0.00           C  
ATOM   3814  CD1 LEU A 247      19.194  91.226 117.422  1.00  0.00           C  
ATOM   3815  CD2 LEU A 247      18.742  89.576 119.306  1.00  0.00           C  
ATOM   3816  H   LEU A 247      21.634  93.108 120.752  1.00  0.00           H  
ATOM   3817  HA  LEU A 247      20.279  93.575 118.686  1.00  0.00           H  
ATOM   3818  HB2 LEU A 247      20.750  91.260 119.699  1.00  0.00           H  
ATOM   3819  HB3 LEU A 247      19.544  91.571 120.843  1.00  0.00           H  
ATOM   3820  HG  LEU A 247      17.906  91.615 119.055  1.00  0.00           H  
ATOM   3821 HD11 LEU A 247      18.650  90.567 116.747  1.00  0.00           H  
ATOM   3822 HD12 LEU A 247      18.969  92.263 117.172  1.00  0.00           H  
ATOM   3823 HD13 LEU A 247      20.225  91.019 117.134  1.00  0.00           H  
ATOM   3824 HD21 LEU A 247      18.791  89.446 120.387  1.00  0.00           H  
ATOM   3825 HD22 LEU A 247      17.764  89.252 118.950  1.00  0.00           H  
ATOM   3826 HD23 LEU A 247      19.495  89.015 118.752  1.00  0.00           H  
ATOM   3827  N   ALA A 248      17.840  93.959 120.888  1.00  0.00           N  
ATOM   3828  CA  ALA A 248      16.431  94.453 120.950  1.00  0.00           C  
ATOM   3829  C   ALA A 248      16.395  95.965 120.687  1.00  0.00           C  
ATOM   3830  O   ALA A 248      15.419  96.415 120.152  1.00  0.00           O  
ATOM   3831  CB  ALA A 248      15.808  94.074 122.325  1.00  0.00           C  
ATOM   3832  H   ALA A 248      18.296  93.516 121.673  1.00  0.00           H  
ATOM   3833  HA  ALA A 248      15.773  93.976 120.224  1.00  0.00           H  
ATOM   3834  HB1 ALA A 248      15.702  92.991 122.374  1.00  0.00           H  
ATOM   3835  HB2 ALA A 248      16.397  94.302 123.214  1.00  0.00           H  
ATOM   3836  HB3 ALA A 248      14.799  94.478 122.405  1.00  0.00           H  
ATOM   3837  N   SER A 249      17.341  96.788 121.066  1.00  0.00           N  
ATOM   3838  CA  SER A 249      17.446  98.220 120.771  1.00  0.00           C  
ATOM   3839  C   SER A 249      17.932  98.493 119.337  1.00  0.00           C  
ATOM   3840  O   SER A 249      17.357  99.323 118.617  1.00  0.00           O  
ATOM   3841  CB  SER A 249      18.299  98.980 121.749  1.00  0.00           C  
ATOM   3842  OG  SER A 249      18.340 100.362 121.422  1.00  0.00           O  
ATOM   3843  H   SER A 249      18.074  96.453 121.674  1.00  0.00           H  
ATOM   3844  HA  SER A 249      16.427  98.602 120.809  1.00  0.00           H  
ATOM   3845  HB2 SER A 249      17.965  98.937 122.785  1.00  0.00           H  
ATOM   3846  HB3 SER A 249      19.327  98.650 121.901  1.00  0.00           H  
ATOM   3847  HG  SER A 249      18.490 100.881 122.215  1.00  0.00           H  
ATOM   3848  N   PHE A 250      18.806  97.723 118.816  1.00  0.00           N  
ATOM   3849  CA  PHE A 250      19.479  98.045 117.470  1.00  0.00           C  
ATOM   3850  C   PHE A 250      18.573  97.502 116.325  1.00  0.00           C  
ATOM   3851  O   PHE A 250      18.636  98.088 115.189  1.00  0.00           O  
ATOM   3852  CB  PHE A 250      20.870  97.448 117.491  1.00  0.00           C  
ATOM   3853  CG  PHE A 250      21.750  97.807 116.357  1.00  0.00           C  
ATOM   3854  CD1 PHE A 250      21.654  97.048 115.145  1.00  0.00           C  
ATOM   3855  CD2 PHE A 250      22.670  98.864 116.452  1.00  0.00           C  
ATOM   3856  CE1 PHE A 250      22.454  97.442 114.043  1.00  0.00           C  
ATOM   3857  CE2 PHE A 250      23.360  99.300 115.328  1.00  0.00           C  
ATOM   3858  CZ  PHE A 250      23.219  98.564 114.176  1.00  0.00           C  
ATOM   3859  H   PHE A 250      19.260  96.910 119.207  1.00  0.00           H  
ATOM   3860  HA  PHE A 250      19.431  99.130 117.390  1.00  0.00           H  
ATOM   3861  HB2 PHE A 250      21.356  97.896 118.358  1.00  0.00           H  
ATOM   3862  HB3 PHE A 250      20.937  96.360 117.528  1.00  0.00           H  
ATOM   3863  HD1 PHE A 250      20.971  96.236 114.946  1.00  0.00           H  
ATOM   3864  HD2 PHE A 250      22.809  99.511 117.305  1.00  0.00           H  
ATOM   3865  HE1 PHE A 250      22.317  96.945 113.094  1.00  0.00           H  
ATOM   3866  HE2 PHE A 250      23.820 100.276 115.278  1.00  0.00           H  
ATOM   3867  HZ  PHE A 250      23.760  98.786 113.268  1.00  0.00           H  
ATOM   3868  N   THR A 251      17.713  96.481 116.601  1.00  0.00           N  
ATOM   3869  CA  THR A 251      16.658  96.137 115.585  1.00  0.00           C  
ATOM   3870  C   THR A 251      15.749  97.337 115.322  1.00  0.00           C  
ATOM   3871  O   THR A 251      15.464  97.637 114.206  1.00  0.00           O  
ATOM   3872  CB  THR A 251      15.847  95.027 116.162  1.00  0.00           C  
ATOM   3873  CG2 THR A 251      14.738  94.520 115.274  1.00  0.00           C  
ATOM   3874  OG1 THR A 251      16.688  93.930 116.454  1.00  0.00           O  
ATOM   3875  H   THR A 251      17.771  96.105 117.537  1.00  0.00           H  
ATOM   3876  HA  THR A 251      17.078  95.891 114.609  1.00  0.00           H  
ATOM   3877  HB  THR A 251      15.427  95.345 117.116  1.00  0.00           H  
ATOM   3878  HG1 THR A 251      17.172  94.130 117.260  1.00  0.00           H  
ATOM   3879 HG21 THR A 251      15.139  94.148 114.331  1.00  0.00           H  
ATOM   3880 HG22 THR A 251      14.228  93.711 115.796  1.00  0.00           H  
ATOM   3881 HG23 THR A 251      13.984  95.290 115.110  1.00  0.00           H  
ATOM   3882  N   GLU A 252      15.335  98.069 116.350  1.00  0.00           N  
ATOM   3883  CA  GLU A 252      14.410  99.247 116.136  1.00  0.00           C  
ATOM   3884  C   GLU A 252      15.105 100.425 115.475  1.00  0.00           C  
ATOM   3885  O   GLU A 252      14.690 101.049 114.539  1.00  0.00           O  
ATOM   3886  CB  GLU A 252      13.800  99.651 117.482  1.00  0.00           C  
ATOM   3887  CG  GLU A 252      13.168  98.547 118.375  1.00  0.00           C  
ATOM   3888  CD  GLU A 252      11.840  98.962 118.974  1.00  0.00           C  
ATOM   3889  OE1 GLU A 252      10.882  98.286 118.657  1.00  0.00           O  
ATOM   3890  OE2 GLU A 252      11.776  99.917 119.789  1.00  0.00           O1-
ATOM   3891  H   GLU A 252      15.658  97.861 117.284  1.00  0.00           H  
ATOM   3892  HA  GLU A 252      13.579  98.996 115.477  1.00  0.00           H  
ATOM   3893  HB2 GLU A 252      14.595 100.156 118.029  1.00  0.00           H  
ATOM   3894  HB3 GLU A 252      13.116 100.472 117.265  1.00  0.00           H  
ATOM   3895  HG2 GLU A 252      13.017  97.645 117.783  1.00  0.00           H  
ATOM   3896  HG3 GLU A 252      13.951  98.243 119.071  1.00  0.00           H  
ATOM   3897  N   LEU A 253      16.366 100.649 115.886  1.00  0.00           N  
ATOM   3898  CA  LEU A 253      17.257 101.768 115.513  1.00  0.00           C  
ATOM   3899  C   LEU A 253      17.838 101.611 114.059  1.00  0.00           C  
ATOM   3900  O   LEU A 253      18.072 102.650 113.430  1.00  0.00           O  
ATOM   3901  CB  LEU A 253      18.198 102.006 116.721  1.00  0.00           C  
ATOM   3902  CG  LEU A 253      19.567 102.589 116.426  1.00  0.00           C  
ATOM   3903  CD1 LEU A 253      19.908 103.513 117.599  1.00  0.00           C  
ATOM   3904  CD2 LEU A 253      20.688 101.570 116.197  1.00  0.00           C  
ATOM   3905  H   LEU A 253      16.652 100.065 116.659  1.00  0.00           H  
ATOM   3906  HA  LEU A 253      16.691 102.699 115.541  1.00  0.00           H  
ATOM   3907  HB2 LEU A 253      17.697 102.534 117.532  1.00  0.00           H  
ATOM   3908  HB3 LEU A 253      18.389 101.020 117.146  1.00  0.00           H  
ATOM   3909  HG  LEU A 253      19.496 103.179 115.512  1.00  0.00           H  
ATOM   3910 HD11 LEU A 253      20.929 103.896 117.623  1.00  0.00           H  
ATOM   3911 HD12 LEU A 253      19.298 104.403 117.442  1.00  0.00           H  
ATOM   3912 HD13 LEU A 253      19.685 103.074 118.571  1.00  0.00           H  
ATOM   3913 HD21 LEU A 253      21.624 102.119 116.096  1.00  0.00           H  
ATOM   3914 HD22 LEU A 253      20.875 100.997 117.105  1.00  0.00           H  
ATOM   3915 HD23 LEU A 253      20.664 100.960 115.294  1.00  0.00           H  
ATOM   3916  N   VAL A 254      18.066 100.394 113.472  1.00  0.00           N  
ATOM   3917  CA  VAL A 254      18.697 100.191 112.096  1.00  0.00           C  
ATOM   3918  C   VAL A 254      17.632 100.238 110.994  1.00  0.00           C  
ATOM   3919  O   VAL A 254      17.864 100.878 109.924  1.00  0.00           O  
ATOM   3920  CB  VAL A 254      19.632  98.923 112.010  1.00  0.00           C  
ATOM   3921  CG1 VAL A 254      18.951  97.543 112.105  1.00  0.00           C  
ATOM   3922  CG2 VAL A 254      20.497  98.882 110.703  1.00  0.00           C  
ATOM   3923  H   VAL A 254      17.894  99.588 114.057  1.00  0.00           H  
ATOM   3924  HA  VAL A 254      19.295 101.072 111.862  1.00  0.00           H  
ATOM   3925  HB  VAL A 254      20.251  98.904 112.907  1.00  0.00           H  
ATOM   3926 HG11 VAL A 254      18.612  97.254 111.110  1.00  0.00           H  
ATOM   3927 HG12 VAL A 254      19.767  96.895 112.424  1.00  0.00           H  
ATOM   3928 HG13 VAL A 254      18.090  97.414 112.763  1.00  0.00           H  
ATOM   3929 HG21 VAL A 254      19.853  98.909 109.825  1.00  0.00           H  
ATOM   3930 HG22 VAL A 254      21.032  99.831 110.733  1.00  0.00           H  
ATOM   3931 HG23 VAL A 254      21.196  98.045 110.662  1.00  0.00           H  
ATOM   3932  N   GLN A 255      16.424  99.736 111.289  1.00  0.00           N  
ATOM   3933  CA  GLN A 255      15.228  99.869 110.380  1.00  0.00           C  
ATOM   3934  C   GLN A 255      14.675 101.296 110.353  1.00  0.00           C  
ATOM   3935  O   GLN A 255      14.325 101.824 109.319  1.00  0.00           O  
ATOM   3936  CB  GLN A 255      14.159  98.860 110.662  1.00  0.00           C  
ATOM   3937  CG  GLN A 255      14.594  97.376 110.707  1.00  0.00           C  
ATOM   3938  CD  GLN A 255      13.518  96.516 111.222  1.00  0.00           C  
ATOM   3939  NE2 GLN A 255      13.740  95.862 112.328  1.00  0.00           N  
ATOM   3940  OE1 GLN A 255      12.483  96.310 110.589  1.00  0.00           O  
ATOM   3941  H   GLN A 255      16.366  99.164 112.119  1.00  0.00           H  
ATOM   3942  HA  GLN A 255      15.520  99.614 109.361  1.00  0.00           H  
ATOM   3943  HB2 GLN A 255      13.695  99.204 111.587  1.00  0.00           H  
ATOM   3944  HB3 GLN A 255      13.436  99.020 109.863  1.00  0.00           H  
ATOM   3945  HG2 GLN A 255      14.978  96.960 109.775  1.00  0.00           H  
ATOM   3946  HG3 GLN A 255      15.425  97.390 111.413  1.00  0.00           H  
ATOM   3947 HE21 GLN A 255      13.008  95.304 112.743  1.00  0.00           H  
ATOM   3948 HE22 GLN A 255      14.531  96.103 112.910  1.00  0.00           H  
ATOM   3949  N   GLU A 256      14.623 101.912 111.565  1.00  0.00           N  
ATOM   3950  CA  GLU A 256      14.370 103.326 111.685  1.00  0.00           C  
ATOM   3951  C   GLU A 256      15.086 104.244 110.666  1.00  0.00           C  
ATOM   3952  O   GLU A 256      14.472 105.150 110.090  1.00  0.00           O  
ATOM   3953  CB  GLU A 256      14.658 103.723 113.090  1.00  0.00           C  
ATOM   3954  CG  GLU A 256      14.779 105.219 113.305  1.00  0.00           C  
ATOM   3955  CD  GLU A 256      15.032 105.644 114.765  1.00  0.00           C  
ATOM   3956  OE1 GLU A 256      14.238 106.380 115.316  1.00  0.00           O  
ATOM   3957  OE2 GLU A 256      16.103 105.292 115.311  1.00  0.00           O1-
ATOM   3958  H   GLU A 256      15.162 101.532 112.330  1.00  0.00           H  
ATOM   3959  HA  GLU A 256      13.304 103.473 111.513  1.00  0.00           H  
ATOM   3960  HB2 GLU A 256      13.887 103.347 113.763  1.00  0.00           H  
ATOM   3961  HB3 GLU A 256      15.560 103.199 113.413  1.00  0.00           H  
ATOM   3962  HG2 GLU A 256      15.655 105.584 112.768  1.00  0.00           H  
ATOM   3963  HG3 GLU A 256      13.935 105.708 112.818  1.00  0.00           H  
ATOM   3964  N   ALA A 257      16.381 104.084 110.451  1.00  0.00           N  
ATOM   3965  CA  ALA A 257      17.312 104.807 109.640  1.00  0.00           C  
ATOM   3966  C   ALA A 257      16.962 104.781 108.153  1.00  0.00           C  
ATOM   3967  O   ALA A 257      17.282 105.679 107.322  1.00  0.00           O  
ATOM   3968  CB  ALA A 257      18.714 104.226 109.758  1.00  0.00           C  
ATOM   3969  H   ALA A 257      16.884 103.290 110.821  1.00  0.00           H  
ATOM   3970  HA  ALA A 257      17.351 105.839 109.986  1.00  0.00           H  
ATOM   3971  HB1 ALA A 257      19.430 104.906 109.295  1.00  0.00           H  
ATOM   3972  HB2 ALA A 257      18.962 104.096 110.811  1.00  0.00           H  
ATOM   3973  HB3 ALA A 257      18.779 103.239 109.300  1.00  0.00           H  
ATOM   3974  N   PHE A 258      16.342 103.665 107.724  1.00  0.00           N  
ATOM   3975  CA  PHE A 258      15.743 103.503 106.405  1.00  0.00           C  
ATOM   3976  C   PHE A 258      14.213 103.990 106.425  1.00  0.00           C  
ATOM   3977  O   PHE A 258      13.460 103.462 105.586  1.00  0.00           O  
ATOM   3978  CB  PHE A 258      15.974 102.039 105.985  1.00  0.00           C  
ATOM   3979  CG  PHE A 258      17.394 101.595 105.537  1.00  0.00           C  
ATOM   3980  CD1 PHE A 258      17.773 101.494 104.221  1.00  0.00           C  
ATOM   3981  CD2 PHE A 258      18.237 101.210 106.527  1.00  0.00           C  
ATOM   3982  CE1 PHE A 258      19.087 101.202 103.869  1.00  0.00           C  
ATOM   3983  CE2 PHE A 258      19.546 100.961 106.209  1.00  0.00           C  
ATOM   3984  CZ  PHE A 258      19.995 100.979 104.869  1.00  0.00           C  
ATOM   3985  H   PHE A 258      16.280 102.869 108.341  1.00  0.00           H  
ATOM   3986  HA  PHE A 258      16.209 104.146 105.659  1.00  0.00           H  
ATOM   3987  HB2 PHE A 258      15.705 101.504 106.896  1.00  0.00           H  
ATOM   3988  HB3 PHE A 258      15.217 101.719 105.269  1.00  0.00           H  
ATOM   3989  HD1 PHE A 258      17.132 101.813 103.411  1.00  0.00           H  
ATOM   3990  HD2 PHE A 258      17.905 101.141 107.551  1.00  0.00           H  
ATOM   3991  HE1 PHE A 258      19.472 101.262 102.862  1.00  0.00           H  
ATOM   3992  HE2 PHE A 258      20.312 100.801 106.953  1.00  0.00           H  
ATOM   3993  HZ  PHE A 258      21.018 100.918 104.524  1.00  0.00           H  
ATOM   3994  N   GLY A 259      13.672 104.793 107.349  1.00  0.00           N  
ATOM   3995  CA  GLY A 259      12.196 105.090 107.455  1.00  0.00           C  
ATOM   3996  C   GLY A 259      11.239 103.967 107.761  1.00  0.00           C  
ATOM   3997  O   GLY A 259      10.007 104.117 107.796  1.00  0.00           O  
ATOM   3998  H   GLY A 259      14.354 105.234 107.949  1.00  0.00           H  
ATOM   3999  HA2 GLY A 259      12.085 105.841 108.238  1.00  0.00           H  
ATOM   4000  HA3 GLY A 259      11.934 105.687 106.582  1.00  0.00           H  
ATOM   4001  N   GLY A 260      11.812 102.865 108.056  1.00  0.00           N  
ATOM   4002  CA  GLY A 260      11.270 101.542 108.128  1.00  0.00           C  
ATOM   4003  C   GLY A 260      11.102 100.920 106.725  1.00  0.00           C  
ATOM   4004  O   GLY A 260      10.447  99.896 106.651  1.00  0.00           O  
ATOM   4005  H   GLY A 260      12.817 102.903 107.965  1.00  0.00           H  
ATOM   4006  HA2 GLY A 260      11.930 100.950 108.762  1.00  0.00           H  
ATOM   4007  HA3 GLY A 260      10.268 101.548 108.557  1.00  0.00           H  
ATOM   4008  N   ARG A 261      11.594 101.547 105.629  1.00  0.00           N  
ATOM   4009  CA  ARG A 261      11.354 101.106 104.262  1.00  0.00           C  
ATOM   4010  C   ARG A 261      12.381 100.128 103.717  1.00  0.00           C  
ATOM   4011  O   ARG A 261      13.074 100.282 102.744  1.00  0.00           O  
ATOM   4012  CB  ARG A 261      11.236 102.310 103.289  1.00  0.00           C  
ATOM   4013  CG  ARG A 261      10.098 103.320 103.710  1.00  0.00           C  
ATOM   4014  CD  ARG A 261       8.706 102.760 104.033  1.00  0.00           C  
ATOM   4015  NE  ARG A 261       8.035 102.057 102.982  1.00  0.00           N  
ATOM   4016  CZ  ARG A 261       6.831 101.424 102.911  1.00  0.00           C  
ATOM   4017  NH1 ARG A 261       6.405 100.968 101.788  1.00  0.00           N1+
ATOM   4018  NH2 ARG A 261       6.017 101.382 103.922  1.00  0.00           N  
ATOM   4019  H   ARG A 261      11.939 102.488 105.753  1.00  0.00           H  
ATOM   4020  HA  ARG A 261      10.383 100.611 104.248  1.00  0.00           H  
ATOM   4021  HB2 ARG A 261      12.148 102.907 103.322  1.00  0.00           H  
ATOM   4022  HB3 ARG A 261      11.264 101.961 102.256  1.00  0.00           H  
ATOM   4023  HG2 ARG A 261      10.432 103.904 104.567  1.00  0.00           H  
ATOM   4024  HG3 ARG A 261      10.059 103.974 102.839  1.00  0.00           H  
ATOM   4025  HD2 ARG A 261       8.775 102.062 104.867  1.00  0.00           H  
ATOM   4026  HD3 ARG A 261       8.108 103.624 104.317  1.00  0.00           H  
ATOM   4027  HE  ARG A 261       8.415 102.119 102.048  1.00  0.00           H  
ATOM   4028 HH11 ARG A 261       7.024 101.192 101.022  1.00  0.00           H  
ATOM   4029 HH12 ARG A 261       5.460 100.632 101.671  1.00  0.00           H  
ATOM   4030 HH21 ARG A 261       6.444 101.663 104.793  1.00  0.00           H  
ATOM   4031 HH22 ARG A 261       5.341 100.634 103.878  1.00  0.00           H  
ATOM   4032  N   CYS A 262      12.522  99.040 104.503  1.00  0.00           N  
ATOM   4033  CA  CYS A 262      13.496  98.030 104.348  1.00  0.00           C  
ATOM   4034  C   CYS A 262      13.065  96.620 104.735  1.00  0.00           C  
ATOM   4035  O   CYS A 262      12.447  96.357 105.802  1.00  0.00           O  
ATOM   4036  CB  CYS A 262      14.644  98.508 105.211  1.00  0.00           C  
ATOM   4037  SG  CYS A 262      14.090  98.564 106.959  1.00  0.00           S  
ATOM   4038  H   CYS A 262      11.825  98.834 105.205  1.00  0.00           H  
ATOM   4039  HA  CYS A 262      13.834  97.892 103.320  1.00  0.00           H  
ATOM   4040  HB2 CYS A 262      15.470  97.806 105.099  1.00  0.00           H  
ATOM   4041  HB3 CYS A 262      14.948  99.503 104.888  1.00  0.00           H  
ATOM   4042  HG  CYS A 262      13.121  97.645 106.948  1.00  0.00           H  
ATOM   4043  N   GLN A 263      13.343  95.588 103.862  1.00  0.00           N  
ATOM   4044  CA  GLN A 263      13.269  94.182 104.134  1.00  0.00           C  
ATOM   4045  C   GLN A 263      14.458  93.921 105.017  1.00  0.00           C  
ATOM   4046  O   GLN A 263      15.554  94.087 104.531  1.00  0.00           O  
ATOM   4047  CB  GLN A 263      13.355  93.446 102.743  1.00  0.00           C  
ATOM   4048  CG  GLN A 263      13.542  91.911 102.857  1.00  0.00           C  
ATOM   4049  CD  GLN A 263      13.819  91.260 101.496  1.00  0.00           C  
ATOM   4050  NE2 GLN A 263      14.504  90.145 101.479  1.00  0.00           N  
ATOM   4051  OE1 GLN A 263      13.331  91.684 100.445  1.00  0.00           O  
ATOM   4052  H   GLN A 263      13.941  95.839 103.089  1.00  0.00           H  
ATOM   4053  HA  GLN A 263      12.330  93.842 104.569  1.00  0.00           H  
ATOM   4054  HB2 GLN A 263      12.458  93.638 102.156  1.00  0.00           H  
ATOM   4055  HB3 GLN A 263      14.144  93.869 102.122  1.00  0.00           H  
ATOM   4056  HG2 GLN A 263      14.311  91.582 103.557  1.00  0.00           H  
ATOM   4057  HG3 GLN A 263      12.557  91.605 103.208  1.00  0.00           H  
ATOM   4058 HE21 GLN A 263      14.486  89.658 100.595  1.00  0.00           H  
ATOM   4059 HE22 GLN A 263      15.140  89.852 102.207  1.00  0.00           H  
ATOM   4060  N   HID A 264      14.265  93.408 106.245  1.00  0.00           N  
ATOM   4061  CA  HID A 264      15.354  93.348 107.238  1.00  0.00           C  
ATOM   4062  C   HID A 264      15.309  91.955 107.926  1.00  0.00           C  
ATOM   4063  O   HID A 264      14.221  91.397 108.337  1.00  0.00           O  
ATOM   4064  CB  HID A 264      15.104  94.296 108.340  1.00  0.00           C  
ATOM   4065  CG  HID A 264      15.842  94.079 109.603  1.00  0.00           C  
ATOM   4066  CD2 HID A 264      16.849  94.857 110.074  1.00  0.00           C  
ATOM   4067  ND1 HID A 264      15.644  93.122 110.613  1.00  0.00           N  
ATOM   4068  CE1 HID A 264      16.602  93.296 111.567  1.00  0.00           C  
ATOM   4069  NE2 HID A 264      17.343  94.378 111.269  1.00  0.00           N  
ATOM   4070  H   HID A 264      13.340  93.065 106.465  1.00  0.00           H  
ATOM   4071  HA  HID A 264      16.329  93.594 106.815  1.00  0.00           H  
ATOM   4072  HB2 HID A 264      15.436  95.234 107.896  1.00  0.00           H  
ATOM   4073  HB3 HID A 264      14.038  94.402 108.540  1.00  0.00           H  
ATOM   4074  HD1 HID A 264      14.924  92.415 110.643  1.00  0.00           H  
ATOM   4075  HD2 HID A 264      17.392  95.640 109.567  1.00  0.00           H  
ATOM   4076  HE1 HID A 264      16.676  92.739 112.488  1.00  0.00           H  
ATOM   4077  N   SER A 265      16.511  91.455 108.164  1.00  0.00           N  
ATOM   4078  CA  SER A 265      16.692  90.219 108.879  1.00  0.00           C  
ATOM   4079  C   SER A 265      17.954  90.337 109.811  1.00  0.00           C  
ATOM   4080  O   SER A 265      18.673  91.383 109.786  1.00  0.00           O  
ATOM   4081  CB  SER A 265      16.773  88.975 107.934  1.00  0.00           C  
ATOM   4082  OG  SER A 265      17.768  89.011 106.935  1.00  0.00           O  
ATOM   4083  H   SER A 265      17.331  91.981 107.900  1.00  0.00           H  
ATOM   4084  HA  SER A 265      15.819  90.054 109.510  1.00  0.00           H  
ATOM   4085  HB2 SER A 265      16.936  88.021 108.436  1.00  0.00           H  
ATOM   4086  HB3 SER A 265      15.814  88.925 107.419  1.00  0.00           H  
ATOM   4087  HG  SER A 265      18.156  88.133 106.955  1.00  0.00           H  
ATOM   4088  N   VAL A 266      18.214  89.331 110.587  1.00  0.00           N  
ATOM   4089  CA  VAL A 266      19.241  89.351 111.648  1.00  0.00           C  
ATOM   4090  C   VAL A 266      19.785  87.951 112.085  1.00  0.00           C  
ATOM   4091  O   VAL A 266      18.936  87.010 112.221  1.00  0.00           O  
ATOM   4092  CB  VAL A 266      18.817  90.111 112.857  1.00  0.00           C  
ATOM   4093  CG1 VAL A 266      17.620  89.524 113.650  1.00  0.00           C  
ATOM   4094  CG2 VAL A 266      19.994  90.478 113.804  1.00  0.00           C  
ATOM   4095  H   VAL A 266      17.565  88.560 110.657  1.00  0.00           H  
ATOM   4096  HA  VAL A 266      20.044  89.875 111.130  1.00  0.00           H  
ATOM   4097  HB  VAL A 266      18.402  91.061 112.520  1.00  0.00           H  
ATOM   4098 HG11 VAL A 266      16.831  88.998 113.112  1.00  0.00           H  
ATOM   4099 HG12 VAL A 266      17.893  88.841 114.454  1.00  0.00           H  
ATOM   4100 HG13 VAL A 266      17.171  90.363 114.180  1.00  0.00           H  
ATOM   4101 HG21 VAL A 266      19.652  90.961 114.720  1.00  0.00           H  
ATOM   4102 HG22 VAL A 266      20.612  89.592 113.946  1.00  0.00           H  
ATOM   4103 HG23 VAL A 266      20.618  91.260 113.373  1.00  0.00           H  
ATOM   4104  N   LEU A 267      21.091  87.791 112.334  1.00  0.00           N  
ATOM   4105  CA  LEU A 267      21.727  86.500 112.514  1.00  0.00           C  
ATOM   4106  C   LEU A 267      22.679  86.583 113.757  1.00  0.00           C  
ATOM   4107  O   LEU A 267      22.835  87.701 114.231  1.00  0.00           O  
ATOM   4108  CB  LEU A 267      22.619  86.215 111.262  1.00  0.00           C  
ATOM   4109  CG  LEU A 267      21.811  86.137 109.909  1.00  0.00           C  
ATOM   4110  CD1 LEU A 267      22.828  86.327 108.816  1.00  0.00           C  
ATOM   4111  CD2 LEU A 267      21.023  84.860 109.711  1.00  0.00           C  
ATOM   4112  H   LEU A 267      21.663  88.624 112.338  1.00  0.00           H  
ATOM   4113  HA  LEU A 267      21.023  85.674 112.616  1.00  0.00           H  
ATOM   4114  HB2 LEU A 267      23.317  87.049 111.198  1.00  0.00           H  
ATOM   4115  HB3 LEU A 267      23.226  85.333 111.468  1.00  0.00           H  
ATOM   4116  HG  LEU A 267      21.103  86.966 109.903  1.00  0.00           H  
ATOM   4117 HD11 LEU A 267      22.343  86.151 107.855  1.00  0.00           H  
ATOM   4118 HD12 LEU A 267      23.028  87.398 108.811  1.00  0.00           H  
ATOM   4119 HD13 LEU A 267      23.708  85.692 108.917  1.00  0.00           H  
ATOM   4120 HD21 LEU A 267      21.545  83.953 110.018  1.00  0.00           H  
ATOM   4121 HD22 LEU A 267      20.087  84.937 110.264  1.00  0.00           H  
ATOM   4122 HD23 LEU A 267      20.776  84.744 108.656  1.00  0.00           H  
ATOM   4123  N   GLY A 268      23.190  85.502 114.288  1.00  0.00           N  
ATOM   4124  CA  GLY A 268      24.313  85.312 115.211  1.00  0.00           C  
ATOM   4125  C   GLY A 268      25.688  85.537 114.448  1.00  0.00           C  
ATOM   4126  O   GLY A 268      25.711  86.400 113.536  1.00  0.00           O  
ATOM   4127  H   GLY A 268      22.990  84.631 113.817  1.00  0.00           H  
ATOM   4128  HA2 GLY A 268      24.249  86.010 116.046  1.00  0.00           H  
ATOM   4129  HA3 GLY A 268      24.306  84.305 115.627  1.00  0.00           H  
ATOM   4130  N   ASP A 269      26.741  84.755 114.816  1.00  0.00           N  
ATOM   4131  CA  ASP A 269      28.096  84.911 114.143  1.00  0.00           C  
ATOM   4132  C   ASP A 269      28.093  84.453 112.641  1.00  0.00           C  
ATOM   4133  O   ASP A 269      28.476  83.300 112.364  1.00  0.00           O  
ATOM   4134  CB  ASP A 269      29.188  84.317 114.990  1.00  0.00           C  
ATOM   4135  CG  ASP A 269      29.005  84.214 116.458  1.00  0.00           C  
ATOM   4136  OD1 ASP A 269      29.698  84.980 117.248  1.00  0.00           O  
ATOM   4137  OD2 ASP A 269      28.108  83.496 116.972  1.00  0.00           O1-
ATOM   4138  H   ASP A 269      26.693  84.077 115.563  1.00  0.00           H  
ATOM   4139  HA  ASP A 269      28.335  85.969 114.031  1.00  0.00           H  
ATOM   4140  HB2 ASP A 269      29.467  83.321 114.643  1.00  0.00           H  
ATOM   4141  HB3 ASP A 269      30.099  84.907 114.895  1.00  0.00           H  
ATOM   4142  N   PHE A 270      27.313  85.177 111.823  1.00  0.00           N  
ATOM   4143  CA  PHE A 270      26.812  84.881 110.446  1.00  0.00           C  
ATOM   4144  C   PHE A 270      25.956  83.601 110.308  1.00  0.00           C  
ATOM   4145  O   PHE A 270      25.310  83.511 109.250  1.00  0.00           O  
ATOM   4146  CB  PHE A 270      28.000  84.960 109.467  1.00  0.00           C  
ATOM   4147  CG  PHE A 270      28.792  86.236 109.411  1.00  0.00           C  
ATOM   4148  CD1 PHE A 270      29.947  86.396 110.102  1.00  0.00           C  
ATOM   4149  CD2 PHE A 270      28.340  87.214 108.543  1.00  0.00           C  
ATOM   4150  CE1 PHE A 270      30.668  87.579 110.031  1.00  0.00           C  
ATOM   4151  CE2 PHE A 270      29.049  88.430 108.432  1.00  0.00           C  
ATOM   4152  CZ  PHE A 270      30.201  88.638 109.194  1.00  0.00           C  
ATOM   4153  H   PHE A 270      27.058  86.084 112.187  1.00  0.00           H  
ATOM   4154  HA  PHE A 270      26.087  85.645 110.163  1.00  0.00           H  
ATOM   4155  HB2 PHE A 270      28.597  84.088 109.732  1.00  0.00           H  
ATOM   4156  HB3 PHE A 270      27.546  84.791 108.490  1.00  0.00           H  
ATOM   4157  HD1 PHE A 270      30.249  85.635 110.805  1.00  0.00           H  
ATOM   4158  HD2 PHE A 270      27.401  87.054 108.033  1.00  0.00           H  
ATOM   4159  HE1 PHE A 270      31.595  87.755 110.558  1.00  0.00           H  
ATOM   4160  HE2 PHE A 270      28.644  89.177 107.766  1.00  0.00           H  
ATOM   4161  HZ  PHE A 270      30.651  89.617 109.275  1.00  0.00           H  
ATOM   4162  N   LYS A 271      25.879  82.674 111.331  1.00  0.00           N  
ATOM   4163  CA  LYS A 271      24.929  81.583 111.415  1.00  0.00           C  
ATOM   4164  C   LYS A 271      23.597  82.056 112.075  1.00  0.00           C  
ATOM   4165  O   LYS A 271      23.682  82.932 112.929  1.00  0.00           O  
ATOM   4166  CB  LYS A 271      25.560  80.301 112.059  1.00  0.00           C  
ATOM   4167  CG  LYS A 271      26.566  79.671 111.120  1.00  0.00           C  
ATOM   4168  CD  LYS A 271      26.036  79.059 109.822  1.00  0.00           C  
ATOM   4169  CE  LYS A 271      27.069  78.276 109.057  1.00  0.00           C  
ATOM   4170  NZ  LYS A 271      26.681  77.825 107.657  1.00  0.00           N1+
ATOM   4171  H   LYS A 271      26.509  82.853 112.100  1.00  0.00           H  
ATOM   4172  HA  LYS A 271      24.687  81.305 110.389  1.00  0.00           H  
ATOM   4173  HB2 LYS A 271      26.036  80.631 112.982  1.00  0.00           H  
ATOM   4174  HB3 LYS A 271      24.811  79.539 112.273  1.00  0.00           H  
ATOM   4175  HG2 LYS A 271      27.388  80.307 110.793  1.00  0.00           H  
ATOM   4176  HG3 LYS A 271      26.852  78.768 111.658  1.00  0.00           H  
ATOM   4177  HD2 LYS A 271      25.287  78.337 110.144  1.00  0.00           H  
ATOM   4178  HD3 LYS A 271      25.682  79.820 109.126  1.00  0.00           H  
ATOM   4179  HE2 LYS A 271      27.967  78.892 109.002  1.00  0.00           H  
ATOM   4180  HE3 LYS A 271      27.263  77.417 109.700  1.00  0.00           H  
ATOM   4181  HZ1 LYS A 271      27.471  77.363 107.231  1.00  0.00           H  
ATOM   4182  HZ2 LYS A 271      25.938  77.146 107.583  1.00  0.00           H  
ATOM   4183  HZ3 LYS A 271      26.554  78.674 107.123  1.00  0.00           H  
ATOM   4184  N   PRO A 272      22.411  81.597 111.702  1.00  0.00           N  
ATOM   4185  CA  PRO A 272      21.127  82.116 112.265  1.00  0.00           C  
ATOM   4186  C   PRO A 272      21.026  82.063 113.772  1.00  0.00           C  
ATOM   4187  O   PRO A 272      21.550  81.160 114.443  1.00  0.00           O  
ATOM   4188  CB  PRO A 272      20.076  81.302 111.527  1.00  0.00           C  
ATOM   4189  CG  PRO A 272      20.761  80.113 110.846  1.00  0.00           C  
ATOM   4190  CD  PRO A 272      22.163  80.635 110.622  1.00  0.00           C  
ATOM   4191  HA  PRO A 272      21.114  83.139 111.887  1.00  0.00           H  
ATOM   4192  HB2 PRO A 272      19.408  80.855 112.264  1.00  0.00           H  
ATOM   4193  HB3 PRO A 272      19.518  81.938 110.840  1.00  0.00           H  
ATOM   4194  HG2 PRO A 272      20.809  79.242 111.499  1.00  0.00           H  
ATOM   4195  HG3 PRO A 272      20.145  79.714 110.040  1.00  0.00           H  
ATOM   4196  HD2 PRO A 272      22.767  79.737 110.751  1.00  0.00           H  
ATOM   4197  HD3 PRO A 272      22.334  81.079 109.642  1.00  0.00           H  
ATOM   4198  N   TYR A 273      20.233  82.933 114.400  1.00  0.00           N  
ATOM   4199  CA  TYR A 273      19.954  82.969 115.839  1.00  0.00           C  
ATOM   4200  C   TYR A 273      18.477  82.889 116.213  1.00  0.00           C  
ATOM   4201  O   TYR A 273      17.574  83.540 115.605  1.00  0.00           O  
ATOM   4202  CB  TYR A 273      20.548  84.248 116.412  1.00  0.00           C  
ATOM   4203  CG  TYR A 273      20.135  84.439 117.896  1.00  0.00           C  
ATOM   4204  CD1 TYR A 273      20.416  83.414 118.833  1.00  0.00           C  
ATOM   4205  CD2 TYR A 273      19.338  85.574 118.247  1.00  0.00           C  
ATOM   4206  CE1 TYR A 273      19.793  83.487 120.081  1.00  0.00           C  
ATOM   4207  CE2 TYR A 273      18.926  85.670 119.615  1.00  0.00           C  
ATOM   4208  CZ  TYR A 273      19.034  84.563 120.501  1.00  0.00           C  
ATOM   4209  OH  TYR A 273      18.454  84.628 121.712  1.00  0.00           O  
ATOM   4210  H   TYR A 273      19.823  83.683 113.862  1.00  0.00           H  
ATOM   4211  HA  TYR A 273      20.347  82.087 116.344  1.00  0.00           H  
ATOM   4212  HB2 TYR A 273      21.633  84.314 116.334  1.00  0.00           H  
ATOM   4213  HB3 TYR A 273      20.168  85.120 115.878  1.00  0.00           H  
ATOM   4214  HD1 TYR A 273      20.926  82.515 118.518  1.00  0.00           H  
ATOM   4215  HD2 TYR A 273      19.023  86.310 117.521  1.00  0.00           H  
ATOM   4216  HE1 TYR A 273      19.961  82.679 120.778  1.00  0.00           H  
ATOM   4217  HE2 TYR A 273      18.311  86.516 119.883  1.00  0.00           H  
ATOM   4218  HH  TYR A 273      18.044  85.488 121.838  1.00  0.00           H  
ATOM   4219  N   ARG A 274      18.118  81.977 117.123  1.00  0.00           N  
ATOM   4220  CA  ARG A 274      16.728  81.714 117.641  1.00  0.00           C  
ATOM   4221  C   ARG A 274      16.717  81.566 119.166  1.00  0.00           C  
ATOM   4222  O   ARG A 274      17.595  81.039 119.870  1.00  0.00           O  
ATOM   4223  CB  ARG A 274      16.123  80.449 116.976  1.00  0.00           C  
ATOM   4224  CG  ARG A 274      15.889  80.697 115.544  1.00  0.00           C  
ATOM   4225  CD  ARG A 274      15.006  79.561 114.925  1.00  0.00           C  
ATOM   4226  NE  ARG A 274      15.789  78.319 114.754  1.00  0.00           N  
ATOM   4227  CZ  ARG A 274      15.347  77.250 114.149  1.00  0.00           C  
ATOM   4228  NH1 ARG A 274      14.181  77.117 113.623  1.00  0.00           N1+
ATOM   4229  NH2 ARG A 274      16.121  76.277 113.809  1.00  0.00           N  
ATOM   4230  H   ARG A 274      18.862  81.460 117.572  1.00  0.00           H  
ATOM   4231  HA  ARG A 274      16.087  82.529 117.303  1.00  0.00           H  
ATOM   4232  HB2 ARG A 274      16.770  79.582 117.114  1.00  0.00           H  
ATOM   4233  HB3 ARG A 274      15.162  80.281 117.460  1.00  0.00           H  
ATOM   4234  HG2 ARG A 274      15.305  81.604 115.385  1.00  0.00           H  
ATOM   4235  HG3 ARG A 274      16.878  80.704 115.083  1.00  0.00           H  
ATOM   4236  HD2 ARG A 274      14.107  79.373 115.512  1.00  0.00           H  
ATOM   4237  HD3 ARG A 274      14.618  79.831 113.943  1.00  0.00           H  
ATOM   4238  HE  ARG A 274      16.773  78.277 114.980  1.00  0.00           H  
ATOM   4239 HH11 ARG A 274      13.606  77.931 113.783  1.00  0.00           H  
ATOM   4240 HH12 ARG A 274      13.821  76.306 113.139  1.00  0.00           H  
ATOM   4241 HH21 ARG A 274      17.064  76.203 114.161  1.00  0.00           H  
ATOM   4242 HH22 ARG A 274      15.730  75.449 113.384  1.00  0.00           H  
ATOM   4243  N   PRO A 275      15.673  82.095 119.873  1.00  0.00           N  
ATOM   4244  CA  PRO A 275      15.542  82.053 121.287  1.00  0.00           C  
ATOM   4245  C   PRO A 275      15.791  80.621 121.845  1.00  0.00           C  
ATOM   4246  O   PRO A 275      15.314  79.594 121.298  1.00  0.00           O  
ATOM   4247  CB  PRO A 275      14.149  82.550 121.592  1.00  0.00           C  
ATOM   4248  CG  PRO A 275      13.943  83.571 120.576  1.00  0.00           C  
ATOM   4249  CD  PRO A 275      14.595  82.960 119.360  1.00  0.00           C  
ATOM   4250  HA  PRO A 275      16.339  82.688 121.671  1.00  0.00           H  
ATOM   4251  HB2 PRO A 275      13.363  81.799 121.507  1.00  0.00           H  
ATOM   4252  HB3 PRO A 275      14.148  82.972 122.597  1.00  0.00           H  
ATOM   4253  HG2 PRO A 275      12.859  83.642 120.493  1.00  0.00           H  
ATOM   4254  HG3 PRO A 275      14.371  84.521 120.898  1.00  0.00           H  
ATOM   4255  HD2 PRO A 275      13.899  82.346 118.791  1.00  0.00           H  
ATOM   4256  HD3 PRO A 275      14.950  83.792 118.752  1.00  0.00           H  
ATOM   4257  N   GLY A 276      16.515  80.560 122.951  1.00  0.00           N  
ATOM   4258  CA  GLY A 276      16.350  79.395 123.755  1.00  0.00           C  
ATOM   4259  C   GLY A 276      17.226  78.287 123.288  1.00  0.00           C  
ATOM   4260  O   GLY A 276      17.153  77.196 123.882  1.00  0.00           O  
ATOM   4261  H   GLY A 276      16.783  81.409 123.428  1.00  0.00           H  
ATOM   4262  HA2 GLY A 276      16.571  79.645 124.792  1.00  0.00           H  
ATOM   4263  HA3 GLY A 276      15.318  79.067 123.632  1.00  0.00           H  
ATOM   4264  N   GLN A 277      18.001  78.506 122.233  1.00  0.00           N  
ATOM   4265  CA  GLN A 277      18.903  77.581 121.472  1.00  0.00           C  
ATOM   4266  C   GLN A 277      19.987  77.031 122.425  1.00  0.00           C  
ATOM   4267  O   GLN A 277      20.016  77.350 123.607  1.00  0.00           O  
ATOM   4268  CB  GLN A 277      19.353  78.313 120.230  1.00  0.00           C  
ATOM   4269  CG  GLN A 277      20.380  79.406 120.445  1.00  0.00           C  
ATOM   4270  CD  GLN A 277      21.046  79.962 119.203  1.00  0.00           C  
ATOM   4271  NE2 GLN A 277      22.368  80.144 119.190  1.00  0.00           N  
ATOM   4272  OE1 GLN A 277      20.390  80.130 118.161  1.00  0.00           O  
ATOM   4273  H   GLN A 277      17.945  79.440 121.851  1.00  0.00           H  
ATOM   4274  HA  GLN A 277      18.358  76.712 121.105  1.00  0.00           H  
ATOM   4275  HB2 GLN A 277      19.716  77.642 119.452  1.00  0.00           H  
ATOM   4276  HB3 GLN A 277      18.540  78.819 119.708  1.00  0.00           H  
ATOM   4277  HG2 GLN A 277      19.852  80.274 120.838  1.00  0.00           H  
ATOM   4278  HG3 GLN A 277      21.002  79.025 121.255  1.00  0.00           H  
ATOM   4279 HE21 GLN A 277      22.758  80.457 118.313  1.00  0.00           H  
ATOM   4280 HE22 GLN A 277      22.737  80.311 120.116  1.00  0.00           H  
ATOM   4281  N   ALA A 278      20.926  76.219 121.855  1.00  0.00           N  
ATOM   4282  CA  ALA A 278      22.089  75.524 122.535  1.00  0.00           C  
ATOM   4283  C   ALA A 278      23.391  76.302 122.751  1.00  0.00           C  
ATOM   4284  O   ALA A 278      24.465  75.733 123.077  1.00  0.00           O  
ATOM   4285  CB  ALA A 278      22.360  74.229 121.775  1.00  0.00           C  
ATOM   4286  H   ALA A 278      20.857  76.056 120.861  1.00  0.00           H  
ATOM   4287  HA  ALA A 278      21.676  75.380 123.534  1.00  0.00           H  
ATOM   4288  HB1 ALA A 278      21.467  73.672 121.491  1.00  0.00           H  
ATOM   4289  HB2 ALA A 278      22.993  74.342 120.895  1.00  0.00           H  
ATOM   4290  HB3 ALA A 278      22.893  73.508 122.396  1.00  0.00           H  
ATOM   4291  N   TYR A 279      23.387  77.610 122.448  1.00  0.00           N  
ATOM   4292  CA  TYR A 279      24.545  78.421 122.104  1.00  0.00           C  
ATOM   4293  C   TYR A 279      24.155  79.856 122.230  1.00  0.00           C  
ATOM   4294  O   TYR A 279      23.126  80.392 121.792  1.00  0.00           O  
ATOM   4295  CB  TYR A 279      25.093  78.091 120.658  1.00  0.00           C  
ATOM   4296  CG  TYR A 279      26.156  79.122 120.134  1.00  0.00           C  
ATOM   4297  CD1 TYR A 279      25.901  80.025 119.082  1.00  0.00           C  
ATOM   4298  CD2 TYR A 279      27.290  79.207 120.869  1.00  0.00           C  
ATOM   4299  CE1 TYR A 279      26.893  80.993 118.698  1.00  0.00           C  
ATOM   4300  CE2 TYR A 279      28.244  80.248 120.511  1.00  0.00           C  
ATOM   4301  CZ  TYR A 279      28.080  81.052 119.390  1.00  0.00           C  
ATOM   4302  OH  TYR A 279      29.066  81.946 118.988  1.00  0.00           O  
ATOM   4303  H   TYR A 279      22.528  78.037 122.132  1.00  0.00           H  
ATOM   4304  HA  TYR A 279      25.309  78.118 122.819  1.00  0.00           H  
ATOM   4305  HB2 TYR A 279      25.539  77.104 120.531  1.00  0.00           H  
ATOM   4306  HB3 TYR A 279      24.336  78.098 119.873  1.00  0.00           H  
ATOM   4307  HD1 TYR A 279      24.995  80.130 118.503  1.00  0.00           H  
ATOM   4308  HD2 TYR A 279      27.471  78.536 121.696  1.00  0.00           H  
ATOM   4309  HE1 TYR A 279      26.612  81.743 117.974  1.00  0.00           H  
ATOM   4310  HE2 TYR A 279      29.180  80.382 121.034  1.00  0.00           H  
ATOM   4311  HH  TYR A 279      28.677  82.430 118.257  1.00  0.00           H  
ATOM   4312  N   VAL A 280      25.106  80.662 122.792  1.00  0.00           N  
ATOM   4313  CA  VAL A 280      25.072  82.105 122.908  1.00  0.00           C  
ATOM   4314  C   VAL A 280      25.861  82.758 121.807  1.00  0.00           C  
ATOM   4315  O   VAL A 280      27.097  82.733 121.961  1.00  0.00           O  
ATOM   4316  CB  VAL A 280      25.400  82.654 124.288  1.00  0.00           C  
ATOM   4317  CG1 VAL A 280      25.387  84.211 124.422  1.00  0.00           C  
ATOM   4318  CG2 VAL A 280      24.436  81.988 125.338  1.00  0.00           C  
ATOM   4319  H   VAL A 280      25.936  80.125 122.998  1.00  0.00           H  
ATOM   4320  HA  VAL A 280      24.064  82.454 122.682  1.00  0.00           H  
ATOM   4321  HB  VAL A 280      26.405  82.427 124.648  1.00  0.00           H  
ATOM   4322 HG11 VAL A 280      26.262  84.673 123.966  1.00  0.00           H  
ATOM   4323 HG12 VAL A 280      24.462  84.592 123.991  1.00  0.00           H  
ATOM   4324 HG13 VAL A 280      25.366  84.465 125.482  1.00  0.00           H  
ATOM   4325 HG21 VAL A 280      24.413  82.607 126.236  1.00  0.00           H  
ATOM   4326 HG22 VAL A 280      23.443  81.865 124.907  1.00  0.00           H  
ATOM   4327 HG23 VAL A 280      24.860  81.031 125.645  1.00  0.00           H  
ATOM   4328  N   PRO A 281      25.261  83.358 120.753  1.00  0.00           N  
ATOM   4329  CA  PRO A 281      26.067  84.228 119.750  1.00  0.00           C  
ATOM   4330  C   PRO A 281      26.907  85.307 120.477  1.00  0.00           C  
ATOM   4331  O   PRO A 281      26.430  85.998 121.389  1.00  0.00           O  
ATOM   4332  CB  PRO A 281      25.043  84.819 118.800  1.00  0.00           C  
ATOM   4333  CG  PRO A 281      23.904  83.767 118.824  1.00  0.00           C  
ATOM   4334  CD  PRO A 281      23.888  83.275 120.273  1.00  0.00           C  
ATOM   4335  HA  PRO A 281      26.676  83.519 119.189  1.00  0.00           H  
ATOM   4336  HB2 PRO A 281      24.557  85.699 119.220  1.00  0.00           H  
ATOM   4337  HB3 PRO A 281      25.450  85.042 117.813  1.00  0.00           H  
ATOM   4338  HG2 PRO A 281      22.929  84.170 118.550  1.00  0.00           H  
ATOM   4339  HG3 PRO A 281      24.064  82.913 118.167  1.00  0.00           H  
ATOM   4340  HD2 PRO A 281      23.357  83.983 120.910  1.00  0.00           H  
ATOM   4341  HD3 PRO A 281      23.491  82.274 120.441  1.00  0.00           H  
ATOM   4342  N   CYS A 282      28.114  85.377 120.008  1.00  0.00           N  
ATOM   4343  CA  CYS A 282      29.182  86.292 120.494  1.00  0.00           C  
ATOM   4344  C   CYS A 282      29.201  87.640 119.734  1.00  0.00           C  
ATOM   4345  O   CYS A 282      29.595  88.618 120.320  1.00  0.00           O  
ATOM   4346  CB  CYS A 282      30.517  85.575 120.425  1.00  0.00           C  
ATOM   4347  SG  CYS A 282      30.356  84.335 121.690  1.00  0.00           S  
ATOM   4348  H   CYS A 282      28.357  84.717 119.282  1.00  0.00           H  
ATOM   4349  HA  CYS A 282      28.995  86.643 121.510  1.00  0.00           H  
ATOM   4350  HB2 CYS A 282      30.719  85.080 119.475  1.00  0.00           H  
ATOM   4351  HB3 CYS A 282      31.333  86.274 120.609  1.00  0.00           H  
ATOM   4352  HG  CYS A 282      29.901  83.321 120.949  1.00  0.00           H  
ATOM   4353  N   TYR A 283      28.734  87.600 118.467  1.00  0.00           N  
ATOM   4354  CA  TYR A 283      28.249  88.813 117.761  1.00  0.00           C  
ATOM   4355  C   TYR A 283      26.908  88.571 117.068  1.00  0.00           C  
ATOM   4356  O   TYR A 283      26.594  87.448 116.660  1.00  0.00           O  
ATOM   4357  CB  TYR A 283      29.277  89.274 116.753  1.00  0.00           C  
ATOM   4358  CG  TYR A 283      30.681  89.671 117.142  1.00  0.00           C  
ATOM   4359  CD1 TYR A 283      31.719  88.715 117.217  1.00  0.00           C  
ATOM   4360  CD2 TYR A 283      31.116  90.990 116.948  1.00  0.00           C  
ATOM   4361  CE1 TYR A 283      33.099  88.983 117.341  1.00  0.00           C  
ATOM   4362  CE2 TYR A 283      32.505  91.314 117.185  1.00  0.00           C  
ATOM   4363  CZ  TYR A 283      33.450  90.335 117.391  1.00  0.00           C  
ATOM   4364  OH  TYR A 283      34.811  90.714 117.445  1.00  0.00           O  
ATOM   4365  H   TYR A 283      28.656  86.689 118.037  1.00  0.00           H  
ATOM   4366  HA  TYR A 283      28.105  89.652 118.443  1.00  0.00           H  
ATOM   4367  HB2 TYR A 283      29.357  88.446 116.049  1.00  0.00           H  
ATOM   4368  HB3 TYR A 283      28.822  90.129 116.254  1.00  0.00           H  
ATOM   4369  HD1 TYR A 283      31.513  87.659 117.121  1.00  0.00           H  
ATOM   4370  HD2 TYR A 283      30.384  91.769 116.791  1.00  0.00           H  
ATOM   4371  HE1 TYR A 283      33.879  88.235 117.355  1.00  0.00           H  
ATOM   4372  HE2 TYR A 283      32.908  92.316 117.139  1.00  0.00           H  
ATOM   4373  HH  TYR A 283      35.463  90.013 117.360  1.00  0.00           H  
ATOM   4374  N   PHE A 284      26.167  89.625 116.753  1.00  0.00           N  
ATOM   4375  CA  PHE A 284      24.952  89.613 115.974  1.00  0.00           C  
ATOM   4376  C   PHE A 284      25.153  90.477 114.690  1.00  0.00           C  
ATOM   4377  O   PHE A 284      25.820  91.555 114.731  1.00  0.00           O  
ATOM   4378  CB  PHE A 284      23.911  90.328 116.913  1.00  0.00           C  
ATOM   4379  CG  PHE A 284      23.470  89.459 118.043  1.00  0.00           C  
ATOM   4380  CD1 PHE A 284      23.601  90.061 119.289  1.00  0.00           C  
ATOM   4381  CD2 PHE A 284      22.773  88.243 117.844  1.00  0.00           C  
ATOM   4382  CE1 PHE A 284      23.086  89.327 120.405  1.00  0.00           C  
ATOM   4383  CE2 PHE A 284      22.264  87.526 118.941  1.00  0.00           C  
ATOM   4384  CZ  PHE A 284      22.530  88.081 120.258  1.00  0.00           C  
ATOM   4385  H   PHE A 284      26.507  90.552 116.965  1.00  0.00           H  
ATOM   4386  HA  PHE A 284      24.608  88.650 115.598  1.00  0.00           H  
ATOM   4387  HB2 PHE A 284      24.303  91.314 117.156  1.00  0.00           H  
ATOM   4388  HB3 PHE A 284      23.118  90.688 116.256  1.00  0.00           H  
ATOM   4389  HD1 PHE A 284      24.098  91.002 119.474  1.00  0.00           H  
ATOM   4390  HD2 PHE A 284      22.619  87.880 116.837  1.00  0.00           H  
ATOM   4391  HE1 PHE A 284      23.289  89.720 121.391  1.00  0.00           H  
ATOM   4392  HE2 PHE A 284      21.635  86.651 118.866  1.00  0.00           H  
ATOM   4393  HZ  PHE A 284      22.282  87.542 121.160  1.00  0.00           H  
ATOM   4394  N   ILE A 285      24.722  89.925 113.525  1.00  0.00           N  
ATOM   4395  CA  ILE A 285      24.807  90.557 112.164  1.00  0.00           C  
ATOM   4396  C   ILE A 285      23.413  91.032 111.654  1.00  0.00           C  
ATOM   4397  O   ILE A 285      22.480  90.179 111.690  1.00  0.00           O  
ATOM   4398  CB  ILE A 285      25.620  89.754 111.100  1.00  0.00           C  
ATOM   4399  CG1 ILE A 285      26.909  89.097 111.639  1.00  0.00           C  
ATOM   4400  CG2 ILE A 285      26.038  90.610 109.906  1.00  0.00           C  
ATOM   4401  CD1 ILE A 285      28.067  89.995 112.178  1.00  0.00           C  
ATOM   4402  H   ILE A 285      24.425  88.970 113.666  1.00  0.00           H  
ATOM   4403  HA  ILE A 285      25.308  91.509 112.340  1.00  0.00           H  
ATOM   4404  HB  ILE A 285      25.000  89.003 110.611  1.00  0.00           H  
ATOM   4405 HG12 ILE A 285      26.674  88.351 112.398  1.00  0.00           H  
ATOM   4406 HG13 ILE A 285      27.369  88.480 110.866  1.00  0.00           H  
ATOM   4407 HG21 ILE A 285      25.204  91.020 109.336  1.00  0.00           H  
ATOM   4408 HG22 ILE A 285      26.549  91.469 110.341  1.00  0.00           H  
ATOM   4409 HG23 ILE A 285      26.708  89.991 109.308  1.00  0.00           H  
ATOM   4410 HD11 ILE A 285      28.706  90.421 111.406  1.00  0.00           H  
ATOM   4411 HD12 ILE A 285      27.716  90.662 112.965  1.00  0.00           H  
ATOM   4412 HD13 ILE A 285      28.756  89.292 112.646  1.00  0.00           H  
ATOM   4413  N   HID A 286      23.257  92.246 111.235  1.00  0.00           N  
ATOM   4414  CA  HID A 286      22.032  92.821 110.721  1.00  0.00           C  
ATOM   4415  C   HID A 286      22.114  92.993 109.173  1.00  0.00           C  
ATOM   4416  O   HID A 286      23.023  93.604 108.555  1.00  0.00           O  
ATOM   4417  CB  HID A 286      21.687  94.147 111.418  1.00  0.00           C  
ATOM   4418  CG  HID A 286      21.052  93.914 112.747  1.00  0.00           C  
ATOM   4419  CD2 HID A 286      21.675  93.553 113.957  1.00  0.00           C  
ATOM   4420  ND1 HID A 286      19.790  94.271 113.029  1.00  0.00           N  
ATOM   4421  CE1 HID A 286      19.535  94.100 114.290  1.00  0.00           C  
ATOM   4422  NE2 HID A 286      20.705  93.692 114.943  1.00  0.00           N  
ATOM   4423  H   HID A 286      24.168  92.668 111.340  1.00  0.00           H  
ATOM   4424  HA  HID A 286      21.117  92.254 110.892  1.00  0.00           H  
ATOM   4425  HB2 HID A 286      22.633  94.673 111.544  1.00  0.00           H  
ATOM   4426  HB3 HID A 286      20.958  94.734 110.859  1.00  0.00           H  
ATOM   4427  HD1 HID A 286      19.035  94.436 112.379  1.00  0.00           H  
ATOM   4428  HD2 HID A 286      22.691  93.299 114.220  1.00  0.00           H  
ATOM   4429  HE1 HID A 286      18.610  94.332 114.797  1.00  0.00           H  
ATOM   4430  N   VAL A 287      21.099  92.419 108.481  1.00  0.00           N  
ATOM   4431  CA  VAL A 287      20.983  92.329 107.101  1.00  0.00           C  
ATOM   4432  C   VAL A 287      19.764  93.028 106.448  1.00  0.00           C  
ATOM   4433  O   VAL A 287      18.643  92.862 106.928  1.00  0.00           O  
ATOM   4434  CB  VAL A 287      21.204  90.904 106.489  1.00  0.00           C  
ATOM   4435  CG1 VAL A 287      21.380  91.004 104.996  1.00  0.00           C  
ATOM   4436  CG2 VAL A 287      22.469  90.206 107.077  1.00  0.00           C  
ATOM   4437  H   VAL A 287      20.462  91.850 109.022  1.00  0.00           H  
ATOM   4438  HA  VAL A 287      21.742  93.000 106.695  1.00  0.00           H  
ATOM   4439  HB  VAL A 287      20.299  90.352 106.741  1.00  0.00           H  
ATOM   4440 HG11 VAL A 287      21.955  91.869 104.667  1.00  0.00           H  
ATOM   4441 HG12 VAL A 287      21.919  90.153 104.580  1.00  0.00           H  
ATOM   4442 HG13 VAL A 287      20.439  91.038 104.446  1.00  0.00           H  
ATOM   4443 HG21 VAL A 287      23.422  90.480 106.625  1.00  0.00           H  
ATOM   4444 HG22 VAL A 287      22.546  89.926 108.128  1.00  0.00           H  
ATOM   4445 HG23 VAL A 287      22.464  89.199 106.661  1.00  0.00           H  
ATOM   4446  N   LEU A 288      19.996  93.825 105.372  1.00  0.00           N  
ATOM   4447  CA  LEU A 288      19.123  94.879 104.918  1.00  0.00           C  
ATOM   4448  C   LEU A 288      19.052  94.895 103.367  1.00  0.00           C  
ATOM   4449  O   LEU A 288      20.073  94.788 102.708  1.00  0.00           O  
ATOM   4450  CB  LEU A 288      19.738  96.313 105.325  1.00  0.00           C  
ATOM   4451  CG  LEU A 288      19.346  96.962 106.684  1.00  0.00           C  
ATOM   4452  CD1 LEU A 288      17.850  97.364 106.848  1.00  0.00           C  
ATOM   4453  CD2 LEU A 288      19.835  96.045 107.819  1.00  0.00           C  
ATOM   4454  H   LEU A 288      20.949  93.885 105.044  1.00  0.00           H  
ATOM   4455  HA  LEU A 288      18.094  94.834 105.275  1.00  0.00           H  
ATOM   4456  HB2 LEU A 288      20.824  96.227 105.332  1.00  0.00           H  
ATOM   4457  HB3 LEU A 288      19.489  97.091 104.602  1.00  0.00           H  
ATOM   4458  HG  LEU A 288      19.889  97.906 106.744  1.00  0.00           H  
ATOM   4459 HD11 LEU A 288      17.215  96.548 106.503  1.00  0.00           H  
ATOM   4460 HD12 LEU A 288      17.586  97.401 107.904  1.00  0.00           H  
ATOM   4461 HD13 LEU A 288      17.533  98.241 106.283  1.00  0.00           H  
ATOM   4462 HD21 LEU A 288      20.036  96.664 108.694  1.00  0.00           H  
ATOM   4463 HD22 LEU A 288      19.097  95.294 108.103  1.00  0.00           H  
ATOM   4464 HD23 LEU A 288      20.722  95.476 107.543  1.00  0.00           H  
ATOM   4465  N   LYS A 289      17.836  95.094 102.881  1.00  0.00           N  
ATOM   4466  CA  LYS A 289      17.532  95.702 101.571  1.00  0.00           C  
ATOM   4467  C   LYS A 289      16.760  97.016 101.811  1.00  0.00           C  
ATOM   4468  O   LYS A 289      15.874  97.054 102.649  1.00  0.00           O  
ATOM   4469  CB  LYS A 289      16.661  94.722 100.708  1.00  0.00           C  
ATOM   4470  CG  LYS A 289      17.464  94.095  99.599  1.00  0.00           C  
ATOM   4471  CD  LYS A 289      16.489  93.325  98.731  1.00  0.00           C  
ATOM   4472  CE  LYS A 289      15.804  94.354  97.793  1.00  0.00           C  
ATOM   4473  NZ  LYS A 289      14.931  93.616  96.907  1.00  0.00           N1+
ATOM   4474  H   LYS A 289      17.009  94.961 103.445  1.00  0.00           H  
ATOM   4475  HA  LYS A 289      18.445  95.926 101.020  1.00  0.00           H  
ATOM   4476  HB2 LYS A 289      16.336  93.893 101.337  1.00  0.00           H  
ATOM   4477  HB3 LYS A 289      15.762  95.262 100.409  1.00  0.00           H  
ATOM   4478  HG2 LYS A 289      17.899  94.885  98.986  1.00  0.00           H  
ATOM   4479  HG3 LYS A 289      18.273  93.512 100.040  1.00  0.00           H  
ATOM   4480  HD2 LYS A 289      17.081  92.624  98.140  1.00  0.00           H  
ATOM   4481  HD3 LYS A 289      15.936  92.624  99.357  1.00  0.00           H  
ATOM   4482  HE2 LYS A 289      15.224  95.094  98.345  1.00  0.00           H  
ATOM   4483  HE3 LYS A 289      16.515  94.860  97.141  1.00  0.00           H  
ATOM   4484  HZ1 LYS A 289      15.302  92.738  96.572  1.00  0.00           H  
ATOM   4485  HZ2 LYS A 289      14.019  93.452  97.308  1.00  0.00           H  
ATOM   4486  HZ3 LYS A 289      14.709  94.136  96.070  1.00  0.00           H  
ATOM   4487  N   LYS A 290      16.939  97.987 100.875  1.00  0.00           N  
ATOM   4488  CA  LYS A 290      15.992  99.095 100.562  1.00  0.00           C  
ATOM   4489  C   LYS A 290      14.893  98.443  99.755  1.00  0.00           C  
ATOM   4490  O   LYS A 290      15.162  97.547  98.975  1.00  0.00           O  
ATOM   4491  CB  LYS A 290      16.612 100.185  99.710  1.00  0.00           C  
ATOM   4492  CG  LYS A 290      17.241 101.294 100.596  1.00  0.00           C  
ATOM   4493  CD  LYS A 290      17.789 102.575  99.862  1.00  0.00           C  
ATOM   4494  CE  LYS A 290      18.253 103.501 100.970  1.00  0.00           C  
ATOM   4495  NZ  LYS A 290      18.538 104.782 100.378  1.00  0.00           N1+
ATOM   4496  H   LYS A 290      17.686  97.861 100.208  1.00  0.00           H  
ATOM   4497  HA  LYS A 290      15.408  99.459 101.406  1.00  0.00           H  
ATOM   4498  HB2 LYS A 290      17.319  99.775  98.988  1.00  0.00           H  
ATOM   4499  HB3 LYS A 290      15.815 100.722  99.197  1.00  0.00           H  
ATOM   4500  HG2 LYS A 290      16.496 101.686 101.288  1.00  0.00           H  
ATOM   4501  HG3 LYS A 290      18.025 100.786 101.157  1.00  0.00           H  
ATOM   4502  HD2 LYS A 290      18.560 102.271  99.155  1.00  0.00           H  
ATOM   4503  HD3 LYS A 290      16.921 102.880  99.278  1.00  0.00           H  
ATOM   4504  HE2 LYS A 290      17.539 103.590 101.790  1.00  0.00           H  
ATOM   4505  HE3 LYS A 290      19.138 103.125 101.483  1.00  0.00           H  
ATOM   4506  HZ1 LYS A 290      18.832 105.448 101.079  1.00  0.00           H  
ATOM   4507  HZ2 LYS A 290      19.256 104.695  99.675  1.00  0.00           H  
ATOM   4508  HZ3 LYS A 290      17.672 105.116  99.981  1.00  0.00           H  
ATOM   4509  N   THR A 291      13.629  99.003  99.879  1.00  0.00           N  
ATOM   4510  CA  THR A 291      12.485  98.388  99.157  1.00  0.00           C  
ATOM   4511  C   THR A 291      11.399  99.438  98.814  1.00  0.00           C  
ATOM   4512  O   THR A 291      10.397  99.035  98.200  1.00  0.00           O  
ATOM   4513  CB  THR A 291      11.796  97.295  99.958  1.00  0.00           C  
ATOM   4514  CG2 THR A 291      12.717  96.225 100.459  1.00  0.00           C  
ATOM   4515  OG1 THR A 291      11.131  97.800 101.092  1.00  0.00           O  
ATOM   4516  H   THR A 291      13.463  99.744 100.545  1.00  0.00           H  
ATOM   4517  HA  THR A 291      12.909  98.024  98.221  1.00  0.00           H  
ATOM   4518  HB  THR A 291      11.122  96.855  99.223  1.00  0.00           H  
ATOM   4519  HG1 THR A 291      10.381  98.345 100.839  1.00  0.00           H  
ATOM   4520 HG21 THR A 291      13.444  96.664 101.143  1.00  0.00           H  
ATOM   4521 HG22 THR A 291      12.190  95.342 100.818  1.00  0.00           H  
ATOM   4522 HG23 THR A 291      13.362  95.859  99.660  1.00  0.00           H  
ATOM   4523  N   GLY A 292      11.514 100.691  99.178  1.00  0.00           N  
ATOM   4524  CA  GLY A 292      10.567 101.780  98.844  1.00  0.00           C  
ATOM   4525  C   GLY A 292       9.517 102.040  99.887  1.00  0.00           C  
ATOM   4526  O   GLY A 292       9.502 103.140 100.461  1.00  0.00           O  
ATOM   4527  OXT GLY A 292       8.611 101.203  99.946  1.00  0.00           O1-
ATOM   4528  H   GLY A 292      12.293 100.873  99.794  1.00  0.00           H  
ATOM   4529  HA2 GLY A 292      11.177 102.670  98.696  1.00  0.00           H  
ATOM   4530  HA3 GLY A 292       9.926 101.554  97.991  1.00  0.00           H  
ATOM   4531  N   ACT A 294      36.540  96.359 116.315  1.00  0.00           N  
ATOM   4532  CA  ACT A 294      37.360  95.797 117.513  1.00  0.00           C  
ATOM   4533  C   ACT A 294      36.709  94.794 118.502  1.00  0.00           C  
ATOM   4534  O   ACT A 294      35.544  94.467 118.374  1.00  0.00           O  
ATOM   4535  CE  ACT A 294      35.838  97.629 116.701  1.00  0.00           C  
ATOM   4536  OXT ACT A 294      37.473  94.209 119.261  1.00  0.00           O1-
ATOM   4537  HE1 ACT A 294      35.278  98.177 115.941  1.00  0.00           H  
ATOM   4538  HE2 ACT A 294      35.089  97.303 117.425  1.00  0.00           H  
ATOM   4539  HE3 ACT A 294      36.533  98.234 117.285  1.00  0.00           H  
ATOM   4540  H1  ACT A 294      37.761  96.615 118.113  1.00  0.00           H  
ATOM   4541  H3  ACT A 294      38.218  95.237 117.138  1.00  0.00           H  
ATOM   4542  H01 ACT A 294      35.835  95.696 115.959  1.00  0.00           H  
ATOM   4543  H02 ACT A 294      37.191  96.502 115.528  1.00  0.00           H  
ATOM   4544  CA' SAM A 293      37.781  97.142 110.835  1.00  0.00           C  
ATOM   4545  CB  SAM A 293      37.317  97.902 112.024  1.00  0.00           C  
ATOM   4546  CG  SAM A 293      38.427  98.652 112.732  1.00  0.00           C  
ATOM   4547  SD  SAM A 293      37.899  99.431 114.346  1.00  0.00           S  
ATOM   4548  C5' SAM A 293      36.605 100.546 113.740  1.00  0.00           C  
ATOM   4549  C4' SAM A 293      37.102 101.555 112.725  1.00  0.00           C  
ATOM   4550  O4' SAM A 293      35.980 102.410 112.453  1.00  0.00           O  
ATOM   4551  C3' SAM A 293      38.249 102.566 113.151  1.00  0.00           C  
ATOM   4552  O3' SAM A 293      39.306 102.597 112.114  1.00  0.00           O  
ATOM   4553  C2' SAM A 293      37.549 103.956 113.335  1.00  0.00           C  
ATOM   4554  O2' SAM A 293      38.393 105.091 113.006  1.00  0.00           O  
ATOM   4555  C1' SAM A 293      36.351 103.747 112.330  1.00  0.00           C  
ATOM   4556  OXT SAM A 293      39.598  96.022 111.828  1.00  0.00           O  
ATOM   4557  N1  SAM A 293      33.533 107.817 110.695  1.00  0.00           N  
ATOM   4558  C2  SAM A 293      34.190 106.898 110.022  1.00  0.00           C  
ATOM   4559  N3  SAM A 293      34.851 105.858 110.490  1.00  0.00           N  
ATOM   4560  C4  SAM A 293      34.739 105.620 111.804  1.00  0.00           C  
ATOM   4561  C5  SAM A 293      34.052 106.501 112.666  1.00  0.00           C  
ATOM   4562  C6  SAM A 293      33.368 107.563 111.974  1.00  0.00           C  
ATOM   4563  N6  SAM A 293      32.477 108.368 112.485  1.00  0.00           N  
ATOM   4564  N7  SAM A 293      34.067 106.133 113.972  1.00  0.00           N  
ATOM   4565  C8  SAM A 293      34.871 105.047 113.959  1.00  0.00           C  
ATOM   4566  N9  SAM A 293      35.280 104.688 112.687  1.00  0.00           N  
ATOM   4567  C'  SAM A 293      38.560  95.877 111.243  1.00  0.00           C  
ATOM   4568  N'  SAM A 293      36.601  96.988 109.909  1.00  0.00           N  
ATOM   4569  O'  SAM A 293      37.947  94.800 111.331  1.00  0.00           O  
ATOM   4570 HN61 SAM A 293      32.346 108.361 113.488  1.00  0.00           H  
ATOM   4571 HN62 SAM A 293      32.385 109.331 112.187  1.00  0.00           H  
ATOM   4572  HA  SAM A 293      38.472  97.845 110.371  1.00  0.00           H  
ATOM   4573  HB1 SAM A 293      36.728  97.240 112.671  1.00  0.00           H  
ATOM   4574  HB2 SAM A 293      36.583  98.625 111.649  1.00  0.00           H  
ATOM   4575  HG1 SAM A 293      38.803  99.474 112.110  1.00  0.00           H  
ATOM   4576  HG2 SAM A 293      39.268  97.972 112.920  1.00  0.00           H  
ATOM   4577 HO2' SAM A 293      38.311 105.286 112.056  1.00  0.00           H  
ATOM   4578 HO3' SAM A 293      39.009 103.014 111.285  1.00  0.00           H  
ATOM   4579  H01 SAM A 293      35.049 104.414 114.819  1.00  0.00           H  
ATOM   4580  H02 SAM A 293      37.394 101.043 111.800  1.00  0.00           H  
ATOM   4581  H03 SAM A 293      38.673 102.278 114.121  1.00  0.00           H  
ATOM   4582  H04 SAM A 293      37.259 103.980 114.392  1.00  0.00           H  
ATOM   4583  H05 SAM A 293      36.598 103.832 111.265  1.00  0.00           H  
ATOM   4584  H06 SAM A 293      34.323 107.103 108.961  1.00  0.00           H  
ATOM   4585  H07 SAM A 293      36.885  96.226 109.276  1.00  0.00           H  
ATOM   4586  H08 SAM A 293      36.373  97.818 109.342  1.00  0.00           H  
ATOM   4587  H09 SAM A 293      35.757  96.537 110.290  1.00  0.00           H  
ATOM   4588 H5'1 SAM A 293      36.226 101.153 114.571  1.00  0.00           H  
ATOM   4589 H5'2 SAM A 293      35.796  99.941 113.312  1.00  0.00           H  
END
