# Supplementary material for: Computational Investigation of GNMT-Catalyzed Methyl Transfer Reaction: Integrating MD, QM, and ML Approaches
Source: J Comput Chem. Author manuscript; Available in PMC 2026 Jun 29. (PMC13312424; doi:10.1002/jcc.70434)
Supplement: SI-3 [file NIHMS2188582-supplement-SI-3.zip › MD-frame-pdbs/clustering-P2-1040.pdb]

ATOM      1  N   VAL A   1      50.413  84.144  29.889  1.00  0.00           N0.      0
ATOM      2  H1  VAL A   1      50.031  84.641  30.681  1.00  0.00           H0.      0
ATOM      3  H2  VAL A   1      49.563  83.892  29.404  1.00  0.00           H0.      0
ATOM      4  H3  VAL A   1      50.959  84.818  29.371  1.00  0.00           H0.      0
ATOM      5  CA  VAL A   1      51.281  83.065  30.279  1.00  0.00           C0.      0
ATOM      6  HA  VAL A   1      52.018  83.427  30.995  1.00  0.00           H0.      0
ATOM      7  CB  VAL A   1      50.434  81.907  30.896  1.00  0.00           C0.      0
ATOM      8  HB  VAL A   1      49.500  81.820  30.341  1.00  0.00           H0.      0
ATOM      9  CG1 VAL A   1      51.090  80.516  30.817  1.00  0.00           C0.      0
ATOM     10 HG11 VAL A   1      50.516  79.750  31.339  1.00  0.00           H0.      0
ATOM     11 HG12 VAL A   1      51.377  80.223  29.807  1.00  0.00           H0.      0
ATOM     12 HG13 VAL A   1      52.061  80.526  31.313  1.00  0.00           H0.      0
ATOM     13  CG2 VAL A   1      50.088  82.123  32.401  1.00  0.00           C0.      0
ATOM     14 HG21 VAL A   1      49.335  82.904  32.511  1.00  0.00           H0.      0
ATOM     15 HG22 VAL A   1      49.512  81.369  32.938  1.00  0.00           H0.      0
ATOM     16 HG23 VAL A   1      51.046  82.193  32.916  1.00  0.00           H0.      0
ATOM     17  C   VAL A   1      52.267  82.613  29.194  1.00  0.00           C0.      0
ATOM     18  O   VAL A   1      53.496  82.537  29.504  1.00  0.00           O0.      0
ATOM     19  N   ASP A   2      51.797  82.579  27.982  1.00  0.00           N0.      0
ATOM     20  H   ASP A   2      50.791  82.606  27.897  1.00  0.00           H0.      0
ATOM     21  CA  ASP A   2      52.602  82.836  26.733  1.00  0.00           C0.      0
ATOM     22  HA  ASP A   2      51.912  82.618  25.918  1.00  0.00           H0.      0
ATOM     23  CB  ASP A   2      53.001  84.279  26.460  1.00  0.00           C0.      0
ATOM     24  HB2 ASP A   2      53.747  84.678  27.147  1.00  0.00           H0.      0
ATOM     25  HB3 ASP A   2      53.415  84.452  25.467  1.00  0.00           H0.      0
ATOM     26  CG  ASP A   2      51.770  85.184  26.448  1.00  0.00           C0.      0
ATOM     27  OD1 ASP A   2      51.256  85.583  27.542  1.00  0.00           O0.      0
ATOM     28  OD2 ASP A   2      51.288  85.534  25.362  1.00  0.00           O0.      0
ATOM     29  C   ASP A   2      53.883  81.877  26.549  1.00  0.00           C0.      0
ATOM     30  O   ASP A   2      54.880  82.162  25.936  1.00  0.00           O0.      0
ATOM     31  N   SER A   3      53.907  80.714  27.193  1.00  0.00           N0.      0
ATOM     32  H   SER A   3      53.051  80.412  27.638  1.00  0.00           H0.      0
ATOM     33  CA  SER A   3      55.123  79.853  27.326  1.00  0.00           C0.      0
ATOM     34  HA  SER A   3      55.738  80.070  26.452  1.00  0.00           H0.      0
ATOM     35  CB  SER A   3      55.789  80.095  28.682  1.00  0.00           C0.      0
ATOM     36  HB2 SER A   3      56.561  79.352  28.882  1.00  0.00           H0.      0
ATOM     37  HB3 SER A   3      56.090  81.134  28.813  1.00  0.00           H0.      0
ATOM     38  OG  SER A   3      54.871  79.887  29.722  1.00  0.00           O0.      0
ATOM     39  HG  SER A   3      54.455  80.740  29.868  1.00  0.00           H0.      0
ATOM     40  C   SER A   3      54.880  78.365  27.246  1.00  0.00           C0.      0
ATOM     41  O   SER A   3      55.879  77.645  27.227  1.00  0.00           O0.      0
ATOM     42  N   VAL A   4      53.638  77.940  27.104  1.00  0.00           N0.      0
ATOM     43  H   VAL A   4      52.877  78.588  27.250  1.00  0.00           H0.      0
ATOM     44  CA  VAL A   4      53.357  76.422  27.009  1.00  0.00           C0.      0
ATOM     45  HA  VAL A   4      54.164  75.916  26.478  1.00  0.00           H0.      0
ATOM     46  CB  VAL A   4      53.170  75.867  28.439  1.00  0.00           C0.      0
ATOM     47  HB  VAL A   4      54.126  75.890  28.963  1.00  0.00           H0.      0
ATOM     48  CG1 VAL A   4      52.255  76.618  29.391  1.00  0.00           C0.      0
ATOM     49 HG11 VAL A   4      51.247  76.739  28.994  1.00  0.00           H0.      0
ATOM     50 HG12 VAL A   4      52.196  76.240  30.412  1.00  0.00           H0.      0
ATOM     51 HG13 VAL A   4      52.700  77.607  29.503  1.00  0.00           H0.      0
ATOM     52  CG2 VAL A   4      52.862  74.367  28.366  1.00  0.00           C0.      0
ATOM     53 HG21 VAL A   4      53.429  74.028  27.500  1.00  0.00           H0.      0
ATOM     54 HG22 VAL A   4      53.125  73.946  29.336  1.00  0.00           H0.      0
ATOM     55 HG23 VAL A   4      51.808  74.115  28.241  1.00  0.00           H0.      0
ATOM     56  C   VAL A   4      52.083  76.230  26.113  1.00  0.00           C0.      0
ATOM     57  O   VAL A   4      51.262  77.089  25.976  1.00  0.00           O0.      0
ATOM     58  N   TYR A   5      52.039  75.121  25.429  1.00  0.00           N0.      0
ATOM     59  H   TYR A   5      52.753  74.425  25.588  1.00  0.00           H0.      0
ATOM     60  CA  TYR A   5      50.884  74.736  24.568  1.00  0.00           C0.      0
ATOM     61  HA  TYR A   5      50.658  75.530  23.857  1.00  0.00           H0.      0
ATOM     62  CB  TYR A   5      51.313  73.425  23.822  1.00  0.00           C0.      0
ATOM     63  HB2 TYR A   5      52.313  73.609  23.428  1.00  0.00           H0.      0
ATOM     64  HB3 TYR A   5      51.372  72.585  24.514  1.00  0.00           H0.      0
ATOM     65  CG  TYR A   5      50.349  72.990  22.688  1.00  0.00           C0.      0
ATOM     66  CD1 TYR A   5      49.699  71.722  22.595  1.00  0.00           C0.      0
ATOM     67  HD1 TYR A   5      49.951  70.961  23.318  1.00  0.00           H0.      0
ATOM     68  CE1 TYR A   5      48.899  71.430  21.512  1.00  0.00           C0.      0
ATOM     69  HE1 TYR A   5      48.449  70.449  21.471  1.00  0.00           H0.      0
ATOM     70  CZ  TYR A   5      48.454  72.413  20.623  1.00  0.00           C0.      0
ATOM     71  OH  TYR A   5      47.631  72.085  19.578  1.00  0.00           O0.      0
ATOM     72  HH  TYR A   5      47.651  71.154  19.343  1.00  0.00           H0.      0
ATOM     73  CE2 TYR A   5      49.087  73.717  20.751  1.00  0.00           C0.      0
ATOM     74  HE2 TYR A   5      49.016  74.327  19.862  1.00  0.00           H0.      0
ATOM     75  CD2 TYR A   5      50.023  74.012  21.720  1.00  0.00           C0.      0
ATOM     76  HD2 TYR A   5      50.528  74.966  21.746  1.00  0.00           H0.      0
ATOM     77  C   TYR A   5      49.621  74.449  25.381  1.00  0.00           C0.      0
ATOM     78  O   TYR A   5      49.632  73.935  26.514  1.00  0.00           O0.      0
ATOM     79  N   ARG A   6      48.471  74.449  24.689  1.00  0.00           N0.      0
ATOM     80  H   ARG A   6      48.513  74.768  23.731  1.00  0.00           H0.      0
ATOM     81  CA  ARG A   6      47.149  74.024  25.121  1.00  0.00           C0.      0
ATOM     82  HA  ARG A   6      46.893  74.383  26.118  1.00  0.00           H0.      0
ATOM     83  CB  ARG A   6      46.086  74.695  24.284  1.00  0.00           C0.      0
ATOM     84  HB2 ARG A   6      45.102  74.342  24.591  1.00  0.00           H0.      0
ATOM     85  HB3 ARG A   6      45.995  75.776  24.387  1.00  0.00           H0.      0
ATOM     86  CG  ARG A   6      46.122  74.321  22.804  1.00  0.00           C0.      0
ATOM     87  HG2 ARG A   6      47.113  74.522  22.400  1.00  0.00           H0.      0
ATOM     88  HG3 ARG A   6      45.844  73.281  22.633  1.00  0.00           H0.      0
ATOM     89  CD  ARG A   6      45.108  75.271  22.028  1.00  0.00           C0.      0
ATOM     90  HD2 ARG A   6      44.118  74.973  22.373  1.00  0.00           H0.      0
ATOM     91  HD3 ARG A   6      45.251  76.330  22.246  1.00  0.00           H0.      0
ATOM     92  NE  ARG A   6      45.211  75.032  20.630  1.00  0.00           N0.      0
ATOM     93  HE  ARG A   6      44.604  74.343  20.208  1.00  0.00           H0.      0
ATOM     94  CZ  ARG A   6      45.878  75.781  19.735  1.00  0.00           C0.      0
ATOM     95  NH1 ARG A   6      45.777  75.600  18.457  1.00  0.00           N0.      0
ATOM     96 HH11 ARG A   6      45.438  74.714  18.110  1.00  0.00           H0.      0
ATOM     97 HH12 ARG A   6      46.263  76.261  17.868  1.00  0.00           H0.      0
ATOM     98  NH2 ARG A   6      46.630  76.753  19.994  1.00  0.00           N0.      0
ATOM     99 HH21 ARG A   6      46.845  76.826  20.978  1.00  0.00           H0.      0
ATOM    100 HH22 ARG A   6      47.192  77.039  19.206  1.00  0.00           H0.      0
ATOM    101  C   ARG A   6      47.078  72.470  25.252  1.00  0.00           C0.      0
ATOM    102  O   ARG A   6      46.068  71.867  24.818  1.00  0.00           O0.      0
ATOM    103  N   THR A   7      48.083  71.780  25.825  1.00  0.00           N0.      0
ATOM    104  H   THR A   7      48.858  72.330  26.168  1.00  0.00           H0.      0
ATOM    105  CA  THR A   7      47.934  70.306  26.249  1.00  0.00           C0.      0
ATOM    106  HA  THR A   7      47.649  69.681  25.402  1.00  0.00           H0.      0
ATOM    107  CB  THR A   7      49.260  69.702  26.698  1.00  0.00           C0.      0
ATOM    108  HB  THR A   7      49.424  70.174  27.666  1.00  0.00           H0.      0
ATOM    109  CG2 THR A   7      49.209  68.166  26.897  1.00  0.00           C0.      0
ATOM    110 HG21 THR A   7      48.393  68.003  27.601  1.00  0.00           H0.      0
ATOM    111 HG22 THR A   7      49.023  67.675  25.941  1.00  0.00           H0.      0
ATOM    112 HG23 THR A   7      50.135  67.886  27.399  1.00  0.00           H0.      0
ATOM    113  OG1 THR A   7      50.243  69.997  25.742  1.00  0.00           O0.      0
ATOM    114  HG1 THR A   7      50.915  69.314  25.685  1.00  0.00           H0.      0
ATOM    115  C   THR A   7      46.782  70.159  27.287  1.00  0.00           C0.      0
ATOM    116  O   THR A   7      45.954  69.264  27.216  1.00  0.00           O0.      0
ATOM    117  N   ARG A   8      46.658  71.139  28.241  1.00  0.00           N0.      0
ATOM    118  H   ARG A   8      47.434  71.759  28.427  1.00  0.00           H0.      0
ATOM    119  CA  ARG A   8      45.539  71.345  29.078  1.00  0.00           C0.      0
ATOM    120  HA  ARG A   8      45.023  70.387  29.142  1.00  0.00           H0.      0
ATOM    121  CB  ARG A   8      45.946  71.693  30.523  1.00  0.00           C0.      0
ATOM    122  HB2 ARG A   8      46.542  72.605  30.473  1.00  0.00           H0.      0
ATOM    123  HB3 ARG A   8      45.131  71.933  31.206  1.00  0.00           H0.      0
ATOM    124  CG  ARG A   8      46.852  70.734  31.387  1.00  0.00           C0.      0
ATOM    125  HG2 ARG A   8      46.305  69.849  31.714  1.00  0.00           H0.      0
ATOM    126  HG3 ARG A   8      47.728  70.443  30.808  1.00  0.00           H0.      0
ATOM    127  CD  ARG A   8      47.409  71.386  32.626  1.00  0.00           C0.      0
ATOM    128  HD2 ARG A   8      47.815  72.369  32.387  1.00  0.00           H0.      0
ATOM    129  HD3 ARG A   8      46.581  71.502  33.326  1.00  0.00           H0.      0
ATOM    130  NE  ARG A   8      48.286  70.526  33.428  1.00  0.00           N0.      0
ATOM    131  HE  ARG A   8      48.115  69.541  33.280  1.00  0.00           H0.      0
ATOM    132  CZ  ARG A   8      49.239  70.929  34.246  1.00  0.00           C0.      0
ATOM    133  NH1 ARG A   8      49.835  70.032  34.893  1.00  0.00           N0.      0
ATOM    134 HH11 ARG A   8      49.549  69.063  34.869  1.00  0.00           H0.      0
ATOM    135 HH12 ARG A   8      50.704  70.308  35.328  1.00  0.00           H0.      0
ATOM    136  NH2 ARG A   8      49.551  72.178  34.385  1.00  0.00           N0.      0
ATOM    137 HH21 ARG A   8      49.074  72.739  33.694  1.00  0.00           H0.      0
ATOM    138 HH22 ARG A   8      50.405  72.421  34.867  1.00  0.00           H0.      0
ATOM    139  C   ARG A   8      44.659  72.437  28.437  1.00  0.00           C0.      0
ATOM    140  O   ARG A   8      45.230  73.169  27.593  1.00  0.00           O0.      0
ATOM    141  N   SER A   9      43.318  72.491  28.590  1.00  0.00           N0.      0
ATOM    142  H   SER A   9      42.928  71.829  29.245  1.00  0.00           H0.      0
ATOM    143  CA  SER A   9      42.560  73.649  28.101  1.00  0.00           C0.      0
ATOM    144  HA  SER A   9      42.969  73.854  27.111  1.00  0.00           H0.      0
ATOM    145  CB  SER A   9      41.045  73.381  28.014  1.00  0.00           C0.      0
ATOM    146  HB2 SER A   9      40.863  73.126  29.058  1.00  0.00           H0.      0
ATOM    147  HB3 SER A   9      40.453  74.228  27.667  1.00  0.00           H0.      0
ATOM    148  OG  SER A   9      40.805  72.297  27.168  1.00  0.00           O0.      0
ATOM    149  HG  SER A   9      41.075  71.543  27.697  1.00  0.00           H0.      0
ATOM    150  C   SER A   9      42.713  74.912  29.024  1.00  0.00           C0.      0
ATOM    151  O   SER A   9      43.065  74.722  30.174  1.00  0.00           O0.      0
ATOM    152  N   LEU A  10      42.466  76.165  28.566  1.00  0.00           N0.      0
ATOM    153  H   LEU A  10      42.273  76.221  27.576  1.00  0.00           H0.      0
ATOM    154  CA  LEU A  10      42.698  77.390  29.248  1.00  0.00           C0.      0
ATOM    155  HA  LEU A  10      43.707  77.323  29.655  1.00  0.00           H0.      0
ATOM    156  CB  LEU A  10      42.736  78.529  28.242  1.00  0.00           C0.      0
ATOM    157  HB2 LEU A  10      43.652  78.423  27.660  1.00  0.00           H0.      0
ATOM    158  HB3 LEU A  10      41.787  78.421  27.718  1.00  0.00           H0.      0
ATOM    159  CG  LEU A  10      42.720  79.942  28.818  1.00  0.00           C0.      0
ATOM    160  HG  LEU A  10      41.796  79.999  29.394  1.00  0.00           H0.      0
ATOM    161  CD1 LEU A  10      43.916  80.174  29.741  1.00  0.00           C0.      0
ATOM    162 HD11 LEU A  10      43.848  79.729  30.734  1.00  0.00           H0.      0
ATOM    163 HD12 LEU A  10      44.800  79.806  29.220  1.00  0.00           H0.      0
ATOM    164 HD13 LEU A  10      44.146  81.230  29.879  1.00  0.00           H0.      0
ATOM    165  CD2 LEU A  10      42.573  80.852  27.617  1.00  0.00           C0.      0
ATOM    166 HD21 LEU A  10      43.345  80.679  26.868  1.00  0.00           H0.      0
ATOM    167 HD22 LEU A  10      41.613  80.690  27.127  1.00  0.00           H0.      0
ATOM    168 HD23 LEU A  10      42.623  81.889  27.951  1.00  0.00           H0.      0
ATOM    169  C   LEU A  10      41.589  77.672  30.329  1.00  0.00           C0.      0
ATOM    170  O   LEU A  10      40.371  77.682  30.017  1.00  0.00           O0.      0
ATOM    171  N   GLY A  11      42.015  77.777  31.603  1.00  0.00           N0.      0
ATOM    172  H   GLY A  11      43.021  77.758  31.690  1.00  0.00           H0.      0
ATOM    173  CA  GLY A  11      41.224  77.820  32.803  1.00  0.00           C0.      0
ATOM    174  HA2 GLY A  11      41.644  78.627  33.402  1.00  0.00           H0.      0
ATOM    175  HA3 GLY A  11      40.226  78.089  32.456  1.00  0.00           H0.      0
ATOM    176  C   GLY A  11      41.295  76.506  33.584  1.00  0.00           C0.      0
ATOM    177  O   GLY A  11      40.808  76.469  34.682  1.00  0.00           O0.      0
ATOM    178  N   VAL A  12      41.819  75.366  33.033  1.00  0.00           N0.      0
ATOM    179  H   VAL A  12      42.146  75.250  32.084  1.00  0.00           H0.      0
ATOM    180  CA  VAL A  12      41.873  74.045  33.688  1.00  0.00           C0.      0
ATOM    181  HA  VAL A  12      41.089  73.882  34.428  1.00  0.00           H0.      0
ATOM    182  CB  VAL A  12      41.665  72.920  32.688  1.00  0.00           C0.      0
ATOM    183  HB  VAL A  12      42.464  72.916  31.947  1.00  0.00           H0.      0
ATOM    184  CG1 VAL A  12      41.736  71.525  33.289  1.00  0.00           C0.      0
ATOM    185 HG11 VAL A  12      41.178  71.436  34.221  1.00  0.00           H0.      0
ATOM    186 HG12 VAL A  12      41.525  70.732  32.571  1.00  0.00           H0.      0
ATOM    187 HG13 VAL A  12      42.761  71.349  33.616  1.00  0.00           H0.      0
ATOM    188  CG2 VAL A  12      40.315  72.981  32.033  1.00  0.00           C0.      0
ATOM    189 HG21 VAL A  12      40.321  73.847  31.371  1.00  0.00           H0.      0
ATOM    190 HG22 VAL A  12      40.217  72.189  31.291  1.00  0.00           H0.      0
ATOM    191 HG23 VAL A  12      39.493  73.060  32.744  1.00  0.00           H0.      0
ATOM    192  C   VAL A  12      43.318  73.949  34.319  1.00  0.00           C0.      0
ATOM    193  O   VAL A  12      44.236  74.514  33.852  1.00  0.00           O0.      0
ATOM    194  N   ALA A  13      43.413  73.188  35.409  1.00  0.00           N0.      0
ATOM    195  H   ALA A  13      42.624  72.612  35.664  1.00  0.00           H0.      0
ATOM    196  CA  ALA A  13      44.559  73.145  36.353  1.00  0.00           C0.      0
ATOM    197  HA  ALA A  13      45.299  73.850  35.975  1.00  0.00           H0.      0
ATOM    198  CB  ALA A  13      44.131  73.740  37.755  1.00  0.00           C0.      0
ATOM    199  HB1 ALA A  13      43.522  73.048  38.337  1.00  0.00           H0.      0
ATOM    200  HB2 ALA A  13      44.961  74.027  38.401  1.00  0.00           H0.      0
ATOM    201  HB3 ALA A  13      43.565  74.657  37.588  1.00  0.00           H0.      0
ATOM    202  C   ALA A  13      45.233  71.757  36.342  1.00  0.00           C0.      0
ATOM    203  O   ALA A  13      44.902  70.816  35.626  1.00  0.00           O0.      0
ATOM    204  N   ALA A  14      46.356  71.683  37.098  1.00  0.00           N0.      0
ATOM    205  H   ALA A  14      46.657  72.477  37.645  1.00  0.00           H0.      0
ATOM    206  CA  ALA A  14      47.196  70.548  37.314  1.00  0.00           C0.      0
ATOM    207  HA  ALA A  14      47.539  70.240  36.327  1.00  0.00           H0.      0
ATOM    208  CB  ALA A  14      48.422  70.901  38.093  1.00  0.00           C0.      0
ATOM    209  HB1 ALA A  14      48.982  71.585  37.455  1.00  0.00           H0.      0
ATOM    210  HB2 ALA A  14      48.154  71.233  39.096  1.00  0.00           H0.      0
ATOM    211  HB3 ALA A  14      49.118  70.069  38.192  1.00  0.00           H0.      0
ATOM    212  C   ALA A  14      46.512  69.361  37.957  1.00  0.00           C0.      0
ATOM    213  O   ALA A  14      45.934  69.347  39.031  1.00  0.00           O0.      0
ATOM    214  N   GLU A  15      46.720  68.262  37.234  1.00  0.00           N0.      0
ATOM    215  H   GLU A  15      47.499  68.335  36.596  1.00  0.00           H0.      0
ATOM    216  CA  GLU A  15      46.239  66.937  37.602  1.00  0.00           C0.      0
ATOM    217  HA  GLU A  15      45.151  66.951  37.664  1.00  0.00           H0.      0
ATOM    218  CB  GLU A  15      46.644  65.892  36.514  1.00  0.00           C0.      0
ATOM    219  HB2 GLU A  15      47.709  65.755  36.704  1.00  0.00           H0.      0
ATOM    220  HB3 GLU A  15      46.084  64.982  36.732  1.00  0.00           H0.      0
ATOM    221  CG  GLU A  15      46.552  66.175  35.015  1.00  0.00           C0.      0
ATOM    222  HG2 GLU A  15      46.852  65.242  34.538  1.00  0.00           H0.      0
ATOM    223  HG3 GLU A  15      45.541  66.512  34.785  1.00  0.00           H0.      0
ATOM    224  CD  GLU A  15      47.440  67.268  34.379  1.00  0.00           C0.      0
ATOM    225  OE1 GLU A  15      48.443  67.660  35.022  1.00  0.00           O0.      0
ATOM    226  OE2 GLU A  15      47.156  67.907  33.312  1.00  0.00           O0.      0
ATOM    227  C   GLU A  15      46.701  66.377  38.973  1.00  0.00           C0.      0
ATOM    228  O   GLU A  15      47.892  66.407  39.333  1.00  0.00           O0.      0
ATOM    229  N   GLY A  16      45.746  65.675  39.609  1.00  0.00           N0.      0
ATOM    230  H   GLY A  16      44.865  65.593  39.121  1.00  0.00           H0.      0
ATOM    231  CA  GLY A  16      45.845  64.999  40.898  1.00  0.00           C0.      0
ATOM    232  HA2 GLY A  16      46.002  65.710  41.708  1.00  0.00           H0.      0
ATOM    233  HA3 GLY A  16      44.947  64.397  41.039  1.00  0.00           H0.      0
ATOM    234  C   GLY A  16      46.970  63.985  40.937  1.00  0.00           C0.      0
ATOM    235  O   GLY A  16      46.963  62.940  40.288  1.00  0.00           O0.      0
ATOM    236  N   ILE A  17      47.967  64.153  41.737  1.00  0.00           N0.      0
ATOM    237  H   ILE A  17      48.027  65.077  42.139  1.00  0.00           H0.      0
ATOM    238  CA  ILE A  17      49.121  63.251  41.890  1.00  0.00           C0.      0
ATOM    239  HA  ILE A  17      49.500  62.909  40.926  1.00  0.00           H0.      0
ATOM    240  CB  ILE A  17      50.264  64.008  42.647  1.00  0.00           C0.      0
ATOM    241  HB  ILE A  17      50.052  64.320  43.670  1.00  0.00           H0.      0
ATOM    242  CG2 ILE A  17      51.456  63.022  42.799  1.00  0.00           C0.      0
ATOM    243 HG21 ILE A  17      51.961  62.799  41.859  1.00  0.00           H0.      0
ATOM    244 HG22 ILE A  17      52.162  63.373  43.551  1.00  0.00           H0.      0
ATOM    245 HG23 ILE A  17      51.126  62.031  43.111  1.00  0.00           H0.      0
ATOM    246  CG1 ILE A  17      50.817  65.250  41.851  1.00  0.00           C0.      0
ATOM    247 HG12 ILE A  17      51.680  64.945  41.259  1.00  0.00           H0.      0
ATOM    248 HG13 ILE A  17      50.013  65.690  41.261  1.00  0.00           H0.      0
ATOM    249  CD1 ILE A  17      51.322  66.409  42.727  1.00  0.00           C0.      0
ATOM    250 HD11 ILE A  17      50.477  66.609  43.386  1.00  0.00           H0.      0
ATOM    251 HD12 ILE A  17      52.100  66.137  43.441  1.00  0.00           H0.      0
ATOM    252 HD13 ILE A  17      51.565  67.322  42.184  1.00  0.00           H0.      0
ATOM    253  C   ILE A  17      48.708  62.023  42.798  1.00  0.00           C0.      0
ATOM    254  O   ILE A  17      48.534  62.213  44.000  1.00  0.00           O0.      0
ATOM    255  N   PRO A  18      48.626  60.828  42.283  1.00  0.00           N0.      0
ATOM    256  CD  PRO A  18      48.926  60.289  40.886  1.00  0.00           C0.      0
ATOM    257  HD2 PRO A  18      49.980  60.078  40.709  1.00  0.00           H0.      0
ATOM    258  HD3 PRO A  18      48.602  60.903  40.045  1.00  0.00           H0.      0
ATOM    259  CG  PRO A  18      48.223  58.978  40.835  1.00  0.00           C0.      0
ATOM    260  HG2 PRO A  18      48.990  58.225  41.017  1.00  0.00           H0.      0
ATOM    261  HG3 PRO A  18      47.774  58.730  39.873  1.00  0.00           H0.      0
ATOM    262  CB  PRO A  18      47.238  58.927  42.008  1.00  0.00           C0.      0
ATOM    263  HB2 PRO A  18      47.172  57.895  42.354  1.00  0.00           H0.      0
ATOM    264  HB3 PRO A  18      46.279  59.286  41.635  1.00  0.00           H0.      0
ATOM    265  CA  PRO A  18      48.065  59.716  43.067  1.00  0.00           C0.      0
ATOM    266  HA  PRO A  18      47.344  60.097  43.791  1.00  0.00           H0.      0
ATOM    267  C   PRO A  18      49.106  58.710  43.553  1.00  0.00           C0.      0
ATOM    268  O   PRO A  18      48.820  57.758  44.265  1.00  0.00           O0.      0
ATOM    269  N   ASP A  19      50.417  58.938  43.312  1.00  0.00           N0.      0
ATOM    270  H   ASP A  19      50.539  59.666  42.623  1.00  0.00           H0.      0
ATOM    271  CA  ASP A  19      51.667  58.513  44.086  1.00  0.00           C0.      0
ATOM    272  HA  ASP A  19      51.775  57.456  43.845  1.00  0.00           H0.      0
ATOM    273  CB  ASP A  19      52.878  59.290  43.400  1.00  0.00           C0.      0
ATOM    274  HB2 ASP A  19      52.635  59.161  42.345  1.00  0.00           H0.      0
ATOM    275  HB3 ASP A  19      52.865  60.355  43.635  1.00  0.00           H0.      0
ATOM    276  CG  ASP A  19      54.260  58.724  43.829  1.00  0.00           C0.      0
ATOM    277  OD1 ASP A  19      55.224  59.432  43.477  1.00  0.00           O0.      0
ATOM    278  OD2 ASP A  19      54.424  57.677  44.476  1.00  0.00           O0.      0
ATOM    279  C   ASP A  19      51.696  58.748  45.616  1.00  0.00           C0.      0
ATOM    280  O   ASP A  19      51.289  59.815  46.096  1.00  0.00           O0.      0
ATOM    281  N   GLN A  20      52.169  57.740  46.382  1.00  0.00           N0.      0
ATOM    282  H   GLN A  20      52.424  56.841  45.996  1.00  0.00           H0.      0
ATOM    283  CA  GLN A  20      52.374  57.865  47.884  1.00  0.00           C0.      0
ATOM    284  HA  GLN A  20      52.299  58.933  48.088  1.00  0.00           H0.      0
ATOM    285  CB  GLN A  20      51.163  57.331  48.631  1.00  0.00           C0.      0
ATOM    286  HB2 GLN A  20      51.197  56.255  48.458  1.00  0.00           H0.      0
ATOM    287  HB3 GLN A  20      51.429  57.459  49.680  1.00  0.00           H0.      0
ATOM    288  CG  GLN A  20      49.841  58.144  48.494  1.00  0.00           C0.      0
ATOM    289  HG2 GLN A  20      50.011  59.218  48.566  1.00  0.00           H0.      0
ATOM    290  HG3 GLN A  20      49.390  57.806  47.561  1.00  0.00           H0.      0
ATOM    291  CD  GLN A  20      48.919  57.699  49.526  1.00  0.00           C0.      0
ATOM    292  OE1 GLN A  20      49.267  57.409  50.643  1.00  0.00           O0.      0
ATOM    293  NE2 GLN A  20      47.598  57.735  49.331  1.00  0.00           N0.      0
ATOM    294 HE21 GLN A  20      46.960  57.662  50.110  1.00  0.00           H0.      0
ATOM    295 HE22 GLN A  20      47.304  58.049  48.418  1.00  0.00           H0.      0
ATOM    296  C   GLN A  20      53.721  57.374  48.321  1.00  0.00           C0.      0
ATOM    297  O   GLN A  20      53.932  57.147  49.504  1.00  0.00           O0.      0
ATOM    298  N   TYR A  21      54.634  57.212  47.336  1.00  0.00           N0.      0
ATOM    299  H   TYR A  21      54.393  57.423  46.378  1.00  0.00           H0.      0
ATOM    300  CA  TYR A  21      55.863  56.457  47.463  1.00  0.00           C0.      0
ATOM    301  HA  TYR A  21      55.958  56.177  48.513  1.00  0.00           H0.      0
ATOM    302  CB  TYR A  21      55.702  55.141  46.656  1.00  0.00           C0.      0
ATOM    303  HB2 TYR A  21      55.641  55.439  45.610  1.00  0.00           H0.      0
ATOM    304  HB3 TYR A  21      56.608  54.549  46.787  1.00  0.00           H0.      0
ATOM    305  CG  TYR A  21      54.563  54.113  46.927  1.00  0.00           C0.      0
ATOM    306  CD1 TYR A  21      53.626  54.005  45.952  1.00  0.00           C0.      0
ATOM    307  HD1 TYR A  21      53.792  54.477  44.995  1.00  0.00           H0.      0
ATOM    308  CE1 TYR A  21      52.509  53.120  46.140  1.00  0.00           C0.      0
ATOM    309  HE1 TYR A  21      51.777  53.062  45.348  1.00  0.00           H0.      0
ATOM    310  CZ  TYR A  21      52.329  52.574  47.449  1.00  0.00           C0.      0
ATOM    311  OH  TYR A  21      51.196  51.854  47.712  1.00  0.00           O0.      0
ATOM    312  HH  TYR A  21      50.570  51.916  46.987  1.00  0.00           H0.      0
ATOM    313  CE2 TYR A  21      53.196  52.891  48.476  1.00  0.00           C0.      0
ATOM    314  HE2 TYR A  21      52.945  52.442  49.426  1.00  0.00           H0.      0
ATOM    315  CD2 TYR A  21      54.377  53.593  48.151  1.00  0.00           C0.      0
ATOM    316  HD2 TYR A  21      55.049  53.858  48.955  1.00  0.00           H0.      0
ATOM    317  C   TYR A  21      57.128  57.230  47.094  1.00  0.00           C0.      0
ATOM    318  O   TYR A  21      58.162  56.566  46.786  1.00  0.00           O0.      0
ATOM    319  N   ALA A  22      57.053  58.539  47.003  1.00  0.00           N0.      0
ATOM    320  H   ALA A  22      56.170  58.947  47.274  1.00  0.00           H0.      0
ATOM    321  CA  ALA A  22      58.077  59.246  46.212  1.00  0.00           C0.      0
ATOM    322  HA  ALA A  22      58.088  58.854  45.195  1.00  0.00           H0.      0
ATOM    323  CB  ALA A  22      57.454  60.621  46.090  1.00  0.00           C0.      0
ATOM    324  HB1 ALA A  22      58.104  61.208  45.441  1.00  0.00           H0.      0
ATOM    325  HB2 ALA A  22      56.439  60.536  45.702  1.00  0.00           H0.      0
ATOM    326  HB3 ALA A  22      57.548  61.113  47.058  1.00  0.00           H0.      0
ATOM    327  C   ALA A  22      59.562  59.225  46.751  1.00  0.00           C0.      0
ATOM    328  O   ALA A  22      60.583  59.553  46.097  1.00  0.00           O0.      0
ATOM    329  N   ASP A  23      59.642  58.829  48.003  1.00  0.00           N0.      0
ATOM    330  H   ASP A  23      58.804  58.519  48.473  1.00  0.00           H0.      0
ATOM    331  CA  ASP A  23      60.869  58.726  48.739  1.00  0.00           C0.      0
ATOM    332  HA  ASP A  23      61.467  59.589  48.445  1.00  0.00           H0.      0
ATOM    333  CB  ASP A  23      60.596  58.716  50.276  1.00  0.00           C0.      0
ATOM    334  HB2 ASP A  23      61.466  58.390  50.846  1.00  0.00           H0.      0
ATOM    335  HB3 ASP A  23      60.280  59.701  50.619  1.00  0.00           H0.      0
ATOM    336  CG  ASP A  23      59.494  57.707  50.640  1.00  0.00           C0.      0
ATOM    337  OD1 ASP A  23      58.807  57.991  51.686  1.00  0.00           O0.      0
ATOM    338  OD2 ASP A  23      59.384  56.577  50.124  1.00  0.00           O0.      0
ATOM    339  C   ASP A  23      61.646  57.454  48.381  1.00  0.00           C0.      0
ATOM    340  O   ASP A  23      62.878  57.368  48.575  1.00  0.00           O0.      0
ATOM    341  N   GLY A  24      60.953  56.521  47.675  1.00  0.00           N0.      0
ATOM    342  H   GLY A  24      59.995  56.824  47.574  1.00  0.00           H0.      0
ATOM    343  CA  GLY A  24      61.385  55.177  47.350  1.00  0.00           C0.      0
ATOM    344  HA2 GLY A  24      60.658  54.725  46.675  1.00  0.00           H0.      0
ATOM    345  HA3 GLY A  24      62.229  55.205  46.661  1.00  0.00           H0.      0
ATOM    346  C   GLY A  24      61.484  54.107  48.466  1.00  0.00           C0.      0
ATOM    347  O   GLY A  24      61.849  52.958  48.305  1.00  0.00           O0.      0
ATOM    348  N   GLU A  25      61.153  54.486  49.693  1.00  0.00           N0.      0
ATOM    349  H   GLU A  25      60.623  55.337  49.816  1.00  0.00           H0.      0
ATOM    350  CA  GLU A  25      61.521  53.610  50.894  1.00  0.00           C0.      0
ATOM    351  HA  GLU A  25      62.354  52.953  50.644  1.00  0.00           H0.      0
ATOM    352  CB  GLU A  25      61.940  54.612  52.024  1.00  0.00           C0.      0
ATOM    353  HB2 GLU A  25      61.143  55.347  52.135  1.00  0.00           H0.      0
ATOM    354  HB3 GLU A  25      61.985  54.012  52.933  1.00  0.00           H0.      0
ATOM    355  CG  GLU A  25      63.389  55.121  51.732  1.00  0.00           C0.      0
ATOM    356  HG2 GLU A  25      63.415  55.795  50.875  1.00  0.00           H0.      0
ATOM    357  HG3 GLU A  25      63.781  55.648  52.601  1.00  0.00           H0.      0
ATOM    358  CD  GLU A  25      64.363  53.985  51.420  1.00  0.00           C0.      0
ATOM    359  OE1 GLU A  25      65.166  54.164  50.476  1.00  0.00           O0.      0
ATOM    360  OE2 GLU A  25      64.412  53.086  52.276  1.00  0.00           O0.      0
ATOM    361  C   GLU A  25      60.419  52.616  51.244  1.00  0.00           C0.      0
ATOM    362  O   GLU A  25      60.775  51.458  51.594  1.00  0.00           O0.      0
ATOM    363  N   ALA A  26      59.131  52.903  51.058  1.00  0.00           N0.      0
ATOM    364  H   ALA A  26      58.849  53.842  50.818  1.00  0.00           H0.      0
ATOM    365  CA  ALA A  26      58.230  51.799  50.909  1.00  0.00           C0.      0
ATOM    366  HA  ALA A  26      58.288  51.140  51.776  1.00  0.00           H0.      0
ATOM    367  CB  ALA A  26      56.788  52.373  51.018  1.00  0.00           C0.      0
ATOM    368  HB1 ALA A  26      56.509  53.071  50.228  1.00  0.00           H0.      0
ATOM    369  HB2 ALA A  26      56.103  51.528  50.944  1.00  0.00           H0.      0
ATOM    370  HB3 ALA A  26      56.705  52.972  51.924  1.00  0.00           H0.      0
ATOM    371  C   ALA A  26      58.684  50.893  49.750  1.00  0.00           C0.      0
ATOM    372  O   ALA A  26      58.710  49.653  49.920  1.00  0.00           O0.      0
ATOM    373  N   ALA A  27      59.073  51.439  48.628  1.00  0.00           N0.      0
ATOM    374  H   ALA A  27      58.903  52.413  48.423  1.00  0.00           H0.      0
ATOM    375  CA  ALA A  27      59.458  50.599  47.419  1.00  0.00           C0.      0
ATOM    376  HA  ALA A  27      58.701  49.873  47.122  1.00  0.00           H0.      0
ATOM    377  CB  ALA A  27      59.518  51.615  46.241  1.00  0.00           C0.      0
ATOM    378  HB1 ALA A  27      59.408  50.961  45.376  1.00  0.00           H0.      0
ATOM    379  HB2 ALA A  27      58.668  52.291  46.339  1.00  0.00           H0.      0
ATOM    380  HB3 ALA A  27      60.515  52.051  46.197  1.00  0.00           H0.      0
ATOM    381  C   ALA A  27      60.565  49.680  47.774  1.00  0.00           C0.      0
ATOM    382  O   ALA A  27      60.427  48.481  47.445  1.00  0.00           O0.      0
ATOM    383  N   ARG A  28      61.663  50.022  48.425  1.00  0.00           N0.      0
ATOM    384  H   ARG A  28      61.780  51.024  48.454  1.00  0.00           H0.      0
ATOM    385  CA  ARG A  28      62.810  49.182  48.822  1.00  0.00           C0.      0
ATOM    386  HA  ARG A  28      63.324  48.691  47.995  1.00  0.00           H0.      0
ATOM    387  CB  ARG A  28      63.857  50.123  49.435  1.00  0.00           C0.      0
ATOM    388  HB2 ARG A  28      64.195  50.847  48.693  1.00  0.00           H0.      0
ATOM    389  HB3 ARG A  28      63.395  50.707  50.230  1.00  0.00           H0.      0
ATOM    390  CG  ARG A  28      65.071  49.546  50.028  1.00  0.00           C0.      0
ATOM    391  HG2 ARG A  28      64.781  48.968  50.906  1.00  0.00           H0.      0
ATOM    392  HG3 ARG A  28      65.645  48.958  49.312  1.00  0.00           H0.      0
ATOM    393  CD  ARG A  28      66.035  50.733  50.388  1.00  0.00           C0.      0
ATOM    394  HD2 ARG A  28      66.546  51.085  49.492  1.00  0.00           H0.      0
ATOM    395  HD3 ARG A  28      65.443  51.532  50.834  1.00  0.00           H0.      0
ATOM    396  NE  ARG A  28      67.003  50.191  51.386  1.00  0.00           N0.      0
ATOM    397  HE  ARG A  28      67.561  49.365  51.222  1.00  0.00           H0.      0
ATOM    398  CZ  ARG A  28      67.389  50.904  52.379  1.00  0.00           C0.      0
ATOM    399  NH1 ARG A  28      66.960  52.071  52.683  1.00  0.00           N0.      0
ATOM    400 HH11 ARG A  28      66.070  52.386  52.324  1.00  0.00           H0.      0
ATOM    401 HH12 ARG A  28      67.490  52.553  53.395  1.00  0.00           H0.      0
ATOM    402  NH2 ARG A  28      68.345  50.440  53.081  1.00  0.00           N0.      0
ATOM    403 HH21 ARG A  28      68.663  49.505  52.868  1.00  0.00           H0.      0
ATOM    404 HH22 ARG A  28      68.688  50.995  53.851  1.00  0.00           H0.      0
ATOM    405  C   ARG A  28      62.412  48.089  49.739  1.00  0.00           C0.      0
ATOM    406  O   ARG A  28      63.239  47.211  49.955  1.00  0.00           O0.      0
ATOM    407  N   VAL A  29      61.221  48.037  50.324  1.00  0.00           N0.      0
ATOM    408  H   VAL A  29      60.518  48.732  50.116  1.00  0.00           H0.      0
ATOM    409  CA  VAL A  29      60.749  46.876  51.135  1.00  0.00           C0.      0
ATOM    410  HA  VAL A  29      61.395  46.004  51.032  1.00  0.00           H0.      0
ATOM    411  CB  VAL A  29      60.632  47.267  52.676  1.00  0.00           C0.      0
ATOM    412  HB  VAL A  29      60.052  46.508  53.202  1.00  0.00           H0.      0
ATOM    413  CG1 VAL A  29      61.998  47.479  53.360  1.00  0.00           C0.      0
ATOM    414 HG11 VAL A  29      62.442  48.396  52.971  1.00  0.00           H0.      0
ATOM    415 HG12 VAL A  29      61.851  47.646  54.427  1.00  0.00           H0.      0
ATOM    416 HG13 VAL A  29      62.641  46.607  53.236  1.00  0.00           H0.      0
ATOM    417  CG2 VAL A  29      59.732  48.524  52.876  1.00  0.00           C0.      0
ATOM    418 HG21 VAL A  29      60.026  49.053  53.783  1.00  0.00           H0.      0
ATOM    419 HG22 VAL A  29      59.774  49.291  52.102  1.00  0.00           H0.      0
ATOM    420 HG23 VAL A  29      58.704  48.254  53.117  1.00  0.00           H0.      0
ATOM    421  C   VAL A  29      59.355  46.310  50.709  1.00  0.00           C0.      0
ATOM    422  O   VAL A  29      58.785  45.496  51.419  1.00  0.00           O0.      0
ATOM    423  N   TRP A  30      58.776  46.686  49.597  1.00  0.00           N0.      0
ATOM    424  H   TRP A  30      59.246  47.399  49.058  1.00  0.00           H0.      0
ATOM    425  CA  TRP A  30      57.465  46.181  49.141  1.00  0.00           C0.      0
ATOM    426  HA  TRP A  30      56.778  46.420  49.953  1.00  0.00           H0.      0
ATOM    427  CB  TRP A  30      57.137  46.918  47.812  1.00  0.00           C0.      0
ATOM    428  HB2 TRP A  30      57.502  47.944  47.774  1.00  0.00           H0.      0
ATOM    429  HB3 TRP A  30      57.663  46.397  47.011  1.00  0.00           H0.      0
ATOM    430  CG  TRP A  30      55.691  46.991  47.450  1.00  0.00           C0.      0
ATOM    431  CD1 TRP A  30      55.009  46.430  46.440  1.00  0.00           C0.      0
ATOM    432  HD1 TRP A  30      55.445  45.725  45.747  1.00  0.00           H0.      0
ATOM    433  NE1 TRP A  30      53.653  46.847  46.495  1.00  0.00           N0.      0
ATOM    434  HE1 TRP A  30      52.949  46.564  45.828  1.00  0.00           H0.      0
ATOM    435  CE2 TRP A  30      53.379  47.692  47.599  1.00  0.00           C0.      0
ATOM    436  CZ2 TRP A  30      52.221  48.290  48.166  1.00  0.00           C0.      0
ATOM    437  HZ2 TRP A  30      51.303  48.135  47.619  1.00  0.00           H0.      0
ATOM    438  CH2 TRP A  30      52.322  49.085  49.320  1.00  0.00           C0.      0
ATOM    439  HH2 TRP A  30      51.469  49.488  49.846  1.00  0.00           H0.      0
ATOM    440  CZ3 TRP A  30      53.631  49.379  49.795  1.00  0.00           C0.      0
ATOM    441  HZ3 TRP A  30      53.745  50.072  50.616  1.00  0.00           H0.      0
ATOM    442  CE3 TRP A  30      54.723  48.697  49.201  1.00  0.00           C0.      0
ATOM    443  HE3 TRP A  30      55.700  48.801  49.649  1.00  0.00           H0.      0
ATOM    444  CD2 TRP A  30      54.700  47.789  48.136  1.00  0.00           C0.      0
ATOM    445  C   TRP A  30      57.359  44.662  48.984  1.00  0.00           C0.      0
ATOM    446  O   TRP A  30      56.347  44.040  49.327  1.00  0.00           O0.      0
ATOM    447  N   GLN A  31      58.522  44.078  48.523  1.00  0.00           N0.      0
ATOM    448  H   GLN A  31      59.287  44.650  48.195  1.00  0.00           H0.      0
ATOM    449  CA  GLN A  31      58.688  42.651  48.456  1.00  0.00           C0.      0
ATOM    450  HA  GLN A  31      57.918  42.238  47.804  1.00  0.00           H0.      0
ATOM    451  CB  GLN A  31      60.069  42.431  47.842  1.00  0.00           C0.      0
ATOM    452  HB2 GLN A  31      59.991  41.416  47.452  1.00  0.00           H0.      0
ATOM    453  HB3 GLN A  31      60.248  43.127  47.022  1.00  0.00           H0.      0
ATOM    454  CG  GLN A  31      61.326  42.444  48.657  1.00  0.00           C0.      0
ATOM    455  HG2 GLN A  31      61.081  41.828  49.522  1.00  0.00           H0.      0
ATOM    456  HG3 GLN A  31      62.152  42.047  48.067  1.00  0.00           H0.      0
ATOM    457  CD  GLN A  31      61.770  43.836  49.132  1.00  0.00           C0.      0
ATOM    458  OE1 GLN A  31      61.258  44.874  48.648  1.00  0.00           O0.      0
ATOM    459  NE2 GLN A  31      62.763  43.925  50.032  1.00  0.00           N0.      0
ATOM    460 HE21 GLN A  31      63.031  44.876  50.241  1.00  0.00           H0.      0
ATOM    461 HE22 GLN A  31      63.199  43.111  50.442  1.00  0.00           H0.      0
ATOM    462  C   GLN A  31      58.402  41.911  49.777  1.00  0.00           C0.      0
ATOM    463  O   GLN A  31      57.665  40.892  49.771  1.00  0.00           O0.      0
ATOM    464  N   LEU A  32      58.840  42.544  50.883  1.00  0.00           N0.      0
ATOM    465  H   LEU A  32      59.247  43.456  50.737  1.00  0.00           H0.      0
ATOM    466  CA  LEU A  32      58.595  41.983  52.206  1.00  0.00           C0.      0
ATOM    467  HA  LEU A  32      58.924  40.945  52.254  1.00  0.00           H0.      0
ATOM    468  CB  LEU A  32      59.505  42.799  53.131  1.00  0.00           C0.      0
ATOM    469  HB2 LEU A  32      59.176  43.833  53.232  1.00  0.00           H0.      0
ATOM    470  HB3 LEU A  32      59.507  42.440  54.160  1.00  0.00           H0.      0
ATOM    471  CG  LEU A  32      61.040  42.647  52.782  1.00  0.00           C0.      0
ATOM    472  HG  LEU A  32      61.303  43.204  51.883  1.00  0.00           H0.      0
ATOM    473  CD1 LEU A  32      61.749  43.370  53.934  1.00  0.00           C0.      0
ATOM    474 HD11 LEU A  32      62.775  43.656  53.701  1.00  0.00           H0.      0
ATOM    475 HD12 LEU A  32      61.225  44.320  54.042  1.00  0.00           H0.      0
ATOM    476 HD13 LEU A  32      61.681  42.798  54.860  1.00  0.00           H0.      0
ATOM    477  CD2 LEU A  32      61.709  41.275  52.609  1.00  0.00           C0.      0
ATOM    478 HD21 LEU A  32      62.740  41.188  52.952  1.00  0.00           H0.      0
ATOM    479 HD22 LEU A  32      61.213  40.602  53.308  1.00  0.00           H0.      0
ATOM    480 HD23 LEU A  32      61.555  40.807  51.637  1.00  0.00           H0.      0
ATOM    481  C   LEU A  32      57.158  42.188  52.720  1.00  0.00           C0.      0
ATOM    482  O   LEU A  32      56.764  41.388  53.572  1.00  0.00           O0.      0
ATOM    483  N   TYR A  33      56.472  43.219  52.197  1.00  0.00           N0.      0
ATOM    484  H   TYR A  33      56.881  43.700  51.409  1.00  0.00           H0.      0
ATOM    485  CA  TYR A  33      55.063  43.415  52.569  1.00  0.00           C0.      0
ATOM    486  HA  TYR A  33      54.994  43.190  53.634  1.00  0.00           H0.      0
ATOM    487  CB  TYR A  33      54.793  44.924  52.395  1.00  0.00           C0.      0
ATOM    488  HB2 TYR A  33      55.409  45.514  53.074  1.00  0.00           H0.      0
ATOM    489  HB3 TYR A  33      55.119  45.220  51.398  1.00  0.00           H0.      0
ATOM    490  CG  TYR A  33      53.407  45.466  52.604  1.00  0.00           C0.      0
ATOM    491  CD1 TYR A  33      52.920  46.405  51.699  1.00  0.00           C0.      0
ATOM    492  HD1 TYR A  33      53.521  46.656  50.838  1.00  0.00           H0.      0
ATOM    493  CE1 TYR A  33      51.618  46.884  51.980  1.00  0.00           C0.      0
ATOM    494  HE1 TYR A  33      51.300  47.532  51.176  1.00  0.00           H0.      0
ATOM    495  CZ  TYR A  33      50.904  46.425  53.069  1.00  0.00           C0.      0
ATOM    496  OH  TYR A  33      49.552  46.796  53.199  1.00  0.00           O0.      0
ATOM    497  HH  TYR A  33      49.234  47.335  52.471  1.00  0.00           H0.      0
ATOM    498  CE2 TYR A  33      51.495  45.628  54.030  1.00  0.00           C0.      0
ATOM    499  HE2 TYR A  33      50.958  45.324  54.916  1.00  0.00           H0.      0
ATOM    500  CD2 TYR A  33      52.794  45.134  53.817  1.00  0.00           C0.      0
ATOM    501  HD2 TYR A  33      53.200  44.423  54.522  1.00  0.00           H0.      0
ATOM    502  C   TYR A  33      54.069  42.516  51.856  1.00  0.00           C0.      0
ATOM    503  O   TYR A  33      53.092  42.133  52.509  1.00  0.00           O0.      0
ATOM    504  N   ILE A  34      54.333  42.088  50.606  1.00  0.00           N0.      0
ATOM    505  H   ILE A  34      55.049  42.674  50.199  1.00  0.00           H0.      0
ATOM    506  CA  ILE A  34      53.742  40.923  49.987  1.00  0.00           C0.      0
ATOM    507  HA  ILE A  34      52.659  41.045  50.018  1.00  0.00           H0.      0
ATOM    508  CB  ILE A  34      54.260  40.899  48.506  1.00  0.00           C0.      0
ATOM    509  HB  ILE A  34      55.350  40.868  48.483  1.00  0.00           H0.      0
ATOM    510  CG2 ILE A  34      53.797  39.567  47.826  1.00  0.00           C0.      0
ATOM    511 HG21 ILE A  34      52.882  39.188  48.282  1.00  0.00           H0.      0
ATOM    512 HG22 ILE A  34      53.865  39.602  46.739  1.00  0.00           H0.      0
ATOM    513 HG23 ILE A  34      54.550  38.835  48.117  1.00  0.00           H0.      0
ATOM    514  CG1 ILE A  34      53.533  42.096  47.779  1.00  0.00           C0.      0
ATOM    515 HG12 ILE A  34      52.584  41.755  47.365  1.00  0.00           H0.      0
ATOM    516 HG13 ILE A  34      53.408  42.953  48.442  1.00  0.00           H0.      0
ATOM    517  CD1 ILE A  34      54.323  42.507  46.568  1.00  0.00           C0.      0
ATOM    518 HD11 ILE A  34      54.647  41.596  46.064  1.00  0.00           H0.      0
ATOM    519 HD12 ILE A  34      53.751  43.233  45.989  1.00  0.00           H0.      0
ATOM    520 HD13 ILE A  34      55.184  43.045  46.966  1.00  0.00           H0.      0
ATOM    521  C   ILE A  34      54.047  39.582  50.673  1.00  0.00           C0.      0
ATOM    522  O   ILE A  34      53.170  38.743  50.865  1.00  0.00           O0.      0
ATOM    523  N   GLY A  35      55.249  39.630  51.233  1.00  0.00           N0.      0
ATOM    524  H   GLY A  35      55.834  40.372  50.876  1.00  0.00           H0.      0
ATOM    525  CA  GLY A  35      55.823  38.560  52.056  1.00  0.00           C0.      0
ATOM    526  HA2 GLY A  35      56.770  38.885  52.487  1.00  0.00           H0.      0
ATOM    527  HA3 GLY A  35      55.005  38.350  52.746  1.00  0.00           H0.      0
ATOM    528  C   GLY A  35      56.100  37.198  51.343  1.00  0.00           C0.      0
ATOM    529  O   GLY A  35      57.279  36.752  51.520  1.00  0.00           O0.      0
ATOM    530  N   ASP A  36      55.262  36.656  50.563  1.00  0.00           N0.      0
ATOM    531  H   ASP A  36      54.329  37.041  50.555  1.00  0.00           H0.      0
ATOM    532  CA  ASP A  36      55.726  35.741  49.507  1.00  0.00           C0.      0
ATOM    533  HA  ASP A  36      56.704  36.031  49.124  1.00  0.00           H0.      0
ATOM    534  CB  ASP A  36      55.724  34.258  49.951  1.00  0.00           C0.      0
ATOM    535  HB2 ASP A  36      56.399  34.094  50.791  1.00  0.00           H0.      0
ATOM    536  HB3 ASP A  36      54.718  33.998  50.279  1.00  0.00           H0.      0
ATOM    537  CG  ASP A  36      56.236  33.230  48.929  1.00  0.00           C0.      0
ATOM    538  OD1 ASP A  36      56.795  33.559  47.917  1.00  0.00           O0.      0
ATOM    539  OD2 ASP A  36      56.161  32.038  49.327  1.00  0.00           O0.      0
ATOM    540  C   ASP A  36      54.836  35.848  48.233  1.00  0.00           C0.      0
ATOM    541  O   ASP A  36      53.635  35.563  48.332  1.00  0.00           O0.      0
ATOM    542  N   THR A  37      55.433  36.194  47.066  1.00  0.00           N0.      0
ATOM    543  H   THR A  37      56.435  36.320  47.080  1.00  0.00           H0.      0
ATOM    544  CA  THR A  37      54.678  36.433  45.857  1.00  0.00           C0.      0
ATOM    545  HA  THR A  37      53.918  37.202  45.992  1.00  0.00           H0.      0
ATOM    546  CB  THR A  37      55.523  37.170  44.792  1.00  0.00           C0.      0
ATOM    547  HB  THR A  37      56.479  36.662  44.666  1.00  0.00           H0.      0
ATOM    548  CG2 THR A  37      54.848  37.262  43.413  1.00  0.00           C0.      0
ATOM    549 HG21 THR A  37      54.639  36.286  42.975  1.00  0.00           H0.      0
ATOM    550 HG22 THR A  37      53.907  37.798  43.541  1.00  0.00           H0.      0
ATOM    551 HG23 THR A  37      55.526  37.772  42.729  1.00  0.00           H0.      0
ATOM    552  OG1 THR A  37      55.673  38.462  45.363  1.00  0.00           O0.      0
ATOM    553  HG1 THR A  37      56.399  38.533  45.987  1.00  0.00           H0.      0
ATOM    554  C   THR A  37      53.925  35.239  45.308  1.00  0.00           C0.      0
ATOM    555  O   THR A  37      52.787  35.334  44.709  1.00  0.00           O0.      0
ATOM    556  N   ARG A  38      54.364  34.001  45.703  1.00  0.00           N0.      0
ATOM    557  H   ARG A  38      55.134  33.921  46.352  1.00  0.00           H0.      0
ATOM    558  CA  ARG A  38      53.605  32.808  45.589  1.00  0.00           C0.      0
ATOM    559  HA  ARG A  38      53.249  32.726  44.562  1.00  0.00           H0.      0
ATOM    560  CB  ARG A  38      54.541  31.677  46.077  1.00  0.00           C0.      0
ATOM    561  HB2 ARG A  38      55.075  31.920  46.995  1.00  0.00           H0.      0
ATOM    562  HB3 ARG A  38      54.087  30.719  46.331  1.00  0.00           H0.      0
ATOM    563  CG  ARG A  38      55.748  31.275  45.197  1.00  0.00           C0.      0
ATOM    564  HG2 ARG A  38      55.389  30.979  44.212  1.00  0.00           H0.      0
ATOM    565  HG3 ARG A  38      56.319  32.197  45.089  1.00  0.00           H0.      0
ATOM    566  CD  ARG A  38      56.630  30.208  45.721  1.00  0.00           C0.      0
ATOM    567  HD2 ARG A  38      56.058  29.282  45.762  1.00  0.00           H0.      0
ATOM    568  HD3 ARG A  38      57.448  30.059  45.016  1.00  0.00           H0.      0
ATOM    569  NE  ARG A  38      57.272  30.599  47.033  1.00  0.00           N0.      0
ATOM    570  HE  ARG A  38      56.806  31.350  47.522  1.00  0.00           H0.      0
ATOM    571  CZ  ARG A  38      58.459  30.256  47.486  1.00  0.00           C0.      0
ATOM    572  NH1 ARG A  38      59.267  29.468  46.858  1.00  0.00           N0.      0
ATOM    573 HH11 ARG A  38      58.976  29.291  45.907  1.00  0.00           H0.      0
ATOM    574 HH12 ARG A  38      60.135  29.347  47.360  1.00  0.00           H0.      0
ATOM    575  NH2 ARG A  38      58.810  30.713  48.646  1.00  0.00           N0.      0
ATOM    576 HH21 ARG A  38      58.310  31.447  49.128  1.00  0.00           H0.      0
ATOM    577 HH22 ARG A  38      59.647  30.287  49.017  1.00  0.00           H0.      0
ATOM    578  C   ARG A  38      52.324  32.912  46.406  1.00  0.00           C0.      0
ATOM    579  O   ARG A  38      51.223  32.797  45.852  1.00  0.00           O0.      0
ATOM    580  N   SER A  39      52.311  33.254  47.684  1.00  0.00           N0.      0
ATOM    581  H   SER A  39      53.207  33.524  48.062  1.00  0.00           H0.      0
ATOM    582  CA  SER A  39      51.144  33.292  48.576  1.00  0.00           C0.      0
ATOM    583  HA  SER A  39      50.654  32.320  48.625  1.00  0.00           H0.      0
ATOM    584  CB  SER A  39      51.665  33.491  50.008  1.00  0.00           C0.      0
ATOM    585  HB2 SER A  39      52.544  32.853  50.095  1.00  0.00           H0.      0
ATOM    586  HB3 SER A  39      52.042  34.483  50.255  1.00  0.00           H0.      0
ATOM    587  OG  SER A  39      50.824  32.980  51.001  1.00  0.00           O0.      0
ATOM    588  HG  SER A  39      51.428  32.506  51.579  1.00  0.00           H0.      0
ATOM    589  C   SER A  39      50.073  34.269  48.115  1.00  0.00           C0.      0
ATOM    590  O   SER A  39      48.933  33.870  48.044  1.00  0.00           O0.      0
ATOM    591  N   ARG A  40      50.463  35.500  47.705  1.00  0.00           N0.      0
ATOM    592  H   ARG A  40      51.445  35.731  47.673  1.00  0.00           H0.      0
ATOM    593  CA  ARG A  40      49.521  36.447  47.036  1.00  0.00           C0.      0
ATOM    594  HA  ARG A  40      48.761  36.761  47.752  1.00  0.00           H0.      0
ATOM    595  CB  ARG A  40      50.408  37.623  46.569  1.00  0.00           C0.      0
ATOM    596  HB2 ARG A  40      50.797  38.091  47.473  1.00  0.00           H0.      0
ATOM    597  HB3 ARG A  40      51.162  37.174  45.923  1.00  0.00           H0.      0
ATOM    598  CG  ARG A  40      49.595  38.673  45.772  1.00  0.00           C0.      0
ATOM    599  HG2 ARG A  40      49.515  38.192  44.798  1.00  0.00           H0.      0
ATOM    600  HG3 ARG A  40      48.638  39.015  46.166  1.00  0.00           H0.      0
ATOM    601  CD  ARG A  40      50.472  39.965  45.618  1.00  0.00           C0.      0
ATOM    602  HD2 ARG A  40      50.658  40.224  46.660  1.00  0.00           H0.      0
ATOM    603  HD3 ARG A  40      51.386  39.633  45.125  1.00  0.00           H0.      0
ATOM    604  NE  ARG A  40      49.756  40.966  44.898  1.00  0.00           N0.      0
ATOM    605  HE  ARG A  40      49.273  40.617  44.082  1.00  0.00           H0.      0
ATOM    606  CZ  ARG A  40      49.837  42.277  45.110  1.00  0.00           C0.      0
ATOM    607  NH1 ARG A  40      50.457  42.738  46.075  1.00  0.00           N0.      0
ATOM    608 HH11 ARG A  40      50.639  42.123  46.855  1.00  0.00           H0.      0
ATOM    609 HH12 ARG A  40      50.533  43.741  46.175  1.00  0.00           H0.      0
ATOM    610  NH2 ARG A  40      49.285  43.052  44.320  1.00  0.00           N0.      0
ATOM    611 HH21 ARG A  40      48.862  42.728  43.463  1.00  0.00           H0.      0
ATOM    612 HH22 ARG A  40      49.199  43.967  44.739  1.00  0.00           H0.      0
ATOM    613  C   ARG A  40      48.905  35.816  45.797  1.00  0.00           C0.      0
ATOM    614  O   ARG A  40      47.735  35.739  45.581  1.00  0.00           O0.      0
ATOM    615  N   THR A  41      49.730  35.342  44.877  1.00  0.00           N0.      0
ATOM    616  H   THR A  41      50.675  35.275  45.228  1.00  0.00           H0.      0
ATOM    617  CA  THR A  41      49.472  34.867  43.532  1.00  0.00           C0.      0
ATOM    618  HA  THR A  41      48.940  35.672  43.024  1.00  0.00           H0.      0
ATOM    619  CB  THR A  41      50.784  34.643  42.709  1.00  0.00           C0.      0
ATOM    620  HB  THR A  41      51.361  33.867  43.212  1.00  0.00           H0.      0
ATOM    621  CG2 THR A  41      50.511  34.108  41.332  1.00  0.00           C0.      0
ATOM    622 HG21 THR A  41      49.792  34.723  40.790  1.00  0.00           H0.      0
ATOM    623 HG22 THR A  41      51.441  33.922  40.795  1.00  0.00           H0.      0
ATOM    624 HG23 THR A  41      50.039  33.134  41.459  1.00  0.00           H0.      0
ATOM    625  OG1 THR A  41      51.377  35.895  42.510  1.00  0.00           O0.      0
ATOM    626  HG1 THR A  41      52.068  35.895  43.177  1.00  0.00           H0.      0
ATOM    627  C   THR A  41      48.569  33.633  43.610  1.00  0.00           C0.      0
ATOM    628  O   THR A  41      47.613  33.566  42.852  1.00  0.00           O0.      0
ATOM    629  N   ALA A  42      48.761  32.710  44.516  1.00  0.00           N0.      0
ATOM    630  H   ALA A  42      49.625  32.789  45.032  1.00  0.00           H0.      0
ATOM    631  CA  ALA A  42      47.941  31.531  44.759  1.00  0.00           C0.      0
ATOM    632  HA  ALA A  42      47.787  30.990  43.825  1.00  0.00           H0.      0
ATOM    633  CB  ALA A  42      48.689  30.530  45.661  1.00  0.00           C0.      0
ATOM    634  HB1 ALA A  42      49.583  30.130  45.183  1.00  0.00           H0.      0
ATOM    635  HB2 ALA A  42      49.001  31.054  46.564  1.00  0.00           H0.      0
ATOM    636  HB3 ALA A  42      48.043  29.692  45.922  1.00  0.00           H0.      0
ATOM    637  C   ALA A  42      46.470  31.849  45.173  1.00  0.00           C0.      0
ATOM    638  O   ALA A  42      45.588  30.999  45.160  1.00  0.00           O0.      0
ATOM    639  N   GLU A  43      46.150  33.083  45.582  1.00  0.00           N0.      0
ATOM    640  H   GLU A  43      46.806  33.851  45.596  1.00  0.00           H0.      0
ATOM    641  CA  GLU A  43      44.734  33.520  45.906  1.00  0.00           C0.      0
ATOM    642  HA  GLU A  43      44.278  32.637  46.355  1.00  0.00           H0.      0
ATOM    643  CB  GLU A  43      44.735  34.689  46.872  1.00  0.00           C0.      0
ATOM    644  HB2 GLU A  43      45.122  35.610  46.436  1.00  0.00           H0.      0
ATOM    645  HB3 GLU A  43      43.690  34.927  47.071  1.00  0.00           H0.      0
ATOM    646  CG  GLU A  43      45.351  34.509  48.241  1.00  0.00           C0.      0
ATOM    647  HG2 GLU A  43      46.434  34.492  48.119  1.00  0.00           H0.      0
ATOM    648  HG3 GLU A  43      45.112  35.453  48.729  1.00  0.00           H0.      0
ATOM    649  CD  GLU A  43      44.804  33.375  49.182  1.00  0.00           C0.      0
ATOM    650  OE1 GLU A  43      43.984  32.521  48.686  1.00  0.00           O0.      0
ATOM    651  OE2 GLU A  43      45.158  33.472  50.389  1.00  0.00           O0.      0
ATOM    652  C   GLU A  43      43.849  33.806  44.725  1.00  0.00           C0.      0
ATOM    653  O   GLU A  43      42.642  33.519  44.815  1.00  0.00           O0.      0
ATOM    654  N   TYR A  44      44.296  34.343  43.599  1.00  0.00           N0.      0
ATOM    655  H   TYR A  44      45.301  34.366  43.496  1.00  0.00           H0.      0
ATOM    656  CA  TYR A  44      43.421  34.828  42.504  1.00  0.00           C0.      0
ATOM    657  HA  TYR A  44      42.455  34.324  42.515  1.00  0.00           H0.      0
ATOM    658  CB  TYR A  44      43.185  36.362  42.791  1.00  0.00           C0.      0
ATOM    659  HB2 TYR A  44      42.553  36.578  41.930  1.00  0.00           H0.      0
ATOM    660  HB3 TYR A  44      42.589  36.483  43.695  1.00  0.00           H0.      0
ATOM    661  CG  TYR A  44      44.421  37.321  42.755  1.00  0.00           C0.      0
ATOM    662  CD1 TYR A  44      45.283  37.391  43.866  1.00  0.00           C0.      0
ATOM    663  HD1 TYR A  44      45.099  36.738  44.707  1.00  0.00           H0.      0
ATOM    664  CE1 TYR A  44      46.299  38.350  43.888  1.00  0.00           C0.      0
ATOM    665  HE1 TYR A  44      46.966  38.434  44.733  1.00  0.00           H0.      0
ATOM    666  CZ  TYR A  44      46.467  39.195  42.777  1.00  0.00           C0.      0
ATOM    667  OH  TYR A  44      47.451  40.208  42.935  1.00  0.00           O0.      0
ATOM    668  HH  TYR A  44      47.460  41.002  42.394  1.00  0.00           H0.      0
ATOM    669  CE2 TYR A  44      45.686  39.057  41.665  1.00  0.00           C0.      0
ATOM    670  HE2 TYR A  44      45.972  39.688  40.837  1.00  0.00           H0.      0
ATOM    671  CD2 TYR A  44      44.567  38.201  41.710  1.00  0.00           C0.      0
ATOM    672  HD2 TYR A  44      43.916  38.083  40.857  1.00  0.00           H0.      0
ATOM    673  C   TYR A  44      44.039  34.573  41.135  1.00  0.00           C0.      0
ATOM    674  O   TYR A  44      43.453  34.992  40.114  1.00  0.00           O0.      0
ATOM    675  N   LYS A  45      45.239  33.996  41.012  1.00  0.00           N0.      0
ATOM    676  H   LYS A  45      45.795  33.819  41.837  1.00  0.00           H0.      0
ATOM    677  CA  LYS A  45      45.779  33.580  39.655  1.00  0.00           C0.      0
ATOM    678  HA  LYS A  45      45.705  34.510  39.091  1.00  0.00           H0.      0
ATOM    679  CB  LYS A  45      47.244  33.302  39.653  1.00  0.00           C0.      0
ATOM    680  HB2 LYS A  45      47.816  34.138  40.055  1.00  0.00           H0.      0
ATOM    681  HB3 LYS A  45      47.344  32.397  40.253  1.00  0.00           H0.      0
ATOM    682  CG  LYS A  45      47.895  32.965  38.280  1.00  0.00           C0.      0
ATOM    683  HG2 LYS A  45      47.346  32.104  37.901  1.00  0.00           H0.      0
ATOM    684  HG3 LYS A  45      47.894  33.896  37.712  1.00  0.00           H0.      0
ATOM    685  CD  LYS A  45      49.344  32.477  38.295  1.00  0.00           C0.      0
ATOM    686  HD2 LYS A  45      49.995  33.200  38.787  1.00  0.00           H0.      0
ATOM    687  HD3 LYS A  45      49.370  31.571  38.900  1.00  0.00           H0.      0
ATOM    688  CE  LYS A  45      49.920  32.261  36.888  1.00  0.00           C0.      0
ATOM    689  HE2 LYS A  45      49.488  31.310  36.573  1.00  0.00           H0.      0
ATOM    690  HE3 LYS A  45      49.608  33.068  36.226  1.00  0.00           H0.      0
ATOM    691  NZ  LYS A  45      51.352  32.174  36.901  1.00  0.00           N0.      0
ATOM    692  HZ1 LYS A  45      51.617  31.480  37.585  1.00  0.00           H0.      0
ATOM    693  HZ2 LYS A  45      51.760  31.863  36.031  1.00  0.00           H0.      0
ATOM    694  HZ3 LYS A  45      51.940  32.965  37.126  1.00  0.00           H0.      0
ATOM    695  C   LYS A  45      44.937  32.594  38.903  1.00  0.00           C0.      0
ATOM    696  O   LYS A  45      44.732  32.818  37.739  1.00  0.00           O0.      0
ATOM    697  N   ALA A  46      44.520  31.477  39.529  1.00  0.00           N0.      0
ATOM    698  H   ALA A  46      44.838  31.440  40.487  1.00  0.00           H0.      0
ATOM    699  CA  ALA A  46      43.597  30.475  38.899  1.00  0.00           C0.      0
ATOM    700  HA  ALA A  46      43.971  30.085  37.953  1.00  0.00           H0.      0
ATOM    701  CB  ALA A  46      43.612  29.243  39.783  1.00  0.00           C0.      0
ATOM    702  HB1 ALA A  46      44.542  28.707  39.592  1.00  0.00           H0.      0
ATOM    703  HB2 ALA A  46      43.351  29.517  40.805  1.00  0.00           H0.      0
ATOM    704  HB3 ALA A  46      42.821  28.628  39.355  1.00  0.00           H0.      0
ATOM    705  C   ALA A  46      42.150  31.079  38.692  1.00  0.00           C0.      0
ATOM    706  O   ALA A  46      41.540  30.478  37.819  1.00  0.00           O0.      0
ATOM    707  N   TRP A  47      41.734  32.178  39.344  1.00  0.00           N0.      0
ATOM    708  H   TRP A  47      42.059  32.293  40.293  1.00  0.00           H0.      0
ATOM    709  CA  TRP A  47      40.563  33.008  38.898  1.00  0.00           C0.      0
ATOM    710  HA  TRP A  47      39.778  32.325  38.572  1.00  0.00           H0.      0
ATOM    711  CB  TRP A  47      40.114  33.822  40.146  1.00  0.00           C0.      0
ATOM    712  HB2 TRP A  47      39.800  33.244  41.016  1.00  0.00           H0.      0
ATOM    713  HB3 TRP A  47      40.969  34.449  40.397  1.00  0.00           H0.      0
ATOM    714  CG  TRP A  47      39.019  34.689  39.797  1.00  0.00           C0.      0
ATOM    715  CD1 TRP A  47      37.737  34.322  39.806  1.00  0.00           C0.      0
ATOM    716  HD1 TRP A  47      37.278  33.353  39.934  1.00  0.00           H0.      0
ATOM    717  NE1 TRP A  47      36.957  35.486  39.559  1.00  0.00           N0.      0
ATOM    718  HE1 TRP A  47      35.949  35.440  39.595  1.00  0.00           H0.      0
ATOM    719  CE2 TRP A  47      37.757  36.639  39.539  1.00  0.00           C0.      0
ATOM    720  CZ2 TRP A  47      37.506  37.978  39.318  1.00  0.00           C0.      0
ATOM    721  HZ2 TRP A  47      36.499  38.334  39.159  1.00  0.00           H0.      0
ATOM    722  CH2 TRP A  47      38.559  38.854  39.231  1.00  0.00           C0.      0
ATOM    723  HH2 TRP A  47      38.236  39.880  39.139  1.00  0.00           H0.      0
ATOM    724  CZ3 TRP A  47      39.873  38.403  39.367  1.00  0.00           C0.      0
ATOM    725  HZ3 TRP A  47      40.726  39.063  39.306  1.00  0.00           H0.      0
ATOM    726  CE3 TRP A  47      40.115  37.066  39.468  1.00  0.00           C0.      0
ATOM    727  HE3 TRP A  47      41.101  36.630  39.527  1.00  0.00           H0.      0
ATOM    728  CD2 TRP A  47      39.064  36.160  39.622  1.00  0.00           C0.      0
ATOM    729  C   TRP A  47      40.746  33.887  37.701  1.00  0.00           C0.      0
ATOM    730  O   TRP A  47      39.952  33.846  36.739  1.00  0.00           O0.      0
ATOM    731  N   LEU A  48      41.762  34.752  37.780  1.00  0.00           N0.      0
ATOM    732  H   LEU A  48      42.357  34.681  38.593  1.00  0.00           H0.      0
ATOM    733  CA  LEU A  48      42.068  35.780  36.779  1.00  0.00           C0.      0
ATOM    734  HA  LEU A  48      41.237  36.483  36.712  1.00  0.00           H0.      0
ATOM    735  CB  LEU A  48      43.246  36.619  37.354  1.00  0.00           C0.      0
ATOM    736  HB2 LEU A  48      42.785  37.053  38.241  1.00  0.00           H0.      0
ATOM    737  HB3 LEU A  48      44.067  35.941  37.588  1.00  0.00           H0.      0
ATOM    738  CG  LEU A  48      43.793  37.827  36.588  1.00  0.00           C0.      0
ATOM    739  HG  LEU A  48      44.309  37.383  35.736  1.00  0.00           H0.      0
ATOM    740  CD1 LEU A  48      42.721  38.774  36.051  1.00  0.00           C0.      0
ATOM    741 HD11 LEU A  48      43.114  39.442  35.284  1.00  0.00           H0.      0
ATOM    742 HD12 LEU A  48      41.903  38.201  35.614  1.00  0.00           H0.      0
ATOM    743 HD13 LEU A  48      42.379  39.327  36.926  1.00  0.00           H0.      0
ATOM    744  CD2 LEU A  48      44.832  38.539  37.425  1.00  0.00           C0.      0
ATOM    745 HD21 LEU A  48      45.162  39.432  36.895  1.00  0.00           H0.      0
ATOM    746 HD22 LEU A  48      44.387  38.857  38.368  1.00  0.00           H0.      0
ATOM    747 HD23 LEU A  48      45.629  37.808  37.559  1.00  0.00           H0.      0
ATOM    748  C   LEU A  48      42.378  35.232  35.343  1.00  0.00           C0.      0
ATOM    749  O   LEU A  48      41.671  35.650  34.416  1.00  0.00           O0.      0
ATOM    750  N   LEU A  49      43.182  34.201  35.242  1.00  0.00           N0.      0
ATOM    751  H   LEU A  49      43.855  34.112  35.990  1.00  0.00           H0.      0
ATOM    752  CA  LEU A  49      43.440  33.415  33.995  1.00  0.00           C0.      0
ATOM    753  HA  LEU A  49      43.691  34.210  33.292  1.00  0.00           H0.      0
ATOM    754  CB  LEU A  49      44.582  32.433  34.038  1.00  0.00           C0.      0
ATOM    755  HB2 LEU A  49      44.456  31.715  34.849  1.00  0.00           H0.      0
ATOM    756  HB3 LEU A  49      44.480  31.824  33.140  1.00  0.00           H0.      0
ATOM    757  CG  LEU A  49      45.938  33.091  34.204  1.00  0.00           C0.      0
ATOM    758  HG  LEU A  49      45.882  34.076  34.668  1.00  0.00           H0.      0
ATOM    759  CD1 LEU A  49      46.909  32.241  34.937  1.00  0.00           C0.      0
ATOM    760 HD11 LEU A  49      47.905  32.654  35.095  1.00  0.00           H0.      0
ATOM    761 HD12 LEU A  49      46.645  31.949  35.954  1.00  0.00           H0.      0
ATOM    762 HD13 LEU A  49      47.006  31.315  34.370  1.00  0.00           H0.      0
ATOM    763  CD2 LEU A  49      46.497  33.306  32.788  1.00  0.00           C0.      0
ATOM    764 HD21 LEU A  49      47.144  32.462  32.549  1.00  0.00           H0.      0
ATOM    765 HD22 LEU A  49      45.764  33.624  32.045  1.00  0.00           H0.      0
ATOM    766 HD23 LEU A  49      47.214  34.118  32.908  1.00  0.00           H0.      0
ATOM    767  C   LEU A  49      42.134  32.691  33.468  1.00  0.00           C0.      0
ATOM    768  O   LEU A  49      41.778  32.802  32.286  1.00  0.00           O0.      0
ATOM    769  N   GLY A  50      41.345  32.177  34.436  1.00  0.00           N0.      0
ATOM    770  H   GLY A  50      41.478  32.233  35.435  1.00  0.00           H0.      0
ATOM    771  CA  GLY A  50      40.118  31.556  34.018  1.00  0.00           C0.      0
ATOM    772  HA2 GLY A  50      40.276  30.718  33.339  1.00  0.00           H0.      0
ATOM    773  HA3 GLY A  50      39.532  31.085  34.807  1.00  0.00           H0.      0
ATOM    774  C   GLY A  50      39.022  32.484  33.378  1.00  0.00           C0.      0
ATOM    775  O   GLY A  50      38.520  32.200  32.284  1.00  0.00           O0.      0
ATOM    776  N   LEU A  51      38.773  33.627  34.017  1.00  0.00           N0.      0
ATOM    777  H   LEU A  51      39.417  33.775  34.781  1.00  0.00           H0.      0
ATOM    778  CA  LEU A  51      38.010  34.765  33.614  1.00  0.00           C0.      0
ATOM    779  HA  LEU A  51      36.981  34.432  33.470  1.00  0.00           H0.      0
ATOM    780  CB  LEU A  51      38.107  35.766  34.796  1.00  0.00           C0.      0
ATOM    781  HB2 LEU A  51      37.460  35.283  35.528  1.00  0.00           H0.      0
ATOM    782  HB3 LEU A  51      39.145  35.762  35.128  1.00  0.00           H0.      0
ATOM    783  CG  LEU A  51      37.512  37.184  34.589  1.00  0.00           C0.      0
ATOM    784  HG  LEU A  51      37.896  37.497  33.618  1.00  0.00           H0.      0
ATOM    785  CD1 LEU A  51      36.001  37.107  34.610  1.00  0.00           C0.      0
ATOM    786 HD11 LEU A  51      35.774  36.930  35.662  1.00  0.00           H0.      0
ATOM    787 HD12 LEU A  51      35.595  38.103  34.434  1.00  0.00           H0.      0
ATOM    788 HD13 LEU A  51      35.598  36.278  34.029  1.00  0.00           H0.      0
ATOM    789  CD2 LEU A  51      37.988  38.169  35.735  1.00  0.00           C0.      0
ATOM    790 HD21 LEU A  51      37.462  38.044  36.682  1.00  0.00           H0.      0
ATOM    791 HD22 LEU A  51      39.075  38.092  35.772  1.00  0.00           H0.      0
ATOM    792 HD23 LEU A  51      37.714  39.181  35.437  1.00  0.00           H0.      0
ATOM    793  C   LEU A  51      38.426  35.440  32.295  1.00  0.00           C0.      0
ATOM    794  O   LEU A  51      37.622  35.772  31.445  1.00  0.00           O0.      0
ATOM    795  N   LEU A  52      39.710  35.709  32.172  1.00  0.00           N0.      0
ATOM    796  H   LEU A  52      40.363  35.446  32.896  1.00  0.00           H0.      0
ATOM    797  CA  LEU A  52      40.233  36.284  30.970  1.00  0.00           C0.      0
ATOM    798  HA  LEU A  52      39.640  37.186  30.823  1.00  0.00           H0.      0
ATOM    799  CB  LEU A  52      41.737  36.630  31.246  1.00  0.00           C0.      0
ATOM    800  HB2 LEU A  52      42.093  35.692  31.673  1.00  0.00           H0.      0
ATOM    801  HB3 LEU A  52      42.270  36.786  30.308  1.00  0.00           H0.      0
ATOM    802  CG  LEU A  52      41.986  37.907  32.097  1.00  0.00           C0.      0
ATOM    803  HG  LEU A  52      41.402  37.860  33.016  1.00  0.00           H0.      0
ATOM    804  CD1 LEU A  52      43.539  37.992  32.368  1.00  0.00           C0.      0
ATOM    805 HD11 LEU A  52      43.861  37.180  33.019  1.00  0.00           H0.      0
ATOM    806 HD12 LEU A  52      44.043  37.784  31.424  1.00  0.00           H0.      0
ATOM    807 HD13 LEU A  52      43.779  38.980  32.762  1.00  0.00           H0.      0
ATOM    808  CD2 LEU A  52      41.612  39.245  31.421  1.00  0.00           C0.      0
ATOM    809 HD21 LEU A  52      40.545  39.313  31.206  1.00  0.00           H0.      0
ATOM    810 HD22 LEU A  52      41.862  40.049  32.113  1.00  0.00           H0.      0
ATOM    811 HD23 LEU A  52      42.280  39.420  30.578  1.00  0.00           H0.      0
ATOM    812  C   LEU A  52      40.181  35.384  29.678  1.00  0.00           C0.      0
ATOM    813  O   LEU A  52      39.717  35.674  28.558  1.00  0.00           O0.      0
ATOM    814  N   ARG A  53      40.645  34.133  29.872  1.00  0.00           N0.      0
ATOM    815  H   ARG A  53      40.948  33.886  30.803  1.00  0.00           H0.      0
ATOM    816  CA  ARG A  53      40.471  33.106  28.783  1.00  0.00           C0.      0
ATOM    817  HA  ARG A  53      40.951  33.591  27.933  1.00  0.00           H0.      0
ATOM    818  CB  ARG A  53      41.139  31.820  29.232  1.00  0.00           C0.      0
ATOM    819  HB2 ARG A  53      40.783  31.455  30.196  1.00  0.00           H0.      0
ATOM    820  HB3 ARG A  53      40.991  30.986  28.546  1.00  0.00           H0.      0
ATOM    821  CG  ARG A  53      42.651  32.012  29.205  1.00  0.00           C0.      0
ATOM    822  HG2 ARG A  53      42.898  31.922  28.147  1.00  0.00           H0.      0
ATOM    823  HG3 ARG A  53      42.927  33.007  29.554  1.00  0.00           H0.      0
ATOM    824  CD  ARG A  53      43.467  30.928  29.958  1.00  0.00           C0.      0
ATOM    825  HD2 ARG A  53      43.432  30.996  31.045  1.00  0.00           H0.      0
ATOM    826  HD3 ARG A  53      43.109  29.975  29.568  1.00  0.00           H0.      0
ATOM    827  NE  ARG A  53      44.833  31.062  29.497  1.00  0.00           N0.      0
ATOM    828  HE  ARG A  53      44.980  31.352  28.540  1.00  0.00           H0.      0
ATOM    829  CZ  ARG A  53      45.966  30.716  30.147  1.00  0.00           C0.      0
ATOM    830  NH1 ARG A  53      45.981  30.071  31.359  1.00  0.00           N0.      0
ATOM    831 HH11 ARG A  53      45.145  29.769  31.838  1.00  0.00           H0.      0
ATOM    832 HH12 ARG A  53      46.871  29.799  31.753  1.00  0.00           H0.      0
ATOM    833  NH2 ARG A  53      47.123  31.057  29.607  1.00  0.00           N0.      0
ATOM    834 HH21 ARG A  53      47.270  31.421  28.677  1.00  0.00           H0.      0
ATOM    835 HH22 ARG A  53      47.982  30.700  30.003  1.00  0.00           H0.      0
ATOM    836  C   ARG A  53      39.051  32.713  28.385  1.00  0.00           C0.      0
ATOM    837  O   ARG A  53      38.932  32.490  27.211  1.00  0.00           O0.      0
ATOM    838  N   GLN A  54      38.064  32.880  29.294  1.00  0.00           N0.      0
ATOM    839  H   GLN A  54      38.284  33.155  30.240  1.00  0.00           H0.      0
ATOM    840  CA  GLN A  54      36.697  32.619  28.753  1.00  0.00           C0.      0
ATOM    841  HA  GLN A  54      36.708  31.737  28.114  1.00  0.00           H0.      0
ATOM    842  CB  GLN A  54      35.801  32.401  29.999  1.00  0.00           C0.      0
ATOM    843  HB2 GLN A  54      36.257  32.919  30.843  1.00  0.00           H0.      0
ATOM    844  HB3 GLN A  54      34.785  32.751  29.815  1.00  0.00           H0.      0
ATOM    845  CG  GLN A  54      35.774  30.891  30.382  1.00  0.00           C0.      0
ATOM    846  HG2 GLN A  54      35.113  30.423  29.653  1.00  0.00           H0.      0
ATOM    847  HG3 GLN A  54      36.729  30.371  30.302  1.00  0.00           H0.      0
ATOM    848  CD  GLN A  54      35.271  30.760  31.867  1.00  0.00           C0.      0
ATOM    849  OE1 GLN A  54      34.895  31.676  32.629  1.00  0.00           O0.      0
ATOM    850  NE2 GLN A  54      35.039  29.526  32.267  1.00  0.00           N0.      0
ATOM    851 HE21 GLN A  54      34.306  29.344  32.937  1.00  0.00           H0.      0
ATOM    852 HE22 GLN A  54      35.497  28.742  31.826  1.00  0.00           H0.      0
ATOM    853  C   GLN A  54      36.223  33.772  27.833  1.00  0.00           C0.      0
ATOM    854  O   GLN A  54      35.573  33.543  26.875  1.00  0.00           O0.      0
ATOM    855  N   HIP A  55      36.856  34.909  27.921  1.00  0.00           N0.      0
ATOM    856  H   HIP A  55      37.499  35.159  28.658  1.00  0.00           H0.      0
ATOM    857  CA  HIP A  55      36.510  35.976  26.989  1.00  0.00           C0.      0
ATOM    858  HA  HIP A  55      35.576  35.827  26.448  1.00  0.00           H0.      0
ATOM    859  CB  HIP A  55      36.205  37.180  27.945  1.00  0.00           C0.      0
ATOM    860  HB2 HIP A  55      36.938  37.278  28.746  1.00  0.00           H0.      0
ATOM    861  HB3 HIP A  55      36.244  38.108  27.376  1.00  0.00           H0.      0
ATOM    862  CG  HIP A  55      34.835  37.164  28.572  1.00  0.00           C0.      0
ATOM    863  ND1 HIP A  55      33.636  37.361  27.991  1.00  0.00           N0.      0
ATOM    864  HD1 HIP A  55      33.518  37.920  27.158  1.00  0.00           H0.      0
ATOM    865  CE1 HIP A  55      32.664  37.196  28.936  1.00  0.00           C0.      0
ATOM    866  HE1 HIP A  55      31.624  37.481  28.876  1.00  0.00           H0.      0
ATOM    867  NE2 HIP A  55      33.238  36.821  30.062  1.00  0.00           N0.      0
ATOM    868  HE2 HIP A  55      32.710  36.534  30.873  1.00  0.00           H0.      0
ATOM    869  CD2 HIP A  55      34.583  36.734  29.862  1.00  0.00           C0.      0
ATOM    870  HD2 HIP A  55      35.427  36.647  30.529  1.00  0.00           H0.      0
ATOM    871  C   HIP A  55      37.527  36.172  25.844  1.00  0.00           C0.      0
ATOM    872  O   HIP A  55      37.344  37.088  25.026  1.00  0.00           O0.      0
ATOM    873  N   GLY A  56      38.537  35.284  25.697  1.00  0.00           N0.      0
ATOM    874  H   GLY A  56      38.431  34.424  26.215  1.00  0.00           H0.      0
ATOM    875  CA  GLY A  56      39.653  35.370  24.640  1.00  0.00           C0.      0
ATOM    876  HA2 GLY A  56      40.278  34.486  24.765  1.00  0.00           H0.      0
ATOM    877  HA3 GLY A  56      39.155  35.269  23.676  1.00  0.00           H0.      0
ATOM    878  C   GLY A  56      40.555  36.553  24.850  1.00  0.00           C0.      0
ATOM    879  O   GLY A  56      41.291  36.831  23.896  1.00  0.00           O0.      0
ATOM    880  N   CYS A  57      40.555  37.201  26.038  1.00  0.00           N0.      0
ATOM    881  H   CYS A  57      40.095  36.686  26.775  1.00  0.00           H0.      0
ATOM    882  CA  CYS A  57      41.509  38.307  26.345  1.00  0.00           C0.      0
ATOM    883  HA  CYS A  57      41.390  39.131  25.641  1.00  0.00           H0.      0
ATOM    884  CB  CYS A  57      41.127  38.857  27.712  1.00  0.00           C0.      0
ATOM    885  HB2 CYS A  57      41.324  38.130  28.499  1.00  0.00           H0.      0
ATOM    886  HB3 CYS A  57      41.814  39.678  27.915  1.00  0.00           H0.      0
ATOM    887  SG  CYS A  57      39.437  39.506  27.825  1.00  0.00           S0.      0
ATOM    888  HG  CYS A  57      39.444  39.651  29.153  1.00  0.00           H0.      0
ATOM    889  C   CYS A  57      42.961  37.903  26.319  1.00  0.00           C0.      0
ATOM    890  O   CYS A  57      43.239  36.781  26.662  1.00  0.00           O0.      0
ATOM    891  N   HIE A  58      43.817  38.764  25.820  1.00  0.00           N0.      0
ATOM    892  H   HIE A  58      43.521  39.586  25.313  1.00  0.00           H0.      0
ATOM    893  CA  HIE A  58      45.217  38.507  25.778  1.00  0.00           C0.      0
ATOM    894  HA  HIE A  58      45.510  37.890  26.628  1.00  0.00           H0.      0
ATOM    895  CB  HIE A  58      45.534  37.674  24.580  1.00  0.00           C0.      0
ATOM    896  HB2 HIE A  58      44.837  36.837  24.575  1.00  0.00           H0.      0
ATOM    897  HB3 HIE A  58      45.347  38.252  23.674  1.00  0.00           H0.      0
ATOM    898  CG  HIE A  58      46.914  37.082  24.643  1.00  0.00           C0.      0
ATOM    899  ND1 HIE A  58      48.050  37.771  24.410  1.00  0.00           N0.      0
ATOM    900  CE1 HIE A  58      49.068  36.868  24.349  1.00  0.00           C0.      0
ATOM    901  HE1 HIE A  58      50.045  37.150  23.985  1.00  0.00           H0.      0
ATOM    902  NE2 HIE A  58      48.596  35.663  24.677  1.00  0.00           N0.      0
ATOM    903  HE2 HIE A  58      49.153  34.822  24.634  1.00  0.00           H0.      0
ATOM    904  CD2 HIE A  58      47.208  35.797  24.897  1.00  0.00           C0.      0
ATOM    905  HD2 HIE A  58      46.485  35.058  25.210  1.00  0.00           H0.      0
ATOM    906  C   HIE A  58      46.001  39.852  25.842  1.00  0.00           C0.      0
ATOM    907  O   HIE A  58      46.883  40.026  26.614  1.00  0.00           O0.      0
ATOM    908  N   ARG A  59      45.533  40.914  25.119  1.00  0.00           N0.      0
ATOM    909  H   ARG A  59      44.753  40.670  24.527  1.00  0.00           H0.      0
ATOM    910  CA  ARG A  59      46.012  42.342  25.114  1.00  0.00           C0.      0
ATOM    911  HA  ARG A  59      47.093  42.272  25.234  1.00  0.00           H0.      0
ATOM    912  CB  ARG A  59      45.782  43.071  23.762  1.00  0.00           C0.      0
ATOM    913  HB2 ARG A  59      46.265  42.541  22.941  1.00  0.00           H0.      0
ATOM    914  HB3 ARG A  59      44.708  43.178  23.607  1.00  0.00           H0.      0
ATOM    915  CG  ARG A  59      46.528  44.410  23.679  1.00  0.00           C0.      0
ATOM    916  HG2 ARG A  59      46.304  44.964  24.590  1.00  0.00           H0.      0
ATOM    917  HG3 ARG A  59      47.604  44.287  23.558  1.00  0.00           H0.      0
ATOM    918  CD  ARG A  59      45.899  45.296  22.514  1.00  0.00           C0.      0
ATOM    919  HD2 ARG A  59      46.238  44.946  21.539  1.00  0.00           H0.      0
ATOM    920  HD3 ARG A  59      44.815  45.214  22.596  1.00  0.00           H0.      0
ATOM    921  NE  ARG A  59      46.456  46.647  22.601  1.00  0.00           N0.      0
ATOM    922  HE  ARG A  59      46.882  46.849  23.495  1.00  0.00           H0.      0
ATOM    923  CZ  ARG A  59      46.616  47.523  21.645  1.00  0.00           C0.      0
ATOM    924  NH1 ARG A  59      46.065  47.451  20.478  1.00  0.00           N0.      0
ATOM    925 HH11 ARG A  59      45.430  46.677  20.342  1.00  0.00           H0.      0
ATOM    926 HH12 ARG A  59      46.117  48.247  19.859  1.00  0.00           H0.      0
ATOM    927  NH2 ARG A  59      47.276  48.607  21.901  1.00  0.00           N0.      0
ATOM    928 HH21 ARG A  59      47.864  48.610  22.722  1.00  0.00           H0.      0
ATOM    929 HH22 ARG A  59      47.416  49.162  21.069  1.00  0.00           H0.      0
ATOM    930  C   ARG A  59      45.461  43.118  26.313  1.00  0.00           C0.      0
ATOM    931  O   ARG A  59      44.346  43.643  26.137  1.00  0.00           O0.      0
ATOM    932  N   VAL A  60      46.107  43.012  27.467  1.00  0.00           N0.      0
ATOM    933  H   VAL A  60      47.061  42.680  27.480  1.00  0.00           H0.      0
ATOM    934  CA  VAL A  60      45.567  43.364  28.831  1.00  0.00           C0.      0
ATOM    935  HA  VAL A  60      44.498  43.546  28.713  1.00  0.00           H0.      0
ATOM    936  CB  VAL A  60      45.726  42.165  29.781  1.00  0.00           C0.      0
ATOM    937  HB  VAL A  60      46.695  41.670  29.728  1.00  0.00           H0.      0
ATOM    938  CG1 VAL A  60      45.710  42.528  31.307  1.00  0.00           C0.      0
ATOM    939 HG11 VAL A  60      46.181  41.733  31.884  1.00  0.00           H0.      0
ATOM    940 HG12 VAL A  60      46.292  43.429  31.502  1.00  0.00           H0.      0
ATOM    941 HG13 VAL A  60      44.694  42.742  31.638  1.00  0.00           H0.      0
ATOM    942  CG2 VAL A  60      44.664  41.086  29.516  1.00  0.00           C0.      0
ATOM    943 HG21 VAL A  60      44.866  40.230  30.160  1.00  0.00           H0.      0
ATOM    944 HG22 VAL A  60      43.642  41.451  29.624  1.00  0.00           H0.      0
ATOM    945 HG23 VAL A  60      44.640  40.778  28.471  1.00  0.00           H0.      0
ATOM    946  C   VAL A  60      46.284  44.647  29.284  1.00  0.00           C0.      0
ATOM    947  O   VAL A  60      47.497  44.764  29.171  1.00  0.00           O0.      0
ATOM    948  N   LEU A  61      45.548  45.631  29.860  1.00  0.00           N0.      0
ATOM    949  H   LEU A  61      44.545  45.510  29.882  1.00  0.00           H0.      0
ATOM    950  CA  LEU A  61      46.040  46.914  30.363  1.00  0.00           C0.      0
ATOM    951  HA  LEU A  61      47.039  47.073  29.955  1.00  0.00           H0.      0
ATOM    952  CB  LEU A  61      45.138  48.021  29.882  1.00  0.00           C0.      0
ATOM    953  HB2 LEU A  61      44.750  47.841  28.879  1.00  0.00           H0.      0
ATOM    954  HB3 LEU A  61      44.276  48.076  30.546  1.00  0.00           H0.      0
ATOM    955  CG  LEU A  61      45.845  49.466  30.067  1.00  0.00           C0.      0
ATOM    956  HG  LEU A  61      46.202  49.518  31.096  1.00  0.00           H0.      0
ATOM    957  CD1 LEU A  61      47.168  49.581  29.291  1.00  0.00           C0.      0
ATOM    958 HD11 LEU A  61      47.280  50.600  28.923  1.00  0.00           H0.      0
ATOM    959 HD12 LEU A  61      48.034  49.167  29.808  1.00  0.00           H0.      0
ATOM    960 HD13 LEU A  61      46.975  48.930  28.438  1.00  0.00           H0.      0
ATOM    961  CD2 LEU A  61      44.921  50.608  29.731  1.00  0.00           C0.      0
ATOM    962 HD21 LEU A  61      45.350  51.608  29.787  1.00  0.00           H0.      0
ATOM    963 HD22 LEU A  61      44.424  50.348  28.797  1.00  0.00           H0.      0
ATOM    964 HD23 LEU A  61      44.128  50.749  30.466  1.00  0.00           H0.      0
ATOM    965  C   LEU A  61      46.033  46.788  31.898  1.00  0.00           C0.      0
ATOM    966  O   LEU A  61      44.994  46.642  32.461  1.00  0.00           O0.      0
ATOM    967  N   ASH A  62      47.241  46.810  32.496  1.00  0.00           N0.      0
ATOM    968  H   ASH A  62      48.090  46.749  31.953  1.00  0.00           H0.      0
ATOM    969  CA  ASH A  62      47.423  46.873  33.941  1.00  0.00           C0.      0
ATOM    970  HA  ASH A  62      46.508  46.463  34.368  1.00  0.00           H0.      0
ATOM    971  CB  ASH A  62      48.614  45.940  34.317  1.00  0.00           C0.      0
ATOM    972  HB2 ASH A  62      48.429  45.000  33.797  1.00  0.00           H0.      0
ATOM    973  HB3 ASH A  62      49.597  46.361  34.107  1.00  0.00           H0.      0
ATOM    974  CG  ASH A  62      48.565  45.602  35.796  1.00  0.00           C0.      0
ATOM    975  OD1 ASH A  62      49.201  44.657  36.249  1.00  0.00           O0.      0
ATOM    976  OD2 ASH A  62      47.941  46.449  36.620  1.00  0.00           O0.      0
ATOM    977  HD2 ASH A  62      48.109  46.015  37.460  1.00  0.00           H0.      0
ATOM    978  C   ASH A  62      47.632  48.340  34.370  1.00  0.00           C0.      0
ATOM    979  O   ASH A  62      48.723  48.863  34.290  1.00  0.00           O0.      0
ATOM    980  N   VAL A  63      46.564  48.943  34.830  1.00  0.00           N0.      0
ATOM    981  H   VAL A  63      45.738  48.393  35.023  1.00  0.00           H0.      0
ATOM    982  CA  VAL A  63      46.599  50.421  35.182  1.00  0.00           C0.      0
ATOM    983  HA  VAL A  63      47.399  50.825  34.561  1.00  0.00           H0.      0
ATOM    984  CB  VAL A  63      45.278  51.176  34.746  1.00  0.00           C0.      0
ATOM    985  HB  VAL A  63      45.386  52.228  35.008  1.00  0.00           H0.      0
ATOM    986  CG1 VAL A  63      45.079  51.170  33.253  1.00  0.00           C0.      0
ATOM    987 HG11 VAL A  63      44.238  51.818  33.003  1.00  0.00           H0.      0
ATOM    988 HG12 VAL A  63      45.983  51.506  32.746  1.00  0.00           H0.      0
ATOM    989 HG13 VAL A  63      45.030  50.126  32.943  1.00  0.00           H0.      0
ATOM    990  CG2 VAL A  63      44.050  50.658  35.505  1.00  0.00           C0.      0
ATOM    991 HG21 VAL A  63      43.781  51.361  36.294  1.00  0.00           H0.      0
ATOM    992 HG22 VAL A  63      43.160  50.752  34.882  1.00  0.00           H0.      0
ATOM    993 HG23 VAL A  63      44.230  49.622  35.792  1.00  0.00           H0.      0
ATOM    994  C   VAL A  63      47.149  50.784  36.639  1.00  0.00           C0.      0
ATOM    995  O   VAL A  63      47.262  51.931  36.970  1.00  0.00           O0.      0
ATOM    996  N   ALA A  64      47.424  49.763  37.395  1.00  0.00           N0.      0
ATOM    997  H   ALA A  64      47.417  48.890  36.888  1.00  0.00           H0.      0
ATOM    998  CA  ALA A  64      48.103  49.969  38.759  1.00  0.00           C0.      0
ATOM    999  HA  ALA A  64      48.527  50.972  38.817  1.00  0.00           H0.      0
ATOM   1000  CB  ALA A  64      46.952  49.908  39.838  1.00  0.00           C0.      0
ATOM   1001  HB1 ALA A  64      47.351  50.109  40.832  1.00  0.00           H0.      0
ATOM   1002  HB2 ALA A  64      46.122  50.568  39.587  1.00  0.00           H0.      0
ATOM   1003  HB3 ALA A  64      46.645  48.878  40.020  1.00  0.00           H0.      0
ATOM   1004  C   ALA A  64      49.103  48.871  38.881  1.00  0.00           C0.      0
ATOM   1005  O   ALA A  64      48.990  47.860  39.549  1.00  0.00           O0.      0
ATOM   1006  N   CYS A  65      50.252  48.985  38.127  1.00  0.00           N0.      0
ATOM   1007  H   CYS A  65      50.394  49.705  37.433  1.00  0.00           H0.      0
ATOM   1008  CA  CYS A  65      51.294  48.036  37.975  1.00  0.00           C0.      0
ATOM   1009  HA  CYS A  65      50.844  47.094  37.659  1.00  0.00           H0.      0
ATOM   1010  CB  CYS A  65      52.212  48.537  36.775  1.00  0.00           C0.      0
ATOM   1011  HB2 CYS A  65      51.627  48.560  35.856  1.00  0.00           H0.      0
ATOM   1012  HB3 CYS A  65      52.529  49.558  36.989  1.00  0.00           H0.      0
ATOM   1013  SG  CYS A  65      53.628  47.486  36.613  1.00  0.00           S0.      0
ATOM   1014  HG  CYS A  65      54.377  47.990  37.598  1.00  0.00           H0.      0
ATOM   1015  C   CYS A  65      52.072  47.724  39.279  1.00  0.00           C0.      0
ATOM   1016  O   CYS A  65      52.555  46.575  39.518  1.00  0.00           O0.      0
ATOM   1017  N   GLY A  66      52.107  48.745  40.151  1.00  0.00           N0.      0
ATOM   1018  H   GLY A  66      51.656  49.625  39.943  1.00  0.00           H0.      0
ATOM   1019  CA  GLY A  66      53.023  48.655  41.327  1.00  0.00           C0.      0
ATOM   1020  HA2 GLY A  66      53.061  49.670  41.723  1.00  0.00           H0.      0
ATOM   1021  HA3 GLY A  66      52.590  47.907  41.990  1.00  0.00           H0.      0
ATOM   1022  C   GLY A  66      54.421  48.267  40.897  1.00  0.00           C0.      0
ATOM   1023  O   GLY A  66      54.849  48.701  39.821  1.00  0.00           O0.      0
ATOM   1024  N   THR A  67      55.101  47.428  41.702  1.00  0.00           N0.      0
ATOM   1025  H   THR A  67      54.701  47.045  42.547  1.00  0.00           H0.      0
ATOM   1026  CA  THR A  67      56.326  46.816  41.320  1.00  0.00           C0.      0
ATOM   1027  HA  THR A  67      56.990  47.644  41.071  1.00  0.00           H0.      0
ATOM   1028  CB  THR A  67      56.910  46.140  42.533  1.00  0.00           C0.      0
ATOM   1029  HB  THR A  67      57.788  45.529  42.319  1.00  0.00           H0.      0
ATOM   1030  CG2 THR A  67      57.323  47.053  43.739  1.00  0.00           C0.      0
ATOM   1031 HG21 THR A  67      56.366  47.320  44.187  1.00  0.00           H0.      0
ATOM   1032 HG22 THR A  67      57.923  46.410  44.383  1.00  0.00           H0.      0
ATOM   1033 HG23 THR A  67      57.824  47.881  43.236  1.00  0.00           H0.      0
ATOM   1034  OG1 THR A  67      56.026  45.150  43.025  1.00  0.00           O0.      0
ATOM   1035  HG1 THR A  67      56.484  44.342  43.269  1.00  0.00           H0.      0
ATOM   1036  C   THR A  67      56.514  45.852  40.143  1.00  0.00           C0.      0
ATOM   1037  O   THR A  67      57.395  45.018  40.078  1.00  0.00           O0.      0
ATOM   1038  N   GLY A  68      55.535  45.914  39.197  1.00  0.00           N0.      0
ATOM   1039  H   GLY A  68      54.818  46.603  39.373  1.00  0.00           H0.      0
ATOM   1040  CA  GLY A  68      55.241  44.864  38.186  1.00  0.00           C0.      0
ATOM   1041  HA2 GLY A  68      54.702  45.280  37.335  1.00  0.00           H0.      0
ATOM   1042  HA3 GLY A  68      56.152  44.402  37.804  1.00  0.00           H0.      0
ATOM   1043  C   GLY A  68      54.388  43.697  38.672  1.00  0.00           C0.      0
ATOM   1044  O   GLY A  68      54.214  42.772  37.885  1.00  0.00           O0.      0
ATOM   1045  N   VAL A  69      53.987  43.653  39.985  1.00  0.00           N0.      0
ATOM   1046  H   VAL A  69      54.162  44.486  40.530  1.00  0.00           H0.      0
ATOM   1047  CA  VAL A  69      53.611  42.423  40.745  1.00  0.00           C0.      0
ATOM   1048  HA  VAL A  69      54.484  41.777  40.658  1.00  0.00           H0.      0
ATOM   1049  CB  VAL A  69      53.448  42.765  42.243  1.00  0.00           C0.      0
ATOM   1050  HB  VAL A  69      54.444  43.030  42.598  1.00  0.00           H0.      0
ATOM   1051  CG1 VAL A  69      52.556  43.898  42.742  1.00  0.00           C0.      0
ATOM   1052 HG11 VAL A  69      52.822  44.766  42.139  1.00  0.00           H0.      0
ATOM   1053 HG12 VAL A  69      51.586  43.487  42.461  1.00  0.00           H0.      0
ATOM   1054 HG13 VAL A  69      52.530  44.082  43.816  1.00  0.00           H0.      0
ATOM   1055  CG2 VAL A  69      53.118  41.512  43.094  1.00  0.00           C0.      0
ATOM   1056 HG21 VAL A  69      53.167  41.834  44.135  1.00  0.00           H0.      0
ATOM   1057 HG22 VAL A  69      52.092  41.177  42.942  1.00  0.00           H0.      0
ATOM   1058 HG23 VAL A  69      53.833  40.740  42.809  1.00  0.00           H0.      0
ATOM   1059  C   VAL A  69      52.409  41.693  40.145  1.00  0.00           C0.      0
ATOM   1060  O   VAL A  69      52.598  40.518  39.807  1.00  0.00           O0.      0
ATOM   1061  N   ASP A  70      51.346  42.382  39.994  1.00  0.00           N0.      0
ATOM   1062  H   ASP A  70      51.457  43.372  40.157  1.00  0.00           H0.      0
ATOM   1063  CA  ASP A  70      50.182  41.782  39.238  1.00  0.00           C0.      0
ATOM   1064  HA  ASP A  70      49.983  40.783  39.626  1.00  0.00           H0.      0
ATOM   1065  CB  ASP A  70      48.912  42.682  39.452  1.00  0.00           C0.      0
ATOM   1066  HB2 ASP A  70      49.096  43.581  38.863  1.00  0.00           H0.      0
ATOM   1067  HB3 ASP A  70      48.014  42.132  39.169  1.00  0.00           H0.      0
ATOM   1068  CG  ASP A  70      48.739  43.239  40.880  1.00  0.00           C0.      0
ATOM   1069  OD1 ASP A  70      49.209  44.387  41.014  1.00  0.00           O0.      0
ATOM   1070  OD2 ASP A  70      48.160  42.551  41.743  1.00  0.00           O0.      0
ATOM   1071  C   ASP A  70      50.498  41.536  37.744  1.00  0.00           C0.      0
ATOM   1072  O   ASP A  70      49.831  40.831  37.042  1.00  0.00           O0.      0
ATOM   1073  N   SER A  71      51.490  42.194  37.108  1.00  0.00           N0.      0
ATOM   1074  H   SER A  71      52.037  42.839  37.660  1.00  0.00           H0.      0
ATOM   1075  CA  SER A  71      51.873  42.044  35.691  1.00  0.00           C0.      0
ATOM   1076  HA  SER A  71      51.015  41.922  35.029  1.00  0.00           H0.      0
ATOM   1077  CB  SER A  71      52.553  43.336  35.162  1.00  0.00           C0.      0
ATOM   1078  HB2 SER A  71      53.280  43.816  35.818  1.00  0.00           H0.      0
ATOM   1079  HB3 SER A  71      53.121  43.194  34.243  1.00  0.00           H0.      0
ATOM   1080  OG  SER A  71      51.502  44.255  34.987  1.00  0.00           O0.      0
ATOM   1081  HG  SER A  71      50.870  44.085  35.689  1.00  0.00           H0.      0
ATOM   1082  C   SER A  71      52.612  40.800  35.370  1.00  0.00           C0.      0
ATOM   1083  O   SER A  71      52.144  39.861  34.736  1.00  0.00           O0.      0
ATOM   1084  N   ILE A  72      53.724  40.525  36.066  1.00  0.00           N0.      0
ATOM   1085  H   ILE A  72      53.986  41.230  36.739  1.00  0.00           H0.      0
ATOM   1086  CA  ILE A  72      54.633  39.281  36.022  1.00  0.00           C0.      0
ATOM   1087  HA  ILE A  72      55.152  39.347  35.066  1.00  0.00           H0.      0
ATOM   1088  CB  ILE A  72      55.819  39.464  37.075  1.00  0.00           C0.      0
ATOM   1089  HB  ILE A  72      55.389  39.711  38.046  1.00  0.00           H0.      0
ATOM   1090  CG2 ILE A  72      56.558  38.138  37.263  1.00  0.00           C0.      0
ATOM   1091 HG21 ILE A  72      57.420  38.224  37.926  1.00  0.00           H0.      0
ATOM   1092 HG22 ILE A  72      55.848  37.553  37.847  1.00  0.00           H0.      0
ATOM   1093 HG23 ILE A  72      56.902  37.608  36.375  1.00  0.00           H0.      0
ATOM   1094  CG1 ILE A  72      56.848  40.508  36.620  1.00  0.00           C0.      0
ATOM   1095 HG12 ILE A  72      57.530  40.014  35.927  1.00  0.00           H0.      0
ATOM   1096 HG13 ILE A  72      56.315  41.263  36.042  1.00  0.00           H0.      0
ATOM   1097  CD1 ILE A  72      57.550  41.175  37.778  1.00  0.00           C0.      0
ATOM   1098 HD11 ILE A  72      56.854  41.540  38.533  1.00  0.00           H0.      0
ATOM   1099 HD12 ILE A  72      58.245  40.421  38.149  1.00  0.00           H0.      0
ATOM   1100 HD13 ILE A  72      58.129  42.046  37.472  1.00  0.00           H0.      0
ATOM   1101  C   ILE A  72      53.864  37.949  36.169  1.00  0.00           C0.      0
ATOM   1102  O   ILE A  72      54.300  36.895  35.597  1.00  0.00           O0.      0
ATOM   1103  N   MET A  73      52.774  37.992  36.996  1.00  0.00           N0.      0
ATOM   1104  H   MET A  73      52.555  38.855  37.474  1.00  0.00           H0.      0
ATOM   1105  CA  MET A  73      51.928  36.807  37.223  1.00  0.00           C0.      0
ATOM   1106  HA  MET A  73      52.625  36.058  37.597  1.00  0.00           H0.      0
ATOM   1107  CB  MET A  73      50.945  37.144  38.317  1.00  0.00           C0.      0
ATOM   1108  HB2 MET A  73      50.586  36.243  38.814  1.00  0.00           H0.      0
ATOM   1109  HB3 MET A  73      51.458  37.728  39.082  1.00  0.00           H0.      0
ATOM   1110  CG  MET A  73      49.624  37.836  37.859  1.00  0.00           C0.      0
ATOM   1111  HG2 MET A  73      49.659  38.850  38.259  1.00  0.00           H0.      0
ATOM   1112  HG3 MET A  73      49.573  37.843  36.770  1.00  0.00           H0.      0
ATOM   1113  SD  MET A  73      48.093  37.000  38.559  1.00  0.00           S0.      0
ATOM   1114  CE  MET A  73      48.292  37.256  40.317  1.00  0.00           C0.      0
ATOM   1115  HE1 MET A  73      48.278  38.340  40.431  1.00  0.00           H0.      0
ATOM   1116  HE2 MET A  73      47.439  36.829  40.844  1.00  0.00           H0.      0
ATOM   1117  HE3 MET A  73      49.174  36.814  40.780  1.00  0.00           H0.      0
ATOM   1118  C   MET A  73      51.195  36.380  35.961  1.00  0.00           C0.      0
ATOM   1119  O   MET A  73      51.007  35.162  35.881  1.00  0.00           O0.      0
ATOM   1120  N   LEU A  74      51.123  37.264  34.942  1.00  0.00           N0.      0
ATOM   1121  H   LEU A  74      51.565  38.167  35.040  1.00  0.00           H0.      0
ATOM   1122  CA  LEU A  74      50.481  36.978  33.635  1.00  0.00           C0.      0
ATOM   1123  HA  LEU A  74      49.831  36.106  33.712  1.00  0.00           H0.      0
ATOM   1124  CB  LEU A  74      49.462  38.136  33.290  1.00  0.00           C0.      0
ATOM   1125  HB2 LEU A  74      49.321  38.766  34.168  1.00  0.00           H0.      0
ATOM   1126  HB3 LEU A  74      49.896  38.758  32.507  1.00  0.00           H0.      0
ATOM   1127  CG  LEU A  74      47.977  37.728  32.900  1.00  0.00           C0.      0
ATOM   1128  HG  LEU A  74      47.985  37.181  31.957  1.00  0.00           H0.      0
ATOM   1129  CD1 LEU A  74      47.386  37.068  34.157  1.00  0.00           C0.      0
ATOM   1130 HD11 LEU A  74      47.756  36.059  34.341  1.00  0.00           H0.      0
ATOM   1131 HD12 LEU A  74      47.539  37.665  35.056  1.00  0.00           H0.      0
ATOM   1132 HD13 LEU A  74      46.304  37.005  34.039  1.00  0.00           H0.      0
ATOM   1133  CD2 LEU A  74      47.090  39.021  32.689  1.00  0.00           C0.      0
ATOM   1134 HD21 LEU A  74      46.950  39.568  33.622  1.00  0.00           H0.      0
ATOM   1135 HD22 LEU A  74      47.570  39.684  31.969  1.00  0.00           H0.      0
ATOM   1136 HD23 LEU A  74      46.111  38.791  32.270  1.00  0.00           H0.      0
ATOM   1137  C   LEU A  74      51.527  36.748  32.454  1.00  0.00           C0.      0
ATOM   1138  O   LEU A  74      51.272  36.056  31.491  1.00  0.00           O0.      0
ATOM   1139  N   VAL A  75      52.689  37.326  32.637  1.00  0.00           N0.      0
ATOM   1140  H   VAL A  75      52.907  37.770  33.518  1.00  0.00           H0.      0
ATOM   1141  CA  VAL A  75      53.682  37.477  31.526  1.00  0.00           C0.      0
ATOM   1142  HA  VAL A  75      53.205  37.739  30.582  1.00  0.00           H0.      0
ATOM   1143  CB  VAL A  75      54.608  38.641  31.851  1.00  0.00           C0.      0
ATOM   1144  HB  VAL A  75      55.081  38.450  32.814  1.00  0.00           H0.      0
ATOM   1145  CG1 VAL A  75      55.713  38.695  30.758  1.00  0.00           C0.      0
ATOM   1146 HG11 VAL A  75      55.290  38.815  29.760  1.00  0.00           H0.      0
ATOM   1147 HG12 VAL A  75      56.216  39.639  30.969  1.00  0.00           H0.      0
ATOM   1148 HG13 VAL A  75      56.447  37.898  30.872  1.00  0.00           H0.      0
ATOM   1149  CG2 VAL A  75      54.065  40.080  31.859  1.00  0.00           C0.      0
ATOM   1150 HG21 VAL A  75      53.941  40.396  30.824  1.00  0.00           H0.      0
ATOM   1151 HG22 VAL A  75      53.151  40.133  32.450  1.00  0.00           H0.      0
ATOM   1152 HG23 VAL A  75      54.827  40.675  32.363  1.00  0.00           H0.      0
ATOM   1153  C   VAL A  75      54.440  36.151  31.298  1.00  0.00           C0.      0
ATOM   1154  O   VAL A  75      54.677  35.783  30.122  1.00  0.00           O0.      0
ATOM   1155  N   GLU A  76      54.772  35.339  32.323  1.00  0.00           N0.      0
ATOM   1156  H   GLU A  76      54.745  35.656  33.281  1.00  0.00           H0.      0
ATOM   1157  CA  GLU A  76      54.991  33.858  32.194  1.00  0.00           C0.      0
ATOM   1158  HA  GLU A  76      55.912  33.698  31.633  1.00  0.00           H0.      0
ATOM   1159  CB  GLU A  76      55.082  33.280  33.578  1.00  0.00           C0.      0
ATOM   1160  HB2 GLU A  76      54.071  33.368  33.977  1.00  0.00           H0.      0
ATOM   1161  HB3 GLU A  76      55.448  32.255  33.536  1.00  0.00           H0.      0
ATOM   1162  CG  GLU A  76      56.062  33.971  34.505  1.00  0.00           C0.      0
ATOM   1163  HG2 GLU A  76      56.045  35.052  34.363  1.00  0.00           H0.      0
ATOM   1164  HG3 GLU A  76      55.906  33.761  35.563  1.00  0.00           H0.      0
ATOM   1165  CD  GLU A  76      57.505  33.574  34.156  1.00  0.00           C0.      0
ATOM   1166  OE1 GLU A  76      57.936  33.478  32.987  1.00  0.00           O0.      0
ATOM   1167  OE2 GLU A  76      58.199  33.265  35.165  1.00  0.00           O0.      0
ATOM   1168  C   GLU A  76      53.905  33.079  31.424  1.00  0.00           C0.      0
ATOM   1169  O   GLU A  76      54.197  32.171  30.633  1.00  0.00           O0.      0
ATOM   1170  N   GLU A  77      52.632  33.339  31.568  1.00  0.00           N0.      0
ATOM   1171  H   GLU A  77      52.455  34.087  32.223  1.00  0.00           H0.      0
ATOM   1172  CA  GLU A  77      51.444  32.789  30.866  1.00  0.00           C0.      0
ATOM   1173  HA  GLU A  77      51.626  31.717  30.794  1.00  0.00           H0.      0
ATOM   1174  CB  GLU A  77      50.136  32.964  31.766  1.00  0.00           C0.      0
ATOM   1175  HB2 GLU A  77      49.741  33.980  31.774  1.00  0.00           H0.      0
ATOM   1176  HB3 GLU A  77      49.314  32.342  31.411  1.00  0.00           H0.      0
ATOM   1177  CG  GLU A  77      50.470  32.713  33.253  1.00  0.00           C0.      0
ATOM   1178  HG2 GLU A  77      51.186  33.431  33.653  1.00  0.00           H0.      0
ATOM   1179  HG3 GLU A  77      49.613  32.953  33.882  1.00  0.00           H0.      0
ATOM   1180  CD  GLU A  77      50.924  31.259  33.439  1.00  0.00           C0.      0
ATOM   1181  OE1 GLU A  77      51.698  30.954  34.398  1.00  0.00           O0.      0
ATOM   1182  OE2 GLU A  77      50.432  30.369  32.671  1.00  0.00           O0.      0
ATOM   1183  C   GLU A  77      51.339  33.274  29.377  1.00  0.00           C0.      0
ATOM   1184  O   GLU A  77      50.391  32.908  28.698  1.00  0.00           O0.      0
ATOM   1185  N   GLY A  78      52.235  34.133  28.840  1.00  0.00           N0.      0
ATOM   1186  H   GLY A  78      53.037  34.322  29.424  1.00  0.00           H0.      0
ATOM   1187  CA  GLY A  78      52.263  34.519  27.399  1.00  0.00           C0.      0
ATOM   1188  HA2 GLY A  78      53.303  34.588  27.083  1.00  0.00           H0.      0
ATOM   1189  HA3 GLY A  78      51.725  33.815  26.764  1.00  0.00           H0.      0
ATOM   1190  C   GLY A  78      51.730  35.902  27.152  1.00  0.00           C0.      0
ATOM   1191  O   GLY A  78      51.873  36.410  26.034  1.00  0.00           O0.      0
ATOM   1192  N   PHE A  79      50.965  36.516  28.087  1.00  0.00           N0.      0
ATOM   1193  H   PHE A  79      50.958  36.085  29.000  1.00  0.00           H0.      0
ATOM   1194  CA  PHE A  79      49.963  37.564  27.852  1.00  0.00           C0.      0
ATOM   1195  HA  PHE A  79      49.340  37.129  27.070  1.00  0.00           H0.      0
ATOM   1196  CB  PHE A  79      49.033  37.666  29.081  1.00  0.00           C0.      0
ATOM   1197  HB2 PHE A  79      49.549  37.459  30.019  1.00  0.00           H0.      0
ATOM   1198  HB3 PHE A  79      48.726  38.712  29.073  1.00  0.00           H0.      0
ATOM   1199  CG  PHE A  79      47.865  36.806  29.089  1.00  0.00           C0.      0
ATOM   1200  CD1 PHE A  79      46.609  37.409  29.341  1.00  0.00           C0.      0
ATOM   1201  HD1 PHE A  79      46.553  38.429  29.692  1.00  0.00           H0.      0
ATOM   1202  CE1 PHE A  79      45.452  36.697  29.158  1.00  0.00           C0.      0
ATOM   1203  HE1 PHE A  79      44.488  37.172  29.260  1.00  0.00           H0.      0
ATOM   1204  CZ  PHE A  79      45.512  35.308  28.998  1.00  0.00           C0.      0
ATOM   1205  HZ  PHE A  79      44.578  34.767  29.038  1.00  0.00           H0.      0
ATOM   1206  CE2 PHE A  79      46.765  34.625  28.819  1.00  0.00           C0.      0
ATOM   1207  HE2 PHE A  79      46.815  33.556  28.675  1.00  0.00           H0.      0
ATOM   1208  CD2 PHE A  79      47.943  35.426  28.878  1.00  0.00           C0.      0
ATOM   1209  HD2 PHE A  79      48.899  34.939  28.754  1.00  0.00           H0.      0
ATOM   1210  C   PHE A  79      50.546  38.889  27.323  1.00  0.00           C0.      0
ATOM   1211  O   PHE A  79      51.569  39.351  27.756  1.00  0.00           O0.      0
ATOM   1212  N   SER A  80      49.885  39.583  26.366  1.00  0.00           N0.      0
ATOM   1213  H   SER A  80      49.008  39.360  25.918  1.00  0.00           H0.      0
ATOM   1214  CA  SER A  80      50.407  40.792  25.846  1.00  0.00           C0.      0
ATOM   1215  HA  SER A  80      51.468  40.764  25.597  1.00  0.00           H0.      0
ATOM   1216  CB  SER A  80      49.791  41.016  24.427  1.00  0.00           C0.      0
ATOM   1217  HB2 SER A  80      49.976  40.078  23.904  1.00  0.00           H0.      0
ATOM   1218  HB3 SER A  80      48.724  41.240  24.414  1.00  0.00           H0.      0
ATOM   1219  OG  SER A  80      50.460  41.981  23.674  1.00  0.00           O0.      0
ATOM   1220  HG  SER A  80      50.136  41.947  22.771  1.00  0.00           H0.      0
ATOM   1221  C   SER A  80      50.063  42.063  26.758  1.00  0.00           C0.      0
ATOM   1222  O   SER A  80      48.964  42.686  26.768  1.00  0.00           O0.      0
ATOM   1223  N   VAL A  81      50.873  42.330  27.768  1.00  0.00           N0.      0
ATOM   1224  H   VAL A  81      51.758  41.844  27.740  1.00  0.00           H0.      0
ATOM   1225  CA  VAL A  81      50.483  43.292  28.839  1.00  0.00           C0.      0
ATOM   1226  HA  VAL A  81      49.406  43.459  28.858  1.00  0.00           H0.      0
ATOM   1227  CB  VAL A  81      51.024  42.853  30.237  1.00  0.00           C0.      0
ATOM   1228  HB  VAL A  81      52.094  42.645  30.234  1.00  0.00           H0.      0
ATOM   1229  CG1 VAL A  81      50.716  43.801  31.349  1.00  0.00           C0.      0
ATOM   1230 HG11 VAL A  81      50.715  43.303  32.318  1.00  0.00           H0.      0
ATOM   1231 HG12 VAL A  81      51.390  44.658  31.358  1.00  0.00           H0.      0
ATOM   1232 HG13 VAL A  81      49.683  44.123  31.220  1.00  0.00           H0.      0
ATOM   1233  CG2 VAL A  81      50.405  41.523  30.649  1.00  0.00           C0.      0
ATOM   1234 HG21 VAL A  81      50.673  40.889  29.803  1.00  0.00           H0.      0
ATOM   1235 HG22 VAL A  81      50.985  41.176  31.504  1.00  0.00           H0.      0
ATOM   1236 HG23 VAL A  81      49.324  41.594  30.767  1.00  0.00           H0.      0
ATOM   1237  C   VAL A  81      51.078  44.665  28.421  1.00  0.00           C0.      0
ATOM   1238  O   VAL A  81      52.274  44.787  28.034  1.00  0.00           O0.      0
ATOM   1239  N   THR A  82      50.288  45.715  28.653  1.00  0.00           N0.      0
ATOM   1240  H   THR A  82      49.371  45.561  29.048  1.00  0.00           H0.      0
ATOM   1241  CA  THR A  82      50.745  47.174  28.832  1.00  0.00           C0.      0
ATOM   1242  HA  THR A  82      51.781  47.279  28.510  1.00  0.00           H0.      0
ATOM   1243  CB  THR A  82      50.008  48.090  27.841  1.00  0.00           C0.      0
ATOM   1244  HB  THR A  82      48.943  47.984  28.047  1.00  0.00           H0.      0
ATOM   1245  CG2 THR A  82      50.402  49.598  27.888  1.00  0.00           C0.      0
ATOM   1246 HG21 THR A  82      50.753  49.749  28.908  1.00  0.00           H0.      0
ATOM   1247 HG22 THR A  82      51.186  49.925  27.205  1.00  0.00           H0.      0
ATOM   1248 HG23 THR A  82      49.446  50.109  27.768  1.00  0.00           H0.      0
ATOM   1249  OG1 THR A  82      50.253  47.744  26.503  1.00  0.00           O0.      0
ATOM   1250  HG1 THR A  82      49.871  46.873  26.368  1.00  0.00           H0.      0
ATOM   1251  C   THR A  82      50.497  47.628  30.280  1.00  0.00           C0.      0
ATOM   1252  O   THR A  82      49.344  47.514  30.727  1.00  0.00           O0.      0
ATOM   1253  N   SER A  83      51.526  48.058  30.945  1.00  0.00           N0.      0
ATOM   1254  H   SER A  83      52.392  48.010  30.428  1.00  0.00           H0.      0
ATOM   1255  CA  SER A  83      51.486  48.373  32.350  1.00  0.00           C0.      0
ATOM   1256  HA  SER A  83      50.541  48.108  32.824  1.00  0.00           H0.      0
ATOM   1257  CB  SER A  83      52.616  47.611  33.149  1.00  0.00           C0.      0
ATOM   1258  HB2 SER A  83      53.559  47.644  32.602  1.00  0.00           H0.      0
ATOM   1259  HB3 SER A  83      52.699  47.959  34.178  1.00  0.00           H0.      0
ATOM   1260  OG  SER A  83      52.388  46.243  33.054  1.00  0.00           O0.      0
ATOM   1261  HG  SER A  83      52.183  45.856  33.909  1.00  0.00           H0.      0
ATOM   1262  C   SER A  83      51.638  49.910  32.483  1.00  0.00           C0.      0
ATOM   1263  O   SER A  83      52.636  50.459  32.066  1.00  0.00           O0.      0
ATOM   1264  N   VAL A  84      50.715  50.572  33.194  1.00  0.00           N0.      0
ATOM   1265  H   VAL A  84      49.793  50.193  33.358  1.00  0.00           H0.      0
ATOM   1266  CA  VAL A  84      50.937  51.924  33.801  1.00  0.00           C0.      0
ATOM   1267  HA  VAL A  84      51.912  52.276  33.463  1.00  0.00           H0.      0
ATOM   1268  CB  VAL A  84      49.999  53.081  33.286  1.00  0.00           C0.      0
ATOM   1269  HB  VAL A  84      50.594  53.968  33.505  1.00  0.00           H0.      0
ATOM   1270  CG1 VAL A  84      49.761  52.977  31.818  1.00  0.00           C0.      0
ATOM   1271 HG11 VAL A  84      50.693  52.972  31.253  1.00  0.00           H0.      0
ATOM   1272 HG12 VAL A  84      49.173  52.084  31.605  1.00  0.00           H0.      0
ATOM   1273 HG13 VAL A  84      49.040  53.723  31.483  1.00  0.00           H0.      0
ATOM   1274  CG2 VAL A  84      48.661  53.303  34.011  1.00  0.00           C0.      0
ATOM   1275 HG21 VAL A  84      48.313  54.324  33.856  1.00  0.00           H0.      0
ATOM   1276 HG22 VAL A  84      47.906  52.644  33.584  1.00  0.00           H0.      0
ATOM   1277 HG23 VAL A  84      48.732  53.094  35.079  1.00  0.00           H0.      0
ATOM   1278  C   VAL A  84      51.072  51.880  35.352  1.00  0.00           C0.      0
ATOM   1279  O   VAL A  84      50.371  51.146  36.032  1.00  0.00           O0.      0
ATOM   1280  N   ASP A  85      51.846  52.832  35.921  1.00  0.00           N0.      0
ATOM   1281  H   ASP A  85      52.596  53.156  35.327  1.00  0.00           H0.      0
ATOM   1282  CA  ASP A  85      51.735  53.317  37.285  1.00  0.00           C0.      0
ATOM   1283  HA  ASP A  85      50.688  53.165  37.545  1.00  0.00           H0.      0
ATOM   1284  CB  ASP A  85      52.459  52.457  38.359  1.00  0.00           C0.      0
ATOM   1285  HB2 ASP A  85      52.495  51.456  37.928  1.00  0.00           H0.      0
ATOM   1286  HB3 ASP A  85      53.458  52.881  38.453  1.00  0.00           H0.      0
ATOM   1287  CG  ASP A  85      51.832  52.524  39.765  1.00  0.00           C0.      0
ATOM   1288  OD1 ASP A  85      51.577  51.417  40.277  1.00  0.00           O0.      0
ATOM   1289  OD2 ASP A  85      51.602  53.621  40.331  1.00  0.00           O0.      0
ATOM   1290  C   ASP A  85      52.040  54.802  37.254  1.00  0.00           C0.      0
ATOM   1291  O   ASP A  85      52.937  55.170  36.471  1.00  0.00           O0.      0
ATOM   1292  N   ALA A  86      51.538  55.647  38.066  1.00  0.00           N0.      0
ATOM   1293  H   ALA A  86      50.731  55.383  38.613  1.00  0.00           H0.      0
ATOM   1294  CA  ALA A  86      52.007  57.051  38.313  1.00  0.00           C0.      0
ATOM   1295  HA  ALA A  86      52.261  57.506  37.356  1.00  0.00           H0.      0
ATOM   1296  CB  ALA A  86      50.935  57.863  39.052  1.00  0.00           C0.      0
ATOM   1297  HB1 ALA A  86      51.319  58.869  38.882  1.00  0.00           H0.      0
ATOM   1298  HB2 ALA A  86      50.001  57.954  38.498  1.00  0.00           H0.      0
ATOM   1299  HB3 ALA A  86      50.863  57.546  40.092  1.00  0.00           H0.      0
ATOM   1300  C   ALA A  86      53.232  57.111  39.213  1.00  0.00           C0.      0
ATOM   1301  O   ALA A  86      54.094  57.930  38.904  1.00  0.00           O0.      0
ATOM   1302  N   SER A  87      53.303  56.251  40.222  1.00  0.00           N0.      0
ATOM   1303  H   SER A  87      52.647  55.485  40.274  1.00  0.00           H0.      0
ATOM   1304  CA  SER A  87      54.533  56.203  41.041  1.00  0.00           C0.      0
ATOM   1305  HA  SER A  87      54.808  57.223  41.307  1.00  0.00           H0.      0
ATOM   1306  CB  SER A  87      54.312  55.383  42.256  1.00  0.00           C0.      0
ATOM   1307  HB2 SER A  87      53.538  55.812  42.892  1.00  0.00           H0.      0
ATOM   1308  HB3 SER A  87      54.075  54.341  42.043  1.00  0.00           H0.      0
ATOM   1309  OG  SER A  87      55.443  55.324  43.144  1.00  0.00           O0.      0
ATOM   1310  HG  SER A  87      55.596  56.237  43.397  1.00  0.00           H0.      0
ATOM   1311  C   SER A  87      55.719  55.670  40.245  1.00  0.00           C0.      0
ATOM   1312  O   SER A  87      55.766  54.480  39.974  1.00  0.00           O0.      0
ATOM   1313  N   ASP A  88      56.730  56.515  39.979  1.00  0.00           N0.      0
ATOM   1314  H   ASP A  88      56.525  57.493  40.127  1.00  0.00           H0.      0
ATOM   1315  CA  ASP A  88      57.981  56.073  39.392  1.00  0.00           C0.      0
ATOM   1316  HA  ASP A  88      57.690  55.507  38.508  1.00  0.00           H0.      0
ATOM   1317  CB  ASP A  88      58.874  57.277  38.965  1.00  0.00           C0.      0
ATOM   1318  HB2 ASP A  88      59.775  56.862  38.513  1.00  0.00           H0.      0
ATOM   1319  HB3 ASP A  88      58.354  57.903  38.240  1.00  0.00           H0.      0
ATOM   1320  CG  ASP A  88      59.401  58.111  40.140  1.00  0.00           C0.      0
ATOM   1321  OD1 ASP A  88      60.506  58.689  39.997  1.00  0.00           O0.      0
ATOM   1322  OD2 ASP A  88      58.616  58.411  41.065  1.00  0.00           O0.      0
ATOM   1323  C   ASP A  88      58.730  55.105  40.321  1.00  0.00           C0.      0
ATOM   1324  O   ASP A  88      59.374  54.197  39.894  1.00  0.00           O0.      0
ATOM   1325  N   LYS A  89      58.633  55.368  41.651  1.00  0.00           N0.      0
ATOM   1326  H   LYS A  89      57.966  56.061  41.961  1.00  0.00           H0.      0
ATOM   1327  CA  LYS A  89      59.419  54.570  42.609  1.00  0.00           C0.      0
ATOM   1328  HA  LYS A  89      60.430  54.449  42.221  1.00  0.00           H0.      0
ATOM   1329  CB  LYS A  89      59.570  55.341  43.942  1.00  0.00           C0.      0
ATOM   1330  HB2 LYS A  89      58.536  55.429  44.277  1.00  0.00           H0.      0
ATOM   1331  HB3 LYS A  89      60.232  54.734  44.561  1.00  0.00           H0.      0
ATOM   1332  CG  LYS A  89      60.269  56.725  44.002  1.00  0.00           C0.      0
ATOM   1333  HG2 LYS A  89      59.728  57.402  43.341  1.00  0.00           H0.      0
ATOM   1334  HG3 LYS A  89      60.256  57.119  45.018  1.00  0.00           H0.      0
ATOM   1335  CD  LYS A  89      61.668  56.713  43.406  1.00  0.00           C0.      0
ATOM   1336  HD2 LYS A  89      62.399  56.079  43.907  1.00  0.00           H0.      0
ATOM   1337  HD3 LYS A  89      61.718  56.396  42.364  1.00  0.00           H0.      0
ATOM   1338  CE  LYS A  89      62.110  58.173  43.561  1.00  0.00           C0.      0
ATOM   1339  HE2 LYS A  89      61.389  58.891  43.172  1.00  0.00           H0.      0
ATOM   1340  HE3 LYS A  89      62.235  58.474  44.601  1.00  0.00           H0.      0
ATOM   1341  NZ  LYS A  89      63.257  58.446  42.611  1.00  0.00           N0.      0
ATOM   1342  HZ1 LYS A  89      64.109  57.979  42.885  1.00  0.00           H0.      0
ATOM   1343  HZ2 LYS A  89      62.932  58.184  41.691  1.00  0.00           H0.      0
ATOM   1344  HZ3 LYS A  89      63.469  59.433  42.609  1.00  0.00           H0.      0
ATOM   1345  C   LYS A  89      58.830  53.142  42.826  1.00  0.00           C0.      0
ATOM   1346  O   LYS A  89      59.514  52.201  43.286  1.00  0.00           O0.      0
ATOM   1347  N   MET A  90      57.519  52.961  42.441  1.00  0.00           N0.      0
ATOM   1348  H   MET A  90      56.928  53.752  42.230  1.00  0.00           H0.      0
ATOM   1349  CA  MET A  90      56.990  51.599  42.314  1.00  0.00           C0.      0
ATOM   1350  HA  MET A  90      57.473  50.901  42.998  1.00  0.00           H0.      0
ATOM   1351  CB  MET A  90      55.440  51.450  42.429  1.00  0.00           C0.      0
ATOM   1352  HB2 MET A  90      54.942  52.203  41.818  1.00  0.00           H0.      0
ATOM   1353  HB3 MET A  90      55.140  50.523  41.941  1.00  0.00           H0.      0
ATOM   1354  CG  MET A  90      55.073  51.472  43.960  1.00  0.00           C0.      0
ATOM   1355  HG2 MET A  90      55.585  52.346  44.362  1.00  0.00           H0.      0
ATOM   1356  HG3 MET A  90      54.009  51.646  44.120  1.00  0.00           H0.      0
ATOM   1357  SD  MET A  90      55.449  49.893  44.899  1.00  0.00           S0.      0
ATOM   1358  CE  MET A  90      55.726  50.783  46.519  1.00  0.00           C0.      0
ATOM   1359  HE1 MET A  90      56.564  51.467  46.385  1.00  0.00           H0.      0
ATOM   1360  HE2 MET A  90      54.880  51.396  46.831  1.00  0.00           H0.      0
ATOM   1361  HE3 MET A  90      55.958  49.981  47.220  1.00  0.00           H0.      0
ATOM   1362  C   MET A  90      57.514  51.121  40.948  1.00  0.00           C0.      0
ATOM   1363  O   MET A  90      58.172  50.038  40.915  1.00  0.00           O0.      0
ATOM   1364  N   LEU A  91      57.163  51.772  39.842  1.00  0.00           N0.      0
ATOM   1365  H   LEU A  91      56.573  52.581  39.975  1.00  0.00           H0.      0
ATOM   1366  CA  LEU A  91      57.401  51.345  38.435  1.00  0.00           C0.      0
ATOM   1367  HA  LEU A  91      56.817  50.436  38.290  1.00  0.00           H0.      0
ATOM   1368  CB  LEU A  91      56.688  52.403  37.528  1.00  0.00           C0.      0
ATOM   1369  HB2 LEU A  91      55.722  52.676  37.954  1.00  0.00           H0.      0
ATOM   1370  HB3 LEU A  91      57.303  53.301  37.458  1.00  0.00           H0.      0
ATOM   1371  CG  LEU A  91      56.480  52.010  36.064  1.00  0.00           C0.      0
ATOM   1372  HG  LEU A  91      57.323  51.449  35.661  1.00  0.00           H0.      0
ATOM   1373  CD1 LEU A  91      55.135  51.210  35.893  1.00  0.00           C0.      0
ATOM   1374 HD11 LEU A  91      54.885  50.847  34.896  1.00  0.00           H0.      0
ATOM   1375 HD12 LEU A  91      55.226  50.397  36.613  1.00  0.00           H0.      0
ATOM   1376 HD13 LEU A  91      54.276  51.809  36.195  1.00  0.00           H0.      0
ATOM   1377  CD2 LEU A  91      56.385  53.215  35.212  1.00  0.00           C0.      0
ATOM   1378 HD21 LEU A  91      56.276  52.890  34.177  1.00  0.00           H0.      0
ATOM   1379 HD22 LEU A  91      55.551  53.888  35.410  1.00  0.00           H0.      0
ATOM   1380 HD23 LEU A  91      57.362  53.697  35.167  1.00  0.00           H0.      0
ATOM   1381  C   LEU A  91      58.872  51.058  38.107  1.00  0.00           C0.      0
ATOM   1382  O   LEU A  91      59.097  50.103  37.385  1.00  0.00           O0.      0
ATOM   1383  N   LYS A  92      59.868  51.688  38.736  1.00  0.00           N0.      0
ATOM   1384  H   LYS A  92      59.649  52.506  39.286  1.00  0.00           H0.      0
ATOM   1385  CA  LYS A  92      61.352  51.307  38.629  1.00  0.00           C0.      0
ATOM   1386  HA  LYS A  92      61.701  51.491  37.613  1.00  0.00           H0.      0
ATOM   1387  CB  LYS A  92      62.223  52.173  39.494  1.00  0.00           C0.      0
ATOM   1388  HB2 LYS A  92      63.226  51.775  39.344  1.00  0.00           H0.      0
ATOM   1389  HB3 LYS A  92      62.147  53.198  39.130  1.00  0.00           H0.      0
ATOM   1390  CG  LYS A  92      61.941  52.094  41.007  1.00  0.00           C0.      0
ATOM   1391  HG2 LYS A  92      60.864  52.230  41.106  1.00  0.00           H0.      0
ATOM   1392  HG3 LYS A  92      62.264  51.132  41.405  1.00  0.00           H0.      0
ATOM   1393  CD  LYS A  92      62.905  53.085  41.634  1.00  0.00           C0.      0
ATOM   1394  HD2 LYS A  92      62.540  54.080  41.379  1.00  0.00           H0.      0
ATOM   1395  HD3 LYS A  92      62.777  52.875  42.696  1.00  0.00           H0.      0
ATOM   1396  CE  LYS A  92      64.334  52.919  41.292  1.00  0.00           C0.      0
ATOM   1397  HE2 LYS A  92      64.515  51.851  41.412  1.00  0.00           H0.      0
ATOM   1398  HE3 LYS A  92      64.493  53.128  40.234  1.00  0.00           H0.      0
ATOM   1399  NZ  LYS A  92      65.202  53.775  42.123  1.00  0.00           N0.      0
ATOM   1400  HZ1 LYS A  92      65.032  54.770  42.124  1.00  0.00           H0.      0
ATOM   1401  HZ2 LYS A  92      65.074  53.554  43.100  1.00  0.00           H0.      0
ATOM   1402  HZ3 LYS A  92      66.177  53.516  42.062  1.00  0.00           H0.      0
ATOM   1403  C   LYS A  92      61.542  49.827  38.912  1.00  0.00           C0.      0
ATOM   1404  O   LYS A  92      62.236  49.193  38.152  1.00  0.00           O0.      0
ATOM   1405  N   TYR A  93      60.788  49.208  39.883  1.00  0.00           N0.      0
ATOM   1406  H   TYR A  93      60.184  49.714  40.516  1.00  0.00           H0.      0
ATOM   1407  CA  TYR A  93      60.809  47.741  40.077  1.00  0.00           C0.      0
ATOM   1408  HA  TYR A  93      61.873  47.507  40.045  1.00  0.00           H0.      0
ATOM   1409  CB  TYR A  93      60.153  47.282  41.336  1.00  0.00           C0.      0
ATOM   1410  HB2 TYR A  93      59.139  47.653  41.482  1.00  0.00           H0.      0
ATOM   1411  HB3 TYR A  93      60.284  46.200  41.303  1.00  0.00           H0.      0
ATOM   1412  CG  TYR A  93      61.035  47.829  42.514  1.00  0.00           C0.      0
ATOM   1413  CD1 TYR A  93      60.760  49.106  43.127  1.00  0.00           C0.      0
ATOM   1414  HD1 TYR A  93      59.882  49.697  42.911  1.00  0.00           H0.      0
ATOM   1415  CE1 TYR A  93      61.568  49.608  44.148  1.00  0.00           C0.      0
ATOM   1416  HE1 TYR A  93      61.422  50.601  44.547  1.00  0.00           H0.      0
ATOM   1417  CZ  TYR A  93      62.541  48.792  44.662  1.00  0.00           C0.      0
ATOM   1418  OH  TYR A  93      63.405  49.325  45.465  1.00  0.00           O0.      0
ATOM   1419  HH  TYR A  93      64.072  48.715  45.788  1.00  0.00           H0.      0
ATOM   1420  CE2 TYR A  93      62.832  47.530  44.022  1.00  0.00           C0.      0
ATOM   1421  HE2 TYR A  93      63.751  47.051  44.325  1.00  0.00           H0.      0
ATOM   1422  CD2 TYR A  93      62.188  47.070  42.901  1.00  0.00           C0.      0
ATOM   1423  HD2 TYR A  93      62.474  46.202  42.325  1.00  0.00           H0.      0
ATOM   1424  C   TYR A  93      60.207  47.025  38.864  1.00  0.00           C0.      0
ATOM   1425  O   TYR A  93      60.841  46.037  38.481  1.00  0.00           O0.      0
ATOM   1426  N   ALA A  94      59.152  47.433  38.140  1.00  0.00           N0.      0
ATOM   1427  H   ALA A  94      58.642  48.225  38.505  1.00  0.00           H0.      0
ATOM   1428  CA  ALA A  94      58.710  46.752  36.912  1.00  0.00           C0.      0
ATOM   1429  HA  ALA A  94      58.471  45.701  37.074  1.00  0.00           H0.      0
ATOM   1430  CB  ALA A  94      57.383  47.333  36.439  1.00  0.00           C0.      0
ATOM   1431  HB1 ALA A  94      56.868  46.755  35.671  1.00  0.00           H0.      0
ATOM   1432  HB2 ALA A  94      56.722  47.485  37.292  1.00  0.00           H0.      0
ATOM   1433  HB3 ALA A  94      57.538  48.294  35.948  1.00  0.00           H0.      0
ATOM   1434  C   ALA A  94      59.786  46.906  35.796  1.00  0.00           C0.      0
ATOM   1435  O   ALA A  94      60.029  45.910  35.016  1.00  0.00           O0.      0
ATOM   1436  N   LEU A  95      60.441  48.048  35.694  1.00  0.00           N0.      0
ATOM   1437  H   LEU A  95      60.057  48.717  36.346  1.00  0.00           H0.      0
ATOM   1438  CA  LEU A  95      61.529  48.286  34.733  1.00  0.00           C0.      0
ATOM   1439  HA  LEU A  95      61.148  48.184  33.717  1.00  0.00           H0.      0
ATOM   1440  CB  LEU A  95      61.958  49.769  34.668  1.00  0.00           C0.      0
ATOM   1441  HB2 LEU A  95      62.163  50.019  35.709  1.00  0.00           H0.      0
ATOM   1442  HB3 LEU A  95      62.861  49.911  34.074  1.00  0.00           H0.      0
ATOM   1443  CG  LEU A  95      60.839  50.750  34.129  1.00  0.00           C0.      0
ATOM   1444  HG  LEU A  95      59.853  50.289  34.066  1.00  0.00           H0.      0
ATOM   1445  CD1 LEU A  95      60.697  51.917  34.996  1.00  0.00           C0.      0
ATOM   1446 HD11 LEU A  95      59.881  52.512  34.585  1.00  0.00           H0.      0
ATOM   1447 HD12 LEU A  95      60.371  51.518  35.956  1.00  0.00           H0.      0
ATOM   1448 HD13 LEU A  95      61.581  52.541  35.127  1.00  0.00           H0.      0
ATOM   1449  CD2 LEU A  95      61.067  51.330  32.757  1.00  0.00           C0.      0
ATOM   1450 HD21 LEU A  95      62.045  51.791  32.624  1.00  0.00           H0.      0
ATOM   1451 HD22 LEU A  95      60.987  50.511  32.041  1.00  0.00           H0.      0
ATOM   1452 HD23 LEU A  95      60.261  52.055  32.643  1.00  0.00           H0.      0
ATOM   1453  C   LEU A  95      62.772  47.356  34.902  1.00  0.00           C0.      0
ATOM   1454  O   LEU A  95      63.254  46.709  34.023  1.00  0.00           O0.      0
ATOM   1455  N   LYS A  96      63.230  47.239  36.173  1.00  0.00           N0.      0
ATOM   1456  H   LYS A  96      62.939  47.906  36.872  1.00  0.00           H0.      0
ATOM   1457  CA  LYS A  96      64.233  46.205  36.589  1.00  0.00           C0.      0
ATOM   1458  HA  LYS A  96      65.153  46.423  36.047  1.00  0.00           H0.      0
ATOM   1459  CB  LYS A  96      64.446  46.496  38.091  1.00  0.00           C0.      0
ATOM   1460  HB2 LYS A  96      64.653  47.533  38.355  1.00  0.00           H0.      0
ATOM   1461  HB3 LYS A  96      63.434  46.335  38.461  1.00  0.00           H0.      0
ATOM   1462  CG  LYS A  96      65.561  45.647  38.713  1.00  0.00           C0.      0
ATOM   1463  HG2 LYS A  96      65.250  44.602  38.704  1.00  0.00           H0.      0
ATOM   1464  HG3 LYS A  96      66.447  45.878  38.122  1.00  0.00           H0.      0
ATOM   1465  CD  LYS A  96      65.830  45.977  40.186  1.00  0.00           C0.      0
ATOM   1466  HD2 LYS A  96      66.106  47.029  40.248  1.00  0.00           H0.      0
ATOM   1467  HD3 LYS A  96      64.917  45.791  40.753  1.00  0.00           H0.      0
ATOM   1468  CE  LYS A  96      66.869  45.012  40.757  1.00  0.00           C0.      0
ATOM   1469  HE2 LYS A  96      66.501  44.027  40.466  1.00  0.00           H0.      0
ATOM   1470  HE3 LYS A  96      67.793  45.153  40.196  1.00  0.00           H0.      0
ATOM   1471  NZ  LYS A  96      67.035  45.135  42.193  1.00  0.00           N0.      0
ATOM   1472  HZ1 LYS A  96      67.754  44.472  42.446  1.00  0.00           H0.      0
ATOM   1473  HZ2 LYS A  96      67.409  46.019  42.506  1.00  0.00           H0.      0
ATOM   1474  HZ3 LYS A  96      66.203  44.915  42.720  1.00  0.00           H0.      0
ATOM   1475  C   LYS A  96      63.777  44.863  36.271  1.00  0.00           C0.      0
ATOM   1476  O   LYS A  96      64.558  44.140  35.774  1.00  0.00           O0.      0
ATOM   1477  N   GLU A  97      62.640  44.443  36.742  1.00  0.00           N0.      0
ATOM   1478  H   GLU A  97      62.008  45.044  37.250  1.00  0.00           H0.      0
ATOM   1479  CA  GLU A  97      62.167  43.093  36.489  1.00  0.00           C0.      0
ATOM   1480  HA  GLU A  97      62.888  42.470  37.019  1.00  0.00           H0.      0
ATOM   1481  CB  GLU A  97      60.751  42.769  37.083  1.00  0.00           C0.      0
ATOM   1482  HB2 GLU A  97      59.948  43.404  36.709  1.00  0.00           H0.      0
ATOM   1483  HB3 GLU A  97      60.440  41.808  36.675  1.00  0.00           H0.      0
ATOM   1484  CG  GLU A  97      60.864  42.733  38.619  1.00  0.00           C0.      0
ATOM   1485  HG2 GLU A  97      61.450  43.533  39.074  1.00  0.00           H0.      0
ATOM   1486  HG3 GLU A  97      59.889  42.888  39.080  1.00  0.00           H0.      0
ATOM   1487  CD  GLU A  97      61.397  41.368  39.046  1.00  0.00           C0.      0
ATOM   1488  OE1 GLU A  97      62.444  40.883  38.563  1.00  0.00           O0.      0
ATOM   1489  OE2 GLU A  97      60.717  40.736  39.820  1.00  0.00           O0.      0
ATOM   1490  C   GLU A  97      62.032  42.629  35.010  1.00  0.00           C0.      0
ATOM   1491  O   GLU A  97      62.171  41.455  34.661  1.00  0.00           O0.      0
ATOM   1492  N   ARG A  98      61.653  43.585  34.198  1.00  0.00           N0.      0
ATOM   1493  H   ARG A  98      61.294  44.444  34.590  1.00  0.00           H0.      0
ATOM   1494  CA  ARG A  98      61.650  43.425  32.740  1.00  0.00           C0.      0
ATOM   1495  HA  ARG A  98      61.160  42.500  32.434  1.00  0.00           H0.      0
ATOM   1496  CB  ARG A  98      60.685  44.530  32.222  1.00  0.00           C0.      0
ATOM   1497  HB2 ARG A  98      59.723  44.461  32.730  1.00  0.00           H0.      0
ATOM   1498  HB3 ARG A  98      61.033  45.549  32.395  1.00  0.00           H0.      0
ATOM   1499  CG  ARG A  98      60.361  44.238  30.749  1.00  0.00           C0.      0
ATOM   1500  HG2 ARG A  98      61.262  44.116  30.147  1.00  0.00           H0.      0
ATOM   1501  HG3 ARG A  98      59.774  43.320  30.778  1.00  0.00           H0.      0
ATOM   1502  CD  ARG A  98      59.555  45.342  30.043  1.00  0.00           C0.      0
ATOM   1503  HD2 ARG A  98      59.238  44.923  29.088  1.00  0.00           H0.      0
ATOM   1504  HD3 ARG A  98      58.624  45.553  30.569  1.00  0.00           H0.      0
ATOM   1505  NE  ARG A  98      60.246  46.644  29.807  1.00  0.00           N0.      0
ATOM   1506  HE  ARG A  98      61.188  46.786  30.142  1.00  0.00           H0.      0
ATOM   1507  CZ  ARG A  98      59.759  47.679  29.162  1.00  0.00           C0.      0
ATOM   1508  NH1 ARG A  98      58.647  47.701  28.558  1.00  0.00           N0.      0
ATOM   1509 HH11 ARG A  98      58.065  46.876  28.580  1.00  0.00           H0.      0
ATOM   1510 HH12 ARG A  98      58.350  48.555  28.107  1.00  0.00           H0.      0
ATOM   1511  NH2 ARG A  98      60.464  48.779  29.026  1.00  0.00           N0.      0
ATOM   1512 HH21 ARG A  98      61.318  48.924  29.545  1.00  0.00           H0.      0
ATOM   1513 HH22 ARG A  98      60.216  49.512  28.376  1.00  0.00           H0.      0
ATOM   1514  C   ARG A  98      63.028  43.421  32.093  1.00  0.00           C0.      0
ATOM   1515  O   ARG A  98      63.373  42.434  31.423  1.00  0.00           O0.      0
ATOM   1516  N   TRP A  99      63.933  44.452  32.444  1.00  0.00           N0.      0
ATOM   1517  H   TRP A  99      63.629  45.190  33.063  1.00  0.00           H0.      0
ATOM   1518  CA  TRP A  99      65.303  44.389  32.056  1.00  0.00           C0.      0
ATOM   1519  HA  TRP A  99      65.331  44.212  30.981  1.00  0.00           H0.      0
ATOM   1520  CB  TRP A  99      65.947  45.744  32.365  1.00  0.00           C0.      0
ATOM   1521  HB2 TRP A  99      65.285  46.491  31.928  1.00  0.00           H0.      0
ATOM   1522  HB3 TRP A  99      66.063  45.923  33.434  1.00  0.00           H0.      0
ATOM   1523  CG  TRP A  99      67.344  45.797  31.670  1.00  0.00           C0.      0
ATOM   1524  CD1 TRP A  99      68.516  45.995  32.293  1.00  0.00           C0.      0
ATOM   1525  HD1 TRP A  99      68.664  45.978  33.362  1.00  0.00           H0.      0
ATOM   1526  NE1 TRP A  99      69.550  46.123  31.379  1.00  0.00           N0.      0
ATOM   1527  HE1 TRP A  99      70.529  46.199  31.616  1.00  0.00           H0.      0
ATOM   1528  CE2 TRP A  99      69.055  46.145  30.079  1.00  0.00           C0.      0
ATOM   1529  CZ2 TRP A  99      69.681  46.195  28.828  1.00  0.00           C0.      0
ATOM   1530  HZ2 TRP A  99      70.759  46.171  28.768  1.00  0.00           H0.      0
ATOM   1531  CH2 TRP A  99      68.968  46.236  27.708  1.00  0.00           C0.      0
ATOM   1532  HH2 TRP A  99      69.420  46.189  26.728  1.00  0.00           H0.      0
ATOM   1533  CZ3 TRP A  99      67.555  46.241  27.777  1.00  0.00           C0.      0
ATOM   1534  HZ3 TRP A  99      66.963  46.343  26.879  1.00  0.00           H0.      0
ATOM   1535  CE3 TRP A  99      66.957  46.111  29.036  1.00  0.00           C0.      0
ATOM   1536  HE3 TRP A  99      65.881  46.010  29.040  1.00  0.00           H0.      0
ATOM   1537  CD2 TRP A  99      67.691  46.018  30.236  1.00  0.00           C0.      0
ATOM   1538  C   TRP A  99      66.170  43.120  32.564  1.00  0.00           C0.      0
ATOM   1539  O   TRP A  99      67.139  42.805  31.997  1.00  0.00           O0.      0
ATOM   1540  N   ASN A 100      65.730  42.450  33.534  1.00  0.00           N0.      0
ATOM   1541  H   ASN A 100      64.896  42.751  34.018  1.00  0.00           H0.      0
ATOM   1542  CA  ASN A 100      66.297  41.195  33.965  1.00  0.00           C0.      0
ATOM   1543  HA  ASN A 100      67.369  41.388  34.022  1.00  0.00           H0.      0
ATOM   1544  CB  ASN A 100      65.570  40.811  35.236  1.00  0.00           C0.      0
ATOM   1545  HB2 ASN A 100      65.283  41.629  35.896  1.00  0.00           H0.      0
ATOM   1546  HB3 ASN A 100      64.638  40.380  34.872  1.00  0.00           H0.      0
ATOM   1547  CG  ASN A 100      66.310  39.689  36.019  1.00  0.00           C0.      0
ATOM   1548  OD1 ASN A 100      67.516  39.568  35.887  1.00  0.00           O0.      0
ATOM   1549  ND2 ASN A 100      65.661  38.797  36.742  1.00  0.00           N0.      0
ATOM   1550 HD21 ASN A 100      66.249  38.085  37.150  1.00  0.00           H0.      0
ATOM   1551 HD22 ASN A 100      64.656  38.728  36.668  1.00  0.00           H0.      0
ATOM   1552  C   ASN A 100      66.089  40.069  32.964  1.00  0.00           C0.      0
ATOM   1553  O   ASN A 100      66.940  39.229  33.008  1.00  0.00           O0.      0
ATOM   1554  N   ARG A 101      64.959  40.015  32.230  1.00  0.00           N0.      0
ATOM   1555  H   ARG A 101      64.223  40.706  32.199  1.00  0.00           H0.      0
ATOM   1556  CA  ARG A 101      64.645  38.805  31.450  1.00  0.00           C0.      0
ATOM   1557  HA  ARG A 101      65.612  38.403  31.148  1.00  0.00           H0.      0
ATOM   1558  CB  ARG A 101      64.046  37.641  32.324  1.00  0.00           C0.      0
ATOM   1559  HB2 ARG A 101      63.726  36.895  31.597  1.00  0.00           H0.      0
ATOM   1560  HB3 ARG A 101      64.805  37.320  33.038  1.00  0.00           H0.      0
ATOM   1561  CG  ARG A 101      62.809  38.115  32.959  1.00  0.00           C0.      0
ATOM   1562  HG2 ARG A 101      62.864  39.075  33.472  1.00  0.00           H0.      0
ATOM   1563  HG3 ARG A 101      62.116  38.158  32.119  1.00  0.00           H0.      0
ATOM   1564  CD  ARG A 101      62.253  37.125  34.032  1.00  0.00           C0.      0
ATOM   1565  HD2 ARG A 101      63.020  36.862  34.760  1.00  0.00           H0.      0
ATOM   1566  HD3 ARG A 101      61.387  37.550  34.538  1.00  0.00           H0.      0
ATOM   1567  NE  ARG A 101      61.851  35.824  33.501  1.00  0.00           N0.      0
ATOM   1568  HE  ARG A 101      62.255  35.533  32.622  1.00  0.00           H0.      0
ATOM   1569  CZ  ARG A 101      60.895  35.049  33.981  1.00  0.00           C0.      0
ATOM   1570  NH1 ARG A 101      60.141  35.225  35.016  1.00  0.00           N0.      0
ATOM   1571 HH11 ARG A 101      60.286  36.000  35.648  1.00  0.00           H0.      0
ATOM   1572 HH12 ARG A 101      59.452  34.553  35.321  1.00  0.00           H0.      0
ATOM   1573  NH2 ARG A 101      60.546  33.996  33.216  1.00  0.00           N0.      0
ATOM   1574 HH21 ARG A 101      60.922  33.915  32.282  1.00  0.00           H0.      0
ATOM   1575 HH22 ARG A 101      59.668  33.560  33.459  1.00  0.00           H0.      0
ATOM   1576  C   ARG A 101      63.930  39.207  30.129  1.00  0.00           C0.      0
ATOM   1577  O   ARG A 101      63.143  38.443  29.589  1.00  0.00           O0.      0
ATOM   1578  N   ARG A 102      64.359  40.325  29.498  1.00  0.00           N0.      0
ATOM   1579  H   ARG A 102      64.956  40.961  30.007  1.00  0.00           H0.      0
ATOM   1580  CA  ARG A 102      63.845  40.865  28.205  1.00  0.00           C0.      0
ATOM   1581  HA  ARG A 102      62.781  40.667  28.329  1.00  0.00           H0.      0
ATOM   1582  CB  ARG A 102      64.149  42.393  27.996  1.00  0.00           C0.      0
ATOM   1583  HB2 ARG A 102      63.528  42.667  27.143  1.00  0.00           H0.      0
ATOM   1584  HB3 ARG A 102      63.834  42.943  28.882  1.00  0.00           H0.      0
ATOM   1585  CG  ARG A 102      65.587  42.694  27.512  1.00  0.00           C0.      0
ATOM   1586  HG2 ARG A 102      65.953  42.129  26.654  1.00  0.00           H0.      0
ATOM   1587  HG3 ARG A 102      65.457  43.754  27.292  1.00  0.00           H0.      0
ATOM   1588  CD  ARG A 102      66.618  42.686  28.651  1.00  0.00           C0.      0
ATOM   1589  HD2 ARG A 102      66.379  43.544  29.280  1.00  0.00           H0.      0
ATOM   1590  HD3 ARG A 102      66.615  41.805  29.293  1.00  0.00           H0.      0
ATOM   1591  NE  ARG A 102      67.915  42.888  28.152  1.00  0.00           N0.      0
ATOM   1592  HE  ARG A 102      67.967  43.094  27.164  1.00  0.00           H0.      0
ATOM   1593  CZ  ARG A 102      69.074  42.904  28.770  1.00  0.00           C0.      0
ATOM   1594  NH1 ARG A 102      69.172  43.005  30.012  1.00  0.00           N0.      0
ATOM   1595 HH11 ARG A 102      68.305  43.087  30.523  1.00  0.00           H0.      0
ATOM   1596 HH12 ARG A 102      70.092  43.203  30.381  1.00  0.00           H0.      0
ATOM   1597  NH2 ARG A 102      70.142  42.873  28.097  1.00  0.00           N0.      0
ATOM   1598 HH21 ARG A 102      69.935  42.820  27.110  1.00  0.00           H0.      0
ATOM   1599 HH22 ARG A 102      70.997  43.034  28.611  1.00  0.00           H0.      0
ATOM   1600  C   ARG A 102      64.216  40.023  27.039  1.00  0.00           C0.      0
ATOM   1601  O   ARG A 102      63.607  40.140  25.989  1.00  0.00           O0.      0
ATOM   1602  N   LYS A 103      65.158  39.118  27.185  1.00  0.00           N0.      0
ATOM   1603  H   LYS A 103      65.632  38.972  28.065  1.00  0.00           H0.      0
ATOM   1604  CA  LYS A 103      65.459  38.078  26.135  1.00  0.00           C0.      0
ATOM   1605  HA  LYS A 103      65.680  38.507  25.158  1.00  0.00           H0.      0
ATOM   1606  CB  LYS A 103      66.684  37.193  26.427  1.00  0.00           C0.      0
ATOM   1607  HB2 LYS A 103      66.940  36.698  25.490  1.00  0.00           H0.      0
ATOM   1608  HB3 LYS A 103      67.501  37.860  26.700  1.00  0.00           H0.      0
ATOM   1609  CG  LYS A 103      66.488  36.043  27.444  1.00  0.00           C0.      0
ATOM   1610  HG2 LYS A 103      66.109  36.441  28.385  1.00  0.00           H0.      0
ATOM   1611  HG3 LYS A 103      65.744  35.421  26.946  1.00  0.00           H0.      0
ATOM   1612  CD  LYS A 103      67.791  35.267  27.781  1.00  0.00           C0.      0
ATOM   1613  HD2 LYS A 103      68.399  35.919  28.408  1.00  0.00           H0.      0
ATOM   1614  HD3 LYS A 103      67.560  34.390  28.386  1.00  0.00           H0.      0
ATOM   1615  CE  LYS A 103      68.513  34.889  26.481  1.00  0.00           C0.      0
ATOM   1616  HE2 LYS A 103      67.768  34.424  25.835  1.00  0.00           H0.      0
ATOM   1617  HE3 LYS A 103      68.954  35.771  26.018  1.00  0.00           H0.      0
ATOM   1618  NZ  LYS A 103      69.690  33.960  26.771  1.00  0.00           N0.      0
ATOM   1619  HZ1 LYS A 103      70.293  33.770  25.983  1.00  0.00           H0.      0
ATOM   1620  HZ2 LYS A 103      70.418  34.324  27.368  1.00  0.00           H0.      0
ATOM   1621  HZ3 LYS A 103      69.398  33.116  27.243  1.00  0.00           H0.      0
ATOM   1622  C   LYS A 103      64.282  37.141  25.867  1.00  0.00           C0.      0
ATOM   1623  O   LYS A 103      64.157  36.600  24.748  1.00  0.00           O0.      0
ATOM   1624  N   GLU A 104      63.426  36.944  26.881  1.00  0.00           N0.      0
ATOM   1625  H   GLU A 104      63.412  37.410  27.777  1.00  0.00           H0.      0
ATOM   1626  CA  GLU A 104      62.303  36.083  26.759  1.00  0.00           C0.      0
ATOM   1627  HA  GLU A 104      62.532  35.222  26.130  1.00  0.00           H0.      0
ATOM   1628  CB  GLU A 104      61.901  35.445  28.109  1.00  0.00           C0.      0
ATOM   1629  HB2 GLU A 104      61.379  36.283  28.570  1.00  0.00           H0.      0
ATOM   1630  HB3 GLU A 104      61.169  34.671  27.876  1.00  0.00           H0.      0
ATOM   1631  CG  GLU A 104      62.913  34.838  29.009  1.00  0.00           C0.      0
ATOM   1632  HG2 GLU A 104      63.367  33.987  28.500  1.00  0.00           H0.      0
ATOM   1633  HG3 GLU A 104      63.662  35.590  29.258  1.00  0.00           H0.      0
ATOM   1634  CD  GLU A 104      62.350  34.296  30.363  1.00  0.00           C0.      0
ATOM   1635  OE1 GLU A 104      63.075  34.371  31.400  1.00  0.00           O0.      0
ATOM   1636  OE2 GLU A 104      61.232  33.801  30.507  1.00  0.00           O0.      0
ATOM   1637  C   GLU A 104      61.165  36.788  25.939  1.00  0.00           C0.      0
ATOM   1638  O   GLU A 104      60.901  37.983  26.243  1.00  0.00           O0.      0
ATOM   1639  N   PRO A 105      60.465  36.121  25.001  1.00  0.00           N0.      0
ATOM   1640  CD  PRO A 105      60.551  34.732  24.749  1.00  0.00           C0.      0
ATOM   1641  HD2 PRO A 105      60.371  34.120  25.633  1.00  0.00           H0.      0
ATOM   1642  HD3 PRO A 105      61.515  34.497  24.297  1.00  0.00           H0.      0
ATOM   1643  CG  PRO A 105      59.449  34.385  23.772  1.00  0.00           C0.      0
ATOM   1644  HG2 PRO A 105      58.536  34.042  24.259  1.00  0.00           H0.      0
ATOM   1645  HG3 PRO A 105      59.857  33.750  22.986  1.00  0.00           H0.      0
ATOM   1646  CB  PRO A 105      58.979  35.674  23.116  1.00  0.00           C0.      0
ATOM   1647  HB2 PRO A 105      57.903  35.757  22.962  1.00  0.00           H0.      0
ATOM   1648  HB3 PRO A 105      59.473  35.830  22.158  1.00  0.00           H0.      0
ATOM   1649  CA  PRO A 105      59.481  36.773  24.099  1.00  0.00           C0.      0
ATOM   1650  HA  PRO A 105      60.091  37.509  23.575  1.00  0.00           H0.      0
ATOM   1651  C   PRO A 105      58.261  37.560  24.736  1.00  0.00           C0.      0
ATOM   1652  O   PRO A 105      58.012  38.689  24.330  1.00  0.00           O0.      0
ATOM   1653  N   ALA A 106      57.687  37.102  25.856  1.00  0.00           N0.      0
ATOM   1654  H   ALA A 106      58.018  36.256  26.296  1.00  0.00           H0.      0
ATOM   1655  CA  ALA A 106      56.634  37.893  26.541  1.00  0.00           C0.      0
ATOM   1656  HA  ALA A 106      55.966  38.230  25.749  1.00  0.00           H0.      0
ATOM   1657  CB  ALA A 106      55.894  36.875  27.376  1.00  0.00           C0.      0
ATOM   1658  HB1 ALA A 106      55.719  35.882  26.961  1.00  0.00           H0.      0
ATOM   1659  HB2 ALA A 106      56.483  36.762  28.287  1.00  0.00           H0.      0
ATOM   1660  HB3 ALA A 106      54.923  37.164  27.777  1.00  0.00           H0.      0
ATOM   1661  C   ALA A 106      57.180  39.083  27.390  1.00  0.00           C0.      0
ATOM   1662  O   ALA A 106      56.421  40.037  27.552  1.00  0.00           O0.      0
ATOM   1663  N   PHE A 107      58.428  39.079  27.862  1.00  0.00           N0.      0
ATOM   1664  H   PHE A 107      59.089  38.364  27.595  1.00  0.00           H0.      0
ATOM   1665  CA  PHE A 107      59.105  40.255  28.550  1.00  0.00           C0.      0
ATOM   1666  HA  PHE A 107      58.423  40.669  29.293  1.00  0.00           H0.      0
ATOM   1667  CB  PHE A 107      60.213  39.553  29.300  1.00  0.00           C0.      0
ATOM   1668  HB2 PHE A 107      60.699  38.876  28.598  1.00  0.00           H0.      0
ATOM   1669  HB3 PHE A 107      61.012  40.201  29.662  1.00  0.00           H0.      0
ATOM   1670  CG  PHE A 107      59.811  38.832  30.568  1.00  0.00           C0.      0
ATOM   1671  CD1 PHE A 107      59.278  37.501  30.497  1.00  0.00           C0.      0
ATOM   1672  HD1 PHE A 107      59.182  36.975  29.558  1.00  0.00           H0.      0
ATOM   1673  CE1 PHE A 107      58.939  36.880  31.685  1.00  0.00           C0.      0
ATOM   1674  HE1 PHE A 107      58.573  35.878  31.513  1.00  0.00           H0.      0
ATOM   1675  CZ  PHE A 107      59.057  37.550  32.951  1.00  0.00           C0.      0
ATOM   1676  HZ  PHE A 107      58.780  36.981  33.826  1.00  0.00           H0.      0
ATOM   1677  CE2 PHE A 107      59.493  38.902  32.956  1.00  0.00           C0.      0
ATOM   1678  HE2 PHE A 107      59.695  39.432  33.874  1.00  0.00           H0.      0
ATOM   1679  CD2 PHE A 107      59.887  39.520  31.759  1.00  0.00           C0.      0
ATOM   1680  HD2 PHE A 107      60.250  40.537  31.744  1.00  0.00           H0.      0
ATOM   1681  C   PHE A 107      59.636  41.349  27.653  1.00  0.00           C0.      0
ATOM   1682  O   PHE A 107      59.413  42.517  27.956  1.00  0.00           O0.      0
ATOM   1683  N   ASP A 108      59.938  40.985  26.412  1.00  0.00           N0.      0
ATOM   1684  H   ASP A 108      60.087  40.012  26.189  1.00  0.00           H0.      0
ATOM   1685  CA  ASP A 108      60.152  41.898  25.293  1.00  0.00           C0.      0
ATOM   1686  HA  ASP A 108      60.870  42.676  25.551  1.00  0.00           H0.      0
ATOM   1687  CB  ASP A 108      60.624  41.188  24.041  1.00  0.00           C0.      0
ATOM   1688  HB2 ASP A 108      61.600  40.783  24.310  1.00  0.00           H0.      0
ATOM   1689  HB3 ASP A 108      59.942  40.396  23.733  1.00  0.00           H0.      0
ATOM   1690  CG  ASP A 108      60.887  42.027  22.768  1.00  0.00           C0.      0
ATOM   1691  OD1 ASP A 108      61.345  43.166  22.897  1.00  0.00           O0.      0
ATOM   1692  OD2 ASP A 108      60.651  41.507  21.658  1.00  0.00           O0.      0
ATOM   1693  C   ASP A 108      58.775  42.542  24.900  1.00  0.00           C0.      0
ATOM   1694  O   ASP A 108      58.711  43.765  24.677  1.00  0.00           O0.      0
ATOM   1695  N   LYS A 109      57.694  41.753  24.853  1.00  0.00           N0.      0
ATOM   1696  H   LYS A 109      57.889  40.762  24.836  1.00  0.00           H0.      0
ATOM   1697  CA  LYS A 109      56.379  42.262  24.387  1.00  0.00           C0.      0
ATOM   1698  HA  LYS A 109      56.594  42.987  23.602  1.00  0.00           H0.      0
ATOM   1699  CB  LYS A 109      55.440  41.130  23.870  1.00  0.00           C0.      0
ATOM   1700  HB2 LYS A 109      56.084  40.391  23.394  1.00  0.00           H0.      0
ATOM   1701  HB3 LYS A 109      55.017  40.679  24.768  1.00  0.00           H0.      0
ATOM   1702  CG  LYS A 109      54.385  41.634  22.830  1.00  0.00           C0.      0
ATOM   1703  HG2 LYS A 109      53.658  42.304  23.289  1.00  0.00           H0.      0
ATOM   1704  HG3 LYS A 109      54.891  42.198  22.047  1.00  0.00           H0.      0
ATOM   1705  CD  LYS A 109      53.673  40.509  22.088  1.00  0.00           C0.      0
ATOM   1706  HD2 LYS A 109      54.369  39.969  21.447  1.00  0.00           H0.      0
ATOM   1707  HD3 LYS A 109      53.125  39.824  22.734  1.00  0.00           H0.      0
ATOM   1708  CE  LYS A 109      52.688  41.225  21.115  1.00  0.00           C0.      0
ATOM   1709  HE2 LYS A 109      51.869  40.617  20.731  1.00  0.00           H0.      0
ATOM   1710  HE3 LYS A 109      52.068  41.941  21.654  1.00  0.00           H0.      0
ATOM   1711  NZ  LYS A 109      53.310  41.882  19.972  1.00  0.00           N0.      0
ATOM   1712  HZ1 LYS A 109      52.858  41.747  19.079  1.00  0.00           H0.      0
ATOM   1713  HZ2 LYS A 109      53.478  42.862  20.147  1.00  0.00           H0.      0
ATOM   1714  HZ3 LYS A 109      54.267  41.627  19.772  1.00  0.00           H0.      0
ATOM   1715  C   LYS A 109      55.564  42.993  25.438  1.00  0.00           C0.      0
ATOM   1716  O   LYS A 109      54.589  43.632  25.146  1.00  0.00           O0.      0
ATOM   1717  N   TRP A 110      56.115  42.935  26.654  1.00  0.00           N0.      0
ATOM   1718  H   TRP A 110      57.015  42.493  26.774  1.00  0.00           H0.      0
ATOM   1719  CA  TRP A 110      55.513  43.674  27.785  1.00  0.00           C0.      0
ATOM   1720  HA  TRP A 110      54.423  43.679  27.790  1.00  0.00           H0.      0
ATOM   1721  CB  TRP A 110      55.992  43.007  29.099  1.00  0.00           C0.      0
ATOM   1722  HB2 TRP A 110      55.511  42.035  29.207  1.00  0.00           H0.      0
ATOM   1723  HB3 TRP A 110      57.080  43.065  29.057  1.00  0.00           H0.      0
ATOM   1724  CG  TRP A 110      55.650  43.714  30.331  1.00  0.00           C0.      0
ATOM   1725  CD1 TRP A 110      54.712  44.652  30.491  1.00  0.00           C0.      0
ATOM   1726  HD1 TRP A 110      54.077  45.088  29.734  1.00  0.00           H0.      0
ATOM   1727  NE1 TRP A 110      54.658  45.102  31.775  1.00  0.00           N0.      0
ATOM   1728  HE1 TRP A 110      53.920  45.690  32.133  1.00  0.00           H0.      0
ATOM   1729  CE2 TRP A 110      55.538  44.449  32.543  1.00  0.00           C0.      0
ATOM   1730  CZ2 TRP A 110      55.865  44.455  33.852  1.00  0.00           C0.      0
ATOM   1731  HZ2 TRP A 110      55.395  45.209  34.466  1.00  0.00           H0.      0
ATOM   1732  CH2 TRP A 110      56.766  43.537  34.408  1.00  0.00           C0.      0
ATOM   1733  HH2 TRP A 110      57.091  43.533  35.438  1.00  0.00           H0.      0
ATOM   1734  CZ3 TRP A 110      57.414  42.585  33.565  1.00  0.00           C0.      0
ATOM   1735  HZ3 TRP A 110      58.172  41.915  33.944  1.00  0.00           H0.      0
ATOM   1736  CE3 TRP A 110      57.181  42.623  32.229  1.00  0.00           C0.      0
ATOM   1737  HE3 TRP A 110      57.641  41.873  31.603  1.00  0.00           H0.      0
ATOM   1738  CD2 TRP A 110      56.213  43.492  31.715  1.00  0.00           C0.      0
ATOM   1739  C   TRP A 110      55.876  45.154  27.763  1.00  0.00           C0.      0
ATOM   1740  O   TRP A 110      56.988  45.565  28.074  1.00  0.00           O0.      0
ATOM   1741  N   VAL A 111      54.899  45.960  27.432  1.00  0.00           N0.      0
ATOM   1742  H   VAL A 111      53.973  45.581  27.293  1.00  0.00           H0.      0
ATOM   1743  CA  VAL A 111      55.014  47.415  27.376  1.00  0.00           C0.      0
ATOM   1744  HA  VAL A 111      56.005  47.626  26.974  1.00  0.00           H0.      0
ATOM   1745  CB  VAL A 111      54.006  48.115  26.446  1.00  0.00           C0.      0
ATOM   1746  HB  VAL A 111      52.994  47.906  26.793  1.00  0.00           H0.      0
ATOM   1747  CG1 VAL A 111      54.075  49.646  26.300  1.00  0.00           C0.      0
ATOM   1748 HG11 VAL A 111      55.097  50.026  26.276  1.00  0.00           H0.      0
ATOM   1749 HG12 VAL A 111      53.445  50.121  25.548  1.00  0.00           H0.      0
ATOM   1750 HG13 VAL A 111      53.713  50.083  27.230  1.00  0.00           H0.      0
ATOM   1751  CG2 VAL A 111      54.086  47.495  25.050  1.00  0.00           C0.      0
ATOM   1752 HG21 VAL A 111      53.895  46.422  25.058  1.00  0.00           H0.      0
ATOM   1753 HG22 VAL A 111      53.429  48.072  24.399  1.00  0.00           H0.      0
ATOM   1754 HG23 VAL A 111      55.110  47.532  24.678  1.00  0.00           H0.      0
ATOM   1755  C   VAL A 111      54.876  48.041  28.784  1.00  0.00           C0.      0
ATOM   1756  O   VAL A 111      53.988  47.615  29.530  1.00  0.00           O0.      0
ATOM   1757  N   ILE A 112      55.709  49.012  29.152  1.00  0.00           N0.      0
ATOM   1758  H   ILE A 112      56.509  49.219  28.571  1.00  0.00           H0.      0
ATOM   1759  CA  ILE A 112      55.476  49.934  30.302  1.00  0.00           C0.      0
ATOM   1760  HA  ILE A 112      54.507  49.666  30.724  1.00  0.00           H0.      0
ATOM   1761  CB  ILE A 112      56.672  49.850  31.231  1.00  0.00           C0.      0
ATOM   1762  HB  ILE A 112      57.526  49.851  30.554  1.00  0.00           H0.      0
ATOM   1763  CG2 ILE A 112      56.896  51.019  32.219  1.00  0.00           C0.      0
ATOM   1764 HG21 ILE A 112      56.917  51.999  31.742  1.00  0.00           H0.      0
ATOM   1765 HG22 ILE A 112      55.952  50.977  32.762  1.00  0.00           H0.      0
ATOM   1766 HG23 ILE A 112      57.869  50.944  32.706  1.00  0.00           H0.      0
ATOM   1767  CG1 ILE A 112      56.611  48.425  31.833  1.00  0.00           C0.      0
ATOM   1768 HG12 ILE A 112      55.685  48.338  32.401  1.00  0.00           H0.      0
ATOM   1769 HG13 ILE A 112      56.475  47.684  31.045  1.00  0.00           H0.      0
ATOM   1770  CD1 ILE A 112      57.864  48.015  32.534  1.00  0.00           C0.      0
ATOM   1771 HD11 ILE A 112      57.886  46.954  32.781  1.00  0.00           H0.      0
ATOM   1772 HD12 ILE A 112      58.730  48.099  31.877  1.00  0.00           H0.      0
ATOM   1773 HD13 ILE A 112      58.088  48.504  33.483  1.00  0.00           H0.      0
ATOM   1774  C   ILE A 112      55.354  51.394  29.753  1.00  0.00           C0.      0
ATOM   1775  O   ILE A 112      56.290  51.869  29.067  1.00  0.00           O0.      0
ATOM   1776  N   GLU A 113      54.401  52.184  30.282  1.00  0.00           N0.      0
ATOM   1777  H   GLU A 113      53.659  51.705  30.770  1.00  0.00           H0.      0
ATOM   1778  CA  GLU A 113      54.224  53.652  30.100  1.00  0.00           C0.      0
ATOM   1779  HA  GLU A 113      55.117  54.127  29.696  1.00  0.00           H0.      0
ATOM   1780  CB  GLU A 113      53.150  53.935  29.088  1.00  0.00           C0.      0
ATOM   1781  HB2 GLU A 113      52.186  53.700  29.539  1.00  0.00           H0.      0
ATOM   1782  HB3 GLU A 113      53.100  55.019  28.986  1.00  0.00           H0.      0
ATOM   1783  CG  GLU A 113      53.368  53.246  27.702  1.00  0.00           C0.      0
ATOM   1784  HG2 GLU A 113      53.683  52.215  27.862  1.00  0.00           H0.      0
ATOM   1785  HG3 GLU A 113      52.522  53.340  27.022  1.00  0.00           H0.      0
ATOM   1786  CD  GLU A 113      54.561  54.017  26.905  1.00  0.00           C0.      0
ATOM   1787  OE1 GLU A 113      55.019  55.101  27.313  1.00  0.00           O0.      0
ATOM   1788  OE2 GLU A 113      55.119  53.544  25.934  1.00  0.00           O0.      0
ATOM   1789  C   GLU A 113      53.895  54.399  31.435  1.00  0.00           C0.      0
ATOM   1790  O   GLU A 113      53.360  53.859  32.335  1.00  0.00           O0.      0
ATOM   1791  N   GLU A 114      54.349  55.634  31.558  1.00  0.00           N0.      0
ATOM   1792  H   GLU A 114      54.849  56.019  30.769  1.00  0.00           H0.      0
ATOM   1793  CA  GLU A 114      54.459  56.418  32.844  1.00  0.00           C0.      0
ATOM   1794  HA  GLU A 114      54.368  55.622  33.583  1.00  0.00           H0.      0
ATOM   1795  CB  GLU A 114      55.835  57.003  32.973  1.00  0.00           C0.      0
ATOM   1796  HB2 GLU A 114      55.802  57.785  32.215  1.00  0.00           H0.      0
ATOM   1797  HB3 GLU A 114      55.885  57.439  33.971  1.00  0.00           H0.      0
ATOM   1798  CG  GLU A 114      57.012  56.031  32.654  1.00  0.00           C0.      0
ATOM   1799  HG2 GLU A 114      57.943  56.384  33.098  1.00  0.00           H0.      0
ATOM   1800  HG3 GLU A 114      56.775  55.036  33.030  1.00  0.00           H0.      0
ATOM   1801  CD  GLU A 114      57.333  55.920  31.132  1.00  0.00           C0.      0
ATOM   1802  OE1 GLU A 114      56.673  56.567  30.272  1.00  0.00           O0.      0
ATOM   1803  OE2 GLU A 114      58.333  55.267  30.817  1.00  0.00           O0.      0
ATOM   1804  C   GLU A 114      53.216  57.366  32.919  1.00  0.00           C0.      0
ATOM   1805  O   GLU A 114      53.365  58.506  33.197  1.00  0.00           O0.      0
ATOM   1806  N   ALA A 115      52.033  56.880  32.655  1.00  0.00           N0.      0
ATOM   1807  H   ALA A 115      51.975  55.882  32.512  1.00  0.00           H0.      0
ATOM   1808  CA  ALA A 115      50.844  57.722  32.502  1.00  0.00           C0.      0
ATOM   1809  HA  ALA A 115      51.068  58.597  31.890  1.00  0.00           H0.      0
ATOM   1810  CB  ALA A 115      49.886  56.897  31.752  1.00  0.00           C0.      0
ATOM   1811  HB1 ALA A 115      50.423  56.599  30.852  1.00  0.00           H0.      0
ATOM   1812  HB2 ALA A 115      49.655  56.116  32.476  1.00  0.00           H0.      0
ATOM   1813  HB3 ALA A 115      49.025  57.475  31.418  1.00  0.00           H0.      0
ATOM   1814  C   ALA A 115      50.266  58.182  33.843  1.00  0.00           C0.      0
ATOM   1815  O   ALA A 115      50.528  57.672  34.970  1.00  0.00           O0.      0
ATOM   1816  N   ASN A 116      49.344  59.193  33.779  1.00  0.00           N0.      0
ATOM   1817  H   ASN A 116      49.126  59.513  32.846  1.00  0.00           H0.      0
ATOM   1818  CA  ASN A 116      48.352  59.401  34.860  1.00  0.00           C0.      0
ATOM   1819  HA  ASN A 116      48.573  58.728  35.688  1.00  0.00           H0.      0
ATOM   1820  CB  ASN A 116      48.531  60.824  35.373  1.00  0.00           C0.      0
ATOM   1821  HB2 ASN A 116      49.593  60.843  35.618  1.00  0.00           H0.      0
ATOM   1822  HB3 ASN A 116      48.291  61.515  34.565  1.00  0.00           H0.      0
ATOM   1823  CG  ASN A 116      47.706  61.100  36.703  1.00  0.00           C0.      0
ATOM   1824  OD1 ASN A 116      46.518  60.824  36.698  1.00  0.00           O0.      0
ATOM   1825  ND2 ASN A 116      48.312  61.623  37.724  1.00  0.00           N0.      0
ATOM   1826 HD21 ASN A 116      47.844  61.997  38.537  1.00  0.00           H0.      0
ATOM   1827 HD22 ASN A 116      49.278  61.892  37.602  1.00  0.00           H0.      0
ATOM   1828  C   ASN A 116      46.933  59.015  34.335  1.00  0.00           C0.      0
ATOM   1829  O   ASN A 116      46.707  59.315  33.145  1.00  0.00           O0.      0
ATOM   1830  N   TRP A 117      46.012  58.374  35.020  1.00  0.00           N0.      0
ATOM   1831  H   TRP A 117      46.229  58.112  35.971  1.00  0.00           H0.      0
ATOM   1832  CA  TRP A 117      44.632  58.068  34.510  1.00  0.00           C0.      0
ATOM   1833  HA  TRP A 117      44.727  57.454  33.615  1.00  0.00           H0.      0
ATOM   1834  CB  TRP A 117      43.791  57.353  35.611  1.00  0.00           C0.      0
ATOM   1835  HB2 TRP A 117      43.687  58.078  36.418  1.00  0.00           H0.      0
ATOM   1836  HB3 TRP A 117      42.777  57.209  35.238  1.00  0.00           H0.      0
ATOM   1837  CG  TRP A 117      44.270  55.974  36.108  1.00  0.00           C0.      0
ATOM   1838  CD1 TRP A 117      45.416  55.329  35.782  1.00  0.00           C0.      0
ATOM   1839  HD1 TRP A 117      46.130  55.625  35.027  1.00  0.00           H0.      0
ATOM   1840  NE1 TRP A 117      45.564  54.200  36.598  1.00  0.00           N0.      0
ATOM   1841  HE1 TRP A 117      46.412  53.666  36.716  1.00  0.00           H0.      0
ATOM   1842  CE2 TRP A 117      44.516  54.067  37.436  1.00  0.00           C0.      0
ATOM   1843  CZ2 TRP A 117      44.153  53.033  38.360  1.00  0.00           C0.      0
ATOM   1844  HZ2 TRP A 117      44.852  52.211  38.386  1.00  0.00           H0.      0
ATOM   1845  CH2 TRP A 117      43.037  53.191  39.123  1.00  0.00           C0.      0
ATOM   1846  HH2 TRP A 117      42.642  52.383  39.719  1.00  0.00           H0.      0
ATOM   1847  CZ3 TRP A 117      42.239  54.366  38.970  1.00  0.00           C0.      0
ATOM   1848  HZ3 TRP A 117      41.267  54.374  39.441  1.00  0.00           H0.      0
ATOM   1849  CE3 TRP A 117      42.570  55.388  38.045  1.00  0.00           C0.      0
ATOM   1850  HE3 TRP A 117      41.883  56.217  37.963  1.00  0.00           H0.      0
ATOM   1851  CD2 TRP A 117      43.659  55.230  37.256  1.00  0.00           C0.      0
ATOM   1852  C   TRP A 117      43.835  59.300  34.070  1.00  0.00           C0.      0
ATOM   1853  O   TRP A 117      43.009  59.237  33.162  1.00  0.00           O0.      0
ATOM   1854  N   LEU A 118      43.966  60.378  34.810  1.00  0.00           N0.      0
ATOM   1855  H   LEU A 118      44.692  60.326  35.510  1.00  0.00           H0.      0
ATOM   1856  CA  LEU A 118      43.580  61.756  34.434  1.00  0.00           C0.      0
ATOM   1857  HA  LEU A 118      42.491  61.731  34.456  1.00  0.00           H0.      0
ATOM   1858  CB  LEU A 118      44.011  62.791  35.484  1.00  0.00           C0.      0
ATOM   1859  HB2 LEU A 118      45.087  62.745  35.654  1.00  0.00           H0.      0
ATOM   1860  HB3 LEU A 118      43.737  63.764  35.075  1.00  0.00           H0.      0
ATOM   1861  CG  LEU A 118      43.383  62.639  36.849  1.00  0.00           C0.      0
ATOM   1862  HG  LEU A 118      43.391  61.568  37.050  1.00  0.00           H0.      0
ATOM   1863  CD1 LEU A 118      44.149  63.320  37.998  1.00  0.00           C0.      0
ATOM   1864 HD11 LEU A 118      43.696  62.889  38.890  1.00  0.00           H0.      0
ATOM   1865 HD12 LEU A 118      45.156  62.906  38.055  1.00  0.00           H0.      0
ATOM   1866 HD13 LEU A 118      44.162  64.410  38.002  1.00  0.00           H0.      0
ATOM   1867  CD2 LEU A 118      41.950  63.180  36.665  1.00  0.00           C0.      0
ATOM   1868 HD21 LEU A 118      41.460  62.812  35.764  1.00  0.00           H0.      0
ATOM   1869 HD22 LEU A 118      41.427  62.715  37.501  1.00  0.00           H0.      0
ATOM   1870 HD23 LEU A 118      41.832  64.262  36.615  1.00  0.00           H0.      0
ATOM   1871  C   LEU A 118      43.907  62.161  32.944  1.00  0.00           C0.      0
ATOM   1872  O   LEU A 118      43.244  63.046  32.441  1.00  0.00           O0.      0
ATOM   1873  N   THR A 119      45.042  61.706  32.402  1.00  0.00           N0.      0
ATOM   1874  H   THR A 119      45.630  61.093  32.949  1.00  0.00           H0.      0
ATOM   1875  CA  THR A 119      45.526  62.054  31.081  1.00  0.00           C0.      0
ATOM   1876  HA  THR A 119      44.712  62.628  30.637  1.00  0.00           H0.      0
ATOM   1877  CB  THR A 119      46.587  63.196  31.102  1.00  0.00           C0.      0
ATOM   1878  HB  THR A 119      46.889  63.440  30.084  1.00  0.00           H0.      0
ATOM   1879  CG2 THR A 119      45.883  64.446  31.661  1.00  0.00           C0.      0
ATOM   1880 HG21 THR A 119      45.633  64.286  32.710  1.00  0.00           H0.      0
ATOM   1881 HG22 THR A 119      46.484  65.342  31.509  1.00  0.00           H0.      0
ATOM   1882 HG23 THR A 119      44.964  64.611  31.099  1.00  0.00           H0.      0
ATOM   1883  OG1 THR A 119      47.649  62.815  31.848  1.00  0.00           O0.      0
ATOM   1884  HG1 THR A 119      47.939  61.973  31.490  1.00  0.00           H0.      0
ATOM   1885  C   THR A 119      45.922  60.888  30.171  1.00  0.00           C0.      0
ATOM   1886  O   THR A 119      46.520  61.131  29.134  1.00  0.00           O0.      0
ATOM   1887  N   LEU A 120      45.539  59.608  30.506  1.00  0.00           N0.      0
ATOM   1888  H   LEU A 120      45.158  59.508  31.437  1.00  0.00           H0.      0
ATOM   1889  CA  LEU A 120      45.654  58.442  29.628  1.00  0.00           C0.      0
ATOM   1890  HA  LEU A 120      46.720  58.217  29.672  1.00  0.00           H0.      0
ATOM   1891  CB  LEU A 120      44.837  57.313  30.231  1.00  0.00           C0.      0
ATOM   1892  HB2 LEU A 120      44.016  57.728  30.815  1.00  0.00           H0.      0
ATOM   1893  HB3 LEU A 120      44.454  56.710  29.408  1.00  0.00           H0.      0
ATOM   1894  CG  LEU A 120      45.634  56.392  31.190  1.00  0.00           C0.      0
ATOM   1895  HG  LEU A 120      46.067  57.094  31.902  1.00  0.00           H0.      0
ATOM   1896  CD1 LEU A 120      44.678  55.427  31.985  1.00  0.00           C0.      0
ATOM   1897 HD11 LEU A 120      44.249  54.743  31.252  1.00  0.00           H0.      0
ATOM   1898 HD12 LEU A 120      45.220  54.840  32.726  1.00  0.00           H0.      0
ATOM   1899 HD13 LEU A 120      43.894  56.062  32.399  1.00  0.00           H0.      0
ATOM   1900  CD2 LEU A 120      46.631  55.527  30.412  1.00  0.00           C0.      0
ATOM   1901 HD21 LEU A 120      47.066  56.091  29.587  1.00  0.00           H0.      0
ATOM   1902 HD22 LEU A 120      47.381  55.045  31.038  1.00  0.00           H0.      0
ATOM   1903 HD23 LEU A 120      46.143  54.695  29.904  1.00  0.00           H0.      0
ATOM   1904  C   LEU A 120      45.247  58.509  28.147  1.00  0.00           C0.      0
ATOM   1905  O   LEU A 120      45.909  57.830  27.389  1.00  0.00           O0.      0
ATOM   1906  N   ASP A 121      44.267  59.412  27.745  1.00  0.00           N0.      0
ATOM   1907  H   ASP A 121      43.768  60.011  28.387  1.00  0.00           H0.      0
ATOM   1908  CA  ASP A 121      44.111  59.772  26.317  1.00  0.00           C0.      0
ATOM   1909  HA  ASP A 121      43.743  58.938  25.718  1.00  0.00           H0.      0
ATOM   1910  CB  ASP A 121      42.975  60.837  26.218  1.00  0.00           C0.      0
ATOM   1911  HB2 ASP A 121      42.943  61.382  25.275  1.00  0.00           H0.      0
ATOM   1912  HB3 ASP A 121      42.092  60.198  26.248  1.00  0.00           H0.      0
ATOM   1913  CG  ASP A 121      42.744  61.868  27.301  1.00  0.00           C0.      0
ATOM   1914  OD1 ASP A 121      43.550  61.884  28.274  1.00  0.00           O0.      0
ATOM   1915  OD2 ASP A 121      41.753  62.646  27.276  1.00  0.00           O0.      0
ATOM   1916  C   ASP A 121      45.425  60.325  25.755  1.00  0.00           C0.      0
ATOM   1917  O   ASP A 121      45.758  59.991  24.604  1.00  0.00           O0.      0
ATOM   1918  N   LYS A 122      46.134  61.224  26.438  1.00  0.00           N0.      0
ATOM   1919  H   LYS A 122      45.912  61.383  27.410  1.00  0.00           H0.      0
ATOM   1920  CA  LYS A 122      47.347  61.881  25.896  1.00  0.00           C0.      0
ATOM   1921  HA  LYS A 122      47.219  61.947  24.816  1.00  0.00           H0.      0
ATOM   1922  CB  LYS A 122      47.448  63.313  26.579  1.00  0.00           C0.      0
ATOM   1923  HB2 LYS A 122      47.871  63.144  27.569  1.00  0.00           H0.      0
ATOM   1924  HB3 LYS A 122      48.181  63.991  26.140  1.00  0.00           H0.      0
ATOM   1925  CG  LYS A 122      46.122  64.143  26.585  1.00  0.00           C0.      0
ATOM   1926  HG2 LYS A 122      46.069  64.714  25.659  1.00  0.00           H0.      0
ATOM   1927  HG3 LYS A 122      45.244  63.498  26.553  1.00  0.00           H0.      0
ATOM   1928  CD  LYS A 122      46.025  65.208  27.689  1.00  0.00           C0.      0
ATOM   1929  HD2 LYS A 122      46.003  64.666  28.634  1.00  0.00           H0.      0
ATOM   1930  HD3 LYS A 122      46.956  65.774  27.690  1.00  0.00           H0.      0
ATOM   1931  CE  LYS A 122      44.678  65.958  27.599  1.00  0.00           C0.      0
ATOM   1932  HE2 LYS A 122      43.869  65.241  27.460  1.00  0.00           H0.      0
ATOM   1933  HE3 LYS A 122      44.419  66.330  28.591  1.00  0.00           H0.      0
ATOM   1934  NZ  LYS A 122      44.599  66.994  26.565  1.00  0.00           N0.      0
ATOM   1935  HZ1 LYS A 122      43.640  67.250  26.375  1.00  0.00           H0.      0
ATOM   1936  HZ2 LYS A 122      45.136  67.818  26.796  1.00  0.00           H0.      0
ATOM   1937  HZ3 LYS A 122      45.050  66.663  25.724  1.00  0.00           H0.      0
ATOM   1938  C   LYS A 122      48.657  61.133  26.161  1.00  0.00           C0.      0
ATOM   1939  O   LYS A 122      49.659  61.277  25.466  1.00  0.00           O0.      0
ATOM   1940  N   ASP A 123      48.714  60.355  27.231  1.00  0.00           N0.      0
ATOM   1941  H   ASP A 123      47.862  60.299  27.772  1.00  0.00           H0.      0
ATOM   1942  CA  ASP A 123      49.931  59.693  27.680  1.00  0.00           C0.      0
ATOM   1943  HA  ASP A 123      50.786  60.334  27.464  1.00  0.00           H0.      0
ATOM   1944  CB  ASP A 123      49.808  59.455  29.244  1.00  0.00           C0.      0
ATOM   1945  HB2 ASP A 123      48.795  59.094  29.421  1.00  0.00           H0.      0
ATOM   1946  HB3 ASP A 123      50.578  58.741  29.535  1.00  0.00           H0.      0
ATOM   1947  CG  ASP A 123      49.880  60.782  30.016  1.00  0.00           C0.      0
ATOM   1948  OD1 ASP A 123      50.253  61.866  29.502  1.00  0.00           O0.      0
ATOM   1949  OD2 ASP A 123      49.467  60.852  31.168  1.00  0.00           O0.      0
ATOM   1950  C   ASP A 123      50.187  58.404  26.904  1.00  0.00           C0.      0
ATOM   1951  O   ASP A 123      51.337  58.085  26.628  1.00  0.00           O0.      0
ATOM   1952  N   VAL A 124      49.146  57.630  26.471  1.00  0.00           N0.      0
ATOM   1953  H   VAL A 124      48.221  57.916  26.758  1.00  0.00           H0.      0
ATOM   1954  CA  VAL A 124      49.281  56.389  25.611  1.00  0.00           C0.      0
ATOM   1955  HA  VAL A 124      50.310  56.424  25.253  1.00  0.00           H0.      0
ATOM   1956  CB  VAL A 124      48.990  55.076  26.467  1.00  0.00           C0.      0
ATOM   1957  HB  VAL A 124      47.924  54.963  26.667  1.00  0.00           H0.      0
ATOM   1958  CG1 VAL A 124      49.303  53.860  25.518  1.00  0.00           C0.      0
ATOM   1959 HG11 VAL A 124      50.131  54.139  24.867  1.00  0.00           H0.      0
ATOM   1960 HG12 VAL A 124      49.492  52.924  26.045  1.00  0.00           H0.      0
ATOM   1961 HG13 VAL A 124      48.420  53.731  24.892  1.00  0.00           H0.      0
ATOM   1962  CG2 VAL A 124      49.728  55.017  27.797  1.00  0.00           C0.      0
ATOM   1963 HG21 VAL A 124      49.594  54.046  28.273  1.00  0.00           H0.      0
ATOM   1964 HG22 VAL A 124      50.768  55.162  27.505  1.00  0.00           H0.      0
ATOM   1965 HG23 VAL A 124      49.311  55.776  28.460  1.00  0.00           H0.      0
ATOM   1966  C   VAL A 124      48.283  56.414  24.477  1.00  0.00           C0.      0
ATOM   1967  O   VAL A 124      47.060  56.571  24.641  1.00  0.00           O0.      0
ATOM   1968  N   PRO A 125      48.778  56.114  23.212  1.00  0.00           N0.      0
ATOM   1969  CD  PRO A 125      50.143  56.574  22.750  1.00  0.00           C0.      0
ATOM   1970  HD2 PRO A 125      50.855  55.792  23.014  1.00  0.00           H0.      0
ATOM   1971  HD3 PRO A 125      50.298  57.496  23.309  1.00  0.00           H0.      0
ATOM   1972  CG  PRO A 125      50.011  56.979  21.240  1.00  0.00           C0.      0
ATOM   1973  HG2 PRO A 125      50.933  56.785  20.691  1.00  0.00           H0.      0
ATOM   1974  HG3 PRO A 125      49.773  58.030  21.077  1.00  0.00           H0.      0
ATOM   1975  CB  PRO A 125      48.859  56.049  20.789  1.00  0.00           C0.      0
ATOM   1976  HB2 PRO A 125      49.388  55.142  20.496  1.00  0.00           H0.      0
ATOM   1977  HB3 PRO A 125      48.300  56.422  19.930  1.00  0.00           H0.      0
ATOM   1978  CA  PRO A 125      47.918  55.875  22.050  1.00  0.00           C0.      0
ATOM   1979  HA  PRO A 125      47.121  56.618  22.039  1.00  0.00           H0.      0
ATOM   1980  C   PRO A 125      47.195  54.509  22.136  1.00  0.00           C0.      0
ATOM   1981  O   PRO A 125      47.858  53.461  22.225  1.00  0.00           O0.      0
ATOM   1982  N   ALA A 126      45.879  54.525  22.048  1.00  0.00           N0.      0
ATOM   1983  H   ALA A 126      45.422  55.425  22.038  1.00  0.00           H0.      0
ATOM   1984  CA  ALA A 126      45.002  53.390  22.224  1.00  0.00           C0.      0
ATOM   1985  HA  ALA A 126      45.373  52.931  23.140  1.00  0.00           H0.      0
ATOM   1986  CB  ALA A 126      43.607  53.985  22.394  1.00  0.00           C0.      0
ATOM   1987  HB1 ALA A 126      43.493  54.658  23.245  1.00  0.00           H0.      0
ATOM   1988  HB2 ALA A 126      43.398  54.534  21.476  1.00  0.00           H0.      0
ATOM   1989  HB3 ALA A 126      42.816  53.243  22.501  1.00  0.00           H0.      0
ATOM   1990  C   ALA A 126      44.934  52.419  21.008  1.00  0.00           C0.      0
ATOM   1991  O   ALA A 126      44.716  51.248  21.198  1.00  0.00           O0.      0
ATOM   1992  N   GLY A 127      45.017  52.999  19.792  1.00  0.00           N0.      0
ATOM   1993  H   GLY A 127      45.453  53.909  19.757  1.00  0.00           H0.      0
ATOM   1994  CA  GLY A 127      44.866  52.244  18.528  1.00  0.00           C0.      0
ATOM   1995  HA2 GLY A 127      45.129  52.824  17.643  1.00  0.00           H0.      0
ATOM   1996  HA3 GLY A 127      45.546  51.393  18.477  1.00  0.00           H0.      0
ATOM   1997  C   GLY A 127      43.511  51.664  18.191  1.00  0.00           C0.      0
ATOM   1998  O   GLY A 127      42.897  51.870  17.179  1.00  0.00           O0.      0
ATOM   1999  N   ASP A 128      43.205  50.713  19.073  1.00  0.00           N0.      0
ATOM   2000  H   ASP A 128      43.676  50.762  19.966  1.00  0.00           H0.      0
ATOM   2001  CA  ASP A 128      42.103  49.779  18.976  1.00  0.00           C0.      0
ATOM   2002  HA  ASP A 128      41.347  50.176  18.299  1.00  0.00           H0.      0
ATOM   2003  CB  ASP A 128      42.563  48.459  18.283  1.00  0.00           C0.      0
ATOM   2004  HB2 ASP A 128      42.918  48.773  17.302  1.00  0.00           H0.      0
ATOM   2005  HB3 ASP A 128      43.360  48.039  18.897  1.00  0.00           H0.      0
ATOM   2006  CG  ASP A 128      41.495  47.347  18.040  1.00  0.00           C0.      0
ATOM   2007  OD1 ASP A 128      41.524  46.223  18.484  1.00  0.00           O0.      0
ATOM   2008  OD2 ASP A 128      40.417  47.680  17.516  1.00  0.00           O0.      0
ATOM   2009  C   ASP A 128      41.513  49.486  20.337  1.00  0.00           C0.      0
ATOM   2010  O   ASP A 128      40.556  48.787  20.477  1.00  0.00           O0.      0
ATOM   2011  N   GLY A 129      42.029  50.050  21.426  1.00  0.00           N0.      0
ATOM   2012  H   GLY A 129      42.884  50.582  21.341  1.00  0.00           H0.      0
ATOM   2013  CA  GLY A 129      41.718  49.657  22.834  1.00  0.00           C0.      0
ATOM   2014  HA2 GLY A 129      42.142  50.332  23.577  1.00  0.00           H0.      0
ATOM   2015  HA3 GLY A 129      40.642  49.781  22.958  1.00  0.00           H0.      0
ATOM   2016  C   GLY A 129      42.197  48.245  23.172  1.00  0.00           C0.      0
ATOM   2017  O   GLY A 129      42.927  47.546  22.426  1.00  0.00           O0.      0
ATOM   2018  N   PHE A 130      41.764  47.748  24.350  1.00  0.00           N0.      0
ATOM   2019  H   PHE A 130      41.153  48.387  24.838  1.00  0.00           H0.      0
ATOM   2020  CA  PHE A 130      42.335  46.677  25.060  1.00  0.00           C0.      0
ATOM   2021  HA  PHE A 130      43.154  46.166  24.554  1.00  0.00           H0.      0
ATOM   2022  CB  PHE A 130      42.894  47.195  26.385  1.00  0.00           C0.      0
ATOM   2023  HB2 PHE A 130      42.155  47.883  26.796  1.00  0.00           H0.      0
ATOM   2024  HB3 PHE A 130      43.047  46.437  27.154  1.00  0.00           H0.      0
ATOM   2025  CG  PHE A 130      44.172  48.009  26.129  1.00  0.00           C0.      0
ATOM   2026  CD1 PHE A 130      44.158  49.394  25.794  1.00  0.00           C0.      0
ATOM   2027  HD1 PHE A 130      43.162  49.755  25.584  1.00  0.00           H0.      0
ATOM   2028  CE1 PHE A 130      45.402  50.073  25.575  1.00  0.00           C0.      0
ATOM   2029  HE1 PHE A 130      45.379  51.141  25.416  1.00  0.00           H0.      0
ATOM   2030  CZ  PHE A 130      46.614  49.367  25.704  1.00  0.00           C0.      0
ATOM   2031  HZ  PHE A 130      47.588  49.833  25.701  1.00  0.00           H0.      0
ATOM   2032  CE2 PHE A 130      46.626  47.984  26.003  1.00  0.00           C0.      0
ATOM   2033  HE2 PHE A 130      47.555  47.435  25.963  1.00  0.00           H0.      0
ATOM   2034  CD2 PHE A 130      45.413  47.374  26.187  1.00  0.00           C0.      0
ATOM   2035  HD2 PHE A 130      45.486  46.342  26.495  1.00  0.00           H0.      0
ATOM   2036  C   PHE A 130      41.254  45.707  25.449  1.00  0.00           C0.      0
ATOM   2037  O   PHE A 130      40.098  46.047  25.857  1.00  0.00           O0.      0
ATOM   2038  N   ASP A 131      41.540  44.420  25.302  1.00  0.00           N0.      0
ATOM   2039  H   ASP A 131      42.390  44.112  24.851  1.00  0.00           H0.      0
ATOM   2040  CA  ASP A 131      40.646  43.295  25.737  1.00  0.00           C0.      0
ATOM   2041  HA  ASP A 131      39.882  43.177  24.970  1.00  0.00           H0.      0
ATOM   2042  CB  ASP A 131      41.360  41.947  25.578  1.00  0.00           C0.      0
ATOM   2043  HB2 ASP A 131      42.073  41.878  26.399  1.00  0.00           H0.      0
ATOM   2044  HB3 ASP A 131      40.608  41.228  25.903  1.00  0.00           H0.      0
ATOM   2045  CG  ASP A 131      42.035  41.702  24.209  1.00  0.00           C0.      0
ATOM   2046  OD1 ASP A 131      42.895  40.782  24.089  1.00  0.00           O0.      0
ATOM   2047  OD2 ASP A 131      41.649  42.379  23.232  1.00  0.00           O0.      0
ATOM   2048  C   ASP A 131      39.998  43.510  27.098  1.00  0.00           C0.      0
ATOM   2049  O   ASP A 131      38.797  43.307  27.176  1.00  0.00           O0.      0
ATOM   2050  N   ALA A 132      40.849  43.742  28.067  1.00  0.00           N0.      0
ATOM   2051  H   ALA A 132      41.806  43.887  27.777  1.00  0.00           H0.      0
ATOM   2052  CA  ALA A 132      40.532  43.995  29.438  1.00  0.00           C0.      0
ATOM   2053  HA  ALA A 132      39.507  44.361  29.492  1.00  0.00           H0.      0
ATOM   2054  CB  ALA A 132      40.560  42.717  30.168  1.00  0.00           C0.      0
ATOM   2055  HB1 ALA A 132      41.562  42.287  30.148  1.00  0.00           H0.      0
ATOM   2056  HB2 ALA A 132      40.312  42.783  31.227  1.00  0.00           H0.      0
ATOM   2057  HB3 ALA A 132      39.916  41.975  29.696  1.00  0.00           H0.      0
ATOM   2058  C   ALA A 132      41.493  44.993  30.142  1.00  0.00           C0.      0
ATOM   2059  O   ALA A 132      42.625  45.140  29.798  1.00  0.00           O0.      0
ATOM   2060  N   VAL A 133      40.974  45.687  31.136  1.00  0.00           N0.      0
ATOM   2061  H   VAL A 133      39.995  45.701  31.381  1.00  0.00           H0.      0
ATOM   2062  CA  VAL A 133      41.766  46.544  32.012  1.00  0.00           C0.      0
ATOM   2063  HA  VAL A 133      42.815  46.589  31.719  1.00  0.00           H0.      0
ATOM   2064  CB  VAL A 133      41.299  47.962  31.981  1.00  0.00           C0.      0
ATOM   2065  HB  VAL A 133      40.231  48.007  32.194  1.00  0.00           H0.      0
ATOM   2066  CG1 VAL A 133      42.162  48.763  33.019  1.00  0.00           C0.      0
ATOM   2067 HG11 VAL A 133      43.229  48.630  32.843  1.00  0.00           H0.      0
ATOM   2068 HG12 VAL A 133      42.012  49.842  33.011  1.00  0.00           H0.      0
ATOM   2069 HG13 VAL A 133      42.001  48.403  34.035  1.00  0.00           H0.      0
ATOM   2070  CG2 VAL A 133      41.465  48.602  30.574  1.00  0.00           C0.      0
ATOM   2071 HG21 VAL A 133      40.828  49.470  30.406  1.00  0.00           H0.      0
ATOM   2072 HG22 VAL A 133      42.496  48.919  30.417  1.00  0.00           H0.      0
ATOM   2073 HG23 VAL A 133      41.115  47.871  29.845  1.00  0.00           H0.      0
ATOM   2074  C   VAL A 133      41.820  45.818  33.408  1.00  0.00           C0.      0
ATOM   2075  O   VAL A 133      40.819  45.181  33.733  1.00  0.00           O0.      0
ATOM   2076  N   ILE A 134      42.979  45.876  34.105  1.00  0.00           N0.      0
ATOM   2077  H   ILE A 134      43.740  46.391  33.685  1.00  0.00           H0.      0
ATOM   2078  CA  ILE A 134      43.107  45.410  35.445  1.00  0.00           C0.      0
ATOM   2079  HA  ILE A 134      42.065  45.420  35.764  1.00  0.00           H0.      0
ATOM   2080  CB  ILE A 134      43.668  44.009  35.599  1.00  0.00           C0.      0
ATOM   2081  HB  ILE A 134      43.507  43.609  36.600  1.00  0.00           H0.      0
ATOM   2082  CG2 ILE A 134      42.940  43.073  34.603  1.00  0.00           C0.      0
ATOM   2083 HG21 ILE A 134      43.231  42.025  34.682  1.00  0.00           H0.      0
ATOM   2084 HG22 ILE A 134      41.868  43.016  34.789  1.00  0.00           H0.      0
ATOM   2085 HG23 ILE A 134      43.177  43.413  33.595  1.00  0.00           H0.      0
ATOM   2086  CG1 ILE A 134      45.185  44.014  35.524  1.00  0.00           C0.      0
ATOM   2087 HG12 ILE A 134      45.612  44.323  34.570  1.00  0.00           H0.      0
ATOM   2088 HG13 ILE A 134      45.596  44.751  36.214  1.00  0.00           H0.      0
ATOM   2089  CD1 ILE A 134      45.834  42.755  36.019  1.00  0.00           C0.      0
ATOM   2090 HD11 ILE A 134      45.633  42.544  37.069  1.00  0.00           H0.      0
ATOM   2091 HD12 ILE A 134      45.561  41.880  35.429  1.00  0.00           H0.      0
ATOM   2092 HD13 ILE A 134      46.903  42.917  35.884  1.00  0.00           H0.      0
ATOM   2093  C   ILE A 134      43.755  46.462  36.328  1.00  0.00           C0.      0
ATOM   2094  O   ILE A 134      44.727  47.073  35.913  1.00  0.00           O0.      0
ATOM   2095  N   CYS A 135      43.305  46.596  37.558  1.00  0.00           N0.      0
ATOM   2096  H   CYS A 135      42.334  46.355  37.701  1.00  0.00           H0.      0
ATOM   2097  CA  CYS A 135      44.099  47.154  38.647  1.00  0.00           C0.      0
ATOM   2098  HA  CYS A 135      45.152  47.013  38.404  1.00  0.00           H0.      0
ATOM   2099  CB  CYS A 135      43.939  48.604  38.749  1.00  0.00           C0.      0
ATOM   2100  HB2 CYS A 135      44.449  49.006  39.624  1.00  0.00           H0.      0
ATOM   2101  HB3 CYS A 135      44.480  49.160  37.983  1.00  0.00           H0.      0
ATOM   2102  SG  CYS A 135      42.201  49.126  38.763  1.00  0.00           S0.      0
ATOM   2103  HG  CYS A 135      42.216  49.349  40.080  1.00  0.00           H0.      0
ATOM   2104  C   CYS A 135      43.651  46.502  39.942  1.00  0.00           C0.      0
ATOM   2105  O   CYS A 135      42.500  46.417  40.258  1.00  0.00           O0.      0
ATOM   2106  N   LEU A 136      44.633  46.078  40.757  1.00  0.00           N0.      0
ATOM   2107  H   LEU A 136      45.569  45.977  40.393  1.00  0.00           H0.      0
ATOM   2108  CA  LEU A 136      44.362  45.569  42.089  1.00  0.00           C0.      0
ATOM   2109  HA  LEU A 136      43.304  45.751  42.280  1.00  0.00           H0.      0
ATOM   2110  CB  LEU A 136      44.586  44.075  42.070  1.00  0.00           C0.      0
ATOM   2111  HB2 LEU A 136      45.609  43.876  41.748  1.00  0.00           H0.      0
ATOM   2112  HB3 LEU A 136      44.438  43.738  43.096  1.00  0.00           H0.      0
ATOM   2113  CG  LEU A 136      43.633  43.180  41.241  1.00  0.00           C0.      0
ATOM   2114  HG  LEU A 136      43.575  43.495  40.199  1.00  0.00           H0.      0
ATOM   2115  CD1 LEU A 136      44.121  41.763  41.118  1.00  0.00           C0.      0
ATOM   2116 HD11 LEU A 136      44.186  41.269  42.087  1.00  0.00           H0.      0
ATOM   2117 HD12 LEU A 136      43.489  41.231  40.406  1.00  0.00           H0.      0
ATOM   2118 HD13 LEU A 136      45.070  41.833  40.586  1.00  0.00           H0.      0
ATOM   2119  CD2 LEU A 136      42.202  43.172  41.788  1.00  0.00           C0.      0
ATOM   2120 HD21 LEU A 136      42.219  42.618  42.726  1.00  0.00           H0.      0
ATOM   2121 HD22 LEU A 136      41.882  44.210  41.879  1.00  0.00           H0.      0
ATOM   2122 HD23 LEU A 136      41.539  42.723  41.048  1.00  0.00           H0.      0
ATOM   2123  C   LEU A 136      45.280  46.319  43.184  1.00  0.00           C0.      0
ATOM   2124  O   LEU A 136      46.339  46.928  42.838  1.00  0.00           O0.      0
ATOM   2125  N   GLY A 137      45.042  46.127  44.478  1.00  0.00           N0.      0
ATOM   2126  H   GLY A 137      44.144  45.713  44.680  1.00  0.00           H0.      0
ATOM   2127  CA  GLY A 137      45.914  46.566  45.604  1.00  0.00           C0.      0
ATOM   2128  HA2 GLY A 137      46.190  45.738  46.257  1.00  0.00           H0.      0
ATOM   2129  HA3 GLY A 137      46.844  46.978  45.212  1.00  0.00           H0.      0
ATOM   2130  C   GLY A 137      45.328  47.650  46.500  1.00  0.00           C0.      0
ATOM   2131  O   GLY A 137      46.139  48.482  46.961  1.00  0.00           O0.      0
ATOM   2132  N   ASN A 138      44.073  47.750  46.637  1.00  0.00           N0.      0
ATOM   2133  H   ASN A 138      43.464  47.013  46.312  1.00  0.00           H0.      0
ATOM   2134  CA  ASN A 138      43.277  48.933  46.978  1.00  0.00           C0.      0
ATOM   2135  HA  ASN A 138      42.233  48.630  46.909  1.00  0.00           H0.      0
ATOM   2136  CB  ASN A 138      43.593  49.302  48.413  1.00  0.00           C0.      0
ATOM   2137  HB2 ASN A 138      43.664  48.468  49.111  1.00  0.00           H0.      0
ATOM   2138  HB3 ASN A 138      44.627  49.648  48.403  1.00  0.00           H0.      0
ATOM   2139  CG  ASN A 138      42.760  50.494  48.984  1.00  0.00           C0.      0
ATOM   2140  OD1 ASN A 138      41.676  50.847  48.546  1.00  0.00           O0.      0
ATOM   2141  ND2 ASN A 138      43.293  51.079  49.974  1.00  0.00           N0.      0
ATOM   2142 HD21 ASN A 138      42.801  51.879  50.347  1.00  0.00           H0.      0
ATOM   2143 HD22 ASN A 138      44.207  50.733  50.228  1.00  0.00           H0.      0
ATOM   2144  C   ASN A 138      43.551  50.042  45.962  1.00  0.00           C0.      0
ATOM   2145  O   ASN A 138      43.997  51.154  46.322  1.00  0.00           O0.      0
ATOM   2146  N   SER A 139      43.441  49.709  44.633  1.00  0.00           N0.      0
ATOM   2147  H   SER A 139      43.214  48.790  44.281  1.00  0.00           H0.      0
ATOM   2148  CA  SER A 139      43.940  50.650  43.677  1.00  0.00           C0.      0
ATOM   2149  HA  SER A 139      44.940  50.957  43.984  1.00  0.00           H0.      0
ATOM   2150  CB  SER A 139      43.903  49.968  42.294  1.00  0.00           C0.      0
ATOM   2151  HB2 SER A 139      44.155  50.706  41.532  1.00  0.00           H0.      0
ATOM   2152  HB3 SER A 139      44.636  49.162  42.258  1.00  0.00           H0.      0
ATOM   2153  OG  SER A 139      42.712  49.376  42.000  1.00  0.00           O0.      0
ATOM   2154  HG  SER A 139      42.487  48.715  42.660  1.00  0.00           H0.      0
ATOM   2155  C   SER A 139      43.237  51.979  43.585  1.00  0.00           C0.      0
ATOM   2156  O   SER A 139      43.873  52.975  43.285  1.00  0.00           O0.      0
ATOM   2157  N   PHE A 140      41.912  51.926  43.722  1.00  0.00           N0.      0
ATOM   2158  H   PHE A 140      41.384  51.073  43.607  1.00  0.00           H0.      0
ATOM   2159  CA  PHE A 140      41.153  53.184  43.551  1.00  0.00           C0.      0
ATOM   2160  HA  PHE A 140      41.331  53.647  42.581  1.00  0.00           H0.      0
ATOM   2161  CB  PHE A 140      39.634  52.850  43.470  1.00  0.00           C0.      0
ATOM   2162  HB2 PHE A 140      39.483  52.125  42.669  1.00  0.00           H0.      0
ATOM   2163  HB3 PHE A 140      39.350  52.428  44.434  1.00  0.00           H0.      0
ATOM   2164  CG  PHE A 140      38.715  54.034  43.373  1.00  0.00           C0.      0
ATOM   2165  CD1 PHE A 140      38.645  54.660  42.102  1.00  0.00           C0.      0
ATOM   2166  HD1 PHE A 140      39.169  54.230  41.261  1.00  0.00           H0.      0
ATOM   2167  CE1 PHE A 140      38.056  55.928  41.887  1.00  0.00           C0.      0
ATOM   2168  HE1 PHE A 140      38.034  56.320  40.881  1.00  0.00           H0.      0
ATOM   2169  CZ  PHE A 140      37.341  56.539  42.929  1.00  0.00           C0.      0
ATOM   2170  HZ  PHE A 140      36.795  57.471  42.937  1.00  0.00           H0.      0
ATOM   2171  CE2 PHE A 140      37.455  55.962  44.207  1.00  0.00           C0.      0
ATOM   2172  HE2 PHE A 140      37.130  56.557  45.048  1.00  0.00           H0.      0
ATOM   2173  CD2 PHE A 140      38.149  54.727  44.425  1.00  0.00           C0.      0
ATOM   2174  HD2 PHE A 140      38.125  54.279  45.407  1.00  0.00           H0.      0
ATOM   2175  C   PHE A 140      41.474  54.223  44.622  1.00  0.00           C0.      0
ATOM   2176  O   PHE A 140      41.392  55.419  44.394  1.00  0.00           O0.      0
ATOM   2177  N   ALA A 141      41.806  53.790  45.870  1.00  0.00           N0.      0
ATOM   2178  H   ALA A 141      42.068  52.824  46.001  1.00  0.00           H0.      0
ATOM   2179  CA  ALA A 141      42.093  54.771  46.923  1.00  0.00           C0.      0
ATOM   2180  HA  ALA A 141      41.236  55.440  47.012  1.00  0.00           H0.      0
ATOM   2181  CB  ALA A 141      42.253  53.940  48.224  1.00  0.00           C0.      0
ATOM   2182  HB1 ALA A 141      41.324  53.391  48.376  1.00  0.00           H0.      0
ATOM   2183  HB2 ALA A 141      43.120  53.321  47.992  1.00  0.00           H0.      0
ATOM   2184  HB3 ALA A 141      42.394  54.572  49.101  1.00  0.00           H0.      0
ATOM   2185  C   ALA A 141      43.265  55.787  46.671  1.00  0.00           C0.      0
ATOM   2186  O   ALA A 141      43.187  56.859  47.285  1.00  0.00           O0.      0
ATOM   2187  N   HID A 142      44.275  55.492  45.862  1.00  0.00           N0.      0
ATOM   2188  H   HID A 142      44.152  54.617  45.371  1.00  0.00           H0.      0
ATOM   2189  CA  HID A 142      45.355  56.334  45.386  1.00  0.00           C0.      0
ATOM   2190  HA  HID A 142      45.769  56.598  46.358  1.00  0.00           H0.      0
ATOM   2191  CB  HID A 142      46.315  55.446  44.580  1.00  0.00           C0.      0
ATOM   2192  HB2 HID A 142      45.779  54.609  44.132  1.00  0.00           H0.      0
ATOM   2193  HB3 HID A 142      46.703  56.068  43.773  1.00  0.00           H0.      0
ATOM   2194  CG  HID A 142      47.401  54.955  45.445  1.00  0.00           C0.      0
ATOM   2195  ND1 HID A 142      48.598  55.548  45.745  1.00  0.00           N0.      0
ATOM   2196  HD1 HID A 142      48.911  56.415  45.331  1.00  0.00           H0.      0
ATOM   2197  CE1 HID A 142      49.265  54.802  46.674  1.00  0.00           C0.      0
ATOM   2198  HE1 HID A 142      50.277  55.063  46.947  1.00  0.00           H0.      0
ATOM   2199  NE2 HID A 142      48.546  53.743  47.076  1.00  0.00           N0.      0
ATOM   2200  CD2 HID A 142      47.336  53.825  46.222  1.00  0.00           C0.      0
ATOM   2201  HD2 HID A 142      46.451  53.210  46.296  1.00  0.00           H0.      0
ATOM   2202  C   HID A 142      44.919  57.626  44.619  1.00  0.00           C0.      0
ATOM   2203  O   HID A 142      45.618  58.636  44.708  1.00  0.00           O0.      0
ATOM   2204  N   LEU A 143      43.789  57.633  43.815  1.00  0.00           N0.      0
ATOM   2205  H   LEU A 143      43.190  56.835  43.971  1.00  0.00           H0.      0
ATOM   2206  CA  LEU A 143      43.208  58.908  43.226  1.00  0.00           C0.      0
ATOM   2207  HA  LEU A 143      43.827  59.495  42.548  1.00  0.00           H0.      0
ATOM   2208  CB  LEU A 143      41.940  58.527  42.471  1.00  0.00           C0.      0
ATOM   2209  HB2 LEU A 143      41.363  57.804  43.049  1.00  0.00           H0.      0
ATOM   2210  HB3 LEU A 143      41.262  59.376  42.388  1.00  0.00           H0.      0
ATOM   2211  CG  LEU A 143      42.209  58.050  41.070  1.00  0.00           C0.      0
ATOM   2212  HG  LEU A 143      43.000  57.302  41.098  1.00  0.00           H0.      0
ATOM   2213  CD1 LEU A 143      40.903  57.515  40.535  1.00  0.00           C0.      0
ATOM   2214 HD11 LEU A 143      40.848  57.415  39.451  1.00  0.00           H0.      0
ATOM   2215 HD12 LEU A 143      40.647  56.538  40.944  1.00  0.00           H0.      0
ATOM   2216 HD13 LEU A 143      40.146  58.238  40.839  1.00  0.00           H0.      0
ATOM   2217  CD2 LEU A 143      42.584  59.215  40.152  1.00  0.00           C0.      0
ATOM   2218 HD21 LEU A 143      41.762  59.911  39.982  1.00  0.00           H0.      0
ATOM   2219 HD22 LEU A 143      43.400  59.739  40.649  1.00  0.00           H0.      0
ATOM   2220 HD23 LEU A 143      43.023  58.807  39.241  1.00  0.00           H0.      0
ATOM   2221  C   LEU A 143      42.856  59.880  44.396  1.00  0.00           C0.      0
ATOM   2222  O   LEU A 143      42.096  59.449  45.255  1.00  0.00           O0.      0
ATOM   2223  N   PRO A 144      43.383  61.120  44.434  1.00  0.00           N0.      0
ATOM   2224  CD  PRO A 144      44.339  61.729  43.501  1.00  0.00           C0.      0
ATOM   2225  HD2 PRO A 144      43.987  61.755  42.469  1.00  0.00           H0.      0
ATOM   2226  HD3 PRO A 144      45.195  61.065  43.380  1.00  0.00           H0.      0
ATOM   2227  CG  PRO A 144      44.769  63.126  43.921  1.00  0.00           C0.      0
ATOM   2228  HG2 PRO A 144      44.151  63.954  43.573  1.00  0.00           H0.      0
ATOM   2229  HG3 PRO A 144      45.817  63.402  43.808  1.00  0.00           H0.      0
ATOM   2230  CB  PRO A 144      44.469  62.956  45.451  1.00  0.00           C0.      0
ATOM   2231  HB2 PRO A 144      44.234  63.869  45.998  1.00  0.00           H0.      0
ATOM   2232  HB3 PRO A 144      45.310  62.572  46.028  1.00  0.00           H0.      0
ATOM   2233  CA  PRO A 144      43.262  62.016  45.593  1.00  0.00           C0.      0
ATOM   2234  HA  PRO A 144      43.383  61.414  46.494  1.00  0.00           H0.      0
ATOM   2235  C   PRO A 144      42.037  62.891  45.615  1.00  0.00           C0.      0
ATOM   2236  O   PRO A 144      41.355  63.147  44.613  1.00  0.00           O0.      0
ATOM   2237  N   ASP A 145      41.802  63.417  46.830  1.00  0.00           N0.      0
ATOM   2238  H   ASP A 145      42.433  63.104  47.554  1.00  0.00           H0.      0
ATOM   2239  CA  ASP A 145      40.707  64.386  47.121  1.00  0.00           C0.      0
ATOM   2240  HA  ASP A 145      40.648  65.032  46.245  1.00  0.00           H0.      0
ATOM   2241  CB  ASP A 145      39.349  63.709  47.443  1.00  0.00           C0.      0
ATOM   2242  HB2 ASP A 145      39.094  62.965  46.688  1.00  0.00           H0.      0
ATOM   2243  HB3 ASP A 145      39.546  63.088  48.317  1.00  0.00           H0.      0
ATOM   2244  CG  ASP A 145      38.266  64.687  47.770  1.00  0.00           C0.      0
ATOM   2245  OD1 ASP A 145      37.272  64.227  48.395  1.00  0.00           O0.      0
ATOM   2246  OD2 ASP A 145      38.312  65.839  47.310  1.00  0.00           O0.      0
ATOM   2247  C   ASP A 145      41.161  65.219  48.327  1.00  0.00           C0.      0
ATOM   2248  O   ASP A 145      41.380  64.760  49.427  1.00  0.00           O0.      0
ATOM   2249  N   SER A 146      41.007  66.579  48.214  1.00  0.00           N0.      0
ATOM   2250  H   SER A 146      40.901  66.904  47.263  1.00  0.00           H0.      0
ATOM   2251  CA  SER A 146      40.886  67.580  49.384  1.00  0.00           C0.      0
ATOM   2252  HA  SER A 146      40.817  66.949  50.270  1.00  0.00           H0.      0
ATOM   2253  CB  SER A 146      42.130  68.545  49.328  1.00  0.00           C0.      0
ATOM   2254  HB2 SER A 146      42.028  69.244  50.158  1.00  0.00           H0.      0
ATOM   2255  HB3 SER A 146      42.969  67.861  49.456  1.00  0.00           H0.      0
ATOM   2256  OG  SER A 146      42.359  69.053  48.032  1.00  0.00           O0.      0
ATOM   2257  HG  SER A 146      42.975  68.463  47.592  1.00  0.00           H0.      0
ATOM   2258  C   SER A 146      39.650  68.550  49.353  1.00  0.00           C0.      0
ATOM   2259  O   SER A 146      39.590  69.377  50.270  1.00  0.00           O0.      0
ATOM   2260  N   LYS A 147      38.843  68.473  48.327  1.00  0.00           N0.      0
ATOM   2261  H   LYS A 147      39.040  67.835  47.570  1.00  0.00           H0.      0
ATOM   2262  CA  LYS A 147      37.627  69.252  48.233  1.00  0.00           C0.      0
ATOM   2263  HA  LYS A 147      37.649  70.013  49.014  1.00  0.00           H0.      0
ATOM   2264  CB  LYS A 147      37.544  69.996  46.887  1.00  0.00           C0.      0
ATOM   2265  HB2 LYS A 147      37.318  69.326  46.057  1.00  0.00           H0.      0
ATOM   2266  HB3 LYS A 147      36.731  70.710  47.016  1.00  0.00           H0.      0
ATOM   2267  CG  LYS A 147      38.828  70.712  46.471  1.00  0.00           C0.      0
ATOM   2268  HG2 LYS A 147      39.220  71.352  47.262  1.00  0.00           H0.      0
ATOM   2269  HG3 LYS A 147      39.646  70.027  46.246  1.00  0.00           H0.      0
ATOM   2270  CD  LYS A 147      38.597  71.609  45.206  1.00  0.00           C0.      0
ATOM   2271  HD2 LYS A 147      37.790  72.333  45.318  1.00  0.00           H0.      0
ATOM   2272  HD3 LYS A 147      39.558  72.028  44.905  1.00  0.00           H0.      0
ATOM   2273  CE  LYS A 147      38.194  70.728  44.005  1.00  0.00           C0.      0
ATOM   2274  HE2 LYS A 147      37.248  70.187  44.012  1.00  0.00           H0.      0
ATOM   2275  HE3 LYS A 147      37.908  71.445  43.236  1.00  0.00           H0.      0
ATOM   2276  NZ  LYS A 147      39.249  69.806  43.531  1.00  0.00           N0.      0
ATOM   2277  HZ1 LYS A 147      39.385  69.028  44.160  1.00  0.00           H0.      0
ATOM   2278  HZ2 LYS A 147      38.974  69.417  42.640  1.00  0.00           H0.      0
ATOM   2279  HZ3 LYS A 147      40.063  70.392  43.412  1.00  0.00           H0.      0
ATOM   2280  C   LYS A 147      36.298  68.466  48.576  1.00  0.00           C0.      0
ATOM   2281  O   LYS A 147      35.232  69.116  48.453  1.00  0.00           O0.      0
ATOM   2282  N   GLY A 148      36.361  67.201  48.999  1.00  0.00           N0.      0
ATOM   2283  H   GLY A 148      37.268  66.758  48.957  1.00  0.00           H0.      0
ATOM   2284  CA  GLY A 148      35.138  66.363  49.305  1.00  0.00           C0.      0
ATOM   2285  HA2 GLY A 148      35.336  65.422  49.819  1.00  0.00           H0.      0
ATOM   2286  HA3 GLY A 148      34.439  66.980  49.870  1.00  0.00           H0.      0
ATOM   2287  C   GLY A 148      34.406  66.053  47.929  1.00  0.00           C0.      0
ATOM   2288  O   GLY A 148      33.169  66.044  47.923  1.00  0.00           O0.      0
ATOM   2289  N   ASP A 149      35.204  65.784  46.879  1.00  0.00           N0.      0
ATOM   2290  H   ASP A 149      36.188  65.682  47.083  1.00  0.00           H0.      0
ATOM   2291  CA  ASP A 149      34.737  65.797  45.498  1.00  0.00           C0.      0
ATOM   2292  HA  ASP A 149      33.653  65.723  45.575  1.00  0.00           H0.      0
ATOM   2293  CB  ASP A 149      35.072  67.180  44.957  1.00  0.00           C0.      0
ATOM   2294  HB2 ASP A 149      34.834  67.913  45.727  1.00  0.00           H0.      0
ATOM   2295  HB3 ASP A 149      36.148  67.276  44.816  1.00  0.00           H0.      0
ATOM   2296  CG  ASP A 149      34.404  67.632  43.701  1.00  0.00           C0.      0
ATOM   2297  OD1 ASP A 149      33.686  66.862  43.027  1.00  0.00           O0.      0
ATOM   2298  OD2 ASP A 149      34.703  68.793  43.289  1.00  0.00           O0.      0
ATOM   2299  C   ASP A 149      35.209  64.636  44.587  1.00  0.00           C0.      0
ATOM   2300  O   ASP A 149      36.395  64.357  44.527  1.00  0.00           O0.      0
ATOM   2301  N   GLN A 150      34.306  63.841  43.958  1.00  0.00           N0.      0
ATOM   2302  H   GLN A 150      33.383  64.244  43.884  1.00  0.00           H0.      0
ATOM   2303  CA  GLN A 150      34.597  62.722  43.073  1.00  0.00           C0.      0
ATOM   2304  HA  GLN A 150      35.421  62.199  43.560  1.00  0.00           H0.      0
ATOM   2305  CB  GLN A 150      33.390  61.736  42.926  1.00  0.00           C0.      0
ATOM   2306  HB2 GLN A 150      32.568  62.262  42.441  1.00  0.00           H0.      0
ATOM   2307  HB3 GLN A 150      33.651  60.984  42.181  1.00  0.00           H0.      0
ATOM   2308  CG  GLN A 150      32.909  61.057  44.184  1.00  0.00           C0.      0
ATOM   2309  HG2 GLN A 150      33.622  60.253  44.363  1.00  0.00           H0.      0
ATOM   2310  HG3 GLN A 150      32.791  61.735  45.029  1.00  0.00           H0.      0
ATOM   2311  CD  GLN A 150      31.569  60.323  44.042  1.00  0.00           C0.      0
ATOM   2312  OE1 GLN A 150      30.909  60.374  43.068  1.00  0.00           O0.      0
ATOM   2313  NE2 GLN A 150      31.132  59.721  45.120  1.00  0.00           N0.      0
ATOM   2314 HE21 GLN A 150      30.162  59.439  45.133  1.00  0.00           H0.      0
ATOM   2315 HE22 GLN A 150      31.776  59.674  45.897  1.00  0.00           H0.      0
ATOM   2316  C   GLN A 150      34.955  63.179  41.621  1.00  0.00           C0.      0
ATOM   2317  O   GLN A 150      35.221  62.332  40.820  1.00  0.00           O0.      0
ATOM   2318  N   SER A 151      34.900  64.464  41.279  1.00  0.00           N0.      0
ATOM   2319  H   SER A 151      34.751  65.158  41.997  1.00  0.00           H0.      0
ATOM   2320  CA  SER A 151      34.913  65.028  39.914  1.00  0.00           C0.      0
ATOM   2321  HA  SER A 151      34.055  64.609  39.389  1.00  0.00           H0.      0
ATOM   2322  CB  SER A 151      34.706  66.582  39.862  1.00  0.00           C0.      0
ATOM   2323  HB2 SER A 151      35.448  67.025  40.527  1.00  0.00           H0.      0
ATOM   2324  HB3 SER A 151      34.886  66.882  38.830  1.00  0.00           H0.      0
ATOM   2325  OG  SER A 151      33.424  66.745  40.378  1.00  0.00           O0.      0
ATOM   2326  HG  SER A 151      33.495  66.806  41.334  1.00  0.00           H0.      0
ATOM   2327  C   SER A 151      36.086  64.711  39.057  1.00  0.00           C0.      0
ATOM   2328  O   SER A 151      35.993  64.580  37.854  1.00  0.00           O0.      0
ATOM   2329  N   GLU A 152      37.207  64.583  39.672  1.00  0.00           N0.      0
ATOM   2330  H   GLU A 152      37.245  64.867  40.640  1.00  0.00           H0.      0
ATOM   2331  CA  GLU A 152      38.466  64.185  39.020  1.00  0.00           C0.      0
ATOM   2332  HA  GLU A 152      38.496  64.645  38.032  1.00  0.00           H0.      0
ATOM   2333  CB  GLU A 152      39.546  64.731  39.946  1.00  0.00           C0.      0
ATOM   2334  HB2 GLU A 152      39.175  65.685  40.318  1.00  0.00           H0.      0
ATOM   2335  HB3 GLU A 152      39.610  63.991  40.744  1.00  0.00           H0.      0
ATOM   2336  CG  GLU A 152      40.903  64.999  39.359  1.00  0.00           C0.      0
ATOM   2337  HG2 GLU A 152      41.344  64.003  39.394  1.00  0.00           H0.      0
ATOM   2338  HG3 GLU A 152      40.711  65.412  38.369  1.00  0.00           H0.      0
ATOM   2339  CD  GLU A 152      41.892  65.805  40.222  1.00  0.00           C0.      0
ATOM   2340  OE1 GLU A 152      42.981  66.235  39.770  1.00  0.00           O0.      0
ATOM   2341  OE2 GLU A 152      41.644  65.944  41.452  1.00  0.00           O0.      0
ATOM   2342  C   GLU A 152      38.585  62.632  38.808  1.00  0.00           C0.      0
ATOM   2343  O   GLU A 152      38.870  62.212  37.664  1.00  0.00           O0.      0
ATOM   2344  N   HIE A 153      38.160  61.848  39.790  1.00  0.00           N0.      0
ATOM   2345  H   HIE A 153      37.905  62.248  40.682  1.00  0.00           H0.      0
ATOM   2346  CA  HIE A 153      37.977  60.448  39.738  1.00  0.00           C0.      0
ATOM   2347  HA  HIE A 153      38.899  59.894  39.562  1.00  0.00           H0.      0
ATOM   2348  CB  HIE A 153      37.379  59.896  40.980  1.00  0.00           C0.      0
ATOM   2349  HB2 HIE A 153      36.336  60.211  41.006  1.00  0.00           H0.      0
ATOM   2350  HB3 HIE A 153      37.484  58.818  41.105  1.00  0.00           H0.      0
ATOM   2351  CG  HIE A 153      37.999  60.543  42.225  1.00  0.00           C0.      0
ATOM   2352  ND1 HIE A 153      37.732  61.856  42.603  1.00  0.00           N0.      0
ATOM   2353  CE1 HIE A 153      38.293  61.979  43.832  1.00  0.00           C0.      0
ATOM   2354  HE1 HIE A 153      38.355  62.836  44.486  1.00  0.00           H0.      0
ATOM   2355  NE2 HIE A 153      38.979  60.863  44.129  1.00  0.00           N0.      0
ATOM   2356  HE2 HIE A 153      39.525  60.792  44.975  1.00  0.00           H0.      0
ATOM   2357  CD2 HIE A 153      38.772  59.918  43.118  1.00  0.00           C0.      0
ATOM   2358  HD2 HIE A 153      39.022  58.868  43.114  1.00  0.00           H0.      0
ATOM   2359  C   HIE A 153      37.097  60.079  38.552  1.00  0.00           C0.      0
ATOM   2360  O   HIE A 153      37.497  59.188  37.864  1.00  0.00           O0.      0
ATOM   2361  N   ARG A 154      35.918  60.639  38.367  1.00  0.00           N0.      0
ATOM   2362  H   ARG A 154      35.470  61.242  39.042  1.00  0.00           H0.      0
ATOM   2363  CA  ARG A 154      34.951  60.335  37.379  1.00  0.00           C0.      0
ATOM   2364  HA  ARG A 154      34.502  59.349  37.494  1.00  0.00           H0.      0
ATOM   2365  CB  ARG A 154      33.920  61.499  37.501  1.00  0.00           C0.      0
ATOM   2366  HB2 ARG A 154      34.440  62.457  37.463  1.00  0.00           H0.      0
ATOM   2367  HB3 ARG A 154      33.285  61.481  36.615  1.00  0.00           H0.      0
ATOM   2368  CG  ARG A 154      33.064  61.524  38.816  1.00  0.00           C0.      0
ATOM   2369  HG2 ARG A 154      33.544  60.931  39.594  1.00  0.00           H0.      0
ATOM   2370  HG3 ARG A 154      32.828  62.566  39.033  1.00  0.00           H0.      0
ATOM   2371  CD  ARG A 154      31.797  60.789  38.493  1.00  0.00           C0.      0
ATOM   2372  HD2 ARG A 154      31.196  61.342  37.772  1.00  0.00           H0.      0
ATOM   2373  HD3 ARG A 154      32.048  59.807  38.094  1.00  0.00           H0.      0
ATOM   2374  NE  ARG A 154      30.902  60.569  39.682  1.00  0.00           N0.      0
ATOM   2375  HE  ARG A 154      31.024  61.151  40.498  1.00  0.00           H0.      0
ATOM   2376  CZ  ARG A 154      29.882  59.704  39.814  1.00  0.00           C0.      0
ATOM   2377  NH1 ARG A 154      29.214  59.717  40.928  1.00  0.00           N0.      0
ATOM   2378 HH11 ARG A 154      29.589  60.209  41.726  1.00  0.00           H0.      0
ATOM   2379 HH12 ARG A 154      28.478  59.038  41.065  1.00  0.00           H0.      0
ATOM   2380  NH2 ARG A 154      29.535  58.942  38.813  1.00  0.00           N0.      0
ATOM   2381 HH21 ARG A 154      30.163  58.758  38.043  1.00  0.00           H0.      0
ATOM   2382 HH22 ARG A 154      28.683  58.415  38.943  1.00  0.00           H0.      0
ATOM   2383  C   ARG A 154      35.626  60.318  36.004  1.00  0.00           C0.      0
ATOM   2384  O   ARG A 154      35.375  59.427  35.184  1.00  0.00           O0.      0
ATOM   2385  N   LEU A 155      36.504  61.266  35.731  1.00  0.00           N0.      0
ATOM   2386  H   LEU A 155      36.891  61.843  36.464  1.00  0.00           H0.      0
ATOM   2387  CA  LEU A 155      37.225  61.403  34.429  1.00  0.00           C0.      0
ATOM   2388  HA  LEU A 155      36.484  61.356  33.630  1.00  0.00           H0.      0
ATOM   2389  CB  LEU A 155      37.917  62.794  34.522  1.00  0.00           C0.      0
ATOM   2390  HB2 LEU A 155      37.214  63.543  34.886  1.00  0.00           H0.      0
ATOM   2391  HB3 LEU A 155      38.720  62.801  35.259  1.00  0.00           H0.      0
ATOM   2392  CG  LEU A 155      38.464  63.202  33.185  1.00  0.00           C0.      0
ATOM   2393  HG  LEU A 155      38.655  62.401  32.470  1.00  0.00           H0.      0
ATOM   2394  CD1 LEU A 155      37.424  64.098  32.505  1.00  0.00           C0.      0
ATOM   2395 HD11 LEU A 155      36.508  63.573  32.231  1.00  0.00           H0.      0
ATOM   2396 HD12 LEU A 155      37.109  64.957  33.098  1.00  0.00           H0.      0
ATOM   2397 HD13 LEU A 155      37.861  64.619  31.653  1.00  0.00           H0.      0
ATOM   2398  CD2 LEU A 155      39.710  64.023  33.296  1.00  0.00           C0.      0
ATOM   2399 HD21 LEU A 155      40.505  63.382  33.679  1.00  0.00           H0.      0
ATOM   2400 HD22 LEU A 155      40.090  64.499  32.392  1.00  0.00           H0.      0
ATOM   2401 HD23 LEU A 155      39.544  64.827  34.012  1.00  0.00           H0.      0
ATOM   2402  C   LEU A 155      38.320  60.357  34.226  1.00  0.00           C0.      0
ATOM   2403  O   LEU A 155      38.271  59.593  33.229  1.00  0.00           O0.      0
ATOM   2404  N   ALA A 156      39.181  60.094  35.278  1.00  0.00           N0.      0
ATOM   2405  H   ALA A 156      39.046  60.647  36.112  1.00  0.00           H0.      0
ATOM   2406  CA  ALA A 156      40.089  58.870  35.329  1.00  0.00           C0.      0
ATOM   2407  HA  ALA A 156      40.820  59.074  34.547  1.00  0.00           H0.      0
ATOM   2408  CB  ALA A 156      40.759  58.885  36.740  1.00  0.00           C0.      0
ATOM   2409  HB1 ALA A 156      41.568  59.609  36.639  1.00  0.00           H0.      0
ATOM   2410  HB2 ALA A 156      39.979  59.202  37.433  1.00  0.00           H0.      0
ATOM   2411  HB3 ALA A 156      41.201  57.914  36.959  1.00  0.00           H0.      0
ATOM   2412  C   ALA A 156      39.357  57.577  35.069  1.00  0.00           C0.      0
ATOM   2413  O   ALA A 156      39.844  56.794  34.224  1.00  0.00           O0.      0
ATOM   2414  N   LEU A 157      38.213  57.355  35.718  1.00  0.00           N0.      0
ATOM   2415  H   LEU A 157      37.975  57.964  36.489  1.00  0.00           H0.      0
ATOM   2416  CA  LEU A 157      37.447  56.136  35.453  1.00  0.00           C0.      0
ATOM   2417  HA  LEU A 157      38.101  55.267  35.519  1.00  0.00           H0.      0
ATOM   2418  CB  LEU A 157      36.350  55.965  36.468  1.00  0.00           C0.      0
ATOM   2419  HB2 LEU A 157      35.559  56.678  36.237  1.00  0.00           H0.      0
ATOM   2420  HB3 LEU A 157      35.900  55.030  36.134  1.00  0.00           H0.      0
ATOM   2421  CG  LEU A 157      36.414  55.790  37.965  1.00  0.00           C0.      0
ATOM   2422  HG  LEU A 157      36.478  56.785  38.406  1.00  0.00           H0.      0
ATOM   2423  CD1 LEU A 157      35.167  55.112  38.528  1.00  0.00           C0.      0
ATOM   2424 HD11 LEU A 157      34.283  55.743  38.438  1.00  0.00           H0.      0
ATOM   2425 HD12 LEU A 157      35.062  54.158  38.011  1.00  0.00           H0.      0
ATOM   2426 HD13 LEU A 157      35.466  54.903  39.555  1.00  0.00           H0.      0
ATOM   2427  CD2 LEU A 157      37.693  54.901  38.165  1.00  0.00           C0.      0
ATOM   2428 HD21 LEU A 157      37.544  54.034  37.522  1.00  0.00           H0.      0
ATOM   2429 HD22 LEU A 157      38.508  55.548  37.839  1.00  0.00           H0.      0
ATOM   2430 HD23 LEU A 157      37.738  54.617  39.216  1.00  0.00           H0.      0
ATOM   2431  C   LEU A 157      36.901  56.092  34.013  1.00  0.00           C0.      0
ATOM   2432  O   LEU A 157      36.791  54.994  33.416  1.00  0.00           O0.      0
ATOM   2433  N   LYS A 158      36.348  57.241  33.579  1.00  0.00           N0.      0
ATOM   2434  H   LYS A 158      36.155  58.026  34.184  1.00  0.00           H0.      0
ATOM   2435  CA  LYS A 158      35.775  57.380  32.174  1.00  0.00           C0.      0
ATOM   2436  HA  LYS A 158      34.987  56.626  32.178  1.00  0.00           H0.      0
ATOM   2437  CB  LYS A 158      35.126  58.790  31.993  1.00  0.00           C0.      0
ATOM   2438  HB2 LYS A 158      34.213  58.918  32.573  1.00  0.00           H0.      0
ATOM   2439  HB3 LYS A 158      35.800  59.594  32.288  1.00  0.00           H0.      0
ATOM   2440  CG  LYS A 158      34.781  59.087  30.549  1.00  0.00           C0.      0
ATOM   2441  HG2 LYS A 158      35.599  58.961  29.840  1.00  0.00           H0.      0
ATOM   2442  HG3 LYS A 158      34.046  58.393  30.142  1.00  0.00           H0.      0
ATOM   2443  CD  LYS A 158      34.192  60.515  30.418  1.00  0.00           C0.      0
ATOM   2444  HD2 LYS A 158      33.246  60.448  30.954  1.00  0.00           H0.      0
ATOM   2445  HD3 LYS A 158      34.948  61.178  30.839  1.00  0.00           H0.      0
ATOM   2446  CE  LYS A 158      33.953  60.884  28.966  1.00  0.00           C0.      0
ATOM   2447  HE2 LYS A 158      34.934  60.806  28.496  1.00  0.00           H0.      0
ATOM   2448  HE3 LYS A 158      33.258  60.129  28.598  1.00  0.00           H0.      0
ATOM   2449  NZ  LYS A 158      33.291  62.157  28.696  1.00  0.00           N0.      0
ATOM   2450  HZ1 LYS A 158      32.986  62.274  27.740  1.00  0.00           H0.      0
ATOM   2451  HZ2 LYS A 158      32.596  62.186  29.428  1.00  0.00           H0.      0
ATOM   2452  HZ3 LYS A 158      33.914  62.894  28.994  1.00  0.00           H0.      0
ATOM   2453  C   LYS A 158      36.798  57.062  31.075  1.00  0.00           C0.      0
ATOM   2454  O   LYS A 158      36.528  56.434  30.072  1.00  0.00           O0.      0
ATOM   2455  N   ASN A 159      38.041  57.328  31.417  1.00  0.00           N0.      0
ATOM   2456  H   ASN A 159      38.265  57.829  32.264  1.00  0.00           H0.      0
ATOM   2457  CA  ASN A 159      39.147  57.056  30.435  1.00  0.00           C0.      0
ATOM   2458  HA  ASN A 159      38.903  57.416  29.436  1.00  0.00           H0.      0
ATOM   2459  CB  ASN A 159      40.464  57.814  30.844  1.00  0.00           C0.      0
ATOM   2460  HB2 ASN A 159      40.509  57.815  31.933  1.00  0.00           H0.      0
ATOM   2461  HB3 ASN A 159      41.317  57.323  30.375  1.00  0.00           H0.      0
ATOM   2462  CG  ASN A 159      40.502  59.209  30.365  1.00  0.00           C0.      0
ATOM   2463  OD1 ASN A 159      39.966  59.608  29.341  1.00  0.00           O0.      0
ATOM   2464  ND2 ASN A 159      41.319  59.960  31.042  1.00  0.00           N0.      0
ATOM   2465 HD21 ASN A 159      41.328  60.942  30.804  1.00  0.00           H0.      0
ATOM   2466 HD22 ASN A 159      41.717  59.653  31.918  1.00  0.00           H0.      0
ATOM   2467  C   ASN A 159      39.555  55.569  30.323  1.00  0.00           C0.      0
ATOM   2468  O   ASN A 159      39.566  54.971  29.279  1.00  0.00           O0.      0
ATOM   2469  N   ILE A 160      39.644  54.934  31.492  1.00  0.00           N0.      0
ATOM   2470  H   ILE A 160      39.512  55.539  32.290  1.00  0.00           H0.      0
ATOM   2471  CA  ILE A 160      39.817  53.448  31.579  1.00  0.00           C0.      0
ATOM   2472  HA  ILE A 160      40.632  53.075  30.958  1.00  0.00           H0.      0
ATOM   2473  CB  ILE A 160      40.095  53.085  32.998  1.00  0.00           C0.      0
ATOM   2474  HB  ILE A 160      39.530  53.804  33.591  1.00  0.00           H0.      0
ATOM   2475  CG2 ILE A 160      39.754  51.656  33.329  1.00  0.00           C0.      0
ATOM   2476 HG21 ILE A 160      38.683  51.474  33.423  1.00  0.00           H0.      0
ATOM   2477 HG22 ILE A 160      40.178  50.946  32.619  1.00  0.00           H0.      0
ATOM   2478 HG23 ILE A 160      40.074  51.440  34.349  1.00  0.00           H0.      0
ATOM   2479  CG1 ILE A 160      41.655  53.353  33.304  1.00  0.00           C0.      0
ATOM   2480 HG12 ILE A 160      42.169  52.485  32.890  1.00  0.00           H0.      0
ATOM   2481 HG13 ILE A 160      42.037  54.231  32.782  1.00  0.00           H0.      0
ATOM   2482  CD1 ILE A 160      42.125  53.465  34.789  1.00  0.00           C0.      0
ATOM   2483 HD11 ILE A 160      41.608  52.710  35.381  1.00  0.00           H0.      0
ATOM   2484 HD12 ILE A 160      43.211  53.376  34.814  1.00  0.00           H0.      0
ATOM   2485 HD13 ILE A 160      41.796  54.439  35.150  1.00  0.00           H0.      0
ATOM   2486  C   ILE A 160      38.691  52.726  30.931  1.00  0.00           C0.      0
ATOM   2487  O   ILE A 160      39.002  51.887  30.114  1.00  0.00           O0.      0
ATOM   2488  N   ALA A 161      37.482  53.084  31.180  1.00  0.00           N0.      0
ATOM   2489  H   ALA A 161      37.455  53.785  31.907  1.00  0.00           H0.      0
ATOM   2490  CA  ALA A 161      36.278  52.568  30.510  1.00  0.00           C0.      0
ATOM   2491  HA  ALA A 161      36.117  51.545  30.848  1.00  0.00           H0.      0
ATOM   2492  CB  ALA A 161      35.084  53.292  31.107  1.00  0.00           C0.      0
ATOM   2493  HB1 ALA A 161      34.141  52.904  30.722  1.00  0.00           H0.      0
ATOM   2494  HB2 ALA A 161      35.013  53.101  32.178  1.00  0.00           H0.      0
ATOM   2495  HB3 ALA A 161      34.979  54.375  31.055  1.00  0.00           H0.      0
ATOM   2496  C   ALA A 161      36.444  52.689  28.951  1.00  0.00           C0.      0
ATOM   2497  O   ALA A 161      36.027  51.729  28.319  1.00  0.00           O0.      0
ATOM   2498  N   SER A 162      36.961  53.787  28.379  1.00  0.00           N0.      0
ATOM   2499  H   SER A 162      37.256  54.653  28.808  1.00  0.00           H0.      0
ATOM   2500  CA  SER A 162      37.119  54.027  26.902  1.00  0.00           C0.      0
ATOM   2501  HA  SER A 162      36.210  53.647  26.436  1.00  0.00           H0.      0
ATOM   2502  CB  SER A 162      37.164  55.474  26.521  1.00  0.00           C0.      0
ATOM   2503  HB2 SER A 162      36.340  55.913  27.084  1.00  0.00           H0.      0
ATOM   2504  HB3 SER A 162      38.106  55.892  26.875  1.00  0.00           H0.      0
ATOM   2505  OG  SER A 162      36.984  56.014  25.231  1.00  0.00           O0.      0
ATOM   2506  HG  SER A 162      37.865  56.132  24.867  1.00  0.00           H0.      0
ATOM   2507  C   SER A 162      38.257  53.258  26.292  1.00  0.00           C0.      0
ATOM   2508  O   SER A 162      38.204  52.921  25.101  1.00  0.00           O0.      0
ATOM   2509  N   MET A 163      39.304  53.001  27.059  1.00  0.00           N0.      0
ATOM   2510  H   MET A 163      39.443  53.502  27.925  1.00  0.00           H0.      0
ATOM   2511  CA  MET A 163      40.303  51.947  26.698  1.00  0.00           C0.      0
ATOM   2512  HA  MET A 163      40.644  52.227  25.701  1.00  0.00           H0.      0
ATOM   2513  CB  MET A 163      41.507  51.789  27.635  1.00  0.00           C0.      0
ATOM   2514  HB2 MET A 163      40.979  51.682  28.583  1.00  0.00           H0.      0
ATOM   2515  HB3 MET A 163      42.007  50.844  27.419  1.00  0.00           H0.      0
ATOM   2516  CG  MET A 163      42.461  52.998  27.669  1.00  0.00           C0.      0
ATOM   2517  HG2 MET A 163      41.789  53.829  27.886  1.00  0.00           H0.      0
ATOM   2518  HG3 MET A 163      43.101  53.027  28.550  1.00  0.00           H0.      0
ATOM   2519  SD  MET A 163      43.366  53.236  26.138  1.00  0.00           S0.      0
ATOM   2520  CE  MET A 163      44.259  54.691  26.603  1.00  0.00           C0.      0
ATOM   2521  HE1 MET A 163      44.763  55.119  25.736  1.00  0.00           H0.      0
ATOM   2522  HE2 MET A 163      43.616  55.351  27.184  1.00  0.00           H0.      0
ATOM   2523  HE3 MET A 163      45.077  54.276  27.192  1.00  0.00           H0.      0
ATOM   2524  C   MET A 163      39.731  50.548  26.553  1.00  0.00           C0.      0
ATOM   2525  O   MET A 163      40.260  49.781  25.721  1.00  0.00           O0.      0
ATOM   2526  N   VAL A 164      38.845  50.120  27.381  1.00  0.00           N0.      0
ATOM   2527  H   VAL A 164      38.381  50.714  28.053  1.00  0.00           H0.      0
ATOM   2528  CA  VAL A 164      38.258  48.817  27.259  1.00  0.00           C0.      0
ATOM   2529  HA  VAL A 164      38.945  47.972  27.326  1.00  0.00           H0.      0
ATOM   2530  CB  VAL A 164      37.312  48.497  28.519  1.00  0.00           C0.      0
ATOM   2531  HB  VAL A 164      36.510  49.228  28.616  1.00  0.00           H0.      0
ATOM   2532  CG1 VAL A 164      36.561  47.120  28.470  1.00  0.00           C0.      0
ATOM   2533 HG11 VAL A 164      35.937  47.163  27.577  1.00  0.00           H0.      0
ATOM   2534 HG12 VAL A 164      37.311  46.348  28.300  1.00  0.00           H0.      0
ATOM   2535 HG13 VAL A 164      35.959  47.000  29.371  1.00  0.00           H0.      0
ATOM   2536  CG2 VAL A 164      38.068  48.466  29.899  1.00  0.00           C0.      0
ATOM   2537 HG21 VAL A 164      38.579  49.405  30.111  1.00  0.00           H0.      0
ATOM   2538 HG22 VAL A 164      37.447  48.270  30.773  1.00  0.00           H0.      0
ATOM   2539 HG23 VAL A 164      38.787  47.649  29.838  1.00  0.00           H0.      0
ATOM   2540  C   VAL A 164      37.462  48.676  25.972  1.00  0.00           C0.      0
ATOM   2541  O   VAL A 164      36.560  49.407  25.614  1.00  0.00           O0.      0
ATOM   2542  N   ARG A 165      37.644  47.541  25.251  1.00  0.00           N0.      0
ATOM   2543  H   ARG A 165      38.311  46.848  25.561  1.00  0.00           H0.      0
ATOM   2544  CA  ARG A 165      37.016  47.384  23.904  1.00  0.00           C0.      0
ATOM   2545  HA  ARG A 165      36.962  48.293  23.304  1.00  0.00           H0.      0
ATOM   2546  CB  ARG A 165      37.852  46.336  23.008  1.00  0.00           C0.      0
ATOM   2547  HB2 ARG A 165      37.330  46.267  22.054  1.00  0.00           H0.      0
ATOM   2548  HB3 ARG A 165      38.865  46.688  22.813  1.00  0.00           H0.      0
ATOM   2549  CG  ARG A 165      37.842  44.874  23.473  1.00  0.00           C0.      0
ATOM   2550  HG2 ARG A 165      38.407  44.837  24.404  1.00  0.00           H0.      0
ATOM   2551  HG3 ARG A 165      36.841  44.638  23.834  1.00  0.00           H0.      0
ATOM   2552  CD  ARG A 165      38.402  43.928  22.416  1.00  0.00           C0.      0
ATOM   2553  HD2 ARG A 165      38.265  42.964  22.905  1.00  0.00           H0.      0
ATOM   2554  HD3 ARG A 165      38.034  44.055  21.397  1.00  0.00           H0.      0
ATOM   2555  NE  ARG A 165      39.877  44.150  22.271  1.00  0.00           N0.      0
ATOM   2556  HE  ARG A 165      40.514  43.600  22.830  1.00  0.00           H0.      0
ATOM   2557  CZ  ARG A 165      40.459  44.926  21.435  1.00  0.00           C0.      0
ATOM   2558  NH1 ARG A 165      41.754  44.924  21.445  1.00  0.00           N0.      0
ATOM   2559 HH11 ARG A 165      42.194  44.279  22.085  1.00  0.00           H0.      0
ATOM   2560 HH12 ARG A 165      42.250  45.604  20.886  1.00  0.00           H0.      0
ATOM   2561  NH2 ARG A 165      39.868  45.616  20.475  1.00  0.00           N0.      0
ATOM   2562 HH21 ARG A 165      38.865  45.616  20.591  1.00  0.00           H0.      0
ATOM   2563 HH22 ARG A 165      40.412  46.175  19.833  1.00  0.00           H0.      0
ATOM   2564  C   ARG A 165      35.517  46.948  24.100  1.00  0.00           C0.      0
ATOM   2565  O   ARG A 165      35.192  46.362  25.115  1.00  0.00           O0.      0
ATOM   2566  N   PRO A 166      34.620  47.089  23.086  1.00  0.00           N0.      0
ATOM   2567  CD  PRO A 166      34.723  47.933  21.904  1.00  0.00           C0.      0
ATOM   2568  HD2 PRO A 166      35.296  47.350  21.183  1.00  0.00           H0.      0
ATOM   2569  HD3 PRO A 166      35.209  48.886  22.111  1.00  0.00           H0.      0
ATOM   2570  CG  PRO A 166      33.343  48.186  21.389  1.00  0.00           C0.      0
ATOM   2571  HG2 PRO A 166      33.369  48.299  20.305  1.00  0.00           H0.      0
ATOM   2572  HG3 PRO A 166      32.786  49.021  21.812  1.00  0.00           H0.      0
ATOM   2573  CB  PRO A 166      32.648  46.859  21.714  1.00  0.00           C0.      0
ATOM   2574  HB2 PRO A 166      32.803  46.045  21.005  1.00  0.00           H0.      0
ATOM   2575  HB3 PRO A 166      31.577  47.009  21.849  1.00  0.00           H0.      0
ATOM   2576  CA  PRO A 166      33.278  46.534  23.108  1.00  0.00           C0.      0
ATOM   2577  HA  PRO A 166      32.546  46.955  23.798  1.00  0.00           H0.      0
ATOM   2578  C   PRO A 166      33.318  44.992  23.293  1.00  0.00           C0.      0
ATOM   2579  O   PRO A 166      34.342  44.379  22.898  1.00  0.00           O0.      0
ATOM   2580  N   GLY A 167      32.507  44.332  24.121  1.00  0.00           N0.      0
ATOM   2581  H   GLY A 167      31.778  44.845  24.595  1.00  0.00           H0.      0
ATOM   2582  CA  GLY A 167      32.699  42.957  24.544  1.00  0.00           C0.      0
ATOM   2583  HA2 GLY A 167      31.809  42.369  24.768  1.00  0.00           H0.      0
ATOM   2584  HA3 GLY A 167      33.205  42.422  23.740  1.00  0.00           H0.      0
ATOM   2585  C   GLY A 167      33.635  42.803  25.742  1.00  0.00           C0.      0
ATOM   2586  O   GLY A 167      33.501  41.811  26.457  1.00  0.00           O0.      0
ATOM   2587  N   GLY A 168      34.582  43.685  25.925  1.00  0.00           N0.      0
ATOM   2588  H   GLY A 168      34.641  44.488  25.315  1.00  0.00           H0.      0
ATOM   2589  CA  GLY A 168      35.679  43.647  26.898  1.00  0.00           C0.      0
ATOM   2590  HA2 GLY A 168      36.200  42.690  26.878  1.00  0.00           H0.      0
ATOM   2591  HA3 GLY A 168      36.411  44.403  26.615  1.00  0.00           H0.      0
ATOM   2592  C   GLY A 168      35.322  43.780  28.414  1.00  0.00           C0.      0
ATOM   2593  O   GLY A 168      34.186  43.934  28.759  1.00  0.00           O0.      0
ATOM   2594  N   LEU A 169      36.377  43.822  29.262  1.00  0.00           N0.      0
ATOM   2595  H   LEU A 169      37.303  43.609  28.918  1.00  0.00           H0.      0
ATOM   2596  CA  LEU A 169      36.178  43.680  30.698  1.00  0.00           C0.      0
ATOM   2597  HA  LEU A 169      35.167  43.931  31.018  1.00  0.00           H0.      0
ATOM   2598  CB  LEU A 169      36.724  42.348  31.231  1.00  0.00           C0.      0
ATOM   2599  HB2 LEU A 169      37.807  42.411  31.123  1.00  0.00           H0.      0
ATOM   2600  HB3 LEU A 169      36.365  42.240  32.255  1.00  0.00           H0.      0
ATOM   2601  CG  LEU A 169      36.221  41.149  30.421  1.00  0.00           C0.      0
ATOM   2602  HG  LEU A 169      36.344  41.256  29.343  1.00  0.00           H0.      0
ATOM   2603  CD1 LEU A 169      36.888  39.851  30.942  1.00  0.00           C0.      0
ATOM   2604 HD11 LEU A 169      36.791  39.662  32.012  1.00  0.00           H0.      0
ATOM   2605 HD12 LEU A 169      36.570  39.010  30.326  1.00  0.00           H0.      0
ATOM   2606 HD13 LEU A 169      37.959  40.039  30.865  1.00  0.00           H0.      0
ATOM   2607  CD2 LEU A 169      34.761  40.897  30.767  1.00  0.00           C0.      0
ATOM   2608 HD21 LEU A 169      34.224  41.751  30.354  1.00  0.00           H0.      0
ATOM   2609 HD22 LEU A 169      34.370  40.045  30.211  1.00  0.00           H0.      0
ATOM   2610 HD23 LEU A 169      34.538  40.814  31.831  1.00  0.00           H0.      0
ATOM   2611  C   LEU A 169      36.975  44.713  31.513  1.00  0.00           C0.      0
ATOM   2612  O   LEU A 169      38.004  45.210  31.074  1.00  0.00           O0.      0
ATOM   2613  N   LEU A 170      36.476  45.088  32.693  1.00  0.00           N0.      0
ATOM   2614  H   LEU A 170      35.577  44.713  32.957  1.00  0.00           H0.      0
ATOM   2615  CA  LEU A 170      37.225  45.842  33.689  1.00  0.00           C0.      0
ATOM   2616  HA  LEU A 170      38.266  45.976  33.397  1.00  0.00           H0.      0
ATOM   2617  CB  LEU A 170      36.707  47.290  33.881  1.00  0.00           C0.      0
ATOM   2618  HB2 LEU A 170      36.775  47.820  32.930  1.00  0.00           H0.      0
ATOM   2619  HB3 LEU A 170      35.656  47.328  34.169  1.00  0.00           H0.      0
ATOM   2620  CG  LEU A 170      37.464  48.093  34.882  1.00  0.00           C0.      0
ATOM   2621  HG  LEU A 170      37.497  47.622  35.865  1.00  0.00           H0.      0
ATOM   2622  CD1 LEU A 170      38.922  48.319  34.540  1.00  0.00           C0.      0
ATOM   2623 HD11 LEU A 170      39.373  48.887  35.354  1.00  0.00           H0.      0
ATOM   2624 HD12 LEU A 170      39.479  47.385  34.469  1.00  0.00           H0.      0
ATOM   2625 HD13 LEU A 170      38.991  48.865  33.599  1.00  0.00           H0.      0
ATOM   2626  CD2 LEU A 170      36.866  49.500  35.126  1.00  0.00           C0.      0
ATOM   2627 HD21 LEU A 170      37.577  50.162  35.622  1.00  0.00           H0.      0
ATOM   2628 HD22 LEU A 170      36.814  49.853  34.096  1.00  0.00           H0.      0
ATOM   2629 HD23 LEU A 170      35.901  49.459  35.630  1.00  0.00           H0.      0
ATOM   2630  C   LEU A 170      37.243  45.143  35.037  1.00  0.00           C0.      0
ATOM   2631  O   LEU A 170      36.220  44.699  35.536  1.00  0.00           O0.      0
ATOM   2632  N   VAL A 171      38.395  45.150  35.723  1.00  0.00           N0.      0
ATOM   2633  H   VAL A 171      39.158  45.621  35.258  1.00  0.00           H0.      0
ATOM   2634  CA  VAL A 171      38.548  44.929  37.137  1.00  0.00           C0.      0
ATOM   2635  HA  VAL A 171      37.572  44.727  37.577  1.00  0.00           H0.      0
ATOM   2636  CB  VAL A 171      39.312  43.656  37.405  1.00  0.00           C0.      0
ATOM   2637  HB  VAL A 171      40.364  43.861  37.207  1.00  0.00           H0.      0
ATOM   2638  CG1 VAL A 171      39.292  43.351  38.943  1.00  0.00           C0.      0
ATOM   2639 HG11 VAL A 171      38.265  43.424  39.301  1.00  0.00           H0.      0
ATOM   2640 HG12 VAL A 171      39.758  42.400  39.201  1.00  0.00           H0.      0
ATOM   2641 HG13 VAL A 171      39.774  44.172  39.474  1.00  0.00           H0.      0
ATOM   2642  CG2 VAL A 171      38.673  42.427  36.718  1.00  0.00           C0.      0
ATOM   2643 HG21 VAL A 171      38.854  42.521  35.647  1.00  0.00           H0.      0
ATOM   2644 HG22 VAL A 171      39.081  41.554  37.228  1.00  0.00           H0.      0
ATOM   2645 HG23 VAL A 171      37.588  42.369  36.805  1.00  0.00           H0.      0
ATOM   2646  C   VAL A 171      39.147  46.108  37.867  1.00  0.00           C0.      0
ATOM   2647  O   VAL A 171      40.151  46.660  37.389  1.00  0.00           O0.      0
ATOM   2648  N   ILE A 172      38.550  46.479  38.997  1.00  0.00           N0.      0
ATOM   2649  H   ILE A 172      37.803  45.926  39.390  1.00  0.00           H0.      0
ATOM   2650  CA  ILE A 172      38.950  47.642  39.794  1.00  0.00           C0.      0
ATOM   2651  HA  ILE A 172      40.033  47.763  39.757  1.00  0.00           H0.      0
ATOM   2652  CB  ILE A 172      38.519  49.029  39.267  1.00  0.00           C0.      0
ATOM   2653  HB  ILE A 172      38.874  49.176  38.246  1.00  0.00           H0.      0
ATOM   2654  CG2 ILE A 172      36.954  49.077  39.128  1.00  0.00           C0.      0
ATOM   2655 HG21 ILE A 172      36.502  48.237  38.600  1.00  0.00           H0.      0
ATOM   2656 HG22 ILE A 172      36.450  49.397  40.041  1.00  0.00           H0.      0
ATOM   2657 HG23 ILE A 172      36.672  49.873  38.439  1.00  0.00           H0.      0
ATOM   2658  CG1 ILE A 172      38.873  50.267  40.157  1.00  0.00           C0.      0
ATOM   2659 HG12 ILE A 172      38.211  50.217  41.022  1.00  0.00           H0.      0
ATOM   2660 HG13 ILE A 172      39.926  50.107  40.389  1.00  0.00           H0.      0
ATOM   2661  CD1 ILE A 172      38.823  51.639  39.415  1.00  0.00           C0.      0
ATOM   2662 HD11 ILE A 172      39.420  51.464  38.520  1.00  0.00           H0.      0
ATOM   2663 HD12 ILE A 172      37.789  51.955  39.275  1.00  0.00           H0.      0
ATOM   2664 HD13 ILE A 172      39.229  52.261  40.212  1.00  0.00           H0.      0
ATOM   2665  C   ILE A 172      38.572  47.416  41.233  1.00  0.00           C0.      0
ATOM   2666  O   ILE A 172      37.444  46.950  41.439  1.00  0.00           O0.      0
ATOM   2667  N   ASP A 173      39.455  47.646  42.189  1.00  0.00           N0.      0
ATOM   2668  H   ASP A 173      40.298  48.100  41.869  1.00  0.00           H0.      0
ATOM   2669  CA  ASP A 173      39.240  47.409  43.651  1.00  0.00           C0.      0
ATOM   2670  HA  ASP A 173      38.186  47.139  43.713  1.00  0.00           H0.      0
ATOM   2671  CB  ASP A 173      40.180  46.227  44.146  1.00  0.00           C0.      0
ATOM   2672  HB2 ASP A 173      39.846  45.837  45.108  1.00  0.00           H0.      0
ATOM   2673  HB3 ASP A 173      40.226  45.379  43.463  1.00  0.00           H0.      0
ATOM   2674  CG  ASP A 173      41.642  46.560  44.403  1.00  0.00           C0.      0
ATOM   2675  OD1 ASP A 173      42.204  45.861  45.254  1.00  0.00           O0.      0
ATOM   2676  OD2 ASP A 173      42.296  47.415  43.772  1.00  0.00           O0.      0
ATOM   2677  C   ASP A 173      39.481  48.655  44.556  1.00  0.00           C0.      0
ATOM   2678  O   ASP A 173      40.117  49.661  44.122  1.00  0.00           O0.      0
ATOM   2679  N   HIE A 174      38.842  48.581  45.747  1.00  0.00           N0.      0
ATOM   2680  H   HIE A 174      38.442  47.691  46.007  1.00  0.00           H0.      0
ATOM   2681  CA  HIE A 174      38.983  49.537  46.817  1.00  0.00           C0.      0
ATOM   2682  HA  HIE A 174      39.997  49.934  46.784  1.00  0.00           H0.      0
ATOM   2683  CB  HIE A 174      38.065  50.798  46.675  1.00  0.00           C0.      0
ATOM   2684  HB2 HIE A 174      38.165  51.419  47.565  1.00  0.00           H0.      0
ATOM   2685  HB3 HIE A 174      38.389  51.302  45.764  1.00  0.00           H0.      0
ATOM   2686  CG  HIE A 174      36.561  50.507  46.598  1.00  0.00           C0.      0
ATOM   2687  ND1 HIE A 174      35.597  50.634  47.609  1.00  0.00           N0.      0
ATOM   2688  CE1 HIE A 174      34.464  50.182  47.053  1.00  0.00           C0.      0
ATOM   2689  HE1 HIE A 174      33.519  50.154  47.574  1.00  0.00           H0.      0
ATOM   2690  NE2 HIE A 174      34.680  49.543  45.923  1.00  0.00           N0.      0
ATOM   2691  HE2 HIE A 174      34.112  48.991  45.296  1.00  0.00           H0.      0
ATOM   2692  CD2 HIE A 174      36.053  49.790  45.586  1.00  0.00           C0.      0
ATOM   2693  HD2 HIE A 174      36.485  49.475  44.647  1.00  0.00           H0.      0
ATOM   2694  C   HIE A 174      38.878  48.817  48.246  1.00  0.00           C0.      0
ATOM   2695  O   HIE A 174      38.317  47.717  48.381  1.00  0.00           O0.      0
ATOM   2696  N   ARG A 175      39.411  49.433  49.284  1.00  0.00           N0.      0
ATOM   2697  H   ARG A 175      39.844  50.340  49.180  1.00  0.00           H0.      0
ATOM   2698  CA  ARG A 175      39.391  48.961  50.675  1.00  0.00           C0.      0
ATOM   2699  HA  ARG A 175      39.649  47.906  50.777  1.00  0.00           H0.      0
ATOM   2700  CB  ARG A 175      40.347  49.840  51.555  1.00  0.00           C0.      0
ATOM   2701  HB2 ARG A 175      40.606  50.698  50.935  1.00  0.00           H0.      0
ATOM   2702  HB3 ARG A 175      39.825  50.168  52.454  1.00  0.00           H0.      0
ATOM   2703  CG  ARG A 175      41.663  49.105  51.906  1.00  0.00           C0.      0
ATOM   2704  HG2 ARG A 175      41.449  48.127  52.336  1.00  0.00           H0.      0
ATOM   2705  HG3 ARG A 175      42.029  48.879  50.904  1.00  0.00           H0.      0
ATOM   2706  CD  ARG A 175      42.564  49.855  52.966  1.00  0.00           C0.      0
ATOM   2707  HD2 ARG A 175      42.757  50.881  52.653  1.00  0.00           H0.      0
ATOM   2708  HD3 ARG A 175      42.068  49.847  53.936  1.00  0.00           H0.      0
ATOM   2709  NE  ARG A 175      43.810  49.121  53.176  1.00  0.00           N0.      0
ATOM   2710  HE  ARG A 175      44.598  49.464  52.647  1.00  0.00           H0.      0
ATOM   2711  CZ  ARG A 175      44.087  48.120  53.993  1.00  0.00           C0.      0
ATOM   2712  NH1 ARG A 175      43.237  47.579  54.791  1.00  0.00           N0.      0
ATOM   2713 HH11 ARG A 175      42.299  47.950  54.844  1.00  0.00           H0.      0
ATOM   2714 HH12 ARG A 175      43.563  46.831  55.386  1.00  0.00           H0.      0
ATOM   2715  NH2 ARG A 175      45.326  47.711  54.270  1.00  0.00           N0.      0
ATOM   2716 HH21 ARG A 175      46.077  48.125  53.737  1.00  0.00           H0.      0
ATOM   2717 HH22 ARG A 175      45.529  47.194  55.114  1.00  0.00           H0.      0
ATOM   2718  C   ARG A 175      37.973  49.071  51.239  1.00  0.00           C0.      0
ATOM   2719  O   ARG A 175      37.262  50.053  50.952  1.00  0.00           O0.      0
ATOM   2720  N   ASN A 176      37.463  48.097  52.035  1.00  0.00           N0.      0
ATOM   2721  H   ASN A 176      38.006  47.266  52.223  1.00  0.00           H0.      0
ATOM   2722  CA  ASN A 176      36.314  48.347  52.949  1.00  0.00           C0.      0
ATOM   2723  HA  ASN A 176      35.480  48.843  52.452  1.00  0.00           H0.      0
ATOM   2724  CB  ASN A 176      35.682  46.979  53.439  1.00  0.00           C0.      0
ATOM   2725  HB2 ASN A 176      35.385  46.428  52.546  1.00  0.00           H0.      0
ATOM   2726  HB3 ASN A 176      36.418  46.401  53.998  1.00  0.00           H0.      0
ATOM   2727  CG  ASN A 176      34.458  47.267  54.289  1.00  0.00           C0.      0
ATOM   2728  OD1 ASN A 176      33.761  48.263  54.211  1.00  0.00           O0.      0
ATOM   2729  ND2 ASN A 176      34.101  46.269  55.065  1.00  0.00           N0.      0
ATOM   2730 HD21 ASN A 176      33.173  46.390  55.445  1.00  0.00           H0.      0
ATOM   2731 HD22 ASN A 176      34.647  45.424  55.151  1.00  0.00           H0.      0
ATOM   2732  C   ASN A 176      36.703  49.232  54.208  1.00  0.00           C0.      0
ATOM   2733  O   ASN A 176      37.734  48.976  54.794  1.00  0.00           O0.      0
ATOM   2734  N   TYR A 177      35.957  50.226  54.530  1.00  0.00           N0.      0
ATOM   2735  H   TYR A 177      35.118  50.372  53.987  1.00  0.00           H0.      0
ATOM   2736  CA  TYR A 177      36.266  51.196  55.529  1.00  0.00           C0.      0
ATOM   2737  HA  TYR A 177      37.220  50.971  56.007  1.00  0.00           H0.      0
ATOM   2738  CB  TYR A 177      36.243  52.609  54.984  1.00  0.00           C0.      0
ATOM   2739  HB2 TYR A 177      35.300  52.842  54.489  1.00  0.00           H0.      0
ATOM   2740  HB3 TYR A 177      36.285  53.373  55.760  1.00  0.00           H0.      0
ATOM   2741  CG  TYR A 177      37.455  52.850  54.041  1.00  0.00           C0.      0
ATOM   2742  CD1 TYR A 177      38.724  53.052  54.564  1.00  0.00           C0.      0
ATOM   2743  HD1 TYR A 177      38.838  53.266  55.616  1.00  0.00           H0.      0
ATOM   2744  CE1 TYR A 177      39.793  53.224  53.700  1.00  0.00           C0.      0
ATOM   2745  HE1 TYR A 177      40.694  53.570  54.187  1.00  0.00           H0.      0
ATOM   2746  CZ  TYR A 177      39.620  53.200  52.344  1.00  0.00           C0.      0
ATOM   2747  OH  TYR A 177      40.616  53.614  51.459  1.00  0.00           O0.      0
ATOM   2748  HH  TYR A 177      40.189  53.929  50.659  1.00  0.00           H0.      0
ATOM   2749  CE2 TYR A 177      38.299  52.896  51.758  1.00  0.00           C0.      0
ATOM   2750  HE2 TYR A 177      38.076  52.687  50.722  1.00  0.00           H0.      0
ATOM   2751  CD2 TYR A 177      37.270  52.692  52.656  1.00  0.00           C0.      0
ATOM   2752  HD2 TYR A 177      36.331  52.336  52.258  1.00  0.00           H0.      0
ATOM   2753  C   TYR A 177      35.147  51.146  56.624  1.00  0.00           C0.      0
ATOM   2754  O   TYR A 177      35.411  51.552  57.715  1.00  0.00           O0.      0
ATOM   2755  N   ASP A 178      34.014  50.403  56.464  1.00  0.00           N0.      0
ATOM   2756  H   ASP A 178      33.641  50.042  55.598  1.00  0.00           H0.      0
ATOM   2757  CA  ASP A 178      33.049  50.226  57.576  1.00  0.00           C0.      0
ATOM   2758  HA  ASP A 178      32.524  51.174  57.693  1.00  0.00           H0.      0
ATOM   2759  CB  ASP A 178      31.959  49.255  57.064  1.00  0.00           C0.      0
ATOM   2760  HB2 ASP A 178      31.477  49.658  56.174  1.00  0.00           H0.      0
ATOM   2761  HB3 ASP A 178      32.454  48.340  56.738  1.00  0.00           H0.      0
ATOM   2762  CG  ASP A 178      30.790  49.063  58.136  1.00  0.00           C0.      0
ATOM   2763  OD1 ASP A 178      30.796  48.068  58.871  1.00  0.00           O0.      0
ATOM   2764  OD2 ASP A 178      30.045  50.030  58.264  1.00  0.00           O0.      0
ATOM   2765  C   ASP A 178      33.588  49.807  58.972  1.00  0.00           C0.      0
ATOM   2766  O   ASP A 178      33.054  50.345  59.954  1.00  0.00           O0.      0
ATOM   2767  N   TYR A 179      34.508  48.817  59.064  1.00  0.00           N0.      0
ATOM   2768  H   TYR A 179      34.922  48.472  58.210  1.00  0.00           H0.      0
ATOM   2769  CA  TYR A 179      35.034  48.451  60.347  1.00  0.00           C0.      0
ATOM   2770  HA  TYR A 179      34.190  48.260  61.010  1.00  0.00           H0.      0
ATOM   2771  CB  TYR A 179      35.812  47.156  60.140  1.00  0.00           C0.      0
ATOM   2772  HB2 TYR A 179      35.191  46.438  59.603  1.00  0.00           H0.      0
ATOM   2773  HB3 TYR A 179      36.812  47.349  59.751  1.00  0.00           H0.      0
ATOM   2774  CG  TYR A 179      36.161  46.364  61.408  1.00  0.00           C0.      0
ATOM   2775  CD1 TYR A 179      37.440  46.220  61.929  1.00  0.00           C0.      0
ATOM   2776  HD1 TYR A 179      38.277  46.725  61.471  1.00  0.00           H0.      0
ATOM   2777  CE1 TYR A 179      37.724  45.393  63.054  1.00  0.00           C0.      0
ATOM   2778  HE1 TYR A 179      38.759  45.253  63.327  1.00  0.00           H0.      0
ATOM   2779  CZ  TYR A 179      36.639  44.857  63.796  1.00  0.00           C0.      0
ATOM   2780  OH  TYR A 179      36.840  44.095  64.869  1.00  0.00           O0.      0
ATOM   2781  HH  TYR A 179      36.049  43.609  65.111  1.00  0.00           H0.      0
ATOM   2782  CE2 TYR A 179      35.305  45.029  63.228  1.00  0.00           C0.      0
ATOM   2783  HE2 TYR A 179      34.452  44.652  63.772  1.00  0.00           H0.      0
ATOM   2784  CD2 TYR A 179      35.076  45.644  62.016  1.00  0.00           C0.      0
ATOM   2785  HD2 TYR A 179      34.040  45.692  61.712  1.00  0.00           H0.      0
ATOM   2786  C   TYR A 179      35.958  49.511  60.972  1.00  0.00           C0.      0
ATOM   2787  O   TYR A 179      35.913  49.750  62.152  1.00  0.00           O0.      0
ATOM   2788  N   ILE A 180      36.768  50.128  60.157  1.00  0.00           N0.      0
ATOM   2789  H   ILE A 180      36.707  49.904  59.174  1.00  0.00           H0.      0
ATOM   2790  CA  ILE A 180      37.725  51.048  60.648  1.00  0.00           C0.      0
ATOM   2791  HA  ILE A 180      38.466  50.623  61.325  1.00  0.00           H0.      0
ATOM   2792  CB  ILE A 180      38.658  51.519  59.504  1.00  0.00           C0.      0
ATOM   2793  HB  ILE A 180      38.121  51.730  58.579  1.00  0.00           H0.      0
ATOM   2794  CG2 ILE A 180      39.434  52.883  59.658  1.00  0.00           C0.      0
ATOM   2795 HG21 ILE A 180      40.282  52.942  58.976  1.00  0.00           H0.      0
ATOM   2796 HG22 ILE A 180      38.771  53.741  59.547  1.00  0.00           H0.      0
ATOM   2797 HG23 ILE A 180      39.788  52.949  60.687  1.00  0.00           H0.      0
ATOM   2798  CG1 ILE A 180      39.662  50.448  59.092  1.00  0.00           C0.      0
ATOM   2799 HG12 ILE A 180      40.476  50.417  59.815  1.00  0.00           H0.      0
ATOM   2800 HG13 ILE A 180      39.129  49.500  59.162  1.00  0.00           H0.      0
ATOM   2801  CD1 ILE A 180      40.346  50.741  57.707  1.00  0.00           C0.      0
ATOM   2802 HD11 ILE A 180      41.106  51.516  57.807  1.00  0.00           H0.      0
ATOM   2803 HD12 ILE A 180      40.842  49.897  57.230  1.00  0.00           H0.      0
ATOM   2804 HD13 ILE A 180      39.645  51.169  56.990  1.00  0.00           H0.      0
ATOM   2805  C   ILE A 180      37.000  52.317  61.142  1.00  0.00           C0.      0
ATOM   2806  O   ILE A 180      37.146  52.778  62.218  1.00  0.00           O0.      0
ATOM   2807  N   LEU A 181      35.999  52.746  60.385  1.00  0.00           N0.      0
ATOM   2808  H   LEU A 181      35.755  52.282  59.522  1.00  0.00           H0.      0
ATOM   2809  CA  LEU A 181      35.025  53.781  60.803  1.00  0.00           C0.      0
ATOM   2810  HA  LEU A 181      35.647  54.646  61.035  1.00  0.00           H0.      0
ATOM   2811  CB  LEU A 181      34.170  54.266  59.664  1.00  0.00           C0.      0
ATOM   2812  HB2 LEU A 181      33.356  53.564  59.486  1.00  0.00           H0.      0
ATOM   2813  HB3 LEU A 181      33.784  55.209  60.050  1.00  0.00           H0.      0
ATOM   2814  CG  LEU A 181      34.892  54.676  58.364  1.00  0.00           C0.      0
ATOM   2815  HG  LEU A 181      35.438  53.842  57.924  1.00  0.00           H0.      0
ATOM   2816  CD1 LEU A 181      33.893  55.155  57.336  1.00  0.00           C0.      0
ATOM   2817 HD11 LEU A 181      33.162  55.739  57.895  1.00  0.00           H0.      0
ATOM   2818 HD12 LEU A 181      34.332  55.788  56.565  1.00  0.00           H0.      0
ATOM   2819 HD13 LEU A 181      33.445  54.268  56.888  1.00  0.00           H0.      0
ATOM   2820  CD2 LEU A 181      35.820  55.892  58.663  1.00  0.00           C0.      0
ATOM   2821 HD21 LEU A 181      36.272  55.997  57.676  1.00  0.00           H0.      0
ATOM   2822 HD22 LEU A 181      35.248  56.780  58.930  1.00  0.00           H0.      0
ATOM   2823 HD23 LEU A 181      36.586  55.580  59.373  1.00  0.00           H0.      0
ATOM   2824  C   LEU A 181      34.100  53.572  61.964  1.00  0.00           C0.      0
ATOM   2825  O   LEU A 181      33.505  54.497  62.449  1.00  0.00           O0.      0
ATOM   2826  N   SER A 182      34.036  52.359  62.586  1.00  0.00           N0.      0
ATOM   2827  H   SER A 182      34.474  51.658  62.006  1.00  0.00           H0.      0
ATOM   2828  CA  SER A 182      33.418  51.993  63.848  1.00  0.00           C0.      0
ATOM   2829  HA  SER A 182      33.027  52.932  64.241  1.00  0.00           H0.      0
ATOM   2830  CB  SER A 182      32.286  51.159  63.496  1.00  0.00           C0.      0
ATOM   2831  HB2 SER A 182      31.638  51.017  64.361  1.00  0.00           H0.      0
ATOM   2832  HB3 SER A 182      31.724  51.655  62.704  1.00  0.00           H0.      0
ATOM   2833  OG  SER A 182      32.730  49.910  62.904  1.00  0.00           O0.      0
ATOM   2834  HG  SER A 182      32.828  50.099  61.967  1.00  0.00           H0.      0
ATOM   2835  C   SER A 182      34.306  51.428  64.986  1.00  0.00           C0.      0
ATOM   2836  O   SER A 182      33.903  51.506  66.122  1.00  0.00           O0.      0
ATOM   2837  N   THR A 183      35.452  50.848  64.668  1.00  0.00           N0.      0
ATOM   2838  H   THR A 183      35.603  50.683  63.683  1.00  0.00           H0.      0
ATOM   2839  CA  THR A 183      36.254  49.984  65.548  1.00  0.00           C0.      0
ATOM   2840  HA  THR A 183      35.940  50.074  66.588  1.00  0.00           H0.      0
ATOM   2841  CB  THR A 183      36.158  48.568  65.206  1.00  0.00           C0.      0
ATOM   2842  HB  THR A 183      36.852  48.329  64.400  1.00  0.00           H0.      0
ATOM   2843  CG2 THR A 183      36.527  47.603  66.372  1.00  0.00           C0.      0
ATOM   2844 HG21 THR A 183      36.107  47.906  67.331  1.00  0.00           H0.      0
ATOM   2845 HG22 THR A 183      36.188  46.622  66.037  1.00  0.00           H0.      0
ATOM   2846 HG23 THR A 183      37.606  47.562  66.523  1.00  0.00           H0.      0
ATOM   2847  OG1 THR A 183      34.773  48.249  64.946  1.00  0.00           O0.      0
ATOM   2848  HG1 THR A 183      34.560  48.914  64.287  1.00  0.00           H0.      0
ATOM   2849  C   THR A 183      37.670  50.528  65.583  1.00  0.00           C0.      0
ATOM   2850  O   THR A 183      38.224  50.379  66.692  1.00  0.00           O0.      0
ATOM   2851  N   GLY A 184      38.064  51.301  64.534  1.00  0.00           N0.      0
ATOM   2852  H   GLY A 184      37.528  51.453  63.692  1.00  0.00           H0.      0
ATOM   2853  CA  GLY A 184      39.345  52.086  64.686  1.00  0.00           C0.      0
ATOM   2854  HA2 GLY A 184      39.153  52.960  64.064  1.00  0.00           H0.      0
ATOM   2855  HA3 GLY A 184      39.432  52.346  65.741  1.00  0.00           H0.      0
ATOM   2856  C   GLY A 184      40.640  51.308  64.166  1.00  0.00           C0.      0
ATOM   2857  O   GLY A 184      41.722  51.794  64.292  1.00  0.00           O0.      0
ATOM   2858  N   CYS A 185      40.390  50.174  63.488  1.00  0.00           N0.      0
ATOM   2859  H   CYS A 185      39.478  49.746  63.419  1.00  0.00           H0.      0
ATOM   2860  CA  CYS A 185      41.503  49.250  63.176  1.00  0.00           C0.      0
ATOM   2861  HA  CYS A 185      42.403  49.846  63.024  1.00  0.00           H0.      0
ATOM   2862  CB  CYS A 185      41.643  48.298  64.396  1.00  0.00           C0.      0
ATOM   2863  HB2 CYS A 185      42.453  47.600  64.183  1.00  0.00           H0.      0
ATOM   2864  HB3 CYS A 185      42.002  48.865  65.255  1.00  0.00           H0.      0
ATOM   2865  SG  CYS A 185      40.092  47.487  64.861  1.00  0.00           S0.      0
ATOM   2866  HG  CYS A 185      40.290  46.214  64.506  1.00  0.00           H0.      0
ATOM   2867  C   CYS A 185      41.160  48.512  61.900  1.00  0.00           C0.      0
ATOM   2868  O   CYS A 185      39.980  48.326  61.519  1.00  0.00           O0.      0
ATOM   2869  N   ALA A 186      42.163  48.036  61.149  1.00  0.00           N0.      0
ATOM   2870  H   ALA A 186      43.136  48.234  61.331  1.00  0.00           H0.      0
ATOM   2871  CA  ALA A 186      41.923  47.125  60.060  1.00  0.00           C0.      0
ATOM   2872  HA  ALA A 186      41.394  47.712  59.308  1.00  0.00           H0.      0
ATOM   2873  CB  ALA A 186      43.334  46.740  59.362  1.00  0.00           C0.      0
ATOM   2874  HB1 ALA A 186      43.151  46.174  58.449  1.00  0.00           H0.      0
ATOM   2875  HB2 ALA A 186      43.859  47.654  59.085  1.00  0.00           H0.      0
ATOM   2876  HB3 ALA A 186      43.995  46.283  60.098  1.00  0.00           H0.      0
ATOM   2877  C   ALA A 186      41.038  45.869  60.361  1.00  0.00           C0.      0
ATOM   2878  O   ALA A 186      41.040  45.347  61.498  1.00  0.00           O0.      0
ATOM   2879  N   PRO A 187      40.262  45.399  59.395  1.00  0.00           N0.      0
ATOM   2880  CD  PRO A 187      39.865  46.158  58.165  1.00  0.00           C0.      0
ATOM   2881  HD2 PRO A 187      40.665  45.998  57.442  1.00  0.00           H0.      0
ATOM   2882  HD3 PRO A 187      39.624  47.203  58.358  1.00  0.00           H0.      0
ATOM   2883  CG  PRO A 187      38.539  45.480  57.676  1.00  0.00           C0.      0
ATOM   2884  HG2 PRO A 187      38.418  45.556  56.595  1.00  0.00           H0.      0
ATOM   2885  HG3 PRO A 187      37.695  46.038  58.080  1.00  0.00           H0.      0
ATOM   2886  CB  PRO A 187      38.678  44.002  58.165  1.00  0.00           C0.      0
ATOM   2887  HB2 PRO A 187      39.409  43.449  57.573  1.00  0.00           H0.      0
ATOM   2888  HB3 PRO A 187      37.763  43.413  58.228  1.00  0.00           H0.      0
ATOM   2889  CA  PRO A 187      39.402  44.212  59.483  1.00  0.00           C0.      0
ATOM   2890  HA  PRO A 187      38.597  44.380  60.199  1.00  0.00           H0.      0
ATOM   2891  C   PRO A 187      40.276  42.987  59.697  1.00  0.00           C0.      0
ATOM   2892  O   PRO A 187      41.368  42.886  59.144  1.00  0.00           O0.      0
ATOM   2893  N   PRO A 188      39.848  42.007  60.511  1.00  0.00           N0.      0
ATOM   2894  CD  PRO A 188      38.854  42.189  61.561  1.00  0.00           C0.      0
ATOM   2895  HD2 PRO A 188      37.962  42.343  60.955  1.00  0.00           H0.      0
ATOM   2896  HD3 PRO A 188      38.956  43.070  62.195  1.00  0.00           H0.      0
ATOM   2897  CG  PRO A 188      38.816  40.933  62.458  1.00  0.00           C0.      0
ATOM   2898  HG2 PRO A 188      38.043  40.202  62.219  1.00  0.00           H0.      0
ATOM   2899  HG3 PRO A 188      38.714  41.166  63.518  1.00  0.00           H0.      0
ATOM   2900  CB  PRO A 188      40.072  40.197  62.132  1.00  0.00           C0.      0
ATOM   2901  HB2 PRO A 188      39.942  39.116  62.089  1.00  0.00           H0.      0
ATOM   2902  HB3 PRO A 188      40.842  40.614  62.781  1.00  0.00           H0.      0
ATOM   2903  CA  PRO A 188      40.453  40.716  60.650  1.00  0.00           C0.      0
ATOM   2904  HA  PRO A 188      41.536  40.800  60.734  1.00  0.00           H0.      0
ATOM   2905  C   PRO A 188      40.188  39.798  59.500  1.00  0.00           C0.      0
ATOM   2906  O   PRO A 188      39.023  39.753  59.097  1.00  0.00           O0.      0
ATOM   2907  N   GLY A 189      41.142  38.947  59.152  1.00  0.00           N0.      0
ATOM   2908  H   GLY A 189      41.975  38.845  59.715  1.00  0.00           H0.      0
ATOM   2909  CA  GLY A 189      41.121  38.092  57.926  1.00  0.00           C0.      0
ATOM   2910  HA2 GLY A 189      42.004  37.464  58.036  1.00  0.00           H0.      0
ATOM   2911  HA3 GLY A 189      40.208  37.503  58.013  1.00  0.00           H0.      0
ATOM   2912  C   GLY A 189      41.204  38.799  56.518  1.00  0.00           C0.      0
ATOM   2913  O   GLY A 189      41.622  39.941  56.425  1.00  0.00           O0.      0
ATOM   2914  N   LYS A 190      40.862  37.954  55.494  1.00  0.00           N0.      0
ATOM   2915  H   LYS A 190      40.496  37.047  55.749  1.00  0.00           H0.      0
ATOM   2916  CA  LYS A 190      40.594  38.235  54.069  1.00  0.00           C0.      0
ATOM   2917  HA  LYS A 190      40.535  37.215  53.689  1.00  0.00           H0.      0
ATOM   2918  CB  LYS A 190      39.202  38.831  53.762  1.00  0.00           C0.      0
ATOM   2919  HB2 LYS A 190      39.101  39.779  54.291  1.00  0.00           H0.      0
ATOM   2920  HB3 LYS A 190      39.024  39.080  52.716  1.00  0.00           H0.      0
ATOM   2921  CG  LYS A 190      38.023  37.968  54.230  1.00  0.00           C0.      0
ATOM   2922  HG2 LYS A 190      38.241  37.534  55.206  1.00  0.00           H0.      0
ATOM   2923  HG3 LYS A 190      37.097  38.541  54.258  1.00  0.00           H0.      0
ATOM   2924  CD  LYS A 190      37.841  36.784  53.231  1.00  0.00           C0.      0
ATOM   2925  HD2 LYS A 190      37.410  37.117  52.287  1.00  0.00           H0.      0
ATOM   2926  HD3 LYS A 190      38.759  36.222  53.056  1.00  0.00           H0.      0
ATOM   2927  CE  LYS A 190      36.800  35.831  53.791  1.00  0.00           C0.      0
ATOM   2928  HE2 LYS A 190      37.211  35.347  54.677  1.00  0.00           H0.      0
ATOM   2929  HE3 LYS A 190      35.916  36.391  54.095  1.00  0.00           H0.      0
ATOM   2930  NZ  LYS A 190      36.240  34.854  52.855  1.00  0.00           N0.      0
ATOM   2931  HZ1 LYS A 190      35.955  35.295  51.992  1.00  0.00           H0.      0
ATOM   2932  HZ2 LYS A 190      36.822  34.052  52.656  1.00  0.00           H0.      0
ATOM   2933  HZ3 LYS A 190      35.482  34.299  53.227  1.00  0.00           H0.      0
ATOM   2934  C   LYS A 190      41.845  38.824  53.287  1.00  0.00           C0.      0
ATOM   2935  O   LYS A 190      41.667  39.574  52.324  1.00  0.00           O0.      0
ATOM   2936  N   ASN A 191      43.060  38.512  53.754  1.00  0.00           N0.      0
ATOM   2937  H   ASN A 191      43.119  37.822  54.490  1.00  0.00           H0.      0
ATOM   2938  CA  ASN A 191      44.351  38.899  53.194  1.00  0.00           C0.      0
ATOM   2939  HA  ASN A 191      44.271  39.967  52.994  1.00  0.00           H0.      0
ATOM   2940  CB  ASN A 191      45.450  38.755  54.246  1.00  0.00           C0.      0
ATOM   2941  HB2 ASN A 191      45.116  39.147  55.206  1.00  0.00           H0.      0
ATOM   2942  HB3 ASN A 191      45.558  37.676  54.361  1.00  0.00           H0.      0
ATOM   2943  CG  ASN A 191      46.748  39.447  53.803  1.00  0.00           C0.      0
ATOM   2944  OD1 ASN A 191      46.922  39.873  52.719  1.00  0.00           O0.      0
ATOM   2945  ND2 ASN A 191      47.633  39.630  54.767  1.00  0.00           N0.      0
ATOM   2946 HD21 ASN A 191      48.512  40.074  54.541  1.00  0.00           H0.      0
ATOM   2947 HD22 ASN A 191      47.510  39.224  55.683  1.00  0.00           H0.      0
ATOM   2948  C   ASN A 191      44.597  38.205  51.825  1.00  0.00           C0.      0
ATOM   2949  O   ASN A 191      44.456  37.015  51.599  1.00  0.00           O0.      0
ATOM   2950  N   ILE A 192      44.901  39.037  50.794  1.00  0.00           N0.      0
ATOM   2951  H   ILE A 192      45.028  39.989  51.107  1.00  0.00           H0.      0
ATOM   2952  CA  ILE A 192      44.948  38.723  49.313  1.00  0.00           C0.      0
ATOM   2953  HA  ILE A 192      45.062  37.639  49.282  1.00  0.00           H0.      0
ATOM   2954  CB  ILE A 192      43.651  39.137  48.578  1.00  0.00           C0.      0
ATOM   2955  HB  ILE A 192      43.809  38.974  47.512  1.00  0.00           H0.      0
ATOM   2956  CG2 ILE A 192      42.507  38.310  49.022  1.00  0.00           C0.      0
ATOM   2957 HG21 ILE A 192      42.544  37.307  48.598  1.00  0.00           H0.      0
ATOM   2958 HG22 ILE A 192      42.401  38.463  50.096  1.00  0.00           H0.      0
ATOM   2959 HG23 ILE A 192      41.569  38.710  48.636  1.00  0.00           H0.      0
ATOM   2960  CG1 ILE A 192      43.331  40.652  48.840  1.00  0.00           C0.      0
ATOM   2961 HG12 ILE A 192      43.054  40.703  49.893  1.00  0.00           H0.      0
ATOM   2962 HG13 ILE A 192      44.221  41.218  48.565  1.00  0.00           H0.      0
ATOM   2963  CD1 ILE A 192      42.224  41.296  48.115  1.00  0.00           C0.      0
ATOM   2964 HD11 ILE A 192      42.330  41.136  47.042  1.00  0.00           H0.      0
ATOM   2965 HD12 ILE A 192      41.248  41.012  48.507  1.00  0.00           H0.      0
ATOM   2966 HD13 ILE A 192      42.369  42.371  48.223  1.00  0.00           H0.      0
ATOM   2967  C   ILE A 192      46.255  39.199  48.687  1.00  0.00           C0.      0
ATOM   2968  O   ILE A 192      46.735  38.591  47.765  1.00  0.00           O0.      0
ATOM   2969  N   TYR A 193      46.796  40.335  49.134  1.00  0.00           N0.      0
ATOM   2970  H   TYR A 193      46.299  40.823  49.866  1.00  0.00           H0.      0
ATOM   2971  CA  TYR A 193      47.817  41.042  48.388  1.00  0.00           C0.      0
ATOM   2972  HA  TYR A 193      48.136  40.584  47.452  1.00  0.00           H0.      0
ATOM   2973  CB  TYR A 193      47.384  42.474  48.102  1.00  0.00           C0.      0
ATOM   2974  HB2 TYR A 193      47.198  42.930  49.074  1.00  0.00           H0.      0
ATOM   2975  HB3 TYR A 193      48.178  42.931  47.511  1.00  0.00           H0.      0
ATOM   2976  CG  TYR A 193      46.170  42.672  47.236  1.00  0.00           C0.      0
ATOM   2977  CD1 TYR A 193      45.351  43.797  47.482  1.00  0.00           C0.      0
ATOM   2978  HD1 TYR A 193      45.587  44.529  48.240  1.00  0.00           H0.      0
ATOM   2979  CE1 TYR A 193      44.143  43.977  46.805  1.00  0.00           C0.      0
ATOM   2980  HE1 TYR A 193      43.525  44.822  47.070  1.00  0.00           H0.      0
ATOM   2981  CZ  TYR A 193      43.788  43.061  45.798  1.00  0.00           C0.      0
ATOM   2982  OH  TYR A 193      42.665  43.253  45.033  1.00  0.00           O0.      0
ATOM   2983  HH  TYR A 193      42.331  44.148  45.126  1.00  0.00           H0.      0
ATOM   2984  CE2 TYR A 193      44.712  42.048  45.464  1.00  0.00           C0.      0
ATOM   2985  HE2 TYR A 193      44.450  41.437  44.614  1.00  0.00           H0.      0
ATOM   2986  CD2 TYR A 193      45.884  41.799  46.208  1.00  0.00           C0.      0
ATOM   2987  HD2 TYR A 193      46.616  41.050  45.944  1.00  0.00           H0.      0
ATOM   2988  C   TYR A 193      49.127  41.192  49.275  1.00  0.00           C0.      0
ATOM   2989  O   TYR A 193      50.208  41.473  48.851  1.00  0.00           O0.      0
ATOM   2990  N   TYR A 194      49.002  41.085  50.661  1.00  0.00           N0.      0
ATOM   2991  H   TYR A 194      48.094  40.826  51.018  1.00  0.00           H0.      0
ATOM   2992  CA  TYR A 194      49.973  41.596  51.626  1.00  0.00           C0.      0
ATOM   2993  HA  TYR A 194      50.938  41.718  51.135  1.00  0.00           H0.      0
ATOM   2994  CB  TYR A 194      49.511  42.932  52.153  1.00  0.00           C0.      0
ATOM   2995  HB2 TYR A 194      48.643  42.824  52.803  1.00  0.00           H0.      0
ATOM   2996  HB3 TYR A 194      50.314  43.284  52.801  1.00  0.00           H0.      0
ATOM   2997  CG  TYR A 194      49.390  44.079  51.115  1.00  0.00           C0.      0
ATOM   2998  CD1 TYR A 194      48.180  44.828  51.047  1.00  0.00           C0.      0
ATOM   2999  HD1 TYR A 194      47.465  44.629  51.831  1.00  0.00           H0.      0
ATOM   3000  CE1 TYR A 194      47.965  45.747  49.989  1.00  0.00           C0.      0
ATOM   3001  HE1 TYR A 194      46.990  46.198  49.881  1.00  0.00           H0.      0
ATOM   3002  CZ  TYR A 194      48.965  45.922  48.960  1.00  0.00           C0.      0
ATOM   3003  OH  TYR A 194      48.670  46.677  47.867  1.00  0.00           O0.      0
ATOM   3004  HH  TYR A 194      49.171  46.488  47.071  1.00  0.00           H0.      0
ATOM   3005  CE2 TYR A 194      50.177  45.262  49.076  1.00  0.00           C0.      0
ATOM   3006  HE2 TYR A 194      50.976  45.255  48.350  1.00  0.00           H0.      0
ATOM   3007  CD2 TYR A 194      50.332  44.250  50.055  1.00  0.00           C0.      0
ATOM   3008  HD2 TYR A 194      51.246  43.692  50.198  1.00  0.00           H0.      0
ATOM   3009  C   TYR A 194      50.283  40.581  52.753  1.00  0.00           C0.      0
ATOM   3010  O   TYR A 194      50.125  40.825  53.977  1.00  0.00           O0.      0
ATOM   3011  N   LYS A 195      50.718  39.401  52.317  1.00  0.00           N0.      0
ATOM   3012  H   LYS A 195      50.837  39.291  51.320  1.00  0.00           H0.      0
ATOM   3013  CA  LYS A 195      50.668  38.143  53.102  1.00  0.00           C0.      0
ATOM   3014  HA  LYS A 195      49.868  38.137  53.842  1.00  0.00           H0.      0
ATOM   3015  CB  LYS A 195      50.312  37.063  52.082  1.00  0.00           C0.      0
ATOM   3016  HB2 LYS A 195      50.947  37.141  51.199  1.00  0.00           H0.      0
ATOM   3017  HB3 LYS A 195      50.539  36.087  52.513  1.00  0.00           H0.      0
ATOM   3018  CG  LYS A 195      48.794  37.095  51.825  1.00  0.00           C0.      0
ATOM   3019  HG2 LYS A 195      48.191  36.928  52.718  1.00  0.00           H0.      0
ATOM   3020  HG3 LYS A 195      48.521  38.035  51.345  1.00  0.00           H0.      0
ATOM   3021  CD  LYS A 195      48.490  35.942  50.833  1.00  0.00           C0.      0
ATOM   3022  HD2 LYS A 195      47.593  36.202  50.272  1.00  0.00           H0.      0
ATOM   3023  HD3 LYS A 195      49.236  35.829  50.047  1.00  0.00           H0.      0
ATOM   3024  CE  LYS A 195      48.400  34.579  51.563  1.00  0.00           C0.      0
ATOM   3025  HE2 LYS A 195      49.371  34.244  51.927  1.00  0.00           H0.      0
ATOM   3026  HE3 LYS A 195      47.644  34.680  52.342  1.00  0.00           H0.      0
ATOM   3027  NZ  LYS A 195      47.852  33.604  50.635  1.00  0.00           N0.      0
ATOM   3028  HZ1 LYS A 195      48.073  33.648  49.650  1.00  0.00           H0.      0
ATOM   3029  HZ2 LYS A 195      48.203  32.723  50.982  1.00  0.00           H0.      0
ATOM   3030  HZ3 LYS A 195      46.844  33.661  50.640  1.00  0.00           H0.      0
ATOM   3031  C   LYS A 195      51.944  37.899  53.989  1.00  0.00           C0.      0
ATOM   3032  O   LYS A 195      52.337  36.776  54.238  1.00  0.00           O0.      0
ATOM   3033  N   SER A 196      52.551  39.007  54.416  1.00  0.00           N0.      0
ATOM   3034  H   SER A 196      52.267  39.925  54.106  1.00  0.00           H0.      0
ATOM   3035  CA  SER A 196      53.802  39.046  55.200  1.00  0.00           C0.      0
ATOM   3036  HA  SER A 196      54.587  38.473  54.705  1.00  0.00           H0.      0
ATOM   3037  CB  SER A 196      54.191  40.528  55.236  1.00  0.00           C0.      0
ATOM   3038  HB2 SER A 196      54.247  40.835  54.191  1.00  0.00           H0.      0
ATOM   3039  HB3 SER A 196      53.351  41.053  55.692  1.00  0.00           H0.      0
ATOM   3040  OG  SER A 196      55.410  40.765  55.896  1.00  0.00           O0.      0
ATOM   3041  HG  SER A 196      56.047  40.860  55.184  1.00  0.00           H0.      0
ATOM   3042  C   SER A 196      53.570  38.574  56.638  1.00  0.00           C0.      0
ATOM   3043  O   SER A 196      52.702  39.114  57.291  1.00  0.00           O0.      0
ATOM   3044  N   ASP A 197      54.484  37.735  57.191  1.00  0.00           N0.      0
ATOM   3045  H   ASP A 197      55.183  37.364  56.563  1.00  0.00           H0.      0
ATOM   3046  CA  ASP A 197      54.624  37.498  58.667  1.00  0.00           C0.      0
ATOM   3047  HA  ASP A 197      53.700  37.454  59.244  1.00  0.00           H0.      0
ATOM   3048  CB  ASP A 197      55.191  36.055  58.840  1.00  0.00           C0.      0
ATOM   3049  HB2 ASP A 197      56.280  36.011  58.813  1.00  0.00           H0.      0
ATOM   3050  HB3 ASP A 197      55.009  35.754  59.872  1.00  0.00           H0.      0
ATOM   3051  CG  ASP A 197      54.609  35.002  57.938  1.00  0.00           C0.      0
ATOM   3052  OD1 ASP A 197      55.063  34.711  56.779  1.00  0.00           O0.      0
ATOM   3053  OD2 ASP A 197      53.616  34.474  58.408  1.00  0.00           O0.      0
ATOM   3054  C   ASP A 197      55.633  38.548  59.246  1.00  0.00           C0.      0
ATOM   3055  O   ASP A 197      55.637  38.810  60.435  1.00  0.00           O0.      0
ATOM   3056  N   LEU A 198      56.557  39.064  58.445  1.00  0.00           N0.      0
ATOM   3057  H   LEU A 198      56.484  38.863  57.458  1.00  0.00           H0.      0
ATOM   3058  CA  LEU A 198      57.460  40.158  58.807  1.00  0.00           C0.      0
ATOM   3059  HA  LEU A 198      57.972  39.862  59.723  1.00  0.00           H0.      0
ATOM   3060  CB  LEU A 198      58.511  40.344  57.681  1.00  0.00           C0.      0
ATOM   3061  HB2 LEU A 198      57.961  40.443  56.746  1.00  0.00           H0.      0
ATOM   3062  HB3 LEU A 198      59.019  41.292  57.860  1.00  0.00           H0.      0
ATOM   3063  CG  LEU A 198      59.646  39.279  57.497  1.00  0.00           C0.      0
ATOM   3064  HG  LEU A 198      59.166  38.335  57.238  1.00  0.00           H0.      0
ATOM   3065  CD1 LEU A 198      60.531  39.680  56.229  1.00  0.00           C0.      0
ATOM   3066 HD11 LEU A 198      60.026  39.879  55.283  1.00  0.00           H0.      0
ATOM   3067 HD12 LEU A 198      61.039  40.607  56.494  1.00  0.00           H0.      0
ATOM   3068 HD13 LEU A 198      61.196  38.827  56.092  1.00  0.00           H0.      0
ATOM   3069  CD2 LEU A 198      60.578  39.077  58.659  1.00  0.00           C0.      0
ATOM   3070 HD21 LEU A 198      61.415  39.768  58.763  1.00  0.00           H0.      0
ATOM   3071 HD22 LEU A 198      60.062  39.111  59.619  1.00  0.00           H0.      0
ATOM   3072 HD23 LEU A 198      61.049  38.104  58.524  1.00  0.00           H0.      0
ATOM   3073  C   LEU A 198      56.679  41.450  59.209  1.00  0.00           C0.      0
ATOM   3074  O   LEU A 198      57.206  42.290  59.942  1.00  0.00           O0.      0
ATOM   3075  N   THR A 199      55.468  41.719  58.791  1.00  0.00           N0.      0
ATOM   3076  H   THR A 199      55.158  41.110  58.048  1.00  0.00           H0.      0
ATOM   3077  CA  THR A 199      54.664  42.891  59.131  1.00  0.00           C0.      0
ATOM   3078  HA  THR A 199      55.150  43.836  58.885  1.00  0.00           H0.      0
ATOM   3079  CB  THR A 199      53.366  42.960  58.294  1.00  0.00           C0.      0
ATOM   3080  HB  THR A 199      52.733  42.090  58.471  1.00  0.00           H0.      0
ATOM   3081  CG2 THR A 199      52.476  44.169  58.553  1.00  0.00           C0.      0
ATOM   3082 HG21 THR A 199      52.998  45.025  58.126  1.00  0.00           H0.      0
ATOM   3083 HG22 THR A 199      51.511  44.031  58.066  1.00  0.00           H0.      0
ATOM   3084 HG23 THR A 199      52.313  44.303  59.622  1.00  0.00           H0.      0
ATOM   3085  OG1 THR A 199      53.652  43.050  56.922  1.00  0.00           O0.      0
ATOM   3086  HG1 THR A 199      52.813  42.829  56.511  1.00  0.00           H0.      0
ATOM   3087  C   THR A 199      54.361  42.672  60.587  1.00  0.00           C0.      0
ATOM   3088  O   THR A 199      53.440  41.851  60.870  1.00  0.00           O0.      0
ATOM   3089  N   LYS A 200      54.933  43.490  61.533  1.00  0.00           N0.      0
ATOM   3090  H   LYS A 200      55.514  44.240  61.187  1.00  0.00           H0.      0
ATOM   3091  CA  LYS A 200      54.732  43.318  63.042  1.00  0.00           C0.      0
ATOM   3092  HA  LYS A 200      54.521  42.274  63.274  1.00  0.00           H0.      0
ATOM   3093  CB  LYS A 200      55.973  43.825  63.855  1.00  0.00           C0.      0
ATOM   3094  HB2 LYS A 200      56.861  43.597  63.266  1.00  0.00           H0.      0
ATOM   3095  HB3 LYS A 200      55.892  44.910  63.797  1.00  0.00           H0.      0
ATOM   3096  CG  LYS A 200      56.057  43.458  65.373  1.00  0.00           C0.      0
ATOM   3097  HG2 LYS A 200      56.984  43.890  65.750  1.00  0.00           H0.      0
ATOM   3098  HG3 LYS A 200      55.170  43.927  65.800  1.00  0.00           H0.      0
ATOM   3099  CD  LYS A 200      55.967  42.026  65.645  1.00  0.00           C0.      0
ATOM   3100  HD2 LYS A 200      56.028  41.872  66.722  1.00  0.00           H0.      0
ATOM   3101  HD3 LYS A 200      55.007  41.680  65.262  1.00  0.00           H0.      0
ATOM   3102  CE  LYS A 200      56.975  41.229  64.900  1.00  0.00           C0.      0
ATOM   3103  HE2 LYS A 200      57.002  41.488  63.841  1.00  0.00           H0.      0
ATOM   3104  HE3 LYS A 200      57.973  41.407  65.300  1.00  0.00           H0.      0
ATOM   3105  NZ  LYS A 200      56.717  39.791  64.852  1.00  0.00           N0.      0
ATOM   3106  HZ1 LYS A 200      56.963  39.365  65.734  1.00  0.00           H0.      0
ATOM   3107  HZ2 LYS A 200      55.743  39.608  64.656  1.00  0.00           H0.      0
ATOM   3108  HZ3 LYS A 200      57.256  39.436  64.075  1.00  0.00           H0.      0
ATOM   3109  C   LYS A 200      53.404  44.058  63.435  1.00  0.00           C0.      0
ATOM   3110  O   LYS A 200      52.699  43.633  64.397  1.00  0.00           O0.      0
ATOM   3111  N   ASP A 201      53.021  45.144  62.732  1.00  0.00           N0.      0
ATOM   3112  H   ASP A 201      53.602  45.352  61.933  1.00  0.00           H0.      0
ATOM   3113  CA  ASP A 201      51.798  45.983  62.988  1.00  0.00           C0.      0
ATOM   3114  HA  ASP A 201      50.991  45.340  63.339  1.00  0.00           H0.      0
ATOM   3115  CB  ASP A 201      52.254  46.833  64.196  1.00  0.00           C0.      0
ATOM   3116  HB2 ASP A 201      52.358  46.151  65.040  1.00  0.00           H0.      0
ATOM   3117  HB3 ASP A 201      53.174  47.357  63.940  1.00  0.00           H0.      0
ATOM   3118  CG  ASP A 201      51.237  47.880  64.651  1.00  0.00           C0.      0
ATOM   3119  OD1 ASP A 201      50.522  47.612  65.665  1.00  0.00           O0.      0
ATOM   3120  OD2 ASP A 201      51.213  48.967  64.018  1.00  0.00           O0.      0
ATOM   3121  C   ASP A 201      51.322  46.767  61.741  1.00  0.00           C0.      0
ATOM   3122  O   ASP A 201      52.070  47.264  60.965  1.00  0.00           O0.      0
ATOM   3123  N   ILE A 202      50.022  46.940  61.716  1.00  0.00           N0.      0
ATOM   3124  H   ILE A 202      49.412  46.565  62.429  1.00  0.00           H0.      0
ATOM   3125  CA  ILE A 202      49.274  47.879  60.867  1.00  0.00           C0.      0
ATOM   3126  HA  ILE A 202      49.928  48.613  60.396  1.00  0.00           H0.      0
ATOM   3127  CB  ILE A 202      48.480  47.271  59.702  1.00  0.00           C0.      0
ATOM   3128  HB  ILE A 202      47.753  46.601  60.161  1.00  0.00           H0.      0
ATOM   3129  CG2 ILE A 202      47.842  48.434  58.835  1.00  0.00           C0.      0
ATOM   3130 HG21 ILE A 202      47.431  49.211  59.480  1.00  0.00           H0.      0
ATOM   3131 HG22 ILE A 202      48.574  48.872  58.157  1.00  0.00           H0.      0
ATOM   3132 HG23 ILE A 202      46.984  48.021  58.305  1.00  0.00           H0.      0
ATOM   3133  CG1 ILE A 202      49.296  46.433  58.777  1.00  0.00           C0.      0
ATOM   3134 HG12 ILE A 202      50.221  46.890  58.427  1.00  0.00           H0.      0
ATOM   3135 HG13 ILE A 202      49.544  45.569  59.395  1.00  0.00           H0.      0
ATOM   3136  CD1 ILE A 202      48.647  45.876  57.506  1.00  0.00           C0.      0
ATOM   3137 HD11 ILE A 202      48.145  46.629  56.899  1.00  0.00           H0.      0
ATOM   3138 HD12 ILE A 202      49.417  45.420  56.884  1.00  0.00           H0.      0
ATOM   3139 HD13 ILE A 202      47.896  45.146  57.809  1.00  0.00           H0.      0
ATOM   3140  C   ILE A 202      48.360  48.684  61.843  1.00  0.00           C0.      0
ATOM   3141  O   ILE A 202      47.392  48.111  62.311  1.00  0.00           O0.      0
ATOM   3142  N   THR A 203      48.553  49.957  62.101  1.00  0.00           N0.      0
ATOM   3143  H   THR A 203      49.352  50.414  61.684  1.00  0.00           H0.      0
ATOM   3144  CA  THR A 203      47.685  50.883  62.810  1.00  0.00           C0.      0
ATOM   3145  HA  THR A 203      46.884  50.325  63.294  1.00  0.00           H0.      0
ATOM   3146  CB  THR A 203      48.485  51.766  63.753  1.00  0.00           C0.      0
ATOM   3147  HB  THR A 203      49.355  52.188  63.249  1.00  0.00           H0.      0
ATOM   3148  CG2 THR A 203      47.605  52.762  64.504  1.00  0.00           C0.      0
ATOM   3149 HG21 THR A 203      47.359  53.581  63.828  1.00  0.00           H0.      0
ATOM   3150 HG22 THR A 203      46.738  52.208  64.865  1.00  0.00           H0.      0
ATOM   3151 HG23 THR A 203      48.082  53.206  65.378  1.00  0.00           H0.      0
ATOM   3152  OG1 THR A 203      49.052  50.976  64.828  1.00  0.00           O0.      0
ATOM   3153  HG1 THR A 203      49.773  50.502  64.408  1.00  0.00           H0.      0
ATOM   3154  C   THR A 203      46.965  51.819  61.760  1.00  0.00           C0.      0
ATOM   3155  O   THR A 203      47.598  52.535  60.995  1.00  0.00           O0.      0
ATOM   3156  N   THR A 204      45.615  51.952  61.822  1.00  0.00           N0.      0
ATOM   3157  H   THR A 204      45.144  51.516  62.602  1.00  0.00           H0.      0
ATOM   3158  CA  THR A 204      44.830  52.931  61.038  1.00  0.00           C0.      0
ATOM   3159  HA  THR A 204      45.523  53.512  60.428  1.00  0.00           H0.      0
ATOM   3160  CB  THR A 204      43.765  52.349  60.136  1.00  0.00           C0.      0
ATOM   3161  HB  THR A 204      43.338  53.138  59.516  1.00  0.00           H0.      0
ATOM   3162  CG2 THR A 204      44.425  51.236  59.287  1.00  0.00           C0.      0
ATOM   3163 HG21 THR A 204      43.710  50.871  58.550  1.00  0.00           H0.      0
ATOM   3164 HG22 THR A 204      45.239  51.618  58.671  1.00  0.00           H0.      0
ATOM   3165 HG23 THR A 204      44.793  50.390  59.866  1.00  0.00           H0.      0
ATOM   3166  OG1 THR A 204      42.821  51.643  60.925  1.00  0.00           O0.      0
ATOM   3167  HG1 THR A 204      42.823  52.113  61.763  1.00  0.00           H0.      0
ATOM   3168  C   THR A 204      44.208  53.946  61.986  1.00  0.00           C0.      0
ATOM   3169  O   THR A 204      43.746  53.590  63.091  1.00  0.00           O0.      0
ATOM   3170  N   SER A 205      44.108  55.198  61.535  1.00  0.00           N0.      0
ATOM   3171  H   SER A 205      44.467  55.237  60.592  1.00  0.00           H0.      0
ATOM   3172  CA  SER A 205      43.498  56.334  62.276  1.00  0.00           C0.      0
ATOM   3173  HA  SER A 205      42.843  56.076  63.108  1.00  0.00           H0.      0
ATOM   3174  CB  SER A 205      44.676  57.153  62.827  1.00  0.00           C0.      0
ATOM   3175  HB2 SER A 205      45.190  57.577  61.963  1.00  0.00           H0.      0
ATOM   3176  HB3 SER A 205      44.347  57.936  63.510  1.00  0.00           H0.      0
ATOM   3177  OG  SER A 205      45.682  56.353  63.562  1.00  0.00           O0.      0
ATOM   3178  HG  SER A 205      46.137  56.087  62.760  1.00  0.00           H0.      0
ATOM   3179  C   SER A 205      42.658  57.242  61.452  1.00  0.00           C0.      0
ATOM   3180  O   SER A 205      42.978  57.443  60.266  1.00  0.00           O0.      0
ATOM   3181  N   VAL A 206      41.513  57.740  61.909  1.00  0.00           N0.      0
ATOM   3182  H   VAL A 206      41.315  57.402  62.841  1.00  0.00           H0.      0
ATOM   3183  CA  VAL A 206      40.403  58.469  61.207  1.00  0.00           C0.      0
ATOM   3184  HA  VAL A 206      40.703  58.404  60.161  1.00  0.00           H0.      0
ATOM   3185  CB  VAL A 206      38.932  57.880  61.342  1.00  0.00           C0.      0
ATOM   3186  HB  VAL A 206      38.664  58.068  62.382  1.00  0.00           H0.      0
ATOM   3187  CG1 VAL A 206      37.971  58.589  60.368  1.00  0.00           C0.      0
ATOM   3188 HG11 VAL A 206      37.645  59.502  60.866  1.00  0.00           H0.      0
ATOM   3189 HG12 VAL A 206      38.444  58.624  59.386  1.00  0.00           H0.      0
ATOM   3190 HG13 VAL A 206      37.045  58.014  60.349  1.00  0.00           H0.      0
ATOM   3191  CG2 VAL A 206      38.730  56.392  61.051  1.00  0.00           C0.      0
ATOM   3192 HG21 VAL A 206      37.712  56.087  61.294  1.00  0.00           H0.      0
ATOM   3193 HG22 VAL A 206      38.881  56.105  60.011  1.00  0.00           H0.      0
ATOM   3194 HG23 VAL A 206      39.374  55.770  61.672  1.00  0.00           H0.      0
ATOM   3195  C   VAL A 206      40.476  59.978  61.437  1.00  0.00           C0.      0
ATOM   3196  O   VAL A 206      40.144  60.457  62.552  1.00  0.00           O0.      0
ATOM   3197  N   LEU A 207      40.810  60.777  60.417  1.00  0.00           N0.      0
ATOM   3198  H   LEU A 207      40.868  60.353  59.503  1.00  0.00           H0.      0
ATOM   3199  CA  LEU A 207      40.545  62.206  60.515  1.00  0.00           C0.      0
ATOM   3200  HA  LEU A 207      40.712  62.522  61.545  1.00  0.00           H0.      0
ATOM   3201  CB  LEU A 207      41.372  63.106  59.526  1.00  0.00           C0.      0
ATOM   3202  HB2 LEU A 207      41.006  62.780  58.553  1.00  0.00           H0.      0
ATOM   3203  HB3 LEU A 207      41.094  64.160  59.549  1.00  0.00           H0.      0
ATOM   3204  CG  LEU A 207      42.874  62.970  59.627  1.00  0.00           C0.      0
ATOM   3205  HG  LEU A 207      43.111  61.913  59.511  1.00  0.00           H0.      0
ATOM   3206  CD1 LEU A 207      43.604  63.879  58.680  1.00  0.00           C0.      0
ATOM   3207 HD11 LEU A 207      43.151  64.848  58.888  1.00  0.00           H0.      0
ATOM   3208 HD12 LEU A 207      44.672  63.867  58.896  1.00  0.00           H0.      0
ATOM   3209 HD13 LEU A 207      43.309  63.664  57.653  1.00  0.00           H0.      0
ATOM   3210  CD2 LEU A 207      43.257  63.442  61.014  1.00  0.00           C0.      0
ATOM   3211 HD21 LEU A 207      42.859  62.691  61.696  1.00  0.00           H0.      0
ATOM   3212 HD22 LEU A 207      44.330  63.431  61.205  1.00  0.00           H0.      0
ATOM   3213 HD23 LEU A 207      42.922  64.479  61.034  1.00  0.00           H0.      0
ATOM   3214  C   LEU A 207      38.997  62.451  60.336  1.00  0.00           C0.      0
ATOM   3215  O   LEU A 207      38.374  61.856  59.426  1.00  0.00           O0.      0
ATOM   3216  N   THR A 208      38.348  63.214  61.247  1.00  0.00           N0.      0
ATOM   3217  H   THR A 208      38.745  63.734  62.016  1.00  0.00           H0.      0
ATOM   3218  CA  THR A 208      36.877  63.519  61.198  1.00  0.00           C0.      0
ATOM   3219  HA  THR A 208      36.605  63.566  60.144  1.00  0.00           H0.      0
ATOM   3220  CB  THR A 208      36.114  62.381  61.965  1.00  0.00           C0.      0
ATOM   3221  HB  THR A 208      36.135  61.505  61.316  1.00  0.00           H0.      0
ATOM   3222  CG2 THR A 208      36.789  62.033  63.255  1.00  0.00           C0.      0
ATOM   3223 HG21 THR A 208      36.126  61.375  63.817  1.00  0.00           H0.      0
ATOM   3224 HG22 THR A 208      37.706  61.535  62.939  1.00  0.00           H0.      0
ATOM   3225 HG23 THR A 208      36.944  62.935  63.847  1.00  0.00           H0.      0
ATOM   3226  OG1 THR A 208      34.832  62.766  62.224  1.00  0.00           O0.      0
ATOM   3227  HG1 THR A 208      34.267  62.086  62.597  1.00  0.00           H0.      0
ATOM   3228  C   THR A 208      36.537  64.904  61.775  1.00  0.00           C0.      0
ATOM   3229  O   THR A 208      37.307  65.433  62.605  1.00  0.00           O0.      0
ATOM   3230  N   VAL A 209      35.488  65.562  61.227  1.00  0.00           N0.      0
ATOM   3231  H   VAL A 209      35.064  65.090  60.441  1.00  0.00           H0.      0
ATOM   3232  CA  VAL A 209      35.089  66.918  61.579  1.00  0.00           C0.      0
ATOM   3233  HA  VAL A 209      35.281  67.000  62.649  1.00  0.00           H0.      0
ATOM   3234  CB  VAL A 209      35.876  68.007  60.958  1.00  0.00           C0.      0
ATOM   3235  HB  VAL A 209      36.921  67.698  60.984  1.00  0.00           H0.      0
ATOM   3236  CG1 VAL A 209      35.596  68.275  59.533  1.00  0.00           C0.      0
ATOM   3237 HG11 VAL A 209      36.397  68.875  59.102  1.00  0.00           H0.      0
ATOM   3238 HG12 VAL A 209      35.548  67.335  58.983  1.00  0.00           H0.      0
ATOM   3239 HG13 VAL A 209      34.596  68.707  59.496  1.00  0.00           H0.      0
ATOM   3240  CG2 VAL A 209      35.765  69.223  61.885  1.00  0.00           C0.      0
ATOM   3241 HG21 VAL A 209      36.073  68.826  62.852  1.00  0.00           H0.      0
ATOM   3242 HG22 VAL A 209      36.516  69.979  61.656  1.00  0.00           H0.      0
ATOM   3243 HG23 VAL A 209      34.784  69.697  61.871  1.00  0.00           H0.      0
ATOM   3244  C   VAL A 209      33.606  67.102  61.401  1.00  0.00           C0.      0
ATOM   3245  O   VAL A 209      33.115  66.542  60.386  1.00  0.00           O0.      0
ATOM   3246  N   ASN A 210      32.858  67.871  62.227  1.00  0.00           N0.      0
ATOM   3247  H   ASN A 210      33.378  68.357  62.944  1.00  0.00           H0.      0
ATOM   3248  CA  ASN A 210      31.439  68.050  62.047  1.00  0.00           C0.      0
ATOM   3249  HA  ASN A 210      31.049  68.543  62.937  1.00  0.00           H0.      0
ATOM   3250  CB  ASN A 210      31.051  69.040  60.934  1.00  0.00           C0.      0
ATOM   3251  HB2 ASN A 210      31.064  68.548  59.961  1.00  0.00           H0.      0
ATOM   3252  HB3 ASN A 210      30.059  69.400  61.204  1.00  0.00           H0.      0
ATOM   3253  CG  ASN A 210      31.892  70.307  60.958  1.00  0.00           C0.      0
ATOM   3254  OD1 ASN A 210      31.898  70.984  61.939  1.00  0.00           O0.      0
ATOM   3255  ND2 ASN A 210      32.658  70.567  59.912  1.00  0.00           N0.      0
ATOM   3256 HD21 ASN A 210      33.075  71.486  59.888  1.00  0.00           H0.      0
ATOM   3257 HD22 ASN A 210      32.764  69.922  59.142  1.00  0.00           H0.      0
ATOM   3258  C   ASN A 210      30.678  66.679  61.951  1.00  0.00           C0.      0
ATOM   3259  O   ASN A 210      29.775  66.412  61.172  1.00  0.00           O0.      0
ATOM   3260  N   ASN A 211      31.194  65.710  62.749  1.00  0.00           N0.      0
ATOM   3261  H   ASN A 211      31.917  65.998  63.393  1.00  0.00           H0.      0
ATOM   3262  CA  ASN A 211      30.798  64.281  62.905  1.00  0.00           C0.      0
ATOM   3263  HA  ASN A 211      31.517  63.836  63.592  1.00  0.00           H0.      0
ATOM   3264  CB  ASN A 211      29.406  64.282  63.688  1.00  0.00           C0.      0
ATOM   3265  HB2 ASN A 211      28.602  64.851  63.221  1.00  0.00           H0.      0
ATOM   3266  HB3 ASN A 211      29.038  63.256  63.681  1.00  0.00           H0.      0
ATOM   3267  CG  ASN A 211      29.529  64.527  65.201  1.00  0.00           C0.      0
ATOM   3268  OD1 ASN A 211      30.366  63.967  65.916  1.00  0.00           O0.      0
ATOM   3269  ND2 ASN A 211      28.693  65.319  65.758  1.00  0.00           N0.      0
ATOM   3270 HD21 ASN A 211      28.829  65.688  66.688  1.00  0.00           H0.      0
ATOM   3271 HD22 ASN A 211      28.051  65.772  65.123  1.00  0.00           H0.      0
ATOM   3272  C   ASN A 211      30.788  63.483  61.570  1.00  0.00           C0.      0
ATOM   3273  O   ASN A 211      30.114  62.459  61.414  1.00  0.00           O0.      0
ATOM   3274  N   LYS A 212      31.601  63.886  60.634  1.00  0.00           N0.      0
ATOM   3275  H   LYS A 212      32.247  64.648  60.786  1.00  0.00           H0.      0
ATOM   3276  CA  LYS A 212      31.893  63.199  59.338  1.00  0.00           C0.      0
ATOM   3277  HA  LYS A 212      31.399  62.230  59.277  1.00  0.00           H0.      0
ATOM   3278  CB  LYS A 212      31.332  63.933  58.119  1.00  0.00           C0.      0
ATOM   3279  HB2 LYS A 212      31.825  64.900  58.014  1.00  0.00           H0.      0
ATOM   3280  HB3 LYS A 212      31.617  63.373  57.229  1.00  0.00           H0.      0
ATOM   3281  CG  LYS A 212      29.786  64.203  58.094  1.00  0.00           C0.      0
ATOM   3282  HG2 LYS A 212      29.250  63.259  58.195  1.00  0.00           H0.      0
ATOM   3283  HG3 LYS A 212      29.454  64.685  59.014  1.00  0.00           H0.      0
ATOM   3284  CD  LYS A 212      29.319  65.041  56.891  1.00  0.00           C0.      0
ATOM   3285  HD2 LYS A 212      29.434  64.436  55.991  1.00  0.00           H0.      0
ATOM   3286  HD3 LYS A 212      28.289  65.289  57.148  1.00  0.00           H0.      0
ATOM   3287  CE  LYS A 212      30.119  66.353  56.713  1.00  0.00           C0.      0
ATOM   3288  HE2 LYS A 212      30.249  66.910  57.641  1.00  0.00           H0.      0
ATOM   3289  HE3 LYS A 212      31.117  66.200  56.303  1.00  0.00           H0.      0
ATOM   3290  NZ  LYS A 212      29.395  67.187  55.717  1.00  0.00           N0.      0
ATOM   3291  HZ1 LYS A 212      29.927  67.894  55.228  1.00  0.00           H0.      0
ATOM   3292  HZ2 LYS A 212      28.980  66.650  54.969  1.00  0.00           H0.      0
ATOM   3293  HZ3 LYS A 212      28.624  67.733  56.074  1.00  0.00           H0.      0
ATOM   3294  C   LYS A 212      33.362  62.939  59.253  1.00  0.00           C0.      0
ATOM   3295  O   LYS A 212      34.216  63.854  59.303  1.00  0.00           O0.      0
ATOM   3296  N   ALA A 213      33.764  61.679  58.921  1.00  0.00           N0.      0
ATOM   3297  H   ALA A 213      33.085  60.940  58.807  1.00  0.00           H0.      0
ATOM   3298  CA  ALA A 213      35.101  61.326  58.497  1.00  0.00           C0.      0
ATOM   3299  HA  ALA A 213      35.730  62.007  59.071  1.00  0.00           H0.      0
ATOM   3300  CB  ALA A 213      35.462  59.899  58.832  1.00  0.00           C0.      0
ATOM   3301  HB1 ALA A 213      36.533  59.866  58.630  1.00  0.00           H0.      0
ATOM   3302  HB2 ALA A 213      35.169  59.888  59.882  1.00  0.00           H0.      0
ATOM   3303  HB3 ALA A 213      34.868  59.215  58.226  1.00  0.00           H0.      0
ATOM   3304  C   ALA A 213      35.427  61.675  57.044  1.00  0.00           C0.      0
ATOM   3305  O   ALA A 213      34.636  61.431  56.133  1.00  0.00           O0.      0
ATOM   3306  N   HIE A 214      36.730  62.141  56.876  1.00  0.00           N0.      0
ATOM   3307  H   HIE A 214      37.232  62.304  57.737  1.00  0.00           H0.      0
ATOM   3308  CA  HIE A 214      37.143  62.776  55.643  1.00  0.00           C0.      0
ATOM   3309  HA  HIE A 214      36.445  62.543  54.839  1.00  0.00           H0.      0
ATOM   3310  CB  HIE A 214      37.005  64.332  55.898  1.00  0.00           C0.      0
ATOM   3311  HB2 HIE A 214      37.188  64.782  54.923  1.00  0.00           H0.      0
ATOM   3312  HB3 HIE A 214      35.979  64.577  56.172  1.00  0.00           H0.      0
ATOM   3313  CG  HIE A 214      37.922  64.925  56.943  1.00  0.00           C0.      0
ATOM   3314  ND1 HIE A 214      39.279  65.163  56.659  1.00  0.00           N0.      0
ATOM   3315  CE1 HIE A 214      39.666  65.845  57.758  1.00  0.00           C0.      0
ATOM   3316  HE1 HIE A 214      40.642  66.280  57.913  1.00  0.00           H0.      0
ATOM   3317  NE2 HIE A 214      38.689  66.014  58.657  1.00  0.00           N0.      0
ATOM   3318  HE2 HIE A 214      38.783  66.357  59.602  1.00  0.00           H0.      0
ATOM   3319  CD2 HIE A 214      37.570  65.441  58.156  1.00  0.00           C0.      0
ATOM   3320  HD2 HIE A 214      36.532  65.453  58.456  1.00  0.00           H0.      0
ATOM   3321  C   HIE A 214      38.494  62.254  55.041  1.00  0.00           C0.      0
ATOM   3322  O   HIE A 214      38.640  62.169  53.874  1.00  0.00           O0.      0
ATOM   3323  N   MET A 215      39.417  61.759  55.866  1.00  0.00           N0.      0
ATOM   3324  H   MET A 215      39.282  62.020  56.833  1.00  0.00           H0.      0
ATOM   3325  CA  MET A 215      40.628  61.086  55.542  1.00  0.00           C0.      0
ATOM   3326  HA  MET A 215      40.471  60.655  54.553  1.00  0.00           H0.      0
ATOM   3327  CB  MET A 215      41.849  61.994  55.407  1.00  0.00           C0.      0
ATOM   3328  HB2 MET A 215      41.954  62.498  56.368  1.00  0.00           H0.      0
ATOM   3329  HB3 MET A 215      42.757  61.409  55.261  1.00  0.00           H0.      0
ATOM   3330  CG  MET A 215      41.658  62.972  54.249  1.00  0.00           C0.      0
ATOM   3331  HG2 MET A 215      40.645  63.367  54.167  1.00  0.00           H0.      0
ATOM   3332  HG3 MET A 215      42.293  63.849  54.378  1.00  0.00           H0.      0
ATOM   3333  SD  MET A 215      41.971  62.138  52.729  1.00  0.00           S0.      0
ATOM   3334  CE  MET A 215      43.736  61.818  52.648  1.00  0.00           C0.      0
ATOM   3335  HE1 MET A 215      44.257  62.773  52.583  1.00  0.00           H0.      0
ATOM   3336  HE2 MET A 215      44.110  61.302  53.532  1.00  0.00           H0.      0
ATOM   3337  HE3 MET A 215      43.921  61.179  51.785  1.00  0.00           H0.      0
ATOM   3338  C   MET A 215      40.818  59.927  56.484  1.00  0.00           C0.      0
ATOM   3339  O   MET A 215      40.377  60.068  57.587  1.00  0.00           O0.      0
ATOM   3340  N   VAL A 216      41.703  58.944  56.202  1.00  0.00           N0.      0
ATOM   3341  H   VAL A 216      41.959  59.030  55.228  1.00  0.00           H0.      0
ATOM   3342  CA  VAL A 216      42.131  57.746  56.992  1.00  0.00           C0.      0
ATOM   3343  HA  VAL A 216      41.943  57.886  58.056  1.00  0.00           H0.      0
ATOM   3344  CB  VAL A 216      41.319  56.497  56.567  1.00  0.00           C0.      0
ATOM   3345  HB  VAL A 216      41.508  56.418  55.496  1.00  0.00           H0.      0
ATOM   3346  CG1 VAL A 216      41.925  55.252  57.182  1.00  0.00           C0.      0
ATOM   3347 HG11 VAL A 216      42.072  55.362  58.257  1.00  0.00           H0.      0
ATOM   3348 HG12 VAL A 216      41.264  54.396  57.048  1.00  0.00           H0.      0
ATOM   3349 HG13 VAL A 216      42.845  54.976  56.666  1.00  0.00           H0.      0
ATOM   3350  CG2 VAL A 216      39.884  56.667  57.043  1.00  0.00           C0.      0
ATOM   3351 HG21 VAL A 216      39.243  55.792  56.927  1.00  0.00           H0.      0
ATOM   3352 HG22 VAL A 216      39.772  56.873  58.108  1.00  0.00           H0.      0
ATOM   3353 HG23 VAL A 216      39.451  57.505  56.498  1.00  0.00           H0.      0
ATOM   3354  C   VAL A 216      43.590  57.558  56.745  1.00  0.00           C0.      0
ATOM   3355  O   VAL A 216      43.922  57.277  55.559  1.00  0.00           O0.      0
ATOM   3356  N   THR A 217      44.399  57.629  57.790  1.00  0.00           N0.      0
ATOM   3357  H   THR A 217      43.871  57.701  58.648  1.00  0.00           H0.      0
ATOM   3358  CA  THR A 217      45.799  57.244  57.826  1.00  0.00           C0.      0
ATOM   3359  HA  THR A 217      46.249  57.589  56.895  1.00  0.00           H0.      0
ATOM   3360  CB  THR A 217      46.525  57.981  58.976  1.00  0.00           C0.      0
ATOM   3361  HB  THR A 217      46.270  57.615  59.970  1.00  0.00           H0.      0
ATOM   3362  CG2 THR A 217      48.016  57.974  58.849  1.00  0.00           C0.      0
ATOM   3363 HG21 THR A 217      48.369  57.106  59.407  1.00  0.00           H0.      0
ATOM   3364 HG22 THR A 217      48.372  57.898  57.822  1.00  0.00           H0.      0
ATOM   3365 HG23 THR A 217      48.501  58.835  59.309  1.00  0.00           H0.      0
ATOM   3366  OG1 THR A 217      46.275  59.316  58.861  1.00  0.00           O0.      0
ATOM   3367  HG1 THR A 217      46.385  59.633  59.760  1.00  0.00           H0.      0
ATOM   3368  C   THR A 217      46.099  55.801  58.047  1.00  0.00           C0.      0
ATOM   3369  O   THR A 217      45.298  55.136  58.704  1.00  0.00           O0.      0
ATOM   3370  N   LEU A 218      47.191  55.253  57.482  1.00  0.00           N0.      0
ATOM   3371  H   LEU A 218      47.766  55.803  56.859  1.00  0.00           H0.      0
ATOM   3372  CA  LEU A 218      47.598  53.857  57.625  1.00  0.00           C0.      0
ATOM   3373  HA  LEU A 218      46.874  53.483  58.349  1.00  0.00           H0.      0
ATOM   3374  CB  LEU A 218      47.165  53.099  56.332  1.00  0.00           C0.      0
ATOM   3375  HB2 LEU A 218      47.856  53.339  55.524  1.00  0.00           H0.      0
ATOM   3376  HB3 LEU A 218      47.461  52.082  56.591  1.00  0.00           H0.      0
ATOM   3377  CG  LEU A 218      45.686  53.108  55.818  1.00  0.00           C0.      0
ATOM   3378  HG  LEU A 218      45.008  52.980  56.662  1.00  0.00           H0.      0
ATOM   3379  CD1 LEU A 218      45.252  54.329  55.060  1.00  0.00           C0.      0
ATOM   3380 HD11 LEU A 218      44.230  54.313  54.683  1.00  0.00           H0.      0
ATOM   3381 HD12 LEU A 218      45.349  55.258  55.623  1.00  0.00           H0.      0
ATOM   3382 HD13 LEU A 218      45.834  54.403  54.142  1.00  0.00           H0.      0
ATOM   3383  CD2 LEU A 218      45.272  51.865  54.997  1.00  0.00           C0.      0
ATOM   3384 HD21 LEU A 218      45.271  50.913  55.526  1.00  0.00           H0.      0
ATOM   3385 HD22 LEU A 218      44.280  51.947  54.553  1.00  0.00           H0.      0
ATOM   3386 HD23 LEU A 218      45.836  51.806  54.066  1.00  0.00           H0.      0
ATOM   3387  C   LEU A 218      49.084  53.680  57.893  1.00  0.00           C0.      0
ATOM   3388  O   LEU A 218      49.930  54.052  57.067  1.00  0.00           O0.      0
ATOM   3389  N   ASP A 219      49.402  53.006  58.963  1.00  0.00           N0.      0
ATOM   3390  H   ASP A 219      48.689  52.594  59.547  1.00  0.00           H0.      0
ATOM   3391  CA  ASP A 219      50.755  53.074  59.483  1.00  0.00           C0.      0
ATOM   3392  HA  ASP A 219      51.397  53.553  58.744  1.00  0.00           H0.      0
ATOM   3393  CB  ASP A 219      50.883  53.688  60.909  1.00  0.00           C0.      0
ATOM   3394  HB2 ASP A 219      49.999  53.398  61.476  1.00  0.00           H0.      0
ATOM   3395  HB3 ASP A 219      51.777  53.358  61.438  1.00  0.00           H0.      0
ATOM   3396  CG  ASP A 219      50.760  55.209  60.751  1.00  0.00           C0.      0
ATOM   3397  OD1 ASP A 219      51.384  55.800  59.867  1.00  0.00           O0.      0
ATOM   3398  OD2 ASP A 219      50.206  55.819  61.686  1.00  0.00           O0.      0
ATOM   3399  C   ASP A 219      51.233  51.664  59.620  1.00  0.00           C0.      0
ATOM   3400  O   ASP A 219      50.717  50.899  60.423  1.00  0.00           O0.      0
ATOM   3401  N   TYR A 220      52.288  51.269  58.872  1.00  0.00           N0.      0
ATOM   3402  H   TYR A 220      52.614  51.937  58.188  1.00  0.00           H0.      0
ATOM   3403  CA  TYR A 220      52.716  49.902  58.815  1.00  0.00           C0.      0
ATOM   3404  HA  TYR A 220      52.012  49.179  59.226  1.00  0.00           H0.      0
ATOM   3405  CB  TYR A 220      52.846  49.477  57.341  1.00  0.00           C0.      0
ATOM   3406  HB2 TYR A 220      53.620  50.091  56.881  1.00  0.00           H0.      0
ATOM   3407  HB3 TYR A 220      53.039  48.409  57.242  1.00  0.00           H0.      0
ATOM   3408  CG  TYR A 220      51.554  49.680  56.509  1.00  0.00           C0.      0
ATOM   3409  CD1 TYR A 220      51.254  50.971  56.050  1.00  0.00           C0.      0
ATOM   3410  HD1 TYR A 220      51.929  51.780  56.285  1.00  0.00           H0.      0
ATOM   3411  CE1 TYR A 220      50.149  51.192  55.200  1.00  0.00           C0.      0
ATOM   3412  HE1 TYR A 220      49.878  52.220  55.012  1.00  0.00           H0.      0
ATOM   3413  CZ  TYR A 220      49.268  50.165  54.852  1.00  0.00           C0.      0
ATOM   3414  OH  TYR A 220      48.033  50.455  54.268  1.00  0.00           O0.      0
ATOM   3415  HH  TYR A 220      47.766  49.708  53.728  1.00  0.00           H0.      0
ATOM   3416  CE2 TYR A 220      49.551  48.859  55.362  1.00  0.00           C0.      0
ATOM   3417  HE2 TYR A 220      48.755  48.129  55.338  1.00  0.00           H0.      0
ATOM   3418  CD2 TYR A 220      50.636  48.594  56.184  1.00  0.00           C0.      0
ATOM   3419  HD2 TYR A 220      50.823  47.599  56.559  1.00  0.00           H0.      0
ATOM   3420  C   TYR A 220      54.127  49.823  59.485  1.00  0.00           C0.      0
ATOM   3421  O   TYR A 220      54.884  50.762  59.494  1.00  0.00           O0.      0
ATOM   3422  N   THR A 221      54.460  48.649  59.980  1.00  0.00           N0.      0
ATOM   3423  H   THR A 221      53.619  48.102  60.099  1.00  0.00           H0.      0
ATOM   3424  CA  THR A 221      55.762  48.222  60.530  1.00  0.00           C0.      0
ATOM   3425  HA  THR A 221      56.520  48.913  60.163  1.00  0.00           H0.      0
ATOM   3426  CB  THR A 221      55.790  48.258  62.057  1.00  0.00           C0.      0
ATOM   3427  HB  THR A 221      55.038  47.530  62.360  1.00  0.00           H0.      0
ATOM   3428  CG2 THR A 221      57.124  47.954  62.721  1.00  0.00           C0.      0
ATOM   3429 HG21 THR A 221      57.013  47.918  63.805  1.00  0.00           H0.      0
ATOM   3430 HG22 THR A 221      57.593  47.052  62.328  1.00  0.00           H0.      0
ATOM   3431 HG23 THR A 221      57.801  48.791  62.550  1.00  0.00           H0.      0
ATOM   3432  OG1 THR A 221      55.412  49.589  62.580  1.00  0.00           O0.      0
ATOM   3433  HG1 THR A 221      54.519  49.789  62.288  1.00  0.00           H0.      0
ATOM   3434  C   THR A 221      56.033  46.862  59.945  1.00  0.00           C0.      0
ATOM   3435  O   THR A 221      55.107  46.030  59.819  1.00  0.00           O0.      0
ATOM   3436  N   VAL A 222      57.288  46.586  59.621  1.00  0.00           N0.      0
ATOM   3437  H   VAL A 222      57.944  47.288  59.930  1.00  0.00           H0.      0
ATOM   3438  CA  VAL A 222      57.711  45.401  58.879  1.00  0.00           C0.      0
ATOM   3439  HA  VAL A 222      57.067  44.555  59.116  1.00  0.00           H0.      0
ATOM   3440  CB  VAL A 222      57.669  45.653  57.358  1.00  0.00           C0.      0
ATOM   3441  HB  VAL A 222      58.322  46.510  57.191  1.00  0.00           H0.      0
ATOM   3442  CG1 VAL A 222      58.157  44.397  56.637  1.00  0.00           C0.      0
ATOM   3443 HG11 VAL A 222      57.810  43.483  57.120  1.00  0.00           H0.      0
ATOM   3444 HG12 VAL A 222      57.818  44.334  55.603  1.00  0.00           H0.      0
ATOM   3445 HG13 VAL A 222      59.245  44.382  56.573  1.00  0.00           H0.      0
ATOM   3446  CG2 VAL A 222      56.305  46.082  56.727  1.00  0.00           C0.      0
ATOM   3447 HG21 VAL A 222      56.118  47.151  56.830  1.00  0.00           H0.      0
ATOM   3448 HG22 VAL A 222      56.121  45.871  55.673  1.00  0.00           H0.      0
ATOM   3449 HG23 VAL A 222      55.468  45.562  57.193  1.00  0.00           H0.      0
ATOM   3450  C   VAL A 222      59.142  45.040  59.398  1.00  0.00           C0.      0
ATOM   3451  O   VAL A 222      60.071  45.872  59.265  1.00  0.00           O0.      0
ATOM   3452  N   GLN A 223      59.358  43.882  60.031  1.00  0.00           N0.      0
ATOM   3453  H   GLN A 223      58.567  43.254  60.035  1.00  0.00           H0.      0
ATOM   3454  CA  GLN A 223      60.771  43.359  60.151  1.00  0.00           C0.      0
ATOM   3455  HA  GLN A 223      61.336  44.038  60.790  1.00  0.00           H0.      0
ATOM   3456  CB  GLN A 223      60.755  42.044  60.917  1.00  0.00           C0.      0
ATOM   3457  HB2 GLN A 223      60.236  41.295  60.317  1.00  0.00           H0.      0
ATOM   3458  HB3 GLN A 223      61.810  41.785  60.833  1.00  0.00           H0.      0
ATOM   3459  CG  GLN A 223      60.329  42.141  62.417  1.00  0.00           C0.      0
ATOM   3460  HG2 GLN A 223      61.031  42.821  62.902  1.00  0.00           H0.      0
ATOM   3461  HG3 GLN A 223      59.285  42.453  62.406  1.00  0.00           H0.      0
ATOM   3462  CD  GLN A 223      60.448  40.859  63.211  1.00  0.00           C0.      0
ATOM   3463  OE1 GLN A 223      60.503  39.746  62.591  1.00  0.00           O0.      0
ATOM   3464  NE2 GLN A 223      60.435  40.890  64.534  1.00  0.00           N0.      0
ATOM   3465 HE21 GLN A 223      60.359  40.010  65.024  1.00  0.00           H0.      0
ATOM   3466 HE22 GLN A 223      60.343  41.794  64.974  1.00  0.00           H0.      0
ATOM   3467  C   GLN A 223      61.483  43.200  58.748  1.00  0.00           C0.      0
ATOM   3468  O   GLN A 223      61.001  42.530  57.846  1.00  0.00           O0.      0
ATOM   3469  N   VAL A 224      62.709  43.732  58.709  1.00  0.00           N0.      0
ATOM   3470  H   VAL A 224      63.136  44.252  59.462  1.00  0.00           H0.      0
ATOM   3471  CA  VAL A 224      63.588  43.518  57.552  1.00  0.00           C0.      0
ATOM   3472  HA  VAL A 224      62.980  43.210  56.701  1.00  0.00           H0.      0
ATOM   3473  CB  VAL A 224      64.276  44.829  57.247  1.00  0.00           C0.      0
ATOM   3474  HB  VAL A 224      64.612  45.256  58.193  1.00  0.00           H0.      0
ATOM   3475  CG1 VAL A 224      65.522  44.731  56.329  1.00  0.00           C0.      0
ATOM   3476 HG11 VAL A 224      65.795  45.641  55.795  1.00  0.00           H0.      0
ATOM   3477 HG12 VAL A 224      66.370  44.428  56.942  1.00  0.00           H0.      0
ATOM   3478 HG13 VAL A 224      65.323  43.914  55.634  1.00  0.00           H0.      0
ATOM   3479  CG2 VAL A 224      63.324  45.827  56.616  1.00  0.00           C0.      0
ATOM   3480 HG21 VAL A 224      62.558  45.924  57.386  1.00  0.00           H0.      0
ATOM   3481 HG22 VAL A 224      63.793  46.805  56.514  1.00  0.00           H0.      0
ATOM   3482 HG23 VAL A 224      62.760  45.485  55.747  1.00  0.00           H0.      0
ATOM   3483  C   VAL A 224      64.576  42.380  57.828  1.00  0.00           C0.      0
ATOM   3484  O   VAL A 224      65.063  42.266  58.968  1.00  0.00           O0.      0
ATOM   3485  N   PRO A 225      64.843  41.472  56.875  1.00  0.00           N0.      0
ATOM   3486  CD  PRO A 225      63.968  41.190  55.721  1.00  0.00           C0.      0
ATOM   3487  HD2 PRO A 225      64.426  41.556  54.802  1.00  0.00           H0.      0
ATOM   3488  HD3 PRO A 225      63.001  41.691  55.782  1.00  0.00           H0.      0
ATOM   3489  CG  PRO A 225      63.765  39.668  55.808  1.00  0.00           C0.      0
ATOM   3490  HG2 PRO A 225      63.300  39.243  54.919  1.00  0.00           H0.      0
ATOM   3491  HG3 PRO A 225      63.177  39.389  56.681  1.00  0.00           H0.      0
ATOM   3492  CB  PRO A 225      65.203  39.134  56.104  1.00  0.00           C0.      0
ATOM   3493  HB2 PRO A 225      65.816  39.058  55.206  1.00  0.00           H0.      0
ATOM   3494  HB3 PRO A 225      64.991  38.153  56.529  1.00  0.00           H0.      0
ATOM   3495  CA  PRO A 225      65.693  40.246  57.062  1.00  0.00           C0.      0
ATOM   3496  HA  PRO A 225      65.515  39.897  58.080  1.00  0.00           H0.      0
ATOM   3497  C   PRO A 225      67.146  40.576  56.745  1.00  0.00           C0.      0
ATOM   3498  O   PRO A 225      67.381  41.331  55.818  1.00  0.00           O0.      0
ATOM   3499  N   GLY A 226      68.076  40.044  57.574  1.00  0.00           N0.      0
ATOM   3500  H   GLY A 226      67.824  39.339  58.251  1.00  0.00           H0.      0
ATOM   3501  CA  GLY A 226      69.467  40.369  57.405  1.00  0.00           C0.      0
ATOM   3502  HA2 GLY A 226      69.848  39.921  56.488  1.00  0.00           H0.      0
ATOM   3503  HA3 GLY A 226      69.521  41.449  57.264  1.00  0.00           H0.      0
ATOM   3504  C   GLY A 226      70.384  39.914  58.525  1.00  0.00           C0.      0
ATOM   3505  O   GLY A 226      70.097  38.958  59.252  1.00  0.00           O0.      0
ATOM   3506  N   ALA A 227      71.528  40.608  58.704  1.00  0.00           N0.      0
ATOM   3507  H   ALA A 227      71.754  41.454  58.202  1.00  0.00           H0.      0
ATOM   3508  CA  ALA A 227      72.470  40.203  59.757  1.00  0.00           C0.      0
ATOM   3509  HA  ALA A 227      72.899  39.235  59.502  1.00  0.00           H0.      0
ATOM   3510  CB  ALA A 227      73.654  41.221  59.716  1.00  0.00           C0.      0
ATOM   3511  HB1 ALA A 227      73.355  42.199  60.094  1.00  0.00           H0.      0
ATOM   3512  HB2 ALA A 227      74.404  40.891  60.435  1.00  0.00           H0.      0
ATOM   3513  HB3 ALA A 227      74.063  41.195  58.706  1.00  0.00           H0.      0
ATOM   3514  C   ALA A 227      71.855  40.189  61.139  1.00  0.00           C0.      0
ATOM   3515  O   ALA A 227      70.969  40.969  61.407  1.00  0.00           O0.      0
ATOM   3516  N   GLY A 228      72.385  39.370  62.056  1.00  0.00           N0.      0
ATOM   3517  H   GLY A 228      73.183  38.829  61.754  1.00  0.00           H0.      0
ATOM   3518  CA  GLY A 228      71.785  39.221  63.400  1.00  0.00           C0.      0
ATOM   3519  HA2 GLY A 228      70.700  39.135  63.340  1.00  0.00           H0.      0
ATOM   3520  HA3 GLY A 228      72.156  38.361  63.957  1.00  0.00           H0.      0
ATOM   3521  C   GLY A 228      72.213  40.402  64.271  1.00  0.00           C0.      0
ATOM   3522  O   GLY A 228      73.274  40.981  63.986  1.00  0.00           O0.      0
ATOM   3523  N   ARG A 229      71.440  40.861  65.287  1.00  0.00           N0.      0
ATOM   3524  H   ARG A 229      70.814  40.177  65.688  1.00  0.00           H0.      0
ATOM   3525  CA  ARG A 229      71.743  41.987  66.184  1.00  0.00           C0.      0
ATOM   3526  HA  ARG A 229      72.818  42.168  66.165  1.00  0.00           H0.      0
ATOM   3527  CB  ARG A 229      71.094  43.342  65.697  1.00  0.00           C0.      0
ATOM   3528  HB2 ARG A 229      71.536  44.109  66.334  1.00  0.00           H0.      0
ATOM   3529  HB3 ARG A 229      71.487  43.387  64.681  1.00  0.00           H0.      0
ATOM   3530  CG  ARG A 229      69.605  43.426  65.825  1.00  0.00           C0.      0
ATOM   3531  HG2 ARG A 229      69.099  42.506  65.530  1.00  0.00           H0.      0
ATOM   3532  HG3 ARG A 229      69.384  43.627  66.873  1.00  0.00           H0.      0
ATOM   3533  CD  ARG A 229      69.069  44.614  64.994  1.00  0.00           C0.      0
ATOM   3534  HD2 ARG A 229      69.207  44.387  63.937  1.00  0.00           H0.      0
ATOM   3535  HD3 ARG A 229      68.003  44.718  65.196  1.00  0.00           H0.      0
ATOM   3536  NE  ARG A 229      69.739  45.846  65.295  1.00  0.00           N0.      0
ATOM   3537  HE  ARG A 229      70.448  46.268  64.711  1.00  0.00           H0.      0
ATOM   3538  CZ  ARG A 229      69.609  46.574  66.396  1.00  0.00           C0.      0
ATOM   3539  NH1 ARG A 229      68.739  46.245  67.271  1.00  0.00           N0.      0
ATOM   3540 HH11 ARG A 229      68.173  45.416  67.155  1.00  0.00           H0.      0
ATOM   3541 HH12 ARG A 229      68.772  46.771  68.132  1.00  0.00           H0.      0
ATOM   3542  NH2 ARG A 229      70.331  47.583  66.754  1.00  0.00           N0.      0
ATOM   3543 HH21 ARG A 229      71.148  47.782  66.195  1.00  0.00           H0.      0
ATOM   3544 HH22 ARG A 229      70.193  48.021  67.654  1.00  0.00           H0.      0
ATOM   3545  C   ARG A 229      71.523  41.736  67.655  1.00  0.00           C0.      0
ATOM   3546  O   ARG A 229      70.626  41.000  68.082  1.00  0.00           O0.      0
ATOM   3547  N   ASP A 230      72.345  42.408  68.479  1.00  0.00           N0.      0
ATOM   3548  H   ASP A 230      73.068  43.009  68.108  1.00  0.00           H0.      0
ATOM   3549  CA  ASP A 230      72.064  42.713  69.860  1.00  0.00           C0.      0
ATOM   3550  HA  ASP A 230      71.981  41.736  70.335  1.00  0.00           H0.      0
ATOM   3551  CB  ASP A 230      73.313  43.462  70.420  1.00  0.00           C0.      0
ATOM   3552  HB2 ASP A 230      73.371  44.444  69.950  1.00  0.00           H0.      0
ATOM   3553  HB3 ASP A 230      73.282  43.523  71.507  1.00  0.00           H0.      0
ATOM   3554  CG  ASP A 230      74.668  42.779  70.089  1.00  0.00           C0.      0
ATOM   3555  OD1 ASP A 230      75.184  41.963  70.872  1.00  0.00           O0.      0
ATOM   3556  OD2 ASP A 230      75.300  43.055  69.027  1.00  0.00           O0.      0
ATOM   3557  C   ASP A 230      70.849  43.596  69.997  1.00  0.00           C0.      0
ATOM   3558  O   ASP A 230      70.593  44.454  69.137  1.00  0.00           O0.      0
ATOM   3559  N   GLY A 231      70.093  43.367  71.039  1.00  0.00           N0.      0
ATOM   3560  H   GLY A 231      70.286  42.552  71.603  1.00  0.00           H0.      0
ATOM   3561  CA  GLY A 231      68.867  44.171  71.358  1.00  0.00           C0.      0
ATOM   3562  HA2 GLY A 231      68.790  44.281  72.440  1.00  0.00           H0.      0
ATOM   3563  HA3 GLY A 231      69.132  45.091  70.837  1.00  0.00           H0.      0
ATOM   3564  C   GLY A 231      67.607  43.546  70.729  1.00  0.00           C0.      0
ATOM   3565  O   GLY A 231      67.484  42.346  70.683  1.00  0.00           O0.      0
ATOM   3566  N   ALA A 232      66.751  44.364  70.134  1.00  0.00           N0.      0
ATOM   3567  H   ALA A 232      66.835  45.367  70.220  1.00  0.00           H0.      0
ATOM   3568  CA  ALA A 232      65.566  44.017  69.376  1.00  0.00           C0.      0
ATOM   3569  HA  ALA A 232      65.006  43.279  69.950  1.00  0.00           H0.      0
ATOM   3570  CB  ALA A 232      64.722  45.279  69.321  1.00  0.00           C0.      0
ATOM   3571  HB1 ALA A 232      65.230  46.214  69.087  1.00  0.00           H0.      0
ATOM   3572  HB2 ALA A 232      64.034  45.049  68.507  1.00  0.00           H0.      0
ATOM   3573  HB3 ALA A 232      64.172  45.365  70.258  1.00  0.00           H0.      0
ATOM   3574  C   ALA A 232      65.870  43.623  67.887  1.00  0.00           C0.      0
ATOM   3575  O   ALA A 232      66.816  44.075  67.309  1.00  0.00           O0.      0
ATOM   3576  N   PRO A 233      64.929  42.883  67.196  1.00  0.00           N0.      0
ATOM   3577  CD  PRO A 233      63.725  42.222  67.680  1.00  0.00           C0.      0
ATOM   3578  HD2 PRO A 233      62.925  42.961  67.722  1.00  0.00           H0.      0
ATOM   3579  HD3 PRO A 233      63.806  41.816  68.689  1.00  0.00           H0.      0
ATOM   3580  CG  PRO A 233      63.578  41.070  66.687  1.00  0.00           C0.      0
ATOM   3581  HG2 PRO A 233      62.638  40.519  66.669  1.00  0.00           H0.      0
ATOM   3582  HG3 PRO A 233      64.424  40.387  66.758  1.00  0.00           H0.      0
ATOM   3583  CB  PRO A 233      63.780  41.731  65.397  1.00  0.00           C0.      0
ATOM   3584  HB2 PRO A 233      62.993  42.418  65.086  1.00  0.00           H0.      0
ATOM   3585  HB3 PRO A 233      64.114  41.045  64.618  1.00  0.00           H0.      0
ATOM   3586  CA  PRO A 233      65.005  42.599  65.795  1.00  0.00           C0.      0
ATOM   3587  HA  PRO A 233      65.910  42.041  65.553  1.00  0.00           H0.      0
ATOM   3588  C   PRO A 233      64.898  43.932  65.049  1.00  0.00           C0.      0
ATOM   3589  O   PRO A 233      64.443  44.937  65.496  1.00  0.00           O0.      0
ATOM   3590  N   GLY A 234      65.407  43.940  63.778  1.00  0.00           N0.      0
ATOM   3591  H   GLY A 234      65.927  43.143  63.439  1.00  0.00           H0.      0
ATOM   3592  CA  GLY A 234      65.437  45.116  62.896  1.00  0.00           C0.      0
ATOM   3593  HA2 GLY A 234      65.470  46.025  63.496  1.00  0.00           H0.      0
ATOM   3594  HA3 GLY A 234      66.281  45.001  62.216  1.00  0.00           H0.      0
ATOM   3595  C   GLY A 234      64.215  45.215  61.950  1.00  0.00           C0.      0
ATOM   3596  O   GLY A 234      63.585  44.211  61.689  1.00  0.00           O0.      0
ATOM   3597  N   PHE A 235      63.982  46.358  61.290  1.00  0.00           N0.      0
ATOM   3598  H   PHE A 235      64.630  47.132  61.307  1.00  0.00           H0.      0
ATOM   3599  CA  PHE A 235      62.621  46.758  60.977  1.00  0.00           C0.      0
ATOM   3600  HA  PHE A 235      62.215  45.891  60.454  1.00  0.00           H0.      0
ATOM   3601  CB  PHE A 235      61.837  47.135  62.310  1.00  0.00           C0.      0
ATOM   3602  HB2 PHE A 235      60.759  47.015  62.202  1.00  0.00           H0.      0
ATOM   3603  HB3 PHE A 235      62.066  46.496  63.163  1.00  0.00           H0.      0
ATOM   3604  CG  PHE A 235      62.090  48.584  62.805  1.00  0.00           C0.      0
ATOM   3605  CD1 PHE A 235      61.203  49.619  62.498  1.00  0.00           C0.      0
ATOM   3606  HD1 PHE A 235      60.299  49.348  61.974  1.00  0.00           H0.      0
ATOM   3607  CE1 PHE A 235      61.467  50.924  62.939  1.00  0.00           C0.      0
ATOM   3608  HE1 PHE A 235      60.803  51.734  62.675  1.00  0.00           H0.      0
ATOM   3609  CZ  PHE A 235      62.666  51.230  63.720  1.00  0.00           C0.      0
ATOM   3610  HZ  PHE A 235      62.917  52.192  64.141  1.00  0.00           H0.      0
ATOM   3611  CE2 PHE A 235      63.498  50.150  64.083  1.00  0.00           C0.      0
ATOM   3612  HE2 PHE A 235      64.378  50.404  64.654  1.00  0.00           H0.      0
ATOM   3613  CD2 PHE A 235      63.158  48.842  63.669  1.00  0.00           C0.      0
ATOM   3614  HD2 PHE A 235      63.789  47.994  63.889  1.00  0.00           H0.      0
ATOM   3615  C   PHE A 235      62.718  47.962  60.104  1.00  0.00           C0.      0
ATOM   3616  O   PHE A 235      63.770  48.643  60.056  1.00  0.00           O0.      0
ATOM   3617  N   SER A 236      61.576  48.283  59.426  1.00  0.00           N0.      0
ATOM   3618  H   SER A 236      60.801  47.649  59.555  1.00  0.00           H0.      0
ATOM   3619  CA  SER A 236      61.188  49.560  58.608  1.00  0.00           C0.      0
ATOM   3620  HA  SER A 236      61.850  50.381  58.881  1.00  0.00           H0.      0
ATOM   3621  CB  SER A 236      61.472  49.412  57.126  1.00  0.00           C0.      0
ATOM   3622  HB2 SER A 236      61.428  48.332  56.987  1.00  0.00           H0.      0
ATOM   3623  HB3 SER A 236      60.676  49.858  56.528  1.00  0.00           H0.      0
ATOM   3624  OG  SER A 236      62.790  49.818  56.807  1.00  0.00           O0.      0
ATOM   3625  HG  SER A 236      63.227  50.256  57.540  1.00  0.00           H0.      0
ATOM   3626  C   SER A 236      59.735  49.901  58.729  1.00  0.00           C0.      0
ATOM   3627  O   SER A 236      58.800  49.063  58.709  1.00  0.00           O0.      0
ATOM   3628  N   LYS A 237      59.472  51.203  58.756  1.00  0.00           N0.      0
ATOM   3629  H   LYS A 237      60.303  51.740  58.956  1.00  0.00           H0.      0
ATOM   3630  CA  LYS A 237      58.128  51.783  58.992  1.00  0.00           C0.      0
ATOM   3631  HA  LYS A 237      57.388  50.989  59.097  1.00  0.00           H0.      0
ATOM   3632  CB  LYS A 237      58.014  52.614  60.233  1.00  0.00           C0.      0
ATOM   3633  HB2 LYS A 237      58.907  53.226  60.357  1.00  0.00           H0.      0
ATOM   3634  HB3 LYS A 237      57.298  53.412  60.038  1.00  0.00           H0.      0
ATOM   3635  CG  LYS A 237      57.682  51.893  61.571  1.00  0.00           C0.      0
ATOM   3636  HG2 LYS A 237      56.766  51.323  61.417  1.00  0.00           H0.      0
ATOM   3637  HG3 LYS A 237      58.532  51.254  61.810  1.00  0.00           H0.      0
ATOM   3638  CD  LYS A 237      57.481  52.979  62.645  1.00  0.00           C0.      0
ATOM   3639  HD2 LYS A 237      58.447  53.449  62.827  1.00  0.00           H0.      0
ATOM   3640  HD3 LYS A 237      56.707  53.661  62.294  1.00  0.00           H0.      0
ATOM   3641  CE  LYS A 237      56.895  52.274  63.783  1.00  0.00           C0.      0
ATOM   3642  HE2 LYS A 237      56.023  51.775  63.359  1.00  0.00           H0.      0
ATOM   3643  HE3 LYS A 237      57.598  51.540  64.174  1.00  0.00           H0.      0
ATOM   3644  NZ  LYS A 237      56.573  53.148  64.899  1.00  0.00           N0.      0
ATOM   3645  HZ1 LYS A 237      56.069  53.964  64.584  1.00  0.00           H0.      0
ATOM   3646  HZ2 LYS A 237      56.042  52.625  65.581  1.00  0.00           H0.      0
ATOM   3647  HZ3 LYS A 237      57.397  53.449  65.398  1.00  0.00           H0.      0
ATOM   3648  C   LYS A 237      57.659  52.618  57.800  1.00  0.00           C0.      0
ATOM   3649  O   LYS A 237      58.453  53.399  57.252  1.00  0.00           O0.      0
ATOM   3650  N   PHE A 238      56.361  52.655  57.584  1.00  0.00           N0.      0
ATOM   3651  H   PHE A 238      55.677  52.182  58.157  1.00  0.00           H0.      0
ATOM   3652  CA  PHE A 238      55.825  53.521  56.461  1.00  0.00           C0.      0
ATOM   3653  HA  PHE A 238      56.343  54.477  56.388  1.00  0.00           H0.      0
ATOM   3654  CB  PHE A 238      56.079  52.904  55.128  1.00  0.00           C0.      0
ATOM   3655  HB2 PHE A 238      55.887  53.667  54.373  1.00  0.00           H0.      0
ATOM   3656  HB3 PHE A 238      57.155  52.883  54.951  1.00  0.00           H0.      0
ATOM   3657  CG  PHE A 238      55.421  51.649  54.609  1.00  0.00           C0.      0
ATOM   3658  CD1 PHE A 238      56.172  50.486  54.623  1.00  0.00           C0.      0
ATOM   3659  HD1 PHE A 238      57.206  50.552  54.929  1.00  0.00           H0.      0
ATOM   3660  CE1 PHE A 238      55.596  49.267  54.190  1.00  0.00           C0.      0
ATOM   3661  HE1 PHE A 238      56.206  48.376  54.227  1.00  0.00           H0.      0
ATOM   3662  CZ  PHE A 238      54.252  49.268  53.696  1.00  0.00           C0.      0
ATOM   3663  HZ  PHE A 238      53.871  48.356  53.261  1.00  0.00           H0.      0
ATOM   3664  CE2 PHE A 238      53.477  50.435  53.597  1.00  0.00           C0.      0
ATOM   3665  HE2 PHE A 238      52.538  50.457  53.063  1.00  0.00           H0.      0
ATOM   3666  CD2 PHE A 238      54.128  51.648  54.009  1.00  0.00           C0.      0
ATOM   3667  HD2 PHE A 238      53.617  52.588  53.870  1.00  0.00           H0.      0
ATOM   3668  C   PHE A 238      54.399  53.833  56.585  1.00  0.00           C0.      0
ATOM   3669  O   PHE A 238      53.691  53.194  57.361  1.00  0.00           O0.      0
ATOM   3670  N   ARG A 239      53.911  54.885  55.873  1.00  0.00           N0.      0
ATOM   3671  H   ARG A 239      54.604  55.322  55.283  1.00  0.00           H0.      0
ATOM   3672  CA  ARG A 239      52.635  55.508  55.888  1.00  0.00           C0.      0
ATOM   3673  HA  ARG A 239      52.051  55.017  56.666  1.00  0.00           H0.      0
ATOM   3674  CB  ARG A 239      52.759  56.949  56.434  1.00  0.00           C0.      0
ATOM   3675  HB2 ARG A 239      53.210  56.864  57.423  1.00  0.00           H0.      0
ATOM   3676  HB3 ARG A 239      53.579  57.459  55.929  1.00  0.00           H0.      0
ATOM   3677  CG  ARG A 239      51.495  57.733  56.471  1.00  0.00           C0.      0
ATOM   3678  HG2 ARG A 239      51.214  58.018  55.457  1.00  0.00           H0.      0
ATOM   3679  HG3 ARG A 239      50.673  57.088  56.782  1.00  0.00           H0.      0
ATOM   3680  CD  ARG A 239      51.460  58.859  57.468  1.00  0.00           C0.      0
ATOM   3681  HD2 ARG A 239      52.395  59.417  57.517  1.00  0.00           H0.      0
ATOM   3682  HD3 ARG A 239      50.847  59.727  57.222  1.00  0.00           H0.      0
ATOM   3683  NE  ARG A 239      51.168  58.374  58.805  1.00  0.00           N0.      0
ATOM   3684  HE  ARG A 239      51.310  57.382  58.932  1.00  0.00           H0.      0
ATOM   3685  CZ  ARG A 239      51.095  59.098  59.925  1.00  0.00           C0.      0
ATOM   3686  NH1 ARG A 239      51.067  60.375  59.855  1.00  0.00           N0.      0
ATOM   3687 HH11 ARG A 239      51.396  60.950  59.092  1.00  0.00           H0.      0
ATOM   3688 HH12 ARG A 239      50.717  60.892  60.649  1.00  0.00           H0.      0
ATOM   3689  NH2 ARG A 239      50.982  58.533  61.090  1.00  0.00           N0.      0
ATOM   3690 HH21 ARG A 239      50.770  57.556  61.230  1.00  0.00           H0.      0
ATOM   3691 HH22 ARG A 239      51.301  59.104  61.860  1.00  0.00           H0.      0
ATOM   3692  C   ARG A 239      51.877  55.448  54.518  1.00  0.00           C0.      0
ATOM   3693  O   ARG A 239      52.478  55.837  53.485  1.00  0.00           O0.      0
ATOM   3694  N   LEU A 240      50.549  55.173  54.562  1.00  0.00           N0.      0
ATOM   3695  H   LEU A 240      50.123  54.854  55.420  1.00  0.00           H0.      0
ATOM   3696  CA  LEU A 240      49.598  55.525  53.420  1.00  0.00           C0.      0
ATOM   3697  HA  LEU A 240      50.069  56.149  52.661  1.00  0.00           H0.      0
ATOM   3698  CB  LEU A 240      49.095  54.279  52.653  1.00  0.00           C0.      0
ATOM   3699  HB2 LEU A 240      48.544  53.678  53.376  1.00  0.00           H0.      0
ATOM   3700  HB3 LEU A 240      48.352  54.623  51.932  1.00  0.00           H0.      0
ATOM   3701  CG  LEU A 240      50.182  53.590  51.779  1.00  0.00           C0.      0
ATOM   3702  HG  LEU A 240      51.109  53.468  52.339  1.00  0.00           H0.      0
ATOM   3703  CD1 LEU A 240      49.657  52.284  51.286  1.00  0.00           C0.      0
ATOM   3704 HD11 LEU A 240      48.645  52.474  50.927  1.00  0.00           H0.      0
ATOM   3705 HD12 LEU A 240      50.350  51.770  50.621  1.00  0.00           H0.      0
ATOM   3706 HD13 LEU A 240      49.460  51.563  52.080  1.00  0.00           H0.      0
ATOM   3707  CD2 LEU A 240      50.389  54.432  50.568  1.00  0.00           C0.      0
ATOM   3708 HD21 LEU A 240      51.112  53.912  49.940  1.00  0.00           H0.      0
ATOM   3709 HD22 LEU A 240      49.489  54.552  49.964  1.00  0.00           H0.      0
ATOM   3710 HD23 LEU A 240      50.900  55.359  50.826  1.00  0.00           H0.      0
ATOM   3711  C   LEU A 240      48.372  56.375  53.927  1.00  0.00           C0.      0
ATOM   3712  O   LEU A 240      48.152  56.304  55.132  1.00  0.00           O0.      0
ATOM   3713  N   SER A 241      47.594  57.059  53.126  1.00  0.00           N0.      0
ATOM   3714  H   SER A 241      47.947  57.207  52.191  1.00  0.00           H0.      0
ATOM   3715  CA  SER A 241      46.473  57.855  53.665  1.00  0.00           C0.      0
ATOM   3716  HA  SER A 241      45.971  57.314  54.467  1.00  0.00           H0.      0
ATOM   3717  CB  SER A 241      47.022  59.154  54.339  1.00  0.00           C0.      0
ATOM   3718  HB2 SER A 241      47.441  58.937  55.322  1.00  0.00           H0.      0
ATOM   3719  HB3 SER A 241      47.855  59.501  53.727  1.00  0.00           H0.      0
ATOM   3720  OG  SER A 241      46.033  60.209  54.444  1.00  0.00           O0.      0
ATOM   3721  HG  SER A 241      46.485  61.002  54.148  1.00  0.00           H0.      0
ATOM   3722  C   SER A 241      45.518  58.172  52.548  1.00  0.00           C0.      0
ATOM   3723  O   SER A 241      45.936  58.613  51.469  1.00  0.00           O0.      0
ATOM   3724  N   TYR A 242      44.248  57.905  52.752  1.00  0.00           N0.      0
ATOM   3725  H   TYR A 242      44.012  57.459  53.627  1.00  0.00           H0.      0
ATOM   3726  CA  TYR A 242      43.184  58.126  51.740  1.00  0.00           C0.      0
ATOM   3727  HA  TYR A 242      43.608  58.725  50.934  1.00  0.00           H0.      0
ATOM   3728  CB  TYR A 242      42.805  56.718  51.218  1.00  0.00           C0.      0
ATOM   3729  HB2 TYR A 242      42.186  56.218  51.963  1.00  0.00           H0.      0
ATOM   3730  HB3 TYR A 242      42.099  56.806  50.392  1.00  0.00           H0.      0
ATOM   3731  CG  TYR A 242      43.865  55.711  50.826  1.00  0.00           C0.      0
ATOM   3732  CD1 TYR A 242      44.706  56.120  49.722  1.00  0.00           C0.      0
ATOM   3733  HD1 TYR A 242      44.573  57.134  49.373  1.00  0.00           H0.      0
ATOM   3734  CE1 TYR A 242      45.732  55.222  49.261  1.00  0.00           C0.      0
ATOM   3735  HE1 TYR A 242      46.423  55.605  48.525  1.00  0.00           H0.      0
ATOM   3736  CZ  TYR A 242      45.851  53.929  49.853  1.00  0.00           C0.      0
ATOM   3737  OH  TYR A 242      46.749  53.018  49.321  1.00  0.00           O0.      0
ATOM   3738  HH  TYR A 242      47.153  53.235  48.478  1.00  0.00           H0.      0
ATOM   3739  CE2 TYR A 242      45.033  53.547  51.005  1.00  0.00           C0.      0
ATOM   3740  HE2 TYR A 242      45.235  52.596  51.475  1.00  0.00           H0.      0
ATOM   3741  CD2 TYR A 242      44.105  54.523  51.480  1.00  0.00           C0.      0
ATOM   3742  HD2 TYR A 242      43.415  54.255  52.266  1.00  0.00           H0.      0
ATOM   3743  C   TYR A 242      41.849  58.754  52.214  1.00  0.00           C0.      0
ATOM   3744  O   TYR A 242      41.539  58.728  53.398  1.00  0.00           O0.      0
ATOM   3745  N   TYR A 243      41.018  59.094  51.268  1.00  0.00           N0.      0
ATOM   3746  H   TYR A 243      41.300  59.062  50.299  1.00  0.00           H0.      0
ATOM   3747  CA  TYR A 243      39.535  59.226  51.556  1.00  0.00           C0.      0
ATOM   3748  HA  TYR A 243      39.365  59.957  52.347  1.00  0.00           H0.      0
ATOM   3749  CB  TYR A 243      38.882  59.744  50.291  1.00  0.00           C0.      0
ATOM   3750  HB2 TYR A 243      39.232  60.772  50.197  1.00  0.00           H0.      0
ATOM   3751  HB3 TYR A 243      39.205  59.148  49.438  1.00  0.00           H0.      0
ATOM   3752  CG  TYR A 243      37.361  59.829  50.375  1.00  0.00           C0.      0
ATOM   3753  CD1 TYR A 243      36.757  60.921  51.076  1.00  0.00           C0.      0
ATOM   3754  HD1 TYR A 243      37.294  61.720  51.565  1.00  0.00           H0.      0
ATOM   3755  CE1 TYR A 243      35.410  61.045  51.151  1.00  0.00           C0.      0
ATOM   3756  HE1 TYR A 243      35.004  61.857  51.735  1.00  0.00           H0.      0
ATOM   3757  CZ  TYR A 243      34.527  60.161  50.498  1.00  0.00           C0.      0
ATOM   3758  OH  TYR A 243      33.206  60.294  50.345  1.00  0.00           O0.      0
ATOM   3759  HH  TYR A 243      32.839  60.728  51.118  1.00  0.00           H0.      0
ATOM   3760  CE2 TYR A 243      35.093  59.038  49.878  1.00  0.00           C0.      0
ATOM   3761  HE2 TYR A 243      34.369  58.418  49.370  1.00  0.00           H0.      0
ATOM   3762  CD2 TYR A 243      36.517  58.836  49.822  1.00  0.00           C0.      0
ATOM   3763  HD2 TYR A 243      36.845  57.950  49.298  1.00  0.00           H0.      0
ATOM   3764  C   TYR A 243      38.977  57.777  51.957  1.00  0.00           C0.      0
ATOM   3765  O   TYR A 243      39.322  56.764  51.311  1.00  0.00           O0.      0
ATOM   3766  N   PRO A 244      38.104  57.596  52.963  1.00  0.00           N0.      0
ATOM   3767  CD  PRO A 244      37.730  58.551  53.962  1.00  0.00           C0.      0
ATOM   3768  HD2 PRO A 244      37.360  59.470  53.507  1.00  0.00           H0.      0
ATOM   3769  HD3 PRO A 244      38.626  58.759  54.547  1.00  0.00           H0.      0
ATOM   3770  CG  PRO A 244      36.812  57.804  54.913  1.00  0.00           C0.      0
ATOM   3771  HG2 PRO A 244      35.854  58.197  54.571  1.00  0.00           H0.      0
ATOM   3772  HG3 PRO A 244      36.918  58.078  55.963  1.00  0.00           H0.      0
ATOM   3773  CB  PRO A 244      36.962  56.347  54.648  1.00  0.00           C0.      0
ATOM   3774  HB2 PRO A 244      36.100  55.710  54.843  1.00  0.00           H0.      0
ATOM   3775  HB3 PRO A 244      37.872  55.992  55.132  1.00  0.00           H0.      0
ATOM   3776  CA  PRO A 244      37.350  56.366  53.184  1.00  0.00           C0.      0
ATOM   3777  HA  PRO A 244      37.946  55.464  53.041  1.00  0.00           H0.      0
ATOM   3778  C   PRO A 244      36.138  56.302  52.233  1.00  0.00           C0.      0
ATOM   3779  O   PRO A 244      35.179  57.026  52.399  1.00  0.00           O0.      0
ATOM   3780  N   HIE A 245      36.236  55.400  51.296  1.00  0.00           N0.      0
ATOM   3781  H   HIE A 245      37.119  54.948  51.105  1.00  0.00           H0.      0
ATOM   3782  CA  HIE A 245      35.200  55.186  50.336  1.00  0.00           C0.      0
ATOM   3783  HA  HIE A 245      34.879  56.149  49.939  1.00  0.00           H0.      0
ATOM   3784  CB  HIE A 245      35.775  54.339  49.180  1.00  0.00           C0.      0
ATOM   3785  HB2 HIE A 245      35.883  53.389  49.704  1.00  0.00           H0.      0
ATOM   3786  HB3 HIE A 245      35.000  54.278  48.416  1.00  0.00           H0.      0
ATOM   3787  CG  HIE A 245      37.032  54.841  48.599  1.00  0.00           C0.      0
ATOM   3788  ND1 HIE A 245      38.278  54.567  49.145  1.00  0.00           N0.      0
ATOM   3789  CE1 HIE A 245      39.077  55.606  48.735  1.00  0.00           C0.      0
ATOM   3790  HE1 HIE A 245      40.137  55.653  48.938  1.00  0.00           H0.      0
ATOM   3791  NE2 HIE A 245      38.360  56.435  47.895  1.00  0.00           N0.      0
ATOM   3792  HE2 HIE A 245      38.779  57.208  47.399  1.00  0.00           H0.      0
ATOM   3793  CD2 HIE A 245      37.097  55.998  47.856  1.00  0.00           C0.      0
ATOM   3794  HD2 HIE A 245      36.240  56.555  47.508  1.00  0.00           H0.      0
ATOM   3795  C   HIE A 245      33.882  54.610  50.936  1.00  0.00           C0.      0
ATOM   3796  O   HIE A 245      33.891  54.026  52.029  1.00  0.00           O0.      0
ATOM   3797  N   CYS A 246      32.768  54.742  50.216  1.00  0.00           N0.      0
ATOM   3798  H   CYS A 246      32.910  55.200  49.328  1.00  0.00           H0.      0
ATOM   3799  CA  CYS A 246      31.493  54.098  50.440  1.00  0.00           C0.      0
ATOM   3800  HA  CYS A 246      31.516  53.500  51.351  1.00  0.00           H0.      0
ATOM   3801  CB  CYS A 246      30.516  55.199  50.850  1.00  0.00           C0.      0
ATOM   3802  HB2 CYS A 246      30.779  55.514  51.860  1.00  0.00           H0.      0
ATOM   3803  HB3 CYS A 246      30.605  56.000  50.115  1.00  0.00           H0.      0
ATOM   3804  SG  CYS A 246      28.792  54.625  50.940  1.00  0.00           S0.      0
ATOM   3805  HG  CYS A 246      28.543  54.536  49.631  1.00  0.00           H0.      0
ATOM   3806  C   CYS A 246      30.965  53.230  49.243  1.00  0.00           C0.      0
ATOM   3807  O   CYS A 246      30.844  53.683  48.037  1.00  0.00           O0.      0
ATOM   3808  N   LEU A 247      30.611  51.950  49.552  1.00  0.00           N0.      0
ATOM   3809  H   LEU A 247      30.664  51.695  50.528  1.00  0.00           H0.      0
ATOM   3810  CA  LEU A 247      30.469  50.766  48.570  1.00  0.00           C0.      0
ATOM   3811  HA  LEU A 247      31.322  50.602  47.911  1.00  0.00           H0.      0
ATOM   3812  CB  LEU A 247      30.186  49.464  49.283  1.00  0.00           C0.      0
ATOM   3813  HB2 LEU A 247      31.024  49.040  49.836  1.00  0.00           H0.      0
ATOM   3814  HB3 LEU A 247      29.328  49.597  49.943  1.00  0.00           H0.      0
ATOM   3815  CG  LEU A 247      29.762  48.306  48.348  1.00  0.00           C0.      0
ATOM   3816  HG  LEU A 247      29.079  48.522  47.526  1.00  0.00           H0.      0
ATOM   3817  CD1 LEU A 247      31.072  47.649  47.744  1.00  0.00           C0.      0
ATOM   3818 HD11 LEU A 247      31.936  47.560  48.402  1.00  0.00           H0.      0
ATOM   3819 HD12 LEU A 247      30.832  46.643  47.400  1.00  0.00           H0.      0
ATOM   3820 HD13 LEU A 247      31.332  48.274  46.890  1.00  0.00           H0.      0
ATOM   3821  CD2 LEU A 247      29.101  47.092  49.189  1.00  0.00           C0.      0
ATOM   3822 HD21 LEU A 247      28.808  46.283  48.520  1.00  0.00           H0.      0
ATOM   3823 HD22 LEU A 247      29.747  46.777  50.008  1.00  0.00           H0.      0
ATOM   3824 HD23 LEU A 247      28.099  47.348  49.535  1.00  0.00           H0.      0
ATOM   3825  C   LEU A 247      29.314  51.181  47.582  1.00  0.00           C0.      0
ATOM   3826  O   LEU A 247      29.540  51.157  46.356  1.00  0.00           O0.      0
ATOM   3827  N   ALA A 248      28.149  51.598  48.041  1.00  0.00           N0.      0
ATOM   3828  H   ALA A 248      27.908  51.603  49.021  1.00  0.00           H0.      0
ATOM   3829  CA  ALA A 248      27.069  51.996  47.137  1.00  0.00           C0.      0
ATOM   3830  HA  ALA A 248      26.742  51.214  46.451  1.00  0.00           H0.      0
ATOM   3831  CB  ALA A 248      25.827  52.314  47.913  1.00  0.00           C0.      0
ATOM   3832  HB1 ALA A 248      24.987  52.718  47.347  1.00  0.00           H0.      0
ATOM   3833  HB2 ALA A 248      25.490  51.331  48.243  1.00  0.00           H0.      0
ATOM   3834  HB3 ALA A 248      26.135  52.943  48.748  1.00  0.00           H0.      0
ATOM   3835  C   ALA A 248      27.319  53.263  46.248  1.00  0.00           C0.      0
ATOM   3836  O   ALA A 248      26.877  53.226  45.087  1.00  0.00           O0.      0
ATOM   3837  N   SER A 249      27.997  54.299  46.820  1.00  0.00           N0.      0
ATOM   3838  H   SER A 249      28.116  54.160  47.813  1.00  0.00           H0.      0
ATOM   3839  CA  SER A 249      28.505  55.425  46.047  1.00  0.00           C0.      0
ATOM   3840  HA  SER A 249      27.744  56.017  45.537  1.00  0.00           H0.      0
ATOM   3841  CB  SER A 249      29.230  56.296  47.075  1.00  0.00           C0.      0
ATOM   3842  HB2 SER A 249      28.406  56.834  47.543  1.00  0.00           H0.      0
ATOM   3843  HB3 SER A 249      29.782  55.743  47.836  1.00  0.00           H0.      0
ATOM   3844  OG  SER A 249      30.050  57.249  46.443  1.00  0.00           O0.      0
ATOM   3845  HG  SER A 249      30.499  57.736  47.138  1.00  0.00           H0.      0
ATOM   3846  C   SER A 249      29.484  54.932  44.967  1.00  0.00           C0.      0
ATOM   3847  O   SER A 249      29.227  55.139  43.792  1.00  0.00           O0.      0
ATOM   3848  N   PHE A 250      30.384  53.951  45.275  1.00  0.00           N0.      0
ATOM   3849  H   PHE A 250      30.638  53.811  46.242  1.00  0.00           H0.      0
ATOM   3850  CA  PHE A 250      31.346  53.446  44.204  1.00  0.00           C0.      0
ATOM   3851  HA  PHE A 250      31.788  54.299  43.688  1.00  0.00           H0.      0
ATOM   3852  CB  PHE A 250      32.522  52.783  44.920  1.00  0.00           C0.      0
ATOM   3853  HB2 PHE A 250      32.883  53.478  45.677  1.00  0.00           H0.      0
ATOM   3854  HB3 PHE A 250      32.217  51.889  45.465  1.00  0.00           H0.      0
ATOM   3855  CG  PHE A 250      33.595  52.485  43.948  1.00  0.00           C0.      0
ATOM   3856  CD1 PHE A 250      33.768  51.149  43.452  1.00  0.00           C0.      0
ATOM   3857  HD1 PHE A 250      33.067  50.407  43.807  1.00  0.00           H0.      0
ATOM   3858  CE1 PHE A 250      34.745  50.808  42.477  1.00  0.00           C0.      0
ATOM   3859  HE1 PHE A 250      34.816  49.774  42.173  1.00  0.00           H0.      0
ATOM   3860  CZ  PHE A 250      35.583  51.797  42.052  1.00  0.00           C0.      0
ATOM   3861  HZ  PHE A 250      36.253  51.579  41.233  1.00  0.00           H0.      0
ATOM   3862  CE2 PHE A 250      35.426  53.121  42.502  1.00  0.00           C0.      0
ATOM   3863  HE2 PHE A 250      35.998  53.880  41.990  1.00  0.00           H0.      0
ATOM   3864  CD2 PHE A 250      34.443  53.464  43.493  1.00  0.00           C0.      0
ATOM   3865  HD2 PHE A 250      34.440  54.498  43.808  1.00  0.00           H0.      0
ATOM   3866  C   PHE A 250      30.665  52.541  43.184  1.00  0.00           C0.      0
ATOM   3867  O   PHE A 250      31.056  52.534  42.027  1.00  0.00           O0.      0
ATOM   3868  N   THR A 251      29.598  51.868  43.572  1.00  0.00           N0.      0
ATOM   3869  H   THR A 251      29.344  52.056  44.531  1.00  0.00           H0.      0
ATOM   3870  CA  THR A 251      28.861  50.944  42.676  1.00  0.00           C0.      0
ATOM   3871  HA  THR A 251      29.494  50.253  42.119  1.00  0.00           H0.      0
ATOM   3872  CB  THR A 251      27.873  50.163  43.619  1.00  0.00           C0.      0
ATOM   3873  HB  THR A 251      27.303  50.926  44.149  1.00  0.00           H0.      0
ATOM   3874  CG2 THR A 251      26.946  49.148  42.905  1.00  0.00           C0.      0
ATOM   3875 HG21 THR A 251      26.140  49.756  42.496  1.00  0.00           H0.      0
ATOM   3876 HG22 THR A 251      27.448  48.417  42.272  1.00  0.00           H0.      0
ATOM   3877 HG23 THR A 251      26.340  48.597  43.625  1.00  0.00           H0.      0
ATOM   3878  OG1 THR A 251      28.487  49.370  44.646  1.00  0.00           O0.      0
ATOM   3879  HG1 THR A 251      28.910  49.978  45.255  1.00  0.00           H0.      0
ATOM   3880  C   THR A 251      28.122  51.725  41.610  1.00  0.00           C0.      0
ATOM   3881  O   THR A 251      27.864  51.103  40.527  1.00  0.00           O0.      0
ATOM   3882  N   GLU A 252      27.553  52.904  41.922  1.00  0.00           N0.      0
ATOM   3883  H   GLU A 252      27.679  53.243  42.865  1.00  0.00           H0.      0
ATOM   3884  CA  GLU A 252      27.087  53.837  40.943  1.00  0.00           C0.      0
ATOM   3885  HA  GLU A 252      26.447  53.301  40.242  1.00  0.00           H0.      0
ATOM   3886  CB  GLU A 252      26.258  54.981  41.607  1.00  0.00           C0.      0
ATOM   3887  HB2 GLU A 252      25.394  54.430  41.978  1.00  0.00           H0.      0
ATOM   3888  HB3 GLU A 252      26.883  55.432  42.377  1.00  0.00           H0.      0
ATOM   3889  CG  GLU A 252      25.788  56.077  40.641  1.00  0.00           C0.      0
ATOM   3890  HG2 GLU A 252      25.469  55.761  39.648  1.00  0.00           H0.      0
ATOM   3891  HG3 GLU A 252      24.923  56.548  41.109  1.00  0.00           H0.      0
ATOM   3892  CD  GLU A 252      26.803  57.275  40.439  1.00  0.00           C0.      0
ATOM   3893  OE1 GLU A 252      26.859  57.888  39.327  1.00  0.00           O0.      0
ATOM   3894  OE2 GLU A 252      27.416  57.695  41.387  1.00  0.00           O0.      0
ATOM   3895  C   GLU A 252      28.271  54.415  40.111  1.00  0.00           C0.      0
ATOM   3896  O   GLU A 252      28.234  54.331  38.890  1.00  0.00           O0.      0
ATOM   3897  N   LEU A 253      29.371  54.852  40.765  1.00  0.00           N0.      0
ATOM   3898  H   LEU A 253      29.328  55.021  41.760  1.00  0.00           H0.      0
ATOM   3899  CA  LEU A 253      30.447  55.578  40.096  1.00  0.00           C0.      0
ATOM   3900  HA  LEU A 253      29.986  56.401  39.550  1.00  0.00           H0.      0
ATOM   3901  CB  LEU A 253      31.271  56.310  41.138  1.00  0.00           C0.      0
ATOM   3902  HB2 LEU A 253      30.947  57.340  41.285  1.00  0.00           H0.      0
ATOM   3903  HB3 LEU A 253      31.221  55.684  42.028  1.00  0.00           H0.      0
ATOM   3904  CG  LEU A 253      32.848  56.497  40.919  1.00  0.00           C0.      0
ATOM   3905  HG  LEU A 253      33.364  55.598  40.580  1.00  0.00           H0.      0
ATOM   3906  CD1 LEU A 253      33.140  57.672  39.935  1.00  0.00           C0.      0
ATOM   3907 HD11 LEU A 253      32.747  58.626  40.286  1.00  0.00           H0.      0
ATOM   3908 HD12 LEU A 253      34.209  57.694  39.724  1.00  0.00           H0.      0
ATOM   3909 HD13 LEU A 253      32.690  57.529  38.952  1.00  0.00           H0.      0
ATOM   3910  CD2 LEU A 253      33.400  57.061  42.174  1.00  0.00           C0.      0
ATOM   3911 HD21 LEU A 253      33.329  56.356  43.003  1.00  0.00           H0.      0
ATOM   3912 HD22 LEU A 253      34.459  57.254  42.002  1.00  0.00           H0.      0
ATOM   3913 HD23 LEU A 253      32.937  58.016  42.422  1.00  0.00           H0.      0
ATOM   3914  C   LEU A 253      31.254  54.730  39.160  1.00  0.00           C0.      0
ATOM   3915  O   LEU A 253      31.702  55.265  38.149  1.00  0.00           O0.      0
ATOM   3916  N   VAL A 254      31.368  53.405  39.358  1.00  0.00           N0.      0
ATOM   3917  H   VAL A 254      31.031  52.935  40.187  1.00  0.00           H0.      0
ATOM   3918  CA  VAL A 254      31.971  52.517  38.338  1.00  0.00           C0.      0
ATOM   3919  HA  VAL A 254      32.808  53.085  37.933  1.00  0.00           H0.      0
ATOM   3920  CB  VAL A 254      32.529  51.373  39.196  1.00  0.00           C0.      0
ATOM   3921  HB  VAL A 254      33.006  51.745  40.103  1.00  0.00           H0.      0
ATOM   3922  CG1 VAL A 254      31.579  50.356  39.702  1.00  0.00           C0.      0
ATOM   3923 HG11 VAL A 254      31.063  49.814  38.910  1.00  0.00           H0.      0
ATOM   3924 HG12 VAL A 254      32.205  49.665  40.267  1.00  0.00           H0.      0
ATOM   3925 HG13 VAL A 254      30.913  50.715  40.486  1.00  0.00           H0.      0
ATOM   3926  CG2 VAL A 254      33.507  50.556  38.342  1.00  0.00           C0.      0
ATOM   3927 HG21 VAL A 254      34.513  50.971  38.405  1.00  0.00           H0.      0
ATOM   3928 HG22 VAL A 254      33.615  49.501  38.595  1.00  0.00           H0.      0
ATOM   3929 HG23 VAL A 254      33.295  50.573  37.273  1.00  0.00           H0.      0
ATOM   3930  C   VAL A 254      31.046  52.094  37.190  1.00  0.00           C0.      0
ATOM   3931  O   VAL A 254      31.424  52.122  35.995  1.00  0.00           O0.      0
ATOM   3932  N   GLN A 255      29.797  51.874  37.421  1.00  0.00           N0.      0
ATOM   3933  H   GLN A 255      29.409  51.847  38.354  1.00  0.00           H0.      0
ATOM   3934  CA  GLN A 255      28.757  51.583  36.413  1.00  0.00           C0.      0
ATOM   3935  HA  GLN A 255      29.066  50.759  35.770  1.00  0.00           H0.      0
ATOM   3936  CB  GLN A 255      27.452  51.027  37.111  1.00  0.00           C0.      0
ATOM   3937  HB2 GLN A 255      27.000  51.686  37.852  1.00  0.00           H0.      0
ATOM   3938  HB3 GLN A 255      26.755  50.908  36.281  1.00  0.00           H0.      0
ATOM   3939  CG  GLN A 255      27.565  49.610  37.697  1.00  0.00           C0.      0
ATOM   3940  HG2 GLN A 255      27.918  48.877  36.972  1.00  0.00           H0.      0
ATOM   3941  HG3 GLN A 255      28.219  49.602  38.569  1.00  0.00           H0.      0
ATOM   3942  CD  GLN A 255      26.166  49.247  38.105  1.00  0.00           C0.      0
ATOM   3943  OE1 GLN A 255      25.502  48.398  37.600  1.00  0.00           O0.      0
ATOM   3944  NE2 GLN A 255      25.614  49.872  39.151  1.00  0.00           N0.      0
ATOM   3945 HE21 GLN A 255      24.645  49.663  39.344  1.00  0.00           H0.      0
ATOM   3946 HE22 GLN A 255      26.158  50.506  39.718  1.00  0.00           H0.      0
ATOM   3947  C   GLN A 255      28.553  52.893  35.537  1.00  0.00           C0.      0
ATOM   3948  O   GLN A 255      28.415  52.745  34.330  1.00  0.00           O0.      0
ATOM   3949  N   GLU A 256      28.518  54.070  36.151  1.00  0.00           N0.      0
ATOM   3950  H   GLU A 256      28.600  54.157  37.154  1.00  0.00           H0.      0
ATOM   3951  CA  GLU A 256      28.291  55.264  35.379  1.00  0.00           C0.      0
ATOM   3952  HA  GLU A 256      27.382  55.111  34.797  1.00  0.00           H0.      0
ATOM   3953  CB  GLU A 256      27.995  56.505  36.329  1.00  0.00           C0.      0
ATOM   3954  HB2 GLU A 256      27.084  56.332  36.902  1.00  0.00           H0.      0
ATOM   3955  HB3 GLU A 256      28.785  56.520  37.081  1.00  0.00           H0.      0
ATOM   3956  CG  GLU A 256      27.832  57.857  35.720  1.00  0.00           C0.      0
ATOM   3957  HG2 GLU A 256      27.630  58.622  36.469  1.00  0.00           H0.      0
ATOM   3958  HG3 GLU A 256      28.777  57.999  35.195  1.00  0.00           H0.      0
ATOM   3959  CD  GLU A 256      26.761  58.033  34.617  1.00  0.00           C0.      0
ATOM   3960  OE1 GLU A 256      25.712  57.321  34.666  1.00  0.00           O0.      0
ATOM   3961  OE2 GLU A 256      26.909  58.925  33.793  1.00  0.00           O0.      0
ATOM   3962  C   GLU A 256      29.471  55.515  34.380  1.00  0.00           C0.      0
ATOM   3963  O   GLU A 256      29.243  56.038  33.256  1.00  0.00           O0.      0
ATOM   3964  N   ALA A 257      30.695  55.016  34.611  1.00  0.00           N0.      0
ATOM   3965  H   ALA A 257      30.847  54.502  35.467  1.00  0.00           H0.      0
ATOM   3966  CA  ALA A 257      31.818  55.180  33.692  1.00  0.00           C0.      0
ATOM   3967  HA  ALA A 257      31.980  56.227  33.436  1.00  0.00           H0.      0
ATOM   3968  CB  ALA A 257      33.029  54.564  34.466  1.00  0.00           C0.      0
ATOM   3969  HB1 ALA A 257      33.892  54.624  33.803  1.00  0.00           H0.      0
ATOM   3970  HB2 ALA A 257      33.116  55.116  35.402  1.00  0.00           H0.      0
ATOM   3971  HB3 ALA A 257      32.733  53.518  34.541  1.00  0.00           H0.      0
ATOM   3972  C   ALA A 257      31.565  54.487  32.383  1.00  0.00           C0.      0
ATOM   3973  O   ALA A 257      32.177  54.890  31.446  1.00  0.00           O0.      0
ATOM   3974  N   PHE A 258      30.722  53.431  32.413  1.00  0.00           N0.      0
ATOM   3975  H   PHE A 258      30.403  53.224  33.349  1.00  0.00           H0.      0
ATOM   3976  CA  PHE A 258      30.166  52.696  31.256  1.00  0.00           C0.      0
ATOM   3977  HA  PHE A 258      30.692  53.065  30.376  1.00  0.00           H0.      0
ATOM   3978  CB  PHE A 258      30.402  51.193  31.332  1.00  0.00           C0.      0
ATOM   3979  HB2 PHE A 258      29.692  50.670  31.974  1.00  0.00           H0.      0
ATOM   3980  HB3 PHE A 258      30.165  50.804  30.342  1.00  0.00           H0.      0
ATOM   3981  CG  PHE A 258      31.782  50.635  31.611  1.00  0.00           C0.      0
ATOM   3982  CD1 PHE A 258      32.548  49.947  30.669  1.00  0.00           C0.      0
ATOM   3983  HD1 PHE A 258      32.149  49.797  29.676  1.00  0.00           H0.      0
ATOM   3984  CE1 PHE A 258      33.877  49.576  30.944  1.00  0.00           C0.      0
ATOM   3985  HE1 PHE A 258      34.508  49.120  30.195  1.00  0.00           H0.      0
ATOM   3986  CZ  PHE A 258      34.507  49.918  32.128  1.00  0.00           C0.      0
ATOM   3987  HZ  PHE A 258      35.576  49.872  32.276  1.00  0.00           H0.      0
ATOM   3988  CE2 PHE A 258      33.687  50.560  33.089  1.00  0.00           C0.      0
ATOM   3989  HE2 PHE A 258      34.013  50.799  34.090  1.00  0.00           H0.      0
ATOM   3990  CD2 PHE A 258      32.333  50.869  32.855  1.00  0.00           C0.      0
ATOM   3991  HD2 PHE A 258      31.769  51.302  33.667  1.00  0.00           H0.      0
ATOM   3992  C   PHE A 258      28.656  52.974  31.041  1.00  0.00           C0.      0
ATOM   3993  O   PHE A 258      27.880  52.152  30.607  1.00  0.00           O0.      0
ATOM   3994  N   GLY A 259      28.135  54.141  31.488  1.00  0.00           N0.      0
ATOM   3995  H   GLY A 259      28.858  54.705  31.911  1.00  0.00           H0.      0
ATOM   3996  CA  GLY A 259      26.727  54.644  31.505  1.00  0.00           C0.      0
ATOM   3997  HA2 GLY A 259      26.681  55.552  32.106  1.00  0.00           H0.      0
ATOM   3998  HA3 GLY A 259      26.379  54.896  30.503  1.00  0.00           H0.      0
ATOM   3999  C   GLY A 259      25.623  53.680  32.058  1.00  0.00           C0.      0
ATOM   4000  O   GLY A 259      24.530  53.765  31.565  1.00  0.00           O0.      0
ATOM   4001  N   GLY A 260      25.880  52.770  32.992  1.00  0.00           N0.      0
ATOM   4002  H   GLY A 260      26.786  52.775  33.438  1.00  0.00           H0.      0
ATOM   4003  CA  GLY A 260      24.997  51.652  33.476  1.00  0.00           C0.      0
ATOM   4004  HA2 GLY A 260      25.457  51.115  34.305  1.00  0.00           H0.      0
ATOM   4005  HA3 GLY A 260      24.114  52.094  33.937  1.00  0.00           H0.      0
ATOM   4006  C   GLY A 260      24.596  50.687  32.317  1.00  0.00           C0.      0
ATOM   4007  O   GLY A 260      23.842  49.759  32.584  1.00  0.00           O0.      0
ATOM   4008  N   ARG A 261      25.140  50.847  31.091  1.00  0.00           N0.      0
ATOM   4009  H   ARG A 261      25.802  51.593  30.936  1.00  0.00           H0.      0
ATOM   4010  CA  ARG A 261      24.857  49.835  29.965  1.00  0.00           C0.      0
ATOM   4011  HA  ARG A 261      23.795  49.598  30.023  1.00  0.00           H0.      0
ATOM   4012  CB  ARG A 261      25.094  50.407  28.550  1.00  0.00           C0.      0
ATOM   4013  HB2 ARG A 261      26.156  50.655  28.526  1.00  0.00           H0.      0
ATOM   4014  HB3 ARG A 261      24.845  49.724  27.738  1.00  0.00           H0.      0
ATOM   4015  CG  ARG A 261      24.386  51.705  28.384  1.00  0.00           C0.      0
ATOM   4016  HG2 ARG A 261      23.357  51.530  28.696  1.00  0.00           H0.      0
ATOM   4017  HG3 ARG A 261      24.831  52.445  29.049  1.00  0.00           H0.      0
ATOM   4018  CD  ARG A 261      24.450  52.163  26.963  1.00  0.00           C0.      0
ATOM   4019  HD2 ARG A 261      24.022  51.388  26.327  1.00  0.00           H0.      0
ATOM   4020  HD3 ARG A 261      23.844  53.032  26.708  1.00  0.00           H0.      0
ATOM   4021  NE  ARG A 261      25.830  52.486  26.634  1.00  0.00           N0.      0
ATOM   4022  HE  ARG A 261      26.323  51.942  25.941  1.00  0.00           H0.      0
ATOM   4023  CZ  ARG A 261      26.506  53.579  26.953  1.00  0.00           C0.      0
ATOM   4024  NH1 ARG A 261      27.611  53.769  26.382  1.00  0.00           N0.      0
ATOM   4025 HH11 ARG A 261      27.996  53.102  25.729  1.00  0.00           H0.      0
ATOM   4026 HH12 ARG A 261      28.114  54.645  26.348  1.00  0.00           H0.      0
ATOM   4027  NH2 ARG A 261      26.128  54.538  27.829  1.00  0.00           N0.      0
ATOM   4028 HH21 ARG A 261      25.193  54.456  28.201  1.00  0.00           H0.      0
ATOM   4029 HH22 ARG A 261      26.628  55.392  28.029  1.00  0.00           H0.      0
ATOM   4030  C   ARG A 261      25.581  48.481  30.151  1.00  0.00           C0.      0
ATOM   4031  O   ARG A 261      25.126  47.499  29.630  1.00  0.00           O0.      0
ATOM   4032  N   CYS A 262      26.709  48.392  30.904  1.00  0.00           N0.      0
ATOM   4033  H   CYS A 262      26.837  49.170  31.535  1.00  0.00           H0.      0
ATOM   4034  CA  CYS A 262      27.554  47.162  31.159  1.00  0.00           C0.      0
ATOM   4035  HA  CYS A 262      27.524  46.734  30.157  1.00  0.00           H0.      0
ATOM   4036  CB  CYS A 262      28.942  47.535  31.510  1.00  0.00           C0.      0
ATOM   4037  HB2 CYS A 262      29.508  46.608  31.605  1.00  0.00           H0.      0
ATOM   4038  HB3 CYS A 262      29.421  48.165  30.761  1.00  0.00           H0.      0
ATOM   4039  SG  CYS A 262      29.026  48.391  33.088  1.00  0.00           S0.      0
ATOM   4040  HG  CYS A 262      28.518  47.427  33.861  1.00  0.00           H0.      0
ATOM   4041  C   CYS A 262      27.030  46.197  32.236  1.00  0.00           C0.      0
ATOM   4042  O   CYS A 262      26.229  46.611  33.065  1.00  0.00           O0.      0
ATOM   4043  N   GLN A 263      27.579  44.956  32.197  1.00  0.00           N0.      0
ATOM   4044  H   GLN A 263      28.335  44.783  31.549  1.00  0.00           H0.      0
ATOM   4045  CA  GLN A 263      27.440  44.021  33.257  1.00  0.00           C0.      0
ATOM   4046  HA  GLN A 263      26.406  44.027  33.601  1.00  0.00           H0.      0
ATOM   4047  CB  GLN A 263      27.890  42.676  32.737  1.00  0.00           C0.      0
ATOM   4048  HB2 GLN A 263      28.892  42.764  32.317  1.00  0.00           H0.      0
ATOM   4049  HB3 GLN A 263      27.885  41.900  33.502  1.00  0.00           H0.      0
ATOM   4050  CG  GLN A 263      26.947  42.080  31.651  1.00  0.00           C0.      0
ATOM   4051  HG2 GLN A 263      25.934  42.247  32.019  1.00  0.00           H0.      0
ATOM   4052  HG3 GLN A 263      27.070  42.622  30.714  1.00  0.00           H0.      0
ATOM   4053  CD  GLN A 263      27.214  40.617  31.417  1.00  0.00           C0.      0
ATOM   4054  OE1 GLN A 263      28.083  40.011  32.029  1.00  0.00           O0.      0
ATOM   4055  NE2 GLN A 263      26.457  39.936  30.628  1.00  0.00           N0.      0
ATOM   4056 HE21 GLN A 263      26.639  38.946  30.553  1.00  0.00           H0.      0
ATOM   4057 HE22 GLN A 263      25.777  40.387  30.033  1.00  0.00           H0.      0
ATOM   4058  C   GLN A 263      28.305  44.383  34.460  1.00  0.00           C0.      0
ATOM   4059  O   GLN A 263      29.201  45.186  34.322  1.00  0.00           O0.      0
ATOM   4060  N   HID A 264      28.028  43.932  35.669  1.00  0.00           N0.      0
ATOM   4061  H   HID A 264      27.220  43.329  35.709  1.00  0.00           H0.      0
ATOM   4062  CA  HID A 264      28.767  44.247  36.896  1.00  0.00           C0.      0
ATOM   4063  HA  HID A 264      29.833  44.363  36.703  1.00  0.00           H0.      0
ATOM   4064  CB  HID A 264      28.232  45.574  37.464  1.00  0.00           C0.      0
ATOM   4065  HB2 HID A 264      28.360  46.353  36.712  1.00  0.00           H0.      0
ATOM   4066  HB3 HID A 264      27.144  45.566  37.528  1.00  0.00           H0.      0
ATOM   4067  CG  HID A 264      28.731  46.060  38.856  1.00  0.00           C0.      0
ATOM   4068  ND1 HID A 264      28.167  45.766  40.053  1.00  0.00           N0.      0
ATOM   4069  HD1 HID A 264      27.317  45.222  40.076  1.00  0.00           H0.      0
ATOM   4070  CE1 HID A 264      28.906  46.337  41.051  1.00  0.00           C0.      0
ATOM   4071  HE1 HID A 264      28.685  46.316  42.108  1.00  0.00           H0.      0
ATOM   4072  NE2 HID A 264      29.895  47.047  40.454  1.00  0.00           N0.      0
ATOM   4073  CD2 HID A 264      29.735  46.923  39.064  1.00  0.00           C0.      0
ATOM   4074  HD2 HID A 264      30.420  47.343  38.343  1.00  0.00           H0.      0
ATOM   4075  C   HID A 264      28.563  43.101  37.957  1.00  0.00           C0.      0
ATOM   4076  O   HID A 264      27.508  42.532  38.049  1.00  0.00           O0.      0
ATOM   4077  N   SER A 265      29.572  42.902  38.758  1.00  0.00           N0.      0
ATOM   4078  H   SER A 265      30.456  43.291  38.462  1.00  0.00           H0.      0
ATOM   4079  CA  SER A 265      29.426  42.197  40.005  1.00  0.00           C0.      0
ATOM   4080  HA  SER A 265      28.414  42.391  40.361  1.00  0.00           H0.      0
ATOM   4081  CB  SER A 265      29.734  40.715  39.769  1.00  0.00           C0.      0
ATOM   4082  HB2 SER A 265      29.225  40.458  38.840  1.00  0.00           H0.      0
ATOM   4083  HB3 SER A 265      30.813  40.564  39.803  1.00  0.00           H0.      0
ATOM   4084  OG  SER A 265      29.084  40.007  40.793  1.00  0.00           O0.      0
ATOM   4085  HG  SER A 265      28.205  39.778  40.483  1.00  0.00           H0.      0
ATOM   4086  C   SER A 265      30.446  42.818  41.064  1.00  0.00           C0.      0
ATOM   4087  O   SER A 265      31.474  43.342  40.559  1.00  0.00           O0.      0
ATOM   4088  N   VAL A 266      30.247  42.582  42.353  1.00  0.00           N0.      0
ATOM   4089  H   VAL A 266      29.363  42.123  42.523  1.00  0.00           H0.      0
ATOM   4090  CA  VAL A 266      31.151  42.871  43.425  1.00  0.00           C0.      0
ATOM   4091  HA  VAL A 266      32.074  43.124  42.904  1.00  0.00           H0.      0
ATOM   4092  CB  VAL A 266      30.770  44.090  44.209  1.00  0.00           C0.      0
ATOM   4093  HB  VAL A 266      30.663  44.884  43.469  1.00  0.00           H0.      0
ATOM   4094  CG1 VAL A 266      29.449  43.921  44.913  1.00  0.00           C0.      0
ATOM   4095 HG11 VAL A 266      29.602  43.201  45.717  1.00  0.00           H0.      0
ATOM   4096 HG12 VAL A 266      29.177  44.865  45.386  1.00  0.00           H0.      0
ATOM   4097 HG13 VAL A 266      28.647  43.457  44.339  1.00  0.00           H0.      0
ATOM   4098  CG2 VAL A 266      31.810  44.611  45.254  1.00  0.00           C0.      0
ATOM   4099 HG21 VAL A 266      31.938  43.913  46.081  1.00  0.00           H0.      0
ATOM   4100 HG22 VAL A 266      32.776  44.517  44.758  1.00  0.00           H0.      0
ATOM   4101 HG23 VAL A 266      31.548  45.620  45.574  1.00  0.00           H0.      0
ATOM   4102  C   VAL A 266      31.581  41.623  44.158  1.00  0.00           C0.      0
ATOM   4103  O   VAL A 266      30.803  40.691  44.375  1.00  0.00           O0.      0
ATOM   4104  N   LEU A 267      32.828  41.652  44.574  1.00  0.00           N0.      0
ATOM   4105  H   LEU A 267      33.301  42.494  44.280  1.00  0.00           H0.      0
ATOM   4106  CA  LEU A 267      33.683  40.565  45.067  1.00  0.00           C0.      0
ATOM   4107  HA  LEU A 267      33.016  39.724  45.255  1.00  0.00           H0.      0
ATOM   4108  CB  LEU A 267      34.783  40.056  44.045  1.00  0.00           C0.      0
ATOM   4109  HB2 LEU A 267      35.575  40.794  44.175  1.00  0.00           H0.      0
ATOM   4110  HB3 LEU A 267      35.268  39.155  44.419  1.00  0.00           H0.      0
ATOM   4111  CG  LEU A 267      34.373  39.765  42.625  1.00  0.00           C0.      0
ATOM   4112  HG  LEU A 267      34.101  40.705  42.146  1.00  0.00           H0.      0
ATOM   4113  CD1 LEU A 267      35.473  39.148  41.821  1.00  0.00           C0.      0
ATOM   4114 HD11 LEU A 267      36.230  39.933  41.822  1.00  0.00           H0.      0
ATOM   4115 HD12 LEU A 267      35.656  38.187  42.302  1.00  0.00           H0.      0
ATOM   4116 HD13 LEU A 267      35.148  39.086  40.782  1.00  0.00           H0.      0
ATOM   4117  CD2 LEU A 267      33.208  38.807  42.454  1.00  0.00           C0.      0
ATOM   4118 HD21 LEU A 267      32.924  38.630  41.417  1.00  0.00           H0.      0
ATOM   4119 HD22 LEU A 267      33.325  37.819  42.899  1.00  0.00           H0.      0
ATOM   4120 HD23 LEU A 267      32.338  39.156  43.011  1.00  0.00           H0.      0
ATOM   4121  C   LEU A 267      34.313  41.042  46.401  1.00  0.00           C0.      0
ATOM   4122  O   LEU A 267      34.560  42.235  46.576  1.00  0.00           O0.      0
ATOM   4123  N   GLY A 268      34.718  40.090  47.314  1.00  0.00           N0.      0
ATOM   4124  H   GLY A 268      34.555  39.134  47.032  1.00  0.00           H0.      0
ATOM   4125  CA  GLY A 268      35.484  40.398  48.499  1.00  0.00           C0.      0
ATOM   4126  HA2 GLY A 268      35.679  41.467  48.410  1.00  0.00           H0.      0
ATOM   4127  HA3 GLY A 268      34.802  40.208  49.328  1.00  0.00           H0.      0
ATOM   4128  C   GLY A 268      36.789  39.565  48.701  1.00  0.00           C0.      0
ATOM   4129  O   GLY A 268      37.656  39.972  49.454  1.00  0.00           O0.      0
ATOM   4130  N   ASP A 269      36.850  38.516  47.912  1.00  0.00           N0.      0
ATOM   4131  H   ASP A 269      36.064  38.270  47.327  1.00  0.00           H0.      0
ATOM   4132  CA  ASP A 269      37.921  37.486  48.057  1.00  0.00           C0.      0
ATOM   4133  HA  ASP A 269      38.904  37.956  48.054  1.00  0.00           H0.      0
ATOM   4134  CB  ASP A 269      37.630  36.718  49.321  1.00  0.00           C0.      0
ATOM   4135  HB2 ASP A 269      38.383  35.941  49.451  1.00  0.00           H0.      0
ATOM   4136  HB3 ASP A 269      37.639  37.395  50.175  1.00  0.00           H0.      0
ATOM   4137  CG  ASP A 269      36.252  36.039  49.296  1.00  0.00           C0.      0
ATOM   4138  OD1 ASP A 269      35.965  35.387  50.301  1.00  0.00           O0.      0
ATOM   4139  OD2 ASP A 269      35.447  36.005  48.300  1.00  0.00           O0.      0
ATOM   4140  C   ASP A 269      38.008  36.543  46.785  1.00  0.00           C0.      0
ATOM   4141  O   ASP A 269      38.401  35.435  46.856  1.00  0.00           O0.      0
ATOM   4142  N   PHE A 270      37.521  37.111  45.713  1.00  0.00           N0.      0
ATOM   4143  H   PHE A 270      37.329  38.091  45.866  1.00  0.00           H0.      0
ATOM   4144  CA  PHE A 270      37.351  36.501  44.336  1.00  0.00           C0.      0
ATOM   4145  HA  PHE A 270      36.781  37.226  43.756  1.00  0.00           H0.      0
ATOM   4146  CB  PHE A 270      38.785  36.315  43.593  1.00  0.00           C0.      0
ATOM   4147  HB2 PHE A 270      39.238  35.353  43.832  1.00  0.00           H0.      0
ATOM   4148  HB3 PHE A 270      38.765  36.260  42.504  1.00  0.00           H0.      0
ATOM   4149  CG  PHE A 270      39.774  37.383  43.980  1.00  0.00           C0.      0
ATOM   4150  CD1 PHE A 270      40.694  37.216  45.045  1.00  0.00           C0.      0
ATOM   4151  HD1 PHE A 270      40.752  36.330  45.660  1.00  0.00           H0.      0
ATOM   4152  CE1 PHE A 270      41.621  38.261  45.309  1.00  0.00           C0.      0
ATOM   4153  HE1 PHE A 270      42.432  38.153  46.015  1.00  0.00           H0.      0
ATOM   4154  CZ  PHE A 270      41.594  39.431  44.489  1.00  0.00           C0.      0
ATOM   4155  HZ  PHE A 270      42.349  40.194  44.606  1.00  0.00           H0.      0
ATOM   4156  CE2 PHE A 270      40.620  39.616  43.452  1.00  0.00           C0.      0
ATOM   4157  HE2 PHE A 270      40.567  40.463  42.784  1.00  0.00           H0.      0
ATOM   4158  CD2 PHE A 270      39.742  38.511  43.182  1.00  0.00           C0.      0
ATOM   4159  HD2 PHE A 270      39.139  38.614  42.292  1.00  0.00           H0.      0
ATOM   4160  C   PHE A 270      36.638  35.077  44.403  1.00  0.00           C0.      0
ATOM   4161  O   PHE A 270      36.546  34.469  43.313  1.00  0.00           O0.      0
ATOM   4162  N   LYS A 271      36.081  34.561  45.491  1.00  0.00           N0.      0
ATOM   4163  H   LYS A 271      36.242  35.105  46.327  1.00  0.00           H0.      0
ATOM   4164  CA  LYS A 271      35.323  33.274  45.632  1.00  0.00           C0.      0
ATOM   4165  HA  LYS A 271      35.553  32.577  44.826  1.00  0.00           H0.      0
ATOM   4166  CB  LYS A 271      35.684  32.763  47.026  1.00  0.00           C0.      0
ATOM   4167  HB2 LYS A 271      35.777  33.646  47.659  1.00  0.00           H0.      0
ATOM   4168  HB3 LYS A 271      34.797  32.208  47.331  1.00  0.00           H0.      0
ATOM   4169  CG  LYS A 271      36.872  31.717  46.982  1.00  0.00           C0.      0
ATOM   4170  HG2 LYS A 271      36.405  30.864  46.489  1.00  0.00           H0.      0
ATOM   4171  HG3 LYS A 271      37.686  31.983  46.308  1.00  0.00           H0.      0
ATOM   4172  CD  LYS A 271      37.444  31.408  48.353  1.00  0.00           C0.      0
ATOM   4173  HD2 LYS A 271      36.580  31.126  48.955  1.00  0.00           H0.      0
ATOM   4174  HD3 LYS A 271      38.280  30.715  48.443  1.00  0.00           H0.      0
ATOM   4175  CE  LYS A 271      37.943  32.595  49.185  1.00  0.00           C0.      0
ATOM   4176  HE2 LYS A 271      37.094  33.259  49.349  1.00  0.00           H0.      0
ATOM   4177  HE3 LYS A 271      38.302  32.349  50.184  1.00  0.00           H0.      0
ATOM   4178  NZ  LYS A 271      39.049  33.244  48.487  1.00  0.00           N0.      0
ATOM   4179  HZ1 LYS A 271      39.640  32.532  48.083  1.00  0.00           H0.      0
ATOM   4180  HZ2 LYS A 271      38.671  33.847  47.770  1.00  0.00           H0.      0
ATOM   4181  HZ3 LYS A 271      39.565  33.785  49.166  1.00  0.00           H0.      0
ATOM   4182  C   LYS A 271      33.833  33.533  45.454  1.00  0.00           C0.      0
ATOM   4183  O   LYS A 271      33.508  34.754  45.296  1.00  0.00           O0.      0
ATOM   4184  N   PRO A 272      32.924  32.560  45.412  1.00  0.00           N0.      0
ATOM   4185  CD  PRO A 272      33.098  31.084  45.322  1.00  0.00           C0.      0
ATOM   4186  HD2 PRO A 272      33.366  30.519  46.215  1.00  0.00           H0.      0
ATOM   4187  HD3 PRO A 272      33.838  30.884  44.547  1.00  0.00           H0.      0
ATOM   4188  CG  PRO A 272      31.721  30.573  44.830  1.00  0.00           C0.      0
ATOM   4189  HG2 PRO A 272      31.619  29.533  45.142  1.00  0.00           H0.      0
ATOM   4190  HG3 PRO A 272      31.773  30.561  43.741  1.00  0.00           H0.      0
ATOM   4191  CB  PRO A 272      30.688  31.549  45.457  1.00  0.00           C0.      0
ATOM   4192  HB2 PRO A 272      30.555  31.356  46.522  1.00  0.00           H0.      0
ATOM   4193  HB3 PRO A 272      29.771  31.691  44.885  1.00  0.00           H0.      0
ATOM   4194  CA  PRO A 272      31.499  32.865  45.337  1.00  0.00           C0.      0
ATOM   4195  HA  PRO A 272      31.429  33.328  44.353  1.00  0.00           H0.      0
ATOM   4196  C   PRO A 272      30.914  33.925  46.338  1.00  0.00           C0.      0
ATOM   4197  O   PRO A 272      31.182  33.831  47.520  1.00  0.00           O0.      0
ATOM   4198  N   TYR A 273      30.311  35.022  45.855  1.00  0.00           N0.      0
ATOM   4199  H   TYR A 273      30.216  35.176  44.861  1.00  0.00           H0.      0
ATOM   4200  CA  TYR A 273      29.841  36.145  46.627  1.00  0.00           C0.      0
ATOM   4201  HA  TYR A 273      30.061  35.883  47.662  1.00  0.00           H0.      0
ATOM   4202  CB  TYR A 273      30.619  37.376  46.104  1.00  0.00           C0.      0
ATOM   4203  HB2 TYR A 273      31.652  37.042  46.002  1.00  0.00           H0.      0
ATOM   4204  HB3 TYR A 273      30.289  37.509  45.074  1.00  0.00           H0.      0
ATOM   4205  CG  TYR A 273      30.435  38.747  46.803  1.00  0.00           C0.      0
ATOM   4206  CD1 TYR A 273      31.425  39.171  47.686  1.00  0.00           C0.      0
ATOM   4207  HD1 TYR A 273      32.223  38.467  47.868  1.00  0.00           H0.      0
ATOM   4208  CE1 TYR A 273      31.389  40.508  48.237  1.00  0.00           C0.      0
ATOM   4209  HE1 TYR A 273      32.264  40.923  48.714  1.00  0.00           H0.      0
ATOM   4210  CZ  TYR A 273      30.218  41.302  47.995  1.00  0.00           C0.      0
ATOM   4211  OH  TYR A 273      30.293  42.524  48.514  1.00  0.00           O0.      0
ATOM   4212  HH  TYR A 273      29.413  42.904  48.571  1.00  0.00           H0.      0
ATOM   4213  CE2 TYR A 273      29.114  40.748  47.235  1.00  0.00           C0.      0
ATOM   4214  HE2 TYR A 273      28.231  41.334  47.025  1.00  0.00           H0.      0
ATOM   4215  CD2 TYR A 273      29.252  39.509  46.564  1.00  0.00           C0.      0
ATOM   4216  HD2 TYR A 273      28.442  39.202  45.919  1.00  0.00           H0.      0
ATOM   4217  C   TYR A 273      28.377  36.226  46.561  1.00  0.00           C0.      0
ATOM   4218  O   TYR A 273      27.771  35.919  45.543  1.00  0.00           O0.      0
ATOM   4219  N   ARG A 274      27.750  36.677  47.643  1.00  0.00           N0.      0
ATOM   4220  H   ARG A 274      28.305  36.987  48.428  1.00  0.00           H0.      0
ATOM   4221  CA  ARG A 274      26.340  36.989  47.765  1.00  0.00           C0.      0
ATOM   4222  HA  ARG A 274      25.968  37.264  46.778  1.00  0.00           H0.      0
ATOM   4223  CB  ARG A 274      25.658  35.716  48.225  1.00  0.00           C0.      0
ATOM   4224  HB2 ARG A 274      24.594  35.886  48.389  1.00  0.00           H0.      0
ATOM   4225  HB3 ARG A 274      25.827  34.831  47.612  1.00  0.00           H0.      0
ATOM   4226  CG  ARG A 274      26.096  35.230  49.673  1.00  0.00           C0.      0
ATOM   4227  HG2 ARG A 274      27.104  34.816  49.655  1.00  0.00           H0.      0
ATOM   4228  HG3 ARG A 274      26.084  36.028  50.416  1.00  0.00           H0.      0
ATOM   4229  CD  ARG A 274      25.263  34.040  50.083  1.00  0.00           C0.      0
ATOM   4230  HD2 ARG A 274      24.196  34.250  50.007  1.00  0.00           H0.      0
ATOM   4231  HD3 ARG A 274      25.432  33.310  49.291  1.00  0.00           H0.      0
ATOM   4232  NE  ARG A 274      25.625  33.596  51.411  1.00  0.00           N0.      0
ATOM   4233  HE  ARG A 274      26.543  33.183  51.493  1.00  0.00           H0.      0
ATOM   4234  CZ  ARG A 274      24.891  33.570  52.451  1.00  0.00           C0.      0
ATOM   4235  NH1 ARG A 274      23.599  33.795  52.377  1.00  0.00           N0.      0
ATOM   4236 HH11 ARG A 274      23.218  34.131  51.504  1.00  0.00           H0.      0
ATOM   4237 HH12 ARG A 274      23.184  34.010  53.272  1.00  0.00           H0.      0
ATOM   4238  NH2 ARG A 274      25.451  33.520  53.653  1.00  0.00           N0.      0
ATOM   4239 HH21 ARG A 274      26.437  33.498  53.869  1.00  0.00           H0.      0
ATOM   4240 HH22 ARG A 274      24.794  33.619  54.414  1.00  0.00           H0.      0
ATOM   4241  C   ARG A 274      26.066  38.147  48.730  1.00  0.00           C0.      0
ATOM   4242  O   ARG A 274      26.826  38.323  49.633  1.00  0.00           O0.      0
ATOM   4243  N   PRO A 275      24.929  38.828  48.579  1.00  0.00           N0.      0
ATOM   4244  CD  PRO A 275      23.857  38.639  47.718  1.00  0.00           C0.      0
ATOM   4245  HD2 PRO A 275      23.335  37.735  48.030  1.00  0.00           H0.      0
ATOM   4246  HD3 PRO A 275      24.258  38.446  46.723  1.00  0.00           H0.      0
ATOM   4247  CG  PRO A 275      23.075  39.979  47.793  1.00  0.00           C0.      0
ATOM   4248  HG2 PRO A 275      22.028  39.717  47.646  1.00  0.00           H0.      0
ATOM   4249  HG3 PRO A 275      23.434  40.707  47.065  1.00  0.00           H0.      0
ATOM   4250  CB  PRO A 275      23.231  40.551  49.205  1.00  0.00           C0.      0
ATOM   4251  HB2 PRO A 275      22.332  40.320  49.776  1.00  0.00           H0.      0
ATOM   4252  HB3 PRO A 275      23.466  41.613  49.136  1.00  0.00           H0.      0
ATOM   4253  CA  PRO A 275      24.479  39.767  49.648  1.00  0.00           C0.      0
ATOM   4254  HA  PRO A 275      25.251  40.508  49.856  1.00  0.00           H0.      0
ATOM   4255  C   PRO A 275      24.243  38.958  50.981  1.00  0.00           C0.      0
ATOM   4256  O   PRO A 275      23.802  37.827  50.871  1.00  0.00           O0.      0
ATOM   4257  N   GLY A 276      24.399  39.556  52.126  1.00  0.00           N0.      0
ATOM   4258  H   GLY A 276      24.856  40.457  52.110  1.00  0.00           H0.      0
ATOM   4259  CA  GLY A 276      23.951  39.065  53.390  1.00  0.00           C0.      0
ATOM   4260  HA2 GLY A 276      23.741  39.861  54.104  1.00  0.00           H0.      0
ATOM   4261  HA3 GLY A 276      23.030  38.524  53.169  1.00  0.00           H0.      0
ATOM   4262  C   GLY A 276      24.961  38.057  53.974  1.00  0.00           C0.      0
ATOM   4263  O   GLY A 276      24.738  37.638  55.087  1.00  0.00           O0.      0
ATOM   4264  N   GLN A 277      26.061  37.681  53.264  1.00  0.00           N0.      0
ATOM   4265  H   GLN A 277      26.322  38.055  52.363  1.00  0.00           H0.      0
ATOM   4266  CA  GLN A 277      27.122  36.720  53.723  1.00  0.00           C0.      0
ATOM   4267  HA  GLN A 277      26.692  35.732  53.888  1.00  0.00           H0.      0
ATOM   4268  CB  GLN A 277      28.193  36.435  52.644  1.00  0.00           C0.      0
ATOM   4269  HB2 GLN A 277      28.857  35.632  52.963  1.00  0.00           H0.      0
ATOM   4270  HB3 GLN A 277      27.673  35.989  51.796  1.00  0.00           H0.      0
ATOM   4271  CG  GLN A 277      29.036  37.700  52.363  1.00  0.00           C0.      0
ATOM   4272  HG2 GLN A 277      28.447  38.615  52.297  1.00  0.00           H0.      0
ATOM   4273  HG3 GLN A 277      29.779  37.925  53.127  1.00  0.00           H0.      0
ATOM   4274  CD  GLN A 277      29.718  37.682  51.000  1.00  0.00           C0.      0
ATOM   4275  OE1 GLN A 277      29.751  36.631  50.242  1.00  0.00           O0.      0
ATOM   4276  NE2 GLN A 277      30.381  38.740  50.739  1.00  0.00           N0.      0
ATOM   4277 HE21 GLN A 277      30.828  38.785  49.834  1.00  0.00           H0.      0
ATOM   4278 HE22 GLN A 277      30.499  39.473  51.424  1.00  0.00           H0.      0
ATOM   4279  C   GLN A 277      27.794  37.086  55.019  1.00  0.00           C0.      0
ATOM   4280  O   GLN A 277      27.793  38.248  55.471  1.00  0.00           O0.      0
ATOM   4281  N   ALA A 278      28.270  36.070  55.784  1.00  0.00           N0.      0
ATOM   4282  H   ALA A 278      28.435  35.141  55.423  1.00  0.00           H0.      0
ATOM   4283  CA  ALA A 278      28.541  36.184  57.158  1.00  0.00           C0.      0
ATOM   4284  HA  ALA A 278      27.711  36.667  57.674  1.00  0.00           H0.      0
ATOM   4285  CB  ALA A 278      28.493  34.756  57.720  1.00  0.00           C0.      0
ATOM   4286  HB1 ALA A 278      28.567  34.788  58.807  1.00  0.00           H0.      0
ATOM   4287  HB2 ALA A 278      27.565  34.253  57.447  1.00  0.00           H0.      0
ATOM   4288  HB3 ALA A 278      29.397  34.369  57.251  1.00  0.00           H0.      0
ATOM   4289  C   ALA A 278      29.795  37.092  57.426  1.00  0.00           C0.      0
ATOM   4290  O   ALA A 278      29.976  37.557  58.563  1.00  0.00           O0.      0
ATOM   4291  N   TYR A 279      30.658  37.299  56.383  1.00  0.00           N0.      0
ATOM   4292  H   TYR A 279      30.446  36.845  55.506  1.00  0.00           H0.      0
ATOM   4293  CA  TYR A 279      32.037  37.759  56.714  1.00  0.00           C0.      0
ATOM   4294  HA  TYR A 279      32.163  37.615  57.787  1.00  0.00           H0.      0
ATOM   4295  CB  TYR A 279      33.099  36.914  55.994  1.00  0.00           C0.      0
ATOM   4296  HB2 TYR A 279      34.085  37.013  56.448  1.00  0.00           H0.      0
ATOM   4297  HB3 TYR A 279      32.943  35.846  56.148  1.00  0.00           H0.      0
ATOM   4298  CG  TYR A 279      33.229  37.164  54.494  1.00  0.00           C0.      0
ATOM   4299  CD1 TYR A 279      32.501  36.318  53.674  1.00  0.00           C0.      0
ATOM   4300  HD1 TYR A 279      31.974  35.453  54.048  1.00  0.00           H0.      0
ATOM   4301  CE1 TYR A 279      32.523  36.621  52.327  1.00  0.00           C0.      0
ATOM   4302  HE1 TYR A 279      32.019  35.938  51.659  1.00  0.00           H0.      0
ATOM   4303  CZ  TYR A 279      33.203  37.723  51.739  1.00  0.00           C0.      0
ATOM   4304  OH  TYR A 279      33.401  37.952  50.420  1.00  0.00           O0.      0
ATOM   4305  HH  TYR A 279      33.283  37.120  49.957  1.00  0.00           H0.      0
ATOM   4306  CE2 TYR A 279      34.142  38.387  52.577  1.00  0.00           C0.      0
ATOM   4307  HE2 TYR A 279      34.769  39.151  52.141  1.00  0.00           H0.      0
ATOM   4308  CD2 TYR A 279      34.156  38.175  53.994  1.00  0.00           C0.      0
ATOM   4309  HD2 TYR A 279      34.768  38.747  54.676  1.00  0.00           H0.      0
ATOM   4310  C   TYR A 279      32.143  39.232  56.403  1.00  0.00           C0.      0
ATOM   4311  O   TYR A 279      31.401  39.821  55.662  1.00  0.00           O0.      0
ATOM   4312  N   VAL A 280      33.083  39.820  57.133  1.00  0.00           N0.      0
ATOM   4313  H   VAL A 280      33.460  39.210  57.844  1.00  0.00           H0.      0
ATOM   4314  CA  VAL A 280      33.673  41.186  56.944  1.00  0.00           C0.      0
ATOM   4315  HA  VAL A 280      32.848  41.723  56.475  1.00  0.00           H0.      0
ATOM   4316  CB  VAL A 280      34.125  41.822  58.259  1.00  0.00           C0.      0
ATOM   4317  HB  VAL A 280      35.023  41.344  58.651  1.00  0.00           H0.      0
ATOM   4318  CG1 VAL A 280      34.509  43.322  58.106  1.00  0.00           C0.      0
ATOM   4319 HG11 VAL A 280      33.660  43.910  57.757  1.00  0.00           H0.      0
ATOM   4320 HG12 VAL A 280      35.046  43.637  59.001  1.00  0.00           H0.      0
ATOM   4321 HG13 VAL A 280      35.201  43.294  57.264  1.00  0.00           H0.      0
ATOM   4322  CG2 VAL A 280      33.161  41.732  59.481  1.00  0.00           C0.      0
ATOM   4323 HG21 VAL A 280      32.331  42.422  59.330  1.00  0.00           H0.      0
ATOM   4324 HG22 VAL A 280      32.772  40.736  59.694  1.00  0.00           H0.      0
ATOM   4325 HG23 VAL A 280      33.670  42.191  60.329  1.00  0.00           H0.      0
ATOM   4326  C   VAL A 280      34.729  41.143  55.871  1.00  0.00           C0.      0
ATOM   4327  O   VAL A 280      35.691  40.482  56.151  1.00  0.00           O0.      0
ATOM   4328  N   PRO A 281      34.656  41.839  54.724  1.00  0.00           N0.      0
ATOM   4329  CD  PRO A 281      33.494  42.504  54.072  1.00  0.00           C0.      0
ATOM   4330  HD2 PRO A 281      33.070  43.338  54.632  1.00  0.00           H0.      0
ATOM   4331  HD3 PRO A 281      32.697  41.792  53.861  1.00  0.00           H0.      0
ATOM   4332  CG  PRO A 281      34.063  43.071  52.747  1.00  0.00           C0.      0
ATOM   4333  HG2 PRO A 281      34.357  44.120  52.795  1.00  0.00           H0.      0
ATOM   4334  HG3 PRO A 281      33.255  43.072  52.016  1.00  0.00           H0.      0
ATOM   4335  CB  PRO A 281      35.163  42.211  52.389  1.00  0.00           C0.      0
ATOM   4336  HB2 PRO A 281      35.901  42.676  51.735  1.00  0.00           H0.      0
ATOM   4337  HB3 PRO A 281      34.744  41.265  52.044  1.00  0.00           H0.      0
ATOM   4338  CA  PRO A 281      35.752  41.906  53.731  1.00  0.00           C0.      0
ATOM   4339  HA  PRO A 281      36.274  40.953  53.648  1.00  0.00           H0.      0
ATOM   4340  C   PRO A 281      36.771  42.980  54.253  1.00  0.00           C0.      0
ATOM   4341  O   PRO A 281      36.385  43.786  55.094  1.00  0.00           O0.      0
ATOM   4342  N   CYS A 282      38.065  43.034  53.662  1.00  0.00           N0.      0
ATOM   4343  H   CYS A 282      38.287  42.528  52.816  1.00  0.00           H0.      0
ATOM   4344  CA  CYS A 282      39.009  44.051  53.928  1.00  0.00           C0.      0
ATOM   4345  HA  CYS A 282      38.584  44.767  54.632  1.00  0.00           H0.      0
ATOM   4346  CB  CYS A 282      40.279  43.389  54.494  1.00  0.00           C0.      0
ATOM   4347  HB2 CYS A 282      40.064  42.838  55.409  1.00  0.00           H0.      0
ATOM   4348  HB3 CYS A 282      40.597  42.701  53.710  1.00  0.00           H0.      0
ATOM   4349  SG  CYS A 282      41.552  44.705  54.771  1.00  0.00           S0.      0
ATOM   4350  HG  CYS A 282      42.582  43.882  54.560  1.00  0.00           H0.      0
ATOM   4351  C   CYS A 282      39.250  44.984  52.657  1.00  0.00           C0.      0
ATOM   4352  O   CYS A 282      39.504  46.199  52.808  1.00  0.00           O0.      0
ATOM   4353  N   TYR A 283      38.919  44.483  51.507  1.00  0.00           N0.      0
ATOM   4354  H   TYR A 283      38.854  43.476  51.537  1.00  0.00           H0.      0
ATOM   4355  CA  TYR A 283      38.984  45.097  50.140  1.00  0.00           C0.      0
ATOM   4356  HA  TYR A 283      38.969  46.185  50.206  1.00  0.00           H0.      0
ATOM   4357  CB  TYR A 283      40.276  44.780  49.458  1.00  0.00           C0.      0
ATOM   4358  HB2 TYR A 283      40.253  43.753  49.094  1.00  0.00           H0.      0
ATOM   4359  HB3 TYR A 283      40.422  45.304  48.513  1.00  0.00           H0.      0
ATOM   4360  CG  TYR A 283      41.533  44.991  50.247  1.00  0.00           C0.      0
ATOM   4361  CD1 TYR A 283      41.974  43.892  50.991  1.00  0.00           C0.      0
ATOM   4362  HD1 TYR A 283      41.389  42.984  50.989  1.00  0.00           H0.      0
ATOM   4363  CE1 TYR A 283      43.138  43.951  51.742  1.00  0.00           C0.      0
ATOM   4364  HE1 TYR A 283      43.376  43.031  52.255  1.00  0.00           H0.      0
ATOM   4365  CZ  TYR A 283      43.877  45.112  51.735  1.00  0.00           C0.      0
ATOM   4366  OH  TYR A 283      45.066  45.101  52.374  1.00  0.00           O0.      0
ATOM   4367  HH  TYR A 283      45.138  44.437  53.063  1.00  0.00           H0.      0
ATOM   4368  CE2 TYR A 283      43.477  46.215  50.985  1.00  0.00           C0.      0
ATOM   4369  HE2 TYR A 283      44.186  47.029  50.943  1.00  0.00           H0.      0
ATOM   4370  CD2 TYR A 283      42.250  46.176  50.276  1.00  0.00           C0.      0
ATOM   4371  HD2 TYR A 283      41.948  47.003  49.650  1.00  0.00           H0.      0
ATOM   4372  C   TYR A 283      37.769  44.528  49.354  1.00  0.00           C0.      0
ATOM   4373  O   TYR A 283      37.696  43.328  49.252  1.00  0.00           O0.      0
ATOM   4374  N   PHE A 284      36.975  45.397  48.751  1.00  0.00           N0.      0
ATOM   4375  H   PHE A 284      37.174  46.386  48.805  1.00  0.00           H0.      0
ATOM   4376  CA  PHE A 284      36.087  44.973  47.717  1.00  0.00           C0.      0
ATOM   4377  HA  PHE A 284      35.710  43.960  47.858  1.00  0.00           H0.      0
ATOM   4378  CB  PHE A 284      34.903  45.993  47.617  1.00  0.00           C0.      0
ATOM   4379  HB2 PHE A 284      35.227  47.011  47.404  1.00  0.00           H0.      0
ATOM   4380  HB3 PHE A 284      34.217  45.675  46.832  1.00  0.00           H0.      0
ATOM   4381  CG  PHE A 284      34.074  46.064  48.931  1.00  0.00           C0.      0
ATOM   4382  CD1 PHE A 284      34.404  47.165  49.752  1.00  0.00           C0.      0
ATOM   4383  HD1 PHE A 284      35.310  47.723  49.570  1.00  0.00           H0.      0
ATOM   4384  CE1 PHE A 284      33.532  47.513  50.846  1.00  0.00           C0.      0
ATOM   4385  HE1 PHE A 284      33.773  48.420  51.382  1.00  0.00           H0.      0
ATOM   4386  CZ  PHE A 284      32.490  46.628  51.228  1.00  0.00           C0.      0
ATOM   4387  HZ  PHE A 284      31.857  46.767  52.092  1.00  0.00           H0.      0
ATOM   4388  CE2 PHE A 284      32.214  45.486  50.399  1.00  0.00           C0.      0
ATOM   4389  HE2 PHE A 284      31.291  44.927  50.419  1.00  0.00           H0.      0
ATOM   4390  CD2 PHE A 284      32.958  45.233  49.197  1.00  0.00           C0.      0
ATOM   4391  HD2 PHE A 284      32.723  44.415  48.531  1.00  0.00           H0.      0
ATOM   4392  C   PHE A 284      36.766  44.982  46.281  1.00  0.00           C0.      0
ATOM   4393  O   PHE A 284      37.652  45.781  46.082  1.00  0.00           O0.      0
ATOM   4394  N   ILE A 285      36.289  44.215  45.332  1.00  0.00           N0.      0
ATOM   4395  H   ILE A 285      35.482  43.635  45.514  1.00  0.00           H0.      0
ATOM   4396  CA  ILE A 285      36.724  44.206  43.960  1.00  0.00           C0.      0
ATOM   4397  HA  ILE A 285      37.352  45.080  43.785  1.00  0.00           H0.      0
ATOM   4398  CB  ILE A 285      37.633  43.023  43.589  1.00  0.00           C0.      0
ATOM   4399  HB  ILE A 285      37.070  42.096  43.479  1.00  0.00           H0.      0
ATOM   4400  CG2 ILE A 285      38.286  43.423  42.254  1.00  0.00           C0.      0
ATOM   4401 HG21 ILE A 285      38.923  44.307  42.279  1.00  0.00           H0.      0
ATOM   4402 HG22 ILE A 285      38.854  42.529  42.000  1.00  0.00           H0.      0
ATOM   4403 HG23 ILE A 285      37.552  43.609  41.469  1.00  0.00           H0.      0
ATOM   4404  CG1 ILE A 285      38.727  42.797  44.662  1.00  0.00           C0.      0
ATOM   4405 HG12 ILE A 285      39.604  42.392  44.157  1.00  0.00           H0.      0
ATOM   4406 HG13 ILE A 285      39.043  43.721  45.145  1.00  0.00           H0.      0
ATOM   4407  CD1 ILE A 285      38.360  41.735  45.684  1.00  0.00           C0.      0
ATOM   4408 HD11 ILE A 285      39.139  41.727  46.447  1.00  0.00           H0.      0
ATOM   4409 HD12 ILE A 285      37.422  41.974  46.185  1.00  0.00           H0.      0
ATOM   4410 HD13 ILE A 285      38.202  40.720  45.322  1.00  0.00           H0.      0
ATOM   4411  C   ILE A 285      35.489  44.207  43.049  1.00  0.00           C0.      0
ATOM   4412  O   ILE A 285      34.531  43.414  43.217  1.00  0.00           O0.      0
ATOM   4413  N   HID A 286      35.383  45.268  42.229  1.00  0.00           N0.      0
ATOM   4414  H   HID A 286      36.131  45.947  42.203  1.00  0.00           H0.      0
ATOM   4415  CA  HID A 286      34.371  45.345  41.192  1.00  0.00           C0.      0
ATOM   4416  HA  HID A 286      33.536  44.729  41.527  1.00  0.00           H0.      0
ATOM   4417  CB  HID A 286      33.943  46.786  40.891  1.00  0.00           C0.      0
ATOM   4418  HB2 HID A 286      34.840  47.344  40.623  1.00  0.00           H0.      0
ATOM   4419  HB3 HID A 286      33.165  46.677  40.136  1.00  0.00           H0.      0
ATOM   4420  CG  HID A 286      33.349  47.365  42.168  1.00  0.00           C0.      0
ATOM   4421  ND1 HID A 286      31.996  47.597  42.295  1.00  0.00           N0.      0
ATOM   4422  HD1 HID A 286      31.334  47.303  41.591  1.00  0.00           H0.      0
ATOM   4423  CE1 HID A 286      31.822  47.844  43.598  1.00  0.00           C0.      0
ATOM   4424  HE1 HID A 286      30.866  47.833  44.099  1.00  0.00           H0.      0
ATOM   4425  NE2 HID A 286      33.015  47.974  44.223  1.00  0.00           N0.      0
ATOM   4426  CD2 HID A 286      34.000  47.585  43.353  1.00  0.00           C0.      0
ATOM   4427  HD2 HID A 286      35.039  47.362  43.542  1.00  0.00           H0.      0
ATOM   4428  C   HID A 286      34.789  44.733  39.848  1.00  0.00           C0.      0
ATOM   4429  O   HID A 286      35.935  45.000  39.406  1.00  0.00           O0.      0
ATOM   4430  N   VAL A 287      33.948  43.932  39.204  1.00  0.00           N0.      0
ATOM   4431  H   VAL A 287      33.070  43.690  39.639  1.00  0.00           H0.      0
ATOM   4432  CA  VAL A 287      34.330  43.252  37.942  1.00  0.00           C0.      0
ATOM   4433  HA  VAL A 287      35.214  43.748  37.541  1.00  0.00           H0.      0
ATOM   4434  CB  VAL A 287      34.485  41.797  38.219  1.00  0.00           C0.      0
ATOM   4435  HB  VAL A 287      33.571  41.409  38.669  1.00  0.00           H0.      0
ATOM   4436  CG1 VAL A 287      34.776  41.125  36.860  1.00  0.00           C0.      0
ATOM   4437 HG11 VAL A 287      35.179  41.855  36.157  1.00  0.00           H0.      0
ATOM   4438 HG12 VAL A 287      35.380  40.237  37.042  1.00  0.00           H0.      0
ATOM   4439 HG13 VAL A 287      33.847  40.882  36.343  1.00  0.00           H0.      0
ATOM   4440  CG2 VAL A 287      35.674  41.512  39.213  1.00  0.00           C0.      0
ATOM   4441 HG21 VAL A 287      36.620  41.958  38.908  1.00  0.00           H0.      0
ATOM   4442 HG22 VAL A 287      35.442  41.889  40.209  1.00  0.00           H0.      0
ATOM   4443 HG23 VAL A 287      35.670  40.422  39.232  1.00  0.00           H0.      0
ATOM   4444  C   VAL A 287      33.111  43.412  36.972  1.00  0.00           C0.      0
ATOM   4445  O   VAL A 287      31.928  43.141  37.193  1.00  0.00           O0.      0
ATOM   4446  N   LEU A 288      33.444  43.888  35.807  1.00  0.00           N0.      0
ATOM   4447  H   LEU A 288      34.411  44.101  35.609  1.00  0.00           H0.      0
ATOM   4448  CA  LEU A 288      32.519  44.359  34.821  1.00  0.00           C0.      0
ATOM   4449  HA  LEU A 288      31.487  44.149  35.102  1.00  0.00           H0.      0
ATOM   4450  CB  LEU A 288      32.559  45.894  34.687  1.00  0.00           C0.      0
ATOM   4451  HB2 LEU A 288      33.581  46.224  34.506  1.00  0.00           H0.      0
ATOM   4452  HB3 LEU A 288      31.869  46.243  33.919  1.00  0.00           H0.      0
ATOM   4453  CG  LEU A 288      32.037  46.612  35.957  1.00  0.00           C0.      0
ATOM   4454  HG  LEU A 288      31.374  46.017  36.585  1.00  0.00           H0.      0
ATOM   4455  CD1 LEU A 288      33.293  47.053  36.710  1.00  0.00           C0.      0
ATOM   4456 HD11 LEU A 288      33.972  46.208  36.826  1.00  0.00           H0.      0
ATOM   4457 HD12 LEU A 288      33.887  47.836  36.239  1.00  0.00           H0.      0
ATOM   4458 HD13 LEU A 288      32.942  47.568  37.604  1.00  0.00           H0.      0
ATOM   4459  CD2 LEU A 288      31.380  47.884  35.555  1.00  0.00           C0.      0
ATOM   4460 HD21 LEU A 288      31.178  48.544  36.398  1.00  0.00           H0.      0
ATOM   4461 HD22 LEU A 288      31.910  48.420  34.767  1.00  0.00           H0.      0
ATOM   4462 HD23 LEU A 288      30.352  47.659  35.270  1.00  0.00           H0.      0
ATOM   4463  C   LEU A 288      32.660  43.728  33.475  1.00  0.00           C0.      0
ATOM   4464  O   LEU A 288      33.819  43.402  33.121  1.00  0.00           O0.      0
ATOM   4465  N   LYS A 289      31.566  43.539  32.744  1.00  0.00           N0.      0
ATOM   4466  H   LYS A 289      30.716  43.963  33.087  1.00  0.00           H0.      0
ATOM   4467  CA  LYS A 289      31.679  43.214  31.268  1.00  0.00           C0.      0
ATOM   4468  HA  LYS A 289      32.743  43.321  31.057  1.00  0.00           H0.      0
ATOM   4469  CB  LYS A 289      31.268  41.734  31.036  1.00  0.00           C0.      0
ATOM   4470  HB2 LYS A 289      31.997  41.187  31.634  1.00  0.00           H0.      0
ATOM   4471  HB3 LYS A 289      30.265  41.465  31.367  1.00  0.00           H0.      0
ATOM   4472  CG  LYS A 289      31.285  41.335  29.521  1.00  0.00           C0.      0
ATOM   4473  HG2 LYS A 289      32.095  41.889  29.047  1.00  0.00           H0.      0
ATOM   4474  HG3 LYS A 289      31.566  40.284  29.449  1.00  0.00           H0.      0
ATOM   4475  CD  LYS A 289      29.897  41.611  28.763  1.00  0.00           C0.      0
ATOM   4476  HD2 LYS A 289      29.186  40.889  29.164  1.00  0.00           H0.      0
ATOM   4477  HD3 LYS A 289      29.527  42.631  28.866  1.00  0.00           H0.      0
ATOM   4478  CE  LYS A 289      30.037  41.307  27.280  1.00  0.00           C0.      0
ATOM   4479  HE2 LYS A 289      30.559  42.116  26.769  1.00  0.00           H0.      0
ATOM   4480  HE3 LYS A 289      30.485  40.328  27.105  1.00  0.00           H0.      0
ATOM   4481  NZ  LYS A 289      28.697  41.171  26.662  1.00  0.00           N0.      0
ATOM   4482  HZ1 LYS A 289      28.379  40.222  26.796  1.00  0.00           H0.      0
ATOM   4483  HZ2 LYS A 289      28.021  41.861  26.957  1.00  0.00           H0.      0
ATOM   4484  HZ3 LYS A 289      28.886  41.316  25.681  1.00  0.00           H0.      0
ATOM   4485  C   LYS A 289      30.993  44.288  30.443  1.00  0.00           C0.      0
ATOM   4486  O   LYS A 289      29.797  44.571  30.573  1.00  0.00           O0.      0
ATOM   4487  N   LYS A 290      31.688  44.970  29.536  1.00  0.00           N0.      0
ATOM   4488  H   LYS A 290      32.644  44.720  29.327  1.00  0.00           H0.      0
ATOM   4489  CA  LYS A 290      31.210  46.002  28.500  1.00  0.00           C0.      0
ATOM   4490  HA  LYS A 290      30.558  46.728  28.987  1.00  0.00           H0.      0
ATOM   4491  CB  LYS A 290      32.460  46.801  28.033  1.00  0.00           C0.      0
ATOM   4492  HB2 LYS A 290      33.033  47.167  28.885  1.00  0.00           H0.      0
ATOM   4493  HB3 LYS A 290      33.045  46.030  27.531  1.00  0.00           H0.      0
ATOM   4494  CG  LYS A 290      32.151  48.037  27.109  1.00  0.00           C0.      0
ATOM   4495  HG2 LYS A 290      31.905  47.549  26.166  1.00  0.00           H0.      0
ATOM   4496  HG3 LYS A 290      31.429  48.732  27.537  1.00  0.00           H0.      0
ATOM   4497  CD  LYS A 290      33.449  48.824  26.766  1.00  0.00           C0.      0
ATOM   4498  HD2 LYS A 290      33.978  49.052  27.692  1.00  0.00           H0.      0
ATOM   4499  HD3 LYS A 290      34.033  48.148  26.142  1.00  0.00           H0.      0
ATOM   4500  CE  LYS A 290      33.153  50.113  25.996  1.00  0.00           C0.      0
ATOM   4501  HE2 LYS A 290      32.908  49.776  24.989  1.00  0.00           H0.      0
ATOM   4502  HE3 LYS A 290      32.213  50.548  26.337  1.00  0.00           H0.      0
ATOM   4503  NZ  LYS A 290      34.308  51.038  26.054  1.00  0.00           N0.      0
ATOM   4504  HZ1 LYS A 290      34.137  51.695  26.802  1.00  0.00           H0.      0
ATOM   4505  HZ2 LYS A 290      35.211  50.613  26.208  1.00  0.00           H0.      0
ATOM   4506  HZ3 LYS A 290      34.459  51.484  25.160  1.00  0.00           H0.      0
ATOM   4507  C   LYS A 290      30.306  45.408  27.357  1.00  0.00           C0.      0
ATOM   4508  O   LYS A 290      30.518  44.325  26.843  1.00  0.00           O0.      0
ATOM   4509  N   THR A 291      29.290  46.109  26.882  1.00  0.00           N0.      0
ATOM   4510  H   THR A 291      29.036  46.972  27.342  1.00  0.00           H0.      0
ATOM   4511  CA  THR A 291      28.475  45.718  25.737  1.00  0.00           C0.      0
ATOM   4512  HA  THR A 291      28.116  44.707  25.931  1.00  0.00           H0.      0
ATOM   4513  CB  THR A 291      27.279  46.552  25.520  1.00  0.00           C0.      0
ATOM   4514  HB  THR A 291      26.811  46.321  24.563  1.00  0.00           H0.      0
ATOM   4515  CG2 THR A 291      26.247  46.436  26.603  1.00  0.00           C0.      0
ATOM   4516 HG21 THR A 291      26.136  45.365  26.768  1.00  0.00           H0.      0
ATOM   4517 HG22 THR A 291      26.660  46.894  27.502  1.00  0.00           H0.      0
ATOM   4518 HG23 THR A 291      25.396  47.023  26.259  1.00  0.00           H0.      0
ATOM   4519  OG1 THR A 291      27.600  47.932  25.599  1.00  0.00           O0.      0
ATOM   4520  HG1 THR A 291      27.382  48.203  24.704  1.00  0.00           H0.      0
ATOM   4521  C   THR A 291      29.311  45.739  24.409  1.00  0.00           C0.      0
ATOM   4522  O   THR A 291      30.418  46.234  24.340  1.00  0.00           O0.      0
ATOM   4523  N   GLY A 292      28.800  45.065  23.318  1.00  0.00           N0.      0
ATOM   4524  H   GLY A 292      27.936  44.621  23.596  1.00  0.00           H0.      0
ATOM   4525  CA  GLY A 292      29.351  44.968  21.991  1.00  0.00           C0.      0
ATOM   4526  HA2 GLY A 292      29.332  45.973  21.571  1.00  0.00           H0.      0
ATOM   4527  HA3 GLY A 292      30.354  44.542  22.031  1.00  0.00           H0.      0
ATOM   4528  C   GLY A 292      28.537  44.099  21.018  1.00  0.00           C0.      0
ATOM   4529  O   GLY A 292      29.136  44.004  19.881  1.00  0.00           O0.      0
ATOM   4530  OXT GLY A 292      27.338  43.772  21.174  1.00  0.00           O0.      0
ATOM   4531  N   ACT A 294      47.195  50.209  48.823  1.00  0.00           N0.      0
ATOM   4532  CA  ACT A 294      47.722  49.554  50.087  1.00  0.00           C0.      0
ATOM   4533  C   ACT A 294      46.704  49.333  51.203  1.00  0.00           C0.      0
ATOM   4534  O   ACT A 294      47.023  48.884  52.263  1.00  0.00           O0.      0
ATOM   4535  CE  ACT A 294      48.394  50.639  48.006  1.00  0.00           C0.      0
ATOM   4536  OXT ACT A 294      45.550  49.788  51.048  1.00  0.00           O0.      0
ATOM   4537  HE1 ACT A 294      49.221  49.934  47.905  1.00  0.00           H0.      0
ATOM   4538  HE2 ACT A 294      48.193  50.909  46.968  1.00  0.00           H0.      0
ATOM   4539  HE3 ACT A 294      48.828  51.540  48.442  1.00  0.00           H0.      0
ATOM   4540  H1  ACT A 294      48.558  50.223  50.297  1.00  0.00           H0.      0
ATOM   4541  H3  ACT A 294      48.214  48.613  49.837  1.00  0.00           H0.      0
ATOM   4542  H01 ACT A 294      46.568  50.998  49.035  1.00  0.00           H0.      0
ATOM   4543  H02 ACT A 294      46.610  49.533  48.310  1.00  0.00           H0.      0
ATOM   4544  CA' SAM A 293      50.195  46.972  43.570  1.00  0.00           C0.      0
ATOM   4545  CB  SAM A 293      50.369  48.439  43.749  1.00  0.00           C0.      0
[truncated: 6,254,513 more chars]
