# Supplementary material for: Computational Investigation of GNMT-Catalyzed Methyl Transfer Reaction: Integrating MD, QM, and ML Approaches
Source: J Comput Chem. Author manuscript; Available in PMC 2026 Jun 29. (PMC13312424; doi:10.1002/jcc.70434)
Supplement: SI-3 [file NIHMS2188582-supplement-SI-3.zip › MD-frame-pdbs/clustering-R2-5107.pdb]

ATOM      1  N   VAL A   1      29.862  66.764  50.773  1.00  0.00           N0.      0
ATOM      2  H1  VAL A   1      30.782  67.029  50.452  1.00  0.00           H0.      0
ATOM      3  H2  VAL A   1      29.427  66.125  50.123  1.00  0.00           H0.      0
ATOM      4  H3  VAL A   1      29.962  66.378  51.701  1.00  0.00           H0.      0
ATOM      5  CA  VAL A   1      29.013  67.962  50.894  1.00  0.00           C0.      0
ATOM      6  HA  VAL A   1      29.516  68.569  51.648  1.00  0.00           H0.      0
ATOM      7  CB  VAL A   1      28.865  68.849  49.665  1.00  0.00           C0.      0
ATOM      8  HB  VAL A   1      28.115  68.329  49.070  1.00  0.00           H0.      0
ATOM      9  CG1 VAL A   1      28.184  70.171  50.045  1.00  0.00           C0.      0
ATOM     10 HG11 VAL A   1      28.038  70.654  49.079  1.00  0.00           H0.      0
ATOM     11 HG12 VAL A   1      27.267  70.062  50.624  1.00  0.00           H0.      0
ATOM     12 HG13 VAL A   1      28.837  70.738  50.709  1.00  0.00           H0.      0
ATOM     13  CG2 VAL A   1      30.135  69.156  48.779  1.00  0.00           C0.      0
ATOM     14 HG21 VAL A   1      30.834  69.716  49.401  1.00  0.00           H0.      0
ATOM     15 HG22 VAL A   1      30.649  68.265  48.421  1.00  0.00           H0.      0
ATOM     16 HG23 VAL A   1      29.777  69.665  47.884  1.00  0.00           H0.      0
ATOM     17  C   VAL A   1      27.644  67.599  51.514  1.00  0.00           C0.      0
ATOM     18  O   VAL A   1      27.462  67.823  52.701  1.00  0.00           O0.      0
ATOM     19  N   ASP A   2      26.731  66.966  50.755  1.00  0.00           N0.      0
ATOM     20  H   ASP A   2      26.942  66.651  49.819  1.00  0.00           H0.      0
ATOM     21  CA  ASP A   2      25.381  66.618  51.299  1.00  0.00           C0.      0
ATOM     22  HA  ASP A   2      25.205  67.433  52.001  1.00  0.00           H0.      0
ATOM     23  CB  ASP A   2      24.204  66.743  50.277  1.00  0.00           C0.      0
ATOM     24  HB2 ASP A   2      24.372  66.145  49.381  1.00  0.00           H0.      0
ATOM     25  HB3 ASP A   2      23.278  66.435  50.762  1.00  0.00           H0.      0
ATOM     26  CG  ASP A   2      24.008  68.204  49.719  1.00  0.00           C0.      0
ATOM     27  OD1 ASP A   2      24.807  69.161  49.921  1.00  0.00           O0.      0
ATOM     28  OD2 ASP A   2      22.930  68.434  49.112  1.00  0.00           O0.      0
ATOM     29  C   ASP A   2      25.202  65.468  52.357  1.00  0.00           C0.      0
ATOM     30  O   ASP A   2      24.171  65.334  53.026  1.00  0.00           O0.      0
ATOM     31  N   SER A   3      26.246  64.640  52.503  1.00  0.00           N0.      0
ATOM     32  H   SER A   3      27.074  64.877  51.975  1.00  0.00           H0.      0
ATOM     33  CA  SER A   3      26.131  63.352  53.128  1.00  0.00           C0.      0
ATOM     34  HA  SER A   3      25.206  62.875  52.801  1.00  0.00           H0.      0
ATOM     35  CB  SER A   3      27.299  62.469  52.741  1.00  0.00           C0.      0
ATOM     36  HB2 SER A   3      27.256  61.494  53.225  1.00  0.00           H0.      0
ATOM     37  HB3 SER A   3      27.365  62.355  51.659  1.00  0.00           H0.      0
ATOM     38  OG  SER A   3      28.529  63.064  53.143  1.00  0.00           O0.      0
ATOM     39  HG  SER A   3      29.110  62.547  53.706  1.00  0.00           H0.      0
ATOM     40  C   SER A   3      26.028  63.359  54.689  1.00  0.00           C0.      0
ATOM     41  O   SER A   3      26.501  64.241  55.416  1.00  0.00           O0.      0
ATOM     42  N   VAL A   4      25.437  62.270  55.228  1.00  0.00           N0.      0
ATOM     43  H   VAL A   4      25.042  61.555  54.633  1.00  0.00           H0.      0
ATOM     44  CA  VAL A   4      25.492  62.041  56.702  1.00  0.00           C0.      0
ATOM     45  HA  VAL A   4      25.026  62.940  57.104  1.00  0.00           H0.      0
ATOM     46  CB  VAL A   4      24.535  60.823  57.134  1.00  0.00           C0.      0
ATOM     47  HB  VAL A   4      24.907  59.959  56.583  1.00  0.00           H0.      0
ATOM     48  CG1 VAL A   4      24.813  60.586  58.599  1.00  0.00           C0.      0
ATOM     49 HG11 VAL A   4      24.083  59.932  59.076  1.00  0.00           H0.      0
ATOM     50 HG12 VAL A   4      25.797  60.138  58.733  1.00  0.00           H0.      0
ATOM     51 HG13 VAL A   4      24.823  61.506  59.183  1.00  0.00           H0.      0
ATOM     52  CG2 VAL A   4      23.053  60.996  56.847  1.00  0.00           C0.      0
ATOM     53 HG21 VAL A   4      22.908  61.158  55.779  1.00  0.00           H0.      0
ATOM     54 HG22 VAL A   4      22.695  59.990  57.064  1.00  0.00           H0.      0
ATOM     55 HG23 VAL A   4      22.412  61.640  57.449  1.00  0.00           H0.      0
ATOM     56  C   VAL A   4      27.009  61.906  57.231  1.00  0.00           C0.      0
ATOM     57  O   VAL A   4      27.864  61.311  56.548  1.00  0.00           O0.      0
ATOM     58  N   TYR A   5      27.373  62.478  58.344  1.00  0.00           N0.      0
ATOM     59  H   TYR A   5      26.633  62.958  58.836  1.00  0.00           H0.      0
ATOM     60  CA  TYR A   5      28.657  62.303  58.998  1.00  0.00           C0.      0
ATOM     61  HA  TYR A   5      29.398  62.693  58.301  1.00  0.00           H0.      0
ATOM     62  CB  TYR A   5      28.708  63.222  60.204  1.00  0.00           C0.      0
ATOM     63  HB2 TYR A   5      28.342  64.173  59.817  1.00  0.00           H0.      0
ATOM     64  HB3 TYR A   5      27.869  62.951  60.845  1.00  0.00           H0.      0
ATOM     65  CG  TYR A   5      30.070  63.375  60.973  1.00  0.00           C0.      0
ATOM     66  CD1 TYR A   5      31.205  63.626  60.149  1.00  0.00           C0.      0
ATOM     67  HD1 TYR A   5      31.152  63.628  59.070  1.00  0.00           H0.      0
ATOM     68  CE1 TYR A   5      32.505  63.759  60.792  1.00  0.00           C0.      0
ATOM     69  HE1 TYR A   5      33.388  63.954  60.202  1.00  0.00           H0.      0
ATOM     70  CZ  TYR A   5      32.637  63.691  62.148  1.00  0.00           C0.      0
ATOM     71  OH  TYR A   5      33.788  63.903  62.771  1.00  0.00           O0.      0
ATOM     72  HH  TYR A   5      33.749  63.437  63.609  1.00  0.00           H0.      0
ATOM     73  CE2 TYR A   5      31.483  63.322  62.891  1.00  0.00           C0.      0
ATOM     74  HE2 TYR A   5      31.431  63.214  63.964  1.00  0.00           H0.      0
ATOM     75  CD2 TYR A   5      30.192  63.218  62.328  1.00  0.00           C0.      0
ATOM     76  HD2 TYR A   5      29.290  63.011  62.883  1.00  0.00           H0.      0
ATOM     77  C   TYR A   5      29.016  60.818  59.165  1.00  0.00           C0.      0
ATOM     78  O   TYR A   5      28.369  60.133  59.924  1.00  0.00           O0.      0
ATOM     79  N   ARG A   6      30.063  60.381  58.454  1.00  0.00           N0.      0
ATOM     80  H   ARG A   6      30.744  61.023  58.076  1.00  0.00           H0.      0
ATOM     81  CA  ARG A   6      30.469  58.944  58.499  1.00  0.00           C0.      0
ATOM     82  HA  ARG A   6      29.526  58.446  58.272  1.00  0.00           H0.      0
ATOM     83  CB  ARG A   6      31.462  58.554  57.453  1.00  0.00           C0.      0
ATOM     84  HB2 ARG A   6      31.198  59.074  56.532  1.00  0.00           H0.      0
ATOM     85  HB3 ARG A   6      32.403  59.047  57.694  1.00  0.00           H0.      0
ATOM     86  CG  ARG A   6      31.477  57.046  57.143  1.00  0.00           C0.      0
ATOM     87  HG2 ARG A   6      31.725  56.486  58.044  1.00  0.00           H0.      0
ATOM     88  HG3 ARG A   6      30.476  56.716  56.865  1.00  0.00           H0.      0
ATOM     89  CD  ARG A   6      32.381  56.701  55.968  1.00  0.00           C0.      0
ATOM     90  HD2 ARG A   6      32.154  57.459  55.217  1.00  0.00           H0.      0
ATOM     91  HD3 ARG A   6      33.431  56.717  56.259  1.00  0.00           H0.      0
ATOM     92  NE  ARG A   6      32.018  55.450  55.287  1.00  0.00           N0.      0
ATOM     93  HE  ARG A   6      31.165  55.394  54.748  1.00  0.00           H0.      0
ATOM     94  CZ  ARG A   6      32.647  54.280  55.447  1.00  0.00           C0.      0
ATOM     95  NH1 ARG A   6      32.221  53.149  55.049  1.00  0.00           N0.      0
ATOM     96 HH11 ARG A   6      31.400  53.076  54.466  1.00  0.00           H0.      0
ATOM     97 HH12 ARG A   6      32.834  52.370  55.243  1.00  0.00           H0.      0
ATOM     98  NH2 ARG A   6      33.640  54.176  56.240  1.00  0.00           N0.      0
ATOM     99 HH21 ARG A   6      34.050  54.965  56.719  1.00  0.00           H0.      0
ATOM    100 HH22 ARG A   6      33.947  53.232  56.429  1.00  0.00           H0.      0
ATOM    101  C   ARG A   6      31.005  58.431  59.877  1.00  0.00           C0.      0
ATOM    102  O   ARG A   6      31.822  59.171  60.468  1.00  0.00           O0.      0
ATOM    103  N   THR A   7      30.507  57.251  60.353  1.00  0.00           N0.      0
ATOM    104  H   THR A   7      29.861  56.760  59.752  1.00  0.00           H0.      0
ATOM    105  CA  THR A   7      30.955  56.562  61.530  1.00  0.00           C0.      0
ATOM    106  HA  THR A   7      30.620  57.222  62.330  1.00  0.00           H0.      0
ATOM    107  CB  THR A   7      30.221  55.228  61.672  1.00  0.00           C0.      0
ATOM    108  HB  THR A   7      30.801  54.580  62.329  1.00  0.00           H0.      0
ATOM    109  CG2 THR A   7      28.869  55.266  62.318  1.00  0.00           C0.      0
ATOM    110 HG21 THR A   7      28.155  55.569  61.553  1.00  0.00           H0.      0
ATOM    111 HG22 THR A   7      28.581  54.251  62.592  1.00  0.00           H0.      0
ATOM    112 HG23 THR A   7      28.770  55.897  63.202  1.00  0.00           H0.      0
ATOM    113  OG1 THR A   7      30.180  54.474  60.489  1.00  0.00           O0.      0
ATOM    114  HG1 THR A   7      31.070  54.153  60.332  1.00  0.00           H0.      0
ATOM    115  C   THR A   7      32.549  56.335  61.454  1.00  0.00           C0.      0
ATOM    116  O   THR A   7      33.091  56.149  60.363  1.00  0.00           O0.      0
ATOM    117  N   ARG A   8      33.278  56.325  62.609  1.00  0.00           N0.      0
ATOM    118  H   ARG A   8      32.837  56.403  63.515  1.00  0.00           H0.      0
ATOM    119  CA  ARG A   8      34.690  56.151  62.801  1.00  0.00           C0.      0
ATOM    120  HA  ARG A   8      35.173  56.034  61.831  1.00  0.00           H0.      0
ATOM    121  CB  ARG A   8      35.229  57.375  63.493  1.00  0.00           C0.      0
ATOM    122  HB2 ARG A   8      34.784  57.417  64.487  1.00  0.00           H0.      0
ATOM    123  HB3 ARG A   8      36.318  57.350  63.522  1.00  0.00           H0.      0
ATOM    124  CG  ARG A   8      34.988  58.674  62.683  1.00  0.00           C0.      0
ATOM    125  HG2 ARG A   8      35.466  58.508  61.718  1.00  0.00           H0.      0
ATOM    126  HG3 ARG A   8      33.934  58.795  62.435  1.00  0.00           H0.      0
ATOM    127  CD  ARG A   8      35.694  59.974  63.144  1.00  0.00           C0.      0
ATOM    128  HD2 ARG A   8      35.119  60.406  63.963  1.00  0.00           H0.      0
ATOM    129  HD3 ARG A   8      36.674  59.823  63.596  1.00  0.00           H0.      0
ATOM    130  NE  ARG A   8      35.861  60.819  62.028  1.00  0.00           N0.      0
ATOM    131  HE  ARG A   8      35.372  60.393  61.254  1.00  0.00           H0.      0
ATOM    132  CZ  ARG A   8      36.406  62.019  62.066  1.00  0.00           C0.      0
ATOM    133  NH1 ARG A   8      36.409  62.704  60.972  1.00  0.00           N0.      0
ATOM    134 HH11 ARG A   8      35.805  62.374  60.233  1.00  0.00           H0.      0
ATOM    135 HH12 ARG A   8      36.674  63.678  60.962  1.00  0.00           H0.      0
ATOM    136  NH2 ARG A   8      36.880  62.681  63.060  1.00  0.00           N0.      0
ATOM    137 HH21 ARG A   8      36.939  62.328  64.005  1.00  0.00           H0.      0
ATOM    138 HH22 ARG A   8      37.270  63.573  62.793  1.00  0.00           H0.      0
ATOM    139  C   ARG A   8      34.958  54.949  63.707  1.00  0.00           C0.      0
ATOM    140  O   ARG A   8      34.119  54.539  64.581  1.00  0.00           O0.      0
ATOM    141  N   SER A   9      36.222  54.466  63.604  1.00  0.00           N0.      0
ATOM    142  H   SER A   9      36.766  54.769  62.809  1.00  0.00           H0.      0
ATOM    143  CA  SER A   9      36.793  53.321  64.424  1.00  0.00           C0.      0
ATOM    144  HA  SER A   9      36.219  52.406  64.279  1.00  0.00           H0.      0
ATOM    145  CB  SER A   9      38.185  53.037  63.976  1.00  0.00           C0.      0
ATOM    146  HB2 SER A   9      38.262  53.061  62.889  1.00  0.00           H0.      0
ATOM    147  HB3 SER A   9      38.891  53.763  64.380  1.00  0.00           H0.      0
ATOM    148  OG  SER A   9      38.576  51.810  64.471  1.00  0.00           O0.      0
ATOM    149  HG  SER A   9      38.350  51.131  63.832  1.00  0.00           H0.      0
ATOM    150  C   SER A   9      36.822  53.689  65.954  1.00  0.00           C0.      0
ATOM    151  O   SER A   9      37.411  54.743  66.285  1.00  0.00           O0.      0
ATOM    152  N   LEU A  10      36.248  52.794  66.844  1.00  0.00           N0.      0
ATOM    153  H   LEU A  10      35.867  51.932  66.479  1.00  0.00           H0.      0
ATOM    154  CA  LEU A  10      36.515  52.848  68.303  1.00  0.00           C0.      0
ATOM    155  HA  LEU A  10      36.321  53.860  68.659  1.00  0.00           H0.      0
ATOM    156  CB  LEU A  10      35.515  51.976  69.101  1.00  0.00           C0.      0
ATOM    157  HB2 LEU A  10      35.697  50.949  68.787  1.00  0.00           H0.      0
ATOM    158  HB3 LEU A  10      35.782  52.024  70.157  1.00  0.00           H0.      0
ATOM    159  CG  LEU A  10      34.053  52.452  68.938  1.00  0.00           C0.      0
ATOM    160  HG  LEU A  10      33.435  52.009  69.718  1.00  0.00           H0.      0
ATOM    161  CD1 LEU A  10      33.797  53.970  69.234  1.00  0.00           C0.      0
ATOM    162 HD11 LEU A  10      32.729  54.180  69.281  1.00  0.00           H0.      0
ATOM    163 HD12 LEU A  10      34.313  54.419  70.083  1.00  0.00           H0.      0
ATOM    164 HD13 LEU A  10      34.161  54.605  68.427  1.00  0.00           H0.      0
ATOM    165  CD2 LEU A  10      33.339  51.868  67.647  1.00  0.00           C0.      0
ATOM    166 HD21 LEU A  10      32.266  51.674  67.656  1.00  0.00           H0.      0
ATOM    167 HD22 LEU A  10      33.641  52.658  66.960  1.00  0.00           H0.      0
ATOM    168 HD23 LEU A  10      33.826  50.931  67.378  1.00  0.00           H0.      0
ATOM    169  C   LEU A  10      38.033  52.557  68.485  1.00  0.00           C0.      0
ATOM    170  O   LEU A  10      38.538  51.426  68.478  1.00  0.00           O0.      0
ATOM    171  N   GLY A  11      38.760  53.694  68.524  1.00  0.00           N0.      0
ATOM    172  H   GLY A  11      38.254  54.567  68.466  1.00  0.00           H0.      0
ATOM    173  CA  GLY A  11      40.273  53.657  68.560  1.00  0.00           C0.      0
ATOM    174  HA2 GLY A  11      40.611  53.591  69.594  1.00  0.00           H0.      0
ATOM    175  HA3 GLY A  11      40.681  52.749  68.115  1.00  0.00           H0.      0
ATOM    176  C   GLY A  11      40.999  54.877  67.907  1.00  0.00           C0.      0
ATOM    177  O   GLY A  11      42.155  55.100  68.125  1.00  0.00           O0.      0
ATOM    178  N   VAL A  12      40.269  55.506  67.021  1.00  0.00           N0.      0
ATOM    179  H   VAL A  12      39.272  55.348  67.030  1.00  0.00           H0.      0
ATOM    180  CA  VAL A  12      40.826  56.629  66.244  1.00  0.00           C0.      0
ATOM    181  HA  VAL A  12      41.619  57.139  66.791  1.00  0.00           H0.      0
ATOM    182  CB  VAL A  12      41.296  56.257  64.808  1.00  0.00           C0.      0
ATOM    183  HB  VAL A  12      40.380  56.140  64.230  1.00  0.00           H0.      0
ATOM    184  CG1 VAL A  12      42.248  57.367  64.289  1.00  0.00           C0.      0
ATOM    185 HG11 VAL A  12      43.144  57.461  64.902  1.00  0.00           H0.      0
ATOM    186 HG12 VAL A  12      42.620  57.130  63.292  1.00  0.00           H0.      0
ATOM    187 HG13 VAL A  12      41.729  58.313  64.133  1.00  0.00           H0.      0
ATOM    188  CG2 VAL A  12      41.973  54.892  64.642  1.00  0.00           C0.      0
ATOM    189 HG21 VAL A  12      43.002  54.964  64.995  1.00  0.00           H0.      0
ATOM    190 HG22 VAL A  12      41.683  54.105  65.339  1.00  0.00           H0.      0
ATOM    191 HG23 VAL A  12      41.925  54.669  63.576  1.00  0.00           H0.      0
ATOM    192  C   VAL A  12      39.671  57.707  66.119  1.00  0.00           C0.      0
ATOM    193  O   VAL A  12      38.524  57.515  65.663  1.00  0.00           O0.      0
ATOM    194  N   ALA A  13      40.005  58.956  66.427  1.00  0.00           N0.      0
ATOM    195  H   ALA A  13      40.966  59.088  66.708  1.00  0.00           H0.      0
ATOM    196  CA  ALA A  13      39.193  60.159  66.297  1.00  0.00           C0.      0
ATOM    197  HA  ALA A  13      38.117  59.990  66.345  1.00  0.00           H0.      0
ATOM    198  CB  ALA A  13      39.562  61.227  67.454  1.00  0.00           C0.      0
ATOM    199  HB1 ALA A  13      40.620  61.481  67.506  1.00  0.00           H0.      0
ATOM    200  HB2 ALA A  13      38.932  62.078  67.196  1.00  0.00           H0.      0
ATOM    201  HB3 ALA A  13      39.247  60.889  68.441  1.00  0.00           H0.      0
ATOM    202  C   ALA A  13      39.484  60.776  64.868  1.00  0.00           C0.      0
ATOM    203  O   ALA A  13      39.838  61.962  64.681  1.00  0.00           O0.      0
ATOM    204  N   ALA A  14      39.329  59.891  63.870  1.00  0.00           N0.      0
ATOM    205  H   ALA A  14      39.019  58.965  64.126  1.00  0.00           H0.      0
ATOM    206  CA  ALA A  14      39.516  60.115  62.452  1.00  0.00           C0.      0
ATOM    207  HA  ALA A  14      39.217  61.140  62.233  1.00  0.00           H0.      0
ATOM    208  CB  ALA A  14      40.985  59.899  62.042  1.00  0.00           C0.      0
ATOM    209  HB1 ALA A  14      41.187  58.835  61.920  1.00  0.00           H0.      0
ATOM    210  HB2 ALA A  14      41.137  60.403  61.088  1.00  0.00           H0.      0
ATOM    211  HB3 ALA A  14      41.684  60.301  62.776  1.00  0.00           H0.      0
ATOM    212  C   ALA A  14      38.751  59.168  61.533  1.00  0.00           C0.      0
ATOM    213  O   ALA A  14      38.298  58.095  61.955  1.00  0.00           O0.      0
ATOM    214  N   GLU A  15      38.488  59.639  60.335  1.00  0.00           N0.      0
ATOM    215  H   GLU A  15      39.030  60.429  60.014  1.00  0.00           H0.      0
ATOM    216  CA  GLU A  15      37.589  58.949  59.422  1.00  0.00           C0.      0
ATOM    217  HA  GLU A  15      36.737  58.576  59.990  1.00  0.00           H0.      0
ATOM    218  CB  GLU A  15      37.093  59.879  58.342  1.00  0.00           C0.      0
ATOM    219  HB2 GLU A  15      36.604  60.756  58.765  1.00  0.00           H0.      0
ATOM    220  HB3 GLU A  15      37.941  60.299  57.801  1.00  0.00           H0.      0
ATOM    221  CG  GLU A  15      36.131  59.235  57.275  1.00  0.00           C0.      0
ATOM    222  HG2 GLU A  15      36.646  58.585  56.567  1.00  0.00           H0.      0
ATOM    223  HG3 GLU A  15      35.456  58.539  57.773  1.00  0.00           H0.      0
ATOM    224  CD  GLU A  15      35.280  60.305  56.555  1.00  0.00           C0.      0
ATOM    225  OE1 GLU A  15      35.623  60.698  55.439  1.00  0.00           O0.      0
ATOM    226  OE2 GLU A  15      34.391  60.927  57.205  1.00  0.00           O0.      0
ATOM    227  C   GLU A  15      38.255  57.707  58.738  1.00  0.00           C0.      0
ATOM    228  O   GLU A  15      37.647  56.650  58.746  1.00  0.00           O0.      0
ATOM    229  N   GLY A  16      39.599  57.717  58.391  1.00  0.00           N0.      0
ATOM    230  H   GLY A  16      40.137  58.540  58.620  1.00  0.00           H0.      0
ATOM    231  CA  GLY A  16      40.362  56.484  58.011  1.00  0.00           C0.      0
ATOM    232  HA2 GLY A  16      40.523  55.864  58.893  1.00  0.00           H0.      0
ATOM    233  HA3 GLY A  16      39.692  55.877  57.402  1.00  0.00           H0.      0
ATOM    234  C   GLY A  16      41.749  56.767  57.352  1.00  0.00           C0.      0
ATOM    235  O   GLY A  16      42.397  57.702  57.774  1.00  0.00           O0.      0
ATOM    236  N   ILE A  17      42.235  55.963  56.353  1.00  0.00           N0.      0
ATOM    237  H   ILE A  17      41.680  55.220  55.955  1.00  0.00           H0.      0
ATOM    238  CA  ILE A  17      43.295  56.487  55.457  1.00  0.00           C0.      0
ATOM    239  HA  ILE A  17      44.208  56.624  56.037  1.00  0.00           H0.      0
ATOM    240  CB  ILE A  17      43.507  55.450  54.314  1.00  0.00           C0.      0
ATOM    241  HB  ILE A  17      42.454  55.208  54.167  1.00  0.00           H0.      0
ATOM    242  CG2 ILE A  17      44.124  55.875  52.981  1.00  0.00           C0.      0
ATOM    243 HG21 ILE A  17      43.926  55.185  52.160  1.00  0.00           H0.      0
ATOM    244 HG22 ILE A  17      43.722  56.822  52.619  1.00  0.00           H0.      0
ATOM    245 HG23 ILE A  17      45.199  55.957  53.139  1.00  0.00           H0.      0
ATOM    246  CG1 ILE A  17      44.288  54.154  54.824  1.00  0.00           C0.      0
ATOM    247 HG12 ILE A  17      45.345  54.376  54.973  1.00  0.00           H0.      0
ATOM    248 HG13 ILE A  17      43.850  53.778  55.748  1.00  0.00           H0.      0
ATOM    249  CD1 ILE A  17      44.348  53.062  53.821  1.00  0.00           C0.      0
ATOM    250 HD11 ILE A  17      43.321  52.745  53.641  1.00  0.00           H0.      0
ATOM    251 HD12 ILE A  17      44.786  53.408  52.885  1.00  0.00           H0.      0
ATOM    252 HD13 ILE A  17      44.918  52.206  54.184  1.00  0.00           H0.      0
ATOM    253  C   ILE A  17      42.993  57.845  54.900  1.00  0.00           C0.      0
ATOM    254  O   ILE A  17      41.866  58.087  54.516  1.00  0.00           O0.      0
ATOM    255  N   PRO A  18      43.969  58.795  54.789  1.00  0.00           N0.      0
ATOM    256  CD  PRO A  18      45.431  58.552  55.101  1.00  0.00           C0.      0
ATOM    257  HD2 PRO A  18      45.738  57.660  54.555  1.00  0.00           H0.      0
ATOM    258  HD3 PRO A  18      45.612  58.314  56.150  1.00  0.00           H0.      0
ATOM    259  CG  PRO A  18      46.127  59.820  54.726  1.00  0.00           C0.      0
ATOM    260  HG2 PRO A  18      46.536  59.713  53.721  1.00  0.00           H0.      0
ATOM    261  HG3 PRO A  18      46.884  60.102  55.457  1.00  0.00           H0.      0
ATOM    262  CB  PRO A  18      45.006  60.871  54.736  1.00  0.00           C0.      0
ATOM    263  HB2 PRO A  18      45.174  61.747  54.109  1.00  0.00           H0.      0
ATOM    264  HB3 PRO A  18      44.919  61.219  55.766  1.00  0.00           H0.      0
ATOM    265  CA  PRO A  18      43.737  60.164  54.325  1.00  0.00           C0.      0
ATOM    266  HA  PRO A  18      42.923  60.657  54.857  1.00  0.00           H0.      0
ATOM    267  C   PRO A  18      43.455  60.327  52.845  1.00  0.00           C0.      0
ATOM    268  O   PRO A  18      43.427  59.449  52.028  1.00  0.00           O0.      0
ATOM    269  N   ASP A  19      43.320  61.629  52.476  1.00  0.00           N0.      0
ATOM    270  H   ASP A  19      43.215  62.332  53.193  1.00  0.00           H0.      0
ATOM    271  CA  ASP A  19      43.245  62.039  51.117  1.00  0.00           C0.      0
ATOM    272  HA  ASP A  19      42.639  61.376  50.500  1.00  0.00           H0.      0
ATOM    273  CB  ASP A  19      42.500  63.398  50.972  1.00  0.00           C0.      0
ATOM    274  HB2 ASP A  19      42.981  64.110  51.642  1.00  0.00           H0.      0
ATOM    275  HB3 ASP A  19      42.530  63.620  49.905  1.00  0.00           H0.      0
ATOM    276  CG  ASP A  19      41.009  63.315  51.317  1.00  0.00           C0.      0
ATOM    277  OD1 ASP A  19      40.478  64.359  51.733  1.00  0.00           O0.      0
ATOM    278  OD2 ASP A  19      40.367  62.323  50.938  1.00  0.00           O0.      0
ATOM    279  C   ASP A  19      44.676  62.074  50.551  1.00  0.00           C0.      0
ATOM    280  O   ASP A  19      45.391  63.095  50.448  1.00  0.00           O0.      0
ATOM    281  N   GLN A  20      45.255  60.899  50.293  1.00  0.00           N0.      0
ATOM    282  H   GLN A  20      44.740  60.069  50.549  1.00  0.00           H0.      0
ATOM    283  CA  GLN A  20      46.728  60.697  50.162  1.00  0.00           C0.      0
ATOM    284  HA  GLN A  20      47.213  61.421  50.817  1.00  0.00           H0.      0
ATOM    285  CB  GLN A  20      47.073  59.248  50.529  1.00  0.00           C0.      0
ATOM    286  HB2 GLN A  20      48.150  59.162  50.387  1.00  0.00           H0.      0
ATOM    287  HB3 GLN A  20      46.798  59.137  51.578  1.00  0.00           H0.      0
ATOM    288  CG  GLN A  20      46.464  58.112  49.655  1.00  0.00           C0.      0
ATOM    289  HG2 GLN A  20      45.386  58.223  49.770  1.00  0.00           H0.      0
ATOM    290  HG3 GLN A  20      46.794  58.337  48.641  1.00  0.00           H0.      0
ATOM    291  CD  GLN A  20      46.706  56.657  50.179  1.00  0.00           C0.      0
ATOM    292  OE1 GLN A  20      47.652  56.294  50.813  1.00  0.00           O0.      0
ATOM    293  NE2 GLN A  20      45.786  55.788  49.984  1.00  0.00           N0.      0
ATOM    294 HE21 GLN A  20      45.933  54.879  50.398  1.00  0.00           H0.      0
ATOM    295 HE22 GLN A  20      44.914  56.036  49.538  1.00  0.00           H0.      0
ATOM    296  C   GLN A  20      47.363  60.948  48.802  1.00  0.00           C0.      0
ATOM    297  O   GLN A  20      48.556  61.176  48.722  1.00  0.00           O0.      0
ATOM    298  N   TYR A  21      46.536  61.024  47.740  1.00  0.00           N0.      0
ATOM    299  H   TYR A  21      45.527  61.047  47.747  1.00  0.00           H0.      0
ATOM    300  CA  TYR A  21      47.045  61.533  46.442  1.00  0.00           C0.      0
ATOM    301  HA  TYR A  21      48.112  61.320  46.393  1.00  0.00           H0.      0
ATOM    302  CB  TYR A  21      46.426  60.790  45.307  1.00  0.00           C0.      0
ATOM    303  HB2 TYR A  21      45.337  60.835  45.279  1.00  0.00           H0.      0
ATOM    304  HB3 TYR A  21      46.870  61.188  44.395  1.00  0.00           H0.      0
ATOM    305  CG  TYR A  21      46.936  59.281  45.384  1.00  0.00           C0.      0
ATOM    306  CD1 TYR A  21      46.297  58.269  46.114  1.00  0.00           C0.      0
ATOM    307  HD1 TYR A  21      45.333  58.423  46.576  1.00  0.00           H0.      0
ATOM    308  CE1 TYR A  21      46.777  56.946  46.183  1.00  0.00           C0.      0
ATOM    309  HE1 TYR A  21      46.134  56.184  46.598  1.00  0.00           H0.      0
ATOM    310  CZ  TYR A  21      47.978  56.639  45.571  1.00  0.00           C0.      0
ATOM    311  OH  TYR A  21      48.366  55.318  45.508  1.00  0.00           O0.      0
ATOM    312  HH  TYR A  21      47.847  54.728  46.059  1.00  0.00           H0.      0
ATOM    313  CE2 TYR A  21      48.700  57.664  44.888  1.00  0.00           C0.      0
ATOM    314  HE2 TYR A  21      49.536  57.382  44.265  1.00  0.00           H0.      0
ATOM    315  CD2 TYR A  21      48.158  58.923  44.763  1.00  0.00           C0.      0
ATOM    316  HD2 TYR A  21      48.759  59.651  44.238  1.00  0.00           H0.      0
ATOM    317  C   TYR A  21      46.896  63.069  46.391  1.00  0.00           C0.      0
ATOM    318  O   TYR A  21      47.424  63.652  45.446  1.00  0.00           O0.      0
ATOM    319  N   ALA A  22      46.040  63.705  47.216  1.00  0.00           N0.      0
ATOM    320  H   ALA A  22      45.583  63.098  47.881  1.00  0.00           H0.      0
ATOM    321  CA  ALA A  22      45.512  65.070  47.086  1.00  0.00           C0.      0
ATOM    322  HA  ALA A  22      45.069  65.089  46.090  1.00  0.00           H0.      0
ATOM    323  CB  ALA A  22      44.481  65.210  48.179  1.00  0.00           C0.      0
ATOM    324  HB1 ALA A  22      44.973  65.247  49.150  1.00  0.00           H0.      0
ATOM    325  HB2 ALA A  22      43.982  66.177  48.115  1.00  0.00           H0.      0
ATOM    326  HB3 ALA A  22      43.757  64.409  48.329  1.00  0.00           H0.      0
ATOM    327  C   ALA A  22      46.522  66.240  47.017  1.00  0.00           C0.      0
ATOM    328  O   ALA A  22      46.248  67.227  46.413  1.00  0.00           O0.      0
ATOM    329  N   ASP A  23      47.676  66.040  47.715  1.00  0.00           N0.      0
ATOM    330  H   ASP A  23      47.613  65.212  48.291  1.00  0.00           H0.      0
ATOM    331  CA  ASP A  23      48.866  66.967  47.631  1.00  0.00           C0.      0
ATOM    332  HA  ASP A  23      48.448  67.973  47.662  1.00  0.00           H0.      0
ATOM    333  CB  ASP A  23      49.697  66.720  48.895  1.00  0.00           C0.      0
ATOM    334  HB2 ASP A  23      50.542  67.408  48.912  1.00  0.00           H0.      0
ATOM    335  HB3 ASP A  23      49.220  66.986  49.839  1.00  0.00           H0.      0
ATOM    336  CG  ASP A  23      50.335  65.323  49.049  1.00  0.00           C0.      0
ATOM    337  OD1 ASP A  23      50.400  64.497  48.125  1.00  0.00           O0.      0
ATOM    338  OD2 ASP A  23      50.905  65.138  50.104  1.00  0.00           O0.      0
ATOM    339  C   ASP A  23      49.717  66.833  46.293  1.00  0.00           C0.      0
ATOM    340  O   ASP A  23      50.683  67.556  46.067  1.00  0.00           O0.      0
ATOM    341  N   GLY A  24      49.245  65.987  45.352  1.00  0.00           N0.      0
ATOM    342  H   GLY A  24      48.474  65.390  45.611  1.00  0.00           H0.      0
ATOM    343  CA  GLY A  24      49.738  65.834  43.937  1.00  0.00           C0.      0
ATOM    344  HA2 GLY A  24      49.107  65.122  43.405  1.00  0.00           H0.      0
ATOM    345  HA3 GLY A  24      49.674  66.791  43.420  1.00  0.00           H0.      0
ATOM    346  C   GLY A  24      51.169  65.214  43.768  1.00  0.00           C0.      0
ATOM    347  O   GLY A  24      51.773  65.098  42.675  1.00  0.00           O0.      0
ATOM    348  N   GLU A  25      51.835  64.979  44.922  1.00  0.00           N0.      0
ATOM    349  H   GLU A  25      51.394  65.131  45.818  1.00  0.00           H0.      0
ATOM    350  CA  GLU A  25      53.236  64.588  45.074  1.00  0.00           C0.      0
ATOM    351  HA  GLU A  25      53.863  65.304  44.543  1.00  0.00           H0.      0
ATOM    352  CB  GLU A  25      53.415  64.613  46.595  1.00  0.00           C0.      0
ATOM    353  HB2 GLU A  25      52.597  64.099  47.100  1.00  0.00           H0.      0
ATOM    354  HB3 GLU A  25      54.332  64.043  46.747  1.00  0.00           H0.      0
ATOM    355  CG  GLU A  25      53.684  65.951  47.320  1.00  0.00           C0.      0
ATOM    356  HG2 GLU A  25      52.741  66.494  47.373  1.00  0.00           H0.      0
ATOM    357  HG3 GLU A  25      54.053  65.784  48.333  1.00  0.00           H0.      0
ATOM    358  CD  GLU A  25      54.760  66.769  46.514  1.00  0.00           C0.      0
ATOM    359  OE1 GLU A  25      54.465  67.356  45.456  1.00  0.00           O0.      0
ATOM    360  OE2 GLU A  25      55.883  67.008  47.072  1.00  0.00           O0.      0
ATOM    361  C   GLU A  25      53.634  63.130  44.536  1.00  0.00           C0.      0
ATOM    362  O   GLU A  25      54.770  62.960  44.225  1.00  0.00           O0.      0
ATOM    363  N   ALA A  26      52.767  62.136  44.658  1.00  0.00           N0.      0
ATOM    364  H   ALA A  26      51.821  62.425  44.860  1.00  0.00           H0.      0
ATOM    365  CA  ALA A  26      53.030  60.755  44.229  1.00  0.00           C0.      0
ATOM    366  HA  ALA A  26      54.079  60.507  44.391  1.00  0.00           H0.      0
ATOM    367  CB  ALA A  26      52.075  59.710  44.924  1.00  0.00           C0.      0
ATOM    368  HB1 ALA A  26      52.609  59.414  45.828  1.00  0.00           H0.      0
ATOM    369  HB2 ALA A  26      51.090  60.060  45.232  1.00  0.00           H0.      0
ATOM    370  HB3 ALA A  26      51.894  58.839  44.294  1.00  0.00           H0.      0
ATOM    371  C   ALA A  26      52.819  60.677  42.672  1.00  0.00           C0.      0
ATOM    372  O   ALA A  26      53.646  60.121  41.918  1.00  0.00           O0.      0
ATOM    373  N   ALA A  27      51.712  61.236  42.189  1.00  0.00           N0.      0
ATOM    374  H   ALA A  27      51.012  61.429  42.891  1.00  0.00           H0.      0
ATOM    375  CA  ALA A  27      51.392  61.226  40.781  1.00  0.00           C0.      0
ATOM    376  HA  ALA A  27      51.167  60.244  40.365  1.00  0.00           H0.      0
ATOM    377  CB  ALA A  27      50.201  62.211  40.574  1.00  0.00           C0.      0
ATOM    378  HB1 ALA A  27      50.059  62.157  39.495  1.00  0.00           H0.      0
ATOM    379  HB2 ALA A  27      49.320  61.818  41.081  1.00  0.00           H0.      0
ATOM    380  HB3 ALA A  27      50.381  63.234  40.905  1.00  0.00           H0.      0
ATOM    381  C   ALA A  27      52.507  61.784  39.903  1.00  0.00           C0.      0
ATOM    382  O   ALA A  27      52.884  61.184  38.874  1.00  0.00           O0.      0
ATOM    383  N   ARG A  28      52.959  62.961  40.296  1.00  0.00           N0.      0
ATOM    384  H   ARG A  28      52.453  63.386  41.059  1.00  0.00           H0.      0
ATOM    385  CA  ARG A  28      53.948  63.738  39.460  1.00  0.00           C0.      0
ATOM    386  HA  ARG A  28      53.555  63.707  38.444  1.00  0.00           H0.      0
ATOM    387  CB  ARG A  28      54.119  65.223  39.919  1.00  0.00           C0.      0
ATOM    388  HB2 ARG A  28      54.769  65.699  39.184  1.00  0.00           H0.      0
ATOM    389  HB3 ARG A  28      53.177  65.771  39.948  1.00  0.00           H0.      0
ATOM    390  CG  ARG A  28      54.928  65.411  41.232  1.00  0.00           C0.      0
ATOM    391  HG2 ARG A  28      54.527  64.760  42.009  1.00  0.00           H0.      0
ATOM    392  HG3 ARG A  28      55.950  65.063  41.081  1.00  0.00           H0.      0
ATOM    393  CD  ARG A  28      54.974  66.912  41.603  1.00  0.00           C0.      0
ATOM    394  HD2 ARG A  28      55.437  67.481  40.797  1.00  0.00           H0.      0
ATOM    395  HD3 ARG A  28      53.943  67.256  41.683  1.00  0.00           H0.      0
ATOM    396  NE  ARG A  28      55.618  67.089  42.911  1.00  0.00           N0.      0
ATOM    397  HE  ARG A  28      55.086  67.107  43.769  1.00  0.00           H0.      0
ATOM    398  CZ  ARG A  28      56.916  67.172  43.172  1.00  0.00           C0.      0
ATOM    399  NH1 ARG A  28      57.882  66.972  42.250  1.00  0.00           N0.      0
ATOM    400 HH11 ARG A  28      57.723  67.158  41.270  1.00  0.00           H0.      0
ATOM    401 HH12 ARG A  28      58.853  66.983  42.528  1.00  0.00           H0.      0
ATOM    402  NH2 ARG A  28      57.377  67.111  44.384  1.00  0.00           N0.      0
ATOM    403 HH21 ARG A  28      56.772  67.207  45.187  1.00  0.00           H0.      0
ATOM    404 HH22 ARG A  28      58.315  66.827  44.627  1.00  0.00           H0.      0
ATOM    405  C   ARG A  28      55.306  63.069  39.322  1.00  0.00           C0.      0
ATOM    406  O   ARG A  28      56.041  63.414  38.363  1.00  0.00           O0.      0
ATOM    407  N   VAL A  29      55.663  62.090  40.211  1.00  0.00           N0.      0
ATOM    408  H   VAL A  29      55.216  62.033  41.114  1.00  0.00           H0.      0
ATOM    409  CA  VAL A  29      56.814  61.119  40.137  1.00  0.00           C0.      0
ATOM    410  HA  VAL A  29      57.323  61.461  39.235  1.00  0.00           H0.      0
ATOM    411  CB  VAL A  29      57.865  61.322  41.330  1.00  0.00           C0.      0
ATOM    412  HB  VAL A  29      58.692  60.619  41.237  1.00  0.00           H0.      0
ATOM    413  CG1 VAL A  29      58.463  62.740  41.306  1.00  0.00           C0.      0
ATOM    414 HG11 VAL A  29      59.326  62.696  41.971  1.00  0.00           H0.      0
ATOM    415 HG12 VAL A  29      58.657  62.988  40.263  1.00  0.00           H0.      0
ATOM    416 HG13 VAL A  29      57.683  63.465  41.539  1.00  0.00           H0.      0
ATOM    417  CG2 VAL A  29      57.142  61.199  42.692  1.00  0.00           C0.      0
ATOM    418 HG21 VAL A  29      56.450  62.031  42.823  1.00  0.00           H0.      0
ATOM    419 HG22 VAL A  29      56.479  60.334  42.698  1.00  0.00           H0.      0
ATOM    420 HG23 VAL A  29      57.810  61.133  43.550  1.00  0.00           H0.      0
ATOM    421  C   VAL A  29      56.570  59.672  39.929  1.00  0.00           C0.      0
ATOM    422  O   VAL A  29      57.483  58.855  40.074  1.00  0.00           O0.      0
ATOM    423  N   TRP A  30      55.296  59.363  39.544  1.00  0.00           N0.      0
ATOM    424  H   TRP A  30      54.626  60.103  39.699  1.00  0.00           H0.      0
ATOM    425  CA  TRP A  30      55.004  57.941  39.356  1.00  0.00           C0.      0
ATOM    426  HA  TRP A  30      55.084  57.288  40.225  1.00  0.00           H0.      0
ATOM    427  CB  TRP A  30      53.537  57.782  38.789  1.00  0.00           C0.      0
ATOM    428  HB2 TRP A  30      52.880  58.506  39.271  1.00  0.00           H0.      0
ATOM    429  HB3 TRP A  30      53.694  58.021  37.737  1.00  0.00           H0.      0
ATOM    430  CG  TRP A  30      52.984  56.459  39.224  1.00  0.00           C0.      0
ATOM    431  CD1 TRP A  30      52.500  55.471  38.403  1.00  0.00           C0.      0
ATOM    432  HD1 TRP A  30      52.484  55.584  37.329  1.00  0.00           H0.      0
ATOM    433  NE1 TRP A  30      51.968  54.445  39.153  1.00  0.00           N0.      0
ATOM    434  HE1 TRP A  30      51.603  53.616  38.706  1.00  0.00           H0.      0
ATOM    435  CE2 TRP A  30      52.144  54.631  40.478  1.00  0.00           C0.      0
ATOM    436  CZ2 TRP A  30      51.956  53.802  41.591  1.00  0.00           C0.      0
ATOM    437  HZ2 TRP A  30      51.493  52.844  41.404  1.00  0.00           H0.      0
ATOM    438  CH2 TRP A  30      52.258  54.356  42.834  1.00  0.00           C0.      0
ATOM    439  HH2 TRP A  30      52.215  53.763  43.736  1.00  0.00           H0.      0
ATOM    440  CZ3 TRP A  30      52.756  55.665  42.980  1.00  0.00           C0.      0
ATOM    441  HZ3 TRP A  30      53.034  56.025  43.960  1.00  0.00           H0.      0
ATOM    442  CE3 TRP A  30      52.991  56.447  41.817  1.00  0.00           C0.      0
ATOM    443  HE3 TRP A  30      53.411  57.440  41.878  1.00  0.00           H0.      0
ATOM    444  CD2 TRP A  30      52.680  55.973  40.540  1.00  0.00           C0.      0
ATOM    445  C   TRP A  30      55.951  57.279  38.307  1.00  0.00           C0.      0
ATOM    446  O   TRP A  30      56.373  56.143  38.456  1.00  0.00           O0.      0
ATOM    447  N   GLN A  31      56.241  57.976  37.151  1.00  0.00           N0.      0
ATOM    448  H   GLN A  31      55.864  58.911  37.099  1.00  0.00           H0.      0
ATOM    449  CA  GLN A  31      57.041  57.490  36.007  1.00  0.00           C0.      0
ATOM    450  HA  GLN A  31      56.577  56.554  35.695  1.00  0.00           H0.      0
ATOM    451  CB  GLN A  31      57.108  58.519  34.874  1.00  0.00           C0.      0
ATOM    452  HB2 GLN A  31      57.533  58.114  33.956  1.00  0.00           H0.      0
ATOM    453  HB3 GLN A  31      56.089  58.661  34.513  1.00  0.00           H0.      0
ATOM    454  CG  GLN A  31      57.825  59.873  35.208  1.00  0.00           C0.      0
ATOM    455  HG2 GLN A  31      58.853  59.675  35.511  1.00  0.00           H0.      0
ATOM    456  HG3 GLN A  31      58.025  60.355  34.251  1.00  0.00           H0.      0
ATOM    457  CD  GLN A  31      57.088  60.846  36.164  1.00  0.00           C0.      0
ATOM    458  OE1 GLN A  31      55.921  60.545  36.463  1.00  0.00           O0.      0
ATOM    459  NE2 GLN A  31      57.688  61.937  36.500  1.00  0.00           N0.      0
ATOM    460 HE21 GLN A  31      57.238  62.689  37.002  1.00  0.00           H0.      0
ATOM    461 HE22 GLN A  31      58.612  61.992  36.096  1.00  0.00           H0.      0
ATOM    462  C   GLN A  31      58.496  57.224  36.393  1.00  0.00           C0.      0
ATOM    463  O   GLN A  31      59.219  56.499  35.704  1.00  0.00           O0.      0
ATOM    464  N   LEU A  32      58.964  57.841  37.513  1.00  0.00           N0.      0
ATOM    465  H   LEU A  32      58.411  58.527  38.007  1.00  0.00           H0.      0
ATOM    466  CA  LEU A  32      60.269  57.539  38.138  1.00  0.00           C0.      0
ATOM    467  HA  LEU A  32      60.968  57.277  37.344  1.00  0.00           H0.      0
ATOM    468  CB  LEU A  32      60.842  58.716  38.919  1.00  0.00           C0.      0
ATOM    469  HB2 LEU A  32      60.163  58.849  39.761  1.00  0.00           H0.      0
ATOM    470  HB3 LEU A  32      61.793  58.334  39.291  1.00  0.00           H0.      0
ATOM    471  CG  LEU A  32      61.047  59.939  38.102  1.00  0.00           C0.      0
ATOM    472  HG  LEU A  32      60.130  60.211  37.580  1.00  0.00           H0.      0
ATOM    473  CD1 LEU A  32      61.309  61.126  39.016  1.00  0.00           C0.      0
ATOM    474 HD11 LEU A  32      61.450  62.063  38.476  1.00  0.00           H0.      0
ATOM    475 HD12 LEU A  32      60.411  61.221  39.627  1.00  0.00           H0.      0
ATOM    476 HD13 LEU A  32      62.183  60.921  39.633  1.00  0.00           H0.      0
ATOM    477  CD2 LEU A  32      62.265  59.867  37.230  1.00  0.00           C0.      0
ATOM    478 HD21 LEU A  32      63.198  59.757  37.782  1.00  0.00           H0.      0
ATOM    479 HD22 LEU A  32      62.219  58.983  36.594  1.00  0.00           H0.      0
ATOM    480 HD23 LEU A  32      62.384  60.685  36.520  1.00  0.00           H0.      0
ATOM    481  C   LEU A  32      60.170  56.357  39.008  1.00  0.00           C0.      0
ATOM    482  O   LEU A  32      60.906  55.397  38.797  1.00  0.00           O0.      0
ATOM    483  N   TYR A  33      59.323  56.365  40.051  1.00  0.00           N0.      0
ATOM    484  H   TYR A  33      58.880  57.222  40.348  1.00  0.00           H0.      0
ATOM    485  CA  TYR A  33      59.008  55.138  40.898  1.00  0.00           C0.      0
ATOM    486  HA  TYR A  33      59.896  54.844  41.458  1.00  0.00           H0.      0
ATOM    487  CB  TYR A  33      57.888  55.531  41.987  1.00  0.00           C0.      0
ATOM    488  HB2 TYR A  33      58.354  56.338  42.552  1.00  0.00           H0.      0
ATOM    489  HB3 TYR A  33      57.082  55.884  41.345  1.00  0.00           H0.      0
ATOM    490  CG  TYR A  33      57.357  54.385  42.863  1.00  0.00           C0.      0
ATOM    491  CD1 TYR A  33      56.025  53.896  42.767  1.00  0.00           C0.      0
ATOM    492  HD1 TYR A  33      55.396  54.250  41.963  1.00  0.00           H0.      0
ATOM    493  CE1 TYR A  33      55.644  52.848  43.645  1.00  0.00           C0.      0
ATOM    494  HE1 TYR A  33      54.612  52.529  43.643  1.00  0.00           H0.      0
ATOM    495  CZ  TYR A  33      56.547  52.291  44.615  1.00  0.00           C0.      0
ATOM    496  OH  TYR A  33      56.332  51.151  45.298  1.00  0.00           O0.      0
ATOM    497  HH  TYR A  33      55.407  50.910  45.383  1.00  0.00           H0.      0
ATOM    498  CE2 TYR A  33      57.887  52.842  44.669  1.00  0.00           C0.      0
ATOM    499  HE2 TYR A  33      58.575  52.442  45.398  1.00  0.00           H0.      0
ATOM    500  CD2 TYR A  33      58.301  53.882  43.838  1.00  0.00           C0.      0
ATOM    501  HD2 TYR A  33      59.276  54.347  43.825  1.00  0.00           H0.      0
ATOM    502  C   TYR A  33      58.744  53.854  40.036  1.00  0.00           C0.      0
ATOM    503  O   TYR A  33      59.118  52.760  40.459  1.00  0.00           O0.      0
ATOM    504  N   ILE A  34      58.129  53.925  38.858  1.00  0.00           N0.      0
ATOM    505  H   ILE A  34      57.587  54.764  38.712  1.00  0.00           H0.      0
ATOM    506  CA  ILE A  34      57.972  52.880  37.835  1.00  0.00           C0.      0
ATOM    507  HA  ILE A  34      57.496  52.042  38.343  1.00  0.00           H0.      0
ATOM    508  CB  ILE A  34      57.098  53.440  36.653  1.00  0.00           C0.      0
ATOM    509  HB  ILE A  34      57.358  54.481  36.462  1.00  0.00           H0.      0
ATOM    510  CG2 ILE A  34      57.375  52.672  35.351  1.00  0.00           C0.      0
ATOM    511 HG21 ILE A  34      58.306  52.974  34.872  1.00  0.00           H0.      0
ATOM    512 HG22 ILE A  34      57.430  51.612  35.597  1.00  0.00           H0.      0
ATOM    513 HG23 ILE A  34      56.588  52.809  34.610  1.00  0.00           H0.      0
ATOM    514  CG1 ILE A  34      55.613  53.444  37.017  1.00  0.00           C0.      0
ATOM    515 HG12 ILE A  34      55.349  54.003  37.915  1.00  0.00           H0.      0
ATOM    516 HG13 ILE A  34      55.037  53.873  36.197  1.00  0.00           H0.      0
ATOM    517  CD1 ILE A  34      55.057  52.051  37.302  1.00  0.00           C0.      0
ATOM    518 HD11 ILE A  34      54.779  51.486  36.412  1.00  0.00           H0.      0
ATOM    519 HD12 ILE A  34      55.657  51.545  38.058  1.00  0.00           H0.      0
ATOM    520 HD13 ILE A  34      54.074  52.195  37.750  1.00  0.00           H0.      0
ATOM    521  C   ILE A  34      59.305  52.347  37.337  1.00  0.00           C0.      0
ATOM    522  O   ILE A  34      59.438  51.112  37.244  1.00  0.00           O0.      0
ATOM    523  N   GLY A  35      60.275  53.171  37.030  1.00  0.00           N0.      0
ATOM    524  H   GLY A  35      60.131  54.162  37.159  1.00  0.00           H0.      0
ATOM    525  CA  GLY A  35      61.615  52.833  36.510  1.00  0.00           C0.      0
ATOM    526  HA2 GLY A  35      62.287  53.450  37.106  1.00  0.00           H0.      0
ATOM    527  HA3 GLY A  35      61.801  51.766  36.629  1.00  0.00           H0.      0
ATOM    528  C   GLY A  35      61.825  53.185  35.029  1.00  0.00           C0.      0
ATOM    529  O   GLY A  35      62.050  54.351  34.754  1.00  0.00           O0.      0
ATOM    530  N   ASP A  36      61.468  52.193  34.154  1.00  0.00           N0.      0
ATOM    531  H   ASP A  36      61.033  51.365  34.535  1.00  0.00           H0.      0
ATOM    532  CA  ASP A  36      61.206  52.454  32.716  1.00  0.00           C0.      0
ATOM    533  HA  ASP A  36      61.161  53.517  32.475  1.00  0.00           H0.      0
ATOM    534  CB  ASP A  36      62.291  51.866  31.838  1.00  0.00           C0.      0
ATOM    535  HB2 ASP A  36      63.252  52.345  32.025  1.00  0.00           H0.      0
ATOM    536  HB3 ASP A  36      62.435  50.835  32.163  1.00  0.00           H0.      0
ATOM    537  CG  ASP A  36      62.132  51.931  30.368  1.00  0.00           C0.      0
ATOM    538  OD1 ASP A  36      62.945  51.399  29.552  1.00  0.00           O0.      0
ATOM    539  OD2 ASP A  36      61.024  52.347  29.908  1.00  0.00           O0.      0
ATOM    540  C   ASP A  36      59.836  51.854  32.441  1.00  0.00           C0.      0
ATOM    541  O   ASP A  36      59.568  50.643  32.679  1.00  0.00           O0.      0
ATOM    542  N   THR A  37      58.823  52.566  31.906  1.00  0.00           N0.      0
ATOM    543  H   THR A  37      58.848  53.543  31.651  1.00  0.00           H0.      0
ATOM    544  CA  THR A  37      57.524  52.036  31.556  1.00  0.00           C0.      0
ATOM    545  HA  THR A  37      57.061  51.621  32.452  1.00  0.00           H0.      0
ATOM    546  CB  THR A  37      56.620  53.184  30.946  1.00  0.00           C0.      0
ATOM    547  HB  THR A  37      57.149  53.614  30.095  1.00  0.00           H0.      0
ATOM    548  CG2 THR A  37      55.318  52.688  30.452  1.00  0.00           C0.      0
ATOM    549 HG21 THR A  37      54.932  52.058  31.254  1.00  0.00           H0.      0
ATOM    550 HG22 THR A  37      54.638  53.502  30.198  1.00  0.00           H0.      0
ATOM    551 HG23 THR A  37      55.599  52.013  29.644  1.00  0.00           H0.      0
ATOM    552  OG1 THR A  37      56.285  54.192  31.845  1.00  0.00           O0.      0
ATOM    553  HG1 THR A  37      57.067  54.617  32.205  1.00  0.00           H0.      0
ATOM    554  C   THR A  37      57.452  50.783  30.680  1.00  0.00           C0.      0
ATOM    555  O   THR A  37      56.641  49.921  30.912  1.00  0.00           O0.      0
ATOM    556  N   ARG A  38      58.346  50.546  29.695  1.00  0.00           N0.      0
ATOM    557  H   ARG A  38      59.043  51.276  29.649  1.00  0.00           H0.      0
ATOM    558  CA  ARG A  38      58.462  49.317  28.831  1.00  0.00           C0.      0
ATOM    559  HA  ARG A  38      57.520  49.082  28.335  1.00  0.00           H0.      0
ATOM    560  CB  ARG A  38      59.484  49.593  27.722  1.00  0.00           C0.      0
ATOM    561  HB2 ARG A  38      60.411  49.881  28.218  1.00  0.00           H0.      0
ATOM    562  HB3 ARG A  38      59.463  48.746  27.038  1.00  0.00           H0.      0
ATOM    563  CG  ARG A  38      59.093  50.800  26.704  1.00  0.00           C0.      0
ATOM    564  HG2 ARG A  38      58.355  50.396  26.011  1.00  0.00           H0.      0
ATOM    565  HG3 ARG A  38      58.573  51.588  27.249  1.00  0.00           H0.      0
ATOM    566  CD  ARG A  38      60.280  51.357  25.969  1.00  0.00           C0.      0
ATOM    567  HD2 ARG A  38      60.814  50.496  25.569  1.00  0.00           H0.      0
ATOM    568  HD3 ARG A  38      59.801  51.957  25.194  1.00  0.00           H0.      0
ATOM    569  NE  ARG A  38      61.075  52.108  26.983  1.00  0.00           N0.      0
ATOM    570  HE  ARG A  38      61.175  51.799  27.940  1.00  0.00           H0.      0
ATOM    571  CZ  ARG A  38      61.776  53.207  26.812  1.00  0.00           C0.      0
ATOM    572  NH1 ARG A  38      62.165  53.780  25.654  1.00  0.00           N0.      0
ATOM    573 HH11 ARG A  38      61.970  53.312  24.780  1.00  0.00           H0.      0
ATOM    574 HH12 ARG A  38      62.986  54.368  25.639  1.00  0.00           H0.      0
ATOM    575  NH2 ARG A  38      62.143  53.868  27.881  1.00  0.00           N0.      0
ATOM    576 HH21 ARG A  38      62.002  53.421  28.775  1.00  0.00           H0.      0
ATOM    577 HH22 ARG A  38      62.787  54.631  27.734  1.00  0.00           H0.      0
ATOM    578  C   ARG A  38      58.910  48.056  29.577  1.00  0.00           C0.      0
ATOM    579  O   ARG A  38      58.235  47.049  29.398  1.00  0.00           O0.      0
ATOM    580  N   SER A  39      59.901  48.088  30.449  1.00  0.00           N0.      0
ATOM    581  H   SER A  39      60.504  48.899  30.423  1.00  0.00           H0.      0
ATOM    582  CA  SER A  39      60.296  47.031  31.415  1.00  0.00           C0.      0
ATOM    583  HA  SER A  39      60.487  46.075  30.928  1.00  0.00           H0.      0
ATOM    584  CB  SER A  39      61.671  47.239  32.113  1.00  0.00           C0.      0
ATOM    585  HB2 SER A  39      62.428  47.579  31.407  1.00  0.00           H0.      0
ATOM    586  HB3 SER A  39      61.591  48.033  32.856  1.00  0.00           H0.      0
ATOM    587  OG  SER A  39      61.976  46.081  32.809  1.00  0.00           O0.      0
ATOM    588  HG  SER A  39      62.895  46.202  33.061  1.00  0.00           H0.      0
ATOM    589  C   SER A  39      59.185  46.828  32.438  1.00  0.00           C0.      0
ATOM    590  O   SER A  39      58.939  45.680  32.850  1.00  0.00           O0.      0
ATOM    591  N   ARG A  40      58.460  47.856  32.898  1.00  0.00           N0.      0
ATOM    592  H   ARG A  40      58.804  48.791  32.730  1.00  0.00           H0.      0
ATOM    593  CA  ARG A  40      57.290  47.615  33.789  1.00  0.00           C0.      0
ATOM    594  HA  ARG A  40      57.610  46.916  34.562  1.00  0.00           H0.      0
ATOM    595  CB  ARG A  40      56.824  48.923  34.389  1.00  0.00           C0.      0
ATOM    596  HB2 ARG A  40      57.739  49.501  34.517  1.00  0.00           H0.      0
ATOM    597  HB3 ARG A  40      56.282  49.493  33.634  1.00  0.00           H0.      0
ATOM    598  CG  ARG A  40      56.170  48.917  35.750  1.00  0.00           C0.      0
ATOM    599  HG2 ARG A  40      56.654  48.152  36.357  1.00  0.00           H0.      0
ATOM    600  HG3 ARG A  40      56.363  49.866  36.252  1.00  0.00           H0.      0
ATOM    601  CD  ARG A  40      54.683  48.484  35.618  1.00  0.00           C0.      0
ATOM    602  HD2 ARG A  40      54.160  49.225  35.012  1.00  0.00           H0.      0
ATOM    603  HD3 ARG A  40      54.562  47.469  35.238  1.00  0.00           H0.      0
ATOM    604  NE  ARG A  40      53.988  48.542  36.930  1.00  0.00           N0.      0
ATOM    605  HE  ARG A  40      54.573  48.666  37.744  1.00  0.00           H0.      0
ATOM    606  CZ  ARG A  40      52.754  48.827  37.206  1.00  0.00           C0.      0
ATOM    607  NH1 ARG A  40      51.716  48.677  36.445  1.00  0.00           N0.      0
ATOM    608 HH11 ARG A  40      51.821  48.412  35.476  1.00  0.00           H0.      0
ATOM    609 HH12 ARG A  40      50.821  48.960  36.817  1.00  0.00           H0.      0
ATOM    610  NH2 ARG A  40      52.557  49.143  38.466  1.00  0.00           N0.      0
ATOM    611 HH21 ARG A  40      53.285  49.473  39.083  1.00  0.00           H0.      0
ATOM    612 HH22 ARG A  40      51.632  49.453  38.727  1.00  0.00           H0.      0
ATOM    613  C   ARG A  40      56.172  46.793  33.042  1.00  0.00           C0.      0
ATOM    614  O   ARG A  40      55.700  45.785  33.559  1.00  0.00           O0.      0
ATOM    615  N   THR A  41      55.909  47.090  31.792  1.00  0.00           N0.      0
ATOM    616  H   THR A  41      56.346  47.919  31.415  1.00  0.00           H0.      0
ATOM    617  CA  THR A  41      54.823  46.452  30.968  1.00  0.00           C0.      0
ATOM    618  HA  THR A  41      53.893  46.355  31.527  1.00  0.00           H0.      0
ATOM    619  CB  THR A  41      54.543  47.250  29.664  1.00  0.00           C0.      0
ATOM    620  HB  THR A  41      55.410  47.294  29.005  1.00  0.00           H0.      0
ATOM    621  CG2 THR A  41      53.252  46.710  29.020  1.00  0.00           C0.      0
ATOM    622 HG21 THR A  41      52.493  46.271  29.667  1.00  0.00           H0.      0
ATOM    623 HG22 THR A  41      52.767  47.460  28.397  1.00  0.00           H0.      0
ATOM    624 HG23 THR A  41      53.514  45.915  28.321  1.00  0.00           H0.      0
ATOM    625  OG1 THR A  41      54.356  48.626  30.126  1.00  0.00           O0.      0
ATOM    626  HG1 THR A  41      55.190  48.978  30.445  1.00  0.00           H0.      0
ATOM    627  C   THR A  41      55.124  44.973  30.514  1.00  0.00           C0.      0
ATOM    628  O   THR A  41      54.313  44.078  30.580  1.00  0.00           O0.      0
ATOM    629  N   ALA A  42      56.402  44.723  30.160  1.00  0.00           N0.      0
ATOM    630  H   ALA A  42      57.035  45.510  30.167  1.00  0.00           H0.      0
ATOM    631  CA  ALA A  42      56.853  43.382  29.734  1.00  0.00           C0.      0
ATOM    632  HA  ALA A  42      56.326  43.079  28.829  1.00  0.00           H0.      0
ATOM    633  CB  ALA A  42      58.325  43.487  29.232  1.00  0.00           C0.      0
ATOM    634  HB1 ALA A  42      58.627  42.718  28.522  1.00  0.00           H0.      0
ATOM    635  HB2 ALA A  42      58.520  44.521  28.946  1.00  0.00           H0.      0
ATOM    636  HB3 ALA A  42      58.928  43.242  30.106  1.00  0.00           H0.      0
ATOM    637  C   ALA A  42      56.718  42.278  30.741  1.00  0.00           C0.      0
ATOM    638  O   ALA A  42      56.545  41.102  30.301  1.00  0.00           O0.      0
ATOM    639  N   GLU A  43      56.761  42.638  32.027  1.00  0.00           N0.      0
ATOM    640  H   GLU A  43      56.872  43.591  32.344  1.00  0.00           H0.      0
ATOM    641  CA  GLU A  43      56.551  41.624  33.073  1.00  0.00           C0.      0
ATOM    642  HA  GLU A  43      57.359  40.906  32.930  1.00  0.00           H0.      0
ATOM    643  CB  GLU A  43      56.833  42.315  34.425  1.00  0.00           C0.      0
ATOM    644  HB2 GLU A  43      57.643  43.033  34.300  1.00  0.00           H0.      0
ATOM    645  HB3 GLU A  43      56.018  42.926  34.812  1.00  0.00           H0.      0
ATOM    646  CG  GLU A  43      57.276  41.462  35.605  1.00  0.00           C0.      0
ATOM    647  HG2 GLU A  43      57.248  42.080  36.502  1.00  0.00           H0.      0
ATOM    648  HG3 GLU A  43      56.471  40.742  35.753  1.00  0.00           H0.      0
ATOM    649  CD  GLU A  43      58.669  40.778  35.489  1.00  0.00           C0.      0
ATOM    650  OE1 GLU A  43      59.680  41.438  35.181  1.00  0.00           O0.      0
ATOM    651  OE2 GLU A  43      58.761  39.553  35.686  1.00  0.00           O0.      0
ATOM    652  C   GLU A  43      55.227  40.921  32.987  1.00  0.00           C0.      0
ATOM    653  O   GLU A  43      55.086  39.747  33.310  1.00  0.00           O0.      0
ATOM    654  N   TYR A  44      54.220  41.661  32.476  1.00  0.00           N0.      0
ATOM    655  H   TYR A  44      54.420  42.647  32.384  1.00  0.00           H0.      0
ATOM    656  CA  TYR A  44      52.816  41.169  32.359  1.00  0.00           C0.      0
ATOM    657  HA  TYR A  44      52.776  40.091  32.520  1.00  0.00           H0.      0
ATOM    658  CB  TYR A  44      51.970  41.759  33.552  1.00  0.00           C0.      0
ATOM    659  HB2 TYR A  44      50.988  41.305  33.419  1.00  0.00           H0.      0
ATOM    660  HB3 TYR A  44      52.471  41.321  34.415  1.00  0.00           H0.      0
ATOM    661  CG  TYR A  44      51.980  43.261  33.606  1.00  0.00           C0.      0
ATOM    662  CD1 TYR A  44      52.837  43.942  34.544  1.00  0.00           C0.      0
ATOM    663  HD1 TYR A  44      53.481  43.390  35.213  1.00  0.00           H0.      0
ATOM    664  CE1 TYR A  44      52.729  45.341  34.714  1.00  0.00           C0.      0
ATOM    665  HE1 TYR A  44      53.390  45.784  35.444  1.00  0.00           H0.      0
ATOM    666  CZ  TYR A  44      51.926  46.048  33.825  1.00  0.00           C0.      0
ATOM    667  OH  TYR A  44      51.896  47.424  33.716  1.00  0.00           O0.      0
ATOM    668  HH  TYR A  44      51.781  47.767  32.827  1.00  0.00           H0.      0
ATOM    669  CE2 TYR A  44      51.084  45.418  32.918  1.00  0.00           C0.      0
ATOM    670  HE2 TYR A  44      50.402  46.013  32.328  1.00  0.00           H0.      0
ATOM    671  CD2 TYR A  44      51.040  43.988  32.860  1.00  0.00           C0.      0
ATOM    672  HD2 TYR A  44      50.280  43.556  32.226  1.00  0.00           H0.      0
ATOM    673  C   TYR A  44      52.114  41.237  31.036  1.00  0.00           C0.      0
ATOM    674  O   TYR A  44      50.995  40.718  30.951  1.00  0.00           O0.      0
ATOM    675  N   LYS A  45      52.668  41.930  30.020  1.00  0.00           N0.      0
ATOM    676  H   LYS A  45      53.549  42.391  30.199  1.00  0.00           H0.      0
ATOM    677  CA  LYS A  45      52.211  41.854  28.596  1.00  0.00           C0.      0
ATOM    678  HA  LYS A  45      51.274  42.407  28.660  1.00  0.00           H0.      0
ATOM    679  CB  LYS A  45      53.111  42.552  27.561  1.00  0.00           C0.      0
ATOM    680  HB2 LYS A  45      53.452  43.531  27.900  1.00  0.00           H0.      0
ATOM    681  HB3 LYS A  45      54.003  41.942  27.419  1.00  0.00           H0.      0
ATOM    682  CG  LYS A  45      52.272  42.640  26.247  1.00  0.00           C0.      0
ATOM    683  HG2 LYS A  45      52.196  41.690  25.718  1.00  0.00           H0.      0
ATOM    684  HG3 LYS A  45      51.331  43.116  26.521  1.00  0.00           H0.      0
ATOM    685  CD  LYS A  45      52.823  43.576  25.213  1.00  0.00           C0.      0
ATOM    686  HD2 LYS A  45      52.642  44.591  25.569  1.00  0.00           H0.      0
ATOM    687  HD3 LYS A  45      53.896  43.536  25.025  1.00  0.00           H0.      0
ATOM    688  CE  LYS A  45      52.059  43.527  23.851  1.00  0.00           C0.      0
ATOM    689  HE2 LYS A  45      51.840  42.488  23.608  1.00  0.00           H0.      0
ATOM    690  HE3 LYS A  45      51.080  43.988  23.979  1.00  0.00           H0.      0
ATOM    691  NZ  LYS A  45      52.809  44.312  22.848  1.00  0.00           N0.      0
ATOM    692  HZ1 LYS A  45      52.106  44.354  22.124  1.00  0.00           H0.      0
ATOM    693  HZ2 LYS A  45      53.083  45.246  23.118  1.00  0.00           H0.      0
ATOM    694  HZ3 LYS A  45      53.512  43.742  22.400  1.00  0.00           H0.      0
ATOM    695  C   LYS A  45      51.791  40.445  28.255  1.00  0.00           C0.      0
ATOM    696  O   LYS A  45      50.614  40.302  28.138  1.00  0.00           O0.      0
ATOM    697  N   ALA A  46      52.678  39.463  28.083  1.00  0.00           N0.      0
ATOM    698  H   ALA A  46      53.644  39.645  28.315  1.00  0.00           H0.      0
ATOM    699  CA  ALA A  46      52.378  38.116  27.605  1.00  0.00           C0.      0
ATOM    700  HA  ALA A  46      52.044  38.264  26.578  1.00  0.00           H0.      0
ATOM    701  CB  ALA A  46      53.706  37.219  27.498  1.00  0.00           C0.      0
ATOM    702  HB1 ALA A  46      54.287  37.254  28.420  1.00  0.00           H0.      0
ATOM    703  HB2 ALA A  46      53.477  36.190  27.223  1.00  0.00           H0.      0
ATOM    704  HB3 ALA A  46      54.275  37.616  26.657  1.00  0.00           H0.      0
ATOM    705  C   ALA A  46      51.224  37.473  28.429  1.00  0.00           C0.      0
ATOM    706  O   ALA A  46      50.176  37.027  27.924  1.00  0.00           O0.      0
ATOM    707  N   TRP A  47      51.268  37.458  29.789  1.00  0.00           N0.      0
ATOM    708  H   TRP A  47      52.180  37.736  30.123  1.00  0.00           H0.      0
ATOM    709  CA  TRP A  47      50.250  36.892  30.639  1.00  0.00           C0.      0
ATOM    710  HA  TRP A  47      50.029  35.843  30.444  1.00  0.00           H0.      0
ATOM    711  CB  TRP A  47      50.706  36.716  32.102  1.00  0.00           C0.      0
ATOM    712  HB2 TRP A  47      51.540  36.016  32.061  1.00  0.00           H0.      0
ATOM    713  HB3 TRP A  47      51.158  37.666  32.388  1.00  0.00           H0.      0
ATOM    714  CG  TRP A  47      49.649  36.268  33.067  1.00  0.00           C0.      0
ATOM    715  CD1 TRP A  47      49.163  34.988  33.312  1.00  0.00           C0.      0
ATOM    716  HD1 TRP A  47      49.432  34.091  32.774  1.00  0.00           H0.      0
ATOM    717  NE1 TRP A  47      48.251  34.945  34.349  1.00  0.00           N0.      0
ATOM    718  HE1 TRP A  47      47.879  34.056  34.652  1.00  0.00           H0.      0
ATOM    719  CE2 TRP A  47      48.006  36.237  34.805  1.00  0.00           C0.      0
ATOM    720  CZ2 TRP A  47      47.204  36.664  35.867  1.00  0.00           C0.      0
ATOM    721  HZ2 TRP A  47      46.722  35.973  36.542  1.00  0.00           H0.      0
ATOM    722  CH2 TRP A  47      47.114  38.010  36.031  1.00  0.00           C0.      0
ATOM    723  HH2 TRP A  47      46.472  38.455  36.777  1.00  0.00           H0.      0
ATOM    724  CZ3 TRP A  47      47.761  38.965  35.218  1.00  0.00           C0.      0
ATOM    725  HZ3 TRP A  47      47.663  40.019  35.430  1.00  0.00           H0.      0
ATOM    726  CE3 TRP A  47      48.711  38.493  34.241  1.00  0.00           C0.      0
ATOM    727  HE3 TRP A  47      49.379  39.147  33.698  1.00  0.00           H0.      0
ATOM    728  CD2 TRP A  47      48.827  37.094  34.016  1.00  0.00           C0.      0
ATOM    729  C   TRP A  47      48.884  37.616  30.577  1.00  0.00           C0.      0
ATOM    730  O   TRP A  47      47.909  36.861  30.363  1.00  0.00           O0.      0
ATOM    731  N   LEU A  48      48.793  38.946  30.845  1.00  0.00           N0.      0
ATOM    732  H   LEU A  48      49.656  39.472  30.859  1.00  0.00           H0.      0
ATOM    733  CA  LEU A  48      47.537  39.675  30.844  1.00  0.00           C0.      0
ATOM    734  HA  LEU A  48      46.829  39.166  31.498  1.00  0.00           H0.      0
ATOM    735  CB  LEU A  48      47.887  41.115  31.393  1.00  0.00           C0.      0
ATOM    736  HB2 LEU A  48      48.408  41.022  32.346  1.00  0.00           H0.      0
ATOM    737  HB3 LEU A  48      48.654  41.512  30.729  1.00  0.00           H0.      0
ATOM    738  CG  LEU A  48      46.607  42.068  31.447  1.00  0.00           C0.      0
ATOM    739  HG  LEU A  48      46.344  42.376  30.434  1.00  0.00           H0.      0
ATOM    740  CD1 LEU A  48      45.387  41.491  32.162  1.00  0.00           C0.      0
ATOM    741 HD11 LEU A  48      44.691  42.298  32.392  1.00  0.00           H0.      0
ATOM    742 HD12 LEU A  48      44.800  40.867  31.487  1.00  0.00           H0.      0
ATOM    743 HD13 LEU A  48      45.616  41.062  33.137  1.00  0.00           H0.      0
ATOM    744  CD2 LEU A  48      47.115  43.227  32.321  1.00  0.00           C0.      0
ATOM    745 HD21 LEU A  48      47.894  43.850  31.881  1.00  0.00           H0.      0
ATOM    746 HD22 LEU A  48      46.262  43.859  32.568  1.00  0.00           H0.      0
ATOM    747 HD23 LEU A  48      47.556  42.899  33.262  1.00  0.00           H0.      0
ATOM    748  C   LEU A  48      46.912  39.761  29.461  1.00  0.00           C0.      0
ATOM    749  O   LEU A  48      45.699  39.505  29.399  1.00  0.00           O0.      0
ATOM    750  N   LEU A  49      47.613  40.170  28.394  1.00  0.00           N0.      0
ATOM    751  H   LEU A  49      48.610  40.070  28.520  1.00  0.00           H0.      0
ATOM    752  CA  LEU A  49      47.021  40.124  27.083  1.00  0.00           C0.      0
ATOM    753  HA  LEU A  49      46.125  40.739  27.169  1.00  0.00           H0.      0
ATOM    754  CB  LEU A  49      48.027  40.786  26.071  1.00  0.00           C0.      0
ATOM    755  HB2 LEU A  49      48.050  41.851  26.302  1.00  0.00           H0.      0
ATOM    756  HB3 LEU A  49      48.985  40.323  26.306  1.00  0.00           H0.      0
ATOM    757  CG  LEU A  49      47.752  40.649  24.593  1.00  0.00           C0.      0
ATOM    758  HG  LEU A  49      47.597  39.603  24.329  1.00  0.00           H0.      0
ATOM    759  CD1 LEU A  49      46.539  41.471  24.114  1.00  0.00           C0.      0
ATOM    760 HD11 LEU A  49      46.717  42.531  24.298  1.00  0.00           H0.      0
ATOM    761 HD12 LEU A  49      46.475  41.217  23.056  1.00  0.00           H0.      0
ATOM    762 HD13 LEU A  49      45.627  41.115  24.593  1.00  0.00           H0.      0
ATOM    763  CD2 LEU A  49      49.045  41.033  23.815  1.00  0.00           C0.      0
ATOM    764 HD21 LEU A  49      49.141  40.410  22.926  1.00  0.00           H0.      0
ATOM    765 HD22 LEU A  49      49.115  42.061  23.461  1.00  0.00           H0.      0
ATOM    766 HD23 LEU A  49      49.921  40.856  24.440  1.00  0.00           H0.      0
ATOM    767  C   LEU A  49      46.433  38.771  26.700  1.00  0.00           C0.      0
ATOM    768  O   LEU A  49      45.295  38.798  26.213  1.00  0.00           O0.      0
ATOM    769  N   GLY A  50      47.154  37.668  26.869  1.00  0.00           N0.      0
ATOM    770  H   GLY A  50      47.976  37.846  27.427  1.00  0.00           H0.      0
ATOM    771  CA  GLY A  50      46.804  36.319  26.424  1.00  0.00           C0.      0
ATOM    772  HA2 GLY A  50      46.533  36.264  25.370  1.00  0.00           H0.      0
ATOM    773  HA3 GLY A  50      47.620  35.644  26.681  1.00  0.00           H0.      0
ATOM    774  C   GLY A  50      45.544  35.873  27.281  1.00  0.00           C0.      0
ATOM    775  O   GLY A  50      44.577  35.436  26.698  1.00  0.00           O0.      0
ATOM    776  N   LEU A  51      45.550  36.213  28.608  1.00  0.00           N0.      0
ATOM    777  H   LEU A  51      46.441  36.358  29.062  1.00  0.00           H0.      0
ATOM    778  CA  LEU A  51      44.409  35.995  29.542  1.00  0.00           C0.      0
ATOM    779  HA  LEU A  51      44.128  34.942  29.568  1.00  0.00           H0.      0
ATOM    780  CB  LEU A  51      44.827  36.493  30.949  1.00  0.00           C0.      0
ATOM    781  HB2 LEU A  51      45.803  36.049  31.144  1.00  0.00           H0.      0
ATOM    782  HB3 LEU A  51      45.069  37.555  30.962  1.00  0.00           H0.      0
ATOM    783  CG  LEU A  51      43.886  36.164  32.136  1.00  0.00           C0.      0
ATOM    784  HG  LEU A  51      43.342  35.247  31.912  1.00  0.00           H0.      0
ATOM    785  CD1 LEU A  51      44.667  36.027  33.434  1.00  0.00           C0.      0
ATOM    786 HD11 LEU A  51      45.116  36.986  33.693  1.00  0.00           H0.      0
ATOM    787 HD12 LEU A  51      44.060  35.789  34.307  1.00  0.00           H0.      0
ATOM    788 HD13 LEU A  51      45.428  35.255  33.317  1.00  0.00           H0.      0
ATOM    789  CD2 LEU A  51      42.922  37.353  32.361  1.00  0.00           C0.      0
ATOM    790 HD21 LEU A  51      42.237  37.457  31.519  1.00  0.00           H0.      0
ATOM    791 HD22 LEU A  51      42.355  37.207  33.280  1.00  0.00           H0.      0
ATOM    792 HD23 LEU A  51      43.500  38.266  32.497  1.00  0.00           H0.      0
ATOM    793  C   LEU A  51      43.059  36.628  29.125  1.00  0.00           C0.      0
ATOM    794  O   LEU A  51      42.048  35.927  29.014  1.00  0.00           O0.      0
ATOM    795  N   LEU A  52      43.076  37.919  28.640  1.00  0.00           N0.      0
ATOM    796  H   LEU A  52      43.922  38.471  28.615  1.00  0.00           H0.      0
ATOM    797  CA  LEU A  52      41.940  38.540  28.082  1.00  0.00           C0.      0
ATOM    798  HA  LEU A  52      41.075  38.368  28.722  1.00  0.00           H0.      0
ATOM    799  CB  LEU A  52      42.225  40.110  27.931  1.00  0.00           C0.      0
ATOM    800  HB2 LEU A  52      43.090  40.290  27.292  1.00  0.00           H0.      0
ATOM    801  HB3 LEU A  52      41.370  40.604  27.470  1.00  0.00           H0.      0
ATOM    802  CG  LEU A  52      42.508  40.725  29.284  1.00  0.00           C0.      0
ATOM    803  HG  LEU A  52      43.414  40.258  29.669  1.00  0.00           H0.      0
ATOM    804  CD1 LEU A  52      42.981  42.205  29.189  1.00  0.00           C0.      0
ATOM    805 HD11 LEU A  52      42.205  42.802  28.711  1.00  0.00           H0.      0
ATOM    806 HD12 LEU A  52      43.181  42.451  30.232  1.00  0.00           H0.      0
ATOM    807 HD13 LEU A  52      43.959  42.267  28.711  1.00  0.00           H0.      0
ATOM    808  CD2 LEU A  52      41.440  40.478  30.313  1.00  0.00           C0.      0
ATOM    809 HD21 LEU A  52      40.545  40.981  29.946  1.00  0.00           H0.      0
ATOM    810 HD22 LEU A  52      41.187  39.437  30.515  1.00  0.00           H0.      0
ATOM    811 HD23 LEU A  52      41.845  40.917  31.225  1.00  0.00           H0.      0
ATOM    812  C   LEU A  52      41.473  37.938  26.747  1.00  0.00           C0.      0
ATOM    813  O   LEU A  52      40.252  37.806  26.547  1.00  0.00           O0.      0
ATOM    814  N   ARG A  53      42.381  37.542  25.857  1.00  0.00           N0.      0
ATOM    815  H   ARG A  53      43.349  37.804  25.976  1.00  0.00           H0.      0
ATOM    816  CA  ARG A  53      42.088  36.861  24.508  1.00  0.00           C0.      0
ATOM    817  HA  ARG A  53      41.494  37.557  23.916  1.00  0.00           H0.      0
ATOM    818  CB  ARG A  53      43.354  36.632  23.639  1.00  0.00           C0.      0
ATOM    819  HB2 ARG A  53      44.027  36.210  24.385  1.00  0.00           H0.      0
ATOM    820  HB3 ARG A  53      43.147  36.030  22.754  1.00  0.00           H0.      0
ATOM    821  CG  ARG A  53      44.013  37.929  23.076  1.00  0.00           C0.      0
ATOM    822  HG2 ARG A  53      43.362  38.390  22.333  1.00  0.00           H0.      0
ATOM    823  HG3 ARG A  53      44.195  38.711  23.815  1.00  0.00           H0.      0
ATOM    824  CD  ARG A  53      45.389  37.691  22.424  1.00  0.00           C0.      0
ATOM    825  HD2 ARG A  53      46.135  37.400  23.163  1.00  0.00           H0.      0
ATOM    826  HD3 ARG A  53      45.289  36.786  21.825  1.00  0.00           H0.      0
ATOM    827  NE  ARG A  53      45.872  38.821  21.661  1.00  0.00           N0.      0
ATOM    828  HE  ARG A  53      45.251  39.596  21.474  1.00  0.00           H0.      0
ATOM    829  CZ  ARG A  53      47.170  38.935  21.293  1.00  0.00           C0.      0
ATOM    830  NH1 ARG A  53      48.099  38.034  21.398  1.00  0.00           N0.      0
ATOM    831 HH11 ARG A  53      47.828  37.092  21.644  1.00  0.00           H0.      0
ATOM    832 HH12 ARG A  53      49.047  38.358  21.529  1.00  0.00           H0.      0
ATOM    833  NH2 ARG A  53      47.541  40.065  20.896  1.00  0.00           N0.      0
ATOM    834 HH21 ARG A  53      46.997  40.911  20.799  1.00  0.00           H0.      0
ATOM    835 HH22 ARG A  53      48.478  40.146  20.528  1.00  0.00           H0.      0
ATOM    836  C   ARG A  53      41.406  35.549  24.713  1.00  0.00           C0.      0
ATOM    837  O   ARG A  53      40.304  35.364  24.176  1.00  0.00           O0.      0
ATOM    838  N   GLN A  54      41.978  34.610  25.459  1.00  0.00           N0.      0
ATOM    839  H   GLN A  54      42.812  34.892  25.954  1.00  0.00           H0.      0
ATOM    840  CA  GLN A  54      41.307  33.359  25.780  1.00  0.00           C0.      0
ATOM    841  HA  GLN A  54      41.151  32.787  24.866  1.00  0.00           H0.      0
ATOM    842  CB  GLN A  54      42.263  32.489  26.543  1.00  0.00           C0.      0
ATOM    843  HB2 GLN A  54      41.806  31.506  26.421  1.00  0.00           H0.      0
ATOM    844  HB3 GLN A  54      43.168  32.482  25.936  1.00  0.00           H0.      0
ATOM    845  CG  GLN A  54      42.495  32.852  28.120  1.00  0.00           C0.      0
ATOM    846  HG2 GLN A  54      42.902  33.862  28.068  1.00  0.00           H0.      0
ATOM    847  HG3 GLN A  54      41.530  32.860  28.628  1.00  0.00           H0.      0
ATOM    848  CD  GLN A  54      43.505  32.003  28.906  1.00  0.00           C0.      0
ATOM    849  OE1 GLN A  54      44.658  32.432  29.092  1.00  0.00           O0.      0
ATOM    850  NE2 GLN A  54      43.172  30.803  29.278  1.00  0.00           N0.      0
ATOM    851 HE21 GLN A  54      43.944  30.307  29.700  1.00  0.00           H0.      0
ATOM    852 HE22 GLN A  54      42.389  30.333  28.846  1.00  0.00           H0.      0
ATOM    853  C   GLN A  54      39.952  33.519  26.452  1.00  0.00           C0.      0
ATOM    854  O   GLN A  54      39.168  32.536  26.434  1.00  0.00           O0.      0
ATOM    855  N   HIP A  55      39.719  34.721  27.028  1.00  0.00           N0.      0
ATOM    856  H   HIP A  55      40.384  35.479  26.987  1.00  0.00           H0.      0
ATOM    857  CA  HIP A  55      38.442  35.142  27.480  1.00  0.00           C0.      0
ATOM    858  HA  HIP A  55      37.687  34.356  27.474  1.00  0.00           H0.      0
ATOM    859  CB  HIP A  55      38.566  35.502  29.007  1.00  0.00           C0.      0
ATOM    860  HB2 HIP A  55      39.126  36.436  29.055  1.00  0.00           H0.      0
ATOM    861  HB3 HIP A  55      37.597  35.763  29.433  1.00  0.00           H0.      0
ATOM    862  CG  HIP A  55      39.084  34.509  29.982  1.00  0.00           C0.      0
ATOM    863  ND1 HIP A  55      38.678  33.203  30.191  1.00  0.00           N0.      0
ATOM    864  HD1 HIP A  55      37.841  32.743  29.862  1.00  0.00           H0.      0
ATOM    865  CE1 HIP A  55      39.420  32.660  31.166  1.00  0.00           C0.      0
ATOM    866  HE1 HIP A  55      39.283  31.666  31.565  1.00  0.00           H0.      0
ATOM    867  NE2 HIP A  55      40.276  33.546  31.634  1.00  0.00           N0.      0
ATOM    868  HE2 HIP A  55      40.835  33.366  32.455  1.00  0.00           H0.      0
ATOM    869  CD2 HIP A  55      40.077  34.734  30.956  1.00  0.00           C0.      0
ATOM    870  HD2 HIP A  55      40.555  35.699  31.031  1.00  0.00           H0.      0
ATOM    871  C   HIP A  55      37.716  36.215  26.612  1.00  0.00           C0.      0
ATOM    872  O   HIP A  55      36.820  36.868  27.082  1.00  0.00           O0.      0
ATOM    873  N   GLY A  56      38.104  36.354  25.344  1.00  0.00           N0.      0
ATOM    874  H   GLY A  56      38.870  35.784  25.016  1.00  0.00           H0.      0
ATOM    875  CA  GLY A  56      37.438  37.183  24.272  1.00  0.00           C0.      0
ATOM    876  HA2 GLY A  56      38.181  37.093  23.480  1.00  0.00           H0.      0
ATOM    877  HA3 GLY A  56      36.550  36.684  23.884  1.00  0.00           H0.      0
ATOM    878  C   GLY A  56      37.245  38.678  24.513  1.00  0.00           C0.      0
ATOM    879  O   GLY A  56      36.603  39.360  23.661  1.00  0.00           O0.      0
ATOM    880  N   CYS A  57      37.677  39.121  25.671  1.00  0.00           N0.      0
ATOM    881  H   CYS A  57      38.209  38.442  26.197  1.00  0.00           H0.      0
ATOM    882  CA  CYS A  57      37.330  40.358  26.342  1.00  0.00           C0.      0
ATOM    883  HA  CYS A  57      36.240  40.378  26.367  1.00  0.00           H0.      0
ATOM    884  CB  CYS A  57      37.952  40.391  27.627  1.00  0.00           C0.      0
ATOM    885  HB2 CYS A  57      38.980  40.047  27.515  1.00  0.00           H0.      0
ATOM    886  HB3 CYS A  57      37.956  41.428  27.961  1.00  0.00           H0.      0
ATOM    887  SG  CYS A  57      37.222  39.340  28.808  1.00  0.00           S0.      0
ATOM    888  HG  CYS A  57      37.193  38.231  28.063  1.00  0.00           H0.      0
ATOM    889  C   CYS A  57      37.812  41.513  25.509  1.00  0.00           C0.      0
ATOM    890  O   CYS A  57      38.992  41.591  25.169  1.00  0.00           O0.      0
ATOM    891  N   HIE A  58      36.898  42.414  25.086  1.00  0.00           N0.      0
ATOM    892  H   HIE A  58      35.910  42.292  25.259  1.00  0.00           H0.      0
ATOM    893  CA  HIE A  58      37.266  43.732  24.474  1.00  0.00           C0.      0
ATOM    894  HA  HIE A  58      38.351  43.842  24.491  1.00  0.00           H0.      0
ATOM    895  CB  HIE A  58      36.902  43.673  22.942  1.00  0.00           C0.      0
ATOM    896  HB2 HIE A  58      37.628  43.066  22.401  1.00  0.00           H0.      0
ATOM    897  HB3 HIE A  58      35.878  43.301  22.891  1.00  0.00           H0.      0
ATOM    898  CG  HIE A  58      37.004  44.977  22.176  1.00  0.00           C0.      0
ATOM    899  ND1 HIE A  58      38.163  45.601  21.926  1.00  0.00           N0.      0
ATOM    900  CE1 HIE A  58      37.937  46.615  21.059  1.00  0.00           C0.      0
ATOM    901  HE1 HIE A  58      38.736  47.253  20.710  1.00  0.00           H0.      0
ATOM    902  NE2 HIE A  58      36.606  46.685  20.747  1.00  0.00           N0.      0
ATOM    903  HE2 HIE A  58      36.162  47.291  20.072  1.00  0.00           H0.      0
ATOM    904  CD2 HIE A  58      35.985  45.642  21.462  1.00  0.00           C0.      0
ATOM    905  HD2 HIE A  58      34.928  45.422  21.420  1.00  0.00           H0.      0
ATOM    906  C   HIE A  58      36.913  45.034  25.222  1.00  0.00           C0.      0
ATOM    907  O   HIE A  58      37.651  45.996  25.383  1.00  0.00           O0.      0
ATOM    908  N   ARG A  59      35.715  45.114  25.662  1.00  0.00           N0.      0
ATOM    909  H   ARG A  59      35.092  44.320  25.627  1.00  0.00           H0.      0
ATOM    910  CA  ARG A  59      35.161  46.266  26.491  1.00  0.00           C0.      0
ATOM    911  HA  ARG A  59      35.530  47.231  26.142  1.00  0.00           H0.      0
ATOM    912  CB  ARG A  59      33.630  46.351  26.410  1.00  0.00           C0.      0
ATOM    913  HB2 ARG A  59      33.169  45.367  26.503  1.00  0.00           H0.      0
ATOM    914  HB3 ARG A  59      33.174  46.943  27.203  1.00  0.00           H0.      0
ATOM    915  CG  ARG A  59      33.255  46.885  25.041  1.00  0.00           C0.      0
ATOM    916  HG2 ARG A  59      33.741  47.858  24.970  1.00  0.00           H0.      0
ATOM    917  HG3 ARG A  59      33.685  46.241  24.274  1.00  0.00           H0.      0
ATOM    918  CD  ARG A  59      31.759  47.128  24.779  1.00  0.00           C0.      0
ATOM    919  HD2 ARG A  59      31.673  47.622  23.812  1.00  0.00           H0.      0
ATOM    920  HD3 ARG A  59      31.141  46.244  24.624  1.00  0.00           H0.      0
ATOM    921  NE  ARG A  59      31.183  47.871  25.900  1.00  0.00           N0.      0
ATOM    922  HE  ARG A  59      31.593  48.776  26.083  1.00  0.00           H0.      0
ATOM    923  CZ  ARG A  59      30.501  47.295  26.876  1.00  0.00           C0.      0
ATOM    924  NH1 ARG A  59      30.165  46.045  26.927  1.00  0.00           N0.      0
ATOM    925 HH11 ARG A  59      30.482  45.445  26.178  1.00  0.00           H0.      0
ATOM    926 HH12 ARG A  59      29.547  45.674  27.634  1.00  0.00           H0.      0
ATOM    927  NH2 ARG A  59      30.045  47.950  27.888  1.00  0.00           N0.      0
ATOM    928 HH21 ARG A  59      30.114  48.957  27.924  1.00  0.00           H0.      0
ATOM    929 HH22 ARG A  59      29.574  47.431  28.615  1.00  0.00           H0.      0
ATOM    930  C   ARG A  59      35.644  46.068  27.895  1.00  0.00           C0.      0
ATOM    931  O   ARG A  59      35.036  45.285  28.629  1.00  0.00           O0.      0
ATOM    932  N   VAL A  60      36.716  46.763  28.311  1.00  0.00           N0.      0
ATOM    933  H   VAL A  60      37.033  47.459  27.652  1.00  0.00           H0.      0
ATOM    934  CA  VAL A  60      37.412  46.573  29.643  1.00  0.00           C0.      0
ATOM    935  HA  VAL A  60      36.916  45.700  30.068  1.00  0.00           H0.      0
ATOM    936  CB  VAL A  60      38.929  46.136  29.399  1.00  0.00           C0.      0
ATOM    937  HB  VAL A  60      39.397  46.953  28.850  1.00  0.00           H0.      0
ATOM    938  CG1 VAL A  60      39.676  45.949  30.674  1.00  0.00           C0.      0
ATOM    939 HG11 VAL A  60      39.364  45.192  31.394  1.00  0.00           H0.      0
ATOM    940 HG12 VAL A  60      40.706  45.745  30.381  1.00  0.00           H0.      0
ATOM    941 HG13 VAL A  60      39.673  46.939  31.129  1.00  0.00           H0.      0
ATOM    942  CG2 VAL A  60      39.095  44.841  28.534  1.00  0.00           C0.      0
ATOM    943 HG21 VAL A  60      40.148  44.670  28.312  1.00  0.00           H0.      0
ATOM    944 HG22 VAL A  60      38.590  43.985  28.982  1.00  0.00           H0.      0
ATOM    945 HG23 VAL A  60      38.569  44.948  27.585  1.00  0.00           H0.      0
ATOM    946  C   VAL A  60      37.326  47.766  30.581  1.00  0.00           C0.      0
ATOM    947  O   VAL A  60      37.664  48.843  30.122  1.00  0.00           O0.      0
ATOM    948  N   LEU A  61      36.890  47.665  31.783  1.00  0.00           N0.      0
ATOM    949  H   LEU A  61      36.759  46.749  32.190  1.00  0.00           H0.      0
ATOM    950  CA  LEU A  61      36.915  48.723  32.760  1.00  0.00           C0.      0
ATOM    951  HA  LEU A  61      36.993  49.692  32.266  1.00  0.00           H0.      0
ATOM    952  CB  LEU A  61      35.573  48.746  33.570  1.00  0.00           C0.      0
ATOM    953  HB2 LEU A  61      34.724  48.848  32.893  1.00  0.00           H0.      0
ATOM    954  HB3 LEU A  61      35.568  47.802  34.116  1.00  0.00           H0.      0
ATOM    955  CG  LEU A  61      35.290  49.715  34.834  1.00  0.00           C0.      0
ATOM    956  HG  LEU A  61      36.080  49.597  35.576  1.00  0.00           H0.      0
ATOM    957  CD1 LEU A  61      35.408  51.031  34.226  1.00  0.00           C0.      0
ATOM    958 HD11 LEU A  61      35.197  51.762  35.008  1.00  0.00           H0.      0
ATOM    959 HD12 LEU A  61      36.446  51.235  33.962  1.00  0.00           H0.      0
ATOM    960 HD13 LEU A  61      34.653  51.096  33.443  1.00  0.00           H0.      0
ATOM    961  CD2 LEU A  61      33.876  49.510  35.411  1.00  0.00           C0.      0
ATOM    962 HD21 LEU A  61      33.174  49.581  34.580  1.00  0.00           H0.      0
ATOM    963 HD22 LEU A  61      33.807  48.513  35.846  1.00  0.00           H0.      0
ATOM    964 HD23 LEU A  61      33.685  50.297  36.141  1.00  0.00           H0.      0
ATOM    965  C   LEU A  61      38.201  48.627  33.649  1.00  0.00           C0.      0
ATOM    966  O   LEU A  61      38.078  47.973  34.668  1.00  0.00           O0.      0
ATOM    967  N   ASH A  62      39.308  49.334  33.385  1.00  0.00           N0.      0
ATOM    968  H   ASH A  62      39.142  49.977  32.623  1.00  0.00           H0.      0
ATOM    969  CA  ASH A  62      40.430  49.538  34.287  1.00  0.00           C0.      0
ATOM    970  HA  ASH A  62      40.760  48.582  34.693  1.00  0.00           H0.      0
ATOM    971  CB  ASH A  62      41.698  50.004  33.505  1.00  0.00           C0.      0
ATOM    972  HB2 ASH A  62      41.828  49.397  32.608  1.00  0.00           H0.      0
ATOM    973  HB3 ASH A  62      41.548  51.061  33.285  1.00  0.00           H0.      0
ATOM    974  CG  ASH A  62      42.981  49.860  34.291  1.00  0.00           C0.      0
ATOM    975  OD1 ASH A  62      43.105  50.297  35.387  1.00  0.00           O0.      0
ATOM    976  OD2 ASH A  62      43.976  49.235  33.616  1.00  0.00           O0.      0
ATOM    977  HD2 ASH A  62      44.790  49.228  34.125  1.00  0.00           H0.      0
ATOM    978  C   ASH A  62      39.906  50.615  35.318  1.00  0.00           C0.      0
ATOM    979  O   ASH A  62      39.610  51.754  35.037  1.00  0.00           O0.      0
ATOM    980  N   VAL A  63      39.747  50.052  36.538  1.00  0.00           N0.      0
ATOM    981  H   VAL A  63      40.042  49.106  36.735  1.00  0.00           H0.      0
ATOM    982  CA  VAL A  63      39.024  50.719  37.595  1.00  0.00           C0.      0
ATOM    983  HA  VAL A  63      38.583  51.590  37.111  1.00  0.00           H0.      0
ATOM    984  CB  VAL A  63      37.872  49.861  38.097  1.00  0.00           C0.      0
ATOM    985  HB  VAL A  63      37.671  49.097  37.346  1.00  0.00           H0.      0
ATOM    986  CG1 VAL A  63      38.201  48.960  39.264  1.00  0.00           C0.      0
ATOM    987 HG11 VAL A  63      37.360  48.268  39.307  1.00  0.00           H0.      0
ATOM    988 HG12 VAL A  63      39.095  48.397  38.997  1.00  0.00           H0.      0
ATOM    989 HG13 VAL A  63      38.256  49.574  40.163  1.00  0.00           H0.      0
ATOM    990  CG2 VAL A  63      36.618  50.618  38.529  1.00  0.00           C0.      0
ATOM    991 HG21 VAL A  63      35.953  49.859  38.942  1.00  0.00           H0.      0
ATOM    992 HG22 VAL A  63      36.887  51.385  39.256  1.00  0.00           H0.      0
ATOM    993 HG23 VAL A  63      36.243  51.035  37.594  1.00  0.00           H0.      0
ATOM    994  C   VAL A  63      39.954  51.321  38.640  1.00  0.00           C0.      0
ATOM    995  O   VAL A  63      39.522  51.787  39.697  1.00  0.00           O0.      0
ATOM    996  N   ALA A  64      41.295  51.388  38.427  1.00  0.00           N0.      0
ATOM    997  H   ALA A  64      41.711  51.053  37.570  1.00  0.00           H0.      0
ATOM    998  CA  ALA A  64      42.260  52.075  39.358  1.00  0.00           C0.      0
ATOM    999  HA  ALA A  64      41.705  52.941  39.720  1.00  0.00           H0.      0
ATOM   1000  CB  ALA A  64      42.647  51.206  40.520  1.00  0.00           C0.      0
ATOM   1001  HB1 ALA A  64      43.427  50.469  40.326  1.00  0.00           H0.      0
ATOM   1002  HB2 ALA A  64      42.890  51.769  41.422  1.00  0.00           H0.      0
ATOM   1003  HB3 ALA A  64      41.827  50.555  40.821  1.00  0.00           H0.      0
ATOM   1004  C   ALA A  64      43.437  52.551  38.446  1.00  0.00           C0.      0
ATOM   1005  O   ALA A  64      44.617  52.126  38.568  1.00  0.00           O0.      0
ATOM   1006  N   CYS A  65      43.018  53.452  37.592  1.00  0.00           N0.      0
ATOM   1007  H   CYS A  65      42.052  53.732  37.681  1.00  0.00           H0.      0
ATOM   1008  CA  CYS A  65      43.815  53.930  36.460  1.00  0.00           C0.      0
ATOM   1009  HA  CYS A  65      44.030  53.088  35.802  1.00  0.00           H0.      0
ATOM   1010  CB  CYS A  65      42.985  54.918  35.667  1.00  0.00           C0.      0
ATOM   1011  HB2 CYS A  65      42.119  54.430  35.221  1.00  0.00           H0.      0
ATOM   1012  HB3 CYS A  65      42.549  55.612  36.385  1.00  0.00           H0.      0
ATOM   1013  SG  CYS A  65      43.965  55.878  34.406  1.00  0.00           S0.      0
ATOM   1014  HG  CYS A  65      44.164  57.037  35.040  1.00  0.00           H0.      0
ATOM   1015  C   CYS A  65      45.182  54.462  36.884  1.00  0.00           C0.      0
ATOM   1016  O   CYS A  65      46.212  54.163  36.334  1.00  0.00           O0.      0
ATOM   1017  N   GLY A  66      45.240  55.184  38.036  1.00  0.00           N0.      0
ATOM   1018  H   GLY A  66      44.337  55.269  38.480  1.00  0.00           H0.      0
ATOM   1019  CA  GLY A  66      46.384  56.082  38.368  1.00  0.00           C0.      0
ATOM   1020  HA2 GLY A  66      46.197  56.737  39.219  1.00  0.00           H0.      0
ATOM   1021  HA3 GLY A  66      47.247  55.440  38.547  1.00  0.00           H0.      0
ATOM   1022  C   GLY A  66      46.654  57.000  37.169  1.00  0.00           C0.      0
ATOM   1023  O   GLY A  66      45.779  57.638  36.559  1.00  0.00           O0.      0
ATOM   1024  N   THR A  67      47.933  57.036  36.816  1.00  0.00           N0.      0
ATOM   1025  H   THR A  67      48.654  56.614  37.383  1.00  0.00           H0.      0
ATOM   1026  CA  THR A  67      48.413  57.898  35.712  1.00  0.00           C0.      0
ATOM   1027  HA  THR A  67      47.989  58.899  35.789  1.00  0.00           H0.      0
ATOM   1028  CB  THR A  67      49.940  58.148  35.926  1.00  0.00           C0.      0
ATOM   1029  HB  THR A  67      50.326  58.813  35.153  1.00  0.00           H0.      0
ATOM   1030  CG2 THR A  67      50.133  58.792  37.326  1.00  0.00           C0.      0
ATOM   1031 HG21 THR A  67      49.506  59.671  37.476  1.00  0.00           H0.      0
ATOM   1032 HG22 THR A  67      49.926  58.132  38.169  1.00  0.00           H0.      0
ATOM   1033 HG23 THR A  67      51.194  59.026  37.413  1.00  0.00           H0.      0
ATOM   1034  OG1 THR A  67      50.546  56.863  35.997  1.00  0.00           O0.      0
ATOM   1035  HG1 THR A  67      51.337  56.956  35.461  1.00  0.00           H0.      0
ATOM   1036  C   THR A  67      48.113  57.322  34.346  1.00  0.00           C0.      0
ATOM   1037  O   THR A  67      48.708  57.852  33.393  1.00  0.00           O0.      0
ATOM   1038  N   GLY A  68      47.283  56.279  34.203  1.00  0.00           N0.      0
ATOM   1039  H   GLY A  68      46.638  56.010  34.933  1.00  0.00           H0.      0
ATOM   1040  CA  GLY A  68      47.002  55.576  32.940  1.00  0.00           C0.      0
ATOM   1041  HA2 GLY A  68      46.003  55.169  33.099  1.00  0.00           H0.      0
ATOM   1042  HA3 GLY A  68      47.132  56.139  32.016  1.00  0.00           H0.      0
ATOM   1043  C   GLY A  68      47.949  54.359  32.576  1.00  0.00           C0.      0
ATOM   1044  O   GLY A  68      47.607  53.600  31.709  1.00  0.00           O0.      0
ATOM   1045  N   VAL A  69      49.001  54.153  33.383  1.00  0.00           N0.      0
ATOM   1046  H   VAL A  69      49.146  54.904  34.043  1.00  0.00           H0.      0
ATOM   1047  CA  VAL A  69      50.226  53.392  33.028  1.00  0.00           C0.      0
ATOM   1048  HA  VAL A  69      50.719  53.816  32.154  1.00  0.00           H0.      0
ATOM   1049  CB  VAL A  69      51.309  53.557  34.169  1.00  0.00           C0.      0
ATOM   1050  HB  VAL A  69      51.551  54.593  34.406  1.00  0.00           H0.      0
ATOM   1051  CG1 VAL A  69      50.838  52.957  35.489  1.00  0.00           C0.      0
ATOM   1052 HG11 VAL A  69      51.508  53.191  36.315  1.00  0.00           H0.      0
ATOM   1053 HG12 VAL A  69      49.842  53.290  35.781  1.00  0.00           H0.      0
ATOM   1054 HG13 VAL A  69      50.799  51.880  35.326  1.00  0.00           H0.      0
ATOM   1055  CG2 VAL A  69      52.631  52.891  33.848  1.00  0.00           C0.      0
ATOM   1056 HG21 VAL A  69      53.322  53.164  34.646  1.00  0.00           H0.      0
ATOM   1057 HG22 VAL A  69      52.472  51.815  33.775  1.00  0.00           H0.      0
ATOM   1058 HG23 VAL A  69      53.021  53.229  32.889  1.00  0.00           H0.      0
ATOM   1059  C   VAL A  69      49.962  51.914  32.640  1.00  0.00           C0.      0
ATOM   1060  O   VAL A  69      50.634  51.407  31.749  1.00  0.00           O0.      0
ATOM   1061  N   ASP A  70      49.050  51.199  33.363  1.00  0.00           N0.      0
ATOM   1062  H   ASP A  70      48.622  51.621  34.175  1.00  0.00           H0.      0
ATOM   1063  CA  ASP A  70      48.613  49.808  32.968  1.00  0.00           C0.      0
ATOM   1064  HA  ASP A  70      49.468  49.300  32.522  1.00  0.00           H0.      0
ATOM   1065  CB  ASP A  70      48.211  48.966  34.204  1.00  0.00           C0.      0
ATOM   1066  HB2 ASP A  70      47.884  47.951  33.978  1.00  0.00           H0.      0
ATOM   1067  HB3 ASP A  70      49.146  48.789  34.735  1.00  0.00           H0.      0
ATOM   1068  CG  ASP A  70      47.245  49.569  35.218  1.00  0.00           C0.      0
ATOM   1069  OD1 ASP A  70      46.038  49.311  35.131  1.00  0.00           O0.      0
ATOM   1070  OD2 ASP A  70      47.652  50.517  35.956  1.00  0.00           O0.      0
ATOM   1071  C   ASP A  70      47.493  49.774  31.965  1.00  0.00           C0.      0
ATOM   1072  O   ASP A  70      47.555  49.004  31.043  1.00  0.00           O0.      0
ATOM   1073  N   SER A  71      46.621  50.747  31.990  1.00  0.00           N0.      0
ATOM   1074  H   SER A  71      46.627  51.514  32.647  1.00  0.00           H0.      0
ATOM   1075  CA  SER A  71      45.576  50.915  30.925  1.00  0.00           C0.      0
ATOM   1076  HA  SER A  71      45.045  49.975  30.772  1.00  0.00           H0.      0
ATOM   1077  CB  SER A  71      44.674  52.144  31.220  1.00  0.00           C0.      0
ATOM   1078  HB2 SER A  71      45.144  53.127  31.247  1.00  0.00           H0.      0
ATOM   1079  HB3 SER A  71      43.998  52.189  30.366  1.00  0.00           H0.      0
ATOM   1080  OG  SER A  71      43.989  52.040  32.508  1.00  0.00           O0.      0
ATOM   1081  HG  SER A  71      44.693  51.971  33.157  1.00  0.00           H0.      0
ATOM   1082  C   SER A  71      46.225  51.173  29.548  1.00  0.00           C0.      0
ATOM   1083  O   SER A  71      45.723  50.662  28.542  1.00  0.00           O0.      0
ATOM   1084  N   ILE A  72      47.318  51.930  29.487  1.00  0.00           N0.      0
ATOM   1085  H   ILE A  72      47.805  52.374  30.253  1.00  0.00           H0.      0
ATOM   1086  CA  ILE A  72      47.830  52.346  28.174  1.00  0.00           C0.      0
ATOM   1087  HA  ILE A  72      47.016  52.905  27.712  1.00  0.00           H0.      0
ATOM   1088  CB  ILE A  72      48.966  53.407  28.454  1.00  0.00           C0.      0
ATOM   1089  HB  ILE A  72      49.527  53.049  29.317  1.00  0.00           H0.      0
ATOM   1090  CG2 ILE A  72      49.907  53.626  27.230  1.00  0.00           C0.      0
ATOM   1091 HG21 ILE A  72      50.638  52.818  27.211  1.00  0.00           H0.      0
ATOM   1092 HG22 ILE A  72      49.430  53.821  26.270  1.00  0.00           H0.      0
ATOM   1093 HG23 ILE A  72      50.653  54.407  27.371  1.00  0.00           H0.      0
ATOM   1094  CG1 ILE A  72      48.335  54.785  28.776  1.00  0.00           C0.      0
ATOM   1095 HG12 ILE A  72      48.075  55.197  27.801  1.00  0.00           H0.      0
ATOM   1096 HG13 ILE A  72      47.592  54.609  29.554  1.00  0.00           H0.      0
ATOM   1097  CD1 ILE A  72      49.285  55.845  29.427  1.00  0.00           C0.      0
ATOM   1098 HD11 ILE A  72      49.576  55.409  30.383  1.00  0.00           H0.      0
ATOM   1099 HD12 ILE A  72      50.220  55.897  28.869  1.00  0.00           H0.      0
ATOM   1100 HD13 ILE A  72      48.938  56.876  29.480  1.00  0.00           H0.      0
ATOM   1101  C   ILE A  72      48.286  51.134  27.336  1.00  0.00           C0.      0
ATOM   1102  O   ILE A  72      48.214  51.310  26.112  1.00  0.00           O0.      0
ATOM   1103  N   MET A  73      48.690  49.962  27.887  1.00  0.00           N0.      0
ATOM   1104  H   MET A  73      48.774  49.980  28.893  1.00  0.00           H0.      0
ATOM   1105  CA  MET A  73      48.922  48.777  27.183  1.00  0.00           C0.      0
ATOM   1106  HA  MET A  73      49.633  48.906  26.366  1.00  0.00           H0.      0
ATOM   1107  CB  MET A  73      49.656  47.824  28.097  1.00  0.00           C0.      0
ATOM   1108  HB2 MET A  73      50.589  48.289  28.416  1.00  0.00           H0.      0
ATOM   1109  HB3 MET A  73      48.984  47.692  28.944  1.00  0.00           H0.      0
ATOM   1110  CG  MET A  73      49.927  46.472  27.358  1.00  0.00           C0.      0
ATOM   1111  HG2 MET A  73      49.154  46.216  26.634  1.00  0.00           H0.      0
ATOM   1112  HG3 MET A  73      50.825  46.683  26.778  1.00  0.00           H0.      0
ATOM   1113  SD  MET A  73      50.002  45.105  28.655  1.00  0.00           S0.      0
ATOM   1114  CE  MET A  73      48.224  44.947  28.998  1.00  0.00           C0.      0
ATOM   1115  HE1 MET A  73      48.076  45.654  29.814  1.00  0.00           H0.      0
ATOM   1116  HE2 MET A  73      47.677  45.193  28.087  1.00  0.00           H0.      0
ATOM   1117  HE3 MET A  73      47.968  43.952  29.362  1.00  0.00           H0.      0
ATOM   1118  C   MET A  73      47.654  48.246  26.494  1.00  0.00           C0.      0
ATOM   1119  O   MET A  73      47.723  47.860  25.364  1.00  0.00           O0.      0
ATOM   1120  N   LEU A  74      46.524  48.317  27.180  1.00  0.00           N0.      0
ATOM   1121  H   LEU A  74      46.534  48.699  28.115  1.00  0.00           H0.      0
ATOM   1122  CA  LEU A  74      45.213  47.957  26.561  1.00  0.00           C0.      0
ATOM   1123  HA  LEU A  74      45.473  47.025  26.060  1.00  0.00           H0.      0
ATOM   1124  CB  LEU A  74      44.093  47.745  27.559  1.00  0.00           C0.      0
ATOM   1125  HB2 LEU A  74      43.707  48.747  27.750  1.00  0.00           H0.      0
ATOM   1126  HB3 LEU A  74      43.313  47.113  27.135  1.00  0.00           H0.      0
ATOM   1127  CG  LEU A  74      44.364  47.143  28.996  1.00  0.00           C0.      0
ATOM   1128  HG  LEU A  74      45.216  47.615  29.485  1.00  0.00           H0.      0
ATOM   1129  CD1 LEU A  74      43.100  47.425  29.811  1.00  0.00           C0.      0
ATOM   1130 HD11 LEU A  74      42.151  47.143  29.356  1.00  0.00           H0.      0
ATOM   1131 HD12 LEU A  74      43.316  46.870  30.724  1.00  0.00           H0.      0
ATOM   1132 HD13 LEU A  74      43.133  48.478  30.092  1.00  0.00           H0.      0
ATOM   1133  CD2 LEU A  74      44.735  45.646  28.912  1.00  0.00           C0.      0
ATOM   1134 HD21 LEU A  74      44.890  45.345  29.948  1.00  0.00           H0.      0
ATOM   1135 HD22 LEU A  74      43.991  45.190  28.259  1.00  0.00           H0.      0
ATOM   1136 HD23 LEU A  74      45.713  45.636  28.431  1.00  0.00           H0.      0
ATOM   1137  C   LEU A  74      44.780  48.872  25.427  1.00  0.00           C0.      0
ATOM   1138  O   LEU A  74      44.356  48.368  24.418  1.00  0.00           O0.      0
ATOM   1139  N   VAL A  75      45.187  50.126  25.470  1.00  0.00           N0.      0
ATOM   1140  H   VAL A  75      45.824  50.542  26.135  1.00  0.00           H0.      0
ATOM   1141  CA  VAL A  75      44.783  51.026  24.350  1.00  0.00           C0.      0
ATOM   1142  HA  VAL A  75      43.763  50.719  24.120  1.00  0.00           H0.      0
ATOM   1143  CB  VAL A  75      44.804  52.531  24.775  1.00  0.00           C0.      0
ATOM   1144  HB  VAL A  75      45.763  53.033  24.903  1.00  0.00           H0.      0
ATOM   1145  CG1 VAL A  75      44.191  53.191  23.577  1.00  0.00           C0.      0
ATOM   1146 HG11 VAL A  75      44.066  54.253  23.786  1.00  0.00           H0.      0
ATOM   1147 HG12 VAL A  75      44.723  53.068  22.634  1.00  0.00           H0.      0
ATOM   1148 HG13 VAL A  75      43.185  52.822  23.380  1.00  0.00           H0.      0
ATOM   1149  CG2 VAL A  75      44.138  52.787  26.156  1.00  0.00           C0.      0
ATOM   1150 HG21 VAL A  75      44.633  52.285  26.988  1.00  0.00           H0.      0
ATOM   1151 HG22 VAL A  75      44.310  53.811  26.487  1.00  0.00           H0.      0
ATOM   1152 HG23 VAL A  75      43.084  52.517  26.085  1.00  0.00           H0.      0
ATOM   1153  C   VAL A  75      45.696  50.828  23.192  1.00  0.00           C0.      0
ATOM   1154  O   VAL A  75      45.207  50.721  22.039  1.00  0.00           O0.      0
ATOM   1155  N   GLU A  76      46.976  50.565  23.424  1.00  0.00           N0.      0
ATOM   1156  H   GLU A  76      47.345  50.603  24.364  1.00  0.00           H0.      0
ATOM   1157  CA  GLU A  76      47.957  50.225  22.337  1.00  0.00           C0.      0
ATOM   1158  HA  GLU A  76      47.898  50.929  21.506  1.00  0.00           H0.      0
ATOM   1159  CB  GLU A  76      49.356  50.466  22.953  1.00  0.00           C0.      0
ATOM   1160  HB2 GLU A  76      49.240  51.452  23.405  1.00  0.00           H0.      0
ATOM   1161  HB3 GLU A  76      49.497  49.677  23.692  1.00  0.00           H0.      0
ATOM   1162  CG  GLU A  76      50.522  50.440  21.995  1.00  0.00           C0.      0
ATOM   1163  HG2 GLU A  76      51.456  50.149  22.476  1.00  0.00           H0.      0
ATOM   1164  HG3 GLU A  76      50.382  49.729  21.180  1.00  0.00           H0.      0
ATOM   1165  CD  GLU A  76      50.702  51.877  21.450  1.00  0.00           C0.      0
ATOM   1166  OE1 GLU A  76      51.185  52.758  22.162  1.00  0.00           O0.      0
ATOM   1167  OE2 GLU A  76      50.440  52.127  20.245  1.00  0.00           O0.      0
ATOM   1168  C   GLU A  76      47.691  48.765  21.725  1.00  0.00           C0.      0
ATOM   1169  O   GLU A  76      47.990  48.500  20.497  1.00  0.00           O0.      0
ATOM   1170  N   GLU A  77      47.140  47.796  22.435  1.00  0.00           N0.      0
ATOM   1171  H   GLU A  77      46.944  48.046  23.393  1.00  0.00           H0.      0
ATOM   1172  CA  GLU A  77      46.580  46.523  21.957  1.00  0.00           C0.      0
ATOM   1173  HA  GLU A  77      47.017  46.287  20.986  1.00  0.00           H0.      0
ATOM   1174  CB  GLU A  77      46.827  45.320  22.875  1.00  0.00           C0.      0
ATOM   1175  HB2 GLU A  77      46.412  45.465  23.873  1.00  0.00           H0.      0
ATOM   1176  HB3 GLU A  77      46.300  44.414  22.574  1.00  0.00           H0.      0
ATOM   1177  CG  GLU A  77      48.300  44.968  23.090  1.00  0.00           C0.      0
ATOM   1178  HG2 GLU A  77      48.817  45.893  23.347  1.00  0.00           H0.      0
ATOM   1179  HG3 GLU A  77      48.466  44.240  23.884  1.00  0.00           H0.      0
ATOM   1180  CD  GLU A  77      48.921  44.422  21.796  1.00  0.00           C0.      0
ATOM   1181  OE1 GLU A  77      50.155  44.339  21.802  1.00  0.00           O0.      0
ATOM   1182  OE2 GLU A  77      48.315  44.096  20.751  1.00  0.00           O0.      0
ATOM   1183  C   GLU A  77      45.118  46.656  21.401  1.00  0.00           C0.      0
ATOM   1184  O   GLU A  77      44.576  45.644  20.951  1.00  0.00           O0.      0
ATOM   1185  N   GLY A  78      44.498  47.826  21.402  1.00  0.00           N0.      0
ATOM   1186  H   GLY A  78      44.996  48.629  21.760  1.00  0.00           H0.      0
ATOM   1187  CA  GLY A  78      43.308  48.152  20.594  1.00  0.00           C0.      0
ATOM   1188  HA2 GLY A  78      43.331  49.148  20.151  1.00  0.00           H0.      0
ATOM   1189  HA3 GLY A  78      43.295  47.482  19.734  1.00  0.00           H0.      0
ATOM   1190  C   GLY A  78      41.987  47.961  21.326  1.00  0.00           C0.      0
ATOM   1191  O   GLY A  78      41.008  48.128  20.622  1.00  0.00           O0.      0
ATOM   1192  N   PHE A  79      42.030  47.540  22.615  1.00  0.00           N0.      0
ATOM   1193  H   PHE A  79      42.920  47.507  23.091  1.00  0.00           H0.      0
ATOM   1194  CA  PHE A  79      40.818  47.340  23.398  1.00  0.00           C0.      0
ATOM   1195  HA  PHE A  79      40.262  46.542  22.906  1.00  0.00           H0.      0
ATOM   1196  CB  PHE A  79      41.158  46.782  24.732  1.00  0.00           C0.      0
ATOM   1197  HB2 PHE A  79      41.852  47.487  25.189  1.00  0.00           H0.      0
ATOM   1198  HB3 PHE A  79      40.263  46.862  25.350  1.00  0.00           H0.      0
ATOM   1199  CG  PHE A  79      41.726  45.418  24.812  1.00  0.00           C0.      0
ATOM   1200  CD1 PHE A  79      41.129  44.412  25.572  1.00  0.00           C0.      0
ATOM   1201  HD1 PHE A  79      40.155  44.549  26.018  1.00  0.00           H0.      0
ATOM   1202  CE1 PHE A  79      41.818  43.232  25.840  1.00  0.00           C0.      0
ATOM   1203  HE1 PHE A  79      41.414  42.409  26.411  1.00  0.00           H0.      0
ATOM   1204  CZ  PHE A  79      43.062  42.989  25.245  1.00  0.00           C0.      0
ATOM   1205  HZ  PHE A  79      43.642  42.094  25.416  1.00  0.00           H0.      0
ATOM   1206  CE2 PHE A  79      43.764  44.002  24.582  1.00  0.00           C0.      0
ATOM   1207  HE2 PHE A  79      44.798  43.905  24.283  1.00  0.00           H0.      0
ATOM   1208  CD2 PHE A  79      43.064  45.213  24.340  1.00  0.00           C0.      0
ATOM   1209  HD2 PHE A  79      43.574  46.007  23.815  1.00  0.00           H0.      0
ATOM   1210  C   PHE A  79      39.949  48.576  23.464  1.00  0.00           C0.      0
ATOM   1211  O   PHE A  79      40.544  49.616  23.209  1.00  0.00           O0.      0
ATOM   1212  N   SER A  80      38.647  48.469  23.725  1.00  0.00           N0.      0
ATOM   1213  H   SER A  80      38.293  47.523  23.731  1.00  0.00           H0.      0
ATOM   1214  CA  SER A  80      37.638  49.529  24.015  1.00  0.00           C0.      0
ATOM   1215  HA  SER A  80      37.958  50.453  23.532  1.00  0.00           H0.      0
ATOM   1216  CB  SER A  80      36.246  49.187  23.486  1.00  0.00           C0.      0
ATOM   1217  HB2 SER A  80      36.283  49.032  22.408  1.00  0.00           H0.      0
ATOM   1218  HB3 SER A  80      35.897  48.306  24.023  1.00  0.00           H0.      0
ATOM   1219  OG  SER A  80      35.332  50.291  23.665  1.00  0.00           O0.      0
ATOM   1220  HG  SER A  80      34.675  50.187  22.973  1.00  0.00           H0.      0
ATOM   1221  C   SER A  80      37.659  49.785  25.491  1.00  0.00           C0.      0
ATOM   1222  O   SER A  80      36.933  49.306  26.324  1.00  0.00           O0.      0
ATOM   1223  N   VAL A  81      38.526  50.715  25.937  1.00  0.00           N0.      0
ATOM   1224  H   VAL A  81      39.038  51.243  25.245  1.00  0.00           H0.      0
ATOM   1225  CA  VAL A  81      38.928  50.918  27.361  1.00  0.00           C0.      0
ATOM   1226  HA  VAL A  81      38.699  49.981  27.870  1.00  0.00           H0.      0
ATOM   1227  CB  VAL A  81      40.384  51.147  27.526  1.00  0.00           C0.      0
ATOM   1228  HB  VAL A  81      40.677  51.941  26.839  1.00  0.00           H0.      0
ATOM   1229  CG1 VAL A  81      40.838  51.573  28.920  1.00  0.00           C0.      0
ATOM   1230 HG11 VAL A  81      40.349  52.529  29.110  1.00  0.00           H0.      0
ATOM   1231 HG12 VAL A  81      40.502  50.892  29.702  1.00  0.00           H0.      0
ATOM   1232 HG13 VAL A  81      41.901  51.814  28.930  1.00  0.00           H0.      0
ATOM   1233  CG2 VAL A  81      41.216  49.883  27.243  1.00  0.00           C0.      0
ATOM   1234 HG21 VAL A  81      41.072  49.545  26.217  1.00  0.00           H0.      0
ATOM   1235 HG22 VAL A  81      42.265  50.176  27.274  1.00  0.00           H0.      0
ATOM   1236 HG23 VAL A  81      40.966  49.062  27.915  1.00  0.00           H0.      0
ATOM   1237  C   VAL A  81      38.160  52.058  28.034  1.00  0.00           C0.      0
ATOM   1238  O   VAL A  81      37.908  53.086  27.473  1.00  0.00           O0.      0
ATOM   1239  N   THR A  82      37.770  51.765  29.281  1.00  0.00           N0.      0
ATOM   1240  H   THR A  82      37.987  50.843  29.634  1.00  0.00           H0.      0
ATOM   1241  CA  THR A  82      37.282  52.791  30.223  1.00  0.00           C0.      0
ATOM   1242  HA  THR A  82      37.349  53.752  29.714  1.00  0.00           H0.      0
ATOM   1243  CB  THR A  82      35.775  52.636  30.636  1.00  0.00           C0.      0
ATOM   1244  HB  THR A  82      35.692  51.622  31.028  1.00  0.00           H0.      0
ATOM   1245  CG2 THR A  82      35.348  53.516  31.807  1.00  0.00           C0.      0
ATOM   1246 HG21 THR A  82      34.279  53.721  31.750  1.00  0.00           H0.      0
ATOM   1247 HG22 THR A  82      35.652  53.039  32.739  1.00  0.00           H0.      0
ATOM   1248 HG23 THR A  82      35.769  54.519  31.739  1.00  0.00           H0.      0
ATOM   1249  OG1 THR A  82      34.909  52.971  29.590  1.00  0.00           O0.      0
ATOM   1250  HG1 THR A  82      35.138  52.425  28.835  1.00  0.00           H0.      0
ATOM   1251  C   THR A  82      38.165  52.883  31.434  1.00  0.00           C0.      0
ATOM   1252  O   THR A  82      38.480  51.854  32.142  1.00  0.00           O0.      0
ATOM   1253  N   SER A  83      38.538  54.102  31.750  1.00  0.00           N0.      0
ATOM   1254  H   SER A  83      38.257  54.867  31.154  1.00  0.00           H0.      0
ATOM   1255  CA  SER A  83      39.477  54.293  32.882  1.00  0.00           C0.      0
ATOM   1256  HA  SER A  83      39.750  53.327  33.305  1.00  0.00           H0.      0
ATOM   1257  CB  SER A  83      40.776  54.961  32.387  1.00  0.00           C0.      0
ATOM   1258  HB2 SER A  83      40.617  55.879  31.821  1.00  0.00           H0.      0
ATOM   1259  HB3 SER A  83      41.361  55.204  33.274  1.00  0.00           H0.      0
ATOM   1260  OG  SER A  83      41.648  54.122  31.642  1.00  0.00           O0.      0
ATOM   1261  HG  SER A  83      42.056  53.526  32.275  1.00  0.00           H0.      0
ATOM   1262  C   SER A  83      38.801  55.053  33.967  1.00  0.00           C0.      0
ATOM   1263  O   SER A  83      37.946  55.913  33.677  1.00  0.00           O0.      0
ATOM   1264  N   VAL A  84      39.092  54.664  35.225  1.00  0.00           N0.      0
ATOM   1265  H   VAL A  84      39.581  53.798  35.401  1.00  0.00           H0.      0
ATOM   1266  CA  VAL A  84      38.499  55.219  36.392  1.00  0.00           C0.      0
ATOM   1267  HA  VAL A  84      38.091  56.213  36.203  1.00  0.00           H0.      0
ATOM   1268  CB  VAL A  84      37.331  54.321  36.763  1.00  0.00           C0.      0
ATOM   1269  HB  VAL A  84      37.559  53.318  36.402  1.00  0.00           H0.      0
ATOM   1270  CG1 VAL A  84      37.019  54.256  38.304  1.00  0.00           C0.      0
ATOM   1271 HG11 VAL A  84      35.970  54.063  38.527  1.00  0.00           H0.      0
ATOM   1272 HG12 VAL A  84      37.613  53.484  38.793  1.00  0.00           H0.      0
ATOM   1273 HG13 VAL A  84      37.179  55.228  38.771  1.00  0.00           H0.      0
ATOM   1274  CG2 VAL A  84      36.075  54.751  35.929  1.00  0.00           C0.      0
ATOM   1275 HG21 VAL A  84      36.172  54.546  34.862  1.00  0.00           H0.      0
ATOM   1276 HG22 VAL A  84      35.254  54.191  36.377  1.00  0.00           H0.      0
ATOM   1277 HG23 VAL A  84      35.907  55.824  36.021  1.00  0.00           H0.      0
ATOM   1278  C   VAL A  84      39.543  55.416  37.449  1.00  0.00           C0.      0
ATOM   1279  O   VAL A  84      40.365  54.485  37.625  1.00  0.00           O0.      0
ATOM   1280  N   ASP A  85      39.522  56.508  38.211  1.00  0.00           N0.      0
ATOM   1281  H   ASP A  85      38.776  57.108  37.889  1.00  0.00           H0.      0
ATOM   1282  CA  ASP A  85      40.238  56.837  39.405  1.00  0.00           C0.      0
ATOM   1283  HA  ASP A  85      40.294  55.941  40.023  1.00  0.00           H0.      0
ATOM   1284  CB  ASP A  85      41.659  57.322  38.982  1.00  0.00           C0.      0
ATOM   1285  HB2 ASP A  85      41.963  56.814  38.067  1.00  0.00           H0.      0
ATOM   1286  HB3 ASP A  85      41.656  58.396  38.798  1.00  0.00           H0.      0
ATOM   1287  CG  ASP A  85      42.673  57.050  40.142  1.00  0.00           C0.      0
ATOM   1288  OD1 ASP A  85      43.363  56.028  40.090  1.00  0.00           O0.      0
ATOM   1289  OD2 ASP A  85      42.539  57.710  41.149  1.00  0.00           O0.      0
ATOM   1290  C   ASP A  85      39.500  57.937  40.240  1.00  0.00           C0.      0
ATOM   1291  O   ASP A  85      38.979  58.895  39.733  1.00  0.00           O0.      0
ATOM   1292  N   ALA A  86      39.511  57.877  41.577  1.00  0.00           N0.      0
ATOM   1293  H   ALA A  86      39.944  57.053  41.971  1.00  0.00           H0.      0
ATOM   1294  CA  ALA A  86      38.949  58.896  42.472  1.00  0.00           C0.      0
ATOM   1295  HA  ALA A  86      38.101  59.367  41.976  1.00  0.00           H0.      0
ATOM   1296  CB  ALA A  86      38.383  58.222  43.759  1.00  0.00           C0.      0
ATOM   1297  HB1 ALA A  86      37.752  57.419  43.380  1.00  0.00           H0.      0
ATOM   1298  HB2 ALA A  86      39.071  57.748  44.460  1.00  0.00           H0.      0
ATOM   1299  HB3 ALA A  86      37.760  58.987  44.222  1.00  0.00           H0.      0
ATOM   1300  C   ALA A  86      39.904  60.066  42.823  1.00  0.00           C0.      0
ATOM   1301  O   ALA A  86      39.474  61.112  43.354  1.00  0.00           O0.      0
ATOM   1302  N   SER A  87      41.219  59.859  42.611  1.00  0.00           N0.      0
ATOM   1303  H   SER A  87      41.403  59.031  42.062  1.00  0.00           H0.      0
ATOM   1304  CA  SER A  87      42.185  60.972  42.687  1.00  0.00           C0.      0
ATOM   1305  HA  SER A  87      42.033  61.705  43.480  1.00  0.00           H0.      0
ATOM   1306  CB  SER A  87      43.622  60.474  42.916  1.00  0.00           C0.      0
ATOM   1307  HB2 SER A  87      43.612  60.251  43.983  1.00  0.00           H0.      0
ATOM   1308  HB3 SER A  87      43.753  59.618  42.255  1.00  0.00           H0.      0
ATOM   1309  OG  SER A  87      44.654  61.546  42.707  1.00  0.00           O0.      0
ATOM   1310  HG  SER A  87      44.654  62.149  43.454  1.00  0.00           H0.      0
ATOM   1311  C   SER A  87      42.188  61.846  41.465  1.00  0.00           C0.      0
ATOM   1312  O   SER A  87      42.592  61.353  40.359  1.00  0.00           O0.      0
ATOM   1313  N   ASP A  88      41.969  63.154  41.520  1.00  0.00           N0.      0
ATOM   1314  H   ASP A  88      41.681  63.531  42.412  1.00  0.00           H0.      0
ATOM   1315  CA  ASP A  88      42.151  64.042  40.316  1.00  0.00           C0.      0
ATOM   1316  HA  ASP A  88      41.715  63.597  39.422  1.00  0.00           H0.      0
ATOM   1317  CB  ASP A  88      41.323  65.275  40.527  1.00  0.00           C0.      0
ATOM   1318  HB2 ASP A  88      41.536  65.881  39.646  1.00  0.00           H0.      0
ATOM   1319  HB3 ASP A  88      40.247  65.106  40.487  1.00  0.00           H0.      0
ATOM   1320  CG  ASP A  88      41.607  66.146  41.775  1.00  0.00           C0.      0
ATOM   1321  OD1 ASP A  88      42.447  65.847  42.688  1.00  0.00           O0.      0
ATOM   1322  OD2 ASP A  88      41.050  67.303  41.791  1.00  0.00           O0.      0
ATOM   1323  C   ASP A  88      43.633  64.213  39.972  1.00  0.00           C0.      0
ATOM   1324  O   ASP A  88      43.873  64.382  38.785  1.00  0.00           O0.      0
ATOM   1325  N   LYS A  89      44.545  64.137  40.889  1.00  0.00           N0.      0
ATOM   1326  H   LYS A  89      44.223  63.956  41.830  1.00  0.00           H0.      0
ATOM   1327  CA  LYS A  89      45.968  64.426  40.736  1.00  0.00           C0.      0
ATOM   1328  HA  LYS A  89      45.935  65.335  40.136  1.00  0.00           H0.      0
ATOM   1329  CB  LYS A  89      46.629  64.815  42.087  1.00  0.00           C0.      0
ATOM   1330  HB2 LYS A  89      46.632  63.961  42.764  1.00  0.00           H0.      0
ATOM   1331  HB3 LYS A  89      47.696  65.031  42.033  1.00  0.00           H0.      0
ATOM   1332  CG  LYS A  89      46.086  66.015  42.854  1.00  0.00           C0.      0
ATOM   1333  HG2 LYS A  89      45.006  66.060  42.993  1.00  0.00           H0.      0
ATOM   1334  HG3 LYS A  89      46.487  66.034  43.868  1.00  0.00           H0.      0
ATOM   1335  CD  LYS A  89      46.477  67.349  42.251  1.00  0.00           C0.      0
ATOM   1336  HD2 LYS A  89      47.482  67.683  42.506  1.00  0.00           H0.      0
ATOM   1337  HD3 LYS A  89      46.552  67.254  41.167  1.00  0.00           H0.      0
ATOM   1338  CE  LYS A  89      45.511  68.463  42.636  1.00  0.00           C0.      0
ATOM   1339  HE2 LYS A  89      45.899  69.419  42.283  1.00  0.00           H0.      0
ATOM   1340  HE3 LYS A  89      44.592  68.253  42.089  1.00  0.00           H0.      0
ATOM   1341  NZ  LYS A  89      45.416  68.707  44.125  1.00  0.00           N0.      0
ATOM   1342  HZ1 LYS A  89      45.146  67.831  44.549  1.00  0.00           H0.      0
ATOM   1343  HZ2 LYS A  89      46.317  68.895  44.540  1.00  0.00           H0.      0
ATOM   1344  HZ3 LYS A  89      44.800  69.474  44.355  1.00  0.00           H0.      0
ATOM   1345  C   LYS A  89      46.735  63.278  40.137  1.00  0.00           C0.      0
ATOM   1346  O   LYS A  89      47.695  63.570  39.482  1.00  0.00           O0.      0
ATOM   1347  N   MET A  90      46.334  62.083  40.271  1.00  0.00           N0.      0
ATOM   1348  H   MET A  90      45.630  61.905  40.973  1.00  0.00           H0.      0
ATOM   1349  CA  MET A  90      46.596  60.963  39.391  1.00  0.00           C0.      0
ATOM   1350  HA  MET A  90      47.685  60.922  39.356  1.00  0.00           H0.      0
ATOM   1351  CB  MET A  90      46.158  59.662  40.018  1.00  0.00           C0.      0
ATOM   1352  HB2 MET A  90      45.192  59.728  40.517  1.00  0.00           H0.      0
ATOM   1353  HB3 MET A  90      46.162  58.917  39.222  1.00  0.00           H0.      0
ATOM   1354  CG  MET A  90      47.053  59.245  41.137  1.00  0.00           C0.      0
ATOM   1355  HG2 MET A  90      47.005  60.065  41.853  1.00  0.00           H0.      0
ATOM   1356  HG3 MET A  90      46.446  58.434  41.539  1.00  0.00           H0.      0
ATOM   1357  SD  MET A  90      48.806  58.824  40.886  1.00  0.00           S0.      0
ATOM   1358  CE  MET A  90      48.633  57.059  41.316  1.00  0.00           C0.      0
ATOM   1359  HE1 MET A  90      48.015  56.478  40.631  1.00  0.00           H0.      0
ATOM   1360  HE2 MET A  90      49.668  56.718  41.304  1.00  0.00           H0.      0
ATOM   1361  HE3 MET A  90      48.195  56.984  42.311  1.00  0.00           H0.      0
ATOM   1362  C   MET A  90      45.965  61.114  37.963  1.00  0.00           C0.      0
ATOM   1363  O   MET A  90      46.704  61.045  36.983  1.00  0.00           O0.      0
ATOM   1364  N   LEU A  91      44.593  61.275  37.858  1.00  0.00           N0.      0
ATOM   1365  H   LEU A  91      44.088  61.575  38.680  1.00  0.00           H0.      0
ATOM   1366  CA  LEU A  91      43.891  61.073  36.609  1.00  0.00           C0.      0
ATOM   1367  HA  LEU A  91      44.199  60.086  36.264  1.00  0.00           H0.      0
ATOM   1368  CB  LEU A  91      42.416  61.041  36.762  1.00  0.00           C0.      0
ATOM   1369  HB2 LEU A  91      42.035  60.372  37.534  1.00  0.00           H0.      0
ATOM   1370  HB3 LEU A  91      42.102  62.075  36.906  1.00  0.00           H0.      0
ATOM   1371  CG  LEU A  91      41.639  60.584  35.575  1.00  0.00           C0.      0
ATOM   1372  HG  LEU A  91      41.962  61.153  34.703  1.00  0.00           H0.      0
ATOM   1373  CD1 LEU A  91      41.739  59.074  35.312  1.00  0.00           C0.      0
ATOM   1374 HD11 LEU A  91      40.954  58.600  34.722  1.00  0.00           H0.      0
ATOM   1375 HD12 LEU A  91      42.698  58.832  34.855  1.00  0.00           H0.      0
ATOM   1376 HD13 LEU A  91      41.687  58.476  36.222  1.00  0.00           H0.      0
ATOM   1377  CD2 LEU A  91      40.172  60.947  35.698  1.00  0.00           C0.      0
ATOM   1378 HD21 LEU A  91      39.700  60.417  36.525  1.00  0.00           H0.      0
ATOM   1379 HD22 LEU A  91      40.126  61.978  36.049  1.00  0.00           H0.      0
ATOM   1380 HD23 LEU A  91      39.651  60.756  34.759  1.00  0.00           H0.      0
ATOM   1381  C   LEU A  91      44.256  62.059  35.482  1.00  0.00           C0.      0
ATOM   1382  O   LEU A  91      44.254  61.752  34.255  1.00  0.00           O0.      0
ATOM   1383  N   LYS A  92      44.560  63.330  35.849  1.00  0.00           N0.      0
ATOM   1384  H   LYS A  92      44.481  63.588  36.822  1.00  0.00           H0.      0
ATOM   1385  CA  LYS A  92      45.045  64.374  34.971  1.00  0.00           C0.      0
ATOM   1386  HA  LYS A  92      44.182  64.565  34.333  1.00  0.00           H0.      0
ATOM   1387  CB  LYS A  92      45.461  65.623  35.755  1.00  0.00           C0.      0
ATOM   1388  HB2 LYS A  92      45.849  66.418  35.117  1.00  0.00           H0.      0
ATOM   1389  HB3 LYS A  92      44.633  66.049  36.321  1.00  0.00           H0.      0
ATOM   1390  CG  LYS A  92      46.564  65.435  36.782  1.00  0.00           C0.      0
ATOM   1391  HG2 LYS A  92      46.036  65.002  37.632  1.00  0.00           H0.      0
ATOM   1392  HG3 LYS A  92      47.368  64.723  36.595  1.00  0.00           H0.      0
ATOM   1393  CD  LYS A  92      47.186  66.698  37.233  1.00  0.00           C0.      0
ATOM   1394  HD2 LYS A  92      47.799  66.920  36.359  1.00  0.00           H0.      0
ATOM   1395  HD3 LYS A  92      46.365  67.401  37.367  1.00  0.00           H0.      0
ATOM   1396  CE  LYS A  92      48.117  66.586  38.358  1.00  0.00           C0.      0
ATOM   1397  HE2 LYS A  92      47.383  66.500  39.160  1.00  0.00           H0.      0
ATOM   1398  HE3 LYS A  92      48.654  65.640  38.292  1.00  0.00           H0.      0
ATOM   1399  NZ  LYS A  92      49.013  67.744  38.556  1.00  0.00           N0.      0
ATOM   1400  HZ1 LYS A  92      49.594  67.474  39.337  1.00  0.00           H0.      0
ATOM   1401  HZ2 LYS A  92      49.531  68.031  37.738  1.00  0.00           H0.      0
ATOM   1402  HZ3 LYS A  92      48.407  68.481  38.888  1.00  0.00           H0.      0
ATOM   1403  C   LYS A  92      46.169  63.893  34.027  1.00  0.00           C0.      0
ATOM   1404  O   LYS A  92      46.234  64.354  32.910  1.00  0.00           O0.      0
ATOM   1405  N   TYR A  93      46.913  62.895  34.414  1.00  0.00           N0.      0
ATOM   1406  H   TYR A  93      46.771  62.490  35.329  1.00  0.00           H0.      0
ATOM   1407  CA  TYR A  93      48.089  62.381  33.596  1.00  0.00           C0.      0
ATOM   1408  HA  TYR A  93      48.422  63.189  32.945  1.00  0.00           H0.      0
ATOM   1409  CB  TYR A  93      49.273  61.813  34.426  1.00  0.00           C0.      0
ATOM   1410  HB2 TYR A  93      48.910  60.964  35.005  1.00  0.00           H0.      0
ATOM   1411  HB3 TYR A  93      50.062  61.500  33.742  1.00  0.00           H0.      0
ATOM   1412  CG  TYR A  93      49.879  62.989  35.342  1.00  0.00           C0.      0
ATOM   1413  CD1 TYR A  93      50.605  63.936  34.680  1.00  0.00           C0.      0
ATOM   1414  HD1 TYR A  93      50.733  63.970  33.609  1.00  0.00           H0.      0
ATOM   1415  CE1 TYR A  93      51.240  64.937  35.487  1.00  0.00           C0.      0
ATOM   1416  HE1 TYR A  93      51.783  65.733  35.000  1.00  0.00           H0.      0
ATOM   1417  CZ  TYR A  93      51.074  64.958  36.877  1.00  0.00           C0.      0
ATOM   1418  OH  TYR A  93      51.460  66.027  37.590  1.00  0.00           O0.      0
ATOM   1419  HH  TYR A  93      52.112  66.529  37.095  1.00  0.00           H0.      0
ATOM   1420  CE2 TYR A  93      50.260  64.023  37.418  1.00  0.00           C0.      0
ATOM   1421  HE2 TYR A  93      50.131  64.054  38.490  1.00  0.00           H0.      0
ATOM   1422  CD2 TYR A  93      49.647  62.951  36.721  1.00  0.00           C0.      0
ATOM   1423  HD2 TYR A  93      49.034  62.174  37.152  1.00  0.00           H0.      0
ATOM   1424  C   TYR A  93      47.631  61.354  32.561  1.00  0.00           C0.      0
ATOM   1425  O   TYR A  93      48.175  61.239  31.435  1.00  0.00           O0.      0
ATOM   1426  N   ALA A  94      46.520  60.584  32.830  1.00  0.00           N0.      0
ATOM   1427  H   ALA A  94      46.004  60.742  33.684  1.00  0.00           H0.      0
ATOM   1428  CA  ALA A  94      45.931  59.739  31.766  1.00  0.00           C0.      0
ATOM   1429  HA  ALA A  94      46.655  59.065  31.311  1.00  0.00           H0.      0
ATOM   1430  CB  ALA A  94      44.912  58.826  32.384  1.00  0.00           C0.      0
ATOM   1431  HB1 ALA A  94      45.308  58.353  33.283  1.00  0.00           H0.      0
ATOM   1432  HB2 ALA A  94      43.964  59.314  32.608  1.00  0.00           H0.      0
ATOM   1433  HB3 ALA A  94      44.732  58.025  31.667  1.00  0.00           H0.      0
ATOM   1434  C   ALA A  94      45.260  60.591  30.675  1.00  0.00           C0.      0
ATOM   1435  O   ALA A  94      45.338  60.332  29.458  1.00  0.00           O0.      0
ATOM   1436  N   LEU A  95      44.630  61.684  31.112  1.00  0.00           N0.      0
ATOM   1437  H   LEU A  95      44.706  61.679  32.119  1.00  0.00           H0.      0
ATOM   1438  CA  LEU A  95      44.060  62.730  30.322  1.00  0.00           C0.      0
ATOM   1439  HA  LEU A  95      43.352  62.239  29.655  1.00  0.00           H0.      0
ATOM   1440  CB  LEU A  95      43.266  63.753  31.254  1.00  0.00           C0.      0
ATOM   1441  HB2 LEU A  95      43.883  63.894  32.141  1.00  0.00           H0.      0
ATOM   1442  HB3 LEU A  95      43.083  64.699  30.744  1.00  0.00           H0.      0
ATOM   1443  CG  LEU A  95      41.958  63.076  31.749  1.00  0.00           C0.      0
ATOM   1444  HG  LEU A  95      42.160  62.022  31.944  1.00  0.00           H0.      0
ATOM   1445  CD1 LEU A  95      41.439  63.574  33.080  1.00  0.00           C0.      0
ATOM   1446 HD11 LEU A  95      40.758  62.831  33.496  1.00  0.00           H0.      0
ATOM   1447 HD12 LEU A  95      42.296  63.640  33.750  1.00  0.00           H0.      0
ATOM   1448 HD13 LEU A  95      40.943  64.526  32.891  1.00  0.00           H0.      0
ATOM   1449  CD2 LEU A  95      40.908  63.146  30.675  1.00  0.00           C0.      0
ATOM   1450 HD21 LEU A  95      40.397  64.109  30.680  1.00  0.00           H0.      0
ATOM   1451 HD22 LEU A  95      41.345  62.874  29.715  1.00  0.00           H0.      0
ATOM   1452 HD23 LEU A  95      40.092  62.481  30.960  1.00  0.00           H0.      0
ATOM   1453  C   LEU A  95      45.045  63.429  29.397  1.00  0.00           C0.      0
ATOM   1454  O   LEU A  95      44.782  63.511  28.210  1.00  0.00           O0.      0
ATOM   1455  N   LYS A  96      46.203  63.793  30.045  1.00  0.00           N0.      0
ATOM   1456  H   LYS A  96      46.294  63.616  31.035  1.00  0.00           H0.      0
ATOM   1457  CA  LYS A  96      47.336  64.386  29.405  1.00  0.00           C0.      0
ATOM   1458  HA  LYS A  96      46.945  65.345  29.068  1.00  0.00           H0.      0
ATOM   1459  CB  LYS A  96      48.491  64.615  30.386  1.00  0.00           C0.      0
ATOM   1460  HB2 LYS A  96      48.144  64.989  31.350  1.00  0.00           H0.      0
ATOM   1461  HB3 LYS A  96      49.074  63.702  30.504  1.00  0.00           H0.      0
ATOM   1462  CG  LYS A  96      49.386  65.700  29.840  1.00  0.00           C0.      0
ATOM   1463  HG2 LYS A  96      49.908  65.286  28.978  1.00  0.00           H0.      0
ATOM   1464  HG3 LYS A  96      48.750  66.458  29.382  1.00  0.00           H0.      0
ATOM   1465  CD  LYS A  96      50.478  66.313  30.767  1.00  0.00           C0.      0
ATOM   1466  HD2 LYS A  96      50.024  66.942  31.533  1.00  0.00           H0.      0
ATOM   1467  HD3 LYS A  96      50.941  65.453  31.251  1.00  0.00           H0.      0
ATOM   1468  CE  LYS A  96      51.456  67.377  30.213  1.00  0.00           C0.      0
ATOM   1469  HE2 LYS A  96      52.047  66.758  29.539  1.00  0.00           H0.      0
ATOM   1470  HE3 LYS A  96      50.890  68.098  29.623  1.00  0.00           H0.      0
ATOM   1471  NZ  LYS A  96      52.287  68.077  31.239  1.00  0.00           N0.      0
ATOM   1472  HZ1 LYS A  96      53.059  68.583  30.830  1.00  0.00           H0.      0
ATOM   1473  HZ2 LYS A  96      51.624  68.654  31.738  1.00  0.00           H0.      0
ATOM   1474  HZ3 LYS A  96      52.628  67.369  31.874  1.00  0.00           H0.      0
ATOM   1475  C   LYS A  96      47.745  63.561  28.154  1.00  0.00           C0.      0
ATOM   1476  O   LYS A  96      47.930  64.120  27.031  1.00  0.00           O0.      0
ATOM   1477  N   GLU A  97      47.948  62.291  28.364  1.00  0.00           N0.      0
ATOM   1478  H   GLU A  97      47.903  61.930  29.307  1.00  0.00           H0.      0
ATOM   1479  CA  GLU A  97      48.423  61.419  27.266  1.00  0.00           C0.      0
ATOM   1480  HA  GLU A  97      49.375  61.730  26.836  1.00  0.00           H0.      0
ATOM   1481  CB  GLU A  97      48.814  60.084  27.937  1.00  0.00           C0.      0
ATOM   1482  HB2 GLU A  97      49.622  60.204  28.658  1.00  0.00           H0.      0
ATOM   1483  HB3 GLU A  97      47.920  59.775  28.478  1.00  0.00           H0.      0
ATOM   1484  CG  GLU A  97      49.251  58.954  27.020  1.00  0.00           C0.      0
ATOM   1485  HG2 GLU A  97      49.383  58.081  27.660  1.00  0.00           H0.      0
ATOM   1486  HG3 GLU A  97      48.459  58.737  26.303  1.00  0.00           H0.      0
ATOM   1487  CD  GLU A  97      50.607  59.308  26.273  1.00  0.00           C0.      0
ATOM   1488  OE1 GLU A  97      51.371  60.226  26.618  1.00  0.00           O0.      0
ATOM   1489  OE2 GLU A  97      50.879  58.677  25.248  1.00  0.00           O0.      0
ATOM   1490  C   GLU A  97      47.369  61.247  26.092  1.00  0.00           C0.      0
ATOM   1491  O   GLU A  97      47.769  61.314  24.938  1.00  0.00           O0.      0
ATOM   1492  N   ARG A  98      46.070  61.043  26.444  1.00  0.00           N0.      0
ATOM   1493  H   ARG A  98      45.853  61.007  27.429  1.00  0.00           H0.      0
ATOM   1494  CA  ARG A  98      45.043  60.873  25.412  1.00  0.00           C0.      0
ATOM   1495  HA  ARG A  98      45.224  59.951  24.860  1.00  0.00           H0.      0
ATOM   1496  CB  ARG A  98      43.753  60.703  26.141  1.00  0.00           C0.      0
ATOM   1497  HB2 ARG A  98      43.751  59.810  26.766  1.00  0.00           H0.      0
ATOM   1498  HB3 ARG A  98      43.531  61.549  26.792  1.00  0.00           H0.      0
ATOM   1499  CG  ARG A  98      42.487  60.538  25.242  1.00  0.00           C0.      0
ATOM   1500  HG2 ARG A  98      42.328  61.411  24.608  1.00  0.00           H0.      0
ATOM   1501  HG3 ARG A  98      42.687  59.645  24.650  1.00  0.00           H0.      0
ATOM   1502  CD  ARG A  98      41.164  60.299  25.879  1.00  0.00           C0.      0
ATOM   1503  HD2 ARG A  98      40.496  59.860  25.138  1.00  0.00           H0.      0
ATOM   1504  HD3 ARG A  98      41.326  59.493  26.594  1.00  0.00           H0.      0
ATOM   1505  NE  ARG A  98      40.517  61.423  26.490  1.00  0.00           N0.      0
ATOM   1506  HE  ARG A  98      40.939  62.328  26.340  1.00  0.00           H0.      0
ATOM   1507  CZ  ARG A  98      39.377  61.384  27.159  1.00  0.00           C0.      0
ATOM   1508  NH1 ARG A  98      38.549  60.408  27.246  1.00  0.00           N0.      0
ATOM   1509 HH11 ARG A  98      38.728  59.621  26.638  1.00  0.00           H0.      0
ATOM   1510 HH12 ARG A  98      37.704  60.416  27.799  1.00  0.00           H0.      0
ATOM   1511  NH2 ARG A  98      39.154  62.485  27.830  1.00  0.00           N0.      0
ATOM   1512 HH21 ARG A  98      39.820  63.242  27.886  1.00  0.00           H0.      0
ATOM   1513 HH22 ARG A  98      38.404  62.522  28.505  1.00  0.00           H0.      0
ATOM   1514  C   ARG A  98      44.946  62.121  24.535  1.00  0.00           C0.      0
ATOM   1515  O   ARG A  98      44.759  62.035  23.345  1.00  0.00           O0.      0
ATOM   1516  N   TRP A  99      44.952  63.258  25.176  1.00  0.00           N0.      0
ATOM   1517  H   TRP A  99      45.079  63.330  26.176  1.00  0.00           H0.      0
ATOM   1518  CA  TRP A  99      44.926  64.548  24.533  1.00  0.00           C0.      0
ATOM   1519  HA  TRP A  99      43.936  64.667  24.093  1.00  0.00           H0.      0
ATOM   1520  CB  TRP A  99      45.164  65.576  25.646  1.00  0.00           C0.      0
ATOM   1521  HB2 TRP A  99      44.263  65.876  26.182  1.00  0.00           H0.      0
ATOM   1522  HB3 TRP A  99      45.772  65.196  26.468  1.00  0.00           H0.      0
ATOM   1523  CG  TRP A  99      45.776  66.845  25.135  1.00  0.00           C0.      0
ATOM   1524  CD1 TRP A  99      47.052  67.255  25.347  1.00  0.00           C0.      0
ATOM   1525  HD1 TRP A  99      47.835  66.766  25.907  1.00  0.00           H0.      0
ATOM   1526  NE1 TRP A  99      47.303  68.332  24.548  1.00  0.00           N0.      0
ATOM   1527  HE1 TRP A  99      48.196  68.804  24.533  1.00  0.00           H0.      0
ATOM   1528  CE2 TRP A  99      46.146  68.693  23.908  1.00  0.00           C0.      0
ATOM   1529  CZ2 TRP A  99      45.906  69.740  22.992  1.00  0.00           C0.      0
ATOM   1530  HZ2 TRP A  99      46.673  70.470  22.775  1.00  0.00           H0.      0
ATOM   1531  CH2 TRP A  99      44.647  69.883  22.412  1.00  0.00           C0.      0
ATOM   1532  HH2 TRP A  99      44.351  70.695  21.765  1.00  0.00           H0.      0
ATOM   1533  CZ3 TRP A  99      43.636  68.978  22.687  1.00  0.00           C0.      0
ATOM   1534  HZ3 TRP A  99      42.688  69.045  22.175  1.00  0.00           H0.      0
ATOM   1535  CE3 TRP A  99      43.930  67.880  23.543  1.00  0.00           C0.      0
ATOM   1536  HE3 TRP A  99      43.124  67.237  23.864  1.00  0.00           H0.      0
ATOM   1537  CD2 TRP A  99      45.178  67.720  24.165  1.00  0.00           C0.      0
ATOM   1538  C   TRP A  99      46.089  64.658  23.500  1.00  0.00           C0.      0
ATOM   1539  O   TRP A  99      45.766  65.114  22.424  1.00  0.00           O0.      0
ATOM   1540  N   ASN A 100      47.264  64.152  23.787  1.00  0.00           N0.      0
ATOM   1541  H   ASN A 100      47.352  63.803  24.731  1.00  0.00           H0.      0
ATOM   1542  CA  ASN A 100      48.464  64.163  22.955  1.00  0.00           C0.      0
ATOM   1543  HA  ASN A 100      48.622  65.121  22.460  1.00  0.00           H0.      0
ATOM   1544  CB  ASN A 100      49.731  63.997  23.786  1.00  0.00           C0.      0
ATOM   1545  HB2 ASN A 100      49.576  63.265  24.578  1.00  0.00           H0.      0
ATOM   1546  HB3 ASN A 100      50.547  63.569  23.202  1.00  0.00           H0.      0
ATOM   1547  CG  ASN A 100      50.252  65.256  24.253  1.00  0.00           C0.      0
ATOM   1548  OD1 ASN A 100      50.112  66.351  23.705  1.00  0.00           O0.      0
ATOM   1549  ND2 ASN A 100      50.930  65.257  25.359  1.00  0.00           N0.      0
ATOM   1550 HD21 ASN A 100      51.197  66.139  25.772  1.00  0.00           H0.      0
ATOM   1551 HD22 ASN A 100      50.880  64.394  25.882  1.00  0.00           H0.      0
ATOM   1552  C   ASN A 100      48.457  63.164  21.746  1.00  0.00           C0.      0
ATOM   1553  O   ASN A 100      49.254  63.305  20.858  1.00  0.00           O0.      0
ATOM   1554  N   ARG A 101      47.605  62.119  21.776  1.00  0.00           N0.      0
ATOM   1555  H   ARG A 101      47.156  61.921  22.659  1.00  0.00           H0.      0
ATOM   1556  CA  ARG A 101      47.493  61.216  20.633  1.00  0.00           C0.      0
ATOM   1557  HA  ARG A 101      47.832  61.749  19.745  1.00  0.00           H0.      0
ATOM   1558  CB  ARG A 101      48.350  59.955  20.764  1.00  0.00           C0.      0
ATOM   1559  HB2 ARG A 101      48.385  59.495  19.777  1.00  0.00           H0.      0
ATOM   1560  HB3 ARG A 101      49.359  60.333  20.927  1.00  0.00           H0.      0
ATOM   1561  CG  ARG A 101      48.046  58.979  21.859  1.00  0.00           C0.      0
ATOM   1562  HG2 ARG A 101      47.822  59.534  22.770  1.00  0.00           H0.      0
ATOM   1563  HG3 ARG A 101      47.116  58.491  21.566  1.00  0.00           H0.      0
ATOM   1564  CD  ARG A 101      49.186  57.901  22.082  1.00  0.00           C0.      0
ATOM   1565  HD2 ARG A 101      50.137  58.432  22.046  1.00  0.00           H0.      0
ATOM   1566  HD3 ARG A 101      49.049  57.423  23.052  1.00  0.00           H0.      0
ATOM   1567  NE  ARG A 101      49.240  56.874  21.004  1.00  0.00           N0.      0
ATOM   1568  HE  ARG A 101      48.855  56.988  20.077  1.00  0.00           H0.      0
ATOM   1569  CZ  ARG A 101      49.912  55.777  21.204  1.00  0.00           C0.      0
ATOM   1570  NH1 ARG A 101      50.599  55.397  22.265  1.00  0.00           N0.      0
ATOM   1571 HH11 ARG A 101      50.692  55.956  23.101  1.00  0.00           H0.      0
ATOM   1572 HH12 ARG A 101      50.829  54.418  22.363  1.00  0.00           H0.      0
ATOM   1573  NH2 ARG A 101      49.800  54.894  20.261  1.00  0.00           N0.      0
ATOM   1574 HH21 ARG A 101      49.125  55.123  19.545  1.00  0.00           H0.      0
ATOM   1575 HH22 ARG A 101      49.990  53.943  20.541  1.00  0.00           H0.      0
ATOM   1576  C   ARG A 101      45.970  60.978  20.183  1.00  0.00           C0.      0
ATOM   1577  O   ARG A 101      45.627  60.011  19.526  1.00  0.00           O0.      0
ATOM   1578  N   ARG A 102      45.129  62.016  20.580  1.00  0.00           N0.      0
ATOM   1579  H   ARG A 102      45.606  62.677  21.176  1.00  0.00           H0.      0
ATOM   1580  CA  ARG A 102      43.681  61.977  20.409  1.00  0.00           C0.      0
ATOM   1581  HA  ARG A 102      43.390  61.085  20.963  1.00  0.00           H0.      0
ATOM   1582  CB  ARG A 102      43.065  63.194  20.934  1.00  0.00           C0.      0
ATOM   1583  HB2 ARG A 102      42.058  63.055  21.326  1.00  0.00           H0.      0
ATOM   1584  HB3 ARG A 102      43.545  63.412  21.888  1.00  0.00           H0.      0
ATOM   1585  CG  ARG A 102      43.091  64.401  20.037  1.00  0.00           C0.      0
ATOM   1586  HG2 ARG A 102      44.079  64.444  19.578  1.00  0.00           H0.      0
ATOM   1587  HG3 ARG A 102      42.445  64.276  19.168  1.00  0.00           H0.      0
ATOM   1588  CD  ARG A 102      42.768  65.654  20.845  1.00  0.00           C0.      0
ATOM   1589  HD2 ARG A 102      41.808  65.493  21.337  1.00  0.00           H0.      0
ATOM   1590  HD3 ARG A 102      43.480  65.839  21.649  1.00  0.00           H0.      0
ATOM   1591  NE  ARG A 102      42.494  66.791  19.932  1.00  0.00           N0.      0
ATOM   1592  HE  ARG A 102      43.311  67.268  19.578  1.00  0.00           H0.      0
ATOM   1593  CZ  ARG A 102      41.413  67.555  19.888  1.00  0.00           C0.      0
ATOM   1594  NH1 ARG A 102      40.262  67.232  20.351  1.00  0.00           N0.      0
ATOM   1595 HH11 ARG A 102      40.203  66.276  20.669  1.00  0.00           H0.      0
ATOM   1596 HH12 ARG A 102      39.439  67.793  20.183  1.00  0.00           H0.      0
ATOM   1597  NH2 ARG A 102      41.469  68.781  19.404  1.00  0.00           N0.      0
ATOM   1598 HH21 ARG A 102      42.253  69.043  18.822  1.00  0.00           H0.      0
ATOM   1599 HH22 ARG A 102      40.843  69.471  19.794  1.00  0.00           H0.      0
ATOM   1600  C   ARG A 102      43.211  61.706  19.002  1.00  0.00           C0.      0
ATOM   1601  O   ARG A 102      42.073  61.353  18.872  1.00  0.00           O0.      0
ATOM   1602  N   LYS A 103      44.039  61.919  17.954  1.00  0.00           N0.      0
ATOM   1603  H   LYS A 103      44.904  62.394  18.169  1.00  0.00           H0.      0
ATOM   1604  CA  LYS A 103      43.631  61.641  16.565  1.00  0.00           C0.      0
ATOM   1605  HA  LYS A 103      42.541  61.624  16.562  1.00  0.00           H0.      0
ATOM   1606  CB  LYS A 103      44.229  62.702  15.636  1.00  0.00           C0.      0
ATOM   1607  HB2 LYS A 103      45.312  62.588  15.577  1.00  0.00           H0.      0
ATOM   1608  HB3 LYS A 103      43.810  62.496  14.651  1.00  0.00           H0.      0
ATOM   1609  CG  LYS A 103      43.824  64.129  16.066  1.00  0.00           C0.      0
ATOM   1610  HG2 LYS A 103      42.767  64.192  16.326  1.00  0.00           H0.      0
ATOM   1611  HG3 LYS A 103      44.368  64.306  16.994  1.00  0.00           H0.      0
ATOM   1612  CD  LYS A 103      44.269  65.134  14.982  1.00  0.00           C0.      0
ATOM   1613  HD2 LYS A 103      43.947  64.755  14.013  1.00  0.00           H0.      0
ATOM   1614  HD3 LYS A 103      43.795  66.090  15.208  1.00  0.00           H0.      0
ATOM   1615  CE  LYS A 103      45.798  65.329  14.925  1.00  0.00           C0.      0
ATOM   1616  HE2 LYS A 103      46.152  65.443  15.949  1.00  0.00           H0.      0
ATOM   1617  HE3 LYS A 103      46.282  64.470  14.460  1.00  0.00           H0.      0
ATOM   1618  NZ  LYS A 103      46.057  66.566  14.139  1.00  0.00           N0.      0
ATOM   1619  HZ1 LYS A 103      45.768  66.461  13.177  1.00  0.00           H0.      0
ATOM   1620  HZ2 LYS A 103      45.481  67.307  14.512  1.00  0.00           H0.      0
ATOM   1621  HZ3 LYS A 103      47.046  66.768  14.092  1.00  0.00           H0.      0
ATOM   1622  C   LYS A 103      43.972  60.201  16.082  1.00  0.00           C0.      0
ATOM   1623  O   LYS A 103      43.436  59.800  15.045  1.00  0.00           O0.      0
ATOM   1624  N   GLU A 104      44.771  59.441  16.780  1.00  0.00           N0.      0
ATOM   1625  H   GLU A 104      45.141  59.859  17.622  1.00  0.00           H0.      0
ATOM   1626  CA  GLU A 104      44.847  58.025  16.628  1.00  0.00           C0.      0
ATOM   1627  HA  GLU A 104      45.239  57.807  15.634  1.00  0.00           H0.      0
ATOM   1628  CB  GLU A 104      46.093  57.488  17.389  1.00  0.00           C0.      0
ATOM   1629  HB2 GLU A 104      46.985  58.038  17.086  1.00  0.00           H0.      0
ATOM   1630  HB3 GLU A 104      45.967  57.645  18.460  1.00  0.00           H0.      0
ATOM   1631  CG  GLU A 104      46.318  56.016  17.171  1.00  0.00           C0.      0
ATOM   1632  HG2 GLU A 104      45.471  55.380  17.430  1.00  0.00           H0.      0
ATOM   1633  HG3 GLU A 104      46.477  55.968  16.094  1.00  0.00           H0.      0
ATOM   1634  CD  GLU A 104      47.570  55.421  17.872  1.00  0.00           C0.      0
ATOM   1635  OE1 GLU A 104      48.485  56.149  18.296  1.00  0.00           O0.      0
ATOM   1636  OE2 GLU A 104      47.517  54.220  18.101  1.00  0.00           O0.      0
ATOM   1637  C   GLU A 104      43.537  57.330  17.098  1.00  0.00           C0.      0
ATOM   1638  O   GLU A 104      43.190  57.356  18.312  1.00  0.00           O0.      0
ATOM   1639  N   PRO A 105      42.901  56.505  16.183  1.00  0.00           N0.      0
ATOM   1640  CD  PRO A 105      43.220  56.446  14.811  1.00  0.00           C0.      0
ATOM   1641  HD2 PRO A 105      44.104  55.809  14.802  1.00  0.00           H0.      0
ATOM   1642  HD3 PRO A 105      43.430  57.429  14.390  1.00  0.00           H0.      0
ATOM   1643  CG  PRO A 105      42.011  55.837  14.001  1.00  0.00           C0.      0
ATOM   1644  HG2 PRO A 105      42.219  55.110  13.216  1.00  0.00           H0.      0
ATOM   1645  HG3 PRO A 105      41.418  56.670  13.623  1.00  0.00           H0.      0
ATOM   1646  CB  PRO A 105      41.164  55.112  15.092  1.00  0.00           C0.      0
ATOM   1647  HB2 PRO A 105      41.382  54.044  15.094  1.00  0.00           H0.      0
ATOM   1648  HB3 PRO A 105      40.099  55.222  14.890  1.00  0.00           H0.      0
ATOM   1649  CA  PRO A 105      41.627  55.822  16.374  1.00  0.00           C0.      0
ATOM   1650  HA  PRO A 105      40.894  56.612  16.542  1.00  0.00           H0.      0
ATOM   1651  C   PRO A 105      41.456  54.902  17.585  1.00  0.00           C0.      0
ATOM   1652  O   PRO A 105      40.483  55.107  18.295  1.00  0.00           O0.      0
ATOM   1653  N   ALA A 106      42.362  54.004  17.991  1.00  0.00           N0.      0
ATOM   1654  H   ALA A 106      43.118  53.823  17.346  1.00  0.00           H0.      0
ATOM   1655  CA  ALA A 106      42.111  53.191  19.234  1.00  0.00           C0.      0
ATOM   1656  HA  ALA A 106      41.110  52.761  19.209  1.00  0.00           H0.      0
ATOM   1657  CB  ALA A 106      43.086  52.052  19.306  1.00  0.00           C0.      0
ATOM   1658  HB1 ALA A 106      42.787  51.168  19.870  1.00  0.00           H0.      0
ATOM   1659  HB2 ALA A 106      43.240  51.494  18.382  1.00  0.00           H0.      0
ATOM   1660  HB3 ALA A 106      44.065  52.384  19.650  1.00  0.00           H0.      0
ATOM   1661  C   ALA A 106      42.141  54.006  20.545  1.00  0.00           C0.      0
ATOM   1662  O   ALA A 106      41.558  53.566  21.539  1.00  0.00           O0.      0
ATOM   1663  N   PHE A 107      42.777  55.167  20.487  1.00  0.00           N0.      0
ATOM   1664  H   PHE A 107      43.046  55.550  19.592  1.00  0.00           H0.      0
ATOM   1665  CA  PHE A 107      42.841  56.166  21.609  1.00  0.00           C0.      0
ATOM   1666  HA  PHE A 107      42.812  55.629  22.557  1.00  0.00           H0.      0
ATOM   1667  CB  PHE A 107      44.218  56.840  21.586  1.00  0.00           C0.      0
ATOM   1668  HB2 PHE A 107      44.411  57.294  20.615  1.00  0.00           H0.      0
ATOM   1669  HB3 PHE A 107      44.230  57.702  22.254  1.00  0.00           H0.      0
ATOM   1670  CG  PHE A 107      45.390  55.933  21.935  1.00  0.00           C0.      0
ATOM   1671  CD1 PHE A 107      45.832  54.910  21.071  1.00  0.00           C0.      0
ATOM   1672  HD1 PHE A 107      45.413  54.771  20.086  1.00  0.00           H0.      0
ATOM   1673  CE1 PHE A 107      46.885  54.068  21.461  1.00  0.00           C0.      0
ATOM   1674  HE1 PHE A 107      47.169  53.297  20.760  1.00  0.00           H0.      0
ATOM   1675  CZ  PHE A 107      47.372  54.150  22.824  1.00  0.00           C0.      0
ATOM   1676  HZ  PHE A 107      48.104  53.422  23.141  1.00  0.00           H0.      0
ATOM   1677  CE2 PHE A 107      47.030  55.240  23.599  1.00  0.00           C0.      0
ATOM   1678  HE2 PHE A 107      47.416  55.331  24.604  1.00  0.00           H0.      0
ATOM   1679  CD2 PHE A 107      46.029  56.158  23.152  1.00  0.00           C0.      0
ATOM   1680  HD2 PHE A 107      45.608  56.870  23.846  1.00  0.00           H0.      0
ATOM   1681  C   PHE A 107      41.783  57.177  21.594  1.00  0.00           C0.      0
ATOM   1682  O   PHE A 107      41.430  57.763  22.593  1.00  0.00           O0.      0
ATOM   1683  N   ASP A 108      41.098  57.497  20.521  1.00  0.00           N0.      0
ATOM   1684  H   ASP A 108      41.575  57.114  19.718  1.00  0.00           H0.      0
ATOM   1685  CA  ASP A 108      39.757  58.047  20.435  1.00  0.00           C0.      0
ATOM   1686  HA  ASP A 108      39.869  59.040  20.871  1.00  0.00           H0.      0
ATOM   1687  CB  ASP A 108      39.427  58.210  18.941  1.00  0.00           C0.      0
ATOM   1688  HB2 ASP A 108      40.284  58.681  18.458  1.00  0.00           H0.      0
ATOM   1689  HB3 ASP A 108      39.259  57.215  18.529  1.00  0.00           H0.      0
ATOM   1690  CG  ASP A 108      38.126  59.056  18.644  1.00  0.00           C0.      0
ATOM   1691  OD1 ASP A 108      37.870  60.009  19.428  1.00  0.00           O0.      0
ATOM   1692  OD2 ASP A 108      37.433  58.832  17.638  1.00  0.00           O0.      0
ATOM   1693  C   ASP A 108      38.627  57.294  21.204  1.00  0.00           C0.      0
ATOM   1694  O   ASP A 108      37.766  57.905  21.827  1.00  0.00           O0.      0
ATOM   1695  N   LYS A 109      38.719  55.951  21.196  1.00  0.00           N0.      0
ATOM   1696  H   LYS A 109      39.536  55.648  20.685  1.00  0.00           H0.      0
ATOM   1697  CA  LYS A 109      37.808  55.010  21.947  1.00  0.00           C0.      0
ATOM   1698  HA  LYS A 109      36.853  55.535  21.962  1.00  0.00           H0.      0
ATOM   1699  CB  LYS A 109      37.695  53.601  21.234  1.00  0.00           C0.      0
ATOM   1700  HB2 LYS A 109      38.646  53.070  21.205  1.00  0.00           H0.      0
ATOM   1701  HB3 LYS A 109      37.093  52.869  21.772  1.00  0.00           H0.      0
ATOM   1702  CG  LYS A 109      37.088  53.638  19.872  1.00  0.00           C0.      0
ATOM   1703  HG2 LYS A 109      37.762  54.233  19.256  1.00  0.00           H0.      0
ATOM   1704  HG3 LYS A 109      37.004  52.588  19.591  1.00  0.00           H0.      0
ATOM   1705  CD  LYS A 109      35.670  54.289  19.753  1.00  0.00           C0.      0
ATOM   1706  HD2 LYS A 109      34.994  53.882  20.505  1.00  0.00           H0.      0
ATOM   1707  HD3 LYS A 109      35.816  55.351  19.951  1.00  0.00           H0.      0
ATOM   1708  CE  LYS A 109      34.884  54.140  18.419  1.00  0.00           C0.      0
ATOM   1709  HE2 LYS A 109      33.861  54.487  18.567  1.00  0.00           H0.      0
ATOM   1710  HE3 LYS A 109      35.316  54.831  17.695  1.00  0.00           H0.      0
ATOM   1711  NZ  LYS A 109      34.640  52.752  17.887  1.00  0.00           N0.      0
ATOM   1712  HZ1 LYS A 109      34.299  52.058  18.536  1.00  0.00           H0.      0
ATOM   1713  HZ2 LYS A 109      33.959  52.823  17.144  1.00  0.00           H0.      0
ATOM   1714  HZ3 LYS A 109      35.484  52.416  17.444  1.00  0.00           H0.      0
ATOM   1715  C   LYS A 109      38.160  55.012  23.493  1.00  0.00           C0.      0
ATOM   1716  O   LYS A 109      37.487  54.313  24.268  1.00  0.00           O0.      0
ATOM   1717  N   TRP A 110      39.245  55.679  23.926  1.00  0.00           N0.      0
ATOM   1718  H   TRP A 110      39.662  56.351  23.298  1.00  0.00           H0.      0
ATOM   1719  CA  TRP A 110      39.525  55.604  25.347  1.00  0.00           C0.      0
ATOM   1720  HA  TRP A 110      39.429  54.578  25.703  1.00  0.00           H0.      0
ATOM   1721  CB  TRP A 110      41.003  56.078  25.597  1.00  0.00           C0.      0
ATOM   1722  HB2 TRP A 110      41.672  55.611  24.873  1.00  0.00           H0.      0
ATOM   1723  HB3 TRP A 110      41.016  57.139  25.349  1.00  0.00           H0.      0
ATOM   1724  CG  TRP A 110      41.641  55.844  26.888  1.00  0.00           C0.      0
ATOM   1725  CD1 TRP A 110      41.195  55.117  27.929  1.00  0.00           C0.      0
ATOM   1726  HD1 TRP A 110      40.319  54.486  27.905  1.00  0.00           H0.      0
ATOM   1727  NE1 TRP A 110      42.142  55.114  28.916  1.00  0.00           N0.      0
ATOM   1728  HE1 TRP A 110      42.061  54.584  29.772  1.00  0.00           H0.      0
ATOM   1729  CE2 TRP A 110      43.286  55.825  28.578  1.00  0.00           C0.      0
ATOM   1730  CZ2 TRP A 110      44.545  56.101  29.201  1.00  0.00           C0.      0
ATOM   1731  HZ2 TRP A 110      44.794  55.785  30.203  1.00  0.00           H0.      0
ATOM   1732  CH2 TRP A 110      45.591  56.790  28.466  1.00  0.00           C0.      0
ATOM   1733  HH2 TRP A 110      46.524  57.159  28.867  1.00  0.00           H0.      0
ATOM   1734  CZ3 TRP A 110      45.281  57.222  27.154  1.00  0.00           C0.      0
ATOM   1735  HZ3 TRP A 110      46.012  57.865  26.687  1.00  0.00           H0.      0
ATOM   1736  CE3 TRP A 110      44.081  56.851  26.499  1.00  0.00           C0.      0
ATOM   1737  HE3 TRP A 110      43.964  57.045  25.443  1.00  0.00           H0.      0
ATOM   1738  CD2 TRP A 110      43.023  56.262  27.259  1.00  0.00           C0.      0
ATOM   1739  C   TRP A 110      38.501  56.486  26.175  1.00  0.00           C0.      0
ATOM   1740  O   TRP A 110      38.583  57.705  26.032  1.00  0.00           O0.      0
ATOM   1741  N   VAL A 111      37.788  55.893  27.041  1.00  0.00           N0.      0
ATOM   1742  H   VAL A 111      37.718  54.886  27.072  1.00  0.00           H0.      0
ATOM   1743  CA  VAL A 111      36.893  56.710  27.929  1.00  0.00           C0.      0
ATOM   1744  HA  VAL A 111      36.625  57.674  27.498  1.00  0.00           H0.      0
ATOM   1745  CB  VAL A 111      35.581  56.004  28.175  1.00  0.00           C0.      0
ATOM   1746  HB  VAL A 111      35.760  55.020  28.610  1.00  0.00           H0.      0
ATOM   1747  CG1 VAL A 111      34.500  56.769  29.016  1.00  0.00           C0.      0
ATOM   1748 HG11 VAL A 111      34.065  57.584  28.436  1.00  0.00           H0.      0
ATOM   1749 HG12 VAL A 111      33.782  55.977  29.227  1.00  0.00           H0.      0
ATOM   1750 HG13 VAL A 111      34.999  57.169  29.899  1.00  0.00           H0.      0
ATOM   1751  CG2 VAL A 111      34.890  55.701  26.820  1.00  0.00           C0.      0
ATOM   1752 HG21 VAL A 111      34.924  56.617  26.231  1.00  0.00           H0.      0
ATOM   1753 HG22 VAL A 111      35.508  55.005  26.253  1.00  0.00           H0.      0
ATOM   1754 HG23 VAL A 111      33.891  55.271  26.898  1.00  0.00           H0.      0
ATOM   1755  C   VAL A 111      37.694  56.943  29.231  1.00  0.00           C0.      0
ATOM   1756  O   VAL A 111      38.247  55.971  29.779  1.00  0.00           O0.      0
ATOM   1757  N   ILE A 112      37.710  58.169  29.872  1.00  0.00           N0.      0
ATOM   1758  H   ILE A 112      36.993  58.814  29.570  1.00  0.00           H0.      0
ATOM   1759  CA  ILE A 112      38.427  58.458  31.101  1.00  0.00           C0.      0
ATOM   1760  HA  ILE A 112      38.688  57.532  31.613  1.00  0.00           H0.      0
ATOM   1761  CB  ILE A 112      39.813  59.161  30.778  1.00  0.00           C0.      0
ATOM   1762  HB  ILE A 112      39.633  60.164  30.393  1.00  0.00           H0.      0
ATOM   1763  CG2 ILE A 112      40.692  59.393  32.022  1.00  0.00           C0.      0
ATOM   1764 HG21 ILE A 112      40.046  60.111  32.528  1.00  0.00           H0.      0
ATOM   1765 HG22 ILE A 112      40.875  58.438  32.513  1.00  0.00           H0.      0
ATOM   1766 HG23 ILE A 112      41.569  60.014  31.841  1.00  0.00           H0.      0
ATOM   1767  CG1 ILE A 112      40.828  58.304  29.850  1.00  0.00           C0.      0
ATOM   1768 HG12 ILE A 112      41.129  57.432  30.430  1.00  0.00           H0.      0
ATOM   1769 HG13 ILE A 112      40.333  57.915  28.961  1.00  0.00           H0.      0
ATOM   1770  CD1 ILE A 112      42.069  59.025  29.336  1.00  0.00           C0.      0
ATOM   1771 HD11 ILE A 112      42.510  58.428  28.538  1.00  0.00           H0.      0
ATOM   1772 HD12 ILE A 112      41.787  59.997  28.932  1.00  0.00           H0.      0
ATOM   1773 HD13 ILE A 112      42.827  59.057  30.119  1.00  0.00           H0.      0
ATOM   1774  C   ILE A 112      37.612  59.297  32.026  1.00  0.00           C0.      0
ATOM   1775  O   ILE A 112      37.436  60.463  31.767  1.00  0.00           O0.      0
ATOM   1776  N   GLU A 113      37.170  58.710  33.156  1.00  0.00           N0.      0
ATOM   1777  H   GLU A 113      37.354  57.731  33.320  1.00  0.00           H0.      0
ATOM   1778  CA  GLU A 113      36.261  59.364  34.214  1.00  0.00           C0.      0
ATOM   1779  HA  GLU A 113      36.157  60.398  33.884  1.00  0.00           H0.      0
ATOM   1780  CB  GLU A 113      34.908  58.645  34.118  1.00  0.00           C0.      0
ATOM   1781  HB2 GLU A 113      35.143  57.590  34.254  1.00  0.00           H0.      0
ATOM   1782  HB3 GLU A 113      34.218  58.924  34.914  1.00  0.00           H0.      0
ATOM   1783  CG  GLU A 113      34.117  58.867  32.838  1.00  0.00           C0.      0
ATOM   1784  HG2 GLU A 113      34.616  58.363  32.010  1.00  0.00           H0.      0
ATOM   1785  HG3 GLU A 113      33.087  58.527  32.944  1.00  0.00           H0.      0
ATOM   1786  CD  GLU A 113      34.057  60.349  32.434  1.00  0.00           C0.      0
ATOM   1787  OE1 GLU A 113      33.894  61.184  33.295  1.00  0.00           O0.      0
ATOM   1788  OE2 GLU A 113      34.119  60.667  31.204  1.00  0.00           O0.      0
ATOM   1789  C   GLU A 113      36.806  59.338  35.638  1.00  0.00           C0.      0
ATOM   1790  O   GLU A 113      37.587  58.436  36.066  1.00  0.00           O0.      0
ATOM   1791  N   GLU A 114      36.457  60.415  36.331  1.00  0.00           N0.      0
ATOM   1792  H   GLU A 114      35.806  61.078  35.936  1.00  0.00           H0.      0
ATOM   1793  CA  GLU A 114      36.692  60.588  37.804  1.00  0.00           C0.      0
ATOM   1794  HA  GLU A 114      37.593  60.024  38.047  1.00  0.00           H0.      0
ATOM   1795  CB  GLU A 114      36.818  62.076  38.148  1.00  0.00           C0.      0
ATOM   1796  HB2 GLU A 114      37.730  62.435  37.670  1.00  0.00           H0.      0
ATOM   1797  HB3 GLU A 114      35.824  62.453  37.907  1.00  0.00           H0.      0
ATOM   1798  CG  GLU A 114      36.960  62.303  39.708  1.00  0.00           C0.      0
ATOM   1799  HG2 GLU A 114      36.082  61.827  40.146  1.00  0.00           H0.      0
ATOM   1800  HG3 GLU A 114      37.774  61.719  40.139  1.00  0.00           H0.      0
ATOM   1801  CD  GLU A 114      37.034  63.756  40.245  1.00  0.00           C0.      0
ATOM   1802  OE1 GLU A 114      37.643  64.586  39.593  1.00  0.00           O0.      0
ATOM   1803  OE2 GLU A 114      36.414  63.964  41.304  1.00  0.00           O0.      0
ATOM   1804  C   GLU A 114      35.576  59.809  38.616  1.00  0.00           C0.      0
ATOM   1805  O   GLU A 114      34.415  60.305  38.653  1.00  0.00           O0.      0
ATOM   1806  N   ALA A 115      35.864  58.704  39.241  1.00  0.00           N0.      0
ATOM   1807  H   ALA A 115      36.831  58.502  39.453  1.00  0.00           H0.      0
ATOM   1808  CA  ALA A 115      34.909  57.769  39.722  1.00  0.00           C0.      0
ATOM   1809  HA  ALA A 115      34.044  58.363  40.016  1.00  0.00           H0.      0
ATOM   1810  CB  ALA A 115      34.592  56.783  38.574  1.00  0.00           C0.      0
ATOM   1811  HB1 ALA A 115      33.898  57.210  37.851  1.00  0.00           H0.      0
ATOM   1812  HB2 ALA A 115      35.518  56.615  38.024  1.00  0.00           H0.      0
ATOM   1813  HB3 ALA A 115      34.327  55.752  38.807  1.00  0.00           H0.      0
ATOM   1814  C   ALA A 115      35.464  57.058  40.954  1.00  0.00           C0.      0
ATOM   1815  O   ALA A 115      36.618  56.786  41.094  1.00  0.00           O0.      0
ATOM   1816  N   ASN A 116      34.594  56.780  41.922  1.00  0.00           N0.      0
ATOM   1817  H   ASN A 116      33.600  56.865  41.766  1.00  0.00           H0.      0
ATOM   1818  CA  ASN A 116      34.947  56.006  43.141  1.00  0.00           C0.      0
ATOM   1819  HA  ASN A 116      36.019  55.883  43.294  1.00  0.00           H0.      0
ATOM   1820  CB  ASN A 116      34.542  56.691  44.457  1.00  0.00           C0.      0
ATOM   1821  HB2 ASN A 116      34.977  57.686  44.363  1.00  0.00           H0.      0
ATOM   1822  HB3 ASN A 116      33.454  56.744  44.436  1.00  0.00           H0.      0
ATOM   1823  CG  ASN A 116      34.936  56.039  45.811  1.00  0.00           C0.      0
ATOM   1824  OD1 ASN A 116      34.911  54.830  45.983  1.00  0.00           O0.      0
ATOM   1825  ND2 ASN A 116      35.461  56.805  46.709  1.00  0.00           N0.      0
ATOM   1826 HD21 ASN A 116      35.926  56.448  47.531  1.00  0.00           H0.      0
ATOM   1827 HD22 ASN A 116      35.425  57.811  46.631  1.00  0.00           H0.      0
ATOM   1828  C   ASN A 116      34.271  54.650  42.924  1.00  0.00           C0.      0
ATOM   1829  O   ASN A 116      33.104  54.593  42.474  1.00  0.00           O0.      0
ATOM   1830  N   TRP A 117      34.834  53.587  43.470  1.00  0.00           N0.      0
ATOM   1831  H   TRP A 117      35.797  53.663  43.765  1.00  0.00           H0.      0
ATOM   1832  CA  TRP A 117      34.229  52.223  43.447  1.00  0.00           C0.      0
ATOM   1833  HA  TRP A 117      34.082  51.794  42.456  1.00  0.00           H0.      0
ATOM   1834  CB  TRP A 117      35.227  51.293  44.160  1.00  0.00           C0.      0
ATOM   1835  HB2 TRP A 117      35.227  51.651  45.190  1.00  0.00           H0.      0
ATOM   1836  HB3 TRP A 117      34.902  50.253  44.188  1.00  0.00           H0.      0
ATOM   1837  CG  TRP A 117      36.652  51.301  43.647  1.00  0.00           C0.      0
ATOM   1838  CD1 TRP A 117      37.059  51.494  42.399  1.00  0.00           C0.      0
ATOM   1839  HD1 TRP A 117      36.380  51.659  41.576  1.00  0.00           H0.      0
ATOM   1840  NE1 TRP A 117      38.438  51.545  42.285  1.00  0.00           N0.      0
ATOM   1841  HE1 TRP A 117      38.927  51.697  41.414  1.00  0.00           H0.      0
ATOM   1842  CE2 TRP A 117      39.012  51.277  43.523  1.00  0.00           C0.      0
ATOM   1843  CZ2 TRP A 117      40.366  51.248  43.862  1.00  0.00           C0.      0
ATOM   1844  HZ2 TRP A 117      41.128  51.516  43.144  1.00  0.00           H0.      0
ATOM   1845  CH2 TRP A 117      40.712  51.013  45.202  1.00  0.00           C0.      0
ATOM   1846  HH2 TRP A 117      41.729  51.168  45.532  1.00  0.00           H0.      0
ATOM   1847  CZ3 TRP A 117      39.674  50.733  46.086  1.00  0.00           C0.      0
ATOM   1848  HZ3 TRP A 117      39.778  50.585  47.151  1.00  0.00           H0.      0
ATOM   1849  CE3 TRP A 117      38.247  50.764  45.763  1.00  0.00           C0.      0
ATOM   1850  HE3 TRP A 117      37.512  50.654  46.546  1.00  0.00           H0.      0
ATOM   1851  CD2 TRP A 117      37.942  51.044  44.401  1.00  0.00           C0.      0
ATOM   1852  C   TRP A 117      32.850  52.206  44.146  1.00  0.00           C0.      0
ATOM   1853  O   TRP A 117      31.993  51.384  43.857  1.00  0.00           O0.      0
ATOM   1854  N   LEU A 118      32.669  53.125  45.106  1.00  0.00           N0.      0
ATOM   1855  H   LEU A 118      33.538  53.502  45.457  1.00  0.00           H0.      0
ATOM   1856  CA  LEU A 118      31.446  53.348  45.883  1.00  0.00           C0.      0
ATOM   1857  HA  LEU A 118      31.028  52.370  46.121  1.00  0.00           H0.      0
ATOM   1858  CB  LEU A 118      31.853  53.958  47.185  1.00  0.00           C0.      0
ATOM   1859  HB2 LEU A 118      32.455  54.850  47.010  1.00  0.00           H0.      0
ATOM   1860  HB3 LEU A 118      30.956  54.277  47.716  1.00  0.00           H0.      0
ATOM   1861  CG  LEU A 118      32.677  53.097  48.145  1.00  0.00           C0.      0
ATOM   1862  HG  LEU A 118      33.478  52.615  47.584  1.00  0.00           H0.      0
ATOM   1863  CD1 LEU A 118      33.437  53.905  49.254  1.00  0.00           C0.      0
ATOM   1864 HD11 LEU A 118      33.732  53.238  50.064  1.00  0.00           H0.      0
ATOM   1865 HD12 LEU A 118      34.268  54.463  48.822  1.00  0.00           H0.      0
ATOM   1866 HD13 LEU A 118      32.769  54.662  49.664  1.00  0.00           H0.      0
ATOM   1867  CD2 LEU A 118      31.741  52.112  48.875  1.00  0.00           C0.      0
ATOM   1868 HD21 LEU A 118      31.315  51.467  48.107  1.00  0.00           H0.      0
ATOM   1869 HD22 LEU A 118      32.347  51.582  49.610  1.00  0.00           H0.      0
ATOM   1870 HD23 LEU A 118      30.860  52.563  49.332  1.00  0.00           H0.      0
ATOM   1871  C   LEU A 118      30.293  54.077  45.125  1.00  0.00           C0.      0
ATOM   1872  O   LEU A 118      29.144  53.914  45.528  1.00  0.00           O0.      0
ATOM   1873  N   THR A 119      30.617  54.707  43.965  1.00  0.00           N0.      0
ATOM   1874  H   THR A 119      31.554  54.638  43.595  1.00  0.00           H0.      0
ATOM   1875  CA  THR A 119      29.618  55.420  43.056  1.00  0.00           C0.      0
ATOM   1876  HA  THR A 119      28.688  54.983  43.421  1.00  0.00           H0.      0
ATOM   1877  CB  THR A 119      29.573  56.924  43.416  1.00  0.00           C0.      0
ATOM   1878  HB  THR A 119      28.920  57.442  42.713  1.00  0.00           H0.      0
ATOM   1879  CG2 THR A 119      28.979  57.166  44.785  1.00  0.00           C0.      0
ATOM   1880 HG21 THR A 119      29.018  58.227  45.034  1.00  0.00           H0.      0
ATOM   1881 HG22 THR A 119      27.915  56.937  44.720  1.00  0.00           H0.      0
ATOM   1882 HG23 THR A 119      29.454  56.716  45.656  1.00  0.00           H0.      0
ATOM   1883  OG1 THR A 119      30.871  57.455  43.496  1.00  0.00           O0.      0
ATOM   1884  HG1 THR A 119      31.184  57.556  42.594  1.00  0.00           H0.      0
ATOM   1885  C   THR A 119      29.760  55.140  41.605  1.00  0.00           C0.      0
ATOM   1886  O   THR A 119      29.322  55.930  40.743  1.00  0.00           O0.      0
ATOM   1887  N   LEU A 120      30.257  53.886  41.237  1.00  0.00           N0.      0
ATOM   1888  H   LEU A 120      30.525  53.252  41.976  1.00  0.00           H0.      0
ATOM   1889  CA  LEU A 120      30.558  53.577  39.756  1.00  0.00           C0.      0
ATOM   1890  HA  LEU A 120      31.317  54.312  39.488  1.00  0.00           H0.      0
ATOM   1891  CB  LEU A 120      31.140  52.119  39.610  1.00  0.00           C0.      0
ATOM   1892  HB2 LEU A 120      30.365  51.371  39.779  1.00  0.00           H0.      0
ATOM   1893  HB3 LEU A 120      31.339  51.994  38.545  1.00  0.00           H0.      0
ATOM   1894  CG  LEU A 120      32.449  51.718  40.359  1.00  0.00           C0.      0
ATOM   1895  HG  LEU A 120      32.347  51.872  41.433  1.00  0.00           H0.      0
ATOM   1896  CD1 LEU A 120      32.745  50.253  40.121  1.00  0.00           C0.      0
ATOM   1897 HD11 LEU A 120      32.962  50.094  39.064  1.00  0.00           H0.      0
ATOM   1898 HD12 LEU A 120      33.646  50.179  40.730  1.00  0.00           H0.      0
ATOM   1899 HD13 LEU A 120      31.960  49.573  40.451  1.00  0.00           H0.      0
ATOM   1900  CD2 LEU A 120      33.731  52.477  39.808  1.00  0.00           C0.      0
ATOM   1901 HD21 LEU A 120      34.605  52.127  40.357  1.00  0.00           H0.      0
ATOM   1902 HD22 LEU A 120      33.837  52.335  38.733  1.00  0.00           H0.      0
ATOM   1903 HD23 LEU A 120      33.566  53.520  40.076  1.00  0.00           H0.      0
ATOM   1904  C   LEU A 120      29.316  53.764  38.878  1.00  0.00           C0.      0
ATOM   1905  O   LEU A 120      29.273  54.426  37.816  1.00  0.00           O0.      0
ATOM   1906  N   ASP A 121      28.186  53.219  39.384  1.00  0.00           N0.      0
ATOM   1907  H   ASP A 121      28.364  52.759  40.266  1.00  0.00           H0.      0
ATOM   1908  CA  ASP A 121      26.853  53.240  38.785  1.00  0.00           C0.      0
ATOM   1909  HA  ASP A 121      27.089  52.893  37.779  1.00  0.00           H0.      0
ATOM   1910  CB  ASP A 121      25.864  52.281  39.463  1.00  0.00           C0.      0
ATOM   1911  HB2 ASP A 121      25.022  52.136  38.786  1.00  0.00           H0.      0
ATOM   1912  HB3 ASP A 121      26.312  51.316  39.699  1.00  0.00           H0.      0
ATOM   1913  CG  ASP A 121      25.280  52.855  40.785  1.00  0.00           C0.      0
ATOM   1914  OD1 ASP A 121      26.049  53.305  41.635  1.00  0.00           O0.      0
ATOM   1915  OD2 ASP A 121      24.052  52.870  41.106  1.00  0.00           O0.      0
ATOM   1916  C   ASP A 121      26.155  54.609  38.624  1.00  0.00           C0.      0
ATOM   1917  O   ASP A 121      25.122  54.645  37.936  1.00  0.00           O0.      0
ATOM   1918  N   LYS A 122      26.811  55.719  39.061  1.00  0.00           N0.      0
ATOM   1919  H   LYS A 122      27.628  55.558  39.632  1.00  0.00           H0.      0
ATOM   1920  CA  LYS A 122      26.520  57.083  38.523  1.00  0.00           C0.      0
ATOM   1921  HA  LYS A 122      25.742  56.985  37.766  1.00  0.00           H0.      0
ATOM   1922  CB  LYS A 122      26.139  58.002  39.659  1.00  0.00           C0.      0
ATOM   1923  HB2 LYS A 122      26.854  57.941  40.480  1.00  0.00           H0.      0
ATOM   1924  HB3 LYS A 122      26.150  59.035  39.311  1.00  0.00           H0.      0
ATOM   1925  CG  LYS A 122      24.633  57.963  40.112  1.00  0.00           C0.      0
ATOM   1926  HG2 LYS A 122      24.444  58.825  40.751  1.00  0.00           H0.      0
ATOM   1927  HG3 LYS A 122      24.075  58.127  39.190  1.00  0.00           H0.      0
ATOM   1928  CD  LYS A 122      24.137  56.750  40.840  1.00  0.00           C0.      0
ATOM   1929  HD2 LYS A 122      23.058  56.727  40.992  1.00  0.00           H0.      0
ATOM   1930  HD3 LYS A 122      24.368  55.873  40.236  1.00  0.00           H0.      0
ATOM   1931  CE  LYS A 122      24.822  56.548  42.227  1.00  0.00           C0.      0
ATOM   1932  HE2 LYS A 122      25.911  56.538  42.181  1.00  0.00           H0.      0
ATOM   1933  HE3 LYS A 122      24.532  57.406  42.834  1.00  0.00           H0.      0
ATOM   1934  NZ  LYS A 122      24.383  55.263  42.816  1.00  0.00           N0.      0
ATOM   1935  HZ1 LYS A 122      24.659  54.415  42.342  1.00  0.00           H0.      0
ATOM   1936  HZ2 LYS A 122      24.630  55.182  43.792  1.00  0.00           H0.      0
ATOM   1937  HZ3 LYS A 122      23.378  55.204  42.898  1.00  0.00           H0.      0
ATOM   1938  C   LYS A 122      27.788  57.676  37.789  1.00  0.00           C0.      0
ATOM   1939  O   LYS A 122      27.654  58.271  36.721  1.00  0.00           O0.      0
ATOM   1940  N   ASP A 123      29.008  57.420  38.315  1.00  0.00           N0.      0
ATOM   1941  H   ASP A 123      29.067  56.814  39.121  1.00  0.00           H0.      0
ATOM   1942  CA  ASP A 123      30.235  58.035  37.840  1.00  0.00           C0.      0
ATOM   1943  HA  ASP A 123      30.045  59.107  37.788  1.00  0.00           H0.      0
ATOM   1944  CB  ASP A 123      31.378  57.729  38.833  1.00  0.00           C0.      0
ATOM   1945  HB2 ASP A 123      31.683  56.683  38.812  1.00  0.00           H0.      0
ATOM   1946  HB3 ASP A 123      32.293  58.187  38.458  1.00  0.00           H0.      0
ATOM   1947  CG  ASP A 123      31.125  58.306  40.284  1.00  0.00           C0.      0
ATOM   1948  OD1 ASP A 123      30.185  59.096  40.577  1.00  0.00           O0.      0
ATOM   1949  OD2 ASP A 123      31.936  57.960  41.196  1.00  0.00           O0.      0
ATOM   1950  C   ASP A 123      30.758  57.594  36.481  1.00  0.00           C0.      0
ATOM   1951  O   ASP A 123      31.289  58.353  35.664  1.00  0.00           O0.      0
ATOM   1952  N   VAL A 124      30.486  56.353  36.130  1.00  0.00           N0.      0
ATOM   1953  H   VAL A 124      29.872  55.840  36.745  1.00  0.00           H0.      0
ATOM   1954  CA  VAL A 124      30.923  55.708  34.917  1.00  0.00           C0.      0
ATOM   1955  HA  VAL A 124      31.808  56.219  34.536  1.00  0.00           H0.      0
ATOM   1956  CB  VAL A 124      31.308  54.257  35.295  1.00  0.00           C0.      0
ATOM   1957  HB  VAL A 124      30.460  53.743  35.747  1.00  0.00           H0.      0
ATOM   1958  CG1 VAL A 124      31.819  53.506  34.085  1.00  0.00           C0.      0
ATOM   1959 HG11 VAL A 124      32.687  54.035  33.693  1.00  0.00           H0.      0
ATOM   1960 HG12 VAL A 124      32.256  52.575  34.445  1.00  0.00           H0.      0
ATOM   1961 HG13 VAL A 124      31.041  53.412  33.327  1.00  0.00           H0.      0
ATOM   1962  CG2 VAL A 124      32.478  54.168  36.329  1.00  0.00           C0.      0
ATOM   1963 HG21 VAL A 124      32.011  54.340  37.299  1.00  0.00           H0.      0
ATOM   1964 HG22 VAL A 124      32.944  53.185  36.396  1.00  0.00           H0.      0
ATOM   1965 HG23 VAL A 124      33.263  54.914  36.207  1.00  0.00           H0.      0
ATOM   1966  C   VAL A 124      29.789  55.723  33.872  1.00  0.00           C0.      0
ATOM   1967  O   VAL A 124      28.684  55.538  34.336  1.00  0.00           O0.      0
ATOM   1968  N   PRO A 125      30.013  55.920  32.557  1.00  0.00           N0.      0
ATOM   1969  CD  PRO A 125      31.301  56.157  31.842  1.00  0.00           C0.      0
ATOM   1970  HD2 PRO A 125      31.572  55.211  31.373  1.00  0.00           H0.      0
ATOM   1971  HD3 PRO A 125      32.106  56.448  32.516  1.00  0.00           H0.      0
ATOM   1972  CG  PRO A 125      30.960  57.149  30.797  1.00  0.00           C0.      0
ATOM   1973  HG2 PRO A 125      31.702  57.131  29.999  1.00  0.00           H0.      0
ATOM   1974  HG3 PRO A 125      30.772  58.119  31.258  1.00  0.00           H0.      0
ATOM   1975  CB  PRO A 125      29.708  56.527  30.213  1.00  0.00           C0.      0
ATOM   1976  HB2 PRO A 125      29.920  55.657  29.591  1.00  0.00           H0.      0
ATOM   1977  HB3 PRO A 125      29.079  57.273  29.728  1.00  0.00           H0.      0
ATOM   1978  CA  PRO A 125      28.961  56.057  31.491  1.00  0.00           C0.      0
ATOM   1979  HA  PRO A 125      28.269  56.803  31.884  1.00  0.00           H0.      0
ATOM   1980  C   PRO A 125      28.207  54.783  31.102  1.00  0.00           C0.      0
ATOM   1981  O   PRO A 125      27.147  54.777  30.531  1.00  0.00           O0.      0
ATOM   1982  N   ALA A 126      28.759  53.583  31.286  1.00  0.00           N0.      0
ATOM   1983  H   ALA A 126      29.666  53.536  31.728  1.00  0.00           H0.      0
ATOM   1984  CA  ALA A 126      28.211  52.313  30.814  1.00  0.00           C0.      0
ATOM   1985  HA  ALA A 126      27.964  52.473  29.764  1.00  0.00           H0.      0
ATOM   1986  CB  ALA A 126      29.212  51.280  30.763  1.00  0.00           C0.      0
ATOM   1987  HB1 ALA A 126      29.608  51.147  31.770  1.00  0.00           H0.      0
ATOM   1988  HB2 ALA A 126      28.877  50.336  30.334  1.00  0.00           H0.      0
ATOM   1989  HB3 ALA A 126      29.979  51.658  30.086  1.00  0.00           H0.      0
ATOM   1990  C   ALA A 126      26.917  51.810  31.476  1.00  0.00           C0.      0
ATOM   1991  O   ALA A 126      26.694  52.040  32.668  1.00  0.00           O0.      0
ATOM   1992  N   GLY A 127      25.981  51.297  30.705  1.00  0.00           N0.      0
ATOM   1993  H   GLY A 127      26.127  51.452  29.718  1.00  0.00           H0.      0
ATOM   1994  CA  GLY A 127      24.723  50.710  31.200  1.00  0.00           C0.      0
ATOM   1995  HA2 GLY A 127      24.727  50.897  32.274  1.00  0.00           H0.      0
ATOM   1996  HA3 GLY A 127      23.877  51.302  30.848  1.00  0.00           H0.      0
ATOM   1997  C   GLY A 127      24.519  49.232  30.949  1.00  0.00           C0.      0
ATOM   1998  O   GLY A 127      23.506  48.759  31.419  1.00  0.00           O0.      0
ATOM   1999  N   ASP A 128      25.428  48.591  30.267  1.00  0.00           N0.      0
ATOM   2000  H   ASP A 128      26.233  49.118  29.958  1.00  0.00           H0.      0
ATOM   2001  CA  ASP A 128      25.307  47.151  29.863  1.00  0.00           C0.      0
ATOM   2002  HA  ASP A 128      24.329  46.895  30.272  1.00  0.00           H0.      0
ATOM   2003  CB  ASP A 128      25.096  46.953  28.383  1.00  0.00           C0.      0
ATOM   2004  HB2 ASP A 128      26.008  47.117  27.809  1.00  0.00           H0.      0
ATOM   2005  HB3 ASP A 128      24.758  45.936  28.186  1.00  0.00           H0.      0
ATOM   2006  CG  ASP A 128      24.001  47.780  27.673  1.00  0.00           C0.      0
ATOM   2007  OD1 ASP A 128      24.352  48.957  27.341  1.00  0.00           O0.      0
ATOM   2008  OD2 ASP A 128      22.874  47.295  27.466  1.00  0.00           O0.      0
ATOM   2009  C   ASP A 128      26.442  46.312  30.432  1.00  0.00           C0.      0
ATOM   2010  O   ASP A 128      26.469  45.092  30.058  1.00  0.00           O0.      0
ATOM   2011  N   GLY A 129      27.249  46.790  31.359  1.00  0.00           N0.      0
ATOM   2012  H   GLY A 129      27.123  47.780  31.517  1.00  0.00           H0.      0
ATOM   2013  CA  GLY A 129      28.432  46.106  31.889  1.00  0.00           C0.      0
ATOM   2014  HA2 GLY A 129      28.627  46.541  32.869  1.00  0.00           H0.      0
ATOM   2015  HA3 GLY A 129      28.116  45.081  32.081  1.00  0.00           H0.      0
ATOM   2016  C   GLY A 129      29.527  45.929  30.916  1.00  0.00           C0.      0
ATOM   2017  O   GLY A 129      29.350  46.286  29.737  1.00  0.00           O0.      0
ATOM   2018  N   PHE A 130      30.696  45.543  31.415  1.00  0.00           N0.      0
ATOM   2019  H   PHE A 130      30.713  45.443  32.420  1.00  0.00           H0.      0
ATOM   2020  CA  PHE A 130      31.940  45.262  30.750  1.00  0.00           C0.      0
ATOM   2021  HA  PHE A 130      31.825  45.478  29.688  1.00  0.00           H0.      0
ATOM   2022  CB  PHE A 130      33.053  46.137  31.367  1.00  0.00           C0.      0
ATOM   2023  HB2 PHE A 130      33.148  45.885  32.424  1.00  0.00           H0.      0
ATOM   2024  HB3 PHE A 130      33.965  45.890  30.824  1.00  0.00           H0.      0
ATOM   2025  CG  PHE A 130      32.851  47.606  31.424  1.00  0.00           C0.      0
ATOM   2026  CD1 PHE A 130      32.096  48.308  32.406  1.00  0.00           C0.      0
ATOM   2027  HD1 PHE A 130      31.582  47.824  33.223  1.00  0.00           H0.      0
ATOM   2028  CE1 PHE A 130      31.894  49.722  32.337  1.00  0.00           C0.      0
ATOM   2029  HE1 PHE A 130      31.318  50.166  33.136  1.00  0.00           H0.      0
ATOM   2030  CZ  PHE A 130      32.627  50.499  31.412  1.00  0.00           C0.      0
ATOM   2031  HZ  PHE A 130      32.521  51.574  31.434  1.00  0.00           H0.      0
ATOM   2032  CE2 PHE A 130      33.432  49.813  30.522  1.00  0.00           C0.      0
ATOM   2033  HE2 PHE A 130      33.984  50.379  29.787  1.00  0.00           H0.      0
ATOM   2034  CD2 PHE A 130      33.446  48.407  30.459  1.00  0.00           C0.      0
ATOM   2035  HD2 PHE A 130      34.025  47.933  29.680  1.00  0.00           H0.      0
ATOM   2036  C   PHE A 130      32.403  43.813  30.798  1.00  0.00           C0.      0
ATOM   2037  O   PHE A 130      32.143  43.061  31.674  1.00  0.00           O0.      0
ATOM   2038  N   ASP A 131      33.287  43.448  29.840  1.00  0.00           N0.      0
ATOM   2039  H   ASP A 131      33.800  44.146  29.322  1.00  0.00           H0.      0
ATOM   2040  CA  ASP A 131      33.786  42.172  29.681  1.00  0.00           C0.      0
ATOM   2041  HA  ASP A 131      32.948  41.513  29.905  1.00  0.00           H0.      0
ATOM   2042  CB  ASP A 131      34.436  41.992  28.296  1.00  0.00           C0.      0
ATOM   2043  HB2 ASP A 131      35.314  42.615  28.469  1.00  0.00           H0.      0
ATOM   2044  HB3 ASP A 131      34.827  40.976  28.235  1.00  0.00           H0.      0
ATOM   2045  CG  ASP A 131      33.640  42.365  27.030  1.00  0.00           C0.      0
ATOM   2046  OD1 ASP A 131      34.282  42.841  26.054  1.00  0.00           O0.      0
ATOM   2047  OD2 ASP A 131      32.387  42.358  27.123  1.00  0.00           O0.      0
ATOM   2048  C   ASP A 131      34.771  41.694  30.768  1.00  0.00           C0.      0
ATOM   2049  O   ASP A 131      34.849  40.538  31.094  1.00  0.00           O0.      0
ATOM   2050  N   ALA A 132      35.587  42.640  31.399  1.00  0.00           N0.      0
ATOM   2051  H   ALA A 132      35.464  43.576  31.039  1.00  0.00           H0.      0
ATOM   2052  CA  ALA A 132      36.447  42.417  32.568  1.00  0.00           C0.      0
ATOM   2053  HA  ALA A 132      35.963  41.719  33.251  1.00  0.00           H0.      0
ATOM   2054  CB  ALA A 132      37.791  41.809  32.094  1.00  0.00           C0.      0
ATOM   2055  HB1 ALA A 132      37.620  40.760  31.852  1.00  0.00           H0.      0
ATOM   2056  HB2 ALA A 132      38.266  42.281  31.234  1.00  0.00           H0.      0
ATOM   2057  HB3 ALA A 132      38.558  41.667  32.856  1.00  0.00           H0.      0
ATOM   2058  C   ALA A 132      36.675  43.800  33.182  1.00  0.00           C0.      0
ATOM   2059  O   ALA A 132      36.596  44.901  32.604  1.00  0.00           O0.      0
ATOM   2060  N   VAL A 133      36.959  43.704  34.484  1.00  0.00           N0.      0
ATOM   2061  H   VAL A 133      36.993  42.762  34.848  1.00  0.00           H0.      0
ATOM   2062  CA  VAL A 133      37.306  44.765  35.443  1.00  0.00           C0.      0
ATOM   2063  HA  VAL A 133      37.379  45.745  34.973  1.00  0.00           H0.      0
ATOM   2064  CB  VAL A 133      36.194  44.926  36.592  1.00  0.00           C0.      0
ATOM   2065  HB  VAL A 133      36.044  44.070  37.250  1.00  0.00           H0.      0
ATOM   2066  CG1 VAL A 133      36.470  46.155  37.469  1.00  0.00           C0.      0
ATOM   2067 HG11 VAL A 133      37.417  46.025  37.994  1.00  0.00           H0.      0
ATOM   2068 HG12 VAL A 133      36.324  47.085  36.920  1.00  0.00           H0.      0
ATOM   2069 HG13 VAL A 133      35.775  46.306  38.295  1.00  0.00           H0.      0
ATOM   2070  CG2 VAL A 133      34.770  45.184  36.107  1.00  0.00           C0.      0
ATOM   2071 HG21 VAL A 133      34.578  46.182  35.713  1.00  0.00           H0.      0
ATOM   2072 HG22 VAL A 133      34.401  44.493  35.348  1.00  0.00           H0.      0
ATOM   2073 HG23 VAL A 133      34.061  45.179  36.935  1.00  0.00           H0.      0
ATOM   2074  C   VAL A 133      38.682  44.562  36.058  1.00  0.00           C0.      0
ATOM   2075  O   VAL A 133      38.983  43.386  36.408  1.00  0.00           O0.      0
ATOM   2076  N   ILE A 134      39.572  45.588  36.049  1.00  0.00           N0.      0
ATOM   2077  H   ILE A 134      39.291  46.479  35.666  1.00  0.00           H0.      0
ATOM   2078  CA  ILE A 134      40.988  45.448  36.388  1.00  0.00           C0.      0
ATOM   2079  HA  ILE A 134      41.281  44.473  36.775  1.00  0.00           H0.      0
ATOM   2080  CB  ILE A 134      41.890  45.684  35.161  1.00  0.00           C0.      0
ATOM   2081  HB  ILE A 134      41.904  46.720  34.824  1.00  0.00           H0.      0
ATOM   2082  CG2 ILE A 134      43.421  45.420  35.453  1.00  0.00           C0.      0
ATOM   2083 HG21 ILE A 134      43.776  46.276  36.026  1.00  0.00           H0.      0
ATOM   2084 HG22 ILE A 134      43.627  44.393  35.755  1.00  0.00           H0.      0
ATOM   2085 HG23 ILE A 134      43.893  45.368  34.472  1.00  0.00           H0.      0
ATOM   2086  CG1 ILE A 134      41.422  44.710  33.996  1.00  0.00           C0.      0
ATOM   2087 HG12 ILE A 134      41.301  43.707  34.404  1.00  0.00           H0.      0
ATOM   2088 HG13 ILE A 134      40.401  44.990  33.739  1.00  0.00           H0.      0
ATOM   2089  CD1 ILE A 134      42.230  44.473  32.694  1.00  0.00           C0.      0
ATOM   2090 HD11 ILE A 134      43.175  43.947  32.831  1.00  0.00           H0.      0
ATOM   2091 HD12 ILE A 134      41.627  43.915  31.978  1.00  0.00           H0.      0
ATOM   2092 HD13 ILE A 134      42.435  45.421  32.198  1.00  0.00           H0.      0
ATOM   2093  C   ILE A 134      41.420  46.432  37.497  1.00  0.00           C0.      0
ATOM   2094  O   ILE A 134      41.154  47.636  37.477  1.00  0.00           O0.      0
ATOM   2095  N   CYS A 135      42.064  45.849  38.505  1.00  0.00           N0.      0
ATOM   2096  H   CYS A 135      42.149  44.844  38.549  1.00  0.00           H0.      0
ATOM   2097  CA  CYS A 135      42.523  46.602  39.711  1.00  0.00           C0.      0
ATOM   2098  HA  CYS A 135      42.669  47.609  39.320  1.00  0.00           H0.      0
ATOM   2099  CB  CYS A 135      41.463  46.664  40.733  1.00  0.00           C0.      0
ATOM   2100  HB2 CYS A 135      40.503  46.919  40.285  1.00  0.00           H0.      0
ATOM   2101  HB3 CYS A 135      41.488  45.698  41.237  1.00  0.00           H0.      0
ATOM   2102  SG  CYS A 135      41.732  47.928  42.031  1.00  0.00           S0.      0
ATOM   2103  HG  CYS A 135      42.518  47.284  42.898  1.00  0.00           H0.      0
ATOM   2104  C   CYS A 135      43.997  46.236  40.068  1.00  0.00           C0.      0
ATOM   2105  O   CYS A 135      44.363  45.734  41.140  1.00  0.00           O0.      0
ATOM   2106  N   LEU A 136      44.920  46.475  39.145  1.00  0.00           N0.      0
ATOM   2107  H   LEU A 136      44.641  46.845  38.248  1.00  0.00           H0.      0
ATOM   2108  CA  LEU A 136      46.386  46.194  39.375  1.00  0.00           C0.      0
ATOM   2109  HA  LEU A 136      46.484  45.318  40.016  1.00  0.00           H0.      0
ATOM   2110  CB  LEU A 136      46.993  45.893  38.064  1.00  0.00           C0.      0
ATOM   2111  HB2 LEU A 136      46.807  46.713  37.371  1.00  0.00           H0.      0
ATOM   2112  HB3 LEU A 136      48.070  45.749  38.153  1.00  0.00           H0.      0
ATOM   2113  CG  LEU A 136      46.471  44.687  37.383  1.00  0.00           C0.      0
ATOM   2114  HG  LEU A 136      45.419  44.838  37.141  1.00  0.00           H0.      0
ATOM   2115  CD1 LEU A 136      47.122  44.542  35.993  1.00  0.00           C0.      0
ATOM   2116 HD11 LEU A 136      47.005  45.458  35.414  1.00  0.00           H0.      0
ATOM   2117 HD12 LEU A 136      48.162  44.217  36.031  1.00  0.00           H0.      0
ATOM   2118 HD13 LEU A 136      46.601  43.769  35.428  1.00  0.00           H0.      0
ATOM   2119  CD2 LEU A 136      46.601  43.363  38.032  1.00  0.00           C0.      0
ATOM   2120 HD21 LEU A 136      46.031  42.525  37.631  1.00  0.00           H0.      0
ATOM   2121 HD22 LEU A 136      47.624  42.991  38.096  1.00  0.00           H0.      0
ATOM   2122 HD23 LEU A 136      46.264  43.355  39.069  1.00  0.00           H0.      0
ATOM   2123  C   LEU A 136      47.175  47.225  40.164  1.00  0.00           C0.      0
ATOM   2124  O   LEU A 136      46.824  48.404  40.247  1.00  0.00           O0.      0
ATOM   2125  N   GLY A 137      48.294  46.732  40.711  1.00  0.00           N0.      0
ATOM   2126  H   GLY A 137      48.404  45.750  40.919  1.00  0.00           H0.      0
ATOM   2127  CA  GLY A 137      49.351  47.525  41.261  1.00  0.00           C0.      0
ATOM   2128  HA2 GLY A 137      50.316  47.059  41.061  1.00  0.00           H0.      0
ATOM   2129  HA3 GLY A 137      49.377  48.432  40.658  1.00  0.00           H0.      0
ATOM   2130  C   GLY A 137      49.295  47.790  42.741  1.00  0.00           C0.      0
ATOM   2131  O   GLY A 137      49.888  48.783  43.077  1.00  0.00           O0.      0
ATOM   2132  N   ASN A 138      48.706  46.936  43.571  1.00  0.00           N0.      0
ATOM   2133  H   ASN A 138      48.365  46.113  43.094  1.00  0.00           H0.      0
ATOM   2134  CA  ASN A 138      48.375  47.052  44.952  1.00  0.00           C0.      0
ATOM   2135  HA  ASN A 138      47.774  46.166  45.152  1.00  0.00           H0.      0
ATOM   2136  CB  ASN A 138      49.686  47.021  45.839  1.00  0.00           C0.      0
ATOM   2137  HB2 ASN A 138      50.153  46.055  45.645  1.00  0.00           H0.      0
ATOM   2138  HB3 ASN A 138      50.428  47.777  45.582  1.00  0.00           H0.      0
ATOM   2139  CG  ASN A 138      49.362  47.013  47.308  1.00  0.00           C0.      0
ATOM   2140  OD1 ASN A 138      48.359  46.550  47.807  1.00  0.00           O0.      0
ATOM   2141  ND2 ASN A 138      50.128  47.649  48.084  1.00  0.00           N0.      0
ATOM   2142 HD21 ASN A 138      49.798  47.795  49.027  1.00  0.00           H0.      0
ATOM   2143 HD22 ASN A 138      51.031  48.044  47.863  1.00  0.00           H0.      0
ATOM   2144  C   ASN A 138      47.484  48.286  45.176  1.00  0.00           C0.      0
ATOM   2145  O   ASN A 138      47.851  49.224  45.847  1.00  0.00           O0.      0
ATOM   2146  N   SER A 139      46.268  48.260  44.502  1.00  0.00           N0.      0
ATOM   2147  H   SER A 139      46.043  47.479  43.902  1.00  0.00           H0.      0
ATOM   2148  CA  SER A 139      45.344  49.486  44.524  1.00  0.00           C0.      0
ATOM   2149  HA  SER A 139      45.917  50.351  44.859  1.00  0.00           H0.      0
ATOM   2150  CB  SER A 139      44.773  49.807  43.125  1.00  0.00           C0.      0
ATOM   2151  HB2 SER A 139      44.271  48.882  42.839  1.00  0.00           H0.      0
ATOM   2152  HB3 SER A 139      43.971  50.532  42.985  1.00  0.00           H0.      0
ATOM   2153  OG  SER A 139      45.843  50.105  42.235  1.00  0.00           O0.      0
ATOM   2154  HG  SER A 139      46.181  49.387  41.696  1.00  0.00           H0.      0
ATOM   2155  C   SER A 139      44.239  49.359  45.593  1.00  0.00           C0.      0
ATOM   2156  O   SER A 139      43.965  50.311  46.410  1.00  0.00           O0.      0
ATOM   2157  N   PHE A 140      43.481  48.277  45.572  1.00  0.00           N0.      0
ATOM   2158  H   PHE A 140      43.764  47.456  45.058  1.00  0.00           H0.      0
ATOM   2159  CA  PHE A 140      42.217  48.148  46.327  1.00  0.00           C0.      0
ATOM   2160  HA  PHE A 140      41.638  49.007  45.989  1.00  0.00           H0.      0
ATOM   2161  CB  PHE A 140      41.574  46.820  45.805  1.00  0.00           C0.      0
ATOM   2162  HB2 PHE A 140      41.500  46.907  44.721  1.00  0.00           H0.      0
ATOM   2163  HB3 PHE A 140      42.233  46.001  46.096  1.00  0.00           H0.      0
ATOM   2164  CG  PHE A 140      40.216  46.554  46.416  1.00  0.00           C0.      0
ATOM   2165  CD1 PHE A 140      39.169  47.487  46.160  1.00  0.00           C0.      0
ATOM   2166  HD1 PHE A 140      39.316  48.292  45.456  1.00  0.00           H0.      0
ATOM   2167  CE1 PHE A 140      37.951  47.410  46.865  1.00  0.00           C0.      0
ATOM   2168  HE1 PHE A 140      37.166  48.132  46.694  1.00  0.00           H0.      0
ATOM   2169  CZ  PHE A 140      37.812  46.344  47.774  1.00  0.00           C0.      0
ATOM   2170  HZ  PHE A 140      36.856  46.311  48.276  1.00  0.00           H0.      0
ATOM   2171  CE2 PHE A 140      38.828  45.348  47.939  1.00  0.00           C0.      0
ATOM   2172  HE2 PHE A 140      38.772  44.517  48.627  1.00  0.00           H0.      0
ATOM   2173  CD2 PHE A 140      40.052  45.497  47.369  1.00  0.00           C0.      0
ATOM   2174  HD2 PHE A 140      40.915  44.891  47.600  1.00  0.00           H0.      0
ATOM   2175  C   PHE A 140      42.388  48.229  47.882  1.00  0.00           C0.      0
ATOM   2176  O   PHE A 140      41.521  48.619  48.666  1.00  0.00           O0.      0
ATOM   2177  N   ALA A 141      43.539  47.838  48.374  1.00  0.00           N0.      0
ATOM   2178  H   ALA A 141      44.226  47.550  47.692  1.00  0.00           H0.      0
ATOM   2179  CA  ALA A 141      43.918  47.931  49.790  1.00  0.00           C0.      0
ATOM   2180  HA  ALA A 141      43.145  47.345  50.288  1.00  0.00           H0.      0
ATOM   2181  CB  ALA A 141      45.099  47.018  50.053  1.00  0.00           C0.      0
ATOM   2182  HB1 ALA A 141      45.927  47.473  49.511  1.00  0.00           H0.      0
ATOM   2183  HB2 ALA A 141      45.511  46.818  51.043  1.00  0.00           H0.      0
ATOM   2184  HB3 ALA A 141      44.873  46.076  49.553  1.00  0.00           H0.      0
ATOM   2185  C   ALA A 141      43.966  49.329  50.415  1.00  0.00           C0.      0
ATOM   2186  O   ALA A 141      43.845  49.502  51.632  1.00  0.00           O0.      0
ATOM   2187  N   HID A 142      44.062  50.389  49.588  1.00  0.00           N0.      0
ATOM   2188  H   HID A 142      44.210  50.194  48.609  1.00  0.00           H0.      0
ATOM   2189  CA  HID A 142      43.882  51.771  50.019  1.00  0.00           C0.      0
ATOM   2190  HA  HID A 142      44.514  52.170  50.812  1.00  0.00           H0.      0
ATOM   2191  CB  HID A 142      44.144  52.666  48.832  1.00  0.00           C0.      0
ATOM   2192  HB2 HID A 142      43.525  52.303  48.011  1.00  0.00           H0.      0
ATOM   2193  HB3 HID A 142      43.929  53.701  49.098  1.00  0.00           H0.      0
ATOM   2194  CG  HID A 142      45.576  52.735  48.371  1.00  0.00           C0.      0
ATOM   2195  ND1 HID A 142      46.718  53.012  49.061  1.00  0.00           N0.      0
ATOM   2196  HD1 HID A 142      46.801  52.865  50.056  1.00  0.00           H0.      0
ATOM   2197  CE1 HID A 142      47.702  53.242  48.211  1.00  0.00           C0.      0
ATOM   2198  HE1 HID A 142      48.664  53.599  48.545  1.00  0.00           H0.      0
ATOM   2199  NE2 HID A 142      47.338  53.111  46.928  1.00  0.00           N0.      0
ATOM   2200  CD2 HID A 142      45.990  52.773  47.042  1.00  0.00           C0.      0
ATOM   2201  HD2 HID A 142      45.348  52.455  46.233  1.00  0.00           H0.      0
ATOM   2202  C   HID A 142      42.461  52.083  50.563  1.00  0.00           C0.      0
ATOM   2203  O   HID A 142      42.321  53.169  51.101  1.00  0.00           O0.      0
ATOM   2204  N   LEU A 143      41.403  51.234  50.313  1.00  0.00           N0.      0
ATOM   2205  H   LEU A 143      41.562  50.514  49.622  1.00  0.00           H0.      0
ATOM   2206  CA  LEU A 143      40.038  51.311  50.999  1.00  0.00           C0.      0
ATOM   2207  HA  LEU A 143      39.698  52.346  50.973  1.00  0.00           H0.      0
ATOM   2208  CB  LEU A 143      39.069  50.570  50.089  1.00  0.00           C0.      0
ATOM   2209  HB2 LEU A 143      39.097  51.049  49.111  1.00  0.00           H0.      0
ATOM   2210  HB3 LEU A 143      39.382  49.527  50.064  1.00  0.00           H0.      0
ATOM   2211  CG  LEU A 143      37.601  50.478  50.632  1.00  0.00           C0.      0
ATOM   2212  HG  LEU A 143      37.624  49.968  51.595  1.00  0.00           H0.      0
ATOM   2213  CD1 LEU A 143      36.833  51.799  50.717  1.00  0.00           C0.      0
ATOM   2214 HD11 LEU A 143      37.139  52.373  51.591  1.00  0.00           H0.      0
ATOM   2215 HD12 LEU A 143      36.787  52.371  49.790  1.00  0.00           H0.      0
ATOM   2216 HD13 LEU A 143      35.781  51.623  50.942  1.00  0.00           H0.      0
ATOM   2217  CD2 LEU A 143      36.768  49.573  49.799  1.00  0.00           C0.      0
ATOM   2218 HD21 LEU A 143      37.080  48.529  49.824  1.00  0.00           H0.      0
ATOM   2219 HD22 LEU A 143      35.719  49.568  50.095  1.00  0.00           H0.      0
ATOM   2220 HD23 LEU A 143      36.775  49.894  48.757  1.00  0.00           H0.      0
ATOM   2221  C   LEU A 143      40.218  50.950  52.511  1.00  0.00           C0.      0
ATOM   2222  O   LEU A 143      40.612  49.841  52.813  1.00  0.00           O0.      0
ATOM   2223  N   PRO A 144      40.078  51.914  53.425  1.00  0.00           N0.      0
ATOM   2224  CD  PRO A 144      39.843  53.315  53.207  1.00  0.00           C0.      0
ATOM   2225  HD2 PRO A 144      38.989  53.364  52.532  1.00  0.00           H0.      0
ATOM   2226  HD3 PRO A 144      40.672  53.815  52.705  1.00  0.00           H0.      0
ATOM   2227  CG  PRO A 144      39.475  53.916  54.544  1.00  0.00           C0.      0
ATOM   2228  HG2 PRO A 144      38.428  53.767  54.806  1.00  0.00           H0.      0
ATOM   2229  HG3 PRO A 144      39.774  54.963  54.593  1.00  0.00           H0.      0
ATOM   2230  CB  PRO A 144      40.247  53.082  55.536  1.00  0.00           C0.      0
ATOM   2231  HB2 PRO A 144      39.770  52.867  56.492  1.00  0.00           H0.      0
ATOM   2232  HB3 PRO A 144      41.278  53.396  55.702  1.00  0.00           H0.      0
ATOM   2233  CA  PRO A 144      40.276  51.684  54.866  1.00  0.00           C0.      0
ATOM   2234  HA  PRO A 144      41.218  51.178  55.078  1.00  0.00           H0.      0
ATOM   2235  C   PRO A 144      39.280  50.668  55.447  1.00  0.00           C0.      0
ATOM   2236  O   PRO A 144      38.154  50.488  54.938  1.00  0.00           O0.      0
ATOM   2237  N   ASP A 145      39.589  50.175  56.629  1.00  0.00           N0.      0
ATOM   2238  H   ASP A 145      40.515  50.246  57.024  1.00  0.00           H0.      0
ATOM   2239  CA  ASP A 145      38.547  49.777  57.627  1.00  0.00           C0.      0
ATOM   2240  HA  ASP A 145      37.719  49.290  57.113  1.00  0.00           H0.      0
ATOM   2241  CB  ASP A 145      39.198  48.637  58.436  1.00  0.00           C0.      0
ATOM   2242  HB2 ASP A 145      39.384  47.878  57.676  1.00  0.00           H0.      0
ATOM   2243  HB3 ASP A 145      40.135  48.941  58.902  1.00  0.00           H0.      0
ATOM   2244  CG  ASP A 145      38.263  48.149  59.524  1.00  0.00           C0.      0
ATOM   2245  OD1 ASP A 145      37.054  47.985  59.346  1.00  0.00           O0.      0
ATOM   2246  OD2 ASP A 145      38.786  48.063  60.686  1.00  0.00           O0.      0
ATOM   2247  C   ASP A 145      38.035  50.835  58.528  1.00  0.00           C0.      0
ATOM   2248  O   ASP A 145      38.628  51.926  58.771  1.00  0.00           O0.      0
ATOM   2249  N   SER A 146      36.804  50.681  59.050  1.00  0.00           N0.      0
ATOM   2250  H   SER A 146      36.340  49.808  58.842  1.00  0.00           H0.      0
ATOM   2251  CA  SER A 146      36.278  51.580  60.114  1.00  0.00           C0.      0
ATOM   2252  HA  SER A 146      37.127  51.896  60.720  1.00  0.00           H0.      0
ATOM   2253  CB  SER A 146      35.500  52.793  59.477  1.00  0.00           C0.      0
ATOM   2254  HB2 SER A 146      35.274  53.416  60.342  1.00  0.00           H0.      0
ATOM   2255  HB3 SER A 146      36.024  53.398  58.737  1.00  0.00           H0.      0
ATOM   2256  OG  SER A 146      34.358  52.327  58.824  1.00  0.00           O0.      0
ATOM   2257  HG  SER A 146      34.678  51.813  58.079  1.00  0.00           H0.      0
ATOM   2258  C   SER A 146      35.369  50.927  61.160  1.00  0.00           C0.      0
ATOM   2259  O   SER A 146      34.663  51.656  61.915  1.00  0.00           O0.      0
ATOM   2260  N   LYS A 147      35.214  49.584  61.149  1.00  0.00           N0.      0
ATOM   2261  H   LYS A 147      35.908  49.154  60.555  1.00  0.00           H0.      0
ATOM   2262  CA  LYS A 147      34.257  48.743  61.909  1.00  0.00           C0.      0
ATOM   2263  HA  LYS A 147      33.935  49.332  62.768  1.00  0.00           H0.      0
ATOM   2264  CB  LYS A 147      32.955  48.488  61.083  1.00  0.00           C0.      0
ATOM   2265  HB2 LYS A 147      33.287  47.978  60.178  1.00  0.00           H0.      0
ATOM   2266  HB3 LYS A 147      32.415  47.778  61.709  1.00  0.00           H0.      0
ATOM   2267  CG  LYS A 147      32.095  49.698  60.756  1.00  0.00           C0.      0
ATOM   2268  HG2 LYS A 147      31.815  50.143  61.710  1.00  0.00           H0.      0
ATOM   2269  HG3 LYS A 147      32.787  50.388  60.273  1.00  0.00           H0.      0
ATOM   2270  CD  LYS A 147      30.880  49.460  59.899  1.00  0.00           C0.      0
ATOM   2271  HD2 LYS A 147      30.357  50.335  59.512  1.00  0.00           H0.      0
ATOM   2272  HD3 LYS A 147      31.258  48.929  59.026  1.00  0.00           H0.      0
ATOM   2273  CE  LYS A 147      29.797  48.744  60.584  1.00  0.00           C0.      0
ATOM   2274  HE2 LYS A 147      30.071  47.781  61.013  1.00  0.00           H0.      0
ATOM   2275  HE3 LYS A 147      29.390  49.376  61.373  1.00  0.00           H0.      0
ATOM   2276  NZ  LYS A 147      28.633  48.502  59.728  1.00  0.00           N0.      0
ATOM   2277  HZ1 LYS A 147      28.198  49.347  59.387  1.00  0.00           H0.      0
ATOM   2278  HZ2 LYS A 147      28.894  47.974  58.908  1.00  0.00           H0.      0
ATOM   2279  HZ3 LYS A 147      27.992  47.865  60.179  1.00  0.00           H0.      0
ATOM   2280  C   LYS A 147      34.952  47.413  62.359  1.00  0.00           C0.      0
ATOM   2281  O   LYS A 147      34.482  46.877  63.375  1.00  0.00           O0.      0
ATOM   2282  N   GLY A 148      36.065  46.977  61.725  1.00  0.00           N0.      0
ATOM   2283  H   GLY A 148      36.415  47.527  60.954  1.00  0.00           H0.      0
ATOM   2284  CA  GLY A 148      36.760  45.662  62.163  1.00  0.00           C0.      0
ATOM   2285  HA2 GLY A 148      37.791  45.751  61.820  1.00  0.00           H0.      0
ATOM   2286  HA3 GLY A 148      36.803  45.570  63.248  1.00  0.00           H0.      0
ATOM   2287  C   GLY A 148      36.115  44.472  61.490  1.00  0.00           C0.      0
ATOM   2288  O   GLY A 148      36.013  43.413  62.110  1.00  0.00           O0.      0
ATOM   2289  N   ASP A 149      35.510  44.680  60.277  1.00  0.00           N0.      0
ATOM   2290  H   ASP A 149      35.860  45.505  59.812  1.00  0.00           H0.      0
ATOM   2291  CA  ASP A 149      34.621  43.849  59.611  1.00  0.00           C0.      0
ATOM   2292  HA  ASP A 149      34.712  42.792  59.863  1.00  0.00           H0.      0
ATOM   2293  CB  ASP A 149      33.272  44.377  60.132  1.00  0.00           C0.      0
ATOM   2294  HB2 ASP A 149      33.169  44.378  61.218  1.00  0.00           H0.      0
ATOM   2295  HB3 ASP A 149      33.251  45.384  59.715  1.00  0.00           H0.      0
ATOM   2296  CG  ASP A 149      31.954  43.758  59.582  1.00  0.00           C0.      0
ATOM   2297  OD1 ASP A 149      31.910  43.294  58.379  1.00  0.00           O0.      0
ATOM   2298  OD2 ASP A 149      31.011  43.664  60.413  1.00  0.00           O0.      0
ATOM   2299  C   ASP A 149      34.692  44.002  58.076  1.00  0.00           C0.      0
ATOM   2300  O   ASP A 149      34.833  45.069  57.537  1.00  0.00           O0.      0
ATOM   2301  N   GLN A 150      34.638  42.841  57.375  1.00  0.00           N0.      0
ATOM   2302  H   GLN A 150      34.588  41.981  57.901  1.00  0.00           H0.      0
ATOM   2303  CA  GLN A 150      34.815  42.816  55.902  1.00  0.00           C0.      0
ATOM   2304  HA  GLN A 150      35.645  43.456  55.601  1.00  0.00           H0.      0
ATOM   2305  CB  GLN A 150      35.006  41.386  55.491  1.00  0.00           C0.      0
ATOM   2306  HB2 GLN A 150      34.202  40.718  55.800  1.00  0.00           H0.      0
ATOM   2307  HB3 GLN A 150      34.980  41.297  54.405  1.00  0.00           H0.      0
ATOM   2308  CG  GLN A 150      36.389  40.883  55.947  1.00  0.00           C0.      0
ATOM   2309  HG2 GLN A 150      37.111  41.673  55.737  1.00  0.00           H0.      0
ATOM   2310  HG3 GLN A 150      36.377  40.724  57.025  1.00  0.00           H0.      0
ATOM   2311  CD  GLN A 150      36.868  39.605  55.278  1.00  0.00           C0.      0
ATOM   2312  OE1 GLN A 150      36.047  38.711  55.071  1.00  0.00           O0.      0
ATOM   2313  NE2 GLN A 150      38.171  39.512  54.929  1.00  0.00           N0.      0
ATOM   2314 HE21 GLN A 150      38.418  38.654  54.457  1.00  0.00           H0.      0
ATOM   2315 HE22 GLN A 150      38.742  40.345  54.953  1.00  0.00           H0.      0
ATOM   2316  C   GLN A 150      33.640  43.347  55.088  1.00  0.00           C0.      0
ATOM   2317  O   GLN A 150      33.883  43.735  53.940  1.00  0.00           O0.      0
ATOM   2318  N   SER A 151      32.475  43.521  55.713  1.00  0.00           N0.      0
ATOM   2319  H   SER A 151      32.360  43.362  56.704  1.00  0.00           H0.      0
ATOM   2320  CA  SER A 151      31.356  44.214  54.960  1.00  0.00           C0.      0
ATOM   2321  HA  SER A 151      31.033  43.568  54.144  1.00  0.00           H0.      0
ATOM   2322  CB  SER A 151      30.193  44.470  55.919  1.00  0.00           C0.      0
ATOM   2323  HB2 SER A 151      29.364  44.879  55.342  1.00  0.00           H0.      0
ATOM   2324  HB3 SER A 151      30.003  43.440  56.221  1.00  0.00           H0.      0
ATOM   2325  OG  SER A 151      30.581  45.221  57.017  1.00  0.00           O0.      0
ATOM   2326  HG  SER A 151      31.006  44.463  57.425  1.00  0.00           H0.      0
ATOM   2327  C   SER A 151      31.690  45.532  54.431  1.00  0.00           C0.      0
ATOM   2328  O   SER A 151      31.353  45.886  53.339  1.00  0.00           O0.      0
ATOM   2329  N   GLU A 152      32.703  46.261  55.145  1.00  0.00           N0.      0
ATOM   2330  H   GLU A 152      32.974  45.891  56.045  1.00  0.00           H0.      0
ATOM   2331  CA  GLU A 152      33.281  47.534  54.899  1.00  0.00           C0.      0
ATOM   2332  HA  GLU A 152      32.448  48.232  54.815  1.00  0.00           H0.      0
ATOM   2333  CB  GLU A 152      34.310  47.893  56.011  1.00  0.00           C0.      0
ATOM   2334  HB2 GLU A 152      33.889  47.780  57.010  1.00  0.00           H0.      0
ATOM   2335  HB3 GLU A 152      35.177  47.241  55.902  1.00  0.00           H0.      0
ATOM   2336  CG  GLU A 152      34.836  49.350  55.898  1.00  0.00           C0.      0
ATOM   2337  HG2 GLU A 152      35.571  49.588  56.666  1.00  0.00           H0.      0
ATOM   2338  HG3 GLU A 152      35.261  49.395  54.895  1.00  0.00           H0.      0
ATOM   2339  CD  GLU A 152      33.783  50.477  56.007  1.00  0.00           C0.      0
ATOM   2340  OE1 GLU A 152      32.619  50.317  55.687  1.00  0.00           O0.      0
ATOM   2341  OE2 GLU A 152      34.265  51.537  56.387  1.00  0.00           O0.      0
ATOM   2342  C   GLU A 152      34.029  47.534  53.546  1.00  0.00           C0.      0
ATOM   2343  O   GLU A 152      34.166  48.545  52.882  1.00  0.00           O0.      0
ATOM   2344  N   HIE A 153      34.416  46.311  53.051  1.00  0.00           N0.      0
ATOM   2345  H   HIE A 153      34.201  45.514  53.633  1.00  0.00           H0.      0
ATOM   2346  CA  HIE A 153      35.114  46.082  51.827  1.00  0.00           C0.      0
ATOM   2347  HA  HIE A 153      35.488  47.047  51.484  1.00  0.00           H0.      0
ATOM   2348  CB  HIE A 153      36.335  45.296  52.170  1.00  0.00           C0.      0
ATOM   2349  HB2 HIE A 153      36.211  44.319  52.638  1.00  0.00           H0.      0
ATOM   2350  HB3 HIE A 153      36.850  45.135  51.223  1.00  0.00           H0.      0
ATOM   2351  CG  HIE A 153      37.166  46.085  53.194  1.00  0.00           C0.      0
ATOM   2352  ND1 HIE A 153      37.152  45.959  54.589  1.00  0.00           N0.      0
ATOM   2353  CE1 HIE A 153      37.868  47.044  55.018  1.00  0.00           C0.      0
ATOM   2354  HE1 HIE A 153      38.016  47.237  56.070  1.00  0.00           H0.      0
ATOM   2355  NE2 HIE A 153      38.455  47.711  54.000  1.00  0.00           N0.      0
ATOM   2356  HE2 HIE A 153      38.914  48.601  54.129  1.00  0.00           H0.      0
ATOM   2357  CD2 HIE A 153      38.006  47.117  52.843  1.00  0.00           C0.      0
ATOM   2358  HD2 HIE A 153      38.315  47.489  51.877  1.00  0.00           H0.      0
ATOM   2359  C   HIE A 153      34.197  45.492  50.804  1.00  0.00           C0.      0
ATOM   2360  O   HIE A 153      34.531  45.538  49.629  1.00  0.00           O0.      0
ATOM   2361  N   ARG A 154      33.190  44.661  51.187  1.00  0.00           N0.      0
ATOM   2362  H   ARG A 154      33.155  44.455  52.175  1.00  0.00           H0.      0
ATOM   2363  CA  ARG A 154      32.355  43.798  50.330  1.00  0.00           C0.      0
ATOM   2364  HA  ARG A 154      33.009  43.275  49.632  1.00  0.00           H0.      0
ATOM   2365  CB  ARG A 154      31.642  42.843  51.240  1.00  0.00           C0.      0
ATOM   2366  HB2 ARG A 154      32.321  42.536  52.035  1.00  0.00           H0.      0
ATOM   2367  HB3 ARG A 154      30.738  43.284  51.659  1.00  0.00           H0.      0
ATOM   2368  CG  ARG A 154      31.145  41.524  50.632  1.00  0.00           C0.      0
ATOM   2369  HG2 ARG A 154      30.456  41.791  49.830  1.00  0.00           H0.      0
ATOM   2370  HG3 ARG A 154      31.971  40.874  50.342  1.00  0.00           H0.      0
ATOM   2371  CD  ARG A 154      30.374  40.709  51.622  1.00  0.00           C0.      0
ATOM   2372  HD2 ARG A 154      29.467  41.307  51.705  1.00  0.00           H0.      0
ATOM   2373  HD3 ARG A 154      29.952  39.749  51.326  1.00  0.00           H0.      0
ATOM   2374  NE  ARG A 154      31.166  40.496  52.903  1.00  0.00           N0.      0
ATOM   2375  HE  ARG A 154      32.127  40.191  52.837  1.00  0.00           H0.      0
ATOM   2376  CZ  ARG A 154      30.662  40.347  54.064  1.00  0.00           C0.      0
ATOM   2377  NH1 ARG A 154      31.489  39.928  55.001  1.00  0.00           N0.      0
ATOM   2378 HH11 ARG A 154      32.425  39.681  54.714  1.00  0.00           H0.      0
ATOM   2379 HH12 ARG A 154      31.283  39.958  55.989  1.00  0.00           H0.      0
ATOM   2380  NH2 ARG A 154      29.401  40.415  54.269  1.00  0.00           N0.      0
ATOM   2381 HH21 ARG A 154      28.795  40.661  53.499  1.00  0.00           H0.      0
ATOM   2382 HH22 ARG A 154      28.990  40.390  55.191  1.00  0.00           H0.      0
ATOM   2383  C   ARG A 154      31.333  44.609  49.516  1.00  0.00           C0.      0
ATOM   2384  O   ARG A 154      31.150  44.218  48.352  1.00  0.00           O0.      0
ATOM   2385  N   LEU A 155      30.794  45.719  50.136  1.00  0.00           N0.      0
ATOM   2386  H   LEU A 155      30.745  45.920  51.124  1.00  0.00           H0.      0
ATOM   2387  CA  LEU A 155      29.946  46.673  49.298  1.00  0.00           C0.      0
ATOM   2388  HA  LEU A 155      29.139  46.108  48.832  1.00  0.00           H0.      0
ATOM   2389  CB  LEU A 155      29.267  47.761  50.215  1.00  0.00           C0.      0
ATOM   2390  HB2 LEU A 155      28.619  47.328  50.977  1.00  0.00           H0.      0
ATOM   2391  HB3 LEU A 155      30.103  48.312  50.646  1.00  0.00           H0.      0
ATOM   2392  CG  LEU A 155      28.545  48.828  49.399  1.00  0.00           C0.      0
ATOM   2393  HG  LEU A 155      29.251  49.195  48.654  1.00  0.00           H0.      0
ATOM   2394  CD1 LEU A 155      27.292  48.304  48.623  1.00  0.00           C0.      0
ATOM   2395 HD11 LEU A 155      27.390  47.413  48.004  1.00  0.00           H0.      0
ATOM   2396 HD12 LEU A 155      26.460  48.198  49.318  1.00  0.00           H0.      0
ATOM   2397 HD13 LEU A 155      27.025  49.201  48.064  1.00  0.00           H0.      0
ATOM   2398  CD2 LEU A 155      28.163  49.961  50.346  1.00  0.00           C0.      0
ATOM   2399 HD21 LEU A 155      28.929  50.064  51.115  1.00  0.00           H0.      0
ATOM   2400 HD22 LEU A 155      28.086  50.908  49.813  1.00  0.00           H0.      0
ATOM   2401 HD23 LEU A 155      27.204  49.650  50.760  1.00  0.00           H0.      0
ATOM   2402  C   LEU A 155      30.654  47.260  48.092  1.00  0.00           C0.      0
ATOM   2403  O   LEU A 155      30.137  47.062  46.935  1.00  0.00           O0.      0
ATOM   2404  N   ALA A 156      31.883  47.738  48.184  1.00  0.00           N0.      0
ATOM   2405  H   ALA A 156      32.284  47.912  49.094  1.00  0.00           H0.      0
ATOM   2406  CA  ALA A 156      32.671  48.279  47.054  1.00  0.00           C0.      0
ATOM   2407  HA  ALA A 156      32.061  49.063  46.606  1.00  0.00           H0.      0
ATOM   2408  CB  ALA A 156      33.974  48.911  47.587  1.00  0.00           C0.      0
ATOM   2409  HB1 ALA A 156      33.788  49.824  48.151  1.00  0.00           H0.      0
ATOM   2410  HB2 ALA A 156      34.406  48.154  48.241  1.00  0.00           H0.      0
ATOM   2411  HB3 ALA A 156      34.668  49.177  46.790  1.00  0.00           H0.      0
ATOM   2412  C   ALA A 156      32.948  47.144  45.987  1.00  0.00           C0.      0
ATOM   2413  O   ALA A 156      32.609  47.336  44.808  1.00  0.00           O0.      0
ATOM   2414  N   LEU A 157      33.210  45.912  46.434  1.00  0.00           N0.      0
ATOM   2415  H   LEU A 157      33.390  45.719  47.409  1.00  0.00           H0.      0
ATOM   2416  CA  LEU A 157      33.362  44.889  45.420  1.00  0.00           C0.      0
ATOM   2417  HA  LEU A 157      34.059  45.307  44.693  1.00  0.00           H0.      0
ATOM   2418  CB  LEU A 157      34.112  43.786  46.182  1.00  0.00           C0.      0
ATOM   2419  HB2 LEU A 157      33.610  43.769  47.149  1.00  0.00           H0.      0
ATOM   2420  HB3 LEU A 157      34.011  42.896  45.560  1.00  0.00           H0.      0
ATOM   2421  CG  LEU A 157      35.618  44.000  46.439  1.00  0.00           C0.      0
ATOM   2422  HG  LEU A 157      35.693  44.821  47.152  1.00  0.00           H0.      0
ATOM   2423  CD1 LEU A 157      36.153  42.807  47.164  1.00  0.00           C0.      0
ATOM   2424 HD11 LEU A 157      35.834  42.854  48.205  1.00  0.00           H0.      0
ATOM   2425 HD12 LEU A 157      35.828  41.818  46.839  1.00  0.00           H0.      0
ATOM   2426 HD13 LEU A 157      37.240  42.866  47.210  1.00  0.00           H0.      0
ATOM   2427  CD2 LEU A 157      36.512  44.358  45.254  1.00  0.00           C0.      0
ATOM   2428 HD21 LEU A 157      37.574  44.336  45.498  1.00  0.00           H0.      0
ATOM   2429 HD22 LEU A 157      36.353  43.823  44.318  1.00  0.00           H0.      0
ATOM   2430 HD23 LEU A 157      36.462  45.422  45.020  1.00  0.00           H0.      0
ATOM   2431  C   LEU A 157      32.071  44.401  44.798  1.00  0.00           C0.      0
ATOM   2432  O   LEU A 157      32.152  43.850  43.686  1.00  0.00           O0.      0
ATOM   2433  N   LYS A 158      30.916  44.531  45.467  1.00  0.00           N0.      0
ATOM   2434  H   LYS A 158      30.851  44.874  46.415  1.00  0.00           H0.      0
ATOM   2435  CA  LYS A 158      29.578  44.292  44.851  1.00  0.00           C0.      0
ATOM   2436  HA  LYS A 158      29.631  43.312  44.378  1.00  0.00           H0.      0
ATOM   2437  CB  LYS A 158      28.545  44.203  46.023  1.00  0.00           C0.      0
ATOM   2438  HB2 LYS A 158      28.897  43.740  46.945  1.00  0.00           H0.      0
ATOM   2439  HB3 LYS A 158      28.197  45.202  46.282  1.00  0.00           H0.      0
ATOM   2440  CG  LYS A 158      27.234  43.510  45.606  1.00  0.00           C0.      0
ATOM   2441  HG2 LYS A 158      26.787  44.007  44.745  1.00  0.00           H0.      0
ATOM   2442  HG3 LYS A 158      27.504  42.459  45.505  1.00  0.00           H0.      0
ATOM   2443  CD  LYS A 158      26.245  43.413  46.707  1.00  0.00           C0.      0
ATOM   2444  HD2 LYS A 158      26.753  42.875  47.508  1.00  0.00           H0.      0
ATOM   2445  HD3 LYS A 158      26.107  44.453  47.003  1.00  0.00           H0.      0
ATOM   2446  CE  LYS A 158      24.928  42.728  46.335  1.00  0.00           C0.      0
ATOM   2447  HE2 LYS A 158      25.134  41.658  46.288  1.00  0.00           H0.      0
ATOM   2448  HE3 LYS A 158      24.209  42.743  47.154  1.00  0.00           H0.      0
ATOM   2449  NZ  LYS A 158      24.377  43.175  45.072  1.00  0.00           N0.      0
ATOM   2450  HZ1 LYS A 158      24.285  44.170  45.218  1.00  0.00           H0.      0
ATOM   2451  HZ2 LYS A 158      24.927  42.846  44.291  1.00  0.00           H0.      0
ATOM   2452  HZ3 LYS A 158      23.525  42.665  44.883  1.00  0.00           H0.      0
ATOM   2453  C   LYS A 158      29.170  45.343  43.779  1.00  0.00           C0.      0
ATOM   2454  O   LYS A 158      28.443  45.069  42.762  1.00  0.00           O0.      0
ATOM   2455  N   ASN A 159      29.593  46.592  44.007  1.00  0.00           N0.      0
ATOM   2456  H   ASN A 159      30.017  46.836  44.890  1.00  0.00           H0.      0
ATOM   2457  CA  ASN A 159      29.480  47.733  43.073  1.00  0.00           C0.      0
ATOM   2458  HA  ASN A 159      28.429  47.897  42.834  1.00  0.00           H0.      0
ATOM   2459  CB  ASN A 159      29.998  48.949  43.770  1.00  0.00           C0.      0
ATOM   2460  HB2 ASN A 159      30.934  48.819  44.312  1.00  0.00           H0.      0
ATOM   2461  HB3 ASN A 159      30.130  49.725  43.016  1.00  0.00           H0.      0
ATOM   2462  CG  ASN A 159      29.027  49.457  44.871  1.00  0.00           C0.      0
ATOM   2463  OD1 ASN A 159      27.986  48.840  45.197  1.00  0.00           O0.      0
ATOM   2464  ND2 ASN A 159      29.390  50.613  45.357  1.00  0.00           N0.      0
ATOM   2465 HD21 ASN A 159      28.910  50.868  46.208  1.00  0.00           H0.      0
ATOM   2466 HD22 ASN A 159      30.276  50.937  44.995  1.00  0.00           H0.      0
ATOM   2467  C   ASN A 159      30.226  47.428  41.732  1.00  0.00           C0.      0
ATOM   2468  O   ASN A 159      29.645  47.450  40.682  1.00  0.00           O0.      0
ATOM   2469  N   ILE A 160      31.505  46.906  41.889  1.00  0.00           N0.      0
ATOM   2470  H   ILE A 160      31.970  46.839  42.783  1.00  0.00           H0.      0
ATOM   2471  CA  ILE A 160      32.215  46.289  40.766  1.00  0.00           C0.      0
ATOM   2472  HA  ILE A 160      32.318  46.976  39.925  1.00  0.00           H0.      0
ATOM   2473  CB  ILE A 160      33.642  46.069  41.197  1.00  0.00           C0.      0
ATOM   2474  HB  ILE A 160      33.606  45.626  42.192  1.00  0.00           H0.      0
ATOM   2475  CG2 ILE A 160      34.378  45.113  40.245  1.00  0.00           C0.      0
ATOM   2476 HG21 ILE A 160      35.439  45.357  40.293  1.00  0.00           H0.      0
ATOM   2477 HG22 ILE A 160      34.276  44.094  40.619  1.00  0.00           H0.      0
ATOM   2478 HG23 ILE A 160      34.077  45.336  39.222  1.00  0.00           H0.      0
ATOM   2479  CG1 ILE A 160      34.440  47.393  41.331  1.00  0.00           C0.      0
ATOM   2480 HG12 ILE A 160      34.648  47.729  40.315  1.00  0.00           H0.      0
ATOM   2481 HG13 ILE A 160      33.844  48.207  41.743  1.00  0.00           H0.      0
ATOM   2482  CD1 ILE A 160      35.753  47.316  42.081  1.00  0.00           C0.      0
ATOM   2483 HD11 ILE A 160      35.686  46.880  43.077  1.00  0.00           H0.      0
ATOM   2484 HD12 ILE A 160      36.526  46.759  41.551  1.00  0.00           H0.      0
ATOM   2485 HD13 ILE A 160      36.110  48.343  42.164  1.00  0.00           H0.      0
ATOM   2486  C   ILE A 160      31.503  45.068  40.158  1.00  0.00           C0.      0
ATOM   2487  O   ILE A 160      31.491  44.948  38.925  1.00  0.00           O0.      0
ATOM   2488  N   ALA A 161      31.021  44.158  41.018  1.00  0.00           N0.      0
ATOM   2489  H   ALA A 161      31.040  44.293  42.019  1.00  0.00           H0.      0
ATOM   2490  CA  ALA A 161      30.465  42.889  40.473  1.00  0.00           C0.      0
ATOM   2491  HA  ALA A 161      31.238  42.323  39.952  1.00  0.00           H0.      0
ATOM   2492  CB  ALA A 161      29.967  42.014  41.665  1.00  0.00           C0.      0
ATOM   2493  HB1 ALA A 161      30.683  42.129  42.479  1.00  0.00           H0.      0
ATOM   2494  HB2 ALA A 161      28.934  42.273  41.900  1.00  0.00           H0.      0
ATOM   2495  HB3 ALA A 161      29.977  40.996  41.276  1.00  0.00           H0.      0
ATOM   2496  C   ALA A 161      29.243  43.194  39.614  1.00  0.00           C0.      0
ATOM   2497  O   ALA A 161      28.937  42.439  38.681  1.00  0.00           O0.      0
ATOM   2498  N   SER A 162      28.504  44.281  39.865  1.00  0.00           N0.      0
ATOM   2499  H   SER A 162      28.594  44.806  40.723  1.00  0.00           H0.      0
ATOM   2500  CA  SER A 162      27.341  44.776  39.196  1.00  0.00           C0.      0
ATOM   2501  HA  SER A 162      26.705  43.899  39.074  1.00  0.00           H0.      0
ATOM   2502  CB  SER A 162      26.619  45.762  40.029  1.00  0.00           C0.      0
ATOM   2503  HB2 SER A 162      27.311  46.523  40.390  1.00  0.00           H0.      0
ATOM   2504  HB3 SER A 162      25.816  46.204  39.439  1.00  0.00           H0.      0
ATOM   2505  OG  SER A 162      26.068  45.082  41.140  1.00  0.00           O0.      0
ATOM   2506  HG  SER A 162      26.602  45.375  41.882  1.00  0.00           H0.      0
ATOM   2507  C   SER A 162      27.787  45.332  37.825  1.00  0.00           C0.      0
ATOM   2508  O   SER A 162      26.995  45.255  36.945  1.00  0.00           O0.      0
ATOM   2509  N   MET A 163      29.001  45.888  37.650  1.00  0.00           N0.      0
ATOM   2510  H   MET A 163      29.650  45.762  38.413  1.00  0.00           H0.      0
ATOM   2511  CA  MET A 163      29.522  46.232  36.296  1.00  0.00           C0.      0
ATOM   2512  HA  MET A 163      28.705  46.376  35.588  1.00  0.00           H0.      0
ATOM   2513  CB  MET A 163      30.383  47.464  36.337  1.00  0.00           C0.      0
ATOM   2514  HB2 MET A 163      31.268  47.394  36.970  1.00  0.00           H0.      0
ATOM   2515  HB3 MET A 163      30.817  47.620  35.350  1.00  0.00           H0.      0
ATOM   2516  CG  MET A 163      29.495  48.673  36.653  1.00  0.00           C0.      0
ATOM   2517  HG2 MET A 163      28.740  48.549  35.876  1.00  0.00           H0.      0
ATOM   2518  HG3 MET A 163      29.151  48.664  37.688  1.00  0.00           H0.      0
ATOM   2519  SD  MET A 163      30.261  50.265  36.206  1.00  0.00           S0.      0
ATOM   2520  CE  MET A 163      28.963  51.218  35.327  1.00  0.00           C0.      0
ATOM   2521  HE1 MET A 163      29.449  52.022  34.775  1.00  0.00           H0.      0
ATOM   2522  HE2 MET A 163      28.409  50.596  34.624  1.00  0.00           H0.      0
ATOM   2523  HE3 MET A 163      28.234  51.593  36.045  1.00  0.00           H0.      0
ATOM   2524  C   MET A 163      30.176  45.043  35.609  1.00  0.00           C0.      0
ATOM   2525  O   MET A 163      30.313  45.178  34.392  1.00  0.00           O0.      0
ATOM   2526  N   VAL A 164      30.644  44.033  36.368  1.00  0.00           N0.      0
ATOM   2527  H   VAL A 164      30.866  44.106  37.350  1.00  0.00           H0.      0
ATOM   2528  CA  VAL A 164      31.133  42.787  35.654  1.00  0.00           C0.      0
ATOM   2529  HA  VAL A 164      31.791  43.107  34.847  1.00  0.00           H0.      0
ATOM   2530  CB  VAL A 164      31.905  41.764  36.506  1.00  0.00           C0.      0
ATOM   2531  HB  VAL A 164      31.232  41.507  37.323  1.00  0.00           H0.      0
ATOM   2532  CG1 VAL A 164      32.339  40.608  35.583  1.00  0.00           C0.      0
ATOM   2533 HG11 VAL A 164      31.575  39.853  35.396  1.00  0.00           H0.      0
ATOM   2534 HG12 VAL A 164      32.831  40.901  34.655  1.00  0.00           H0.      0
ATOM   2535 HG13 VAL A 164      33.036  40.000  36.159  1.00  0.00           H0.      0
ATOM   2536  CG2 VAL A 164      33.122  42.382  37.253  1.00  0.00           C0.      0
ATOM   2537 HG21 VAL A 164      32.902  43.358  37.687  1.00  0.00           H0.      0
ATOM   2538 HG22 VAL A 164      33.393  41.858  38.169  1.00  0.00           H0.      0
ATOM   2539 HG23 VAL A 164      33.991  42.340  36.596  1.00  0.00           H0.      0
ATOM   2540  C   VAL A 164      30.018  42.045  34.962  1.00  0.00           C0.      0
ATOM   2541  O   VAL A 164      28.948  41.663  35.511  1.00  0.00           O0.      0
ATOM   2542  N   ARG A 165      30.051  41.920  33.646  1.00  0.00           N0.      0
ATOM   2543  H   ARG A 165      30.797  42.379  33.143  1.00  0.00           H0.      0
ATOM   2544  CA  ARG A 165      29.076  41.207  32.809  1.00  0.00           C0.      0
ATOM   2545  HA  ARG A 165      28.086  41.595  33.046  1.00  0.00           H0.      0
ATOM   2546  CB  ARG A 165      29.461  41.459  31.321  1.00  0.00           C0.      0
ATOM   2547  HB2 ARG A 165      28.512  41.519  30.786  1.00  0.00           H0.      0
ATOM   2548  HB3 ARG A 165      29.936  42.427  31.159  1.00  0.00           H0.      0
ATOM   2549  CG  ARG A 165      30.368  40.391  30.554  1.00  0.00           C0.      0
ATOM   2550  HG2 ARG A 165      31.328  40.327  31.067  1.00  0.00           H0.      0
ATOM   2551  HG3 ARG A 165      29.804  39.459  30.519  1.00  0.00           H0.      0
ATOM   2552  CD  ARG A 165      30.602  40.756  29.061  1.00  0.00           C0.      0
ATOM   2553  HD2 ARG A 165      30.909  41.793  28.921  1.00  0.00           H0.      0
ATOM   2554  HD3 ARG A 165      31.398  40.075  28.761  1.00  0.00           H0.      0
ATOM   2555  NE  ARG A 165      29.396  40.416  28.298  1.00  0.00           N0.      0
ATOM   2556  HE  ARG A 165      28.733  39.758  28.684  1.00  0.00           H0.      0
ATOM   2557  CZ  ARG A 165      29.141  40.749  27.023  1.00  0.00           C0.      0
ATOM   2558  NH1 ARG A 165      28.117  40.223  26.452  1.00  0.00           N0.      0
ATOM   2559 HH11 ARG A 165      27.633  39.576  27.057  1.00  0.00           H0.      0
ATOM   2560 HH12 ARG A 165      27.882  40.396  25.485  1.00  0.00           H0.      0
ATOM   2561  NH2 ARG A 165      29.820  41.615  26.361  1.00  0.00           N0.      0
ATOM   2562 HH21 ARG A 165      30.632  41.968  26.847  1.00  0.00           H0.      0
ATOM   2563 HH22 ARG A 165      29.774  41.661  25.353  1.00  0.00           H0.      0
ATOM   2564  C   ARG A 165      28.937  39.734  33.109  1.00  0.00           C0.      0
ATOM   2565  O   ARG A 165      29.879  39.187  33.651  1.00  0.00           O0.      0
ATOM   2566  N   PRO A 166      27.836  39.044  32.837  1.00  0.00           N0.      0
ATOM   2567  CD  PRO A 166      26.492  39.559  32.488  1.00  0.00           C0.      0
ATOM   2568  HD2 PRO A 166      26.518  39.905  31.455  1.00  0.00           H0.      0
ATOM   2569  HD3 PRO A 166      26.227  40.498  32.974  1.00  0.00           H0.      0
ATOM   2570  CG  PRO A 166      25.529  38.409  32.672  1.00  0.00           C0.      0
ATOM   2571  HG2 PRO A 166      24.832  38.458  31.836  1.00  0.00           H0.      0
ATOM   2572  HG3 PRO A 166      25.160  38.394  33.698  1.00  0.00           H0.      0
ATOM   2573  CB  PRO A 166      26.443  37.205  32.513  1.00  0.00           C0.      0
ATOM   2574  HB2 PRO A 166      26.458  36.776  31.511  1.00  0.00           H0.      0
ATOM   2575  HB3 PRO A 166      26.067  36.363  33.094  1.00  0.00           H0.      0
ATOM   2576  CA  PRO A 166      27.864  37.553  33.024  1.00  0.00           C0.      0
ATOM   2577  HA  PRO A 166      27.974  37.294  34.077  1.00  0.00           H0.      0
ATOM   2578  C   PRO A 166      28.884  36.850  32.090  1.00  0.00           C0.      0
ATOM   2579  O   PRO A 166      28.979  37.179  30.863  1.00  0.00           O0.      0
ATOM   2580  N   GLY A 167      29.608  35.870  32.704  1.00  0.00           N0.      0
ATOM   2581  H   GLY A 167      29.383  35.585  33.647  1.00  0.00           H0.      0
ATOM   2582  CA  GLY A 167      30.804  35.219  32.079  1.00  0.00           C0.      0
ATOM   2583  HA2 GLY A 167      30.938  34.227  32.511  1.00  0.00           H0.      0
ATOM   2584  HA3 GLY A 167      30.640  34.934  31.040  1.00  0.00           H0.      0
ATOM   2585  C   GLY A 167      32.059  36.101  32.136  1.00  0.00           C0.      0
ATOM   2586  O   GLY A 167      33.132  35.687  31.601  1.00  0.00           O0.      0
ATOM   2587  N   GLY A 168      31.981  37.360  32.623  1.00  0.00           N0.      0
ATOM   2588  H   GLY A 168      31.104  37.780  32.897  1.00  0.00           H0.      0
ATOM   2589  CA  GLY A 168      33.118  38.337  32.665  1.00  0.00           C0.      0
ATOM   2590  HA2 GLY A 168      33.692  38.293  31.739  1.00  0.00           H0.      0
ATOM   2591  HA3 GLY A 168      32.703  39.323  32.877  1.00  0.00           H0.      0
ATOM   2592  C   GLY A 168      34.087  38.026  33.852  1.00  0.00           C0.      0
ATOM   2593  O   GLY A 168      33.727  37.336  34.804  1.00  0.00           O0.      0
ATOM   2594  N   LEU A 169      35.294  38.630  33.908  1.00  0.00           N0.      0
ATOM   2595  H   LEU A 169      35.506  39.243  33.133  1.00  0.00           H0.      0
ATOM   2596  CA  LEU A 169      36.249  38.594  35.040  1.00  0.00           C0.      0
ATOM   2597  HA  LEU A 169      35.921  37.836  35.752  1.00  0.00           H0.      0
ATOM   2598  CB  LEU A 169      37.554  38.057  34.502  1.00  0.00           C0.      0
ATOM   2599  HB2 LEU A 169      37.884  38.779  33.755  1.00  0.00           H0.      0
ATOM   2600  HB3 LEU A 169      38.260  38.197  35.321  1.00  0.00           H0.      0
ATOM   2601  CG  LEU A 169      37.404  36.657  33.906  1.00  0.00           C0.      0
ATOM   2602  HG  LEU A 169      36.579  36.165  34.421  1.00  0.00           H0.      0
ATOM   2603  CD1 LEU A 169      37.353  36.540  32.404  1.00  0.00           C0.      0
ATOM   2604 HD11 LEU A 169      38.300  36.998  32.118  1.00  0.00           H0.      0
ATOM   2605 HD12 LEU A 169      37.298  35.493  32.108  1.00  0.00           H0.      0
ATOM   2606 HD13 LEU A 169      36.540  37.081  31.919  1.00  0.00           H0.      0
ATOM   2607  CD2 LEU A 169      38.543  35.708  34.372  1.00  0.00           C0.      0
ATOM   2608 HD21 LEU A 169      38.421  34.745  33.877  1.00  0.00           H0.      0
ATOM   2609 HD22 LEU A 169      39.533  36.093  34.126  1.00  0.00           H0.      0
ATOM   2610 HD23 LEU A 169      38.471  35.422  35.422  1.00  0.00           H0.      0
ATOM   2611  C   LEU A 169      36.353  39.875  35.850  1.00  0.00           C0.      0
ATOM   2612  O   LEU A 169      36.282  40.996  35.307  1.00  0.00           O0.      0
ATOM   2613  N   LEU A 170      36.688  39.737  37.111  1.00  0.00           N0.      0
ATOM   2614  H   LEU A 170      36.639  38.816  37.523  1.00  0.00           H0.      0
ATOM   2615  CA  LEU A 170      37.435  40.745  37.903  1.00  0.00           C0.      0
ATOM   2616  HA  LEU A 170      37.439  41.730  37.438  1.00  0.00           H0.      0
ATOM   2617  CB  LEU A 170      36.648  40.959  39.162  1.00  0.00           C0.      0
ATOM   2618  HB2 LEU A 170      35.854  41.630  38.835  1.00  0.00           H0.      0
ATOM   2619  HB3 LEU A 170      36.144  40.054  39.499  1.00  0.00           H0.      0
ATOM   2620  CG  LEU A 170      37.506  41.664  40.281  1.00  0.00           C0.      0
ATOM   2621  HG  LEU A 170      38.422  41.146  40.564  1.00  0.00           H0.      0
ATOM   2622  CD1 LEU A 170      37.791  43.138  39.943  1.00  0.00           C0.      0
ATOM   2623 HD11 LEU A 170      36.819  43.601  39.775  1.00  0.00           H0.      0
ATOM   2624 HD12 LEU A 170      38.257  43.675  40.770  1.00  0.00           H0.      0
ATOM   2625 HD13 LEU A 170      38.329  43.154  38.995  1.00  0.00           H0.      0
ATOM   2626  CD2 LEU A 170      36.629  41.698  41.560  1.00  0.00           C0.      0
ATOM   2627 HD21 LEU A 170      36.316  40.709  41.896  1.00  0.00           H0.      0
ATOM   2628 HD22 LEU A 170      37.336  42.097  42.287  1.00  0.00           H0.      0
ATOM   2629 HD23 LEU A 170      35.704  42.257  41.420  1.00  0.00           H0.      0
ATOM   2630  C   LEU A 170      38.886  40.308  38.152  1.00  0.00           C0.      0
ATOM   2631  O   LEU A 170      39.058  39.138  38.414  1.00  0.00           O0.      0
ATOM   2632  N   VAL A 171      39.878  41.168  38.017  1.00  0.00           N0.      0
ATOM   2633  H   VAL A 171      39.634  42.112  37.753  1.00  0.00           H0.      0
ATOM   2634  CA  VAL A 171      41.278  40.803  38.374  1.00  0.00           C0.      0
ATOM   2635  HA  VAL A 171      41.314  39.860  38.920  1.00  0.00           H0.      0
ATOM   2636  CB  VAL A 171      42.106  40.672  37.085  1.00  0.00           C0.      0
ATOM   2637  HB  VAL A 171      42.185  41.665  36.643  1.00  0.00           H0.      0
ATOM   2638  CG1 VAL A 171      43.557  40.231  37.260  1.00  0.00           C0.      0
ATOM   2639 HG11 VAL A 171      44.050  40.308  36.291  1.00  0.00           H0.      0
ATOM   2640 HG12 VAL A 171      44.058  40.754  38.076  1.00  0.00           H0.      0
ATOM   2641 HG13 VAL A 171      43.479  39.215  37.646  1.00  0.00           H0.      0
ATOM   2642  CG2 VAL A 171      41.408  39.844  35.979  1.00  0.00           C0.      0
ATOM   2643 HG21 VAL A 171      42.180  39.560  35.265  1.00  0.00           H0.      0
ATOM   2644 HG22 VAL A 171      41.001  38.975  36.495  1.00  0.00           H0.      0
ATOM   2645 HG23 VAL A 171      40.520  40.381  35.645  1.00  0.00           H0.      0
ATOM   2646  C   VAL A 171      41.941  41.786  39.301  1.00  0.00           C0.      0
ATOM   2647  O   VAL A 171      41.983  42.999  38.991  1.00  0.00           O0.      0
ATOM   2648  N   ILE A 172      42.454  41.316  40.426  1.00  0.00           N0.      0
ATOM   2649  H   ILE A 172      42.566  40.326  40.590  1.00  0.00           H0.      0
ATOM   2650  CA  ILE A 172      42.708  42.174  41.597  1.00  0.00           C0.      0
ATOM   2651  HA  ILE A 172      42.983  43.171  41.252  1.00  0.00           H0.      0
ATOM   2652  CB  ILE A 172      41.377  42.327  42.324  1.00  0.00           C0.      0
ATOM   2653  HB  ILE A 172      40.653  42.573  41.547  1.00  0.00           H0.      0
ATOM   2654  CG2 ILE A 172      40.874  41.074  43.050  1.00  0.00           C0.      0
ATOM   2655 HG21 ILE A 172      39.916  41.269  43.532  1.00  0.00           H0.      0
ATOM   2656 HG22 ILE A 172      40.754  40.248  42.349  1.00  0.00           H0.      0
ATOM   2657 HG23 ILE A 172      41.561  40.836  43.862  1.00  0.00           H0.      0
ATOM   2658  CG1 ILE A 172      41.525  43.541  43.323  1.00  0.00           C0.      0
ATOM   2659 HG12 ILE A 172      41.925  43.295  44.307  1.00  0.00           H0.      0
ATOM   2660 HG13 ILE A 172      42.053  44.395  42.898  1.00  0.00           H0.      0
ATOM   2661  CD1 ILE A 172      40.110  44.103  43.508  1.00  0.00           C0.      0
ATOM   2662 HD11 ILE A 172      40.089  44.863  44.289  1.00  0.00           H0.      0
ATOM   2663 HD12 ILE A 172      39.767  44.698  42.662  1.00  0.00           H0.      0
ATOM   2664 HD13 ILE A 172      39.419  43.345  43.876  1.00  0.00           H0.      0
ATOM   2665  C   ILE A 172      43.878  41.724  42.481  1.00  0.00           C0.      0
ATOM   2666  O   ILE A 172      44.079  40.525  42.558  1.00  0.00           O0.      0
ATOM   2667  N   ASP A 173      44.645  42.642  43.113  1.00  0.00           N0.      0
ATOM   2668  H   ASP A 173      44.415  43.611  42.941  1.00  0.00           H0.      0
ATOM   2669  CA  ASP A 173      45.960  42.369  43.782  1.00  0.00           C0.      0
ATOM   2670  HA  ASP A 173      46.054  41.344  44.141  1.00  0.00           H0.      0
ATOM   2671  CB  ASP A 173      47.098  42.416  42.690  1.00  0.00           C0.      0
ATOM   2672  HB2 ASP A 173      48.012  41.999  43.113  1.00  0.00           H0.      0
ATOM   2673  HB3 ASP A 173      46.957  41.769  41.824  1.00  0.00           H0.      0
ATOM   2674  CG  ASP A 173      47.593  43.768  42.184  1.00  0.00           C0.      0
ATOM   2675  OD1 ASP A 173      48.434  43.739  41.263  1.00  0.00           O0.      0
ATOM   2676  OD2 ASP A 173      47.199  44.820  42.721  1.00  0.00           O0.      0
ATOM   2677  C   ASP A 173      46.341  43.277  44.967  1.00  0.00           C0.      0
ATOM   2678  O   ASP A 173      45.751  44.297  45.233  1.00  0.00           O0.      0
ATOM   2679  N   HIE A 174      47.290  42.821  45.766  1.00  0.00           N0.      0
ATOM   2680  H   HIE A 174      47.864  42.044  45.470  1.00  0.00           H0.      0
ATOM   2681  CA  HIE A 174      47.607  43.387  47.063  1.00  0.00           C0.      0
ATOM   2682  HA  HIE A 174      47.787  44.445  46.876  1.00  0.00           H0.      0
ATOM   2683  CB  HIE A 174      46.539  43.094  48.150  1.00  0.00           C0.      0
ATOM   2684  HB2 HIE A 174      46.762  43.706  49.024  1.00  0.00           H0.      0
ATOM   2685  HB3 HIE A 174      45.579  43.473  47.800  1.00  0.00           H0.      0
ATOM   2686  CG  HIE A 174      46.180  41.698  48.508  1.00  0.00           C0.      0
ATOM   2687  ND1 HIE A 174      45.440  41.321  49.620  1.00  0.00           N0.      0
ATOM   2688  CE1 HIE A 174      45.195  39.969  49.488  1.00  0.00           C0.      0
ATOM   2689  HE1 HIE A 174      44.586  39.362  50.142  1.00  0.00           H0.      0
ATOM   2690  NE2 HIE A 174      45.752  39.484  48.331  1.00  0.00           N0.      0
ATOM   2691  HE2 HIE A 174      45.605  38.601  47.862  1.00  0.00           H0.      0
ATOM   2692  CD2 HIE A 174      46.288  40.561  47.709  1.00  0.00           C0.      0
ATOM   2693  HD2 HIE A 174      46.589  40.587  46.673  1.00  0.00           H0.      0
ATOM   2694  C   HIE A 174      48.921  42.811  47.527  1.00  0.00           C0.      0
ATOM   2695  O   HIE A 174      49.321  41.705  47.117  1.00  0.00           O0.      0
ATOM   2696  N   ARG A 175      49.695  43.579  48.335  1.00  0.00           N0.      0
ATOM   2697  H   ARG A 175      49.438  44.553  48.402  1.00  0.00           H0.      0
ATOM   2698  CA  ARG A 175      50.954  43.083  48.844  1.00  0.00           C0.      0
ATOM   2699  HA  ARG A 175      51.558  42.758  47.998  1.00  0.00           H0.      0
ATOM   2700  CB  ARG A 175      51.644  44.221  49.608  1.00  0.00           C0.      0
ATOM   2701  HB2 ARG A 175      50.853  44.732  50.158  1.00  0.00           H0.      0
ATOM   2702  HB3 ARG A 175      52.340  43.962  50.406  1.00  0.00           H0.      0
ATOM   2703  CG  ARG A 175      52.403  45.125  48.666  1.00  0.00           C0.      0
ATOM   2704  HG2 ARG A 175      53.110  44.401  48.259  1.00  0.00           H0.      0
ATOM   2705  HG3 ARG A 175      51.809  45.585  47.877  1.00  0.00           H0.      0
ATOM   2706  CD  ARG A 175      53.065  46.244  49.451  1.00  0.00           C0.      0
ATOM   2707  HD2 ARG A 175      52.274  46.864  49.872  1.00  0.00           H0.      0
ATOM   2708  HD3 ARG A 175      53.747  45.834  50.195  1.00  0.00           H0.      0
ATOM   2709  NE  ARG A 175      53.965  47.013  48.545  1.00  0.00           N0.      0
ATOM   2710  HE  ARG A 175      53.551  47.739  47.977  1.00  0.00           H0.      0
ATOM   2711  CZ  ARG A 175      55.255  46.994  48.422  1.00  0.00           C0.      0
ATOM   2712  NH1 ARG A 175      55.955  46.027  48.831  1.00  0.00           N0.      0
ATOM   2713 HH11 ARG A 175      55.624  45.208  49.320  1.00  0.00           H0.      0
ATOM   2714 HH12 ARG A 175      56.946  46.032  48.638  1.00  0.00           H0.      0
ATOM   2715  NH2 ARG A 175      55.938  48.003  47.935  1.00  0.00           N0.      0
ATOM   2716 HH21 ARG A 175      55.446  48.860  47.728  1.00  0.00           H0.      0
ATOM   2717 HH22 ARG A 175      56.910  47.835  47.714  1.00  0.00           H0.      0
ATOM   2718  C   ARG A 175      50.786  41.970  49.836  1.00  0.00           C0.      0
ATOM   2719  O   ARG A 175      49.683  41.698  50.426  1.00  0.00           O0.      0
ATOM   2720  N   ASN A 176      51.818  41.210  50.093  1.00  0.00           N0.      0
ATOM   2721  H   ASN A 176      52.667  41.357  49.566  1.00  0.00           H0.      0
ATOM   2722  CA  ASN A 176      51.932  40.287  51.216  1.00  0.00           C0.      0
ATOM   2723  HA  ASN A 176      51.023  39.728  51.438  1.00  0.00           H0.      0
ATOM   2724  CB  ASN A 176      53.053  39.328  50.930  1.00  0.00           C0.      0
ATOM   2725  HB2 ASN A 176      52.827  38.717  50.055  1.00  0.00           H0.      0
ATOM   2726  HB3 ASN A 176      53.939  39.955  50.833  1.00  0.00           H0.      0
ATOM   2727  CG  ASN A 176      53.291  38.333  52.045  1.00  0.00           C0.      0
ATOM   2728  OD1 ASN A 176      52.801  38.252  53.169  1.00  0.00           O0.      0
ATOM   2729  ND2 ASN A 176      54.194  37.471  51.751  1.00  0.00           N0.      0
ATOM   2730 HD21 ASN A 176      54.390  36.788  52.468  1.00  0.00           H0.      0
ATOM   2731 HD22 ASN A 176      54.825  37.573  50.970  1.00  0.00           H0.      0
ATOM   2732  C   ASN A 176      52.220  41.076  52.578  1.00  0.00           C0.      0
ATOM   2733  O   ASN A 176      53.331  41.206  53.153  1.00  0.00           O0.      0
ATOM   2734  N   TYR A 177      51.151  41.542  53.158  1.00  0.00           N0.      0
ATOM   2735  H   TYR A 177      50.276  41.486  52.657  1.00  0.00           H0.      0
ATOM   2736  CA  TYR A 177      51.204  42.337  54.395  1.00  0.00           C0.      0
ATOM   2737  HA  TYR A 177      51.996  43.066  54.222  1.00  0.00           H0.      0
ATOM   2738  CB  TYR A 177      49.846  42.921  54.702  1.00  0.00           C0.      0
ATOM   2739  HB2 TYR A 177      49.077  42.148  54.705  1.00  0.00           H0.      0
ATOM   2740  HB3 TYR A 177      49.969  43.555  55.580  1.00  0.00           H0.      0
ATOM   2741  CG  TYR A 177      49.410  43.970  53.629  1.00  0.00           C0.      0
ATOM   2742  CD1 TYR A 177      50.039  45.206  53.682  1.00  0.00           C0.      0
ATOM   2743  HD1 TYR A 177      50.653  45.491  54.524  1.00  0.00           H0.      0
ATOM   2744  CE1 TYR A 177      49.851  46.103  52.681  1.00  0.00           C0.      0
ATOM   2745  HE1 TYR A 177      50.357  47.052  52.782  1.00  0.00           H0.      0
ATOM   2746  CZ  TYR A 177      49.051  45.824  51.531  1.00  0.00           C0.      0
ATOM   2747  OH  TYR A 177      48.968  46.700  50.551  1.00  0.00           O0.      0
ATOM   2748  HH  TYR A 177      48.481  46.377  49.790  1.00  0.00           H0.      0
ATOM   2749  CE2 TYR A 177      48.413  44.623  51.512  1.00  0.00           C0.      0
ATOM   2750  HE2 TYR A 177      47.754  44.429  50.679  1.00  0.00           H0.      0
ATOM   2751  CD2 TYR A 177      48.575  43.686  52.591  1.00  0.00           C0.      0
ATOM   2752  HD2 TYR A 177      47.966  42.797  52.512  1.00  0.00           H0.      0
ATOM   2753  C   TYR A 177      51.760  41.432  55.533  1.00  0.00           C0.      0
ATOM   2754  O   TYR A 177      52.459  41.985  56.327  1.00  0.00           O0.      0
ATOM   2755  N   ASP A 178      51.402  40.122  55.568  1.00  0.00           N0.      0
ATOM   2756  H   ASP A 178      50.815  39.753  54.833  1.00  0.00           H0.      0
ATOM   2757  CA  ASP A 178      51.875  39.209  56.572  1.00  0.00           C0.      0
ATOM   2758  HA  ASP A 178      51.432  39.583  57.495  1.00  0.00           H0.      0
ATOM   2759  CB  ASP A 178      51.212  37.773  56.357  1.00  0.00           C0.      0
ATOM   2760  HB2 ASP A 178      51.309  37.325  55.368  1.00  0.00           H0.      0
ATOM   2761  HB3 ASP A 178      51.762  37.130  57.043  1.00  0.00           H0.      0
ATOM   2762  CG  ASP A 178      49.734  37.687  56.845  1.00  0.00           C0.      0
ATOM   2763  OD1 ASP A 178      49.200  38.693  57.449  1.00  0.00           O0.      0
ATOM   2764  OD2 ASP A 178      49.103  36.595  56.738  1.00  0.00           O0.      0
ATOM   2765  C   ASP A 178      53.394  39.162  56.732  1.00  0.00           C0.      0
ATOM   2766  O   ASP A 178      53.901  39.218  57.834  1.00  0.00           O0.      0
ATOM   2767  N   TYR A 179      54.133  39.277  55.599  1.00  0.00           N0.      0
ATOM   2768  H   TYR A 179      53.768  39.332  54.659  1.00  0.00           H0.      0
ATOM   2769  CA  TYR A 179      55.574  39.525  55.745  1.00  0.00           C0.      0
ATOM   2770  HA  TYR A 179      56.058  38.818  56.419  1.00  0.00           H0.      0
ATOM   2771  CB  TYR A 179      56.258  39.192  54.455  1.00  0.00           C0.      0
ATOM   2772  HB2 TYR A 179      56.178  38.108  54.375  1.00  0.00           H0.      0
ATOM   2773  HB3 TYR A 179      55.652  39.577  53.635  1.00  0.00           H0.      0
ATOM   2774  CG  TYR A 179      57.724  39.485  54.418  1.00  0.00           C0.      0
ATOM   2775  CD1 TYR A 179      58.144  40.817  54.279  1.00  0.00           C0.      0
ATOM   2776  HD1 TYR A 179      57.420  41.618  54.262  1.00  0.00           H0.      0
ATOM   2777  CE1 TYR A 179      59.487  41.160  54.195  1.00  0.00           C0.      0
ATOM   2778  HE1 TYR A 179      59.759  42.202  54.118  1.00  0.00           H0.      0
ATOM   2779  CZ  TYR A 179      60.480  40.195  54.199  1.00  0.00           C0.      0
ATOM   2780  OH  TYR A 179      61.812  40.534  54.041  1.00  0.00           O0.      0
ATOM   2781  HH  TYR A 179      62.380  39.760  54.050  1.00  0.00           H0.      0
ATOM   2782  CE2 TYR A 179      60.084  38.828  54.347  1.00  0.00           C0.      0
ATOM   2783  HE2 TYR A 179      60.891  38.112  54.406  1.00  0.00           H0.      0
ATOM   2784  CD2 TYR A 179      58.729  38.450  54.417  1.00  0.00           C0.      0
ATOM   2785  HD2 TYR A 179      58.500  37.410  54.597  1.00  0.00           H0.      0
ATOM   2786  C   TYR A 179      55.919  40.920  56.278  1.00  0.00           C0.      0
ATOM   2787  O   TYR A 179      56.804  40.911  57.128  1.00  0.00           O0.      0
ATOM   2788  N   ILE A 180      55.278  41.999  55.873  1.00  0.00           N0.      0
ATOM   2789  H   ILE A 180      54.479  41.809  55.285  1.00  0.00           H0.      0
ATOM   2790  CA  ILE A 180      55.541  43.360  56.332  1.00  0.00           C0.      0
ATOM   2791  HA  ILE A 180      56.586  43.576  56.109  1.00  0.00           H0.      0
ATOM   2792  CB  ILE A 180      54.738  44.416  55.596  1.00  0.00           C0.      0
ATOM   2793  HB  ILE A 180      53.666  44.262  55.721  1.00  0.00           H0.      0
ATOM   2794  CG2 ILE A 180      55.095  45.800  56.146  1.00  0.00           C0.      0
ATOM   2795 HG21 ILE A 180      54.413  46.179  56.908  1.00  0.00           H0.      0
ATOM   2796 HG22 ILE A 180      56.101  45.769  56.564  1.00  0.00           H0.      0
ATOM   2797 HG23 ILE A 180      55.016  46.583  55.391  1.00  0.00           H0.      0
ATOM   2798  CG1 ILE A 180      55.136  44.439  54.072  1.00  0.00           C0.      0
ATOM   2799 HG12 ILE A 180      56.105  44.933  53.992  1.00  0.00           H0.      0
ATOM   2800 HG13 ILE A 180      55.226  43.393  53.782  1.00  0.00           H0.      0
ATOM   2801  CD1 ILE A 180      54.183  45.152  53.188  1.00  0.00           C0.      0
ATOM   2802 HD11 ILE A 180      54.268  46.218  53.397  1.00  0.00           H0.      0
ATOM   2803 HD12 ILE A 180      54.602  45.057  52.186  1.00  0.00           H0.      0
ATOM   2804 HD13 ILE A 180      53.164  44.767  53.166  1.00  0.00           H0.      0
ATOM   2805  C   ILE A 180      55.303  43.598  57.841  1.00  0.00           C0.      0
ATOM   2806  O   ILE A 180      56.202  44.092  58.509  1.00  0.00           O0.      0
ATOM   2807  N   LEU A 181      54.177  43.060  58.381  1.00  0.00           N0.      0
ATOM   2808  H   LEU A 181      53.606  42.616  57.675  1.00  0.00           H0.      0
ATOM   2809  CA  LEU A 181      53.796  42.968  59.821  1.00  0.00           C0.      0
ATOM   2810  HA  LEU A 181      53.774  43.971  60.247  1.00  0.00           H0.      0
ATOM   2811  CB  LEU A 181      52.407  42.269  59.988  1.00  0.00           C0.      0
ATOM   2812  HB2 LEU A 181      52.362  41.373  59.368  1.00  0.00           H0.      0
ATOM   2813  HB3 LEU A 181      52.247  42.022  61.037  1.00  0.00           H0.      0
ATOM   2814  CG  LEU A 181      51.161  43.041  59.595  1.00  0.00           C0.      0
ATOM   2815  HG  LEU A 181      51.051  43.189  58.521  1.00  0.00           H0.      0
ATOM   2816  CD1 LEU A 181      49.935  42.220  59.981  1.00  0.00           C0.      0
ATOM   2817 HD11 LEU A 181      49.085  42.705  59.502  1.00  0.00           H0.      0
ATOM   2818 HD12 LEU A 181      50.027  41.224  59.547  1.00  0.00           H0.      0
ATOM   2819 HD13 LEU A 181      49.867  42.108  61.063  1.00  0.00           H0.      0
ATOM   2820  CD2 LEU A 181      51.001  44.424  60.251  1.00  0.00           C0.      0
ATOM   2821 HD21 LEU A 181      50.179  45.021  59.855  1.00  0.00           H0.      0
ATOM   2822 HD22 LEU A 181      50.802  44.328  61.318  1.00  0.00           H0.      0
ATOM   2823 HD23 LEU A 181      51.922  44.974  60.058  1.00  0.00           H0.      0
ATOM   2824  C   LEU A 181      54.789  42.194  60.671  1.00  0.00           C0.      0
ATOM   2825  O   LEU A 181      55.044  42.556  61.834  1.00  0.00           O0.      0
ATOM   2826  N   SER A 182      55.341  41.120  60.083  1.00  0.00           N0.      0
ATOM   2827  H   SER A 182      55.222  41.055  59.082  1.00  0.00           H0.      0
ATOM   2828  CA  SER A 182      56.306  40.266  60.763  1.00  0.00           C0.      0
ATOM   2829  HA  SER A 182      56.012  40.163  61.807  1.00  0.00           H0.      0
ATOM   2830  CB  SER A 182      56.418  38.906  60.079  1.00  0.00           C0.      0
ATOM   2831  HB2 SER A 182      55.413  38.540  59.867  1.00  0.00           H0.      0
ATOM   2832  HB3 SER A 182      56.956  39.035  59.140  1.00  0.00           H0.      0
ATOM   2833  OG  SER A 182      57.122  37.899  60.827  1.00  0.00           O0.      0
ATOM   2834  HG  SER A 182      58.039  38.183  60.859  1.00  0.00           H0.      0
ATOM   2835  C   SER A 182      57.702  40.828  60.777  1.00  0.00           C0.      0
ATOM   2836  O   SER A 182      58.446  40.657  61.735  1.00  0.00           O0.      0
ATOM   2837  N   THR A 183      58.158  41.445  59.689  1.00  0.00           N0.      0
ATOM   2838  H   THR A 183      57.504  41.522  58.923  1.00  0.00           H0.      0
ATOM   2839  CA  THR A 183      59.536  41.844  59.415  1.00  0.00           C0.      0
ATOM   2840  HA  THR A 183      60.238  41.210  59.957  1.00  0.00           H0.      0
ATOM   2841  CB  THR A 183      59.904  41.643  57.951  1.00  0.00           C0.      0
ATOM   2842  HB  THR A 183      59.342  42.361  57.354  1.00  0.00           H0.      0
ATOM   2843  CG2 THR A 183      61.438  41.693  57.578  1.00  0.00           C0.      0
ATOM   2844 HG21 THR A 183      61.757  42.735  57.566  1.00  0.00           H0.      0
ATOM   2845 HG22 THR A 183      62.025  41.229  58.371  1.00  0.00           H0.      0
ATOM   2846 HG23 THR A 183      61.684  41.180  56.649  1.00  0.00           H0.      0
ATOM   2847  OG1 THR A 183      59.496  40.359  57.442  1.00  0.00           O0.      0
ATOM   2848  HG1 THR A 183      58.615  40.614  57.160  1.00  0.00           H0.      0
ATOM   2849  C   THR A 183      59.784  43.296  59.843  1.00  0.00           C0.      0
ATOM   2850  O   THR A 183      60.890  43.629  60.137  1.00  0.00           O0.      0
ATOM   2851  N   GLY A 184      58.701  44.134  60.082  1.00  0.00           N0.      0
ATOM   2852  H   GLY A 184      57.762  43.892  59.797  1.00  0.00           H0.      0
ATOM   2853  CA  GLY A 184      58.776  45.564  60.388  1.00  0.00           C0.      0
ATOM   2854  HA2 GLY A 184      57.767  45.918  60.599  1.00  0.00           H0.      0
ATOM   2855  HA3 GLY A 184      59.323  45.638  61.327  1.00  0.00           H0.      0
ATOM   2856  C   GLY A 184      59.422  46.366  59.291  1.00  0.00           C0.      0
ATOM   2857  O   GLY A 184      59.777  47.501  59.469  1.00  0.00           O0.      0
ATOM   2858  N   CYS A 185      59.676  45.764  58.087  1.00  0.00           N0.      0
ATOM   2859  H   CYS A 185      59.263  44.848  57.980  1.00  0.00           H0.      0
ATOM   2860  CA  CYS A 185      60.306  46.290  56.890  1.00  0.00           C0.      0
ATOM   2861  HA  CYS A 185      60.161  47.348  56.669  1.00  0.00           H0.      0
ATOM   2862  CB  CYS A 185      61.784  46.055  57.024  1.00  0.00           C0.      0
ATOM   2863  HB2 CYS A 185      62.072  46.306  58.045  1.00  0.00           H0.      0
ATOM   2864  HB3 CYS A 185      62.007  44.991  56.947  1.00  0.00           H0.      0
ATOM   2865  SG  CYS A 185      62.867  46.999  55.911  1.00  0.00           S0.      0
ATOM   2866  HG  CYS A 185      62.092  46.879  54.830  1.00  0.00           H0.      0
ATOM   2867  C   CYS A 185      59.721  45.608  55.629  1.00  0.00           C0.      0
ATOM   2868  O   CYS A 185      59.433  44.463  55.628  1.00  0.00           O0.      0
ATOM   2869  N   ALA A 186      59.614  46.331  54.494  1.00  0.00           N0.      0
ATOM   2870  H   ALA A 186      59.911  47.295  54.448  1.00  0.00           H0.      0
ATOM   2871  CA  ALA A 186      59.143  45.727  53.209  1.00  0.00           C0.      0
ATOM   2872  HA  ALA A 186      58.292  45.045  53.221  1.00  0.00           H0.      0
ATOM   2873  CB  ALA A 186      58.753  46.798  52.218  1.00  0.00           C0.      0
ATOM   2874  HB1 ALA A 186      58.484  46.357  51.259  1.00  0.00           H0.      0
ATOM   2875  HB2 ALA A 186      57.849  47.252  52.625  1.00  0.00           H0.      0
ATOM   2876  HB3 ALA A 186      59.543  47.531  52.054  1.00  0.00           H0.      0
ATOM   2877  C   ALA A 186      60.267  44.809  52.674  1.00  0.00           C0.      0
ATOM   2878  O   ALA A 186      61.368  45.022  53.065  1.00  0.00           O0.      0
ATOM   2879  N   PRO A 187      59.997  43.823  51.775  1.00  0.00           N0.      0
ATOM   2880  CD  PRO A 187      58.677  43.445  51.333  1.00  0.00           C0.      0
ATOM   2881  HD2 PRO A 187      58.422  44.148  50.540  1.00  0.00           H0.      0
ATOM   2882  HD3 PRO A 187      57.996  43.261  52.164  1.00  0.00           H0.      0
ATOM   2883  CG  PRO A 187      58.894  42.064  50.744  1.00  0.00           C0.      0
ATOM   2884  HG2 PRO A 187      58.138  41.869  49.983  1.00  0.00           H0.      0
ATOM   2885  HG3 PRO A 187      58.887  41.331  51.551  1.00  0.00           H0.      0
ATOM   2886  CB  PRO A 187      60.283  42.027  50.184  1.00  0.00           C0.      0
ATOM   2887  HB2 PRO A 187      60.487  42.502  49.225  1.00  0.00           H0.      0
ATOM   2888  HB3 PRO A 187      60.679  41.012  50.208  1.00  0.00           H0.      0
ATOM   2889  CA  PRO A 187      60.946  42.866  51.218  1.00  0.00           C0.      0
ATOM   2890  HA  PRO A 187      61.172  42.162  52.018  1.00  0.00           H0.      0
ATOM   2891  C   PRO A 187      62.243  43.511  50.672  1.00  0.00           C0.      0
ATOM   2892  O   PRO A 187      62.164  44.572  50.039  1.00  0.00           O0.      0
ATOM   2893  N   PRO A 188      63.424  42.899  50.928  1.00  0.00           N0.      0
ATOM   2894  CD  PRO A 188      63.750  42.162  52.089  1.00  0.00           C0.      0
ATOM   2895  HD2 PRO A 188      63.631  41.102  51.864  1.00  0.00           H0.      0
ATOM   2896  HD3 PRO A 188      63.125  42.424  52.943  1.00  0.00           H0.      0
ATOM   2897  CG  PRO A 188      65.181  42.458  52.432  1.00  0.00           C0.      0
ATOM   2898  HG2 PRO A 188      65.558  41.709  53.128  1.00  0.00           H0.      0
ATOM   2899  HG3 PRO A 188      65.159  43.435  52.916  1.00  0.00           H0.      0
ATOM   2900  CB  PRO A 188      65.775  42.563  51.093  1.00  0.00           C0.      0
ATOM   2901  HB2 PRO A 188      65.954  41.596  50.622  1.00  0.00           H0.      0
ATOM   2902  HB3 PRO A 188      66.792  42.948  51.161  1.00  0.00           H0.      0
ATOM   2903  CA  PRO A 188      64.682  43.236  50.222  1.00  0.00           C0.      0
ATOM   2904  HA  PRO A 188      64.847  44.314  50.247  1.00  0.00           H0.      0
ATOM   2905  C   PRO A 188      64.640  42.855  48.783  1.00  0.00           C0.      0
ATOM   2906  O   PRO A 188      63.637  42.150  48.380  1.00  0.00           O0.      0
ATOM   2907  N   GLY A 189      65.550  43.304  47.986  1.00  0.00           N0.      0
ATOM   2908  H   GLY A 189      66.290  43.803  48.459  1.00  0.00           H0.      0
ATOM   2909  CA  GLY A 189      65.673  42.935  46.567  1.00  0.00           C0.      0
ATOM   2910  HA2 GLY A 189      66.623  43.378  46.267  1.00  0.00           H0.      0
ATOM   2911  HA3 GLY A 189      65.854  41.863  46.484  1.00  0.00           H0.      0
ATOM   2912  C   GLY A 189      64.604  43.458  45.549  1.00  0.00           C0.      0
ATOM   2913  O   GLY A 189      63.505  43.841  45.970  1.00  0.00           O0.      0
ATOM   2914  N   LYS A 190      64.995  43.512  44.231  1.00  0.00           N0.      0
ATOM   2915  H   LYS A 190      65.831  42.995  44.000  1.00  0.00           H0.      0
ATOM   2916  CA  LYS A 190      64.389  44.403  43.209  1.00  0.00           C0.      0
ATOM   2917  HA  LYS A 190      64.439  45.422  43.592  1.00  0.00           H0.      0
ATOM   2918  CB  LYS A 190      65.277  44.409  41.949  1.00  0.00           C0.      0
ATOM   2919  HB2 LYS A 190      66.318  44.566  42.231  1.00  0.00           H0.      0
ATOM   2920  HB3 LYS A 190      65.272  43.499  41.348  1.00  0.00           H0.      0
ATOM   2921  CG  LYS A 190      64.860  45.568  40.980  1.00  0.00           C0.      0
ATOM   2922  HG2 LYS A 190      65.281  45.227  40.034  1.00  0.00           H0.      0
ATOM   2923  HG3 LYS A 190      63.804  45.780  40.811  1.00  0.00           H0.      0
ATOM   2924  CD  LYS A 190      65.457  46.917  41.430  1.00  0.00           C0.      0
ATOM   2925  HD2 LYS A 190      65.046  47.108  42.421  1.00  0.00           H0.      0
ATOM   2926  HD3 LYS A 190      66.529  46.758  41.543  1.00  0.00           H0.      0
ATOM   2927  CE  LYS A 190      65.305  48.008  40.318  1.00  0.00           C0.      0
ATOM   2928  HE2 LYS A 190      65.516  47.695  39.296  1.00  0.00           H0.      0
ATOM   2929  HE3 LYS A 190      64.262  48.273  40.490  1.00  0.00           H0.      0
ATOM   2930  NZ  LYS A 190      66.184  49.147  40.522  1.00  0.00           N0.      0
ATOM   2931  HZ1 LYS A 190      65.943  49.699  41.333  1.00  0.00           H0.      0
ATOM   2932  HZ2 LYS A 190      67.152  48.907  40.680  1.00  0.00           H0.      0
ATOM   2933  HZ3 LYS A 190      66.202  49.668  39.658  1.00  0.00           H0.      0
ATOM   2934  C   LYS A 190      62.916  44.077  42.820  1.00  0.00           C0.      0
ATOM   2935  O   LYS A 190      62.649  43.065  42.144  1.00  0.00           O0.      0
ATOM   2936  N   ASN A 191      62.037  44.949  43.243  1.00  0.00           N0.      0
ATOM   2937  H   ASN A 191      62.290  45.760  43.788  1.00  0.00           H0.      0
ATOM   2938  CA  ASN A 191      60.600  44.763  43.134  1.00  0.00           C0.      0
ATOM   2939  HA  ASN A 191      60.295  43.795  43.532  1.00  0.00           H0.      0
ATOM   2940  CB  ASN A 191      59.915  45.859  43.985  1.00  0.00           C0.      0
ATOM   2941  HB2 ASN A 191      60.018  45.634  45.046  1.00  0.00           H0.      0
ATOM   2942  HB3 ASN A 191      60.236  46.852  43.672  1.00  0.00           H0.      0
ATOM   2943  CG  ASN A 191      58.413  45.862  43.913  1.00  0.00           C0.      0
ATOM   2944  OD1 ASN A 191      57.725  45.129  43.143  1.00  0.00           O0.      0
ATOM   2945  ND2 ASN A 191      57.741  46.708  44.700  1.00  0.00           N0.      0
ATOM   2946 HD21 ASN A 191      56.743  46.854  44.649  1.00  0.00           H0.      0
ATOM   2947 HD22 ASN A 191      58.279  47.398  45.204  1.00  0.00           H0.      0
ATOM   2948  C   ASN A 191      60.174  44.940  41.650  1.00  0.00           C0.      0
ATOM   2949  O   ASN A 191      60.121  46.008  41.095  1.00  0.00           O0.      0
ATOM   2950  N   ILE A 192      59.805  43.799  40.975  1.00  0.00           N0.      0
ATOM   2951  H   ILE A 192      59.661  42.988  41.558  1.00  0.00           H0.      0
ATOM   2952  CA  ILE A 192      59.392  43.587  39.503  1.00  0.00           C0.      0
ATOM   2953  HA  ILE A 192      60.199  44.057  38.941  1.00  0.00           H0.      0
ATOM   2954  CB  ILE A 192      59.332  42.077  39.230  1.00  0.00           C0.      0
ATOM   2955  HB  ILE A 192      59.065  41.956  38.180  1.00  0.00           H0.      0
ATOM   2956  CG2 ILE A 192      60.675  41.372  39.394  1.00  0.00           C0.      0
ATOM   2957 HG21 ILE A 192      61.135  41.595  40.357  1.00  0.00           H0.      0
ATOM   2958 HG22 ILE A 192      60.571  40.324  39.110  1.00  0.00           H0.      0
ATOM   2959 HG23 ILE A 192      61.374  41.839  38.700  1.00  0.00           H0.      0
ATOM   2960  CG1 ILE A 192      58.242  41.382  40.043  1.00  0.00           C0.      0
ATOM   2961 HG12 ILE A 192      58.669  41.394  41.046  1.00  0.00           H0.      0
ATOM   2962 HG13 ILE A 192      57.295  41.919  40.108  1.00  0.00           H0.      0
ATOM   2963  CD1 ILE A 192      58.020  39.935  39.572  1.00  0.00           C0.      0
ATOM   2964 HD11 ILE A 192      58.615  39.190  40.101  1.00  0.00           H0.      0
ATOM   2965 HD12 ILE A 192      56.946  39.774  39.663  1.00  0.00           H0.      0
ATOM   2966 HD13 ILE A 192      58.312  39.946  38.522  1.00  0.00           H0.      0
ATOM   2967  C   ILE A 192      58.157  44.385  39.072  1.00  0.00           C0.      0
ATOM   2968  O   ILE A 192      57.955  44.560  37.861  1.00  0.00           O0.      0
ATOM   2969  N   TYR A 193      57.407  44.819  40.045  1.00  0.00           N0.      0
ATOM   2970  H   TYR A 193      57.552  44.510  40.996  1.00  0.00           H0.      0
ATOM   2971  CA  TYR A 193      56.239  45.589  39.729  1.00  0.00           C0.      0
ATOM   2972  HA  TYR A 193      55.784  45.178  38.827  1.00  0.00           H0.      0
ATOM   2973  CB  TYR A 193      55.212  45.328  40.846  1.00  0.00           C0.      0
ATOM   2974  HB2 TYR A 193      55.432  44.511  41.533  1.00  0.00           H0.      0
ATOM   2975  HB3 TYR A 193      55.168  46.257  41.415  1.00  0.00           H0.      0
ATOM   2976  CG  TYR A 193      53.765  45.072  40.467  1.00  0.00           C0.      0
ATOM   2977  CD1 TYR A 193      53.313  45.566  39.225  1.00  0.00           C0.      0
ATOM   2978  HD1 TYR A 193      53.884  46.133  38.505  1.00  0.00           H0.      0
ATOM   2979  CE1 TYR A 193      51.949  45.294  38.849  1.00  0.00           C0.      0
ATOM   2980  HE1 TYR A 193      51.509  45.525  37.890  1.00  0.00           H0.      0
ATOM   2981  CZ  TYR A 193      51.120  44.536  39.720  1.00  0.00           C0.      0
ATOM   2982  OH  TYR A 193      49.923  44.230  39.264  1.00  0.00           O0.      0
ATOM   2983  HH  TYR A 193      49.384  43.846  39.959  1.00  0.00           H0.      0
ATOM   2984  CE2 TYR A 193      51.628  44.040  40.972  1.00  0.00           C0.      0
ATOM   2985  HE2 TYR A 193      50.935  43.506  41.605  1.00  0.00           H0.      0
ATOM   2986  CD2 TYR A 193      52.913  44.375  41.410  1.00  0.00           C0.      0
ATOM   2987  HD2 TYR A 193      53.193  43.894  42.335  1.00  0.00           H0.      0
ATOM   2988  C   TYR A 193      56.586  47.067  39.591  1.00  0.00           C0.      0
ATOM   2989  O   TYR A 193      55.833  47.782  39.003  1.00  0.00           O0.      0
ATOM   2990  N   TYR A 194      57.639  47.555  40.283  1.00  0.00           N0.      0
ATOM   2991  H   TYR A 194      58.234  46.889  40.754  1.00  0.00           H0.      0
ATOM   2992  CA  TYR A 194      58.076  48.867  40.460  1.00  0.00           C0.      0
ATOM   2993  HA  TYR A 194      57.751  49.462  39.607  1.00  0.00           H0.      0
ATOM   2994  CB  TYR A 194      57.504  49.663  41.722  1.00  0.00           C0.      0
ATOM   2995  HB2 TYR A 194      57.801  49.077  42.592  1.00  0.00           H0.      0
ATOM   2996  HB3 TYR A 194      57.999  50.632  41.672  1.00  0.00           H0.      0
ATOM   2997  CG  TYR A 194      56.006  49.950  41.694  1.00  0.00           C0.      0
ATOM   2998  CD1 TYR A 194      55.158  49.007  42.381  1.00  0.00           C0.      0
ATOM   2999  HD1 TYR A 194      55.748  48.313  42.961  1.00  0.00           H0.      0
ATOM   3000  CE1 TYR A 194      53.750  49.052  42.374  1.00  0.00           C0.      0
ATOM   3001  HE1 TYR A 194      53.152  48.342  42.926  1.00  0.00           H0.      0
ATOM   3002  CZ  TYR A 194      53.161  50.024  41.601  1.00  0.00           C0.      0
ATOM   3003  OH  TYR A 194      51.816  50.058  41.552  1.00  0.00           O0.      0
ATOM   3004  HH  TYR A 194      51.309  49.537  42.179  1.00  0.00           H0.      0
ATOM   3005  CE2 TYR A 194      53.974  50.999  40.972  1.00  0.00           C0.      0
ATOM   3006  HE2 TYR A 194      53.549  51.855  40.469  1.00  0.00           H0.      0
ATOM   3007  CD2 TYR A 194      55.352  50.948  41.038  1.00  0.00           C0.      0
ATOM   3008  HD2 TYR A 194      55.965  51.712  40.583  1.00  0.00           H0.      0
ATOM   3009  C   TYR A 194      59.623  48.896  40.397  1.00  0.00           C0.      0
ATOM   3010  O   TYR A 194      60.298  48.865  41.444  1.00  0.00           O0.      0
ATOM   3011  N   LYS A 195      60.095  48.719  39.187  1.00  0.00           N0.      0
ATOM   3012  H   LYS A 195      59.522  48.930  38.383  1.00  0.00           H0.      0
ATOM   3013  CA  LYS A 195      61.552  48.533  38.840  1.00  0.00           C0.      0
ATOM   3014  HA  LYS A 195      61.871  47.790  39.571  1.00  0.00           H0.      0
ATOM   3015  CB  LYS A 195      61.642  47.886  37.388  1.00  0.00           C0.      0
ATOM   3016  HB2 LYS A 195      61.373  48.568  36.581  1.00  0.00           H0.      0
ATOM   3017  HB3 LYS A 195      62.676  47.613  37.176  1.00  0.00           H0.      0
ATOM   3018  CG  LYS A 195      60.937  46.516  37.198  1.00  0.00           C0.      0
ATOM   3019  HG2 LYS A 195      61.441  45.922  37.960  1.00  0.00           H0.      0
ATOM   3020  HG3 LYS A 195      59.869  46.629  37.380  1.00  0.00           H0.      0
ATOM   3021  CD  LYS A 195      61.030  45.938  35.768  1.00  0.00           C0.      0
ATOM   3022  HD2 LYS A 195      60.552  46.666  35.112  1.00  0.00           H0.      0
ATOM   3023  HD3 LYS A 195      62.093  45.790  35.576  1.00  0.00           H0.      0
ATOM   3024  CE  LYS A 195      60.255  44.589  35.735  1.00  0.00           C0.      0
ATOM   3025  HE2 LYS A 195      60.489  44.009  36.628  1.00  0.00           H0.      0
ATOM   3026  HE3 LYS A 195      59.178  44.734  35.809  1.00  0.00           H0.      0
ATOM   3027  NZ  LYS A 195      60.453  43.832  34.468  1.00  0.00           N0.      0
ATOM   3028  HZ1 LYS A 195      60.296  44.440  33.677  1.00  0.00           H0.      0
ATOM   3029  HZ2 LYS A 195      61.437  43.609  34.410  1.00  0.00           H0.      0
ATOM   3030  HZ3 LYS A 195      59.931  42.968  34.450  1.00  0.00           H0.      0
ATOM   3031  C   LYS A 195      62.445  49.766  38.920  1.00  0.00           C0.      0
ATOM   3032  O   LYS A 195      63.543  49.791  38.309  1.00  0.00           O0.      0
ATOM   3033  N   SER A 196      62.066  50.858  39.622  1.00  0.00           N0.      0
ATOM   3034  H   SER A 196      61.190  50.743  40.112  1.00  0.00           H0.      0
ATOM   3035  CA  SER A 196      62.850  52.087  39.721  1.00  0.00           C0.      0
ATOM   3036  HA  SER A 196      62.931  52.604  38.765  1.00  0.00           H0.      0
ATOM   3037  CB  SER A 196      62.210  53.166  40.535  1.00  0.00           C0.      0
ATOM   3038  HB2 SER A 196      61.289  53.488  40.049  1.00  0.00           H0.      0
ATOM   3039  HB3 SER A 196      62.043  52.746  41.526  1.00  0.00           H0.      0
ATOM   3040  OG  SER A 196      63.000  54.393  40.705  1.00  0.00           O0.      0
ATOM   3041  HG  SER A 196      63.320  54.705  39.856  1.00  0.00           H0.      0
ATOM   3042  C   SER A 196      64.285  51.945  40.277  1.00  0.00           C0.      0
ATOM   3043  O   SER A 196      64.512  51.288  41.283  1.00  0.00           O0.      0
ATOM   3044  N   ASP A 197      65.338  52.516  39.720  1.00  0.00           N0.      0
ATOM   3045  H   ASP A 197      65.054  53.116  38.958  1.00  0.00           H0.      0
ATOM   3046  CA  ASP A 197      66.707  52.698  40.312  1.00  0.00           C0.      0
ATOM   3047  HA  ASP A 197      67.028  51.787  40.818  1.00  0.00           H0.      0
ATOM   3048  CB  ASP A 197      67.678  52.739  39.102  1.00  0.00           C0.      0
ATOM   3049  HB2 ASP A 197      67.312  53.582  38.516  1.00  0.00           H0.      0
ATOM   3050  HB3 ASP A 197      68.702  53.024  39.343  1.00  0.00           H0.      0
ATOM   3051  CG  ASP A 197      67.710  51.562  38.140  1.00  0.00           C0.      0
ATOM   3052  OD1 ASP A 197      67.480  50.433  38.602  1.00  0.00           O0.      0
ATOM   3053  OD2 ASP A 197      67.954  51.784  36.919  1.00  0.00           O0.      0
ATOM   3054  C   ASP A 197      66.898  53.936  41.195  1.00  0.00           C0.      0
ATOM   3055  O   ASP A 197      67.440  53.911  42.326  1.00  0.00           O0.      0
ATOM   3056  N   LEU A 198      66.325  55.004  40.698  1.00  0.00           N0.      0
ATOM   3057  H   LEU A 198      65.950  54.997  39.760  1.00  0.00           H0.      0
ATOM   3058  CA  LEU A 198      66.397  56.266  41.432  1.00  0.00           C0.      0
ATOM   3059  HA  LEU A 198      67.435  56.485  41.685  1.00  0.00           H0.      0
ATOM   3060  CB  LEU A 198      65.883  57.384  40.484  1.00  0.00           C0.      0
ATOM   3061  HB2 LEU A 198      64.813  57.194  40.394  1.00  0.00           H0.      0
ATOM   3062  HB3 LEU A 198      66.070  58.334  40.985  1.00  0.00           H0.      0
ATOM   3063  CG  LEU A 198      66.550  57.487  39.138  1.00  0.00           C0.      0
ATOM   3064  HG  LEU A 198      66.531  56.483  38.714  1.00  0.00           H0.      0
ATOM   3065  CD1 LEU A 198      65.752  58.432  38.215  1.00  0.00           C0.      0
ATOM   3066 HD11 LEU A 198      64.860  57.954  37.810  1.00  0.00           H0.      0
ATOM   3067 HD12 LEU A 198      65.466  59.281  38.835  1.00  0.00           H0.      0
ATOM   3068 HD13 LEU A 198      66.404  58.746  37.400  1.00  0.00           H0.      0
ATOM   3069  CD2 LEU A 198      67.911  58.188  39.318  1.00  0.00           C0.      0
ATOM   3070 HD21 LEU A 198      68.462  58.264  38.381  1.00  0.00           H0.      0
ATOM   3071 HD22 LEU A 198      67.758  59.177  39.751  1.00  0.00           H0.      0
ATOM   3072 HD23 LEU A 198      68.567  57.549  39.908  1.00  0.00           H0.      0
ATOM   3073  C   LEU A 198      65.574  56.251  42.747  1.00  0.00           C0.      0
ATOM   3074  O   LEU A 198      65.731  57.100  43.618  1.00  0.00           O0.      0
ATOM   3075  N   THR A 199      64.699  55.233  42.872  1.00  0.00           N0.      0
ATOM   3076  H   THR A 199      64.596  54.483  42.203  1.00  0.00           H0.      0
ATOM   3077  CA  THR A 199      63.968  55.068  44.137  1.00  0.00           C0.      0
ATOM   3078  HA  THR A 199      63.651  56.029  44.543  1.00  0.00           H0.      0
ATOM   3079  CB  THR A 199      62.696  54.234  43.994  1.00  0.00           C0.      0
ATOM   3080  HB  THR A 199      62.930  53.264  43.556  1.00  0.00           H0.      0
ATOM   3081  CG2 THR A 199      61.915  53.940  45.302  1.00  0.00           C0.      0
ATOM   3082 HG21 THR A 199      62.432  53.256  45.976  1.00  0.00           H0.      0
ATOM   3083 HG22 THR A 199      61.702  54.856  45.853  1.00  0.00           H0.      0
ATOM   3084 HG23 THR A 199      60.982  53.438  45.047  1.00  0.00           H0.      0
ATOM   3085  OG1 THR A 199      61.767  54.877  43.176  1.00  0.00           O0.      0
ATOM   3086  HG1 THR A 199      62.166  54.699  42.321  1.00  0.00           H0.      0
ATOM   3087  C   THR A 199      64.944  54.419  45.152  1.00  0.00           C0.      0
ATOM   3088  O   THR A 199      65.434  53.347  44.829  1.00  0.00           O0.      0
ATOM   3089  N   LYS A 200      65.061  55.062  46.305  1.00  0.00           N0.      0
ATOM   3090  H   LYS A 200      64.421  55.841  46.363  1.00  0.00           H0.      0
ATOM   3091  CA  LYS A 200      65.844  54.599  47.477  1.00  0.00           C0.      0
ATOM   3092  HA  LYS A 200      66.767  54.088  47.203  1.00  0.00           H0.      0
ATOM   3093  CB  LYS A 200      66.178  55.816  48.347  1.00  0.00           C0.      0
ATOM   3094  HB2 LYS A 200      65.294  56.375  48.656  1.00  0.00           H0.      0
ATOM   3095  HB3 LYS A 200      66.643  55.521  49.288  1.00  0.00           H0.      0
ATOM   3096  CG  LYS A 200      67.204  56.848  47.740  1.00  0.00           C0.      0
ATOM   3097  HG2 LYS A 200      66.573  57.483  47.117  1.00  0.00           H0.      0
ATOM   3098  HG3 LYS A 200      67.567  57.410  48.600  1.00  0.00           H0.      0
ATOM   3099  CD  LYS A 200      68.342  56.282  46.834  1.00  0.00           C0.      0
ATOM   3100  HD2 LYS A 200      68.059  55.422  46.228  1.00  0.00           H0.      0
ATOM   3101  HD3 LYS A 200      68.663  57.155  46.267  1.00  0.00           H0.      0
ATOM   3102  CE  LYS A 200      69.486  55.845  47.811  1.00  0.00           C0.      0
ATOM   3103  HE2 LYS A 200      69.547  56.468  48.704  1.00  0.00           H0.      0
ATOM   3104  HE3 LYS A 200      69.159  54.860  48.144  1.00  0.00           H0.      0
ATOM   3105  NZ  LYS A 200      70.853  55.899  47.258  1.00  0.00           N0.      0
ATOM   3106  HZ1 LYS A 200      70.922  55.544  46.315  1.00  0.00           H0.      0
ATOM   3107  HZ2 LYS A 200      71.233  56.830  47.165  1.00  0.00           H0.      0
ATOM   3108  HZ3 LYS A 200      71.462  55.233  47.713  1.00  0.00           H0.      0
ATOM   3109  C   LYS A 200      65.043  53.579  48.349  1.00  0.00           C0.      0
ATOM   3110  O   LYS A 200      63.947  53.161  47.990  1.00  0.00           O0.      0
ATOM   3111  N   ASP A 201      65.629  53.117  49.436  1.00  0.00           N0.      0
ATOM   3112  H   ASP A 201      66.464  53.611  49.716  1.00  0.00           H0.      0
ATOM   3113  CA  ASP A 201      64.955  52.142  50.438  1.00  0.00           C0.      0
ATOM   3114  HA  ASP A 201      64.752  51.266  49.821  1.00  0.00           H0.      0
ATOM   3115  CB  ASP A 201      65.932  51.803  51.564  1.00  0.00           C0.      0
ATOM   3116  HB2 ASP A 201      66.437  52.753  51.739  1.00  0.00           H0.      0
ATOM   3117  HB3 ASP A 201      65.425  51.452  52.463  1.00  0.00           H0.      0
ATOM   3118  CG  ASP A 201      67.074  50.866  51.257  1.00  0.00           C0.      0
ATOM   3119  OD1 ASP A 201      67.215  50.512  50.062  1.00  0.00           O0.      0
ATOM   3120  OD2 ASP A 201      67.842  50.500  52.162  1.00  0.00           O0.      0
ATOM   3121  C   ASP A 201      63.603  52.706  50.915  1.00  0.00           C0.      0
ATOM   3122  O   ASP A 201      63.489  53.915  51.244  1.00  0.00           O0.      0
ATOM   3123  N   ILE A 202      62.472  51.973  50.869  1.00  0.00           N0.      0
ATOM   3124  H   ILE A 202      62.456  51.061  50.435  1.00  0.00           H0.      0
ATOM   3125  CA  ILE A 202      61.151  52.373  51.327  1.00  0.00           C0.      0
ATOM   3126  HA  ILE A 202      61.010  53.440  51.158  1.00  0.00           H0.      0
ATOM   3127  CB  ILE A 202      60.121  51.668  50.482  1.00  0.00           C0.      0
ATOM   3128  HB  ILE A 202      60.387  50.614  50.560  1.00  0.00           H0.      0
ATOM   3129  CG2 ILE A 202      58.708  52.075  50.915  1.00  0.00           C0.      0
ATOM   3130 HG21 ILE A 202      58.003  51.457  50.358  1.00  0.00           H0.      0
ATOM   3131 HG22 ILE A 202      58.558  52.132  51.993  1.00  0.00           H0.      0
ATOM   3132 HG23 ILE A 202      58.428  53.043  50.497  1.00  0.00           H0.      0
ATOM   3133  CG1 ILE A 202      60.222  51.927  48.937  1.00  0.00           C0.      0
ATOM   3134 HG12 ILE A 202      59.559  52.769  48.740  1.00  0.00           H0.      0
ATOM   3135 HG13 ILE A 202      61.200  52.250  48.579  1.00  0.00           H0.      0
ATOM   3136  CD1 ILE A 202      59.923  50.630  48.158  1.00  0.00           C0.      0
ATOM   3137 HD11 ILE A 202      60.524  49.756  48.408  1.00  0.00           H0.      0
ATOM   3138 HD12 ILE A 202      58.869  50.354  48.196  1.00  0.00           H0.      0
ATOM   3139 HD13 ILE A 202      60.228  50.814  47.128  1.00  0.00           H0.      0
ATOM   3140  C   ILE A 202      60.974  52.135  52.817  1.00  0.00           C0.      0
ATOM   3141  O   ILE A 202      61.302  51.056  53.242  1.00  0.00           O0.      0
ATOM   3142  N   THR A 203      60.640  53.143  53.661  1.00  0.00           N0.      0
ATOM   3143  H   THR A 203      60.358  54.015  53.237  1.00  0.00           H0.      0
ATOM   3144  CA  THR A 203      60.433  53.011  55.141  1.00  0.00           C0.      0
ATOM   3145  HA  THR A 203      61.067  52.182  55.457  1.00  0.00           H0.      0
ATOM   3146  CB  THR A 203      60.849  54.266  55.921  1.00  0.00           C0.      0
ATOM   3147  HB  THR A 203      60.335  55.167  55.584  1.00  0.00           H0.      0
ATOM   3148  CG2 THR A 203      60.525  54.235  57.470  1.00  0.00           C0.      0
ATOM   3149 HG21 THR A 203      60.877  55.168  57.911  1.00  0.00           H0.      0
ATOM   3150 HG22 THR A 203      59.480  54.062  57.728  1.00  0.00           H0.      0
ATOM   3151 HG23 THR A 203      60.901  53.355  57.993  1.00  0.00           H0.      0
ATOM   3152  OG1 THR A 203      62.230  54.457  55.865  1.00  0.00           O0.      0
ATOM   3153  HG1 THR A 203      62.348  54.943  55.045  1.00  0.00           H0.      0
ATOM   3154  C   THR A 203      59.030  52.588  55.567  1.00  0.00           C0.      0
ATOM   3155  O   THR A 203      58.059  53.274  55.333  1.00  0.00           O0.      0
ATOM   3156  N   THR A 204      58.932  51.454  56.300  1.00  0.00           N0.      0
ATOM   3157  H   THR A 204      59.832  51.137  56.634  1.00  0.00           H0.      0
ATOM   3158  CA  THR A 204      57.708  50.900  56.849  1.00  0.00           C0.      0
ATOM   3159  HA  THR A 204      56.915  51.132  56.137  1.00  0.00           H0.      0
ATOM   3160  CB  THR A 204      57.813  49.327  56.910  1.00  0.00           C0.      0
ATOM   3161  HB  THR A 204      58.673  49.024  57.508  1.00  0.00           H0.      0
ATOM   3162  CG2 THR A 204      56.560  48.679  57.488  1.00  0.00           C0.      0
ATOM   3163 HG21 THR A 204      56.477  49.010  58.523  1.00  0.00           H0.      0
ATOM   3164 HG22 THR A 204      55.838  48.928  56.710  1.00  0.00           H0.      0
ATOM   3165 HG23 THR A 204      56.585  47.590  57.493  1.00  0.00           H0.      0
ATOM   3166  OG1 THR A 204      57.991  48.869  55.597  1.00  0.00           O0.      0
ATOM   3167  HG1 THR A 204      58.901  49.118  55.419  1.00  0.00           H0.      0
ATOM   3168  C   THR A 204      57.337  51.430  58.203  1.00  0.00           C0.      0
ATOM   3169  O   THR A 204      58.158  51.288  59.093  1.00  0.00           O0.      0
ATOM   3170  N   SER A 205      56.105  51.876  58.352  1.00  0.00           N0.      0
ATOM   3171  H   SER A 205      55.569  51.981  57.502  1.00  0.00           H0.      0
ATOM   3172  CA  SER A 205      55.434  52.050  59.689  1.00  0.00           C0.      0
ATOM   3173  HA  SER A 205      56.092  51.585  60.423  1.00  0.00           H0.      0
ATOM   3174  CB  SER A 205      55.459  53.547  60.022  1.00  0.00           C0.      0
ATOM   3175  HB2 SER A 205      55.026  53.673  61.015  1.00  0.00           H0.      0
ATOM   3176  HB3 SER A 205      56.468  53.961  60.013  1.00  0.00           H0.      0
ATOM   3177  OG  SER A 205      54.632  54.143  59.135  1.00  0.00           O0.      0
ATOM   3178  HG  SER A 205      55.227  54.191  58.383  1.00  0.00           H0.      0
ATOM   3179  C   SER A 205      54.019  51.462  59.751  1.00  0.00           C0.      0
ATOM   3180  O   SER A 205      53.252  51.357  58.789  1.00  0.00           O0.      0
ATOM   3181  N   VAL A 206      53.577  51.101  60.953  1.00  0.00           N0.      0
ATOM   3182  H   VAL A 206      54.123  51.429  61.736  1.00  0.00           H0.      0
ATOM   3183  CA  VAL A 206      52.508  50.180  61.185  1.00  0.00           C0.      0
ATOM   3184  HA  VAL A 206      51.804  50.153  60.353  1.00  0.00           H0.      0
ATOM   3185  CB  VAL A 206      52.963  48.767  61.505  1.00  0.00           C0.      0
ATOM   3186  HB  VAL A 206      53.736  48.721  62.272  1.00  0.00           H0.      0
ATOM   3187  CG1 VAL A 206      51.899  47.713  61.890  1.00  0.00           C0.      0
ATOM   3188 HG11 VAL A 206      52.275  46.705  61.721  1.00  0.00           H0.      0
ATOM   3189 HG12 VAL A 206      51.696  47.812  62.956  1.00  0.00           H0.      0
ATOM   3190 HG13 VAL A 206      51.103  47.782  61.148  1.00  0.00           H0.      0
ATOM   3191  CG2 VAL A 206      53.603  48.247  60.248  1.00  0.00           C0.      0
ATOM   3192 HG21 VAL A 206      52.942  48.097  59.394  1.00  0.00           H0.      0
ATOM   3193 HG22 VAL A 206      54.401  48.946  59.998  1.00  0.00           H0.      0
ATOM   3194 HG23 VAL A 206      54.093  47.281  60.373  1.00  0.00           H0.      0
ATOM   3195  C   VAL A 206      51.642  50.711  62.336  1.00  0.00           C0.      0
ATOM   3196  O   VAL A 206      52.169  51.352  63.243  1.00  0.00           O0.      0
ATOM   3197  N   LEU A 207      50.319  50.593  62.292  1.00  0.00           N0.      0
ATOM   3198  H   LEU A 207      49.882  50.247  61.450  1.00  0.00           H0.      0
ATOM   3199  CA  LEU A 207      49.365  50.924  63.383  1.00  0.00           C0.      0
ATOM   3200  HA  LEU A 207      49.867  51.289  64.279  1.00  0.00           H0.      0
ATOM   3201  CB  LEU A 207      48.487  52.096  62.832  1.00  0.00           C0.      0
ATOM   3202  HB2 LEU A 207      49.058  52.820  62.252  1.00  0.00           H0.      0
ATOM   3203  HB3 LEU A 207      47.821  51.651  62.093  1.00  0.00           H0.      0
ATOM   3204  CG  LEU A 207      47.696  52.914  63.882  1.00  0.00           C0.      0
ATOM   3205  HG  LEU A 207      47.679  52.328  64.801  1.00  0.00           H0.      0
ATOM   3206  CD1 LEU A 207      48.343  54.291  64.227  1.00  0.00           C0.      0
ATOM   3207 HD11 LEU A 207      49.171  54.022  64.882  1.00  0.00           H0.      0
ATOM   3208 HD12 LEU A 207      48.650  54.785  63.306  1.00  0.00           H0.      0
ATOM   3209 HD13 LEU A 207      47.573  54.937  64.649  1.00  0.00           H0.      0
ATOM   3210  CD2 LEU A 207      46.289  53.076  63.362  1.00  0.00           C0.      0
ATOM   3211 HD21 LEU A 207      45.792  53.742  64.067  1.00  0.00           H0.      0
ATOM   3212 HD22 LEU A 207      46.452  53.592  62.416  1.00  0.00           H0.      0
ATOM   3213 HD23 LEU A 207      45.717  52.149  63.320  1.00  0.00           H0.      0
ATOM   3214  C   LEU A 207      48.510  49.697  63.768  1.00  0.00           C0.      0
ATOM   3215  O   LEU A 207      47.772  49.025  63.018  1.00  0.00           O0.      0
ATOM   3216  N   THR A 208      48.368  49.564  65.050  1.00  0.00           N0.      0
ATOM   3217  H   THR A 208      48.829  50.163  65.721  1.00  0.00           H0.      0
ATOM   3218  CA  THR A 208      47.404  48.671  65.607  1.00  0.00           C0.      0
ATOM   3219  HA  THR A 208      46.950  47.944  64.933  1.00  0.00           H0.      0
ATOM   3220  CB  THR A 208      48.132  47.778  66.663  1.00  0.00           C0.      0
ATOM   3221  HB  THR A 208      47.401  47.213  67.241  1.00  0.00           H0.      0
ATOM   3222  CG2 THR A 208      49.121  46.838  65.989  1.00  0.00           C0.      0
ATOM   3223 HG21 THR A 208      49.739  47.326  65.235  1.00  0.00           H0.      0
ATOM   3224 HG22 THR A 208      49.803  46.388  66.710  1.00  0.00           H0.      0
ATOM   3225 HG23 THR A 208      48.535  46.055  65.507  1.00  0.00           H0.      0
ATOM   3226  OG1 THR A 208      48.838  48.467  67.661  1.00  0.00           O0.      0
ATOM   3227  HG1 THR A 208      48.291  49.182  67.994  1.00  0.00           H0.      0
ATOM   3228  C   THR A 208      46.272  49.438  66.345  1.00  0.00           C0.      0
ATOM   3229  O   THR A 208      46.504  50.377  67.121  1.00  0.00           O0.      0
ATOM   3230  N   VAL A 209      45.038  48.903  66.151  1.00  0.00           N0.      0
ATOM   3231  H   VAL A 209      45.035  48.060  65.594  1.00  0.00           H0.      0
ATOM   3232  CA  VAL A 209      43.788  49.446  66.790  1.00  0.00           C0.      0
ATOM   3233  HA  VAL A 209      44.024  50.092  67.635  1.00  0.00           H0.      0
ATOM   3234  CB  VAL A 209      42.826  50.079  65.835  1.00  0.00           C0.      0
ATOM   3235  HB  VAL A 209      42.745  49.409  64.979  1.00  0.00           H0.      0
ATOM   3236  CG1 VAL A 209      41.407  50.349  66.385  1.00  0.00           C0.      0
ATOM   3237 HG11 VAL A 209      41.501  50.786  67.379  1.00  0.00           H0.      0
ATOM   3238 HG12 VAL A 209      40.718  50.828  65.689  1.00  0.00           H0.      0
ATOM   3239 HG13 VAL A 209      40.969  49.359  66.518  1.00  0.00           H0.      0
ATOM   3240  CG2 VAL A 209      43.301  51.335  65.223  1.00  0.00           C0.      0
ATOM   3241 HG21 VAL A 209      42.530  51.770  64.587  1.00  0.00           H0.      0
ATOM   3242 HG22 VAL A 209      43.501  52.047  66.024  1.00  0.00           H0.      0
ATOM   3243 HG23 VAL A 209      44.194  51.097  64.645  1.00  0.00           H0.      0
ATOM   3244  C   VAL A 209      43.182  48.189  67.410  1.00  0.00           C0.      0
ATOM   3245  O   VAL A 209      43.013  47.144  66.699  1.00  0.00           O0.      0
ATOM   3246  N   ASN A 210      42.791  48.273  68.685  1.00  0.00           N0.      0
ATOM   3247  H   ASN A 210      43.082  49.064  69.242  1.00  0.00           H0.      0
ATOM   3248  CA  ASN A 210      42.171  47.175  69.401  1.00  0.00           C0.      0
ATOM   3249  HA  ASN A 210      42.137  47.426  70.461  1.00  0.00           H0.      0
ATOM   3250  CB  ASN A 210      40.706  47.085  68.954  1.00  0.00           C0.      0
ATOM   3251  HB2 ASN A 210      40.632  46.981  67.871  1.00  0.00           H0.      0
ATOM   3252  HB3 ASN A 210      40.122  46.335  69.487  1.00  0.00           H0.      0
ATOM   3253  CG  ASN A 210      40.023  48.385  69.221  1.00  0.00           C0.      0
ATOM   3254  OD1 ASN A 210      40.541  49.235  69.953  1.00  0.00           O0.      0
ATOM   3255  ND2 ASN A 210      39.123  48.780  68.415  1.00  0.00           N0.      0
ATOM   3256 HD21 ASN A 210      38.845  49.751  68.432  1.00  0.00           H0.      0
ATOM   3257 HD22 ASN A 210      38.885  48.183  67.636  1.00  0.00           H0.      0
ATOM   3258  C   ASN A 210      43.110  45.918  69.297  1.00  0.00           C0.      0
ATOM   3259  O   ASN A 210      42.647  44.872  68.963  1.00  0.00           O0.      0
ATOM   3260  N   ASN A 211      44.393  46.144  69.549  1.00  0.00           N0.      0
ATOM   3261  H   ASN A 211      44.686  47.101  69.686  1.00  0.00           H0.      0
ATOM   3262  CA  ASN A 211      45.429  45.153  69.587  1.00  0.00           C0.      0
ATOM   3263  HA  ASN A 211      46.380  45.658  69.761  1.00  0.00           H0.      0
ATOM   3264  CB  ASN A 211      45.274  44.174  70.790  1.00  0.00           C0.      0
ATOM   3265  HB2 ASN A 211      44.331  43.638  70.679  1.00  0.00           H0.      0
ATOM   3266  HB3 ASN A 211      46.147  43.530  70.891  1.00  0.00           H0.      0
ATOM   3267  CG  ASN A 211      45.193  44.937  72.167  1.00  0.00           C0.      0
ATOM   3268  OD1 ASN A 211      44.183  45.608  72.517  1.00  0.00           O0.      0
ATOM   3269  ND2 ASN A 211      46.284  44.932  72.899  1.00  0.00           N0.      0
ATOM   3270 HD21 ASN A 211      46.242  45.049  73.901  1.00  0.00           H0.      0
ATOM   3271 HD22 ASN A 211      46.956  44.248  72.580  1.00  0.00           H0.      0
ATOM   3272  C   ASN A 211      45.701  44.364  68.268  1.00  0.00           C0.      0
ATOM   3273  O   ASN A 211      46.687  43.658  68.193  1.00  0.00           O0.      0
ATOM   3274  N   LYS A 212      44.911  44.397  67.182  1.00  0.00           N0.      0
ATOM   3275  H   LYS A 212      44.009  44.774  67.435  1.00  0.00           H0.      0
ATOM   3276  CA  LYS A 212      45.051  43.711  65.860  1.00  0.00           C0.      0
ATOM   3277  HA  LYS A 212      45.788  42.909  65.850  1.00  0.00           H0.      0
ATOM   3278  CB  LYS A 212      43.698  43.161  65.374  1.00  0.00           C0.      0
ATOM   3279  HB2 LYS A 212      43.363  42.384  66.061  1.00  0.00           H0.      0
ATOM   3280  HB3 LYS A 212      42.941  43.942  65.306  1.00  0.00           H0.      0
ATOM   3281  CG  LYS A 212      43.794  42.442  64.038  1.00  0.00           C0.      0
ATOM   3282  HG2 LYS A 212      44.135  43.161  63.293  1.00  0.00           H0.      0
ATOM   3283  HG3 LYS A 212      44.465  41.584  64.051  1.00  0.00           H0.      0
ATOM   3284  CD  LYS A 212      42.447  41.937  63.512  1.00  0.00           C0.      0
ATOM   3285  HD2 LYS A 212      41.826  41.423  64.245  1.00  0.00           H0.      0
ATOM   3286  HD3 LYS A 212      41.795  42.790  63.322  1.00  0.00           H0.      0
ATOM   3287  CE  LYS A 212      42.485  41.078  62.209  1.00  0.00           C0.      0
ATOM   3288  HE2 LYS A 212      43.183  41.471  61.470  1.00  0.00           H0.      0
ATOM   3289  HE3 LYS A 212      42.875  40.078  62.398  1.00  0.00           H0.      0
ATOM   3290  NZ  LYS A 212      41.091  40.840  61.766  1.00  0.00           N0.      0
ATOM   3291  HZ1 LYS A 212      40.588  40.295  62.452  1.00  0.00           H0.      0
ATOM   3292  HZ2 LYS A 212      40.648  41.742  61.657  1.00  0.00           H0.      0
ATOM   3293  HZ3 LYS A 212      41.073  40.297  60.916  1.00  0.00           H0.      0
ATOM   3294  C   LYS A 212      45.589  44.778  64.884  1.00  0.00           C0.      0
ATOM   3295  O   LYS A 212      45.328  46.017  65.139  1.00  0.00           O0.      0
ATOM   3296  N   ALA A 213      46.313  44.453  63.757  1.00  0.00           N0.      0
ATOM   3297  H   ALA A 213      46.671  43.522  63.596  1.00  0.00           H0.      0
ATOM   3298  CA  ALA A 213      46.809  45.463  62.857  1.00  0.00           C0.      0
ATOM   3299  HA  ALA A 213      47.430  46.199  63.367  1.00  0.00           H0.      0
ATOM   3300  CB  ALA A 213      47.969  44.831  61.968  1.00  0.00           C0.      0
ATOM   3301  HB1 ALA A 213      48.689  44.348  62.629  1.00  0.00           H0.      0
ATOM   3302  HB2 ALA A 213      47.613  44.192  61.161  1.00  0.00           H0.      0
ATOM   3303  HB3 ALA A 213      48.419  45.628  61.375  1.00  0.00           H0.      0
ATOM   3304  C   ALA A 213      45.736  46.061  61.892  1.00  0.00           C0.      0
ATOM   3305  O   ALA A 213      44.776  45.369  61.468  1.00  0.00           O0.      0
ATOM   3306  N   HIE A 214      45.776  47.390  61.802  1.00  0.00           N0.      0
ATOM   3307  H   HIE A 214      46.614  47.833  62.149  1.00  0.00           H0.      0
ATOM   3308  CA  HIE A 214      44.745  48.258  61.218  1.00  0.00           C0.      0
ATOM   3309  HA  HIE A 214      43.893  47.663  60.890  1.00  0.00           H0.      0
ATOM   3310  CB  HIE A 214      44.405  49.265  62.330  1.00  0.00           C0.      0
ATOM   3311  HB2 HIE A 214      44.127  48.748  63.248  1.00  0.00           H0.      0
ATOM   3312  HB3 HIE A 214      45.248  49.940  62.480  1.00  0.00           H0.      0
ATOM   3313  CG  HIE A 214      43.133  50.065  61.907  1.00  0.00           C0.      0
ATOM   3314  ND1 HIE A 214      41.949  49.559  61.365  1.00  0.00           N0.      0
ATOM   3315  CE1 HIE A 214      41.120  50.587  61.166  1.00  0.00           C0.      0
ATOM   3316  HE1 HIE A 214      40.114  50.609  60.773  1.00  0.00           H0.      0
ATOM   3317  NE2 HIE A 214      41.776  51.737  61.508  1.00  0.00           N0.      0
ATOM   3318  HE2 HIE A 214      41.347  52.651  61.524  1.00  0.00           H0.      0
ATOM   3319  CD2 HIE A 214      43.049  51.434  61.860  1.00  0.00           C0.      0
ATOM   3320  HD2 HIE A 214      43.817  52.062  62.287  1.00  0.00           H0.      0
ATOM   3321  C   HIE A 214      45.193  48.957  59.955  1.00  0.00           C0.      0
ATOM   3322  O   HIE A 214      44.406  49.057  58.990  1.00  0.00           O0.      0
ATOM   3323  N   MET A 215      46.372  49.476  60.019  1.00  0.00           N0.      0
ATOM   3324  H   MET A 215      46.954  49.343  60.834  1.00  0.00           H0.      0
ATOM   3325  CA  MET A 215      46.978  50.081  58.780  1.00  0.00           C0.      0
ATOM   3326  HA  MET A 215      46.568  49.672  57.857  1.00  0.00           H0.      0
ATOM   3327  CB  MET A 215      46.577  51.566  58.806  1.00  0.00           C0.      0
ATOM   3328  HB2 MET A 215      45.493  51.632  58.903  1.00  0.00           H0.      0
ATOM   3329  HB3 MET A 215      47.020  52.054  59.674  1.00  0.00           H0.      0
ATOM   3330  CG  MET A 215      47.080  52.476  57.615  1.00  0.00           C0.      0
ATOM   3331  HG2 MET A 215      48.159  52.327  57.641  1.00  0.00           H0.      0
ATOM   3332  HG3 MET A 215      46.645  52.079  56.698  1.00  0.00           H0.      0
ATOM   3333  SD  MET A 215      46.671  54.239  57.748  1.00  0.00           S0.      0
ATOM   3334  CE  MET A 215      45.170  54.294  58.653  1.00  0.00           C0.      0
ATOM   3335  HE1 MET A 215      45.323  53.842  59.633  1.00  0.00           H0.      0
ATOM   3336  HE2 MET A 215      44.860  55.322  58.836  1.00  0.00           H0.      0
ATOM   3337  HE3 MET A 215      44.466  53.642  58.136  1.00  0.00           H0.      0
ATOM   3338  C   MET A 215      48.436  49.989  58.681  1.00  0.00           C0.      0
ATOM   3339  O   MET A 215      49.174  50.135  59.642  1.00  0.00           O0.      0
ATOM   3340  N   VAL A 216      48.874  49.869  57.412  1.00  0.00           N0.      0
ATOM   3341  H   VAL A 216      48.201  49.854  56.659  1.00  0.00           H0.      0
ATOM   3342  CA  VAL A 216      50.311  49.915  57.021  1.00  0.00           C0.      0
ATOM   3343  HA  VAL A 216      50.932  50.114  57.895  1.00  0.00           H0.      0
ATOM   3344  CB  VAL A 216      50.783  48.556  56.467  1.00  0.00           C0.      0
ATOM   3345  HB  VAL A 216      50.427  48.276  55.476  1.00  0.00           H0.      0
ATOM   3346  CG1 VAL A 216      52.263  48.625  56.255  1.00  0.00           C0.      0
ATOM   3347 HG11 VAL A 216      52.593  47.628  55.963  1.00  0.00           H0.      0
ATOM   3348 HG12 VAL A 216      52.499  49.252  55.396  1.00  0.00           H0.      0
ATOM   3349 HG13 VAL A 216      52.795  48.975  57.139  1.00  0.00           H0.      0
ATOM   3350  CG2 VAL A 216      50.468  47.426  57.536  1.00  0.00           C0.      0
ATOM   3351 HG21 VAL A 216      51.035  47.696  58.427  1.00  0.00           H0.      0
ATOM   3352 HG22 VAL A 216      49.432  47.465  57.871  1.00  0.00           H0.      0
ATOM   3353 HG23 VAL A 216      50.751  46.458  57.122  1.00  0.00           H0.      0
ATOM   3354  C   VAL A 216      50.666  51.005  56.054  1.00  0.00           C0.      0
ATOM   3355  O   VAL A 216      50.064  51.225  55.023  1.00  0.00           O0.      0
ATOM   3356  N   THR A 217      51.772  51.733  56.310  1.00  0.00           N0.      0
ATOM   3357  H   THR A 217      52.281  51.455  57.138  1.00  0.00           H0.      0
ATOM   3358  CA  THR A 217      52.178  53.013  55.632  1.00  0.00           C0.      0
ATOM   3359  HA  THR A 217      51.521  53.196  54.782  1.00  0.00           H0.      0
ATOM   3360  CB  THR A 217      52.021  54.174  56.596  1.00  0.00           C0.      0
ATOM   3361  HB  THR A 217      52.584  53.858  57.475  1.00  0.00           H0.      0
ATOM   3362  CG2 THR A 217      52.558  55.492  55.953  1.00  0.00           C0.      0
ATOM   3363 HG21 THR A 217      52.036  55.807  55.049  1.00  0.00           H0.      0
ATOM   3364 HG22 THR A 217      52.315  56.324  56.613  1.00  0.00           H0.      0
ATOM   3365 HG23 THR A 217      53.616  55.416  55.701  1.00  0.00           H0.      0
ATOM   3366  OG1 THR A 217      50.657  54.497  56.872  1.00  0.00           O0.      0
ATOM   3367  HG1 THR A 217      50.499  54.333  57.805  1.00  0.00           H0.      0
ATOM   3368  C   THR A 217      53.627  52.850  55.156  1.00  0.00           C0.      0
ATOM   3369  O   THR A 217      54.462  52.390  55.920  1.00  0.00           O0.      0
ATOM   3370  N   LEU A 218      53.855  53.141  53.884  1.00  0.00           N0.      0
ATOM   3371  H   LEU A 218      53.128  53.625  53.377  1.00  0.00           H0.      0
ATOM   3372  CA  LEU A 218      55.163  53.107  53.257  1.00  0.00           C0.      0
ATOM   3373  HA  LEU A 218      55.876  52.657  53.949  1.00  0.00           H0.      0
ATOM   3374  CB  LEU A 218      55.155  52.132  51.992  1.00  0.00           C0.      0
ATOM   3375  HB2 LEU A 218      54.382  52.533  51.337  1.00  0.00           H0.      0
ATOM   3376  HB3 LEU A 218      56.138  52.144  51.521  1.00  0.00           H0.      0
ATOM   3377  CG  LEU A 218      54.854  50.636  52.332  1.00  0.00           C0.      0
ATOM   3378  HG  LEU A 218      53.804  50.690  52.620  1.00  0.00           H0.      0
ATOM   3379  CD1 LEU A 218      54.835  49.736  51.145  1.00  0.00           C0.      0
ATOM   3380 HD11 LEU A 218      53.937  49.876  50.544  1.00  0.00           H0.      0
ATOM   3381 HD12 LEU A 218      55.684  49.940  50.493  1.00  0.00           H0.      0
ATOM   3382 HD13 LEU A 218      54.840  48.682  51.422  1.00  0.00           H0.      0
ATOM   3383  CD2 LEU A 218      55.700  50.074  53.389  1.00  0.00           C0.      0
ATOM   3384 HD21 LEU A 218      55.310  49.081  53.615  1.00  0.00           H0.      0
ATOM   3385 HD22 LEU A 218      56.740  50.009  53.071  1.00  0.00           H0.      0
ATOM   3386 HD23 LEU A 218      55.722  50.593  54.348  1.00  0.00           H0.      0
ATOM   3387  C   LEU A 218      55.647  54.486  52.951  1.00  0.00           C0.      0
ATOM   3388  O   LEU A 218      54.956  55.100  52.101  1.00  0.00           O0.      0
ATOM   3389  N   ASP A 219      56.845  54.937  53.401  1.00  0.00           N0.      0
ATOM   3390  H   ASP A 219      57.419  54.370  54.008  1.00  0.00           H0.      0
ATOM   3391  CA  ASP A 219      57.370  56.294  53.044  1.00  0.00           C0.      0
ATOM   3392  HA  ASP A 219      56.489  56.895  52.819  1.00  0.00           H0.      0
ATOM   3393  CB  ASP A 219      57.963  56.908  54.272  1.00  0.00           C0.      0
ATOM   3394  HB2 ASP A 219      58.588  56.133  54.715  1.00  0.00           H0.      0
ATOM   3395  HB3 ASP A 219      58.533  57.807  54.038  1.00  0.00           H0.      0
ATOM   3396  CG  ASP A 219      56.990  57.417  55.331  1.00  0.00           C0.      0
ATOM   3397  OD1 ASP A 219      55.870  56.901  55.479  1.00  0.00           O0.      0
ATOM   3398  OD2 ASP A 219      57.401  58.441  55.903  1.00  0.00           O0.      0
ATOM   3399  C   ASP A 219      58.447  56.188  51.856  1.00  0.00           C0.      0
ATOM   3400  O   ASP A 219      59.421  55.453  52.061  1.00  0.00           O0.      0
ATOM   3401  N   TYR A 220      58.299  56.939  50.804  1.00  0.00           N0.      0
ATOM   3402  H   TYR A 220      57.405  57.409  50.823  1.00  0.00           H0.      0
ATOM   3403  CA  TYR A 220      59.016  56.710  49.545  1.00  0.00           C0.      0
ATOM   3404  HA  TYR A 220      59.589  55.797  49.704  1.00  0.00           H0.      0
ATOM   3405  CB  TYR A 220      58.021  56.545  48.401  1.00  0.00           C0.      0
ATOM   3406  HB2 TYR A 220      57.385  57.429  48.358  1.00  0.00           H0.      0
ATOM   3407  HB3 TYR A 220      58.527  56.584  47.437  1.00  0.00           H0.      0
ATOM   3408  CG  TYR A 220      57.043  55.311  48.547  1.00  0.00           C0.      0
ATOM   3409  CD1 TYR A 220      55.727  55.533  49.044  1.00  0.00           C0.      0
ATOM   3410  HD1 TYR A 220      55.518  56.511  49.452  1.00  0.00           H0.      0
ATOM   3411  CE1 TYR A 220      54.754  54.504  49.074  1.00  0.00           C0.      0
ATOM   3412  HE1 TYR A 220      53.819  54.682  49.585  1.00  0.00           H0.      0
ATOM   3413  CZ  TYR A 220      55.038  53.232  48.535  1.00  0.00           C0.      0
ATOM   3414  OH  TYR A 220      54.198  52.222  48.632  1.00  0.00           O0.      0
ATOM   3415  HH  TYR A 220      54.571  51.389  48.336  1.00  0.00           H0.      0
ATOM   3416  CE2 TYR A 220      56.319  53.054  47.916  1.00  0.00           C0.      0
ATOM   3417  HE2 TYR A 220      56.591  52.073  47.555  1.00  0.00           H0.      0
ATOM   3418  CD2 TYR A 220      57.309  54.098  47.949  1.00  0.00           C0.      0
ATOM   3419  HD2 TYR A 220      58.224  53.987  47.386  1.00  0.00           H0.      0
ATOM   3420  C   TYR A 220      59.893  57.925  49.291  1.00  0.00           C0.      0
ATOM   3421  O   TYR A 220      59.498  59.102  49.431  1.00  0.00           O0.      0
ATOM   3422  N   THR A 221      61.178  57.716  48.831  1.00  0.00           N0.      0
ATOM   3423  H   THR A 221      61.509  56.775  48.677  1.00  0.00           H0.      0
ATOM   3424  CA  THR A 221      62.177  58.712  48.390  1.00  0.00           C0.      0
ATOM   3425  HA  THR A 221      61.729  59.688  48.576  1.00  0.00           H0.      0
ATOM   3426  CB  THR A 221      63.280  58.658  49.426  1.00  0.00           C0.      0
ATOM   3427  HB  THR A 221      63.649  57.633  49.464  1.00  0.00           H0.      0
ATOM   3428  CG2 THR A 221      64.494  59.611  49.083  1.00  0.00           C0.      0
ATOM   3429 HG21 THR A 221      64.945  59.379  48.118  1.00  0.00           H0.      0
ATOM   3430 HG22 THR A 221      64.124  60.635  49.142  1.00  0.00           H0.      0
ATOM   3431 HG23 THR A 221      65.287  59.406  49.802  1.00  0.00           H0.      0
ATOM   3432  OG1 THR A 221      62.848  59.006  50.780  1.00  0.00           O0.      0
ATOM   3433  HG1 THR A 221      62.098  58.446  50.994  1.00  0.00           H0.      0
ATOM   3434  C   THR A 221      62.699  58.432  46.964  1.00  0.00           C0.      0
ATOM   3435  O   THR A 221      63.082  57.263  46.795  1.00  0.00           O0.      0
ATOM   3436  N   VAL A 222      62.789  59.439  46.102  1.00  0.00           N0.      0
ATOM   3437  H   VAL A 222      62.512  60.369  46.384  1.00  0.00           H0.      0
ATOM   3438  CA  VAL A 222      63.149  59.188  44.709  1.00  0.00           C0.      0
ATOM   3439  HA  VAL A 222      63.694  58.253  44.576  1.00  0.00           H0.      0
ATOM   3440  CB  VAL A 222      61.860  58.914  43.840  1.00  0.00           C0.      0
ATOM   3441  HB  VAL A 222      61.325  58.023  44.168  1.00  0.00           H0.      0
ATOM   3442  CG1 VAL A 222      60.856  60.053  43.809  1.00  0.00           C0.      0
ATOM   3443 HG11 VAL A 222      60.528  60.146  44.845  1.00  0.00           H0.      0
ATOM   3444 HG12 VAL A 222      61.259  60.992  43.429  1.00  0.00           H0.      0
ATOM   3445 HG13 VAL A 222      60.043  59.773  43.138  1.00  0.00           H0.      0
ATOM   3446  CG2 VAL A 222      62.263  58.635  42.389  1.00  0.00           C0.      0
ATOM   3447 HG21 VAL A 222      62.934  57.778  42.334  1.00  0.00           H0.      0
ATOM   3448 HG22 VAL A 222      61.358  58.400  41.829  1.00  0.00           H0.      0
ATOM   3449 HG23 VAL A 222      62.713  59.523  41.945  1.00  0.00           H0.      0
ATOM   3450  C   VAL A 222      63.965  60.393  44.157  1.00  0.00           C0.      0
ATOM   3451  O   VAL A 222      63.581  61.486  44.469  1.00  0.00           O0.      0
ATOM   3452  N   GLN A 223      65.009  60.137  43.413  1.00  0.00           N0.      0
ATOM   3453  H   GLN A 223      65.242  59.162  43.287  1.00  0.00           H0.      0
ATOM   3454  CA  GLN A 223      65.820  61.134  42.861  1.00  0.00           C0.      0
ATOM   3455  HA  GLN A 223      65.813  61.968  43.563  1.00  0.00           H0.      0
ATOM   3456  CB  GLN A 223      67.191  60.560  42.696  1.00  0.00           C0.      0
ATOM   3457  HB2 GLN A 223      67.185  59.520  42.371  1.00  0.00           H0.      0
ATOM   3458  HB3 GLN A 223      67.735  61.037  41.881  1.00  0.00           H0.      0
ATOM   3459  CG  GLN A 223      68.019  60.648  44.056  1.00  0.00           C0.      0
ATOM   3460  HG2 GLN A 223      68.032  61.720  44.253  1.00  0.00           H0.      0
ATOM   3461  HG3 GLN A 223      67.509  60.225  44.921  1.00  0.00           H0.      0
ATOM   3462  CD  GLN A 223      69.505  60.255  43.964  1.00  0.00           C0.      0
ATOM   3463  OE1 GLN A 223      69.990  59.636  43.040  1.00  0.00           O0.      0
ATOM   3464  NE2 GLN A 223      70.132  60.558  45.073  1.00  0.00           N0.      0
ATOM   3465 HE21 GLN A 223      71.113  60.318  45.098  1.00  0.00           H0.      0
ATOM   3466 HE22 GLN A 223      69.713  61.105  45.811  1.00  0.00           H0.      0
ATOM   3467  C   GLN A 223      65.234  61.695  41.490  1.00  0.00           C0.      0
ATOM   3468  O   GLN A 223      64.701  60.916  40.685  1.00  0.00           O0.      0
ATOM   3469  N   VAL A 224      65.557  62.916  41.073  1.00  0.00           N0.      0
ATOM   3470  H   VAL A 224      66.268  63.340  41.652  1.00  0.00           H0.      0
ATOM   3471  CA  VAL A 224      64.975  63.582  39.787  1.00  0.00           C0.      0
ATOM   3472  HA  VAL A 224      64.543  62.812  39.147  1.00  0.00           H0.      0
ATOM   3473  CB  VAL A 224      63.774  64.461  40.148  1.00  0.00           C0.      0
ATOM   3474  HB  VAL A 224      64.301  65.323  40.556  1.00  0.00           H0.      0
ATOM   3475  CG1 VAL A 224      62.975  64.900  38.959  1.00  0.00           C0.      0
ATOM   3476 HG11 VAL A 224      62.425  64.069  38.516  1.00  0.00           H0.      0
ATOM   3477 HG12 VAL A 224      62.211  65.653  39.157  1.00  0.00           H0.      0
ATOM   3478 HG13 VAL A 224      63.605  65.370  38.204  1.00  0.00           H0.      0
ATOM   3479  CG2 VAL A 224      62.736  63.868  41.078  1.00  0.00           C0.      0
ATOM   3480 HG21 VAL A 224      62.549  62.807  40.909  1.00  0.00           H0.      0
ATOM   3481 HG22 VAL A 224      63.091  63.962  42.104  1.00  0.00           H0.      0
ATOM   3482 HG23 VAL A 224      61.767  64.358  41.174  1.00  0.00           H0.      0
ATOM   3483  C   VAL A 224      66.092  64.249  38.995  1.00  0.00           C0.      0
ATOM   3484  O   VAL A 224      66.809  64.992  39.605  1.00  0.00           O0.      0
ATOM   3485  N   PRO A 225      66.179  63.974  37.659  1.00  0.00           N0.      0
ATOM   3486  CD  PRO A 225      65.394  62.969  36.992  1.00  0.00           C0.      0
ATOM   3487  HD2 PRO A 225      64.377  63.362  36.972  1.00  0.00           H0.      0
ATOM   3488  HD3 PRO A 225      65.548  62.032  37.526  1.00  0.00           H0.      0
ATOM   3489  CG  PRO A 225      65.888  62.831  35.539  1.00  0.00           C0.      0
ATOM   3490  HG2 PRO A 225      65.342  63.520  34.895  1.00  0.00           H0.      0
ATOM   3491  HG3 PRO A 225      65.740  61.838  35.116  1.00  0.00           H0.      0
ATOM   3492  CB  PRO A 225      67.375  63.313  35.625  1.00  0.00           C0.      0
ATOM   3493  HB2 PRO A 225      67.623  63.849  34.709  1.00  0.00           H0.      0
ATOM   3494  HB3 PRO A 225      67.988  62.462  35.922  1.00  0.00           H0.      0
ATOM   3495  CA  PRO A 225      67.320  64.284  36.810  1.00  0.00           C0.      0
ATOM   3496  HA  PRO A 225      68.240  64.103  37.366  1.00  0.00           H0.      0
ATOM   3497  C   PRO A 225      67.261  65.784  36.439  1.00  0.00           C0.      0
ATOM   3498  O   PRO A 225      66.223  66.468  36.423  1.00  0.00           O0.      0
ATOM   3499  N   GLY A 226      68.442  66.358  36.376  1.00  0.00           N0.      0
ATOM   3500  H   GLY A 226      69.275  65.842  36.619  1.00  0.00           H0.      0
ATOM   3501  CA  GLY A 226      68.736  67.762  36.214  1.00  0.00           C0.      0
ATOM   3502  HA2 GLY A 226      69.781  67.901  35.936  1.00  0.00           H0.      0
ATOM   3503  HA3 GLY A 226      68.315  68.105  35.269  1.00  0.00           H0.      0
ATOM   3504  C   GLY A 226      68.299  68.764  37.251  1.00  0.00           C0.      0
ATOM   3505  O   GLY A 226      68.483  69.969  37.003  1.00  0.00           O0.      0
ATOM   3506  N   ALA A 227      67.599  68.319  38.344  1.00  0.00           N0.      0
ATOM   3507  H   ALA A 227      67.391  67.342  38.495  1.00  0.00           H0.      0
ATOM   3508  CA  ALA A 227      66.810  69.200  39.191  1.00  0.00           C0.      0
ATOM   3509  HA  ALA A 227      66.541  70.027  38.534  1.00  0.00           H0.      0
ATOM   3510  CB  ALA A 227      65.530  68.451  39.708  1.00  0.00           C0.      0
ATOM   3511  HB1 ALA A 227      64.861  68.144  38.904  1.00  0.00           H0.      0
ATOM   3512  HB2 ALA A 227      65.861  67.597  40.298  1.00  0.00           H0.      0
ATOM   3513  HB3 ALA A 227      64.933  69.200  40.228  1.00  0.00           H0.      0
ATOM   3514  C   ALA A 227      67.630  69.837  40.427  1.00  0.00           C0.      0
ATOM   3515  O   ALA A 227      67.241  70.952  40.944  1.00  0.00           O0.      0
ATOM   3516  N   GLY A 228      68.711  69.250  40.747  1.00  0.00           N0.      0
ATOM   3517  H   GLY A 228      68.932  68.551  40.052  1.00  0.00           H0.      0
ATOM   3518  CA  GLY A 228      69.651  69.766  41.644  1.00  0.00           C0.      0
ATOM   3519  HA2 GLY A 228      69.226  70.224  42.537  1.00  0.00           H0.      0
ATOM   3520  HA3 GLY A 228      70.256  68.970  42.081  1.00  0.00           H0.      0
ATOM   3521  C   GLY A 228      70.552  70.875  41.056  1.00  0.00           C0.      0
ATOM   3522  O   GLY A 228      70.260  71.498  40.041  1.00  0.00           O0.      0
ATOM   3523  N   ARG A 229      71.639  71.254  41.714  1.00  0.00           N0.      0
ATOM   3524  H   ARG A 229      71.839  70.782  42.584  1.00  0.00           H0.      0
ATOM   3525  CA  ARG A 229      72.551  72.260  41.279  1.00  0.00           C0.      0
ATOM   3526  HA  ARG A 229      72.029  73.213  41.367  1.00  0.00           H0.      0
ATOM   3527  CB  ARG A 229      73.613  72.367  42.444  1.00  0.00           C0.      0
ATOM   3528  HB2 ARG A 229      73.175  72.576  43.420  1.00  0.00           H0.      0
ATOM   3529  HB3 ARG A 229      74.107  71.405  42.583  1.00  0.00           H0.      0
ATOM   3530  CG  ARG A 229      74.798  73.301  42.120  1.00  0.00           C0.      0
ATOM   3531  HG2 ARG A 229      75.243  72.985  41.176  1.00  0.00           H0.      0
ATOM   3532  HG3 ARG A 229      74.436  74.323  42.017  1.00  0.00           H0.      0
ATOM   3533  CD  ARG A 229      75.838  73.141  43.170  1.00  0.00           C0.      0
ATOM   3534  HD2 ARG A 229      75.443  73.452  44.137  1.00  0.00           H0.      0
ATOM   3535  HD3 ARG A 229      75.965  72.095  43.448  1.00  0.00           H0.      0
ATOM   3536  NE  ARG A 229      77.169  73.702  42.865  1.00  0.00           N0.      0
ATOM   3537  HE  ARG A 229      77.179  74.337  42.080  1.00  0.00           H0.      0
ATOM   3538  CZ  ARG A 229      78.193  73.789  43.713  1.00  0.00           C0.      0
ATOM   3539  NH1 ARG A 229      78.235  73.189  44.850  1.00  0.00           N0.      0
ATOM   3540 HH11 ARG A 229      77.568  72.503  45.173  1.00  0.00           H0.      0
ATOM   3541 HH12 ARG A 229      79.017  73.364  45.465  1.00  0.00           H0.      0
ATOM   3542  NH2 ARG A 229      79.145  74.567  43.238  1.00  0.00           N0.      0
ATOM   3543 HH21 ARG A 229      78.989  74.968  42.325  1.00  0.00           H0.      0
ATOM   3544 HH22 ARG A 229      79.841  74.993  43.833  1.00  0.00           H0.      0
ATOM   3545  C   ARG A 229      73.113  71.992  39.878  1.00  0.00           C0.      0
ATOM   3546  O   ARG A 229      73.807  71.077  39.667  1.00  0.00           O0.      0
ATOM   3547  N   ASP A 230      72.917  73.010  38.990  1.00  0.00           N0.      0
ATOM   3548  H   ASP A 230      72.317  73.752  39.323  1.00  0.00           H0.      0
ATOM   3549  CA  ASP A 230      73.450  72.974  37.622  1.00  0.00           C0.      0
ATOM   3550  HA  ASP A 230      72.792  73.622  37.043  1.00  0.00           H0.      0
ATOM   3551  CB  ASP A 230      74.837  73.635  37.667  1.00  0.00           C0.      0
ATOM   3552  HB2 ASP A 230      75.597  73.035  38.168  1.00  0.00           H0.      0
ATOM   3553  HB3 ASP A 230      75.194  73.617  36.637  1.00  0.00           H0.      0
ATOM   3554  CG  ASP A 230      74.933  75.081  38.234  1.00  0.00           C0.      0
ATOM   3555  OD1 ASP A 230      76.041  75.566  38.577  1.00  0.00           O0.      0
ATOM   3556  OD2 ASP A 230      73.892  75.792  38.227  1.00  0.00           O0.      0
ATOM   3557  C   ASP A 230      73.473  71.628  36.861  1.00  0.00           C0.      0
ATOM   3558  O   ASP A 230      74.465  71.044  36.464  1.00  0.00           O0.      0
ATOM   3559  N   GLY A 231      72.242  71.085  36.824  1.00  0.00           N0.      0
ATOM   3560  H   GLY A 231      71.518  71.633  37.267  1.00  0.00           H0.      0
ATOM   3561  CA  GLY A 231      71.938  69.723  36.293  1.00  0.00           C0.      0
ATOM   3562  HA2 GLY A 231      70.867  69.592  36.142  1.00  0.00           H0.      0
ATOM   3563  HA3 GLY A 231      72.416  69.765  35.314  1.00  0.00           H0.      0
ATOM   3564  C   GLY A 231      72.236  68.486  37.153  1.00  0.00           C0.      0
ATOM   3565  O   GLY A 231      71.859  67.384  36.779  1.00  0.00           O0.      0
ATOM   3566  N   ALA A 232      72.743  68.676  38.421  1.00  0.00           N0.      0
ATOM   3567  H   ALA A 232      72.868  69.618  38.763  1.00  0.00           H0.      0
ATOM   3568  CA  ALA A 232      72.787  67.551  39.329  1.00  0.00           C0.      0
ATOM   3569  HA  ALA A 232      73.396  66.767  38.878  1.00  0.00           H0.      0
ATOM   3570  CB  ALA A 232      73.540  68.121  40.524  1.00  0.00           C0.      0
ATOM   3571  HB1 ALA A 232      72.946  68.891  41.017  1.00  0.00           H0.      0
ATOM   3572  HB2 ALA A 232      73.755  67.324  41.236  1.00  0.00           H0.      0
ATOM   3573  HB3 ALA A 232      74.505  68.499  40.185  1.00  0.00           H0.      0
ATOM   3574  C   ALA A 232      71.502  66.857  39.688  1.00  0.00           C0.      0
ATOM   3575  O   ALA A 232      70.366  67.444  39.511  1.00  0.00           O0.      0
ATOM   3576  N   PRO A 233      71.606  65.658  40.235  1.00  0.00           N0.      0
ATOM   3577  CD  PRO A 233      72.713  64.756  40.210  1.00  0.00           C0.      0
ATOM   3578  HD2 PRO A 233      73.457  64.865  40.999  1.00  0.00           H0.      0
ATOM   3579  HD3 PRO A 233      73.219  64.724  39.246  1.00  0.00           H0.      0
ATOM   3580  CG  PRO A 233      72.141  63.275  40.305  1.00  0.00           C0.      0
ATOM   3581  HG2 PRO A 233      72.788  62.520  40.752  1.00  0.00           H0.      0
ATOM   3582  HG3 PRO A 233      71.828  62.974  39.305  1.00  0.00           H0.      0
ATOM   3583  CB  PRO A 233      70.890  63.513  41.105  1.00  0.00           C0.      0
ATOM   3584  HB2 PRO A 233      71.166  63.428  42.156  1.00  0.00           H0.      0
ATOM   3585  HB3 PRO A 233      70.167  62.711  40.953  1.00  0.00           H0.      0
ATOM   3586  CA  PRO A 233      70.393  64.934  40.691  1.00  0.00           C0.      0
ATOM   3587  HA  PRO A 233      69.619  64.898  39.925  1.00  0.00           H0.      0
ATOM   3588  C   PRO A 233      69.639  65.539  41.912  1.00  0.00           C0.      0
ATOM   3589  O   PRO A 233      70.267  65.976  42.893  1.00  0.00           O0.      0
ATOM   3590  N   GLY A 234      68.355  65.918  41.704  1.00  0.00           N0.      0
ATOM   3591  H   GLY A 234      67.853  65.641  40.873  1.00  0.00           H0.      0
ATOM   3592  CA  GLY A 234      67.534  66.349  42.785  1.00  0.00           C0.      0
ATOM   3593  HA2 GLY A 234      68.062  66.898  43.564  1.00  0.00           H0.      0
ATOM   3594  HA3 GLY A 234      66.806  67.052  42.380  1.00  0.00           H0.      0
ATOM   3595  C   GLY A 234      66.892  65.187  43.507  1.00  0.00           C0.      0
ATOM   3596  O   GLY A 234      67.214  64.022  43.305  1.00  0.00           O0.      0
ATOM   3597  N   PHE A 235      65.862  65.447  44.314  1.00  0.00           N0.      0
ATOM   3598  H   PHE A 235      65.534  66.400  44.238  1.00  0.00           H0.      0
ATOM   3599  CA  PHE A 235      65.024  64.485  45.098  1.00  0.00           C0.      0
ATOM   3600  HA  PHE A 235      65.140  63.513  44.617  1.00  0.00           H0.      0
ATOM   3601  CB  PHE A 235      65.675  64.395  46.491  1.00  0.00           C0.      0
ATOM   3602  HB2 PHE A 235      65.418  63.439  46.949  1.00  0.00           H0.      0
ATOM   3603  HB3 PHE A 235      66.757  64.362  46.365  1.00  0.00           H0.      0
ATOM   3604  CG  PHE A 235      65.441  65.497  47.534  1.00  0.00           C0.      0
ATOM   3605  CD1 PHE A 235      66.257  66.612  47.614  1.00  0.00           C0.      0
ATOM   3606  HD1 PHE A 235      67.113  66.747  46.968  1.00  0.00           H0.      0
ATOM   3607  CE1 PHE A 235      65.881  67.712  48.416  1.00  0.00           C0.      0
ATOM   3608  HE1 PHE A 235      66.606  68.507  48.507  1.00  0.00           H0.      0
ATOM   3609  CZ  PHE A 235      64.634  67.690  49.132  1.00  0.00           C0.      0
ATOM   3610  HZ  PHE A 235      64.317  68.563  49.684  1.00  0.00           H0.      0
ATOM   3611  CE2 PHE A 235      63.806  66.558  49.007  1.00  0.00           C0.      0
ATOM   3612  HE2 PHE A 235      62.826  66.553  49.459  1.00  0.00           H0.      0
ATOM   3613  CD2 PHE A 235      64.271  65.428  48.253  1.00  0.00           C0.      0
ATOM   3614  HD2 PHE A 235      63.659  64.550  48.112  1.00  0.00           H0.      0
ATOM   3615  C   PHE A 235      63.610  64.990  45.270  1.00  0.00           C0.      0
ATOM   3616  O   PHE A 235      63.338  66.147  45.077  1.00  0.00           O0.      0
ATOM   3617  N   SER A 236      62.676  64.065  45.557  1.00  0.00           N0.      0
ATOM   3618  H   SER A 236      63.042  63.125  45.589  1.00  0.00           H0.      0
ATOM   3619  CA  SER A 236      61.221  64.238  45.883  1.00  0.00           C0.      0
ATOM   3620  HA  SER A 236      61.034  65.133  46.476  1.00  0.00           H0.      0
ATOM   3621  CB  SER A 236      60.397  64.326  44.544  1.00  0.00           C0.      0
ATOM   3622  HB2 SER A 236      60.799  64.957  43.752  1.00  0.00           H0.      0
ATOM   3623  HB3 SER A 236      60.276  63.335  44.107  1.00  0.00           H0.      0
ATOM   3624  OG  SER A 236      59.161  64.855  44.881  1.00  0.00           O0.      0
ATOM   3625  HG  SER A 236      58.523  64.164  45.074  1.00  0.00           H0.      0
ATOM   3626  C   SER A 236      60.797  63.036  46.749  1.00  0.00           C0.      0
ATOM   3627  O   SER A 236      61.531  62.040  46.846  1.00  0.00           O0.      0
ATOM   3628  N   LYS A 237      59.673  63.202  47.454  1.00  0.00           N0.      0
ATOM   3629  H   LYS A 237      59.239  64.112  47.387  1.00  0.00           H0.      0
ATOM   3630  CA  LYS A 237      59.098  62.338  48.506  1.00  0.00           C0.      0
ATOM   3631  HA  LYS A 237      59.401  61.311  48.303  1.00  0.00           H0.      0
ATOM   3632  CB  LYS A 237      59.710  62.727  49.921  1.00  0.00           C0.      0
ATOM   3633  HB2 LYS A 237      59.790  63.809  50.018  1.00  0.00           H0.      0
ATOM   3634  HB3 LYS A 237      59.023  62.346  50.676  1.00  0.00           H0.      0
ATOM   3635  CG  LYS A 237      61.022  62.073  50.215  1.00  0.00           C0.      0
ATOM   3636  HG2 LYS A 237      60.954  61.022  50.498  1.00  0.00           H0.      0
ATOM   3637  HG3 LYS A 237      61.756  62.209  49.421  1.00  0.00           H0.      0
ATOM   3638  CD  LYS A 237      61.625  62.723  51.425  1.00  0.00           C0.      0
ATOM   3639  HD2 LYS A 237      61.691  63.789  51.206  1.00  0.00           H0.      0
ATOM   3640  HD3 LYS A 237      60.889  62.742  52.228  1.00  0.00           H0.      0
ATOM   3641  CE  LYS A 237      62.970  62.118  51.833  1.00  0.00           C0.      0
ATOM   3642  HE2 LYS A 237      62.866  61.044  51.983  1.00  0.00           H0.      0
ATOM   3643  HE3 LYS A 237      63.634  62.237  50.977  1.00  0.00           H0.      0
ATOM   3644  NZ  LYS A 237      63.590  62.725  53.078  1.00  0.00           N0.      0
ATOM   3645  HZ1 LYS A 237      63.022  62.687  53.912  1.00  0.00           H0.      0
ATOM   3646  HZ2 LYS A 237      64.497  62.343  53.306  1.00  0.00           H0.      0
ATOM   3647  HZ3 LYS A 237      63.752  63.703  52.883  1.00  0.00           H0.      0
ATOM   3648  C   LYS A 237      57.525  62.275  48.495  1.00  0.00           C0.      0
ATOM   3649  O   LYS A 237      56.811  63.262  48.244  1.00  0.00           O0.      0
ATOM   3650  N   PHE A 238      57.009  61.090  48.868  1.00  0.00           N0.      0
ATOM   3651  H   PHE A 238      57.651  60.329  49.032  1.00  0.00           H0.      0
ATOM   3652  CA  PHE A 238      55.541  60.810  49.031  1.00  0.00           C0.      0
ATOM   3653  HA  PHE A 238      55.044  61.707  49.401  1.00  0.00           H0.      0
ATOM   3654  CB  PHE A 238      55.008  60.586  47.572  1.00  0.00           C0.      0
ATOM   3655  HB2 PHE A 238      53.944  60.355  47.626  1.00  0.00           H0.      0
ATOM   3656  HB3 PHE A 238      55.275  61.503  47.047  1.00  0.00           H0.      0
ATOM   3657  CG  PHE A 238      55.459  59.345  46.809  1.00  0.00           C0.      0
ATOM   3658  CD1 PHE A 238      56.597  59.384  45.943  1.00  0.00           C0.      0
ATOM   3659  HD1 PHE A 238      57.155  60.308  45.889  1.00  0.00           H0.      0
ATOM   3660  CE1 PHE A 238      56.830  58.260  45.127  1.00  0.00           C0.      0
ATOM   3661  HE1 PHE A 238      57.652  58.230  44.426  1.00  0.00           H0.      0
ATOM   3662  CZ  PHE A 238      56.124  57.050  45.306  1.00  0.00           C0.      0
ATOM   3663  HZ  PHE A 238      56.338  56.158  44.737  1.00  0.00           H0.      0
ATOM   3664  CE2 PHE A 238      55.053  57.035  46.204  1.00  0.00           C0.      0
ATOM   3665  HE2 PHE A 238      54.418  56.176  46.367  1.00  0.00           H0.      0
ATOM   3666  CD2 PHE A 238      54.749  58.152  46.992  1.00  0.00           C0.      0
ATOM   3667  HD2 PHE A 238      53.966  58.194  47.735  1.00  0.00           H0.      0
ATOM   3668  C   PHE A 238      55.279  59.560  49.945  1.00  0.00           C0.      0
ATOM   3669  O   PHE A 238      56.230  58.796  50.144  1.00  0.00           O0.      0
ATOM   3670  N   ARG A 239      54.118  59.526  50.577  1.00  0.00           N0.      0
ATOM   3671  H   ARG A 239      53.430  60.171  50.217  1.00  0.00           H0.      0
ATOM   3672  CA  ARG A 239      53.777  58.463  51.515  1.00  0.00           C0.      0
ATOM   3673  HA  ARG A 239      54.510  57.668  51.378  1.00  0.00           H0.      0
ATOM   3674  CB  ARG A 239      53.756  59.045  53.039  1.00  0.00           C0.      0
ATOM   3675  HB2 ARG A 239      54.817  58.967  53.276  1.00  0.00           H0.      0
ATOM   3676  HB3 ARG A 239      53.460  60.094  53.027  1.00  0.00           H0.      0
ATOM   3677  CG  ARG A 239      52.836  58.287  53.939  1.00  0.00           C0.      0
ATOM   3678  HG2 ARG A 239      51.814  58.221  53.563  1.00  0.00           H0.      0
ATOM   3679  HG3 ARG A 239      53.236  57.287  54.107  1.00  0.00           H0.      0
ATOM   3680  CD  ARG A 239      52.653  59.056  55.240  1.00  0.00           C0.      0
ATOM   3681  HD2 ARG A 239      52.419  60.097  55.020  1.00  0.00           H0.      0
ATOM   3682  HD3 ARG A 239      51.846  58.654  55.853  1.00  0.00           H0.      0
ATOM   3683  NE  ARG A 239      53.902  58.859  56.056  1.00  0.00           N0.      0
ATOM   3684  HE  ARG A 239      54.618  58.213  55.756  1.00  0.00           H0.      0
ATOM   3685  CZ  ARG A 239      54.115  59.452  57.212  1.00  0.00           C0.      0
ATOM   3686  NH1 ARG A 239      53.281  60.338  57.700  1.00  0.00           N0.      0
ATOM   3687 HH11 ARG A 239      52.410  60.533  57.228  1.00  0.00           H0.      0
ATOM   3688 HH12 ARG A 239      53.477  60.830  58.559  1.00  0.00           H0.      0
ATOM   3689  NH2 ARG A 239      55.098  59.057  57.917  1.00  0.00           N0.      0
ATOM   3690 HH21 ARG A 239      55.765  58.342  57.660  1.00  0.00           H0.      0
ATOM   3691 HH22 ARG A 239      55.289  59.651  58.711  1.00  0.00           H0.      0
ATOM   3692  C   ARG A 239      52.404  57.887  51.144  1.00  0.00           C0.      0
ATOM   3693  O   ARG A 239      51.517  58.691  50.885  1.00  0.00           O0.      0
ATOM   3694  N   LEU A 240      52.289  56.570  51.314  1.00  0.00           N0.      0
ATOM   3695  H   LEU A 240      53.043  56.092  51.786  1.00  0.00           H0.      0
ATOM   3696  CA  LEU A 240      51.025  55.958  51.015  1.00  0.00           C0.      0
ATOM   3697  HA  LEU A 240      50.275  56.748  51.004  1.00  0.00           H0.      0
ATOM   3698  CB  LEU A 240      51.016  55.331  49.547  1.00  0.00           C0.      0
ATOM   3699  HB2 LEU A 240      51.805  54.579  49.527  1.00  0.00           H0.      0
ATOM   3700  HB3 LEU A 240      50.109  54.736  49.444  1.00  0.00           H0.      0
ATOM   3701  CG  LEU A 240      51.239  56.341  48.355  1.00  0.00           C0.      0
ATOM   3702  HG  LEU A 240      52.144  56.890  48.614  1.00  0.00           H0.      0
ATOM   3703  CD1 LEU A 240      51.450  55.660  47.051  1.00  0.00           C0.      0
ATOM   3704 HD11 LEU A 240      50.709  54.883  46.860  1.00  0.00           H0.      0
ATOM   3705 HD12 LEU A 240      51.510  56.376  46.231  1.00  0.00           H0.      0
ATOM   3706 HD13 LEU A 240      52.328  55.015  47.098  1.00  0.00           H0.      0
ATOM   3707  CD2 LEU A 240      50.030  57.265  48.158  1.00  0.00           C0.      0
ATOM   3708 HD21 LEU A 240      49.852  57.922  49.010  1.00  0.00           H0.      0
ATOM   3709 HD22 LEU A 240      50.170  57.835  47.240  1.00  0.00           H0.      0
ATOM   3710 HD23 LEU A 240      49.138  56.638  48.161  1.00  0.00           H0.      0
ATOM   3711  C   LEU A 240      50.700  54.923  52.105  1.00  0.00           C0.      0
ATOM   3712  O   LEU A 240      51.597  54.496  52.868  1.00  0.00           O0.      0
ATOM   3713  N   SER A 241      49.465  54.463  52.189  1.00  0.00           N0.      0
ATOM   3714  H   SER A 241      48.862  54.842  51.473  1.00  0.00           H0.      0
ATOM   3715  CA  SER A 241      48.872  53.727  53.299  1.00  0.00           C0.      0
ATOM   3716  HA  SER A 241      49.630  53.088  53.751  1.00  0.00           H0.      0
ATOM   3717  CB  SER A 241      48.239  54.526  54.449  1.00  0.00           C0.      0
ATOM   3718  HB2 SER A 241      47.379  55.054  54.038  1.00  0.00           H0.      0
ATOM   3719  HB3 SER A 241      47.941  53.866  55.264  1.00  0.00           H0.      0
ATOM   3720  OG  SER A 241      49.168  55.426  54.955  1.00  0.00           O0.      0
ATOM   3721  HG  SER A 241      49.636  54.911  55.616  1.00  0.00           H0.      0
ATOM   3722  C   SER A 241      47.705  52.772  52.877  1.00  0.00           C0.      0
ATOM   3723  O   SER A 241      46.989  53.092  51.895  1.00  0.00           O0.      0
ATOM   3724  N   TYR A 242      47.523  51.662  53.612  1.00  0.00           N0.      0
ATOM   3725  H   TYR A 242      48.047  51.512  54.462  1.00  0.00           H0.      0
ATOM   3726  CA  TYR A 242      46.844  50.518  53.125  1.00  0.00           C0.      0
ATOM   3727  HA  TYR A 242      45.924  50.817  52.621  1.00  0.00           H0.      0
ATOM   3728  CB  TYR A 242      47.776  49.584  52.302  1.00  0.00           C0.      0
ATOM   3729  HB2 TYR A 242      48.497  49.262  53.053  1.00  0.00           H0.      0
ATOM   3730  HB3 TYR A 242      47.244  48.720  51.905  1.00  0.00           H0.      0
ATOM   3731  CG  TYR A 242      48.799  50.226  51.370  1.00  0.00           C0.      0
ATOM   3732  CD1 TYR A 242      48.422  50.100  49.980  1.00  0.00           C0.      0
ATOM   3733  HD1 TYR A 242      47.492  49.582  49.805  1.00  0.00           H0.      0
ATOM   3734  CE1 TYR A 242      49.314  50.565  48.995  1.00  0.00           C0.      0
ATOM   3735  HE1 TYR A 242      49.066  50.460  47.949  1.00  0.00           H0.      0
ATOM   3736  CZ  TYR A 242      50.575  51.164  49.366  1.00  0.00           C0.      0
ATOM   3737  OH  TYR A 242      51.374  51.740  48.478  1.00  0.00           O0.      0
ATOM   3738  HH  TYR A 242      52.223  52.015  48.831  1.00  0.00           H0.      0
ATOM   3739  CE2 TYR A 242      50.854  51.332  50.756  1.00  0.00           C0.      0
ATOM   3740  HE2 TYR A 242      51.591  52.036  51.113  1.00  0.00           H0.      0
ATOM   3741  CD2 TYR A 242      50.061  50.755  51.744  1.00  0.00           C0.      0
ATOM   3742  HD2 TYR A 242      50.275  50.905  52.792  1.00  0.00           H0.      0
ATOM   3743  C   TYR A 242      46.322  49.722  54.354  1.00  0.00           C0.      0
ATOM   3744  O   TYR A 242      46.935  49.811  55.436  1.00  0.00           O0.      0
ATOM   3745  N   TYR A 243      45.232  48.926  54.105  1.00  0.00           N0.      0
ATOM   3746  H   TYR A 243      44.819  48.948  53.183  1.00  0.00           H0.      0
ATOM   3747  CA  TYR A 243      44.667  47.963  55.075  1.00  0.00           C0.      0
ATOM   3748  HA  TYR A 243      44.690  48.357  56.091  1.00  0.00           H0.      0
ATOM   3749  CB  TYR A 243      43.194  47.752  54.656  1.00  0.00           C0.      0
ATOM   3750  HB2 TYR A 243      42.627  48.672  54.510  1.00  0.00           H0.      0
ATOM   3751  HB3 TYR A 243      43.126  47.326  53.655  1.00  0.00           H0.      0
ATOM   3752  CG  TYR A 243      42.605  46.902  55.741  1.00  0.00           C0.      0
ATOM   3753  CD1 TYR A 243      42.397  47.421  57.046  1.00  0.00           C0.      0
ATOM   3754  HD1 TYR A 243      42.780  48.404  57.276  1.00  0.00           H0.      0
ATOM   3755  CE1 TYR A 243      41.825  46.564  58.061  1.00  0.00           C0.      0
ATOM   3756  HE1 TYR A 243      41.693  46.966  59.054  1.00  0.00           H0.      0
ATOM   3757  CZ  TYR A 243      41.567  45.161  57.760  1.00  0.00           C0.      0
ATOM   3758  OH  TYR A 243      41.096  44.346  58.744  1.00  0.00           O0.      0
ATOM   3759  HH  TYR A 243      41.415  44.552  59.625  1.00  0.00           H0.      0
ATOM   3760  CE2 TYR A 243      41.782  44.667  56.378  1.00  0.00           C0.      0
ATOM   3761  HE2 TYR A 243      41.458  43.672  56.109  1.00  0.00           H0.      0
ATOM   3762  CD2 TYR A 243      42.368  45.554  55.443  1.00  0.00           C0.      0
ATOM   3763  HD2 TYR A 243      42.424  45.262  54.405  1.00  0.00           H0.      0
ATOM   3764  C   TYR A 243      45.440  46.624  55.000  1.00  0.00           C0.      0
ATOM   3765  O   TYR A 243      45.509  46.097  53.883  1.00  0.00           O0.      0
ATOM   3766  N   PRO A 244      46.027  46.111  56.119  1.00  0.00           N0.      0
ATOM   3767  CD  PRO A 244      46.417  46.830  57.274  1.00  0.00           C0.      0
ATOM   3768  HD2 PRO A 244      45.627  47.325  57.838  1.00  0.00           H0.      0
ATOM   3769  HD3 PRO A 244      47.214  47.527  57.016  1.00  0.00           H0.      0
ATOM   3770  CG  PRO A 244      47.022  45.787  58.237  1.00  0.00           C0.      0
ATOM   3771  HG2 PRO A 244      46.258  45.419  58.921  1.00  0.00           H0.      0
ATOM   3772  HG3 PRO A 244      47.865  46.210  58.782  1.00  0.00           H0.      0
ATOM   3773  CB  PRO A 244      47.598  44.727  57.368  1.00  0.00           C0.      0
ATOM   3774  HB2 PRO A 244      47.544  43.764  57.875  1.00  0.00           H0.      0
ATOM   3775  HB3 PRO A 244      48.662  44.917  57.224  1.00  0.00           H0.      0
ATOM   3776  CA  PRO A 244      46.727  44.822  56.036  1.00  0.00           C0.      0
ATOM   3777  HA  PRO A 244      47.326  44.786  55.126  1.00  0.00           H0.      0
ATOM   3778  C   PRO A 244      45.804  43.591  55.884  1.00  0.00           C0.      0
ATOM   3779  O   PRO A 244      45.456  42.915  56.830  1.00  0.00           O0.      0
ATOM   3780  N   HIE A 245      45.437  43.414  54.609  1.00  0.00           N0.      0
ATOM   3781  H   HIE A 245      45.273  44.230  54.036  1.00  0.00           H0.      0
ATOM   3782  CA  HIE A 245      44.704  42.200  54.247  1.00  0.00           C0.      0
ATOM   3783  HA  HIE A 245      43.820  42.086  54.875  1.00  0.00           H0.      0
ATOM   3784  CB  HIE A 245      44.222  42.234  52.770  1.00  0.00           C0.      0
ATOM   3785  HB2 HIE A 245      45.049  42.642  52.189  1.00  0.00           H0.      0
ATOM   3786  HB3 HIE A 245      43.855  41.247  52.487  1.00  0.00           H0.      0
ATOM   3787  CG  HIE A 245      43.105  43.220  52.593  1.00  0.00           C0.      0
ATOM   3788  ND1 HIE A 245      41.726  42.999  52.797  1.00  0.00           N0.      0
ATOM   3789  CE1 HIE A 245      41.111  44.077  52.332  1.00  0.00           C0.      0
ATOM   3790  HE1 HIE A 245      40.055  44.303  52.350  1.00  0.00           H0.      0
ATOM   3791  NE2 HIE A 245      41.994  44.997  51.957  1.00  0.00           N0.      0
ATOM   3792  HE2 HIE A 245      41.803  45.927  51.612  1.00  0.00           H0.      0
ATOM   3793  CD2 HIE A 245      43.220  44.452  52.059  1.00  0.00           C0.      0
ATOM   3794  HD2 HIE A 245      44.163  44.884  51.758  1.00  0.00           H0.      0
ATOM   3795  C   HIE A 245      45.524  40.881  54.613  1.00  0.00           C0.      0
ATOM   3796  O   HIE A 245      46.714  40.792  54.719  1.00  0.00           O0.      0
ATOM   3797  N   CYS A 246      44.779  39.730  54.659  1.00  0.00           N0.      0
ATOM   3798  H   CYS A 246      43.773  39.813  54.641  1.00  0.00           H0.      0
ATOM   3799  CA  CYS A 246      45.312  38.318  54.766  1.00  0.00           C0.      0
ATOM   3800  HA  CYS A 246      46.384  38.164  54.890  1.00  0.00           H0.      0
ATOM   3801  CB  CYS A 246      44.688  37.688  56.084  1.00  0.00           C0.      0
ATOM   3802  HB2 CYS A 246      45.044  38.243  56.952  1.00  0.00           H0.      0
ATOM   3803  HB3 CYS A 246      43.620  37.870  55.965  1.00  0.00           H0.      0
ATOM   3804  SG  CYS A 246      45.119  35.995  56.253  1.00  0.00           S0.      0
ATOM   3805  HG  CYS A 246      46.162  36.078  57.083  1.00  0.00           H0.      0
ATOM   3806  C   CYS A 246      44.924  37.612  53.423  1.00  0.00           C0.      0
ATOM   3807  O   CYS A 246      43.844  37.857  52.808  1.00  0.00           O0.      0
ATOM   3808  N   LEU A 247      45.771  36.701  52.960  1.00  0.00           N0.      0
ATOM   3809  H   LEU A 247      46.640  36.649  53.471  1.00  0.00           H0.      0
ATOM   3810  CA  LEU A 247      45.499  36.013  51.678  1.00  0.00           C0.      0
ATOM   3811  HA  LEU A 247      45.334  36.721  50.866  1.00  0.00           H0.      0
ATOM   3812  CB  LEU A 247      46.692  35.093  51.263  1.00  0.00           C0.      0
ATOM   3813  HB2 LEU A 247      47.541  35.712  50.972  1.00  0.00           H0.      0
ATOM   3814  HB3 LEU A 247      46.971  34.537  52.159  1.00  0.00           H0.      0
ATOM   3815  CG  LEU A 247      46.568  34.027  50.182  1.00  0.00           C0.      0
ATOM   3816  HG  LEU A 247      45.734  33.346  50.349  1.00  0.00           H0.      0
ATOM   3817  CD1 LEU A 247      46.277  34.693  48.858  1.00  0.00           C0.      0
ATOM   3818 HD11 LEU A 247      47.132  35.076  48.301  1.00  0.00           H0.      0
ATOM   3819 HD12 LEU A 247      45.774  33.966  48.220  1.00  0.00           H0.      0
ATOM   3820 HD13 LEU A 247      45.501  35.457  48.892  1.00  0.00           H0.      0
ATOM   3821  CD2 LEU A 247      47.842  33.177  49.982  1.00  0.00           C0.      0
ATOM   3822 HD21 LEU A 247      48.604  33.855  49.596  1.00  0.00           H0.      0
ATOM   3823 HD22 LEU A 247      48.193  32.780  50.935  1.00  0.00           H0.      0
ATOM   3824 HD23 LEU A 247      47.631  32.320  49.344  1.00  0.00           H0.      0
ATOM   3825  C   LEU A 247      44.257  35.116  51.653  1.00  0.00           C0.      0
ATOM   3826  O   LEU A 247      43.401  35.209  50.791  1.00  0.00           O0.      0
ATOM   3827  N   ALA A 248      44.139  34.236  52.690  1.00  0.00           N0.      0
ATOM   3828  H   ALA A 248      44.803  34.115  53.442  1.00  0.00           H0.      0
ATOM   3829  CA  ALA A 248      43.029  33.319  52.813  1.00  0.00           C0.      0
ATOM   3830  HA  ALA A 248      42.957  32.703  51.917  1.00  0.00           H0.      0
ATOM   3831  CB  ALA A 248      43.420  32.451  54.076  1.00  0.00           C0.      0
ATOM   3832  HB1 ALA A 248      42.563  31.802  54.257  1.00  0.00           H0.      0
ATOM   3833  HB2 ALA A 248      44.319  31.848  53.952  1.00  0.00           H0.      0
ATOM   3834  HB3 ALA A 248      43.555  33.077  54.958  1.00  0.00           H0.      0
ATOM   3835  C   ALA A 248      41.732  34.107  53.014  1.00  0.00           C0.      0
ATOM   3836  O   ALA A 248      40.684  33.840  52.402  1.00  0.00           O0.      0
ATOM   3837  N   SER A 249      41.851  35.153  53.833  1.00  0.00           N0.      0
ATOM   3838  H   SER A 249      42.683  35.112  54.404  1.00  0.00           H0.      0
ATOM   3839  CA  SER A 249      40.682  35.868  54.263  1.00  0.00           C0.      0
ATOM   3840  HA  SER A 249      39.862  35.155  54.350  1.00  0.00           H0.      0
ATOM   3841  CB  SER A 249      40.828  36.400  55.680  1.00  0.00           C0.      0
ATOM   3842  HB2 SER A 249      41.491  37.265  55.715  1.00  0.00           H0.      0
ATOM   3843  HB3 SER A 249      39.840  36.685  56.042  1.00  0.00           H0.      0
ATOM   3844  OG  SER A 249      41.302  35.430  56.631  1.00  0.00           O0.      0
ATOM   3845  HG  SER A 249      40.771  34.634  56.551  1.00  0.00           H0.      0
ATOM   3846  C   SER A 249      40.355  36.998  53.220  1.00  0.00           C0.      0
ATOM   3847  O   SER A 249      39.215  37.567  53.222  1.00  0.00           O0.      0
ATOM   3848  N   PHE A 250      41.181  37.262  52.206  1.00  0.00           N0.      0
ATOM   3849  H   PHE A 250      42.152  36.998  52.285  1.00  0.00           H0.      0
ATOM   3850  CA  PHE A 250      40.821  38.071  50.969  1.00  0.00           C0.      0
ATOM   3851  HA  PHE A 250      40.080  38.838  51.194  1.00  0.00           H0.      0
ATOM   3852  CB  PHE A 250      42.040  38.830  50.323  1.00  0.00           C0.      0
ATOM   3853  HB2 PHE A 250      42.641  39.320  51.090  1.00  0.00           H0.      0
ATOM   3854  HB3 PHE A 250      42.697  38.112  49.833  1.00  0.00           H0.      0
ATOM   3855  CG  PHE A 250      41.621  39.887  49.340  1.00  0.00           C0.      0
ATOM   3856  CD1 PHE A 250      41.346  39.579  47.996  1.00  0.00           C0.      0
ATOM   3857  HD1 PHE A 250      41.230  38.550  47.688  1.00  0.00           H0.      0
ATOM   3858  CE1 PHE A 250      40.938  40.515  47.047  1.00  0.00           C0.      0
ATOM   3859  HE1 PHE A 250      40.688  40.239  46.033  1.00  0.00           H0.      0
ATOM   3860  CZ  PHE A 250      40.849  41.851  47.474  1.00  0.00           C0.      0
ATOM   3861  HZ  PHE A 250      40.659  42.602  46.721  1.00  0.00           H0.      0
ATOM   3862  CE2 PHE A 250      41.210  42.167  48.807  1.00  0.00           C0.      0
ATOM   3863  HE2 PHE A 250      41.277  43.200  49.117  1.00  0.00           H0.      0
ATOM   3864  CD2 PHE A 250      41.435  41.169  49.746  1.00  0.00           C0.      0
ATOM   3865  HD2 PHE A 250      41.517  41.443  50.787  1.00  0.00           H0.      0
ATOM   3866  C   PHE A 250      40.080  37.159  49.934  1.00  0.00           C0.      0
ATOM   3867  O   PHE A 250      39.115  37.603  49.311  1.00  0.00           O0.      0
ATOM   3868  N   THR A 251      40.551  35.889  49.810  1.00  0.00           N0.      0
ATOM   3869  H   THR A 251      41.310  35.646  50.430  1.00  0.00           H0.      0
ATOM   3870  CA  THR A 251      40.031  34.901  48.855  1.00  0.00           C0.      0
ATOM   3871  HA  THR A 251      40.224  35.299  47.859  1.00  0.00           H0.      0
ATOM   3872  CB  THR A 251      40.723  33.549  48.967  1.00  0.00           C0.      0
ATOM   3873  HB  THR A 251      40.621  33.164  49.982  1.00  0.00           H0.      0
ATOM   3874  CG2 THR A 251      40.133  32.588  48.031  1.00  0.00           C0.      0
ATOM   3875 HG21 THR A 251      39.265  32.180  48.550  1.00  0.00           H0.      0
ATOM   3876 HG22 THR A 251      39.861  33.048  47.081  1.00  0.00           H0.      0
ATOM   3877 HG23 THR A 251      40.772  31.738  47.790  1.00  0.00           H0.      0
ATOM   3878  OG1 THR A 251      42.028  33.547  48.530  1.00  0.00           O0.      0
ATOM   3879  HG1 THR A 251      42.517  34.233  48.991  1.00  0.00           H0.      0
ATOM   3880  C   THR A 251      38.529  34.672  49.165  1.00  0.00           C0.      0
ATOM   3881  O   THR A 251      37.689  34.301  48.345  1.00  0.00           O0.      0
ATOM   3882  N   GLU A 252      38.165  34.660  50.454  1.00  0.00           N0.      0
ATOM   3883  H   GLU A 252      38.882  34.636  51.165  1.00  0.00           H0.      0
ATOM   3884  CA  GLU A 252      36.774  34.556  50.939  1.00  0.00           C0.      0
ATOM   3885  HA  GLU A 252      36.389  33.628  50.516  1.00  0.00           H0.      0
ATOM   3886  CB  GLU A 252      36.669  34.538  52.442  1.00  0.00           C0.      0
ATOM   3887  HB2 GLU A 252      37.339  35.314  52.812  1.00  0.00           H0.      0
ATOM   3888  HB3 GLU A 252      35.678  34.816  52.800  1.00  0.00           H0.      0
ATOM   3889  CG  GLU A 252      37.110  33.249  53.061  1.00  0.00           C0.      0
ATOM   3890  HG2 GLU A 252      37.847  32.771  52.416  1.00  0.00           H0.      0
ATOM   3891  HG3 GLU A 252      37.569  33.533  54.008  1.00  0.00           H0.      0
ATOM   3892  CD  GLU A 252      35.963  32.303  53.263  1.00  0.00           C0.      0
ATOM   3893  OE1 GLU A 252      35.347  32.321  54.343  1.00  0.00           O0.      0
ATOM   3894  OE2 GLU A 252      35.700  31.453  52.394  1.00  0.00           O0.      0
ATOM   3895  C   GLU A 252      36.022  35.809  50.414  1.00  0.00           C0.      0
ATOM   3896  O   GLU A 252      35.042  35.646  49.733  1.00  0.00           O0.      0
ATOM   3897  N   LEU A 253      36.508  37.027  50.692  1.00  0.00           N0.      0
ATOM   3898  H   LEU A 253      37.375  37.041  51.208  1.00  0.00           H0.      0
ATOM   3899  CA  LEU A 253      35.884  38.355  50.406  1.00  0.00           C0.      0
ATOM   3900  HA  LEU A 253      34.966  38.350  50.993  1.00  0.00           H0.      0
ATOM   3901  CB  LEU A 253      36.762  39.437  50.979  1.00  0.00           C0.      0
ATOM   3902  HB2 LEU A 253      36.709  39.532  52.064  1.00  0.00           H0.      0
ATOM   3903  HB3 LEU A 253      37.798  39.248  50.698  1.00  0.00           H0.      0
ATOM   3904  CG  LEU A 253      36.513  40.865  50.420  1.00  0.00           C0.      0
ATOM   3905  HG  LEU A 253      36.602  40.855  49.334  1.00  0.00           H0.      0
ATOM   3906  CD1 LEU A 253      35.150  41.553  50.758  1.00  0.00           C0.      0
ATOM   3907 HD11 LEU A 253      34.852  41.704  51.795  1.00  0.00           H0.      0
ATOM   3908 HD12 LEU A 253      35.237  42.539  50.303  1.00  0.00           H0.      0
ATOM   3909 HD13 LEU A 253      34.315  41.018  50.304  1.00  0.00           H0.      0
ATOM   3910  CD2 LEU A 253      37.663  41.687  50.894  1.00  0.00           C0.      0
ATOM   3911 HD21 LEU A 253      37.614  42.618  50.330  1.00  0.00           H0.      0
ATOM   3912 HD22 LEU A 253      37.695  41.884  51.965  1.00  0.00           H0.      0
ATOM   3913 HD23 LEU A 253      38.565  41.258  50.457  1.00  0.00           H0.      0
ATOM   3914  C   LEU A 253      35.456  38.523  48.968  1.00  0.00           C0.      0
ATOM   3915  O   LEU A 253      34.314  38.953  48.691  1.00  0.00           O0.      0
ATOM   3916  N   VAL A 254      36.452  38.351  48.104  1.00  0.00           N0.      0
ATOM   3917  H   VAL A 254      37.302  37.901  48.413  1.00  0.00           H0.      0
ATOM   3918  CA  VAL A 254      36.350  38.594  46.676  1.00  0.00           C0.      0
ATOM   3919  HA  VAL A 254      36.113  39.644  46.502  1.00  0.00           H0.      0
ATOM   3920  CB  VAL A 254      37.790  38.586  46.060  1.00  0.00           C0.      0
ATOM   3921  HB  VAL A 254      38.468  39.001  46.805  1.00  0.00           H0.      0
ATOM   3922  CG1 VAL A 254      38.215  37.171  45.846  1.00  0.00           C0.      0
ATOM   3923 HG11 VAL A 254      38.515  36.762  46.810  1.00  0.00           H0.      0
ATOM   3924 HG12 VAL A 254      37.452  36.585  45.332  1.00  0.00           H0.      0
ATOM   3925 HG13 VAL A 254      39.085  37.121  45.192  1.00  0.00           H0.      0
ATOM   3926  CG2 VAL A 254      37.882  39.410  44.747  1.00  0.00           C0.      0
ATOM   3927 HG21 VAL A 254      37.957  40.463  45.017  1.00  0.00           H0.      0
ATOM   3928 HG22 VAL A 254      38.748  39.183  44.126  1.00  0.00           H0.      0
ATOM   3929 HG23 VAL A 254      36.915  39.285  44.260  1.00  0.00           H0.      0
ATOM   3930  C   VAL A 254      35.290  37.704  45.915  1.00  0.00           C0.      0
ATOM   3931  O   VAL A 254      34.803  38.156  44.890  1.00  0.00           O0.      0
ATOM   3932  N   GLN A 255      34.926  36.568  46.493  1.00  0.00           N0.      0
ATOM   3933  H   GLN A 255      35.332  36.469  47.412  1.00  0.00           H0.      0
ATOM   3934  CA  GLN A 255      33.834  35.660  46.231  1.00  0.00           C0.      0
ATOM   3935  HA  GLN A 255      33.651  35.739  45.159  1.00  0.00           H0.      0
ATOM   3936  CB  GLN A 255      34.369  34.217  46.478  1.00  0.00           C0.      0
ATOM   3937  HB2 GLN A 255      34.851  34.232  47.456  1.00  0.00           H0.      0
ATOM   3938  HB3 GLN A 255      33.460  33.617  46.435  1.00  0.00           H0.      0
ATOM   3939  CG  GLN A 255      35.415  33.700  45.490  1.00  0.00           C0.      0
ATOM   3940  HG2 GLN A 255      34.960  33.663  44.501  1.00  0.00           H0.      0
ATOM   3941  HG3 GLN A 255      36.265  34.382  45.462  1.00  0.00           H0.      0
ATOM   3942  CD  GLN A 255      35.849  32.300  45.833  1.00  0.00           C0.      0
ATOM   3943  OE1 GLN A 255      35.376  31.350  45.245  1.00  0.00           O0.      0
ATOM   3944  NE2 GLN A 255      36.864  32.211  46.606  1.00  0.00           N0.      0
ATOM   3945 HE21 GLN A 255      37.141  31.260  46.802  1.00  0.00           H0.      0
ATOM   3946 HE22 GLN A 255      37.068  33.012  47.187  1.00  0.00           H0.      0
ATOM   3947  C   GLN A 255      32.567  36.053  47.000  1.00  0.00           C0.      0
ATOM   3948  O   GLN A 255      31.576  36.197  46.283  1.00  0.00           O0.      0
ATOM   3949  N   GLU A 256      32.501  36.272  48.261  1.00  0.00           N0.      0
ATOM   3950  H   GLU A 256      33.273  36.028  48.864  1.00  0.00           H0.      0
ATOM   3951  CA  GLU A 256      31.279  36.560  49.023  1.00  0.00           C0.      0
ATOM   3952  HA  GLU A 256      30.529  35.813  48.763  1.00  0.00           H0.      0
ATOM   3953  CB  GLU A 256      31.525  36.684  50.584  1.00  0.00           C0.      0
ATOM   3954  HB2 GLU A 256      32.282  37.433  50.818  1.00  0.00           H0.      0
ATOM   3955  HB3 GLU A 256      30.586  37.110  50.936  1.00  0.00           H0.      0
ATOM   3956  CG  GLU A 256      31.960  35.367  51.296  1.00  0.00           C0.      0
ATOM   3957  HG2 GLU A 256      32.839  34.990  50.772  1.00  0.00           H0.      0
ATOM   3958  HG3 GLU A 256      32.332  35.584  52.297  1.00  0.00           H0.      0
ATOM   3959  CD  GLU A 256      30.742  34.491  51.512  1.00  0.00           C0.      0
ATOM   3960  OE1 GLU A 256      29.563  34.898  51.350  1.00  0.00           O0.      0
ATOM   3961  OE2 GLU A 256      30.859  33.284  51.821  1.00  0.00           O0.      0
ATOM   3962  C   GLU A 256      30.591  37.811  48.494  1.00  0.00           C0.      0
ATOM   3963  O   GLU A 256      29.373  37.841  48.447  1.00  0.00           O0.      0
ATOM   3964  N   ALA A 257      31.359  38.828  47.942  1.00  0.00           N0.      0
ATOM   3965  H   ALA A 257      32.360  38.839  48.079  1.00  0.00           H0.      0
ATOM   3966  CA  ALA A 257      30.704  39.889  47.234  1.00  0.00           C0.      0
ATOM   3967  HA  ALA A 257      29.919  40.331  47.848  1.00  0.00           H0.      0
ATOM   3968  CB  ALA A 257      31.762  40.966  46.999  1.00  0.00           C0.      0
ATOM   3969  HB1 ALA A 257      32.522  40.659  46.281  1.00  0.00           H0.      0
ATOM   3970  HB2 ALA A 257      31.377  41.900  46.589  1.00  0.00           H0.      0
ATOM   3971  HB3 ALA A 257      32.316  41.327  47.866  1.00  0.00           H0.      0
ATOM   3972  C   ALA A 257      29.977  39.417  46.014  1.00  0.00           C0.      0
ATOM   3973  O   ALA A 257      28.902  40.004  45.750  1.00  0.00           O0.      0
ATOM   3974  N   PHE A 258      30.531  38.530  45.208  1.00  0.00           N0.      0
ATOM   3975  H   PHE A 258      31.498  38.262  45.325  1.00  0.00           H0.      0
ATOM   3976  CA  PHE A 258      29.977  37.895  43.973  1.00  0.00           C0.      0
ATOM   3977  HA  PHE A 258      29.432  38.664  43.425  1.00  0.00           H0.      0
ATOM   3978  CB  PHE A 258      31.134  37.453  43.070  1.00  0.00           C0.      0
ATOM   3979  HB2 PHE A 258      31.889  36.929  43.657  1.00  0.00           H0.      0
ATOM   3980  HB3 PHE A 258      30.762  36.728  42.345  1.00  0.00           H0.      0
ATOM   3981  CG  PHE A 258      31.885  38.547  42.356  1.00  0.00           C0.      0
ATOM   3982  CD1 PHE A 258      31.815  38.575  40.982  1.00  0.00           C0.      0
ATOM   3983  HD1 PHE A 258      31.135  37.931  40.445  1.00  0.00           H0.      0
ATOM   3984  CE1 PHE A 258      32.676  39.431  40.233  1.00  0.00           C0.      0
ATOM   3985  HE1 PHE A 258      32.720  39.467  39.154  1.00  0.00           H0.      0
ATOM   3986  CZ  PHE A 258      33.438  40.341  40.996  1.00  0.00           C0.      0
ATOM   3987  HZ  PHE A 258      34.074  41.043  40.479  1.00  0.00           H0.      0
ATOM   3988  CE2 PHE A 258      33.496  40.271  42.403  1.00  0.00           C0.      0
ATOM   3989  HE2 PHE A 258      34.195  40.948  42.871  1.00  0.00           H0.      0
ATOM   3990  CD2 PHE A 258      32.662  39.445  43.077  1.00  0.00           C0.      0
ATOM   3991  HD2 PHE A 258      32.850  39.268  44.126  1.00  0.00           H0.      0
ATOM   3992  C   PHE A 258      29.026  36.751  44.308  1.00  0.00           C0.      0
ATOM   3993  O   PHE A 258      28.277  36.323  43.451  1.00  0.00           O0.      0
ATOM   3994  N   GLY A 259      28.837  36.237  45.554  1.00  0.00           N0.      0
ATOM   3995  H   GLY A 259      29.485  36.599  46.239  1.00  0.00           H0.      0
ATOM   3996  CA  GLY A 259      27.745  35.260  45.978  1.00  0.00           C0.      0
ATOM   3997  HA2 GLY A 259      27.434  35.463  47.002  1.00  0.00           H0.      0
ATOM   3998  HA3 GLY A 259      26.861  35.279  45.340  1.00  0.00           H0.      0
ATOM   3999  C   GLY A 259      28.238  33.827  46.089  1.00  0.00           C0.      0
ATOM   4000  O   GLY A 259      27.499  32.899  46.413  1.00  0.00           O0.      0
ATOM   4001  N   GLY A 260      29.525  33.624  45.871  1.00  0.00           N0.      0
ATOM   4002  H   GLY A 260      30.031  34.420  45.509  1.00  0.00           H0.      0
ATOM   4003  CA  GLY A 260      30.346  32.456  46.185  1.00  0.00           C0.      0
ATOM   4004  HA2 GLY A 260      31.400  32.730  46.222  1.00  0.00           H0.      0
ATOM   4005  HA3 GLY A 260      30.027  32.040  47.141  1.00  0.00           H0.      0
ATOM   4006  C   GLY A 260      30.347  31.251  45.262  1.00  0.00           C0.      0
ATOM   4007  O   GLY A 260      31.276  30.485  45.252  1.00  0.00           O0.      0
ATOM   4008  N   ARG A 261      29.252  31.200  44.492  1.00  0.00           N0.      0
ATOM   4009  H   ARG A 261      28.611  31.933  44.762  1.00  0.00           H0.      0
ATOM   4010  CA  ARG A 261      29.088  30.250  43.327  1.00  0.00           C0.      0
ATOM   4011  HA  ARG A 261      29.275  29.185  43.470  1.00  0.00           H0.      0
ATOM   4012  CB  ARG A 261      27.621  30.376  42.828  1.00  0.00           C0.      0
ATOM   4013  HB2 ARG A 261      27.466  31.301  42.272  1.00  0.00           H0.      0
ATOM   4014  HB3 ARG A 261      27.530  29.565  42.105  1.00  0.00           H0.      0
ATOM   4015  CG  ARG A 261      26.500  30.355  43.891  1.00  0.00           C0.      0
ATOM   4016  HG2 ARG A 261      26.477  31.272  44.480  1.00  0.00           H0.      0
ATOM   4017  HG3 ARG A 261      25.524  30.366  43.406  1.00  0.00           H0.      0
ATOM   4018  CD  ARG A 261      26.486  29.304  44.978  1.00  0.00           C0.      0
ATOM   4019  HD2 ARG A 261      25.499  28.908  45.217  1.00  0.00           H0.      0
ATOM   4020  HD3 ARG A 261      26.878  28.380  44.552  1.00  0.00           H0.      0
ATOM   4021  NE  ARG A 261      27.254  29.654  46.255  1.00  0.00           N0.      0
ATOM   4022  HE  ARG A 261      26.762  30.236  46.918  1.00  0.00           H0.      0
ATOM   4023  CZ  ARG A 261      28.343  29.104  46.832  1.00  0.00           C0.      0
ATOM   4024  NH1 ARG A 261      28.818  29.696  47.905  1.00  0.00           N0.      0
ATOM   4025 HH11 ARG A 261      28.318  30.480  48.298  1.00  0.00           H0.      0
ATOM   4026 HH12 ARG A 261      29.473  29.248  48.530  1.00  0.00           H0.      0
ATOM   4027  NH2 ARG A 261      28.920  28.063  46.283  1.00  0.00           N0.      0
ATOM   4028 HH21 ARG A 261      28.512  27.727  45.422  1.00  0.00           H0.      0
ATOM   4029 HH22 ARG A 261      29.757  27.562  46.544  1.00  0.00           H0.      0
ATOM   4030  C   ARG A 261      30.106  30.553  42.166  1.00  0.00           C0.      0
ATOM   4031  O   ARG A 261      30.365  29.662  41.366  1.00  0.00           O0.      0
ATOM   4032  N   CYS A 262      30.577  31.791  42.002  1.00  0.00           N0.      0
ATOM   4033  H   CYS A 262      30.057  32.493  42.508  1.00  0.00           H0.      0
ATOM   4034  CA  CYS A 262      31.689  32.263  41.110  1.00  0.00           C0.      0
ATOM   4035  HA  CYS A 262      31.262  32.174  40.111  1.00  0.00           H0.      0
ATOM   4036  CB  CYS A 262      31.978  33.762  41.256  1.00  0.00           C0.      0
ATOM   4037  HB2 CYS A 262      32.835  34.031  40.639  1.00  0.00           H0.      0
ATOM   4038  HB3 CYS A 262      31.085  34.329  40.993  1.00  0.00           H0.      0
ATOM   4039  SG  CYS A 262      32.498  34.059  43.003  1.00  0.00           S0.      0
ATOM   4040  HG  CYS A 262      33.622  33.338  42.973  1.00  0.00           H0.      0
ATOM   4041  C   CYS A 262      32.910  31.395  41.174  1.00  0.00           C0.      0
ATOM   4042  O   CYS A 262      33.094  30.684  42.144  1.00  0.00           O0.      0
ATOM   4043  N   GLN A 263      33.709  31.475  40.142  1.00  0.00           N0.      0
ATOM   4044  H   GLN A 263      33.283  31.775  39.276  1.00  0.00           H0.      0
ATOM   4045  CA  GLN A 263      35.039  30.814  40.108  1.00  0.00           C0.      0
ATOM   4046  HA  GLN A 263      35.072  29.895  40.694  1.00  0.00           H0.      0
ATOM   4047  CB  GLN A 263      35.377  30.358  38.722  1.00  0.00           C0.      0
ATOM   4048  HB2 GLN A 263      35.121  31.066  37.934  1.00  0.00           H0.      0
ATOM   4049  HB3 GLN A 263      36.423  30.059  38.659  1.00  0.00           H0.      0
ATOM   4050  CG  GLN A 263      34.609  29.075  38.445  1.00  0.00           C0.      0
ATOM   4051  HG2 GLN A 263      34.789  28.451  39.321  1.00  0.00           H0.      0
ATOM   4052  HG3 GLN A 263      33.545  29.261  38.300  1.00  0.00           H0.      0
ATOM   4053  CD  GLN A 263      35.141  28.327  37.214  1.00  0.00           C0.      0
ATOM   4054  OE1 GLN A 263      36.178  28.552  36.676  1.00  0.00           O0.      0
ATOM   4055  NE2 GLN A 263      34.468  27.376  36.779  1.00  0.00           N0.      0
ATOM   4056 HE21 GLN A 263      34.978  26.773  36.149  1.00  0.00           H0.      0
ATOM   4057 HE22 GLN A 263      33.767  27.095  37.449  1.00  0.00           H0.      0
ATOM   4058  C   GLN A 263      36.191  31.714  40.645  1.00  0.00           C0.      0
ATOM   4059  O   GLN A 263      36.143  32.910  40.444  1.00  0.00           O0.      0
ATOM   4060  N   HID A 264      37.312  31.120  41.151  1.00  0.00           N0.      0
ATOM   4061  H   HID A 264      37.313  30.116  41.254  1.00  0.00           H0.      0
ATOM   4062  CA  HID A 264      38.467  31.913  41.665  1.00  0.00           C0.      0
ATOM   4063  HA  HID A 264      38.506  32.888  41.180  1.00  0.00           H0.      0
ATOM   4064  CB  HID A 264      38.324  32.123  43.195  1.00  0.00           C0.      0
ATOM   4065  HB2 HID A 264      37.458  32.783  43.253  1.00  0.00           H0.      0
ATOM   4066  HB3 HID A 264      38.133  31.178  43.703  1.00  0.00           H0.      0
ATOM   4067  CG  HID A 264      39.514  32.755  43.812  1.00  0.00           C0.      0
ATOM   4068  ND1 HID A 264      40.464  32.084  44.435  1.00  0.00           N0.      0
ATOM   4069  HD1 HID A 264      40.432  31.102  44.672  1.00  0.00           H0.      0
ATOM   4070  CE1 HID A 264      41.424  32.935  44.756  1.00  0.00           C0.      0
ATOM   4071  HE1 HID A 264      42.163  32.606  45.471  1.00  0.00           H0.      0
ATOM   4072  NE2 HID A 264      41.106  34.191  44.368  1.00  0.00           N0.      0
ATOM   4073  CD2 HID A 264      39.886  34.028  43.686  1.00  0.00           C0.      0
ATOM   4074  HD2 HID A 264      39.233  34.787  43.280  1.00  0.00           H0.      0
ATOM   4075  C   HID A 264      39.857  31.232  41.350  1.00  0.00           C0.      0
ATOM   4076  O   HID A 264      40.006  29.972  41.551  1.00  0.00           O0.      0
ATOM   4077  N   SER A 265      40.919  31.987  41.044  1.00  0.00           N0.      0
ATOM   4078  H   SER A 265      40.865  32.987  40.915  1.00  0.00           H0.      0
ATOM   4079  CA  SER A 265      42.280  31.382  41.007  1.00  0.00           C0.      0
ATOM   4080  HA  SER A 265      42.237  30.612  41.778  1.00  0.00           H0.      0
ATOM   4081  CB  SER A 265      42.470  30.792  39.612  1.00  0.00           C0.      0
ATOM   4082  HB2 SER A 265      41.762  29.975  39.468  1.00  0.00           H0.      0
ATOM   4083  HB3 SER A 265      42.332  31.625  38.922  1.00  0.00           H0.      0
ATOM   4084  OG  SER A 265      43.692  30.240  39.359  1.00  0.00           O0.      0
ATOM   4085  HG  SER A 265      43.623  29.378  38.941  1.00  0.00           H0.      0
ATOM   4086  C   SER A 265      43.415  32.443  41.370  1.00  0.00           C0.      0
ATOM   4087  O   SER A 265      43.226  33.648  41.231  1.00  0.00           O0.      0
ATOM   4088  N   VAL A 266      44.553  31.985  41.918  1.00  0.00           N0.      0
ATOM   4089  H   VAL A 266      44.609  30.989  42.082  1.00  0.00           H0.      0
ATOM   4090  CA  VAL A 266      45.559  32.894  42.616  1.00  0.00           C0.      0
ATOM   4091  HA  VAL A 266      45.188  33.901  42.427  1.00  0.00           H0.      0
ATOM   4092  CB  VAL A 266      45.592  32.756  44.194  1.00  0.00           C0.      0
ATOM   4093  HB  VAL A 266      44.581  32.740  44.600  1.00  0.00           H0.      0
ATOM   4094  CG1 VAL A 266      46.332  31.521  44.798  1.00  0.00           C0.      0
ATOM   4095 HG11 VAL A 266      46.419  31.463  45.883  1.00  0.00           H0.      0
ATOM   4096 HG12 VAL A 266      45.810  30.677  44.347  1.00  0.00           H0.      0
ATOM   4097 HG13 VAL A 266      47.359  31.603  44.440  1.00  0.00           H0.      0
ATOM   4098  CG2 VAL A 266      46.156  34.076  44.757  1.00  0.00           C0.      0
ATOM   4099 HG21 VAL A 266      47.221  34.163  44.540  1.00  0.00           H0.      0
ATOM   4100 HG22 VAL A 266      45.545  34.917  44.430  1.00  0.00           H0.      0
ATOM   4101 HG23 VAL A 266      46.130  33.984  45.843  1.00  0.00           H0.      0
ATOM   4102  C   VAL A 266      46.997  32.749  42.044  1.00  0.00           C0.      0
ATOM   4103  O   VAL A 266      47.394  31.633  41.739  1.00  0.00           O0.      0
ATOM   4104  N   LEU A 267      47.763  33.801  41.736  1.00  0.00           N0.      0
ATOM   4105  H   LEU A 267      47.258  34.651  41.940  1.00  0.00           H0.      0
ATOM   4106  CA  LEU A 267      49.249  33.803  41.664  1.00  0.00           C0.      0
ATOM   4107  HA  LEU A 267      49.747  32.836  41.603  1.00  0.00           H0.      0
ATOM   4108  CB  LEU A 267      49.728  34.612  40.402  1.00  0.00           C0.      0
ATOM   4109  HB2 LEU A 267      49.477  35.667  40.505  1.00  0.00           H0.      0
ATOM   4110  HB3 LEU A 267      50.816  34.665  40.365  1.00  0.00           H0.      0
ATOM   4111  CG  LEU A 267      49.379  34.040  39.010  1.00  0.00           C0.      0
ATOM   4112  HG  LEU A 267      48.348  33.693  39.076  1.00  0.00           H0.      0
ATOM   4113  CD1 LEU A 267      49.411  35.141  37.904  1.00  0.00           C0.      0
ATOM   4114 HD11 LEU A 267      49.127  36.163  38.156  1.00  0.00           H0.      0
ATOM   4115 HD12 LEU A 267      50.374  35.047  37.403  1.00  0.00           H0.      0
ATOM   4116 HD13 LEU A 267      48.698  34.754  37.175  1.00  0.00           H0.      0
ATOM   4117  CD2 LEU A 267      50.173  32.820  38.704  1.00  0.00           C0.      0
ATOM   4118 HD21 LEU A 267      49.873  32.397  37.746  1.00  0.00           H0.      0
ATOM   4119 HD22 LEU A 267      51.224  33.059  38.541  1.00  0.00           H0.      0
ATOM   4120 HD23 LEU A 267      50.036  32.095  39.507  1.00  0.00           H0.      0
ATOM   4121  C   LEU A 267      49.894  34.531  42.844  1.00  0.00           C0.      0
ATOM   4122  O   LEU A 267      49.324  35.398  43.472  1.00  0.00           O0.      0
ATOM   4123  N   GLY A 268      51.132  34.275  43.109  1.00  0.00           N0.      0
ATOM   4124  H   GLY A 268      51.504  33.669  42.392  1.00  0.00           H0.      0
ATOM   4125  CA  GLY A 268      52.113  35.119  43.804  1.00  0.00           C0.      0
ATOM   4126  HA2 GLY A 268      51.701  35.738  44.602  1.00  0.00           H0.      0
ATOM   4127  HA3 GLY A 268      52.984  34.560  44.145  1.00  0.00           H0.      0
ATOM   4128  C   GLY A 268      52.731  36.042  42.686  1.00  0.00           C0.      0
ATOM   4129  O   GLY A 268      51.972  36.566  41.933  1.00  0.00           O0.      0
ATOM   4130  N   ASP A 269      54.034  36.215  42.576  1.00  0.00           N0.      0
ATOM   4131  H   ASP A 269      54.650  35.784  43.251  1.00  0.00           H0.      0
ATOM   4132  CA  ASP A 269      54.549  37.276  41.734  1.00  0.00           C0.      0
ATOM   4133  HA  ASP A 269      54.057  38.244  41.831  1.00  0.00           H0.      0
ATOM   4134  CB  ASP A 269      55.987  37.526  42.285  1.00  0.00           C0.      0
ATOM   4135  HB2 ASP A 269      56.514  36.576  42.203  1.00  0.00           H0.      0
ATOM   4136  HB3 ASP A 269      56.549  38.270  41.720  1.00  0.00           H0.      0
ATOM   4137  CG  ASP A 269      56.061  37.907  43.762  1.00  0.00           C0.      0
ATOM   4138  OD1 ASP A 269      55.495  38.916  44.215  1.00  0.00           O0.      0
ATOM   4139  OD2 ASP A 269      56.665  37.104  44.519  1.00  0.00           O0.      0
ATOM   4140  C   ASP A 269      54.551  36.859  40.274  1.00  0.00           C0.      0
ATOM   4141  O   ASP A 269      55.540  36.350  39.782  1.00  0.00           O0.      0
ATOM   4142  N   PHE A 270      53.415  36.994  39.586  1.00  0.00           N0.      0
ATOM   4143  H   PHE A 270      52.575  37.254  40.081  1.00  0.00           H0.      0
ATOM   4144  CA  PHE A 270      53.227  36.633  38.196  1.00  0.00           C0.      0
ATOM   4145  HA  PHE A 270      52.159  36.798  38.050  1.00  0.00           H0.      0
ATOM   4146  CB  PHE A 270      53.780  37.592  37.124  1.00  0.00           C0.      0
ATOM   4147  HB2 PHE A 270      54.850  37.450  36.970  1.00  0.00           H0.      0
ATOM   4148  HB3 PHE A 270      53.296  37.413  36.164  1.00  0.00           H0.      0
ATOM   4149  CG  PHE A 270      53.520  39.031  37.447  1.00  0.00           C0.      0
ATOM   4150  CD1 PHE A 270      54.610  39.756  37.891  1.00  0.00           C0.      0
ATOM   4151  HD1 PHE A 270      55.581  39.347  38.130  1.00  0.00           H0.      0
ATOM   4152  CE1 PHE A 270      54.496  41.132  38.111  1.00  0.00           C0.      0
ATOM   4153  HE1 PHE A 270      55.373  41.678  38.428  1.00  0.00           H0.      0
ATOM   4154  CZ  PHE A 270      53.195  41.781  38.003  1.00  0.00           C0.      0
ATOM   4155  HZ  PHE A 270      53.092  42.855  38.054  1.00  0.00           H0.      0
ATOM   4156  CE2 PHE A 270      52.087  40.946  37.610  1.00  0.00           C0.      0
ATOM   4157  HE2 PHE A 270      51.134  41.445  37.519  1.00  0.00           H0.      0
ATOM   4158  CD2 PHE A 270      52.252  39.595  37.322  1.00  0.00           C0.      0
ATOM   4159  HD2 PHE A 270      51.506  38.935  36.904  1.00  0.00           H0.      0
ATOM   4160  C   PHE A 270      53.454  35.114  37.840  1.00  0.00           C0.      0
ATOM   4161  O   PHE A 270      53.404  34.777  36.643  1.00  0.00           O0.      0
ATOM   4162  N   LYS A 271      53.709  34.387  38.856  1.00  0.00           N0.      0
ATOM   4163  H   LYS A 271      53.753  34.841  39.758  1.00  0.00           H0.      0
ATOM   4164  CA  LYS A 271      54.044  32.974  38.912  1.00  0.00           C0.      0
ATOM   4165  HA  LYS A 271      53.680  32.424  38.044  1.00  0.00           H0.      0
ATOM   4166  CB  LYS A 271      55.582  32.757  39.065  1.00  0.00           C0.      0
ATOM   4167  HB2 LYS A 271      55.838  31.709  38.912  1.00  0.00           H0.      0
ATOM   4168  HB3 LYS A 271      56.074  33.211  38.205  1.00  0.00           H0.      0
ATOM   4169  CG  LYS A 271      56.102  33.216  40.467  1.00  0.00           C0.      0
ATOM   4170  HG2 LYS A 271      55.769  34.232  40.678  1.00  0.00           H0.      0
ATOM   4171  HG3 LYS A 271      55.749  32.497  41.207  1.00  0.00           H0.      0
ATOM   4172  CD  LYS A 271      57.602  33.055  40.778  1.00  0.00           C0.      0
ATOM   4173  HD2 LYS A 271      57.859  33.290  41.811  1.00  0.00           H0.      0
ATOM   4174  HD3 LYS A 271      57.914  32.037  40.546  1.00  0.00           H0.      0
ATOM   4175  CE  LYS A 271      58.388  33.939  39.817  1.00  0.00           C0.      0
ATOM   4176  HE2 LYS A 271      59.449  33.707  39.914  1.00  0.00           H0.      0
ATOM   4177  HE3 LYS A 271      58.073  33.773  38.787  1.00  0.00           H0.      0
ATOM   4178  NZ  LYS A 271      58.157  35.331  40.095  1.00  0.00           N0.      0
ATOM   4179  HZ1 LYS A 271      58.401  35.480  41.064  1.00  0.00           H0.      0
ATOM   4180  HZ2 LYS A 271      58.750  35.936  39.544  1.00  0.00           H0.      0
ATOM   4181  HZ3 LYS A 271      57.220  35.687  39.974  1.00  0.00           H0.      0
ATOM   4182  C   LYS A 271      53.260  32.312  40.065  1.00  0.00           C0.      0
ATOM   4183  O   LYS A 271      52.685  32.957  40.910  1.00  0.00           O0.      0
ATOM   4184  N   PRO A 272      53.279  30.947  40.258  1.00  0.00           N0.      0
ATOM   4185  CD  PRO A 272      53.712  30.016  39.271  1.00  0.00           C0.      0
ATOM   4186  HD2 PRO A 272      54.768  29.868  39.499  1.00  0.00           H0.      0
ATOM   4187  HD3 PRO A 272      53.656  30.361  38.238  1.00  0.00           H0.      0
ATOM   4188  CG  PRO A 272      52.868  28.766  39.477  1.00  0.00           C0.      0
ATOM   4189  HG2 PRO A 272      53.439  27.888  39.177  1.00  0.00           H0.      0
ATOM   4190  HG3 PRO A 272      51.935  28.903  38.929  1.00  0.00           H0.      0
ATOM   4191  CB  PRO A 272      52.563  28.766  40.953  1.00  0.00           C0.      0
ATOM   4192  HB2 PRO A 272      53.390  28.278  41.468  1.00  0.00           H0.      0
ATOM   4193  HB3 PRO A 272      51.700  28.137  41.167  1.00  0.00           H0.      0
ATOM   4194  CA  PRO A 272      52.503  30.255  41.321  1.00  0.00           C0.      0
ATOM   4195  HA  PRO A 272      51.491  30.657  41.278  1.00  0.00           H0.      0
ATOM   4196  C   PRO A 272      52.963  30.434  42.758  1.00  0.00           C0.      0
ATOM   4197  O   PRO A 272      54.127  30.834  42.970  1.00  0.00           O0.      0
ATOM   4198  N   TYR A 273      52.108  30.112  43.746  1.00  0.00           N0.      0
ATOM   4199  H   TYR A 273      51.221  29.670  43.549  1.00  0.00           H0.      0
ATOM   4200  CA  TYR A 273      52.388  30.055  45.169  1.00  0.00           C0.      0
ATOM   4201  HA  TYR A 273      53.435  29.866  45.407  1.00  0.00           H0.      0
ATOM   4202  CB  TYR A 273      52.226  31.472  45.834  1.00  0.00           C0.      0
ATOM   4203  HB2 TYR A 273      52.987  32.129  45.413  1.00  0.00           H0.      0
ATOM   4204  HB3 TYR A 273      51.359  32.036  45.491  1.00  0.00           H0.      0
ATOM   4205  CG  TYR A 273      52.443  31.632  47.310  1.00  0.00           C0.      0
ATOM   4206  CD1 TYR A 273      53.797  31.387  47.803  1.00  0.00           C0.      0
ATOM   4207  HD1 TYR A 273      54.516  31.062  47.065  1.00  0.00           H0.      0
ATOM   4208  CE1 TYR A 273      53.966  31.315  49.187  1.00  0.00           C0.      0
ATOM   4209  HE1 TYR A 273      54.899  30.910  49.552  1.00  0.00           H0.      0
ATOM   4210  CZ  TYR A 273      52.954  31.713  50.062  1.00  0.00           C0.      0
ATOM   4211  OH  TYR A 273      53.296  31.691  51.371  1.00  0.00           O0.      0
ATOM   4212  HH  TYR A 273      54.104  31.184  51.477  1.00  0.00           H0.      0
ATOM   4213  CE2 TYR A 273      51.673  32.081  49.574  1.00  0.00           C0.      0
ATOM   4214  HE2 TYR A 273      50.959  32.409  50.315  1.00  0.00           H0.      0
ATOM   4215  CD2 TYR A 273      51.394  31.995  48.169  1.00  0.00           C0.      0
ATOM   4216  HD2 TYR A 273      50.464  32.238  47.675  1.00  0.00           H0.      0
ATOM   4217  C   TYR A 273      51.477  29.086  45.965  1.00  0.00           C0.      0
ATOM   4218  O   TYR A 273      50.260  28.931  45.703  1.00  0.00           O0.      0
ATOM   4219  N   ARG A 274      52.160  28.554  47.011  1.00  0.00           N0.      0
ATOM   4220  H   ARG A 274      53.162  28.672  47.066  1.00  0.00           H0.      0
ATOM   4221  CA  ARG A 274      51.555  27.751  48.044  1.00  0.00           C0.      0
ATOM   4222  HA  ARG A 274      50.508  28.042  48.128  1.00  0.00           H0.      0
ATOM   4223  CB  ARG A 274      51.494  26.277  47.627  1.00  0.00           C0.      0
ATOM   4224  HB2 ARG A 274      51.109  26.344  46.609  1.00  0.00           H0.      0
ATOM   4225  HB3 ARG A 274      52.460  25.785  47.745  1.00  0.00           H0.      0
ATOM   4226  CG  ARG A 274      50.482  25.615  48.553  1.00  0.00           C0.      0
ATOM   4227  HG2 ARG A 274      50.924  25.592  49.548  1.00  0.00           H0.      0
ATOM   4228  HG3 ARG A 274      49.484  26.052  48.606  1.00  0.00           H0.      0
ATOM   4229  CD  ARG A 274      50.224  24.188  48.091  1.00  0.00           C0.      0
ATOM   4230  HD2 ARG A 274      49.838  24.197  47.072  1.00  0.00           H0.      0
ATOM   4231  HD3 ARG A 274      51.249  23.820  48.144  1.00  0.00           H0.      0
ATOM   4232  NE  ARG A 274      49.307  23.558  49.044  1.00  0.00           N0.      0
ATOM   4233  HE  ARG A 274      49.042  24.010  49.907  1.00  0.00           H0.      0
ATOM   4234  CZ  ARG A 274      48.957  22.278  49.004  1.00  0.00           C0.      0
ATOM   4235  NH1 ARG A 274      49.323  21.536  47.984  1.00  0.00           N0.      0
ATOM   4236 HH11 ARG A 274      49.934  21.823  47.233  1.00  0.00           H0.      0
ATOM   4237 HH12 ARG A 274      49.106  20.549  47.994  1.00  0.00           H0.      0
ATOM   4238  NH2 ARG A 274      48.300  21.634  49.950  1.00  0.00           N0.      0
ATOM   4239 HH21 ARG A 274      48.235  22.029  50.877  1.00  0.00           H0.      0
ATOM   4240 HH22 ARG A 274      47.960  20.695  49.797  1.00  0.00           H0.      0
ATOM   4241  C   ARG A 274      52.240  27.957  49.456  1.00  0.00           C0.      0
ATOM   4242  O   ARG A 274      53.411  27.814  49.590  1.00  0.00           O0.      0
ATOM   4243  N   PRO A 275      51.429  28.281  50.517  1.00  0.00           N0.      0
ATOM   4244  CD  PRO A 275      49.983  28.607  50.471  1.00  0.00           C0.      0
ATOM   4245  HD2 PRO A 275      49.455  27.655  50.418  1.00  0.00           H0.      0
ATOM   4246  HD3 PRO A 275      49.710  29.206  49.601  1.00  0.00           H0.      0
ATOM   4247  CG  PRO A 275      49.769  29.496  51.724  1.00  0.00           C0.      0
ATOM   4248  HG2 PRO A 275      48.768  29.280  52.097  1.00  0.00           H0.      0
ATOM   4249  HG3 PRO A 275      50.031  30.516  51.443  1.00  0.00           H0.      0
ATOM   4250  CB  PRO A 275      50.720  28.888  52.690  1.00  0.00           C0.      0
ATOM   4251  HB2 PRO A 275      50.189  28.065  53.168  1.00  0.00           H0.      0
ATOM   4252  HB3 PRO A 275      51.087  29.670  53.355  1.00  0.00           H0.      0
ATOM   4253  CA  PRO A 275      51.971  28.456  51.841  1.00  0.00           C0.      0
ATOM   4254  HA  PRO A 275      52.649  29.296  51.690  1.00  0.00           H0.      0
ATOM   4255  C   PRO A 275      52.634  27.171  52.355  1.00  0.00           C0.      0
ATOM   4256  O   PRO A 275      52.143  26.106  52.229  1.00  0.00           O0.      0
ATOM   4257  N   GLY A 276      53.888  27.343  52.798  1.00  0.00           N0.      0
ATOM   4258  H   GLY A 276      54.166  28.291  53.007  1.00  0.00           H0.      0
ATOM   4259  CA  GLY A 276      54.684  26.153  53.132  1.00  0.00           C0.      0
ATOM   4260  HA2 GLY A 276      55.011  26.078  54.169  1.00  0.00           H0.      0
ATOM   4261  HA3 GLY A 276      54.108  25.267  52.865  1.00  0.00           H0.      0
ATOM   4262  C   GLY A 276      55.950  26.047  52.344  1.00  0.00           C0.      0
ATOM   4263  O   GLY A 276      56.862  25.452  52.844  1.00  0.00           O0.      0
ATOM   4264  N   GLN A 277      55.891  26.517  51.088  1.00  0.00           N0.      0
ATOM   4265  H   GLN A 277      55.051  26.889  50.668  1.00  0.00           H0.      0
ATOM   4266  CA  GLN A 277      57.063  26.624  50.153  1.00  0.00           C0.      0
ATOM   4267  HA  GLN A 277      57.505  25.632  50.057  1.00  0.00           H0.      0
ATOM   4268  CB  GLN A 277      56.492  27.205  48.882  1.00  0.00           C0.      0
ATOM   4269  HB2 GLN A 277      55.925  28.129  48.991  1.00  0.00           H0.      0
ATOM   4270  HB3 GLN A 277      57.420  27.486  48.385  1.00  0.00           H0.      0
ATOM   4271  CG  GLN A 277      55.756  26.149  47.980  1.00  0.00           C0.      0
ATOM   4272  HG2 GLN A 277      56.453  25.363  47.691  1.00  0.00           H0.      0
ATOM   4273  HG3 GLN A 277      54.882  25.761  48.504  1.00  0.00           H0.      0
ATOM   4274  CD  GLN A 277      55.145  26.819  46.718  1.00  0.00           C0.      0
ATOM   4275  OE1 GLN A 277      55.033  28.048  46.606  1.00  0.00           O0.      0
ATOM   4276  NE2 GLN A 277      54.757  26.126  45.732  1.00  0.00           N0.      0
ATOM   4277 HE21 GLN A 277      54.567  26.503  44.815  1.00  0.00           H0.      0
ATOM   4278 HE22 GLN A 277      54.836  25.122  45.806  1.00  0.00           H0.      0
ATOM   4279  C   GLN A 277      58.083  27.519  50.868  1.00  0.00           C0.      0
ATOM   4280  O   GLN A 277      57.733  28.320  51.761  1.00  0.00           O0.      0
ATOM   4281  N   ALA A 278      59.305  27.462  50.322  1.00  0.00           N0.      0
ATOM   4282  H   ALA A 278      59.483  26.839  49.548  1.00  0.00           H0.      0
ATOM   4283  CA  ALA A 278      60.440  28.231  50.877  1.00  0.00           C0.      0
ATOM   4284  HA  ALA A 278      60.419  28.172  51.965  1.00  0.00           H0.      0
ATOM   4285  CB  ALA A 278      61.721  27.643  50.261  1.00  0.00           C0.      0
ATOM   4286  HB1 ALA A 278      62.586  28.224  50.581  1.00  0.00           H0.      0
ATOM   4287  HB2 ALA A 278      61.803  26.646  50.696  1.00  0.00           H0.      0
ATOM   4288  HB3 ALA A 278      61.710  27.502  49.181  1.00  0.00           H0.      0
ATOM   4289  C   ALA A 278      60.289  29.680  50.430  1.00  0.00           C0.      0
ATOM   4290  O   ALA A 278      60.516  30.622  51.168  1.00  0.00           O0.      0
ATOM   4291  N   TYR A 279      59.918  29.846  49.193  1.00  0.00           N0.      0
ATOM   4292  H   TYR A 279      59.836  29.024  48.612  1.00  0.00           H0.      0
ATOM   4293  CA  TYR A 279      59.449  31.094  48.602  1.00  0.00           C0.      0
ATOM   4294  HA  TYR A 279      60.360  31.691  48.639  1.00  0.00           H0.      0
ATOM   4295  CB  TYR A 279      58.921  30.819  47.183  1.00  0.00           C0.      0
ATOM   4296  HB2 TYR A 279      59.690  30.527  46.468  1.00  0.00           H0.      0
ATOM   4297  HB3 TYR A 279      58.369  29.880  47.232  1.00  0.00           H0.      0
ATOM   4298  CG  TYR A 279      58.055  31.877  46.426  1.00  0.00           C0.      0
ATOM   4299  CD1 TYR A 279      58.549  33.268  46.315  1.00  0.00           C0.      0
ATOM   4300  HD1 TYR A 279      59.318  33.634  46.979  1.00  0.00           H0.      0
ATOM   4301  CE1 TYR A 279      57.839  34.197  45.523  1.00  0.00           C0.      0
ATOM   4302  HE1 TYR A 279      58.151  35.227  45.440  1.00  0.00           H0.      0
ATOM   4303  CZ  TYR A 279      56.661  33.849  44.897  1.00  0.00           C0.      0
ATOM   4304  OH  TYR A 279      55.844  34.733  44.351  1.00  0.00           O0.      0
ATOM   4305  HH  TYR A 279      56.251  35.576  44.567  1.00  0.00           H0.      0
ATOM   4306  CE2 TYR A 279      56.277  32.474  44.880  1.00  0.00           C0.      0
ATOM   4307  HE2 TYR A 279      55.513  32.173  44.178  1.00  0.00           H0.      0
ATOM   4308  CD2 TYR A 279      56.895  31.495  45.629  1.00  0.00           C0.      0
ATOM   4309  HD2 TYR A 279      56.662  30.445  45.532  1.00  0.00           H0.      0
ATOM   4310  C   TYR A 279      58.338  31.894  49.349  1.00  0.00           C0.      0
ATOM   4311  O   TYR A 279      57.215  31.413  49.573  1.00  0.00           O0.      0
ATOM   4312  N   VAL A 280      58.582  33.163  49.687  1.00  0.00           N0.      0
ATOM   4313  H   VAL A 280      59.547  33.415  49.527  1.00  0.00           H0.      0
ATOM   4314  CA  VAL A 280      57.607  34.127  50.176  1.00  0.00           C0.      0
ATOM   4315  HA  VAL A 280      56.726  33.553  50.465  1.00  0.00           H0.      0
ATOM   4316  CB  VAL A 280      58.040  34.641  51.528  1.00  0.00           C0.      0
ATOM   4317  HB  VAL A 280      58.960  35.179  51.299  1.00  0.00           H0.      0
ATOM   4318  CG1 VAL A 280      57.056  35.663  52.100  1.00  0.00           C0.      0
ATOM   4319 HG11 VAL A 280      57.159  36.538  51.458  1.00  0.00           H0.      0
ATOM   4320 HG12 VAL A 280      56.078  35.197  51.987  1.00  0.00           H0.      0
ATOM   4321 HG13 VAL A 280      57.298  36.092  53.073  1.00  0.00           H0.      0
ATOM   4322  CG2 VAL A 280      58.409  33.554  52.600  1.00  0.00           C0.      0
ATOM   4323 HG21 VAL A 280      57.581  32.931  52.937  1.00  0.00           H0.      0
ATOM   4324 HG22 VAL A 280      59.142  32.871  52.170  1.00  0.00           H0.      0
ATOM   4325 HG23 VAL A 280      58.849  34.080  53.447  1.00  0.00           H0.      0
ATOM   4326  C   VAL A 280      57.320  35.230  49.193  1.00  0.00           C0.      0
ATOM   4327  O   VAL A 280      58.153  36.121  49.142  1.00  0.00           O0.      0
ATOM   4328  N   PRO A 281      56.192  35.227  48.441  1.00  0.00           N0.      0
ATOM   4329  CD  PRO A 281      55.204  34.171  48.518  1.00  0.00           C0.      0
ATOM   4330  HD2 PRO A 281      54.724  34.226  49.495  1.00  0.00           H0.      0
ATOM   4331  HD3 PRO A 281      55.588  33.162  48.367  1.00  0.00           H0.      0
ATOM   4332  CG  PRO A 281      54.196  34.478  47.343  1.00  0.00           C0.      0
ATOM   4333  HG2 PRO A 281      53.178  34.162  47.572  1.00  0.00           H0.      0
ATOM   4334  HG3 PRO A 281      54.491  33.910  46.461  1.00  0.00           H0.      0
ATOM   4335  CB  PRO A 281      54.328  35.968  47.096  1.00  0.00           C0.      0
ATOM   4336  HB2 PRO A 281      53.667  36.540  47.747  1.00  0.00           H0.      0
ATOM   4337  HB3 PRO A 281      54.114  36.097  46.035  1.00  0.00           H0.      0
ATOM   4338  CA  PRO A 281      55.777  36.211  47.466  1.00  0.00           C0.      0
ATOM   4339  HA  PRO A 281      56.544  36.061  46.706  1.00  0.00           H0.      0
ATOM   4340  C   PRO A 281      55.908  37.673  48.061  1.00  0.00           C0.      0
ATOM   4341  O   PRO A 281      55.548  37.941  49.207  1.00  0.00           O0.      0
ATOM   4342  N   CYS A 282      56.185  38.660  47.196  1.00  0.00           N0.      0
ATOM   4343  H   CYS A 282      56.385  38.298  46.274  1.00  0.00           H0.      0
ATOM   4344  CA  CYS A 282      56.014  40.039  47.423  1.00  0.00           C0.      0
ATOM   4345  HA  CYS A 282      56.406  40.467  48.345  1.00  0.00           H0.      0
ATOM   4346  CB  CYS A 282      56.863  40.750  46.398  1.00  0.00           C0.      0
ATOM   4347  HB2 CYS A 282      57.716  40.106  46.186  1.00  0.00           H0.      0
ATOM   4348  HB3 CYS A 282      56.359  40.856  45.438  1.00  0.00           H0.      0
ATOM   4349  SG  CYS A 282      57.495  42.318  47.063  1.00  0.00           S0.      0
ATOM   4350  HG  CYS A 282      56.338  42.831  47.491  1.00  0.00           H0.      0
ATOM   4351  C   CYS A 282      54.547  40.419  47.338  1.00  0.00           C0.      0
ATOM   4352  O   CYS A 282      54.049  41.166  48.191  1.00  0.00           O0.      0
ATOM   4353  N   TYR A 283      53.805  40.087  46.264  1.00  0.00           N0.      0
ATOM   4354  H   TYR A 283      54.236  39.523  45.546  1.00  0.00           H0.      0
ATOM   4355  CA  TYR A 283      52.434  40.468  45.963  1.00  0.00           C0.      0
ATOM   4356  HA  TYR A 283      51.847  40.964  46.736  1.00  0.00           H0.      0
ATOM   4357  CB  TYR A 283      52.469  41.407  44.784  1.00  0.00           C0.      0
ATOM   4358  HB2 TYR A 283      52.966  40.860  43.984  1.00  0.00           H0.      0
ATOM   4359  HB3 TYR A 283      51.419  41.440  44.491  1.00  0.00           H0.      0
ATOM   4360  CG  TYR A 283      53.057  42.823  44.970  1.00  0.00           C0.      0
ATOM   4361  CD1 TYR A 283      54.434  43.077  45.023  1.00  0.00           C0.      0
ATOM   4362  HD1 TYR A 283      55.154  42.291  44.849  1.00  0.00           H0.      0
ATOM   4363  CE1 TYR A 283      54.934  44.400  45.128  1.00  0.00           C0.      0
ATOM   4364  HE1 TYR A 283      55.994  44.604  45.097  1.00  0.00           H0.      0
ATOM   4365  CZ  TYR A 283      54.053  45.493  45.212  1.00  0.00           C0.      0
ATOM   4366  OH  TYR A 283      54.560  46.694  45.319  1.00  0.00           O0.      0
ATOM   4367  HH  TYR A 283      53.937  47.330  45.677  1.00  0.00           H0.      0
ATOM   4368  CE2 TYR A 283      52.660  45.249  45.206  1.00  0.00           C0.      0
ATOM   4369  HE2 TYR A 283      52.079  46.159  45.180  1.00  0.00           H0.      0
ATOM   4370  CD2 TYR A 283      52.184  43.894  45.150  1.00  0.00           C0.      0
ATOM   4371  HD2 TYR A 283      51.167  43.699  45.459  1.00  0.00           H0.      0
ATOM   4372  C   TYR A 283      51.553  39.229  45.615  1.00  0.00           C0.      0
ATOM   4373  O   TYR A 283      52.036  38.165  45.211  1.00  0.00           O0.      0
ATOM   4374  N   PHE A 284      50.187  39.265  45.753  1.00  0.00           N0.      0
ATOM   4375  H   PHE A 284      49.809  40.159  46.032  1.00  0.00           H0.      0
ATOM   4376  CA  PHE A 284      49.238  38.197  45.403  1.00  0.00           C0.      0
ATOM   4377  HA  PHE A 284      49.878  37.430  44.969  1.00  0.00           H0.      0
ATOM   4378  CB  PHE A 284      48.451  37.612  46.547  1.00  0.00           C0.      0
ATOM   4379  HB2 PHE A 284      47.671  38.229  46.994  1.00  0.00           H0.      0
ATOM   4380  HB3 PHE A 284      48.085  36.697  46.081  1.00  0.00           H0.      0
ATOM   4381  CG  PHE A 284      49.303  37.254  47.739  1.00  0.00           C0.      0
ATOM   4382  CD1 PHE A 284      49.132  38.027  48.936  1.00  0.00           C0.      0
ATOM   4383  HD1 PHE A 284      48.382  38.794  49.068  1.00  0.00           H0.      0
ATOM   4384  CE1 PHE A 284      49.801  37.598  50.097  1.00  0.00           C0.      0
ATOM   4385  HE1 PHE A 284      49.433  37.962  51.045  1.00  0.00           H0.      0
ATOM   4386  CZ  PHE A 284      50.622  36.504  50.097  1.00  0.00           C0.      0
ATOM   4387  HZ  PHE A 284      51.046  36.125  51.016  1.00  0.00           H0.      0
ATOM   4388  CE2 PHE A 284      50.760  35.783  48.942  1.00  0.00           C0.      0
ATOM   4389  HE2 PHE A 284      51.225  34.809  48.955  1.00  0.00           H0.      0
ATOM   4390  CD2 PHE A 284      50.096  36.124  47.702  1.00  0.00           C0.      0
ATOM   4391  HD2 PHE A 284      50.245  35.535  46.809  1.00  0.00           H0.      0
ATOM   4392  C   PHE A 284      48.351  38.733  44.312  1.00  0.00           C0.      0
ATOM   4393  O   PHE A 284      47.917  39.877  44.443  1.00  0.00           O0.      0
ATOM   4394  N   ILE A 285      47.846  37.925  43.386  1.00  0.00           N0.      0
ATOM   4395  H   ILE A 285      48.209  36.986  43.304  1.00  0.00           H0.      0
ATOM   4396  CA  ILE A 285      46.895  38.392  42.360  1.00  0.00           C0.      0
ATOM   4397  HA  ILE A 285      46.387  39.298  42.690  1.00  0.00           H0.      0
ATOM   4398  CB  ILE A 285      47.711  38.671  41.065  1.00  0.00           C0.      0
ATOM   4399  HB  ILE A 285      48.101  37.721  40.702  1.00  0.00           H0.      0
ATOM   4400  CG2 ILE A 285      46.732  39.207  40.038  1.00  0.00           C0.      0
ATOM   4401 HG21 ILE A 285      47.281  39.341  39.106  1.00  0.00           H0.      0
ATOM   4402 HG22 ILE A 285      45.970  38.487  39.738  1.00  0.00           H0.      0
ATOM   4403 HG23 ILE A 285      46.362  40.195  40.309  1.00  0.00           H0.      0
ATOM   4404  CG1 ILE A 285      48.893  39.716  41.132  1.00  0.00           C0.      0
ATOM   4405 HG12 ILE A 285      48.526  40.672  40.759  1.00  0.00           H0.      0
ATOM   4406 HG13 ILE A 285      49.007  39.964  42.187  1.00  0.00           H0.      0
ATOM   4407  CD1 ILE A 285      50.245  39.296  40.483  1.00  0.00           C0.      0
ATOM   4408 HD11 ILE A 285      50.092  38.609  39.651  1.00  0.00           H0.      0
ATOM   4409 HD12 ILE A 285      50.673  40.219  40.092  1.00  0.00           H0.      0
ATOM   4410 HD13 ILE A 285      50.836  38.931  41.323  1.00  0.00           H0.      0
ATOM   4411  C   ILE A 285      45.807  37.345  42.099  1.00  0.00           C0.      0
ATOM   4412  O   ILE A 285      46.133  36.196  41.930  1.00  0.00           O0.      0
ATOM   4413  N   HID A 286      44.548  37.750  42.185  1.00  0.00           N0.      0
ATOM   4414  H   HID A 286      44.497  38.759  42.174  1.00  0.00           H0.      0
ATOM   4415  CA  HID A 286      43.359  36.948  42.249  1.00  0.00           C0.      0
ATOM   4416  HA  HID A 286      43.554  35.875  42.240  1.00  0.00           H0.      0
ATOM   4417  CB  HID A 286      42.478  37.387  43.431  1.00  0.00           C0.      0
ATOM   4418  HB2 HID A 286      42.198  38.436  43.331  1.00  0.00           H0.      0
ATOM   4419  HB3 HID A 286      41.602  36.739  43.418  1.00  0.00           H0.      0
ATOM   4420  CG  HID A 286      43.068  37.197  44.781  1.00  0.00           C0.      0
ATOM   4421  ND1 HID A 286      42.819  36.215  45.669  1.00  0.00           N0.      0
ATOM   4422  HD1 HID A 286      42.055  35.593  45.446  1.00  0.00           H0.      0
ATOM   4423  CE1 HID A 286      43.555  36.328  46.801  1.00  0.00           C0.      0
ATOM   4424  HE1 HID A 286      43.534  35.613  47.610  1.00  0.00           H0.      0
ATOM   4425  NE2 HID A 286      44.308  37.429  46.660  1.00  0.00           N0.      0
ATOM   4426  CD2 HID A 286      44.027  37.922  45.362  1.00  0.00           C0.      0
ATOM   4427  HD2 HID A 286      44.429  38.831  44.940  1.00  0.00           H0.      0
ATOM   4428  C   HID A 286      42.531  37.237  40.973  1.00  0.00           C0.      0
ATOM   4429  O   HID A 286      42.576  38.388  40.507  1.00  0.00           O0.      0
ATOM   4430  N   VAL A 287      41.949  36.297  40.337  1.00  0.00           N0.      0
ATOM   4431  H   VAL A 287      42.010  35.423  40.840  1.00  0.00           H0.      0
ATOM   4432  CA  VAL A 287      41.115  36.277  39.073  1.00  0.00           C0.      0
ATOM   4433  HA  VAL A 287      40.847  37.281  38.743  1.00  0.00           H0.      0
ATOM   4434  CB  VAL A 287      41.823  35.374  38.038  1.00  0.00           C0.      0
ATOM   4435  HB  VAL A 287      42.057  34.431  38.532  1.00  0.00           H0.      0
ATOM   4436  CG1 VAL A 287      40.925  34.937  36.879  1.00  0.00           C0.      0
ATOM   4437 HG11 VAL A 287      40.950  35.693  36.094  1.00  0.00           H0.      0
ATOM   4438 HG12 VAL A 287      41.324  34.006  36.477  1.00  0.00           H0.      0
ATOM   4439 HG13 VAL A 287      39.872  34.790  37.119  1.00  0.00           H0.      0
ATOM   4440  CG2 VAL A 287      43.056  36.067  37.546  1.00  0.00           C0.      0
ATOM   4441 HG21 VAL A 287      42.898  36.990  36.986  1.00  0.00           H0.      0
ATOM   4442 HG22 VAL A 287      43.702  36.285  38.396  1.00  0.00           H0.      0
ATOM   4443 HG23 VAL A 287      43.721  35.493  36.901  1.00  0.00           H0.      0
ATOM   4444  C   VAL A 287      39.763  35.613  39.445  1.00  0.00           C0.      0
ATOM   4445  O   VAL A 287      39.696  34.416  39.857  1.00  0.00           O0.      0
ATOM   4446  N   LEU A 288      38.706  36.391  39.382  1.00  0.00           N0.      0
ATOM   4447  H   LEU A 288      38.796  37.330  39.021  1.00  0.00           H0.      0
ATOM   4448  CA  LEU A 288      37.422  36.139  39.907  1.00  0.00           C0.      0
ATOM   4449  HA  LEU A 288      37.375  35.095  40.219  1.00  0.00           H0.      0
ATOM   4450  CB  LEU A 288      37.145  37.128  41.107  1.00  0.00           C0.      0
ATOM   4451  HB2 LEU A 288      38.038  37.082  41.730  1.00  0.00           H0.      0
ATOM   4452  HB3 LEU A 288      36.999  38.148  40.752  1.00  0.00           H0.      0
ATOM   4453  CG  LEU A 288      35.884  36.948  41.989  1.00  0.00           C0.      0
ATOM   4454  HG  LEU A 288      35.806  37.896  42.520  1.00  0.00           H0.      0
ATOM   4455  CD1 LEU A 288      34.561  36.578  41.170  1.00  0.00           C0.      0
ATOM   4456 HD11 LEU A 288      34.265  37.307  40.415  1.00  0.00           H0.      0
ATOM   4457 HD12 LEU A 288      34.666  35.586  40.731  1.00  0.00           H0.      0
ATOM   4458 HD13 LEU A 288      33.730  36.469  41.867  1.00  0.00           H0.      0
ATOM   4459  CD2 LEU A 288      36.053  35.809  42.902  1.00  0.00           C0.      0
ATOM   4460 HD21 LEU A 288      36.092  34.870  42.349  1.00  0.00           H0.      0
ATOM   4461 HD22 LEU A 288      36.950  35.991  43.494  1.00  0.00           H0.      0
ATOM   4462 HD23 LEU A 288      35.199  35.785  43.579  1.00  0.00           H0.      0
ATOM   4463  C   LEU A 288      36.416  36.272  38.703  1.00  0.00           C0.      0
ATOM   4464  O   LEU A 288      36.018  37.289  38.194  1.00  0.00           O0.      0
ATOM   4465  N   LYS A 289      35.944  35.095  38.298  1.00  0.00           N0.      0
ATOM   4466  H   LYS A 289      36.126  34.219  38.766  1.00  0.00           H0.      0
ATOM   4467  CA  LYS A 289      34.941  35.017  37.213  1.00  0.00           C0.      0
ATOM   4468  HA  LYS A 289      34.979  35.934  36.627  1.00  0.00           H0.      0
ATOM   4469  CB  LYS A 289      35.352  33.937  36.302  1.00  0.00           C0.      0
ATOM   4470  HB2 LYS A 289      36.400  34.130  36.070  1.00  0.00           H0.      0
ATOM   4471  HB3 LYS A 289      35.282  33.021  36.888  1.00  0.00           H0.      0
ATOM   4472  CG  LYS A 289      34.539  33.948  34.966  1.00  0.00           C0.      0
ATOM   4473  HG2 LYS A 289      33.534  33.566  35.145  1.00  0.00           H0.      0
ATOM   4474  HG3 LYS A 289      34.418  34.999  34.705  1.00  0.00           H0.      0
ATOM   4475  CD  LYS A 289      35.255  33.125  33.853  1.00  0.00           C0.      0
ATOM   4476  HD2 LYS A 289      34.908  33.264  32.830  1.00  0.00           H0.      0
ATOM   4477  HD3 LYS A 289      36.313  33.389  33.851  1.00  0.00           H0.      0
ATOM   4478  CE  LYS A 289      35.050  31.614  34.067  1.00  0.00           C0.      0
ATOM   4479  HE2 LYS A 289      35.876  31.058  33.624  1.00  0.00           H0.      0
ATOM   4480  HE3 LYS A 289      34.975  31.392  35.131  1.00  0.00           H0.      0
ATOM   4481  NZ  LYS A 289      33.760  31.253  33.453  1.00  0.00           N0.      0
ATOM   4482  HZ1 LYS A 289      32.923  31.655  33.851  1.00  0.00           H0.      0
ATOM   4483  HZ2 LYS A 289      33.756  31.506  32.475  1.00  0.00           H0.      0
ATOM   4484  HZ3 LYS A 289      33.539  30.267  33.447  1.00  0.00           H0.      0
ATOM   4485  C   LYS A 289      33.469  34.843  37.610  1.00  0.00           C0.      0
ATOM   4486  O   LYS A 289      33.102  33.786  38.165  1.00  0.00           O0.      0
ATOM   4487  N   LYS A 290      32.649  35.831  37.253  1.00  0.00           N0.      0
ATOM   4488  H   LYS A 290      33.021  36.559  36.660  1.00  0.00           H0.      0
ATOM   4489  CA  LYS A 290      31.235  35.875  37.649  1.00  0.00           C0.      0
ATOM   4490  HA  LYS A 290      31.136  35.720  38.723  1.00  0.00           H0.      0
ATOM   4491  CB  LYS A 290      30.756  37.302  37.309  1.00  0.00           C0.      0
ATOM   4492  HB2 LYS A 290      31.448  38.085  37.622  1.00  0.00           H0.      0
ATOM   4493  HB3 LYS A 290      30.628  37.332  36.227  1.00  0.00           H0.      0
ATOM   4494  CG  LYS A 290      29.381  37.578  37.851  1.00  0.00           C0.      0
ATOM   4495  HG2 LYS A 290      28.684  36.780  37.597  1.00  0.00           H0.      0
ATOM   4496  HG3 LYS A 290      29.413  37.596  38.941  1.00  0.00           H0.      0
ATOM   4497  CD  LYS A 290      28.877  38.893  37.268  1.00  0.00           C0.      0
ATOM   4498  HD2 LYS A 290      29.577  39.724  37.357  1.00  0.00           H0.      0
ATOM   4499  HD3 LYS A 290      28.627  38.700  36.225  1.00  0.00           H0.      0
ATOM   4500  CE  LYS A 290      27.682  39.390  38.063  1.00  0.00           C0.      0
ATOM   4501  HE2 LYS A 290      26.913  38.626  37.951  1.00  0.00           H0.      0
ATOM   4502  HE3 LYS A 290      28.006  39.492  39.098  1.00  0.00           H0.      0
ATOM   4503  NZ  LYS A 290      27.053  40.612  37.498  1.00  0.00           N0.      0
ATOM   4504  HZ1 LYS A 290      27.786  41.256  37.237  1.00  0.00           H0.      0
ATOM   4505  HZ2 LYS A 290      26.486  40.311  36.719  1.00  0.00           H0.      0
ATOM   4506  HZ3 LYS A 290      26.443  41.072  38.159  1.00  0.00           H0.      0
ATOM   4507  C   LYS A 290      30.361  34.865  36.852  1.00  0.00           C0.      0
ATOM   4508  O   LYS A 290      30.525  34.748  35.626  1.00  0.00           O0.      0
ATOM   4509  N   THR A 291      29.425  34.212  37.516  1.00  0.00           N0.      0
ATOM   4510  H   THR A 291      29.194  34.463  38.467  1.00  0.00           H0.      0
ATOM   4511  CA  THR A 291      28.641  33.147  36.833  1.00  0.00           C0.      0
ATOM   4512  HA  THR A 291      29.283  32.401  36.366  1.00  0.00           H0.      0
ATOM   4513  CB  THR A 291      27.665  32.413  37.837  1.00  0.00           C0.      0
ATOM   4514  HB  THR A 291      26.962  31.848  37.225  1.00  0.00           H0.      0
ATOM   4515  CG2 THR A 291      28.275  31.462  38.787  1.00  0.00           C0.      0
ATOM   4516 HG21 THR A 291      28.595  31.999  39.680  1.00  0.00           H0.      0
ATOM   4517 HG22 THR A 291      27.466  30.783  39.055  1.00  0.00           H0.      0
ATOM   4518 HG23 THR A 291      29.087  30.854  38.388  1.00  0.00           H0.      0
ATOM   4519  OG1 THR A 291      26.983  33.459  38.510  1.00  0.00           O0.      0
ATOM   4520  HG1 THR A 291      27.531  33.927  39.145  1.00  0.00           H0.      0
ATOM   4521  C   THR A 291      27.732  33.761  35.758  1.00  0.00           C0.      0
ATOM   4522  O   THR A 291      27.562  34.998  35.608  1.00  0.00           O0.      0
ATOM   4523  N   GLY A 292      27.333  32.822  34.830  1.00  0.00           N0.      0
ATOM   4524  H   GLY A 292      27.532  31.843  34.978  1.00  0.00           H0.      0
ATOM   4525  CA  GLY A 292      26.537  33.156  33.672  1.00  0.00           C0.      0
ATOM   4526  HA2 GLY A 292      25.503  33.245  34.006  1.00  0.00           H0.      0
ATOM   4527  HA3 GLY A 292      26.930  34.017  33.132  1.00  0.00           H0.      0
ATOM   4528  C   GLY A 292      26.574  31.984  32.734  1.00  0.00           C0.      0
ATOM   4529  O   GLY A 292      25.510  31.357  32.426  1.00  0.00           O0.      0
ATOM   4530  OXT GLY A 292      27.632  31.418  32.360  1.00  0.00           O0.      0
ATOM   4531  C   ACT A 294      53.291  49.718  46.625  1.00  0.00           C0.      0
ATOM   4532  O   ACT A 294      54.409  49.895  47.013  1.00  0.00           O0.      0
ATOM   4533  CA  ACT A 294      52.744  50.888  45.757  1.00  0.00           C0.      0
ATOM   4534  OXT ACT A 294      52.720  48.599  46.654  1.00  0.00           O0.      0
ATOM   4535  N   ACT A 294      51.265  50.857  45.333  1.00  0.00           N0.      0
ATOM   4536  H1  ACT A 294      52.857  51.834  46.300  1.00  0.00           H0.      0
ATOM   4537  H3  ACT A 294      53.389  50.813  44.873  1.00  0.00           H0.      0
ATOM   4538  H01 ACT A 294      50.985  49.955  44.951  1.00  0.00           H0.      0
ATOM   4539  H02 ACT A 294      50.594  51.081  46.066  1.00  0.00           H0.      0
ATOM   4540  N'  SAM A 293      46.909  50.703  38.577  1.00  0.00           N0.      0
ATOM   4541  CA' SAM A 293      48.144  51.607  38.941  1.00  0.00           C0.      0
ATOM   4542  C'  SAM A 293      49.535  51.055  38.469  1.00  0.00           C0.      0
ATOM   4543  O'  SAM A 293      49.675  49.826  38.336  1.00  0.00           O0.      0
ATOM   4544  CB  SAM A 293      48.276  52.014  40.406  1.00  0.00           C0.      0
ATOM   4545  CG  SAM A 293      47.124  52.791  41.002  1.00  0.00           C0.      0
[truncated: 6,254,513 more chars]
