# Supplementary material for: Computational Investigation of GNMT-Catalyzed Methyl Transfer Reaction: Integrating MD, QM, and ML Approaches
Source: J Comput Chem. Author manuscript; Available in PMC 2026 Jun 29. (PMC13312424; doi:10.1002/jcc.70434)
Supplement: SI-3 [file NIHMS2188582-supplement-SI-3.zip › MD-frame-pdbs/early_stage-Frame_C.pdb]

ATOM      1  N   VAL A   1       9.224 140.538 123.763  1.00  0.00           N  
ATOM      2  CA  VAL A   1      10.157 139.437 123.346  1.00  0.00           C  
ATOM      3  C   VAL A   1      10.765 138.794 124.549  1.00  0.00           C  
ATOM      4  O   VAL A   1      10.478 137.597 124.731  1.00  0.00           O  
ATOM      5  CB  VAL A   1      11.205 139.860 122.291  1.00  0.00           C  
ATOM      6  CG1 VAL A   1      12.042 138.686 121.791  1.00  0.00           C  
ATOM      7  CG2 VAL A   1      10.408 140.277 121.079  1.00  0.00           C  
ATOM      8  HA  VAL A   1       9.596 138.600 122.931  1.00  0.00           H  
ATOM      9  HB  VAL A   1      11.909 140.641 122.577  1.00  0.00           H  
ATOM     10 HG11 VAL A   1      11.576 137.999 121.085  1.00  0.00           H  
ATOM     11 HG12 VAL A   1      12.723 139.213 121.122  1.00  0.00           H  
ATOM     12 HG13 VAL A   1      12.519 138.044 122.530  1.00  0.00           H  
ATOM     13 HG21 VAL A   1       9.807 139.427 120.758  1.00  0.00           H  
ATOM     14 HG22 VAL A   1       9.743 141.107 121.318  1.00  0.00           H  
ATOM     15 HG23 VAL A   1      11.146 140.616 120.352  1.00  0.00           H  
ATOM     16  H1  VAL A   1       8.669 140.233 124.551  1.00  0.00           H  
ATOM     17  H2  VAL A   1       8.553 140.721 123.031  1.00  0.00           H  
ATOM     18  H3  VAL A   1       9.765 141.370 123.947  1.00  0.00           H  
ATOM     19  N   ASP A   2      11.594 139.493 125.283  1.00  0.00           N  
ATOM     20  CA  ASP A   2      12.362 139.067 126.466  1.00  0.00           C  
ATOM     21  C   ASP A   2      13.306 137.855 126.326  1.00  0.00           C  
ATOM     22  O   ASP A   2      14.119 137.698 127.242  1.00  0.00           O  
ATOM     23  CB  ASP A   2      11.325 139.018 127.643  1.00  0.00           C  
ATOM     24  CG  ASP A   2      11.933 139.334 129.024  1.00  0.00           C  
ATOM     25  OD1 ASP A   2      11.604 138.645 130.042  1.00  0.00           O  
ATOM     26  OD2 ASP A   2      12.462 140.476 129.170  1.00  0.00           O1-
ATOM     27  H   ASP A   2      11.827 140.421 124.960  1.00  0.00           H  
ATOM     28  HA  ASP A   2      13.064 139.885 126.628  1.00  0.00           H  
ATOM     29  HB2 ASP A   2      10.509 139.724 127.487  1.00  0.00           H  
ATOM     30  HB3 ASP A   2      10.807 138.060 127.637  1.00  0.00           H  
ATOM     31  N   SER A   3      13.198 136.914 125.402  1.00  0.00           N  
ATOM     32  CA  SER A   3      14.137 135.770 125.281  1.00  0.00           C  
ATOM     33  C   SER A   3      13.788 135.252 123.849  1.00  0.00           C  
ATOM     34  O   SER A   3      12.702 135.312 123.302  1.00  0.00           O  
ATOM     35  CB  SER A   3      13.962 134.741 126.358  1.00  0.00           C  
ATOM     36  OG  SER A   3      12.700 134.067 126.352  1.00  0.00           O  
ATOM     37  H   SER A   3      12.385 136.882 124.803  1.00  0.00           H  
ATOM     38  HA  SER A   3      15.117 136.244 125.223  1.00  0.00           H  
ATOM     39  HB2 SER A   3      14.746 133.991 126.252  1.00  0.00           H  
ATOM     40  HB3 SER A   3      13.989 135.198 127.347  1.00  0.00           H  
ATOM     41  HG  SER A   3      12.016 134.690 126.612  1.00  0.00           H  
ATOM     42  N   VAL A   4      14.850 134.672 123.242  1.00  0.00           N  
ATOM     43  CA  VAL A   4      14.839 134.170 121.852  1.00  0.00           C  
ATOM     44  C   VAL A   4      14.259 132.804 121.893  1.00  0.00           C  
ATOM     45  O   VAL A   4      14.590 131.993 122.703  1.00  0.00           O  
ATOM     46  CB  VAL A   4      16.291 134.068 121.286  1.00  0.00           C  
ATOM     47  CG1 VAL A   4      16.992 135.380 121.077  1.00  0.00           C  
ATOM     48  CG2 VAL A   4      17.211 133.020 121.912  1.00  0.00           C  
ATOM     49  H   VAL A   4      15.748 134.861 123.661  1.00  0.00           H  
ATOM     50  HA  VAL A   4      14.316 134.867 121.198  1.00  0.00           H  
ATOM     51  HB  VAL A   4      16.097 133.611 120.316  1.00  0.00           H  
ATOM     52 HG11 VAL A   4      17.211 135.898 122.010  1.00  0.00           H  
ATOM     53 HG12 VAL A   4      17.945 135.243 120.567  1.00  0.00           H  
ATOM     54 HG13 VAL A   4      16.451 136.017 120.376  1.00  0.00           H  
ATOM     55 HG21 VAL A   4      17.152 133.104 122.997  1.00  0.00           H  
ATOM     56 HG22 VAL A   4      17.084 131.967 121.659  1.00  0.00           H  
ATOM     57 HG23 VAL A   4      18.256 133.214 121.671  1.00  0.00           H  
ATOM     58  N   TYR A   5      13.328 132.645 120.919  1.00  0.00           N  
ATOM     59  CA  TYR A   5      12.674 131.300 120.637  1.00  0.00           C  
ATOM     60  C   TYR A   5      13.649 130.455 119.829  1.00  0.00           C  
ATOM     61  O   TYR A   5      14.352 130.865 118.912  1.00  0.00           O  
ATOM     62  CB  TYR A   5      11.383 131.418 119.791  1.00  0.00           C  
ATOM     63  CG  TYR A   5      10.743 130.084 119.433  1.00  0.00           C  
ATOM     64  CD1 TYR A   5      11.001 129.605 118.111  1.00  0.00           C  
ATOM     65  CD2 TYR A   5      10.050 129.272 120.357  1.00  0.00           C  
ATOM     66  CE1 TYR A   5      10.642 128.257 117.781  1.00  0.00           C  
ATOM     67  CE2 TYR A   5       9.695 127.929 120.037  1.00  0.00           C  
ATOM     68  CZ  TYR A   5      10.009 127.435 118.774  1.00  0.00           C  
ATOM     69  OH  TYR A   5       9.612 126.163 118.481  1.00  0.00           O  
ATOM     70  H   TYR A   5      13.090 133.343 120.227  1.00  0.00           H  
ATOM     71  HA  TYR A   5      12.537 130.867 121.629  1.00  0.00           H  
ATOM     72  HB2 TYR A   5      10.624 132.065 120.231  1.00  0.00           H  
ATOM     73  HB3 TYR A   5      11.582 131.839 118.806  1.00  0.00           H  
ATOM     74  HD1 TYR A   5      11.600 130.115 117.372  1.00  0.00           H  
ATOM     75  HD2 TYR A   5       9.905 129.571 121.385  1.00  0.00           H  
ATOM     76  HE1 TYR A   5      10.909 127.733 116.875  1.00  0.00           H  
ATOM     77  HE2 TYR A   5       9.374 127.289 120.845  1.00  0.00           H  
ATOM     78  HH  TYR A   5       9.222 125.672 119.207  1.00  0.00           H  
ATOM     79  N   ARG A   6      13.787 129.210 120.365  1.00  0.00           N  
ATOM     80  CA  ARG A   6      14.781 128.187 120.019  1.00  0.00           C  
ATOM     81  C   ARG A   6      14.286 126.767 120.182  1.00  0.00           C  
ATOM     82  O   ARG A   6      13.603 126.426 121.137  1.00  0.00           O  
ATOM     83  CB  ARG A   6      16.102 128.431 120.823  1.00  0.00           C  
ATOM     84  CG  ARG A   6      17.074 129.337 120.034  1.00  0.00           C  
ATOM     85  CD  ARG A   6      18.512 129.459 120.508  1.00  0.00           C  
ATOM     86  NE  ARG A   6      18.544 129.906 121.930  1.00  0.00           N  
ATOM     87  CZ  ARG A   6      19.566 130.628 122.511  1.00  0.00           C  
ATOM     88  NH1 ARG A   6      19.587 130.875 123.753  1.00  0.00           N1+
ATOM     89  NH2 ARG A   6      20.497 131.183 121.813  1.00  0.00           N  
ATOM     90  H   ARG A   6      13.152 128.903 121.087  1.00  0.00           H  
ATOM     91  HA  ARG A   6      15.013 128.161 118.954  1.00  0.00           H  
ATOM     92  HB2 ARG A   6      15.911 128.835 121.816  1.00  0.00           H  
ATOM     93  HB3 ARG A   6      16.546 127.471 121.090  1.00  0.00           H  
ATOM     94  HG2 ARG A   6      17.090 129.023 118.991  1.00  0.00           H  
ATOM     95  HG3 ARG A   6      16.668 130.347 120.075  1.00  0.00           H  
ATOM     96  HD2 ARG A   6      18.992 128.490 120.369  1.00  0.00           H  
ATOM     97  HD3 ARG A   6      19.018 130.047 119.745  1.00  0.00           H  
ATOM     98  HE  ARG A   6      17.671 129.827 122.430  1.00  0.00           H  
ATOM     99 HH11 ARG A   6      18.821 130.523 124.310  1.00  0.00           H  
ATOM    100 HH12 ARG A   6      20.418 131.325 124.110  1.00  0.00           H  
ATOM    101 HH21 ARG A   6      20.335 131.194 120.816  1.00  0.00           H  
ATOM    102 HH22 ARG A   6      21.060 131.946 122.159  1.00  0.00           H  
ATOM    103  N   THR A   7      14.691 125.862 119.325  1.00  0.00           N  
ATOM    104  CA  THR A   7      14.264 124.463 119.374  1.00  0.00           C  
ATOM    105  C   THR A   7      14.922 123.580 120.384  1.00  0.00           C  
ATOM    106  O   THR A   7      14.528 122.419 120.535  1.00  0.00           O  
ATOM    107  CB  THR A   7      14.360 123.858 118.033  1.00  0.00           C  
ATOM    108  CG2 THR A   7      13.571 124.598 116.941  1.00  0.00           C  
ATOM    109  OG1 THR A   7      15.706 123.746 117.581  1.00  0.00           O  
ATOM    110  H   THR A   7      15.160 126.071 118.455  1.00  0.00           H  
ATOM    111  HA  THR A   7      13.187 124.456 119.537  1.00  0.00           H  
ATOM    112  HB  THR A   7      13.954 122.849 118.103  1.00  0.00           H  
ATOM    113  HG1 THR A   7      15.939 122.814 117.566  1.00  0.00           H  
ATOM    114 HG21 THR A   7      12.555 124.204 116.985  1.00  0.00           H  
ATOM    115 HG22 THR A   7      13.440 125.649 117.204  1.00  0.00           H  
ATOM    116 HG23 THR A   7      14.072 124.504 115.978  1.00  0.00           H  
ATOM    117  N   ARG A   8      15.908 124.090 121.116  1.00  0.00           N  
ATOM    118  CA  ARG A   8      16.654 123.408 122.216  1.00  0.00           C  
ATOM    119  C   ARG A   8      17.340 124.465 123.184  1.00  0.00           C  
ATOM    120  O   ARG A   8      17.745 125.565 122.759  1.00  0.00           O  
ATOM    121  CB  ARG A   8      17.700 122.438 121.705  1.00  0.00           C  
ATOM    122  CG  ARG A   8      18.578 123.038 120.513  1.00  0.00           C  
ATOM    123  CD  ARG A   8      19.593 121.871 120.201  1.00  0.00           C  
ATOM    124  NE  ARG A   8      20.636 122.271 119.255  1.00  0.00           N  
ATOM    125  CZ  ARG A   8      21.468 121.438 118.620  1.00  0.00           C  
ATOM    126  NH1 ARG A   8      22.591 121.891 118.092  1.00  0.00           N1+
ATOM    127  NH2 ARG A   8      21.354 120.149 118.684  1.00  0.00           N  
ATOM    128  H   ARG A   8      16.239 125.000 120.829  1.00  0.00           H  
ATOM    129  HA  ARG A   8      15.950 122.907 122.881  1.00  0.00           H  
ATOM    130  HB2 ARG A   8      18.300 122.168 122.575  1.00  0.00           H  
ATOM    131  HB3 ARG A   8      17.236 121.505 121.385  1.00  0.00           H  
ATOM    132  HG2 ARG A   8      17.957 123.196 119.632  1.00  0.00           H  
ATOM    133  HG3 ARG A   8      19.063 123.971 120.799  1.00  0.00           H  
ATOM    134  HD2 ARG A   8      20.078 121.737 121.169  1.00  0.00           H  
ATOM    135  HD3 ARG A   8      19.125 120.975 119.795  1.00  0.00           H  
ATOM    136  HE  ARG A   8      20.801 123.265 119.319  1.00  0.00           H  
ATOM    137 HH11 ARG A   8      22.830 122.873 118.112  1.00  0.00           H  
ATOM    138 HH12 ARG A   8      23.267 121.225 117.747  1.00  0.00           H  
ATOM    139 HH21 ARG A   8      20.739 119.814 119.412  1.00  0.00           H  
ATOM    140 HH22 ARG A   8      22.087 119.639 118.211  1.00  0.00           H  
ATOM    141  N   SER A   9      17.342 124.138 124.522  1.00  0.00           N  
ATOM    142  CA  SER A   9      18.113 124.851 125.576  1.00  0.00           C  
ATOM    143  C   SER A   9      19.645 124.752 125.303  1.00  0.00           C  
ATOM    144  O   SER A   9      20.125 124.051 124.425  1.00  0.00           O  
ATOM    145  CB  SER A   9      17.744 124.152 126.909  1.00  0.00           C  
ATOM    146  OG  SER A   9      16.369 124.159 127.179  1.00  0.00           O  
ATOM    147  H   SER A   9      16.980 123.225 124.756  1.00  0.00           H  
ATOM    148  HA  SER A   9      17.755 125.873 125.695  1.00  0.00           H  
ATOM    149  HB2 SER A   9      18.107 123.125 126.934  1.00  0.00           H  
ATOM    150  HB3 SER A   9      18.234 124.733 127.690  1.00  0.00           H  
ATOM    151  HG  SER A   9      16.266 123.922 128.104  1.00  0.00           H  
ATOM    152  N   LEU A  10      20.410 125.580 125.930  1.00  0.00           N  
ATOM    153  CA  LEU A  10      21.879 125.712 125.868  1.00  0.00           C  
ATOM    154  C   LEU A  10      22.456 124.404 126.476  1.00  0.00           C  
ATOM    155  O   LEU A  10      21.758 123.773 127.298  1.00  0.00           O  
ATOM    156  CB  LEU A  10      22.435 126.968 126.616  1.00  0.00           C  
ATOM    157  CG  LEU A  10      22.198 128.284 125.954  1.00  0.00           C  
ATOM    158  CD1 LEU A  10      22.516 129.452 126.907  1.00  0.00           C  
ATOM    159  CD2 LEU A  10      22.909 128.440 124.654  1.00  0.00           C  
ATOM    160  H   LEU A  10      20.055 126.120 126.706  1.00  0.00           H  
ATOM    161  HA  LEU A  10      22.054 125.738 124.793  1.00  0.00           H  
ATOM    162  HB2 LEU A  10      22.016 126.938 127.622  1.00  0.00           H  
ATOM    163  HB3 LEU A  10      23.513 126.849 126.721  1.00  0.00           H  
ATOM    164  HG  LEU A  10      21.115 128.369 125.859  1.00  0.00           H  
ATOM    165 HD11 LEU A  10      23.576 129.698 126.957  1.00  0.00           H  
ATOM    166 HD12 LEU A  10      22.026 130.362 126.559  1.00  0.00           H  
ATOM    167 HD13 LEU A  10      22.064 129.144 127.850  1.00  0.00           H  
ATOM    168 HD21 LEU A  10      22.581 127.671 123.953  1.00  0.00           H  
ATOM    169 HD22 LEU A  10      22.707 129.424 124.229  1.00  0.00           H  
ATOM    170 HD23 LEU A  10      23.975 128.272 124.804  1.00  0.00           H  
ATOM    171  N   GLY A  11      23.740 124.198 126.261  1.00  0.00           N  
ATOM    172  CA  GLY A  11      24.529 123.110 126.822  1.00  0.00           C  
ATOM    173  C   GLY A  11      24.513 121.799 126.010  1.00  0.00           C  
ATOM    174  O   GLY A  11      24.498 120.674 126.632  1.00  0.00           O  
ATOM    175  H   GLY A  11      24.164 124.791 125.562  1.00  0.00           H  
ATOM    176  HA2 GLY A  11      25.589 123.365 126.804  1.00  0.00           H  
ATOM    177  HA3 GLY A  11      24.107 122.841 127.791  1.00  0.00           H  
ATOM    178  N   VAL A  12      24.613 121.885 124.653  1.00  0.00           N  
ATOM    179  CA  VAL A  12      24.889 120.844 123.683  1.00  0.00           C  
ATOM    180  C   VAL A  12      26.276 120.344 123.663  1.00  0.00           C  
ATOM    181  O   VAL A  12      27.201 121.108 123.975  1.00  0.00           O  
ATOM    182  CB  VAL A  12      24.469 121.365 122.328  1.00  0.00           C  
ATOM    183  CG1 VAL A  12      22.908 121.364 122.222  1.00  0.00           C  
ATOM    184  CG2 VAL A  12      25.067 122.758 121.913  1.00  0.00           C  
ATOM    185  H   VAL A  12      24.457 122.781 124.212  1.00  0.00           H  
ATOM    186  HA  VAL A  12      24.269 119.957 123.814  1.00  0.00           H  
ATOM    187  HB  VAL A  12      24.705 120.549 121.644  1.00  0.00           H  
ATOM    188 HG11 VAL A  12      22.522 122.189 122.820  1.00  0.00           H  
ATOM    189 HG12 VAL A  12      22.678 121.399 121.157  1.00  0.00           H  
ATOM    190 HG13 VAL A  12      22.611 120.381 122.586  1.00  0.00           H  
ATOM    191 HG21 VAL A  12      24.841 122.647 120.853  1.00  0.00           H  
ATOM    192 HG22 VAL A  12      24.562 123.616 122.358  1.00  0.00           H  
ATOM    193 HG23 VAL A  12      26.128 122.903 122.121  1.00  0.00           H  
ATOM    194  N   ALA A  13      26.567 119.021 123.696  1.00  0.00           N  
ATOM    195  CA  ALA A  13      27.900 118.440 123.633  1.00  0.00           C  
ATOM    196  C   ALA A  13      28.424 118.293 122.211  1.00  0.00           C  
ATOM    197  O   ALA A  13      27.696 118.321 121.247  1.00  0.00           O  
ATOM    198  CB  ALA A  13      27.743 117.046 124.319  1.00  0.00           C  
ATOM    199  H   ALA A  13      25.843 118.319 123.650  1.00  0.00           H  
ATOM    200  HA  ALA A  13      28.512 119.089 124.258  1.00  0.00           H  
ATOM    201  HB1 ALA A  13      28.668 116.558 124.630  1.00  0.00           H  
ATOM    202  HB2 ALA A  13      27.241 117.208 125.272  1.00  0.00           H  
ATOM    203  HB3 ALA A  13      27.319 116.278 123.670  1.00  0.00           H  
ATOM    204  N   ALA A  14      29.786 118.172 122.033  1.00  0.00           N  
ATOM    205  CA  ALA A  14      30.471 117.914 120.784  1.00  0.00           C  
ATOM    206  C   ALA A  14      31.401 116.703 120.793  1.00  0.00           C  
ATOM    207  O   ALA A  14      32.340 116.474 119.987  1.00  0.00           O  
ATOM    208  CB  ALA A  14      31.266 119.226 120.461  1.00  0.00           C  
ATOM    209  H   ALA A  14      30.325 118.083 122.882  1.00  0.00           H  
ATOM    210  HA  ALA A  14      29.728 117.646 120.033  1.00  0.00           H  
ATOM    211  HB1 ALA A  14      31.852 119.119 119.548  1.00  0.00           H  
ATOM    212  HB2 ALA A  14      30.679 120.141 120.372  1.00  0.00           H  
ATOM    213  HB3 ALA A  14      32.012 119.368 121.243  1.00  0.00           H  
ATOM    214  N   GLU A  15      31.319 115.963 121.897  1.00  0.00           N  
ATOM    215  CA  GLU A  15      32.109 114.765 122.298  1.00  0.00           C  
ATOM    216  C   GLU A  15      33.585 114.898 122.287  1.00  0.00           C  
ATOM    217  O   GLU A  15      34.350 113.902 122.372  1.00  0.00           O  
ATOM    218  CB  GLU A  15      31.533 113.574 121.506  1.00  0.00           C  
ATOM    219  CG  GLU A  15      30.085 113.359 121.686  1.00  0.00           C  
ATOM    220  CD  GLU A  15      29.175 114.221 120.784  1.00  0.00           C  
ATOM    221  OE1 GLU A  15      28.188 114.823 121.343  1.00  0.00           O  
ATOM    222  OE2 GLU A  15      29.482 114.334 119.562  1.00  0.00           O1-
ATOM    223  H   GLU A  15      30.663 116.285 122.594  1.00  0.00           H  
ATOM    224  HA  GLU A  15      31.911 114.550 123.348  1.00  0.00           H  
ATOM    225  HB2 GLU A  15      31.694 113.679 120.434  1.00  0.00           H  
ATOM    226  HB3 GLU A  15      32.081 112.682 121.812  1.00  0.00           H  
ATOM    227  HG2 GLU A  15      29.824 112.314 121.513  1.00  0.00           H  
ATOM    228  HG3 GLU A  15      29.921 113.561 122.745  1.00  0.00           H  
ATOM    229  N   GLY A  16      34.083 116.207 122.193  1.00  0.00           N  
ATOM    230  CA  GLY A  16      35.536 116.539 122.013  1.00  0.00           C  
ATOM    231  C   GLY A  16      36.076 116.162 120.673  1.00  0.00           C  
ATOM    232  O   GLY A  16      37.266 116.269 120.401  1.00  0.00           O  
ATOM    233  H   GLY A  16      33.404 116.943 122.331  1.00  0.00           H  
ATOM    234  HA2 GLY A  16      35.677 117.614 122.124  1.00  0.00           H  
ATOM    235  HA3 GLY A  16      36.079 116.112 122.856  1.00  0.00           H  
ATOM    236  N   ILE A  17      35.180 115.811 119.714  1.00  0.00           N  
ATOM    237  CA  ILE A  17      35.498 115.146 118.402  1.00  0.00           C  
ATOM    238  C   ILE A  17      36.431 113.872 118.553  1.00  0.00           C  
ATOM    239  O   ILE A  17      37.618 113.886 118.234  1.00  0.00           O  
ATOM    240  CB  ILE A  17      36.087 116.099 117.323  1.00  0.00           C  
ATOM    241  CG1 ILE A  17      35.596 117.613 117.374  1.00  0.00           C  
ATOM    242  CG2 ILE A  17      36.010 115.535 115.942  1.00  0.00           C  
ATOM    243  CD1 ILE A  17      34.091 117.763 117.220  1.00  0.00           C  
ATOM    244  H   ILE A  17      34.190 115.805 119.913  1.00  0.00           H  
ATOM    245  HA  ILE A  17      34.558 114.763 118.006  1.00  0.00           H  
ATOM    246  HB  ILE A  17      37.170 116.143 117.436  1.00  0.00           H  
ATOM    247 HG12 ILE A  17      35.830 118.030 118.353  1.00  0.00           H  
ATOM    248 HG13 ILE A  17      36.112 118.150 116.577  1.00  0.00           H  
ATOM    249 HG21 ILE A  17      35.006 115.295 115.593  1.00  0.00           H  
ATOM    250 HG22 ILE A  17      36.419 116.180 115.164  1.00  0.00           H  
ATOM    251 HG23 ILE A  17      36.559 114.597 115.863  1.00  0.00           H  
ATOM    252 HD11 ILE A  17      33.595 117.151 117.972  1.00  0.00           H  
ATOM    253 HD12 ILE A  17      33.788 118.806 117.318  1.00  0.00           H  
ATOM    254 HD13 ILE A  17      33.752 117.376 116.259  1.00  0.00           H  
ATOM    255  N   PRO A  18      35.850 112.750 119.069  1.00  0.00           N  
ATOM    256  CA  PRO A  18      36.650 111.532 119.286  1.00  0.00           C  
ATOM    257  C   PRO A  18      37.416 110.894 118.061  1.00  0.00           C  
ATOM    258  O   PRO A  18      36.944 110.841 116.935  1.00  0.00           O  
ATOM    259  CB  PRO A  18      35.705 110.495 119.917  1.00  0.00           C  
ATOM    260  CG  PRO A  18      34.406 111.282 120.274  1.00  0.00           C  
ATOM    261  CD  PRO A  18      34.498 112.573 119.429  1.00  0.00           C  
ATOM    262  HA  PRO A  18      37.434 111.733 120.014  1.00  0.00           H  
ATOM    263  HB2 PRO A  18      35.443 109.855 119.074  1.00  0.00           H  
ATOM    264  HB3 PRO A  18      36.113 110.083 120.840  1.00  0.00           H  
ATOM    265  HG2 PRO A  18      33.514 110.730 119.978  1.00  0.00           H  
ATOM    266  HG3 PRO A  18      34.637 111.572 121.300  1.00  0.00           H  
ATOM    267  HD2 PRO A  18      33.802 112.458 118.597  1.00  0.00           H  
ATOM    268  HD3 PRO A  18      34.080 113.433 119.951  1.00  0.00           H  
ATOM    269  N   ASP A  19      38.474 110.196 118.404  1.00  0.00           N  
ATOM    270  CA  ASP A  19      39.140 109.186 117.639  1.00  0.00           C  
ATOM    271  C   ASP A  19      39.973 108.382 118.599  1.00  0.00           C  
ATOM    272  O   ASP A  19      41.024 108.811 119.046  1.00  0.00           O  
ATOM    273  CB  ASP A  19      40.088 109.802 116.616  1.00  0.00           C  
ATOM    274  CG  ASP A  19      40.866 108.871 115.728  1.00  0.00           C  
ATOM    275  OD1 ASP A  19      41.871 109.332 115.079  1.00  0.00           O  
ATOM    276  OD2 ASP A  19      40.575 107.634 115.733  1.00  0.00           O1-
ATOM    277  H   ASP A  19      38.764 110.223 119.371  1.00  0.00           H  
ATOM    278  HA  ASP A  19      38.391 108.473 117.293  1.00  0.00           H  
ATOM    279  HB2 ASP A  19      39.531 110.504 115.995  1.00  0.00           H  
ATOM    280  HB3 ASP A  19      40.800 110.378 117.208  1.00  0.00           H  
ATOM    281  N   GLN A  20      39.507 107.180 118.955  1.00  0.00           N  
ATOM    282  CA  GLN A  20      40.152 106.216 119.875  1.00  0.00           C  
ATOM    283  C   GLN A  20      41.471 105.569 119.450  1.00  0.00           C  
ATOM    284  O   GLN A  20      42.301 105.228 120.251  1.00  0.00           O  
ATOM    285  CB  GLN A  20      39.181 105.060 120.178  1.00  0.00           C  
ATOM    286  CG  GLN A  20      37.898 105.451 120.915  1.00  0.00           C  
ATOM    287  CD  GLN A  20      37.144 104.238 121.363  1.00  0.00           C  
ATOM    288  NE2 GLN A  20      35.840 104.293 121.149  1.00  0.00           N  
ATOM    289  OE1 GLN A  20      37.627 103.327 121.907  1.00  0.00           O  
ATOM    290  H   GLN A  20      38.567 106.906 118.708  1.00  0.00           H  
ATOM    291  HA  GLN A  20      40.260 106.775 120.805  1.00  0.00           H  
ATOM    292  HB2 GLN A  20      38.946 104.567 119.235  1.00  0.00           H  
ATOM    293  HB3 GLN A  20      39.687 104.488 120.957  1.00  0.00           H  
ATOM    294  HG2 GLN A  20      38.014 105.960 121.873  1.00  0.00           H  
ATOM    295  HG3 GLN A  20      37.285 106.033 120.226  1.00  0.00           H  
ATOM    296 HE21 GLN A  20      35.253 103.613 121.610  1.00  0.00           H  
ATOM    297 HE22 GLN A  20      35.434 105.124 120.743  1.00  0.00           H  
ATOM    298  N   TYR A  21      41.667 105.428 118.121  1.00  0.00           N  
ATOM    299  CA  TYR A  21      42.897 104.875 117.600  1.00  0.00           C  
ATOM    300  C   TYR A  21      43.989 105.959 117.532  1.00  0.00           C  
ATOM    301  O   TYR A  21      45.119 105.637 117.163  1.00  0.00           O  
ATOM    302  CB  TYR A  21      42.598 104.304 116.169  1.00  0.00           C  
ATOM    303  CG  TYR A  21      41.582 103.157 116.272  1.00  0.00           C  
ATOM    304  CD1 TYR A  21      40.208 103.415 116.260  1.00  0.00           C  
ATOM    305  CD2 TYR A  21      42.126 101.830 116.281  1.00  0.00           C  
ATOM    306  CE1 TYR A  21      39.284 102.392 116.240  1.00  0.00           C  
ATOM    307  CE2 TYR A  21      41.193 100.827 116.259  1.00  0.00           C  
ATOM    308  CZ  TYR A  21      39.798 101.059 116.360  1.00  0.00           C  
ATOM    309  OH  TYR A  21      38.863 100.053 116.476  1.00  0.00           O  
ATOM    310  H   TYR A  21      40.965 105.778 117.485  1.00  0.00           H  
ATOM    311  HA  TYR A  21      43.257 104.097 118.273  1.00  0.00           H  
ATOM    312  HB2 TYR A  21      42.116 105.070 115.561  1.00  0.00           H  
ATOM    313  HB3 TYR A  21      43.514 103.989 115.671  1.00  0.00           H  
ATOM    314  HD1 TYR A  21      39.854 104.410 116.031  1.00  0.00           H  
ATOM    315  HD2 TYR A  21      43.194 101.678 116.255  1.00  0.00           H  
ATOM    316  HE1 TYR A  21      38.247 102.688 116.301  1.00  0.00           H  
ATOM    317  HE2 TYR A  21      41.448  99.777 116.294  1.00  0.00           H  
ATOM    318  HH  TYR A  21      37.980 100.427 116.516  1.00  0.00           H  
ATOM    319  N   ALA A  22      43.827 107.267 117.683  1.00  0.00           N  
ATOM    320  CA  ALA A  22      44.734 108.356 117.485  1.00  0.00           C  
ATOM    321  C   ALA A  22      46.181 108.313 118.066  1.00  0.00           C  
ATOM    322  O   ALA A  22      47.041 108.889 117.412  1.00  0.00           O  
ATOM    323  CB  ALA A  22      43.944 109.517 117.975  1.00  0.00           C  
ATOM    324  H   ALA A  22      42.937 107.623 118.003  1.00  0.00           H  
ATOM    325  HA  ALA A  22      44.902 108.420 116.409  1.00  0.00           H  
ATOM    326  HB1 ALA A  22      44.433 110.436 117.652  1.00  0.00           H  
ATOM    327  HB2 ALA A  22      42.983 109.609 117.468  1.00  0.00           H  
ATOM    328  HB3 ALA A  22      43.861 109.550 119.062  1.00  0.00           H  
ATOM    329  N   ASP A  23      46.443 107.735 119.213  1.00  0.00           N  
ATOM    330  CA  ASP A  23      47.921 107.536 119.703  1.00  0.00           C  
ATOM    331  C   ASP A  23      48.649 106.436 118.937  1.00  0.00           C  
ATOM    332  O   ASP A  23      49.832 106.282 119.030  1.00  0.00           O  
ATOM    333  CB  ASP A  23      47.980 107.204 121.105  1.00  0.00           C  
ATOM    334  CG  ASP A  23      47.556 105.735 121.507  1.00  0.00           C  
ATOM    335  OD1 ASP A  23      46.710 105.106 120.881  1.00  0.00           O  
ATOM    336  OD2 ASP A  23      48.015 105.347 122.579  1.00  0.00           O1-
ATOM    337  H   ASP A  23      45.655 107.600 119.831  1.00  0.00           H  
ATOM    338  HA  ASP A  23      48.570 108.390 119.509  1.00  0.00           H  
ATOM    339  HB2 ASP A  23      49.029 107.294 121.385  1.00  0.00           H  
ATOM    340  HB3 ASP A  23      47.434 107.991 121.626  1.00  0.00           H  
ATOM    341  N   GLY A  24      47.957 105.757 118.013  1.00  0.00           N  
ATOM    342  CA  GLY A  24      48.687 104.778 117.112  1.00  0.00           C  
ATOM    343  C   GLY A  24      49.248 103.531 117.709  1.00  0.00           C  
ATOM    344  O   GLY A  24      49.871 102.758 116.975  1.00  0.00           O  
ATOM    345  H   GLY A  24      46.976 105.977 117.923  1.00  0.00           H  
ATOM    346  HA2 GLY A  24      48.043 104.439 116.302  1.00  0.00           H  
ATOM    347  HA3 GLY A  24      49.559 105.292 116.706  1.00  0.00           H  
ATOM    348  N   GLU A  25      48.973 103.262 118.958  1.00  0.00           N  
ATOM    349  CA  GLU A  25      49.204 101.993 119.606  1.00  0.00           C  
ATOM    350  C   GLU A  25      48.438 100.724 119.177  1.00  0.00           C  
ATOM    351  O   GLU A  25      49.080  99.873 118.656  1.00  0.00           O  
ATOM    352  CB  GLU A  25      48.931 102.146 121.136  1.00  0.00           C  
ATOM    353  CG  GLU A  25      49.421 100.934 121.955  1.00  0.00           C  
ATOM    354  CD  GLU A  25      50.808 100.463 121.705  1.00  0.00           C  
ATOM    355  OE1 GLU A  25      51.691 101.010 121.024  1.00  0.00           O  
ATOM    356  OE2 GLU A  25      51.227  99.428 122.297  1.00  0.00           O1-
ATOM    357  H   GLU A  25      48.371 103.927 119.421  1.00  0.00           H  
ATOM    358  HA  GLU A  25      50.251 101.783 119.386  1.00  0.00           H  
ATOM    359  HB2 GLU A  25      49.476 103.048 121.415  1.00  0.00           H  
ATOM    360  HB3 GLU A  25      47.889 102.365 121.369  1.00  0.00           H  
ATOM    361  HG2 GLU A  25      49.212 101.141 123.005  1.00  0.00           H  
ATOM    362  HG3 GLU A  25      48.904 100.021 121.658  1.00  0.00           H  
ATOM    363  N   ALA A  26      47.128 100.734 119.127  1.00  0.00           N  
ATOM    364  CA  ALA A  26      46.289  99.597 118.636  1.00  0.00           C  
ATOM    365  C   ALA A  26      46.449  99.320 117.112  1.00  0.00           C  
ATOM    366  O   ALA A  26      46.397  98.177 116.702  1.00  0.00           O  
ATOM    367  CB  ALA A  26      44.876 100.031 118.884  1.00  0.00           C  
ATOM    368  H   ALA A  26      46.607 101.558 119.390  1.00  0.00           H  
ATOM    369  HA  ALA A  26      46.502  98.708 119.229  1.00  0.00           H  
ATOM    370  HB1 ALA A  26      44.247  99.141 118.919  1.00  0.00           H  
ATOM    371  HB2 ALA A  26      44.749 100.571 119.822  1.00  0.00           H  
ATOM    372  HB3 ALA A  26      44.643 100.666 118.030  1.00  0.00           H  
ATOM    373  N   ALA A  27      46.686 100.378 116.285  1.00  0.00           N  
ATOM    374  CA  ALA A  27      46.881 100.176 114.833  1.00  0.00           C  
ATOM    375  C   ALA A  27      48.255  99.495 114.519  1.00  0.00           C  
ATOM    376  O   ALA A  27      48.326  98.697 113.584  1.00  0.00           O  
ATOM    377  CB  ALA A  27      46.752 101.518 114.194  1.00  0.00           C  
ATOM    378  H   ALA A  27      46.785 101.275 116.739  1.00  0.00           H  
ATOM    379  HA  ALA A  27      46.087  99.551 114.424  1.00  0.00           H  
ATOM    380  HB1 ALA A  27      47.576 102.146 114.532  1.00  0.00           H  
ATOM    381  HB2 ALA A  27      46.924 101.302 113.140  1.00  0.00           H  
ATOM    382  HB3 ALA A  27      45.719 101.775 114.426  1.00  0.00           H  
ATOM    383  N   ARG A  28      49.271  99.789 115.264  1.00  0.00           N  
ATOM    384  CA  ARG A  28      50.634  99.349 115.223  1.00  0.00           C  
ATOM    385  C   ARG A  28      50.657  97.805 115.198  1.00  0.00           C  
ATOM    386  O   ARG A  28      51.609  97.200 114.706  1.00  0.00           O  
ATOM    387  CB  ARG A  28      51.442 100.048 116.332  1.00  0.00           C  
ATOM    388  CG  ARG A  28      52.883  99.530 116.507  1.00  0.00           C  
ATOM    389  CD  ARG A  28      53.658 100.420 117.545  1.00  0.00           C  
ATOM    390  NE  ARG A  28      53.254 100.014 118.869  1.00  0.00           N  
ATOM    391  CZ  ARG A  28      53.974  99.281 119.735  1.00  0.00           C  
ATOM    392  NH1 ARG A  28      55.073  98.754 119.386  1.00  0.00           N1+
ATOM    393  NH2 ARG A  28      53.559  99.013 120.953  1.00  0.00           N  
ATOM    394  H   ARG A  28      49.080 100.356 116.077  1.00  0.00           H  
ATOM    395  HA  ARG A  28      50.928  99.589 114.201  1.00  0.00           H  
ATOM    396  HB2 ARG A  28      51.431 101.106 116.071  1.00  0.00           H  
ATOM    397  HB3 ARG A  28      50.976  99.839 117.295  1.00  0.00           H  
ATOM    398  HG2 ARG A  28      52.827  98.484 116.809  1.00  0.00           H  
ATOM    399  HG3 ARG A  28      53.352  99.567 115.524  1.00  0.00           H  
ATOM    400  HD2 ARG A  28      54.739 100.295 117.482  1.00  0.00           H  
ATOM    401  HD3 ARG A  28      53.444 101.477 117.383  1.00  0.00           H  
ATOM    402  HE  ARG A  28      52.376 100.274 119.294  1.00  0.00           H  
ATOM    403 HH11 ARG A  28      55.539  98.724 118.489  1.00  0.00           H  
ATOM    404 HH12 ARG A  28      55.601  98.404 120.173  1.00  0.00           H  
ATOM    405 HH21 ARG A  28      52.733  99.456 121.330  1.00  0.00           H  
ATOM    406 HH22 ARG A  28      54.181  98.408 121.467  1.00  0.00           H  
ATOM    407  N   VAL A  29      49.717  97.129 115.922  1.00  0.00           N  
ATOM    408  CA  VAL A  29      49.437  95.687 116.103  1.00  0.00           C  
ATOM    409  C   VAL A  29      48.191  95.206 115.443  1.00  0.00           C  
ATOM    410  O   VAL A  29      47.989  93.990 115.628  1.00  0.00           O  
ATOM    411  CB  VAL A  29      49.641  95.325 117.621  1.00  0.00           C  
ATOM    412  CG1 VAL A  29      50.964  95.784 118.218  1.00  0.00           C  
ATOM    413  CG2 VAL A  29      48.568  96.036 118.493  1.00  0.00           C  
ATOM    414  H   VAL A  29      49.159  97.776 116.461  1.00  0.00           H  
ATOM    415  HA  VAL A  29      50.293  95.241 115.597  1.00  0.00           H  
ATOM    416  HB  VAL A  29      49.682  94.244 117.758  1.00  0.00           H  
ATOM    417 HG11 VAL A  29      50.842  96.818 118.537  1.00  0.00           H  
ATOM    418 HG12 VAL A  29      51.283  95.152 119.047  1.00  0.00           H  
ATOM    419 HG13 VAL A  29      51.700  95.707 117.417  1.00  0.00           H  
ATOM    420 HG21 VAL A  29      48.822  97.097 118.498  1.00  0.00           H  
ATOM    421 HG22 VAL A  29      47.574  95.923 118.059  1.00  0.00           H  
ATOM    422 HG23 VAL A  29      48.448  95.510 119.440  1.00  0.00           H  
ATOM    423  N   TRP A  30      47.239  95.978 114.858  1.00  0.00           N  
ATOM    424  CA  TRP A  30      45.971  95.360 114.409  1.00  0.00           C  
ATOM    425  C   TRP A  30      46.206  94.071 113.522  1.00  0.00           C  
ATOM    426  O   TRP A  30      45.432  93.162 113.494  1.00  0.00           O  
ATOM    427  CB  TRP A  30      45.192  96.562 113.700  1.00  0.00           C  
ATOM    428  CG  TRP A  30      43.708  96.318 113.773  1.00  0.00           C  
ATOM    429  CD1 TRP A  30      42.965  95.787 112.760  1.00  0.00           C  
ATOM    430  CD2 TRP A  30      42.734  96.476 114.857  1.00  0.00           C  
ATOM    431  CE2 TRP A  30      41.427  96.050 114.477  1.00  0.00           C  
ATOM    432  CE3 TRP A  30      42.897  97.003 116.172  1.00  0.00           C  
ATOM    433  NE1 TRP A  30      41.646  95.752 113.133  1.00  0.00           N  
ATOM    434  CZ2 TRP A  30      40.311  96.117 115.371  1.00  0.00           C  
ATOM    435  CZ3 TRP A  30      41.763  97.135 117.011  1.00  0.00           C  
ATOM    436  CH2 TRP A  30      40.464  96.705 116.618  1.00  0.00           C  
ATOM    437  H   TRP A  30      47.206  96.987 114.855  1.00  0.00           H  
ATOM    438  HA  TRP A  30      45.402  95.043 115.283  1.00  0.00           H  
ATOM    439  HB2 TRP A  30      45.402  97.488 114.235  1.00  0.00           H  
ATOM    440  HB3 TRP A  30      45.488  96.670 112.657  1.00  0.00           H  
ATOM    441  HD1 TRP A  30      43.372  95.535 111.792  1.00  0.00           H  
ATOM    442  HE1 TRP A  30      40.978  95.305 112.521  1.00  0.00           H  
ATOM    443  HE3 TRP A  30      43.856  97.352 116.521  1.00  0.00           H  
ATOM    444  HZ2 TRP A  30      39.366  95.719 115.033  1.00  0.00           H  
ATOM    445  HZ3 TRP A  30      41.806  97.574 117.997  1.00  0.00           H  
ATOM    446  HH2 TRP A  30      39.643  96.885 117.295  1.00  0.00           H  
ATOM    447  N   GLN A  31      47.354  94.065 112.829  1.00  0.00           N  
ATOM    448  CA  GLN A  31      47.688  92.934 111.995  1.00  0.00           C  
ATOM    449  C   GLN A  31      48.044  91.674 112.742  1.00  0.00           C  
ATOM    450  O   GLN A  31      47.871  90.538 112.269  1.00  0.00           O  
ATOM    451  CB  GLN A  31      48.798  93.415 111.054  1.00  0.00           C  
ATOM    452  CG  GLN A  31      50.220  93.510 111.501  1.00  0.00           C  
ATOM    453  CD  GLN A  31      50.413  94.717 112.459  1.00  0.00           C  
ATOM    454  NE2 GLN A  31      51.544  94.853 113.117  1.00  0.00           N  
ATOM    455  OE1 GLN A  31      49.599  95.556 112.715  1.00  0.00           O  
ATOM    456  H   GLN A  31      48.015  94.823 112.924  1.00  0.00           H  
ATOM    457  HA  GLN A  31      46.881  92.696 111.303  1.00  0.00           H  
ATOM    458  HB2 GLN A  31      48.887  92.631 110.302  1.00  0.00           H  
ATOM    459  HB3 GLN A  31      48.617  94.394 110.611  1.00  0.00           H  
ATOM    460  HG2 GLN A  31      50.518  92.622 112.059  1.00  0.00           H  
ATOM    461  HG3 GLN A  31      50.849  93.741 110.642  1.00  0.00           H  
ATOM    462 HE21 GLN A  31      51.616  95.437 113.938  1.00  0.00           H  
ATOM    463 HE22 GLN A  31      52.212  94.128 112.894  1.00  0.00           H  
ATOM    464  N   LEU A  32      48.591  91.841 113.921  1.00  0.00           N  
ATOM    465  CA  LEU A  32      48.946  90.733 114.837  1.00  0.00           C  
ATOM    466  C   LEU A  32      47.720  90.230 115.710  1.00  0.00           C  
ATOM    467  O   LEU A  32      47.654  89.038 116.069  1.00  0.00           O  
ATOM    468  CB  LEU A  32      50.119  91.300 115.723  1.00  0.00           C  
ATOM    469  CG  LEU A  32      51.358  91.836 114.999  1.00  0.00           C  
ATOM    470  CD1 LEU A  32      52.446  92.256 115.991  1.00  0.00           C  
ATOM    471  CD2 LEU A  32      52.055  90.787 114.167  1.00  0.00           C  
ATOM    472  H   LEU A  32      48.670  92.769 114.311  1.00  0.00           H  
ATOM    473  HA  LEU A  32      49.325  89.916 114.224  1.00  0.00           H  
ATOM    474  HB2 LEU A  32      49.736  92.054 116.411  1.00  0.00           H  
ATOM    475  HB3 LEU A  32      50.458  90.510 116.393  1.00  0.00           H  
ATOM    476  HG  LEU A  32      50.988  92.715 114.473  1.00  0.00           H  
ATOM    477 HD11 LEU A  32      52.141  93.134 116.563  1.00  0.00           H  
ATOM    478 HD12 LEU A  32      52.831  91.488 116.662  1.00  0.00           H  
ATOM    479 HD13 LEU A  32      53.296  92.611 115.408  1.00  0.00           H  
ATOM    480 HD21 LEU A  32      51.522  90.443 113.281  1.00  0.00           H  
ATOM    481 HD22 LEU A  32      53.038  91.128 113.842  1.00  0.00           H  
ATOM    482 HD23 LEU A  32      52.191  89.904 114.789  1.00  0.00           H  
ATOM    483  N   TYR A  33      46.780  91.189 116.034  1.00  0.00           N  
ATOM    484  CA  TYR A  33      45.425  90.914 116.590  1.00  0.00           C  
ATOM    485  C   TYR A  33      44.516  90.274 115.495  1.00  0.00           C  
ATOM    486  O   TYR A  33      43.655  89.500 115.846  1.00  0.00           O  
ATOM    487  CB  TYR A  33      44.812  92.256 117.032  1.00  0.00           C  
ATOM    488  CG  TYR A  33      43.488  92.225 117.685  1.00  0.00           C  
ATOM    489  CD1 TYR A  33      42.496  93.209 117.424  1.00  0.00           C  
ATOM    490  CD2 TYR A  33      43.258  91.380 118.730  1.00  0.00           C  
ATOM    491  CE1 TYR A  33      41.208  93.040 117.952  1.00  0.00           C  
ATOM    492  CE2 TYR A  33      42.048  91.245 119.359  1.00  0.00           C  
ATOM    493  CZ  TYR A  33      40.949  92.040 118.890  1.00  0.00           C  
ATOM    494  OH  TYR A  33      39.763  91.868 119.459  1.00  0.00           O  
ATOM    495  H   TYR A  33      47.002  92.083 115.618  1.00  0.00           H  
ATOM    496  HA  TYR A  33      45.483  90.221 117.430  1.00  0.00           H  
ATOM    497  HB2 TYR A  33      45.528  92.750 117.689  1.00  0.00           H  
ATOM    498  HB3 TYR A  33      44.899  92.925 116.176  1.00  0.00           H  
ATOM    499  HD1 TYR A  33      42.533  93.978 116.666  1.00  0.00           H  
ATOM    500  HD2 TYR A  33      44.127  90.824 119.051  1.00  0.00           H  
ATOM    501  HE1 TYR A  33      40.424  93.605 117.470  1.00  0.00           H  
ATOM    502  HE2 TYR A  33      41.947  90.606 120.224  1.00  0.00           H  
ATOM    503  HH  TYR A  33      39.165  92.617 119.515  1.00  0.00           H  
ATOM    504  N   ILE A  34      44.770  90.514 114.185  1.00  0.00           N  
ATOM    505  CA  ILE A  34      44.084  89.751 113.090  1.00  0.00           C  
ATOM    506  C   ILE A  34      44.656  88.300 112.933  1.00  0.00           C  
ATOM    507  O   ILE A  34      43.936  87.368 112.691  1.00  0.00           O  
ATOM    508  CB  ILE A  34      44.019  90.622 111.762  1.00  0.00           C  
ATOM    509  CG1 ILE A  34      42.933  91.628 112.070  1.00  0.00           C  
ATOM    510  CG2 ILE A  34      43.829  89.904 110.416  1.00  0.00           C  
ATOM    511  CD1 ILE A  34      42.698  92.774 111.062  1.00  0.00           C  
ATOM    512  H   ILE A  34      45.354  91.306 113.964  1.00  0.00           H  
ATOM    513  HA  ILE A  34      43.041  89.511 113.299  1.00  0.00           H  
ATOM    514  HB  ILE A  34      44.931  91.213 111.682  1.00  0.00           H  
ATOM    515 HG12 ILE A  34      41.969  91.122 112.132  1.00  0.00           H  
ATOM    516 HG13 ILE A  34      43.146  92.115 113.022  1.00  0.00           H  
ATOM    517 HG21 ILE A  34      42.874  89.382 110.361  1.00  0.00           H  
ATOM    518 HG22 ILE A  34      43.941  90.607 109.591  1.00  0.00           H  
ATOM    519 HG23 ILE A  34      44.515  89.088 110.188  1.00  0.00           H  
ATOM    520 HD11 ILE A  34      42.343  92.459 110.080  1.00  0.00           H  
ATOM    521 HD12 ILE A  34      41.967  93.491 111.434  1.00  0.00           H  
ATOM    522 HD13 ILE A  34      43.680  93.120 110.736  1.00  0.00           H  
ATOM    523  N   GLY A  35      45.992  88.175 112.728  1.00  0.00           N  
ATOM    524  CA  GLY A  35      46.751  86.939 112.453  1.00  0.00           C  
ATOM    525  C   GLY A  35      46.872  86.628 110.940  1.00  0.00           C  
ATOM    526  O   GLY A  35      46.717  87.523 110.214  1.00  0.00           O  
ATOM    527  H   GLY A  35      46.559  88.997 112.876  1.00  0.00           H  
ATOM    528  HA2 GLY A  35      47.792  87.051 112.761  1.00  0.00           H  
ATOM    529  HA3 GLY A  35      46.210  86.142 112.964  1.00  0.00           H  
ATOM    530  N   ASP A  36      46.981  85.356 110.562  1.00  0.00           N  
ATOM    531  CA  ASP A  36      47.017  85.048 109.171  1.00  0.00           C  
ATOM    532  C   ASP A  36      45.762  85.369 108.390  1.00  0.00           C  
ATOM    533  O   ASP A  36      44.700  84.754 108.653  1.00  0.00           O  
ATOM    534  CB  ASP A  36      47.476  83.548 108.904  1.00  0.00           C  
ATOM    535  CG  ASP A  36      47.771  83.355 107.395  1.00  0.00           C  
ATOM    536  OD1 ASP A  36      47.089  82.669 106.559  1.00  0.00           O  
ATOM    537  OD2 ASP A  36      48.811  83.944 107.016  1.00  0.00           O1-
ATOM    538  H   ASP A  36      46.759  84.602 111.197  1.00  0.00           H  
ATOM    539  HA  ASP A  36      47.760  85.671 108.674  1.00  0.00           H  
ATOM    540  HB2 ASP A  36      48.360  83.325 109.503  1.00  0.00           H  
ATOM    541  HB3 ASP A  36      46.724  82.821 109.208  1.00  0.00           H  
ATOM    542  N   THR A  37      45.821  86.223 107.350  1.00  0.00           N  
ATOM    543  CA  THR A  37      44.596  86.745 106.608  1.00  0.00           C  
ATOM    544  C   THR A  37      43.940  85.564 105.899  1.00  0.00           C  
ATOM    545  O   THR A  37      42.752  85.654 105.653  1.00  0.00           O  
ATOM    546  CB  THR A  37      44.813  87.918 105.625  1.00  0.00           C  
ATOM    547  CG2 THR A  37      45.762  87.653 104.456  1.00  0.00           C  
ATOM    548  OG1 THR A  37      43.620  88.407 105.082  1.00  0.00           O  
ATOM    549  H   THR A  37      46.700  86.680 107.152  1.00  0.00           H  
ATOM    550  HA  THR A  37      43.860  87.035 107.359  1.00  0.00           H  
ATOM    551  HB  THR A  37      45.290  88.711 106.200  1.00  0.00           H  
ATOM    552  HG1 THR A  37      43.849  89.166 104.541  1.00  0.00           H  
ATOM    553 HG21 THR A  37      46.596  87.119 104.910  1.00  0.00           H  
ATOM    554 HG22 THR A  37      45.289  87.193 103.588  1.00  0.00           H  
ATOM    555 HG23 THR A  37      46.162  88.588 104.068  1.00  0.00           H  
ATOM    556  N   ARG A  38      44.577  84.409 105.536  1.00  0.00           N  
ATOM    557  CA  ARG A  38      43.972  83.273 104.785  1.00  0.00           C  
ATOM    558  C   ARG A  38      43.123  82.440 105.813  1.00  0.00           C  
ATOM    559  O   ARG A  38      42.034  82.117 105.452  1.00  0.00           O  
ATOM    560  CB  ARG A  38      44.973  82.309 104.046  1.00  0.00           C  
ATOM    561  CG  ARG A  38      45.829  82.981 102.944  1.00  0.00           C  
ATOM    562  CD  ARG A  38      47.353  83.015 103.052  1.00  0.00           C  
ATOM    563  NE  ARG A  38      47.857  83.946 104.071  1.00  0.00           N  
ATOM    564  CZ  ARG A  38      48.440  85.139 103.939  1.00  0.00           C  
ATOM    565  NH1 ARG A  38      48.341  85.759 102.779  1.00  0.00           N1+
ATOM    566  NH2 ARG A  38      48.933  85.750 104.964  1.00  0.00           N  
ATOM    567  H   ARG A  38      45.576  84.312 105.653  1.00  0.00           H  
ATOM    568  HA  ARG A  38      43.260  83.661 104.058  1.00  0.00           H  
ATOM    569  HB2 ARG A  38      45.556  81.742 104.773  1.00  0.00           H  
ATOM    570  HB3 ARG A  38      44.439  81.515 103.525  1.00  0.00           H  
ATOM    571  HG2 ARG A  38      45.617  82.523 101.977  1.00  0.00           H  
ATOM    572  HG3 ARG A  38      45.551  84.031 102.858  1.00  0.00           H  
ATOM    573  HD2 ARG A  38      47.826  82.061 103.284  1.00  0.00           H  
ATOM    574  HD3 ARG A  38      47.707  83.480 102.132  1.00  0.00           H  
ATOM    575  HE  ARG A  38      48.027  83.639 105.019  1.00  0.00           H  
ATOM    576 HH11 ARG A  38      47.790  85.418 102.004  1.00  0.00           H  
ATOM    577 HH12 ARG A  38      49.051  86.461 102.623  1.00  0.00           H  
ATOM    578 HH21 ARG A  38      48.986  85.282 105.858  1.00  0.00           H  
ATOM    579 HH22 ARG A  38      49.416  86.603 104.726  1.00  0.00           H  
ATOM    580  N   SER A  39      43.479  82.372 107.044  1.00  0.00           N  
ATOM    581  CA  SER A  39      42.725  81.812 108.204  1.00  0.00           C  
ATOM    582  C   SER A  39      41.639  82.757 108.712  1.00  0.00           C  
ATOM    583  O   SER A  39      40.626  82.250 109.162  1.00  0.00           O  
ATOM    584  CB  SER A  39      43.792  81.511 109.350  1.00  0.00           C  
ATOM    585  OG  SER A  39      43.293  80.762 110.439  1.00  0.00           O  
ATOM    586  H   SER A  39      44.455  82.607 107.152  1.00  0.00           H  
ATOM    587  HA  SER A  39      42.221  80.918 107.838  1.00  0.00           H  
ATOM    588  HB2 SER A  39      44.631  81.024 108.852  1.00  0.00           H  
ATOM    589  HB3 SER A  39      44.139  82.495 109.663  1.00  0.00           H  
ATOM    590  HG  SER A  39      43.992  80.328 110.934  1.00  0.00           H  
ATOM    591  N   ARG A  40      41.807  84.099 108.577  1.00  0.00           N  
ATOM    592  CA  ARG A  40      40.700  84.939 108.634  1.00  0.00           C  
ATOM    593  C   ARG A  40      39.735  84.640 107.493  1.00  0.00           C  
ATOM    594  O   ARG A  40      38.613  84.318 107.761  1.00  0.00           O  
ATOM    595  CB  ARG A  40      41.071  86.427 108.639  1.00  0.00           C  
ATOM    596  CG  ARG A  40      39.738  87.237 108.746  1.00  0.00           C  
ATOM    597  CD  ARG A  40      40.051  88.711 109.129  1.00  0.00           C  
ATOM    598  NE  ARG A  40      39.063  89.667 108.843  1.00  0.00           N  
ATOM    599  CZ  ARG A  40      38.946  90.843 109.458  1.00  0.00           C  
ATOM    600  NH1 ARG A  40      39.555  91.179 110.577  1.00  0.00           N1+
ATOM    601  NH2 ARG A  40      38.120  91.700 108.929  1.00  0.00           N  
ATOM    602  H   ARG A  40      42.611  84.442 108.071  1.00  0.00           H  
ATOM    603  HA  ARG A  40      40.196  84.742 109.580  1.00  0.00           H  
ATOM    604  HB2 ARG A  40      41.784  86.480 109.462  1.00  0.00           H  
ATOM    605  HB3 ARG A  40      41.536  86.781 107.719  1.00  0.00           H  
ATOM    606  HG2 ARG A  40      39.242  87.282 107.776  1.00  0.00           H  
ATOM    607  HG3 ARG A  40      39.107  86.750 109.489  1.00  0.00           H  
ATOM    608  HD2 ARG A  40      40.450  88.736 110.143  1.00  0.00           H  
ATOM    609  HD3 ARG A  40      40.863  88.993 108.459  1.00  0.00           H  
ATOM    610  HE  ARG A  40      38.505  89.524 108.014  1.00  0.00           H  
ATOM    611 HH11 ARG A  40      39.807  90.471 111.251  1.00  0.00           H  
ATOM    612 HH12 ARG A  40      39.286  92.099 110.900  1.00  0.00           H  
ATOM    613 HH21 ARG A  40      37.535  91.423 108.154  1.00  0.00           H  
ATOM    614 HH22 ARG A  40      37.956  92.644 109.249  1.00  0.00           H  
ATOM    615  N   THR A  41      40.197  84.574 106.285  1.00  0.00           N  
ATOM    616  CA  THR A  41      39.350  84.471 105.043  1.00  0.00           C  
ATOM    617  C   THR A  41      38.625  83.066 105.027  1.00  0.00           C  
ATOM    618  O   THR A  41      37.725  82.973 104.147  1.00  0.00           O  
ATOM    619  CB  THR A  41      40.164  84.694 103.738  1.00  0.00           C  
ATOM    620  CG2 THR A  41      39.344  84.703 102.477  1.00  0.00           C  
ATOM    621  OG1 THR A  41      40.957  85.911 103.785  1.00  0.00           O  
ATOM    622  H   THR A  41      41.106  84.976 106.102  1.00  0.00           H  
ATOM    623  HA  THR A  41      38.629  85.289 105.026  1.00  0.00           H  
ATOM    624  HB  THR A  41      40.885  83.877 103.733  1.00  0.00           H  
ATOM    625  HG1 THR A  41      41.821  85.660 104.122  1.00  0.00           H  
ATOM    626 HG21 THR A  41      38.449  85.321 102.536  1.00  0.00           H  
ATOM    627 HG22 THR A  41      39.985  85.099 101.689  1.00  0.00           H  
ATOM    628 HG23 THR A  41      39.102  83.649 102.338  1.00  0.00           H  
ATOM    629  N   ALA A  42      38.994  82.036 105.768  1.00  0.00           N  
ATOM    630  CA  ALA A  42      38.183  80.764 106.004  1.00  0.00           C  
ATOM    631  C   ALA A  42      36.917  80.941 106.803  1.00  0.00           C  
ATOM    632  O   ALA A  42      35.926  80.224 106.622  1.00  0.00           O  
ATOM    633  CB  ALA A  42      39.137  79.826 106.772  1.00  0.00           C  
ATOM    634  H   ALA A  42      39.869  82.077 106.272  1.00  0.00           H  
ATOM    635  HA  ALA A  42      37.934  80.297 105.051  1.00  0.00           H  
ATOM    636  HB1 ALA A  42      40.067  79.854 106.203  1.00  0.00           H  
ATOM    637  HB2 ALA A  42      39.417  80.127 107.782  1.00  0.00           H  
ATOM    638  HB3 ALA A  42      38.906  78.761 106.730  1.00  0.00           H  
ATOM    639  N   GLU A  43      36.876  82.014 107.529  1.00  0.00           N  
ATOM    640  CA  GLU A  43      35.768  82.661 108.141  1.00  0.00           C  
ATOM    641  C   GLU A  43      34.996  83.571 107.104  1.00  0.00           C  
ATOM    642  O   GLU A  43      35.613  84.038 106.174  1.00  0.00           O  
ATOM    643  CB  GLU A  43      36.321  83.370 109.395  1.00  0.00           C  
ATOM    644  CG  GLU A  43      37.285  82.678 110.370  1.00  0.00           C  
ATOM    645  CD  GLU A  43      36.836  81.280 110.857  1.00  0.00           C  
ATOM    646  OE1 GLU A  43      37.627  80.332 110.728  1.00  0.00           O  
ATOM    647  OE2 GLU A  43      35.750  81.213 111.459  1.00  0.00           O1-
ATOM    648  H   GLU A  43      37.674  82.617 107.383  1.00  0.00           H  
ATOM    649  HA  GLU A  43      35.010  81.917 108.383  1.00  0.00           H  
ATOM    650  HB2 GLU A  43      36.654  84.380 109.155  1.00  0.00           H  
ATOM    651  HB3 GLU A  43      35.426  83.515 109.999  1.00  0.00           H  
ATOM    652  HG2 GLU A  43      38.309  82.576 110.010  1.00  0.00           H  
ATOM    653  HG3 GLU A  43      37.360  83.299 111.262  1.00  0.00           H  
ATOM    654  N   TYR A  44      33.699  83.722 107.322  1.00  0.00           N  
ATOM    655  CA  TYR A  44      32.676  84.634 106.703  1.00  0.00           C  
ATOM    656  C   TYR A  44      32.641  84.993 105.179  1.00  0.00           C  
ATOM    657  O   TYR A  44      31.517  85.188 104.656  1.00  0.00           O  
ATOM    658  CB  TYR A  44      32.432  85.819 107.700  1.00  0.00           C  
ATOM    659  CG  TYR A  44      33.448  86.926 107.551  1.00  0.00           C  
ATOM    660  CD1 TYR A  44      33.013  88.159 106.970  1.00  0.00           C  
ATOM    661  CD2 TYR A  44      34.750  86.748 107.918  1.00  0.00           C  
ATOM    662  CE1 TYR A  44      33.998  89.168 106.754  1.00  0.00           C  
ATOM    663  CE2 TYR A  44      35.680  87.778 107.937  1.00  0.00           C  
ATOM    664  CZ  TYR A  44      35.297  88.999 107.312  1.00  0.00           C  
ATOM    665  OH  TYR A  44      36.269  89.983 107.218  1.00  0.00           O  
ATOM    666  H   TYR A  44      33.350  83.348 108.193  1.00  0.00           H  
ATOM    667  HA  TYR A  44      31.743  84.073 106.763  1.00  0.00           H  
ATOM    668  HB2 TYR A  44      31.478  86.277 107.439  1.00  0.00           H  
ATOM    669  HB3 TYR A  44      32.238  85.433 108.701  1.00  0.00           H  
ATOM    670  HD1 TYR A  44      32.066  88.315 106.474  1.00  0.00           H  
ATOM    671  HD2 TYR A  44      35.060  85.836 108.406  1.00  0.00           H  
ATOM    672  HE1 TYR A  44      33.745  90.024 106.148  1.00  0.00           H  
ATOM    673  HE2 TYR A  44      36.657  87.642 108.376  1.00  0.00           H  
ATOM    674  HH  TYR A  44      36.719  89.872 106.377  1.00  0.00           H  
ATOM    675  N   LYS A  45      33.743  85.284 104.550  1.00  0.00           N  
ATOM    676  CA  LYS A  45      33.827  85.727 103.205  1.00  0.00           C  
ATOM    677  C   LYS A  45      32.863  85.085 102.309  1.00  0.00           C  
ATOM    678  O   LYS A  45      32.075  85.802 101.630  1.00  0.00           O  
ATOM    679  CB  LYS A  45      35.250  85.728 102.727  1.00  0.00           C  
ATOM    680  CG  LYS A  45      35.371  86.101 101.215  1.00  0.00           C  
ATOM    681  CD  LYS A  45      36.776  86.195 100.510  1.00  0.00           C  
ATOM    682  CE  LYS A  45      36.646  86.392  99.015  1.00  0.00           C  
ATOM    683  NZ  LYS A  45      38.030  86.426  98.423  1.00  0.00           N1+
ATOM    684  H   LYS A  45      34.568  84.995 105.057  1.00  0.00           H  
ATOM    685  HA  LYS A  45      33.521  86.773 103.163  1.00  0.00           H  
ATOM    686  HB2 LYS A  45      35.810  86.441 103.332  1.00  0.00           H  
ATOM    687  HB3 LYS A  45      35.677  84.737 102.876  1.00  0.00           H  
ATOM    688  HG2 LYS A  45      34.840  85.371 100.604  1.00  0.00           H  
ATOM    689  HG3 LYS A  45      34.809  87.015 101.023  1.00  0.00           H  
ATOM    690  HD2 LYS A  45      37.490  86.867 100.988  1.00  0.00           H  
ATOM    691  HD3 LYS A  45      37.253  85.241 100.733  1.00  0.00           H  
ATOM    692  HE2 LYS A  45      36.055  85.577  98.596  1.00  0.00           H  
ATOM    693  HE3 LYS A  45      36.092  87.305  98.798  1.00  0.00           H  
ATOM    694  HZ1 LYS A  45      38.683  87.016  98.918  1.00  0.00           H  
ATOM    695  HZ2 LYS A  45      38.457  85.515  98.327  1.00  0.00           H  
ATOM    696  HZ3 LYS A  45      38.071  86.783  97.479  1.00  0.00           H  
ATOM    697  N   ALA A  46      32.868  83.742 102.099  1.00  0.00           N  
ATOM    698  CA  ALA A  46      32.046  83.073 101.097  1.00  0.00           C  
ATOM    699  C   ALA A  46      30.551  83.375 101.149  1.00  0.00           C  
ATOM    700  O   ALA A  46      29.896  83.652 100.123  1.00  0.00           O  
ATOM    701  CB  ALA A  46      32.285  81.590 101.184  1.00  0.00           C  
ATOM    702  H   ALA A  46      33.462  83.174 102.687  1.00  0.00           H  
ATOM    703  HA  ALA A  46      32.383  83.349 100.098  1.00  0.00           H  
ATOM    704  HB1 ALA A  46      31.661  80.963 100.548  1.00  0.00           H  
ATOM    705  HB2 ALA A  46      33.267  81.224 100.884  1.00  0.00           H  
ATOM    706  HB3 ALA A  46      32.095  81.245 102.201  1.00  0.00           H  
ATOM    707  N   TRP A  47      30.008  83.424 102.331  1.00  0.00           N  
ATOM    708  CA  TRP A  47      28.665  83.817 102.736  1.00  0.00           C  
ATOM    709  C   TRP A  47      28.377  85.264 102.297  1.00  0.00           C  
ATOM    710  O   TRP A  47      27.464  85.379 101.467  1.00  0.00           O  
ATOM    711  CB  TRP A  47      28.389  83.651 104.219  1.00  0.00           C  
ATOM    712  CG  TRP A  47      26.960  83.581 104.615  1.00  0.00           C  
ATOM    713  CD1 TRP A  47      26.343  82.383 104.757  1.00  0.00           C  
ATOM    714  CD2 TRP A  47      25.901  84.628 104.689  1.00  0.00           C  
ATOM    715  CE2 TRP A  47      24.702  83.973 105.054  1.00  0.00           C  
ATOM    716  CE3 TRP A  47      25.835  86.075 104.611  1.00  0.00           C  
ATOM    717  NE1 TRP A  47      24.999  82.669 105.027  1.00  0.00           N  
ATOM    718  CZ2 TRP A  47      23.477  84.629 105.285  1.00  0.00           C  
ATOM    719  CZ3 TRP A  47      24.608  86.765 104.826  1.00  0.00           C  
ATOM    720  CH2 TRP A  47      23.490  86.046 105.128  1.00  0.00           C  
ATOM    721  H   TRP A  47      30.633  83.129 103.069  1.00  0.00           H  
ATOM    722  HA  TRP A  47      27.984  83.142 102.217  1.00  0.00           H  
ATOM    723  HB2 TRP A  47      28.765  82.668 104.503  1.00  0.00           H  
ATOM    724  HB3 TRP A  47      29.012  84.443 104.636  1.00  0.00           H  
ATOM    725  HD1 TRP A  47      26.831  81.429 104.624  1.00  0.00           H  
ATOM    726  HE1 TRP A  47      24.259  81.983 105.061  1.00  0.00           H  
ATOM    727  HE3 TRP A  47      26.696  86.727 104.583  1.00  0.00           H  
ATOM    728  HZ2 TRP A  47      22.575  84.058 105.448  1.00  0.00           H  
ATOM    729  HZ3 TRP A  47      24.541  87.841 104.762  1.00  0.00           H  
ATOM    730  HH2 TRP A  47      22.590  86.623 105.278  1.00  0.00           H  
ATOM    731  N   LEU A  48      29.117  86.285 102.716  1.00  0.00           N  
ATOM    732  CA  LEU A  48      28.908  87.668 102.329  1.00  0.00           C  
ATOM    733  C   LEU A  48      29.204  87.942 100.822  1.00  0.00           C  
ATOM    734  O   LEU A  48      28.362  88.608 100.184  1.00  0.00           O  
ATOM    735  CB  LEU A  48      29.722  88.539 103.365  1.00  0.00           C  
ATOM    736  CG  LEU A  48      29.445  90.053 103.496  1.00  0.00           C  
ATOM    737  CD1 LEU A  48      30.649  90.739 104.135  1.00  0.00           C  
ATOM    738  CD2 LEU A  48      29.192  90.831 102.212  1.00  0.00           C  
ATOM    739  H   LEU A  48      29.919  86.060 103.290  1.00  0.00           H  
ATOM    740  HA  LEU A  48      27.835  87.861 102.343  1.00  0.00           H  
ATOM    741  HB2 LEU A  48      29.635  88.100 104.359  1.00  0.00           H  
ATOM    742  HB3 LEU A  48      30.786  88.527 103.130  1.00  0.00           H  
ATOM    743  HG  LEU A  48      28.527  90.237 104.052  1.00  0.00           H  
ATOM    744 HD11 LEU A  48      31.492  90.500 103.486  1.00  0.00           H  
ATOM    745 HD12 LEU A  48      30.487  91.798 104.333  1.00  0.00           H  
ATOM    746 HD13 LEU A  48      30.790  90.323 105.132  1.00  0.00           H  
ATOM    747 HD21 LEU A  48      28.318  90.437 101.693  1.00  0.00           H  
ATOM    748 HD22 LEU A  48      28.986  91.863 102.494  1.00  0.00           H  
ATOM    749 HD23 LEU A  48      30.059  90.768 101.554  1.00  0.00           H  
ATOM    750  N   LEU A  49      30.297  87.340 100.219  1.00  0.00           N  
ATOM    751  CA  LEU A  49      30.434  87.257  98.758  1.00  0.00           C  
ATOM    752  C   LEU A  49      29.213  86.693  98.022  1.00  0.00           C  
ATOM    753  O   LEU A  49      28.889  87.052  96.882  1.00  0.00           O  
ATOM    754  CB  LEU A  49      31.686  86.377  98.524  1.00  0.00           C  
ATOM    755  CG  LEU A  49      32.206  86.318  97.118  1.00  0.00           C  
ATOM    756  CD1 LEU A  49      32.593  87.648  96.651  1.00  0.00           C  
ATOM    757  CD2 LEU A  49      33.406  85.328  97.043  1.00  0.00           C  
ATOM    758  H   LEU A  49      31.009  86.905 100.787  1.00  0.00           H  
ATOM    759  HA  LEU A  49      30.616  88.236  98.313  1.00  0.00           H  
ATOM    760  HB2 LEU A  49      32.448  86.714  99.225  1.00  0.00           H  
ATOM    761  HB3 LEU A  49      31.452  85.342  98.773  1.00  0.00           H  
ATOM    762  HG  LEU A  49      31.426  85.945  96.453  1.00  0.00           H  
ATOM    763 HD11 LEU A  49      33.358  88.056  97.312  1.00  0.00           H  
ATOM    764 HD12 LEU A  49      33.002  87.607  95.641  1.00  0.00           H  
ATOM    765 HD13 LEU A  49      31.728  88.303  96.552  1.00  0.00           H  
ATOM    766 HD21 LEU A  49      34.074  85.577  96.219  1.00  0.00           H  
ATOM    767 HD22 LEU A  49      33.970  85.355  97.976  1.00  0.00           H  
ATOM    768 HD23 LEU A  49      32.957  84.338  96.969  1.00  0.00           H  
ATOM    769  N   GLY A  50      28.478  85.742  98.611  1.00  0.00           N  
ATOM    770  CA  GLY A  50      27.258  85.263  97.948  1.00  0.00           C  
ATOM    771  C   GLY A  50      26.031  86.136  98.189  1.00  0.00           C  
ATOM    772  O   GLY A  50      25.254  86.241  97.243  1.00  0.00           O  
ATOM    773  H   GLY A  50      28.800  85.252  99.434  1.00  0.00           H  
ATOM    774  HA2 GLY A  50      27.432  85.136  96.879  1.00  0.00           H  
ATOM    775  HA3 GLY A  50      27.038  84.239  98.252  1.00  0.00           H  
ATOM    776  N   LEU A  51      25.885  86.628  99.420  1.00  0.00           N  
ATOM    777  CA  LEU A  51      24.834  87.648  99.712  1.00  0.00           C  
ATOM    778  C   LEU A  51      24.771  88.817  98.638  1.00  0.00           C  
ATOM    779  O   LEU A  51      23.770  89.188  98.053  1.00  0.00           O  
ATOM    780  CB  LEU A  51      25.087  88.133 101.152  1.00  0.00           C  
ATOM    781  CG  LEU A  51      24.226  89.283 101.690  1.00  0.00           C  
ATOM    782  CD1 LEU A  51      22.887  88.674 101.999  1.00  0.00           C  
ATOM    783  CD2 LEU A  51      24.850  90.087 102.775  1.00  0.00           C  
ATOM    784  H   LEU A  51      26.452  86.278 100.179  1.00  0.00           H  
ATOM    785  HA  LEU A  51      23.831  87.234  99.609  1.00  0.00           H  
ATOM    786  HB2 LEU A  51      25.289  87.251 101.759  1.00  0.00           H  
ATOM    787  HB3 LEU A  51      26.101  88.532 101.183  1.00  0.00           H  
ATOM    788  HG  LEU A  51      24.118  90.038 100.911  1.00  0.00           H  
ATOM    789 HD11 LEU A  51      22.101  89.391 102.231  1.00  0.00           H  
ATOM    790 HD12 LEU A  51      22.585  88.100 101.123  1.00  0.00           H  
ATOM    791 HD13 LEU A  51      23.022  88.065 102.894  1.00  0.00           H  
ATOM    792 HD21 LEU A  51      24.144  90.890 102.986  1.00  0.00           H  
ATOM    793 HD22 LEU A  51      24.950  89.435 103.642  1.00  0.00           H  
ATOM    794 HD23 LEU A  51      25.746  90.557 102.369  1.00  0.00           H  
ATOM    795  N   LEU A  52      25.942  89.438  98.343  1.00  0.00           N  
ATOM    796  CA  LEU A  52      25.984  90.512  97.326  1.00  0.00           C  
ATOM    797  C   LEU A  52      25.685  90.043  95.938  1.00  0.00           C  
ATOM    798  O   LEU A  52      24.933  90.694  95.269  1.00  0.00           O  
ATOM    799  CB  LEU A  52      27.442  91.110  97.356  1.00  0.00           C  
ATOM    800  CG  LEU A  52      27.722  91.777  98.667  1.00  0.00           C  
ATOM    801  CD1 LEU A  52      29.262  91.844  98.802  1.00  0.00           C  
ATOM    802  CD2 LEU A  52      27.283  93.246  98.690  1.00  0.00           C  
ATOM    803  H   LEU A  52      26.789  89.204  98.840  1.00  0.00           H  
ATOM    804  HA  LEU A  52      25.156  91.184  97.551  1.00  0.00           H  
ATOM    805  HB2 LEU A  52      28.129  90.306  97.089  1.00  0.00           H  
ATOM    806  HB3 LEU A  52      27.344  91.885  96.596  1.00  0.00           H  
ATOM    807  HG  LEU A  52      27.299  91.230  99.511  1.00  0.00           H  
ATOM    808 HD11 LEU A  52      29.630  92.344  99.698  1.00  0.00           H  
ATOM    809 HD12 LEU A  52      29.686  90.844  98.882  1.00  0.00           H  
ATOM    810 HD13 LEU A  52      29.729  92.379  97.975  1.00  0.00           H  
ATOM    811 HD21 LEU A  52      26.202  93.226  98.551  1.00  0.00           H  
ATOM    812 HD22 LEU A  52      27.551  93.797  99.591  1.00  0.00           H  
ATOM    813 HD23 LEU A  52      27.764  93.846  97.918  1.00  0.00           H  
ATOM    814  N   ARG A  53      26.211  88.910  95.547  1.00  0.00           N  
ATOM    815  CA  ARG A  53      25.847  88.288  94.229  1.00  0.00           C  
ATOM    816  C   ARG A  53      24.340  87.899  94.084  1.00  0.00           C  
ATOM    817  O   ARG A  53      23.816  87.944  92.962  1.00  0.00           O  
ATOM    818  CB  ARG A  53      26.784  87.140  93.877  1.00  0.00           C  
ATOM    819  CG  ARG A  53      28.210  87.590  93.567  1.00  0.00           C  
ATOM    820  CD  ARG A  53      29.127  86.420  93.379  1.00  0.00           C  
ATOM    821  NE  ARG A  53      30.414  86.840  92.804  1.00  0.00           N  
ATOM    822  CZ  ARG A  53      31.644  86.418  93.062  1.00  0.00           C  
ATOM    823  NH1 ARG A  53      31.860  85.233  93.609  1.00  0.00           N1+
ATOM    824  NH2 ARG A  53      32.654  87.081  92.549  1.00  0.00           N  
ATOM    825  H   ARG A  53      26.960  88.514  96.098  1.00  0.00           H  
ATOM    826  HA  ARG A  53      25.904  89.072  93.473  1.00  0.00           H  
ATOM    827  HB2 ARG A  53      26.680  86.365  94.637  1.00  0.00           H  
ATOM    828  HB3 ARG A  53      26.435  86.703  92.941  1.00  0.00           H  
ATOM    829  HG2 ARG A  53      28.032  88.230  92.703  1.00  0.00           H  
ATOM    830  HG3 ARG A  53      28.611  88.290  94.302  1.00  0.00           H  
ATOM    831  HD2 ARG A  53      29.373  86.059  94.377  1.00  0.00           H  
ATOM    832  HD3 ARG A  53      28.621  85.619  92.840  1.00  0.00           H  
ATOM    833  HE  ARG A  53      30.443  87.729  92.325  1.00  0.00           H  
ATOM    834 HH11 ARG A  53      31.036  84.784  93.982  1.00  0.00           H  
ATOM    835 HH12 ARG A  53      32.776  84.813  93.672  1.00  0.00           H  
ATOM    836 HH21 ARG A  53      32.585  87.968  92.071  1.00  0.00           H  
ATOM    837 HH22 ARG A  53      33.554  86.624  92.587  1.00  0.00           H  
ATOM    838  N   GLN A  54      23.849  87.288  95.097  1.00  0.00           N  
ATOM    839  CA  GLN A  54      22.442  86.974  95.270  1.00  0.00           C  
ATOM    840  C   GLN A  54      21.570  88.180  95.137  1.00  0.00           C  
ATOM    841  O   GLN A  54      20.423  87.998  94.795  1.00  0.00           O  
ATOM    842  CB  GLN A  54      22.422  86.263  96.691  1.00  0.00           C  
ATOM    843  CG  GLN A  54      21.089  85.617  97.086  1.00  0.00           C  
ATOM    844  CD  GLN A  54      21.000  85.602  98.607  1.00  0.00           C  
ATOM    845  NE2 GLN A  54      19.946  85.925  99.242  1.00  0.00           N  
ATOM    846  OE1 GLN A  54      22.051  85.252  99.201  1.00  0.00           O  
ATOM    847  H   GLN A  54      24.508  87.129  95.845  1.00  0.00           H  
ATOM    848  HA  GLN A  54      22.106  86.292  94.489  1.00  0.00           H  
ATOM    849  HB2 GLN A  54      23.128  85.434  96.652  1.00  0.00           H  
ATOM    850  HB3 GLN A  54      22.713  86.977  97.462  1.00  0.00           H  
ATOM    851  HG2 GLN A  54      20.212  86.039  96.594  1.00  0.00           H  
ATOM    852  HG3 GLN A  54      21.222  84.563  96.846  1.00  0.00           H  
ATOM    853 HE21 GLN A  54      20.063  85.963 100.245  1.00  0.00           H  
ATOM    854 HE22 GLN A  54      19.090  86.192  98.779  1.00  0.00           H  
ATOM    855  N   HIP A  55      22.051  89.394  95.278  1.00  0.00           N  
ATOM    856  CA  HIP A  55      21.350  90.578  94.795  1.00  0.00           C  
ATOM    857  C   HIP A  55      21.986  91.395  93.603  1.00  0.00           C  
ATOM    858  O   HIP A  55      21.562  92.462  93.195  1.00  0.00           O  
ATOM    859  CB  HIP A  55      21.135  91.517  95.962  1.00  0.00           C  
ATOM    860  CG  HIP A  55      20.441  90.932  97.163  1.00  0.00           C  
ATOM    861  CD2 HIP A  55      19.164  90.991  97.552  1.00  0.00           C  
ATOM    862  ND1 HIP A  55      21.111  90.137  98.150  1.00  0.00           N1+
ATOM    863  CE1 HIP A  55      20.251  89.699  99.042  1.00  0.00           C  
ATOM    864  NE2 HIP A  55      19.060  90.134  98.615  1.00  0.00           N  
ATOM    865  H   HIP A  55      22.928  89.555  95.756  1.00  0.00           H  
ATOM    866  HA  HIP A  55      20.350  90.261  94.498  1.00  0.00           H  
ATOM    867  HB2 HIP A  55      22.077  91.873  96.379  1.00  0.00           H  
ATOM    868  HB3 HIP A  55      20.655  92.445  95.654  1.00  0.00           H  
ATOM    869  HD1 HIP A  55      22.056  89.803  98.031  1.00  0.00           H  
ATOM    870  HD2 HIP A  55      18.319  91.487  97.099  1.00  0.00           H  
ATOM    871  HE1 HIP A  55      20.486  88.951  99.784  1.00  0.00           H  
ATOM    872  HE2 HIP A  55      18.214  89.987  99.145  1.00  0.00           H  
ATOM    873  N   GLY A  56      23.046  90.858  93.062  1.00  0.00           N  
ATOM    874  CA  GLY A  56      23.828  91.504  91.915  1.00  0.00           C  
ATOM    875  C   GLY A  56      24.595  92.773  92.261  1.00  0.00           C  
ATOM    876  O   GLY A  56      25.211  93.342  91.350  1.00  0.00           O  
ATOM    877  H   GLY A  56      23.262  89.907  93.326  1.00  0.00           H  
ATOM    878  HA2 GLY A  56      24.517  90.735  91.567  1.00  0.00           H  
ATOM    879  HA3 GLY A  56      23.192  91.718  91.057  1.00  0.00           H  
ATOM    880  N   CYS A  57      24.537  93.217  93.565  1.00  0.00           N  
ATOM    881  CA  CYS A  57      25.394  94.285  94.125  1.00  0.00           C  
ATOM    882  C   CYS A  57      26.913  94.086  93.872  1.00  0.00           C  
ATOM    883  O   CYS A  57      27.479  93.060  94.231  1.00  0.00           O  
ATOM    884  CB  CYS A  57      25.095  94.375  95.656  1.00  0.00           C  
ATOM    885  SG  CYS A  57      23.344  94.883  95.917  1.00  0.00           S  
ATOM    886  H   CYS A  57      24.052  92.673  94.264  1.00  0.00           H  
ATOM    887  HA  CYS A  57      25.172  95.269  93.711  1.00  0.00           H  
ATOM    888  HB2 CYS A  57      25.211  93.373  96.068  1.00  0.00           H  
ATOM    889  HB3 CYS A  57      25.771  95.074  96.147  1.00  0.00           H  
ATOM    890  HG  CYS A  57      23.415  96.071  96.526  1.00  0.00           H  
ATOM    891  N   HIE A  58      27.631  95.151  93.446  1.00  0.00           N  
ATOM    892  CA  HIE A  58      29.094  95.146  93.084  1.00  0.00           C  
ATOM    893  C   HIE A  58      29.820  96.475  93.364  1.00  0.00           C  
ATOM    894  O   HIE A  58      31.019  96.429  93.690  1.00  0.00           O  
ATOM    895  CB  HIE A  58      29.245  94.632  91.612  1.00  0.00           C  
ATOM    896  CG  HIE A  58      30.597  94.014  91.317  1.00  0.00           C  
ATOM    897  CD2 HIE A  58      30.890  92.660  91.518  1.00  0.00           C  
ATOM    898  ND1 HIE A  58      31.618  94.522  90.567  1.00  0.00           N  
ATOM    899  CE1 HIE A  58      32.509  93.512  90.335  1.00  0.00           C  
ATOM    900  NE2 HIE A  58      32.064  92.394  90.900  1.00  0.00           N  
ATOM    901  H   HIE A  58      27.162  96.042  93.378  1.00  0.00           H  
ATOM    902  HA  HIE A  58      29.609  94.525  93.816  1.00  0.00           H  
ATOM    903  HB2 HIE A  58      28.473  93.916  91.334  1.00  0.00           H  
ATOM    904  HB3 HIE A  58      29.199  95.454  90.897  1.00  0.00           H  
ATOM    905  HD2 HIE A  58      30.276  91.946  92.045  1.00  0.00           H  
ATOM    906  HE1 HIE A  58      33.397  93.619  89.730  1.00  0.00           H  
ATOM    907  HE2 HIE A  58      32.631  91.559  90.948  1.00  0.00           H  
ATOM    908  N   ARG A  59      29.135  97.672  93.205  1.00  0.00           N  
ATOM    909  CA  ARG A  59      29.593  99.058  93.767  1.00  0.00           C  
ATOM    910  C   ARG A  59      29.366  99.081  95.235  1.00  0.00           C  
ATOM    911  O   ARG A  59      28.267  99.252  95.688  1.00  0.00           O  
ATOM    912  CB  ARG A  59      28.929 100.264  93.077  1.00  0.00           C  
ATOM    913  CG  ARG A  59      29.331 100.380  91.619  1.00  0.00           C  
ATOM    914  CD  ARG A  59      28.597 101.535  90.892  1.00  0.00           C  
ATOM    915  NE  ARG A  59      28.564 102.873  91.609  1.00  0.00           N  
ATOM    916  CZ  ARG A  59      27.484 103.676  91.554  1.00  0.00           C  
ATOM    917  NH1 ARG A  59      26.438 103.444  90.776  1.00  0.00           N1+
ATOM    918  NH2 ARG A  59      27.596 104.805  92.155  1.00  0.00           N  
ATOM    919  H   ARG A  59      28.228  97.569  92.773  1.00  0.00           H  
ATOM    920  HA  ARG A  59      30.670  98.999  93.613  1.00  0.00           H  
ATOM    921  HB2 ARG A  59      27.844 100.228  93.172  1.00  0.00           H  
ATOM    922  HB3 ARG A  59      29.207 101.177  93.603  1.00  0.00           H  
ATOM    923  HG2 ARG A  59      30.396 100.614  91.624  1.00  0.00           H  
ATOM    924  HG3 ARG A  59      29.227  99.487  91.003  1.00  0.00           H  
ATOM    925  HD2 ARG A  59      29.185 101.745  89.999  1.00  0.00           H  
ATOM    926  HD3 ARG A  59      27.534 101.304  90.833  1.00  0.00           H  
ATOM    927  HE  ARG A  59      29.426 103.263  91.962  1.00  0.00           H  
ATOM    928 HH11 ARG A  59      26.348 102.483  90.481  1.00  0.00           H  
ATOM    929 HH12 ARG A  59      25.672 104.091  90.653  1.00  0.00           H  
ATOM    930 HH21 ARG A  59      28.361 105.182  92.695  1.00  0.00           H  
ATOM    931 HH22 ARG A  59      26.752 105.290  91.885  1.00  0.00           H  
ATOM    932  N   VAL A  60      30.393  98.830  95.989  1.00  0.00           N  
ATOM    933  CA  VAL A  60      30.539  98.789  97.477  1.00  0.00           C  
ATOM    934  C   VAL A  60      31.238 100.004  98.072  1.00  0.00           C  
ATOM    935  O   VAL A  60      32.332 100.398  97.629  1.00  0.00           O  
ATOM    936  CB  VAL A  60      31.164  97.488  97.945  1.00  0.00           C  
ATOM    937  CG1 VAL A  60      31.277  97.458  99.482  1.00  0.00           C  
ATOM    938  CG2 VAL A  60      30.389  96.275  97.443  1.00  0.00           C  
ATOM    939  H   VAL A  60      31.253  98.604  95.508  1.00  0.00           H  
ATOM    940  HA  VAL A  60      29.563  98.768  97.961  1.00  0.00           H  
ATOM    941  HB  VAL A  60      32.205  97.365  97.643  1.00  0.00           H  
ATOM    942 HG11 VAL A  60      31.573  96.443  99.746  1.00  0.00           H  
ATOM    943 HG12 VAL A  60      32.113  98.086  99.790  1.00  0.00           H  
ATOM    944 HG13 VAL A  60      30.380  97.716 100.044  1.00  0.00           H  
ATOM    945 HG21 VAL A  60      30.466  96.212  96.358  1.00  0.00           H  
ATOM    946 HG22 VAL A  60      30.777  95.354  97.880  1.00  0.00           H  
ATOM    947 HG23 VAL A  60      29.351  96.270  97.774  1.00  0.00           H  
ATOM    948  N   LEU A  61      30.645 100.539  99.096  1.00  0.00           N  
ATOM    949  CA  LEU A  61      31.392 101.356 100.098  1.00  0.00           C  
ATOM    950  C   LEU A  61      31.704 100.676 101.483  1.00  0.00           C  
ATOM    951  O   LEU A  61      30.755 100.230 102.116  1.00  0.00           O  
ATOM    952  CB  LEU A  61      30.620 102.635 100.269  1.00  0.00           C  
ATOM    953  CG  LEU A  61      31.134 103.626 101.328  1.00  0.00           C  
ATOM    954  CD1 LEU A  61      32.517 104.249 101.014  1.00  0.00           C  
ATOM    955  CD2 LEU A  61      30.169 104.779 101.492  1.00  0.00           C  
ATOM    956  H   LEU A  61      29.775 100.110  99.377  1.00  0.00           H  
ATOM    957  HA  LEU A  61      32.314 101.715  99.639  1.00  0.00           H  
ATOM    958  HB2 LEU A  61      30.584 103.057  99.265  1.00  0.00           H  
ATOM    959  HB3 LEU A  61      29.584 102.348 100.450  1.00  0.00           H  
ATOM    960  HG  LEU A  61      31.199 103.128 102.296  1.00  0.00           H  
ATOM    961 HD11 LEU A  61      32.680 104.421  99.950  1.00  0.00           H  
ATOM    962 HD12 LEU A  61      32.546 105.256 101.429  1.00  0.00           H  
ATOM    963 HD13 LEU A  61      33.319 103.623 101.404  1.00  0.00           H  
ATOM    964 HD21 LEU A  61      30.449 105.405 102.339  1.00  0.00           H  
ATOM    965 HD22 LEU A  61      30.030 105.517 100.702  1.00  0.00           H  
ATOM    966 HD23 LEU A  61      29.225 104.327 101.798  1.00  0.00           H  
ATOM    967  N   ASH A  62      32.950 100.520 101.892  1.00  0.00           N  
ATOM    968  CA  ASH A  62      33.295 100.179 103.351  1.00  0.00           C  
ATOM    969  C   ASH A  62      33.200 101.467 104.235  1.00  0.00           C  
ATOM    970  O   ASH A  62      33.975 102.396 104.019  1.00  0.00           O  
ATOM    971  CB  ASH A  62      34.687  99.576 103.549  1.00  0.00           C  
ATOM    972  CG  ASH A  62      34.843  98.868 104.911  1.00  0.00           C  
ATOM    973  OD1 ASH A  62      34.297  99.128 105.934  1.00  0.00           O  
ATOM    974  OD2 ASH A  62      35.762  97.906 104.845  1.00  0.00           O  
ATOM    975  H   ASH A  62      33.656 100.868 101.258  1.00  0.00           H  
ATOM    976  HA  ASH A  62      32.523  99.464 103.634  1.00  0.00           H  
ATOM    977  HB2 ASH A  62      34.906  98.823 102.793  1.00  0.00           H  
ATOM    978  HB3 ASH A  62      35.475 100.318 103.427  1.00  0.00           H  
ATOM    979  HD2 ASH A  62      35.843  97.474 105.699  1.00  0.00           H  
ATOM    980  N   VAL A  63      32.371 101.533 105.271  1.00  0.00           N  
ATOM    981  CA  VAL A  63      32.337 102.744 106.252  1.00  0.00           C  
ATOM    982  C   VAL A  63      33.095 102.493 107.550  1.00  0.00           C  
ATOM    983  O   VAL A  63      32.984 103.354 108.441  1.00  0.00           O  
ATOM    984  CB  VAL A  63      30.938 103.175 106.607  1.00  0.00           C  
ATOM    985  CG1 VAL A  63      30.351 103.753 105.336  1.00  0.00           C  
ATOM    986  CG2 VAL A  63      29.837 102.139 107.101  1.00  0.00           C  
ATOM    987  H   VAL A  63      31.677 100.802 105.329  1.00  0.00           H  
ATOM    988  HA  VAL A  63      32.882 103.518 105.712  1.00  0.00           H  
ATOM    989  HB  VAL A  63      31.045 103.987 107.326  1.00  0.00           H  
ATOM    990 HG11 VAL A  63      30.135 102.959 104.621  1.00  0.00           H  
ATOM    991 HG12 VAL A  63      29.483 104.354 105.607  1.00  0.00           H  
ATOM    992 HG13 VAL A  63      30.999 104.489 104.863  1.00  0.00           H  
ATOM    993 HG21 VAL A  63      29.876 102.078 108.189  1.00  0.00           H  
ATOM    994 HG22 VAL A  63      28.831 102.476 106.849  1.00  0.00           H  
ATOM    995 HG23 VAL A  63      30.104 101.200 106.619  1.00  0.00           H  
ATOM    996  N   ALA A  64      33.695 101.278 107.697  1.00  0.00           N  
ATOM    997  CA  ALA A  64      34.526 100.923 108.839  1.00  0.00           C  
ATOM    998  C   ALA A  64      35.828 100.244 108.380  1.00  0.00           C  
ATOM    999  O   ALA A  64      36.195  99.149 108.797  1.00  0.00           O  
ATOM   1000  CB  ALA A  64      33.782 100.126 109.889  1.00  0.00           C  
ATOM   1001  H   ALA A  64      33.580 100.555 107.000  1.00  0.00           H  
ATOM   1002  HA  ALA A  64      34.833 101.899 109.215  1.00  0.00           H  
ATOM   1003  HB1 ALA A  64      33.478  99.167 109.468  1.00  0.00           H  
ATOM   1004  HB2 ALA A  64      34.385  99.938 110.777  1.00  0.00           H  
ATOM   1005  HB3 ALA A  64      32.993 100.762 110.289  1.00  0.00           H  
ATOM   1006  N   CYS A  65      36.535 100.853 107.364  1.00  0.00           N  
ATOM   1007  CA  CYS A  65      37.727 100.271 106.697  1.00  0.00           C  
ATOM   1008  C   CYS A  65      38.852 100.084 107.713  1.00  0.00           C  
ATOM   1009  O   CYS A  65      39.334  98.964 107.844  1.00  0.00           O  
ATOM   1010  CB  CYS A  65      38.113 101.265 105.552  1.00  0.00           C  
ATOM   1011  SG  CYS A  65      39.607 100.832 104.784  1.00  0.00           S  
ATOM   1012  H   CYS A  65      36.227 101.744 107.002  1.00  0.00           H  
ATOM   1013  HA  CYS A  65      37.380  99.342 106.244  1.00  0.00           H  
ATOM   1014  HB2 CYS A  65      37.301 101.376 104.834  1.00  0.00           H  
ATOM   1015  HB3 CYS A  65      38.257 102.173 106.139  1.00  0.00           H  
ATOM   1016  HG  CYS A  65      40.490 101.000 105.773  1.00  0.00           H  
ATOM   1017  N   GLY A  66      39.304 101.100 108.457  1.00  0.00           N  
ATOM   1018  CA  GLY A  66      40.583 101.123 109.202  1.00  0.00           C  
ATOM   1019  C   GLY A  66      41.750 100.640 108.330  1.00  0.00           C  
ATOM   1020  O   GLY A  66      41.903 101.134 107.241  1.00  0.00           O  
ATOM   1021  H   GLY A  66      38.724 101.927 108.469  1.00  0.00           H  
ATOM   1022  HA2 GLY A  66      40.823 102.065 109.693  1.00  0.00           H  
ATOM   1023  HA3 GLY A  66      40.577 100.473 110.077  1.00  0.00           H  
ATOM   1024  N   THR A  67      42.560  99.610 108.714  1.00  0.00           N  
ATOM   1025  CA  THR A  67      43.582  98.948 107.853  1.00  0.00           C  
ATOM   1026  C   THR A  67      42.998  98.166 106.649  1.00  0.00           C  
ATOM   1027  O   THR A  67      43.721  97.609 105.768  1.00  0.00           O  
ATOM   1028  CB  THR A  67      44.379  98.002 108.814  1.00  0.00           C  
ATOM   1029  CG2 THR A  67      44.706  98.674 110.175  1.00  0.00           C  
ATOM   1030  OG1 THR A  67      43.671  96.811 109.082  1.00  0.00           O  
ATOM   1031  H   THR A  67      42.550  99.260 109.661  1.00  0.00           H  
ATOM   1032  HA  THR A  67      44.389  99.623 107.569  1.00  0.00           H  
ATOM   1033  HB  THR A  67      45.285  97.720 108.277  1.00  0.00           H  
ATOM   1034  HG1 THR A  67      44.256  96.285 109.632  1.00  0.00           H  
ATOM   1035 HG21 THR A  67      45.575  98.278 110.699  1.00  0.00           H  
ATOM   1036 HG22 THR A  67      44.964  99.696 109.899  1.00  0.00           H  
ATOM   1037 HG23 THR A  67      43.824  98.614 110.815  1.00  0.00           H  
ATOM   1038  N   GLY A  68      41.670  98.184 106.404  1.00  0.00           N  
ATOM   1039  CA  GLY A  68      40.941  97.791 105.256  1.00  0.00           C  
ATOM   1040  C   GLY A  68      40.826  96.312 105.018  1.00  0.00           C  
ATOM   1041  O   GLY A  68      40.528  95.828 103.902  1.00  0.00           O  
ATOM   1042  H   GLY A  68      41.016  98.447 107.127  1.00  0.00           H  
ATOM   1043  HA2 GLY A  68      39.930  98.196 105.301  1.00  0.00           H  
ATOM   1044  HA3 GLY A  68      41.388  98.258 104.379  1.00  0.00           H  
ATOM   1045  N   VAL A  69      41.163  95.492 106.047  1.00  0.00           N  
ATOM   1046  CA  VAL A  69      41.231  93.965 105.880  1.00  0.00           C  
ATOM   1047  C   VAL A  69      40.002  93.360 105.255  1.00  0.00           C  
ATOM   1048  O   VAL A  69      40.034  92.466 104.401  1.00  0.00           O  
ATOM   1049  CB  VAL A  69      41.815  93.312 107.186  1.00  0.00           C  
ATOM   1050  CG1 VAL A  69      41.725  91.790 107.231  1.00  0.00           C  
ATOM   1051  CG2 VAL A  69      43.261  93.709 107.383  1.00  0.00           C  
ATOM   1052  H   VAL A  69      41.389  95.940 106.924  1.00  0.00           H  
ATOM   1053  HA  VAL A  69      42.041  93.850 105.159  1.00  0.00           H  
ATOM   1054  HB  VAL A  69      41.203  93.746 107.977  1.00  0.00           H  
ATOM   1055 HG11 VAL A  69      41.879  91.330 108.207  1.00  0.00           H  
ATOM   1056 HG12 VAL A  69      40.668  91.557 107.101  1.00  0.00           H  
ATOM   1057 HG13 VAL A  69      42.405  91.396 106.475  1.00  0.00           H  
ATOM   1058 HG21 VAL A  69      43.559  94.653 106.928  1.00  0.00           H  
ATOM   1059 HG22 VAL A  69      43.586  93.533 108.409  1.00  0.00           H  
ATOM   1060 HG23 VAL A  69      43.867  93.122 106.691  1.00  0.00           H  
ATOM   1061  N   ASP A  70      38.793  93.848 105.599  1.00  0.00           N  
ATOM   1062  CA  ASP A  70      37.476  93.568 105.054  1.00  0.00           C  
ATOM   1063  C   ASP A  70      37.145  94.206 103.663  1.00  0.00           C  
ATOM   1064  O   ASP A  70      36.381  93.585 102.931  1.00  0.00           O  
ATOM   1065  CB  ASP A  70      36.300  93.971 106.033  1.00  0.00           C  
ATOM   1066  CG  ASP A  70      36.297  95.438 106.514  1.00  0.00           C  
ATOM   1067  OD1 ASP A  70      35.272  95.913 106.941  1.00  0.00           O  
ATOM   1068  OD2 ASP A  70      37.388  96.071 106.532  1.00  0.00           O1-
ATOM   1069  H   ASP A  70      38.799  94.543 106.332  1.00  0.00           H  
ATOM   1070  HA  ASP A  70      37.391  92.499 104.855  1.00  0.00           H  
ATOM   1071  HB2 ASP A  70      35.370  93.811 105.487  1.00  0.00           H  
ATOM   1072  HB3 ASP A  70      36.387  93.321 106.904  1.00  0.00           H  
ATOM   1073  N   SER A  71      37.828  95.282 103.297  1.00  0.00           N  
ATOM   1074  CA  SER A  71      37.729  95.776 101.913  1.00  0.00           C  
ATOM   1075  C   SER A  71      38.487  94.999 100.874  1.00  0.00           C  
ATOM   1076  O   SER A  71      37.903  94.700  99.848  1.00  0.00           O  
ATOM   1077  CB  SER A  71      38.287  97.246 101.858  1.00  0.00           C  
ATOM   1078  OG  SER A  71      37.499  97.962 102.762  1.00  0.00           O  
ATOM   1079  H   SER A  71      38.565  95.593 103.915  1.00  0.00           H  
ATOM   1080  HA  SER A  71      36.695  95.959 101.622  1.00  0.00           H  
ATOM   1081  HB2 SER A  71      39.346  97.316 102.105  1.00  0.00           H  
ATOM   1082  HB3 SER A  71      38.121  97.662 100.865  1.00  0.00           H  
ATOM   1083  HG  SER A  71      37.167  97.437 103.495  1.00  0.00           H  
ATOM   1084  N   ILE A  72      39.760  94.658 101.169  1.00  0.00           N  
ATOM   1085  CA  ILE A  72      40.692  93.850 100.336  1.00  0.00           C  
ATOM   1086  C   ILE A  72      40.057  92.468 100.066  1.00  0.00           C  
ATOM   1087  O   ILE A  72      40.165  92.030  98.914  1.00  0.00           O  
ATOM   1088  CB  ILE A  72      42.002  93.753 101.161  1.00  0.00           C  
ATOM   1089  CG1 ILE A  72      42.634  95.152 101.380  1.00  0.00           C  
ATOM   1090  CG2 ILE A  72      43.125  92.922 100.509  1.00  0.00           C  
ATOM   1091  CD1 ILE A  72      43.555  95.380 102.568  1.00  0.00           C  
ATOM   1092  H   ILE A  72      40.022  94.938 102.103  1.00  0.00           H  
ATOM   1093  HA  ILE A  72      40.948  94.375  99.416  1.00  0.00           H  
ATOM   1094  HB  ILE A  72      41.527  93.429 102.088  1.00  0.00           H  
ATOM   1095 HG12 ILE A  72      43.249  95.372 100.507  1.00  0.00           H  
ATOM   1096 HG13 ILE A  72      41.871  95.929 101.421  1.00  0.00           H  
ATOM   1097 HG21 ILE A  72      44.148  93.116 100.837  1.00  0.00           H  
ATOM   1098 HG22 ILE A  72      42.932  91.856 100.621  1.00  0.00           H  
ATOM   1099 HG23 ILE A  72      43.123  93.218  99.460  1.00  0.00           H  
ATOM   1100 HD11 ILE A  72      44.078  96.329 102.447  1.00  0.00           H  
ATOM   1101 HD12 ILE A  72      42.948  95.344 103.474  1.00  0.00           H  
ATOM   1102 HD13 ILE A  72      44.269  94.592 102.810  1.00  0.00           H  
ATOM   1103  N   MET A  73      39.310  91.923 100.996  1.00  0.00           N  
ATOM   1104  CA  MET A  73      38.520  90.733 100.861  1.00  0.00           C  
ATOM   1105  C   MET A  73      37.609  90.680  99.629  1.00  0.00           C  
ATOM   1106  O   MET A  73      37.411  89.604  99.085  1.00  0.00           O  
ATOM   1107  CB  MET A  73      37.835  90.489 102.199  1.00  0.00           C  
ATOM   1108  CG  MET A  73      37.030  89.160 102.358  1.00  0.00           C  
ATOM   1109  SD  MET A  73      35.882  89.194 103.703  1.00  0.00           S  
ATOM   1110  CE  MET A  73      34.544  90.232 103.029  1.00  0.00           C  
ATOM   1111  H   MET A  73      39.194  92.382 101.889  1.00  0.00           H  
ATOM   1112  HA  MET A  73      39.266  89.954 100.707  1.00  0.00           H  
ATOM   1113  HB2 MET A  73      38.537  90.482 103.033  1.00  0.00           H  
ATOM   1114  HB3 MET A  73      37.136  91.309 102.368  1.00  0.00           H  
ATOM   1115  HG2 MET A  73      36.444  88.970 101.459  1.00  0.00           H  
ATOM   1116  HG3 MET A  73      37.720  88.318 102.409  1.00  0.00           H  
ATOM   1117  HE1 MET A  73      34.764  91.283 102.841  1.00  0.00           H  
ATOM   1118  HE2 MET A  73      34.000  89.881 102.153  1.00  0.00           H  
ATOM   1119  HE3 MET A  73      33.720  90.233 103.744  1.00  0.00           H  
ATOM   1120  N   LEU A  74      36.981  91.839  99.252  1.00  0.00           N  
ATOM   1121  CA  LEU A  74      36.193  92.022  98.072  1.00  0.00           C  
ATOM   1122  C   LEU A  74      37.002  92.413  96.837  1.00  0.00           C  
ATOM   1123  O   LEU A  74      36.692  91.926  95.761  1.00  0.00           O  
ATOM   1124  CB  LEU A  74      34.907  92.950  98.238  1.00  0.00           C  
ATOM   1125  CG  LEU A  74      33.988  92.504  99.409  1.00  0.00           C  
ATOM   1126  CD1 LEU A  74      32.952  93.603  99.471  1.00  0.00           C  
ATOM   1127  CD2 LEU A  74      33.242  91.205  99.191  1.00  0.00           C  
ATOM   1128  H   LEU A  74      37.188  92.653  99.813  1.00  0.00           H  
ATOM   1129  HA  LEU A  74      35.882  91.036  97.727  1.00  0.00           H  
ATOM   1130  HB2 LEU A  74      35.092  94.015  98.385  1.00  0.00           H  
ATOM   1131  HB3 LEU A  74      34.384  92.837  97.288  1.00  0.00           H  
ATOM   1132  HG  LEU A  74      34.490  92.550 100.375  1.00  0.00           H  
ATOM   1133 HD11 LEU A  74      32.227  93.467 100.273  1.00  0.00           H  
ATOM   1134 HD12 LEU A  74      33.262  94.639  99.611  1.00  0.00           H  
ATOM   1135 HD13 LEU A  74      32.298  93.549  98.601  1.00  0.00           H  
ATOM   1136 HD21 LEU A  74      33.894  90.368  98.941  1.00  0.00           H  
ATOM   1137 HD22 LEU A  74      32.810  90.953 100.159  1.00  0.00           H  
ATOM   1138 HD23 LEU A  74      32.410  91.265  98.489  1.00  0.00           H  
ATOM   1139  N   VAL A  75      38.063  93.255  96.982  1.00  0.00           N  
ATOM   1140  CA  VAL A  75      38.977  93.726  95.962  1.00  0.00           C  
ATOM   1141  C   VAL A  75      39.587  92.607  95.190  1.00  0.00           C  
ATOM   1142  O   VAL A  75      39.734  92.670  93.972  1.00  0.00           O  
ATOM   1143  CB  VAL A  75      40.010  94.825  96.401  1.00  0.00           C  
ATOM   1144  CG1 VAL A  75      40.672  95.479  95.200  1.00  0.00           C  
ATOM   1145  CG2 VAL A  75      39.595  95.981  97.305  1.00  0.00           C  
ATOM   1146  H   VAL A  75      38.268  93.499  97.940  1.00  0.00           H  
ATOM   1147  HA  VAL A  75      38.320  94.134  95.193  1.00  0.00           H  
ATOM   1148  HB  VAL A  75      40.887  94.408  96.897  1.00  0.00           H  
ATOM   1149 HG11 VAL A  75      39.931  96.147  94.759  1.00  0.00           H  
ATOM   1150 HG12 VAL A  75      41.454  96.166  95.520  1.00  0.00           H  
ATOM   1151 HG13 VAL A  75      41.054  94.674  94.573  1.00  0.00           H  
ATOM   1152 HG21 VAL A  75      39.217  96.843  96.755  1.00  0.00           H  
ATOM   1153 HG22 VAL A  75      38.828  95.751  98.044  1.00  0.00           H  
ATOM   1154 HG23 VAL A  75      40.342  96.407  97.974  1.00  0.00           H  
ATOM   1155  N   GLU A  76      39.923  91.486  95.935  1.00  0.00           N  
ATOM   1156  CA  GLU A  76      40.521  90.241  95.397  1.00  0.00           C  
ATOM   1157  C   GLU A  76      39.614  89.438  94.486  1.00  0.00           C  
ATOM   1158  O   GLU A  76      40.037  88.739  93.581  1.00  0.00           O  
ATOM   1159  CB  GLU A  76      41.027  89.262  96.441  1.00  0.00           C  
ATOM   1160  CG  GLU A  76      42.338  89.842  97.023  1.00  0.00           C  
ATOM   1161  CD  GLU A  76      43.146  88.714  97.719  1.00  0.00           C  
ATOM   1162  OE1 GLU A  76      44.284  88.458  97.314  1.00  0.00           O  
ATOM   1163  OE2 GLU A  76      42.536  88.031  98.552  1.00  0.00           O1-
ATOM   1164  H   GLU A  76      40.018  91.516  96.940  1.00  0.00           H  
ATOM   1165  HA  GLU A  76      41.331  90.567  94.745  1.00  0.00           H  
ATOM   1166  HB2 GLU A  76      40.408  89.146  97.331  1.00  0.00           H  
ATOM   1167  HB3 GLU A  76      41.223  88.296  95.975  1.00  0.00           H  
ATOM   1168  HG2 GLU A  76      42.899  90.412  96.282  1.00  0.00           H  
ATOM   1169  HG3 GLU A  76      42.051  90.608  97.744  1.00  0.00           H  
ATOM   1170  N   GLU A  77      38.295  89.726  94.579  1.00  0.00           N  
ATOM   1171  CA  GLU A  77      37.203  89.243  93.682  1.00  0.00           C  
ATOM   1172  C   GLU A  77      36.782  90.152  92.596  1.00  0.00           C  
ATOM   1173  O   GLU A  77      35.740  89.951  92.046  1.00  0.00           O  
ATOM   1174  CB  GLU A  77      36.029  88.724  94.622  1.00  0.00           C  
ATOM   1175  CG  GLU A  77      36.468  87.709  95.705  1.00  0.00           C  
ATOM   1176  CD  GLU A  77      37.395  86.653  95.070  1.00  0.00           C  
ATOM   1177  OE1 GLU A  77      38.507  86.502  95.620  1.00  0.00           O  
ATOM   1178  OE2 GLU A  77      37.050  86.040  94.013  1.00  0.00           O1-
ATOM   1179  H   GLU A  77      38.046  90.463  95.222  1.00  0.00           H  
ATOM   1180  HA  GLU A  77      37.672  88.453  93.095  1.00  0.00           H  
ATOM   1181  HB2 GLU A  77      35.690  89.595  95.183  1.00  0.00           H  
ATOM   1182  HB3 GLU A  77      35.168  88.402  94.037  1.00  0.00           H  
ATOM   1183  HG2 GLU A  77      37.082  88.297  96.387  1.00  0.00           H  
ATOM   1184  HG3 GLU A  77      35.577  87.284  96.167  1.00  0.00           H  
ATOM   1185  N   GLY A  78      37.549  91.248  92.296  1.00  0.00           N  
ATOM   1186  CA  GLY A  78      37.310  92.245  91.198  1.00  0.00           C  
ATOM   1187  C   GLY A  78      36.163  93.165  91.509  1.00  0.00           C  
ATOM   1188  O   GLY A  78      35.750  93.852  90.567  1.00  0.00           O  
ATOM   1189  H   GLY A  78      38.402  91.356  92.825  1.00  0.00           H  
ATOM   1190  HA2 GLY A  78      38.184  92.850  90.957  1.00  0.00           H  
ATOM   1191  HA3 GLY A  78      36.943  91.685  90.339  1.00  0.00           H  
ATOM   1192  N   PHE A  79      35.715  93.252  92.748  1.00  0.00           N  
ATOM   1193  CA  PHE A  79      34.676  94.237  93.210  1.00  0.00           C  
ATOM   1194  C   PHE A  79      34.966  95.713  92.974  1.00  0.00           C  
ATOM   1195  O   PHE A  79      36.032  96.222  93.359  1.00  0.00           O  
ATOM   1196  CB  PHE A  79      34.193  94.166  94.715  1.00  0.00           C  
ATOM   1197  CG  PHE A  79      33.087  93.142  94.940  1.00  0.00           C  
ATOM   1198  CD1 PHE A  79      33.374  91.820  94.841  1.00  0.00           C  
ATOM   1199  CD2 PHE A  79      31.727  93.604  95.178  1.00  0.00           C  
ATOM   1200  CE1 PHE A  79      32.351  90.853  94.907  1.00  0.00           C  
ATOM   1201  CE2 PHE A  79      30.703  92.673  95.322  1.00  0.00           C  
ATOM   1202  CZ  PHE A  79      31.061  91.296  95.132  1.00  0.00           C  
ATOM   1203  H   PHE A  79      36.082  92.688  93.502  1.00  0.00           H  
ATOM   1204  HA  PHE A  79      33.799  94.058  92.588  1.00  0.00           H  
ATOM   1205  HB2 PHE A  79      35.050  94.066  95.381  1.00  0.00           H  
ATOM   1206  HB3 PHE A  79      33.820  95.131  95.057  1.00  0.00           H  
ATOM   1207  HD1 PHE A  79      34.409  91.540  94.713  1.00  0.00           H  
ATOM   1208  HD2 PHE A  79      31.598  94.674  95.243  1.00  0.00           H  
ATOM   1209  HE1 PHE A  79      32.561  89.819  94.680  1.00  0.00           H  
ATOM   1210  HE2 PHE A  79      29.718  93.003  95.616  1.00  0.00           H  
ATOM   1211  HZ  PHE A  79      30.267  90.589  95.328  1.00  0.00           H  
ATOM   1212  N   SER A  80      33.973  96.443  92.510  1.00  0.00           N  
ATOM   1213  CA  SER A  80      34.095  97.906  92.473  1.00  0.00           C  
ATOM   1214  C   SER A  80      33.912  98.476  93.878  1.00  0.00           C  
ATOM   1215  O   SER A  80      32.799  98.685  94.327  1.00  0.00           O  
ATOM   1216  CB  SER A  80      33.139  98.512  91.447  1.00  0.00           C  
ATOM   1217  OG  SER A  80      33.475  99.871  91.302  1.00  0.00           O  
ATOM   1218  H   SER A  80      33.043  96.058  92.581  1.00  0.00           H  
ATOM   1219  HA  SER A  80      35.090  98.154  92.104  1.00  0.00           H  
ATOM   1220  HB2 SER A  80      33.169  98.004  90.483  1.00  0.00           H  
ATOM   1221  HB3 SER A  80      32.121  98.398  91.819  1.00  0.00           H  
ATOM   1222  HG  SER A  80      33.085 100.157  90.474  1.00  0.00           H  
ATOM   1223  N   VAL A  81      35.046  98.746  94.551  1.00  0.00           N  
ATOM   1224  CA  VAL A  81      34.912  99.217  95.932  1.00  0.00           C  
ATOM   1225  C   VAL A  81      35.709 100.466  96.175  1.00  0.00           C  
ATOM   1226  O   VAL A  81      36.680 100.806  95.484  1.00  0.00           O  
ATOM   1227  CB  VAL A  81      35.077  98.025  96.919  1.00  0.00           C  
ATOM   1228  CG1 VAL A  81      36.509  97.352  96.678  1.00  0.00           C  
ATOM   1229  CG2 VAL A  81      34.893  98.285  98.445  1.00  0.00           C  
ATOM   1230  H   VAL A  81      35.896  98.600  94.024  1.00  0.00           H  
ATOM   1231  HA  VAL A  81      33.891  99.572  96.067  1.00  0.00           H  
ATOM   1232  HB  VAL A  81      34.337  97.286  96.608  1.00  0.00           H  
ATOM   1233 HG11 VAL A  81      37.226  98.161  96.818  1.00  0.00           H  
ATOM   1234 HG12 VAL A  81      36.633  96.608  97.465  1.00  0.00           H  
ATOM   1235 HG13 VAL A  81      36.676  96.888  95.706  1.00  0.00           H  
ATOM   1236 HG21 VAL A  81      34.164  99.057  98.691  1.00  0.00           H  
ATOM   1237 HG22 VAL A  81      34.525  97.361  98.893  1.00  0.00           H  
ATOM   1238 HG23 VAL A  81      35.876  98.623  98.775  1.00  0.00           H  
ATOM   1239  N   THR A  82      35.337 101.159  97.245  1.00  0.00           N  
ATOM   1240  CA  THR A  82      35.873 102.401  97.855  1.00  0.00           C  
ATOM   1241  C   THR A  82      35.563 102.392  99.358  1.00  0.00           C  
ATOM   1242  O   THR A  82      34.752 101.616  99.882  1.00  0.00           O  
ATOM   1243  CB  THR A  82      35.402 103.675  97.220  1.00  0.00           C  
ATOM   1244  CG2 THR A  82      35.470 103.659  95.687  1.00  0.00           C  
ATOM   1245  OG1 THR A  82      34.005 103.892  97.568  1.00  0.00           O  
ATOM   1246  H   THR A  82      34.626 100.735  97.823  1.00  0.00           H  
ATOM   1247  HA  THR A  82      36.959 102.366  97.761  1.00  0.00           H  
ATOM   1248  HB  THR A  82      36.006 104.525  97.536  1.00  0.00           H  
ATOM   1249  HG1 THR A  82      33.494 103.091  97.435  1.00  0.00           H  
ATOM   1250 HG21 THR A  82      34.632 103.042  95.364  1.00  0.00           H  
ATOM   1251 HG22 THR A  82      35.232 104.648  95.296  1.00  0.00           H  
ATOM   1252 HG23 THR A  82      36.358 103.261  95.197  1.00  0.00           H  
ATOM   1253  N   SER A  83      36.357 103.061 100.135  1.00  0.00           N  
ATOM   1254  CA  SER A  83      36.592 102.725 101.586  1.00  0.00           C  
ATOM   1255  C   SER A  83      37.124 103.856 102.407  1.00  0.00           C  
ATOM   1256  O   SER A  83      38.098 104.490 102.080  1.00  0.00           O  
ATOM   1257  CB  SER A  83      37.749 101.627 101.623  1.00  0.00           C  
ATOM   1258  OG  SER A  83      37.467 100.367 100.987  1.00  0.00           O  
ATOM   1259  H   SER A  83      37.022 103.744  99.801  1.00  0.00           H  
ATOM   1260  HA  SER A  83      35.637 102.396 101.995  1.00  0.00           H  
ATOM   1261  HB2 SER A  83      38.717 101.915 101.213  1.00  0.00           H  
ATOM   1262  HB3 SER A  83      37.971 101.332 102.649  1.00  0.00           H  
ATOM   1263  HG  SER A  83      37.367  99.701 101.671  1.00  0.00           H  
ATOM   1264  N   VAL A  84      36.351 104.192 103.482  1.00  0.00           N  
ATOM   1265  CA  VAL A  84      36.595 105.300 104.365  1.00  0.00           C  
ATOM   1266  C   VAL A  84      36.766 104.928 105.854  1.00  0.00           C  
ATOM   1267  O   VAL A  84      36.369 103.879 106.279  1.00  0.00           O  
ATOM   1268  CB  VAL A  84      35.567 106.486 104.226  1.00  0.00           C  
ATOM   1269  CG1 VAL A  84      35.259 106.803 102.766  1.00  0.00           C  
ATOM   1270  CG2 VAL A  84      34.253 106.121 104.782  1.00  0.00           C  
ATOM   1271  H   VAL A  84      35.679 103.499 103.780  1.00  0.00           H  
ATOM   1272  HA  VAL A  84      37.547 105.750 104.085  1.00  0.00           H  
ATOM   1273  HB  VAL A  84      35.910 107.352 104.792  1.00  0.00           H  
ATOM   1274 HG11 VAL A  84      34.795 105.928 102.310  1.00  0.00           H  
ATOM   1275 HG12 VAL A  84      34.840 107.806 102.675  1.00  0.00           H  
ATOM   1276 HG13 VAL A  84      36.270 106.816 102.361  1.00  0.00           H  
ATOM   1277 HG21 VAL A  84      34.314 105.933 105.854  1.00  0.00           H  
ATOM   1278 HG22 VAL A  84      33.599 106.984 104.649  1.00  0.00           H  
ATOM   1279 HG23 VAL A  84      33.874 105.237 104.269  1.00  0.00           H  
ATOM   1280  N   ASP A  85      37.420 105.819 106.579  1.00  0.00           N  
ATOM   1281  CA  ASP A  85      37.521 105.764 108.046  1.00  0.00           C  
ATOM   1282  C   ASP A  85      37.660 107.195 108.589  1.00  0.00           C  
ATOM   1283  O   ASP A  85      38.021 108.064 107.814  1.00  0.00           O  
ATOM   1284  CB  ASP A  85      38.709 104.899 108.474  1.00  0.00           C  
ATOM   1285  CG  ASP A  85      38.440 104.311 109.850  1.00  0.00           C  
ATOM   1286  OD1 ASP A  85      38.081 103.077 110.021  1.00  0.00           O  
ATOM   1287  OD2 ASP A  85      38.447 105.109 110.827  1.00  0.00           O1-
ATOM   1288  H   ASP A  85      37.764 106.656 106.131  1.00  0.00           H  
ATOM   1289  HA  ASP A  85      36.634 105.359 108.536  1.00  0.00           H  
ATOM   1290  HB2 ASP A  85      38.818 104.030 107.824  1.00  0.00           H  
ATOM   1291  HB3 ASP A  85      39.595 105.534 108.479  1.00  0.00           H  
ATOM   1292  N   ALA A  86      37.418 107.417 109.851  1.00  0.00           N  
ATOM   1293  CA  ALA A  86      37.661 108.553 110.643  1.00  0.00           C  
ATOM   1294  C   ALA A  86      39.066 108.645 111.301  1.00  0.00           C  
ATOM   1295  O   ALA A  86      39.540 109.706 111.533  1.00  0.00           O  
ATOM   1296  CB  ALA A  86      36.663 108.656 111.768  1.00  0.00           C  
ATOM   1297  H   ALA A  86      37.195 106.529 110.277  1.00  0.00           H  
ATOM   1298  HA  ALA A  86      37.566 109.498 110.110  1.00  0.00           H  
ATOM   1299  HB1 ALA A  86      36.588 107.721 112.325  1.00  0.00           H  
ATOM   1300  HB2 ALA A  86      36.928 109.401 112.518  1.00  0.00           H  
ATOM   1301  HB3 ALA A  86      35.720 109.004 111.346  1.00  0.00           H  
ATOM   1302  N   SER A  87      39.731 107.501 111.532  1.00  0.00           N  
ATOM   1303  CA  SER A  87      41.110 107.401 112.039  1.00  0.00           C  
ATOM   1304  C   SER A  87      42.052 107.396 110.835  1.00  0.00           C  
ATOM   1305  O   SER A  87      42.113 106.468 110.001  1.00  0.00           O  
ATOM   1306  CB  SER A  87      41.240 106.050 112.798  1.00  0.00           C  
ATOM   1307  OG  SER A  87      42.625 105.877 113.180  1.00  0.00           O  
ATOM   1308  H   SER A  87      39.266 106.622 111.352  1.00  0.00           H  
ATOM   1309  HA  SER A  87      41.389 108.163 112.766  1.00  0.00           H  
ATOM   1310  HB2 SER A  87      40.586 106.065 113.670  1.00  0.00           H  
ATOM   1311  HB3 SER A  87      40.815 105.169 112.318  1.00  0.00           H  
ATOM   1312  HG  SER A  87      42.802 106.548 113.843  1.00  0.00           H  
ATOM   1313  N   ASP A  88      42.853 108.400 110.787  1.00  0.00           N  
ATOM   1314  CA  ASP A  88      43.738 108.645 109.631  1.00  0.00           C  
ATOM   1315  C   ASP A  88      44.965 107.724 109.710  1.00  0.00           C  
ATOM   1316  O   ASP A  88      45.524 107.274 108.721  1.00  0.00           O  
ATOM   1317  CB  ASP A  88      44.223 110.099 109.526  1.00  0.00           C  
ATOM   1318  CG  ASP A  88      44.882 110.719 110.758  1.00  0.00           C  
ATOM   1319  OD1 ASP A  88      45.764 111.628 110.729  1.00  0.00           O  
ATOM   1320  OD2 ASP A  88      44.400 110.545 111.914  1.00  0.00           O1-
ATOM   1321  H   ASP A  88      42.728 109.144 111.459  1.00  0.00           H  
ATOM   1322  HA  ASP A  88      43.201 108.301 108.747  1.00  0.00           H  
ATOM   1323  HB2 ASP A  88      44.906 110.164 108.678  1.00  0.00           H  
ATOM   1324  HB3 ASP A  88      43.381 110.717 109.217  1.00  0.00           H  
ATOM   1325  N   LYS A  89      45.412 107.325 110.932  1.00  0.00           N  
ATOM   1326  CA  LYS A  89      46.475 106.400 111.314  1.00  0.00           C  
ATOM   1327  C   LYS A  89      46.098 104.918 111.191  1.00  0.00           C  
ATOM   1328  O   LYS A  89      47.075 104.156 111.100  1.00  0.00           O  
ATOM   1329  CB  LYS A  89      46.901 106.739 112.819  1.00  0.00           C  
ATOM   1330  CG  LYS A  89      47.625 108.124 112.944  1.00  0.00           C  
ATOM   1331  CD  LYS A  89      47.929 108.321 114.403  1.00  0.00           C  
ATOM   1332  CE  LYS A  89      48.676 109.717 114.508  1.00  0.00           C  
ATOM   1333  NZ  LYS A  89      48.865 110.239 115.881  1.00  0.00           N1+
ATOM   1334  H   LYS A  89      44.782 107.499 111.701  1.00  0.00           H  
ATOM   1335  HA  LYS A  89      47.386 106.492 110.724  1.00  0.00           H  
ATOM   1336  HB2 LYS A  89      46.074 106.831 113.521  1.00  0.00           H  
ATOM   1337  HB3 LYS A  89      47.556 105.917 113.109  1.00  0.00           H  
ATOM   1338  HG2 LYS A  89      48.562 108.062 112.391  1.00  0.00           H  
ATOM   1339  HG3 LYS A  89      47.076 108.952 112.497  1.00  0.00           H  
ATOM   1340  HD2 LYS A  89      47.034 108.405 115.018  1.00  0.00           H  
ATOM   1341  HD3 LYS A  89      48.621 107.530 114.695  1.00  0.00           H  
ATOM   1342  HE2 LYS A  89      49.644 109.636 114.013  1.00  0.00           H  
ATOM   1343  HE3 LYS A  89      48.139 110.427 113.879  1.00  0.00           H  
ATOM   1344  HZ1 LYS A  89      49.319 111.140 115.916  1.00  0.00           H  
ATOM   1345  HZ2 LYS A  89      48.033 110.335 116.446  1.00  0.00           H  
ATOM   1346  HZ3 LYS A  89      49.453 109.548 116.323  1.00  0.00           H  
ATOM   1347  N   MET A  90      44.808 104.479 111.201  1.00  0.00           N  
ATOM   1348  CA  MET A  90      44.471 103.149 110.803  1.00  0.00           C  
ATOM   1349  C   MET A  90      44.422 103.024 109.277  1.00  0.00           C  
ATOM   1350  O   MET A  90      44.956 102.060 108.649  1.00  0.00           O  
ATOM   1351  CB  MET A  90      43.022 102.808 111.350  1.00  0.00           C  
ATOM   1352  CG  MET A  90      42.860 102.639 112.848  1.00  0.00           C  
ATOM   1353  SD  MET A  90      43.157 100.898 113.239  1.00  0.00           S  
ATOM   1354  CE  MET A  90      41.477 100.154 113.119  1.00  0.00           C  
ATOM   1355  H   MET A  90      44.075 105.164 111.320  1.00  0.00           H  
ATOM   1356  HA  MET A  90      45.185 102.434 111.209  1.00  0.00           H  
ATOM   1357  HB2 MET A  90      42.370 103.636 111.074  1.00  0.00           H  
ATOM   1358  HB3 MET A  90      42.763 101.924 110.766  1.00  0.00           H  
ATOM   1359  HG2 MET A  90      43.507 103.341 113.373  1.00  0.00           H  
ATOM   1360  HG3 MET A  90      41.807 102.818 113.068  1.00  0.00           H  
ATOM   1361  HE1 MET A  90      41.518  99.099 113.391  1.00  0.00           H  
ATOM   1362  HE2 MET A  90      40.779 100.633 113.806  1.00  0.00           H  
ATOM   1363  HE3 MET A  90      41.149 100.316 112.092  1.00  0.00           H  
ATOM   1364  N   LEU A  91      43.800 103.977 108.638  1.00  0.00           N  
ATOM   1365  CA  LEU A  91      43.696 104.016 107.242  1.00  0.00           C  
ATOM   1366  C   LEU A  91      45.012 103.962 106.465  1.00  0.00           C  
ATOM   1367  O   LEU A  91      45.113 103.371 105.462  1.00  0.00           O  
ATOM   1368  CB  LEU A  91      42.876 105.309 106.865  1.00  0.00           C  
ATOM   1369  CG  LEU A  91      42.216 105.332 105.459  1.00  0.00           C  
ATOM   1370  CD1 LEU A  91      41.178 104.206 105.352  1.00  0.00           C  
ATOM   1371  CD2 LEU A  91      41.750 106.713 105.104  1.00  0.00           C  
ATOM   1372  H   LEU A  91      43.674 104.807 109.201  1.00  0.00           H  
ATOM   1373  HA  LEU A  91      43.075 103.146 107.029  1.00  0.00           H  
ATOM   1374  HB2 LEU A  91      42.132 105.475 107.645  1.00  0.00           H  
ATOM   1375  HB3 LEU A  91      43.506 106.187 107.004  1.00  0.00           H  
ATOM   1376  HG  LEU A  91      42.960 105.146 104.685  1.00  0.00           H  
ATOM   1377 HD11 LEU A  91      40.512 104.301 106.209  1.00  0.00           H  
ATOM   1378 HD12 LEU A  91      40.606 104.388 104.443  1.00  0.00           H  
ATOM   1379 HD13 LEU A  91      41.706 103.253 105.375  1.00  0.00           H  
ATOM   1380 HD21 LEU A  91      41.033 107.131 105.810  1.00  0.00           H  
ATOM   1381 HD22 LEU A  91      42.652 107.323 105.066  1.00  0.00           H  
ATOM   1382 HD23 LEU A  91      41.390 106.645 104.078  1.00  0.00           H  
ATOM   1383  N   LYS A  92      46.125 104.527 106.987  1.00  0.00           N  
ATOM   1384  CA  LYS A  92      47.474 104.411 106.536  1.00  0.00           C  
ATOM   1385  C   LYS A  92      47.875 102.961 106.110  1.00  0.00           C  
ATOM   1386  O   LYS A  92      48.536 102.735 105.093  1.00  0.00           O  
ATOM   1387  CB  LYS A  92      48.467 104.938 107.588  1.00  0.00           C  
ATOM   1388  CG  LYS A  92      49.928 105.074 107.011  1.00  0.00           C  
ATOM   1389  CD  LYS A  92      50.702 106.094 107.813  1.00  0.00           C  
ATOM   1390  CE  LYS A  92      52.142 106.144 107.309  1.00  0.00           C  
ATOM   1391  NZ  LYS A  92      52.808 107.301 108.027  1.00  0.00           N1+
ATOM   1392  H   LYS A  92      45.954 105.101 107.801  1.00  0.00           H  
ATOM   1393  HA  LYS A  92      47.658 104.988 105.629  1.00  0.00           H  
ATOM   1394  HB2 LYS A  92      48.069 105.816 108.097  1.00  0.00           H  
ATOM   1395  HB3 LYS A  92      48.355 104.167 108.350  1.00  0.00           H  
ATOM   1396  HG2 LYS A  92      50.543 104.182 107.115  1.00  0.00           H  
ATOM   1397  HG3 LYS A  92      49.777 105.248 105.945  1.00  0.00           H  
ATOM   1398  HD2 LYS A  92      50.244 107.081 107.744  1.00  0.00           H  
ATOM   1399  HD3 LYS A  92      50.613 105.687 108.820  1.00  0.00           H  
ATOM   1400  HE2 LYS A  92      52.562 105.217 107.700  1.00  0.00           H  
ATOM   1401  HE3 LYS A  92      52.205 106.263 106.227  1.00  0.00           H  
ATOM   1402  HZ1 LYS A  92      52.504 107.272 108.989  1.00  0.00           H  
ATOM   1403  HZ2 LYS A  92      53.799 107.154 108.156  1.00  0.00           H  
ATOM   1404  HZ3 LYS A  92      52.674 108.254 107.720  1.00  0.00           H  
ATOM   1405  N   TYR A  93      47.414 101.987 106.832  1.00  0.00           N  
ATOM   1406  CA  TYR A  93      47.688 100.575 106.516  1.00  0.00           C  
ATOM   1407  C   TYR A  93      46.908 100.007 105.389  1.00  0.00           C  
ATOM   1408  O   TYR A  93      47.306  99.030 104.726  1.00  0.00           O  
ATOM   1409  CB  TYR A  93      47.483  99.791 107.790  1.00  0.00           C  
ATOM   1410  CG  TYR A  93      48.423  99.976 108.952  1.00  0.00           C  
ATOM   1411  CD1 TYR A  93      49.729  99.478 109.029  1.00  0.00           C  
ATOM   1412  CD2 TYR A  93      47.963 100.782 109.977  1.00  0.00           C  
ATOM   1413  CE1 TYR A  93      50.585  99.715 110.129  1.00  0.00           C  
ATOM   1414  CE2 TYR A  93      48.855 101.156 111.027  1.00  0.00           C  
ATOM   1415  CZ  TYR A  93      50.156 100.603 111.096  1.00  0.00           C  
ATOM   1416  OH  TYR A  93      51.087 100.998 112.004  1.00  0.00           O  
ATOM   1417  H   TYR A  93      46.905 102.172 107.683  1.00  0.00           H  
ATOM   1418  HA  TYR A  93      48.744 100.444 106.280  1.00  0.00           H  
ATOM   1419  HB2 TYR A  93      46.471  99.835 108.193  1.00  0.00           H  
ATOM   1420  HB3 TYR A  93      47.633  98.737 107.558  1.00  0.00           H  
ATOM   1421  HD1 TYR A  93      50.102  98.905 108.194  1.00  0.00           H  
ATOM   1422  HD2 TYR A  93      46.917 101.044 110.051  1.00  0.00           H  
ATOM   1423  HE1 TYR A  93      51.577  99.290 110.090  1.00  0.00           H  
ATOM   1424  HE2 TYR A  93      48.533 101.861 111.779  1.00  0.00           H  
ATOM   1425  HH  TYR A  93      50.699 101.700 112.531  1.00  0.00           H  
ATOM   1426  N   ALA A  94      45.780 100.605 105.130  1.00  0.00           N  
ATOM   1427  CA  ALA A  94      44.999 100.331 103.976  1.00  0.00           C  
ATOM   1428  C   ALA A  94      45.682 100.874 102.695  1.00  0.00           C  
ATOM   1429  O   ALA A  94      45.745 100.161 101.692  1.00  0.00           O  
ATOM   1430  CB  ALA A  94      43.506 100.927 104.088  1.00  0.00           C  
ATOM   1431  H   ALA A  94      45.612 101.524 105.514  1.00  0.00           H  
ATOM   1432  HA  ALA A  94      44.949  99.243 103.947  1.00  0.00           H  
ATOM   1433  HB1 ALA A  94      43.574 101.980 104.358  1.00  0.00           H  
ATOM   1434  HB2 ALA A  94      42.954 100.902 103.148  1.00  0.00           H  
ATOM   1435  HB3 ALA A  94      42.886 100.430 104.835  1.00  0.00           H  
ATOM   1436  N   LEU A  95      46.150 102.167 102.682  1.00  0.00           N  
ATOM   1437  CA  LEU A  95      46.970 102.729 101.653  1.00  0.00           C  
ATOM   1438  C   LEU A  95      48.163 101.844 101.350  1.00  0.00           C  
ATOM   1439  O   LEU A  95      48.601 101.685 100.239  1.00  0.00           O  
ATOM   1440  CB  LEU A  95      47.403 104.195 102.092  1.00  0.00           C  
ATOM   1441  CG  LEU A  95      46.407 105.344 101.861  1.00  0.00           C  
ATOM   1442  CD1 LEU A  95      46.013 105.474 100.369  1.00  0.00           C  
ATOM   1443  CD2 LEU A  95      45.179 105.192 102.749  1.00  0.00           C  
ATOM   1444  H   LEU A  95      45.935 102.845 103.399  1.00  0.00           H  
ATOM   1445  HA  LEU A  95      46.454 102.764 100.693  1.00  0.00           H  
ATOM   1446  HB2 LEU A  95      47.662 104.224 103.150  1.00  0.00           H  
ATOM   1447  HB3 LEU A  95      48.233 104.369 101.407  1.00  0.00           H  
ATOM   1448  HG  LEU A  95      46.883 106.299 102.084  1.00  0.00           H  
ATOM   1449 HD11 LEU A  95      46.920 105.425  99.766  1.00  0.00           H  
ATOM   1450 HD12 LEU A  95      45.337 104.639 100.186  1.00  0.00           H  
ATOM   1451 HD13 LEU A  95      45.510 106.433 100.252  1.00  0.00           H  
ATOM   1452 HD21 LEU A  95      45.529 105.355 103.768  1.00  0.00           H  
ATOM   1453 HD22 LEU A  95      44.404 105.876 102.402  1.00  0.00           H  
ATOM   1454 HD23 LEU A  95      44.714 104.215 102.625  1.00  0.00           H  
ATOM   1455  N   LYS A  96      48.747 101.334 102.467  1.00  0.00           N  
ATOM   1456  CA  LYS A  96      49.915 100.440 102.456  1.00  0.00           C  
ATOM   1457  C   LYS A  96      49.748  99.016 101.827  1.00  0.00           C  
ATOM   1458  O   LYS A  96      50.513  98.650 100.970  1.00  0.00           O  
ATOM   1459  CB  LYS A  96      50.559 100.438 103.829  1.00  0.00           C  
ATOM   1460  CG  LYS A  96      51.964  99.767 103.836  1.00  0.00           C  
ATOM   1461  CD  LYS A  96      52.852  99.956 105.048  1.00  0.00           C  
ATOM   1462  CE  LYS A  96      53.455 101.390 104.972  1.00  0.00           C  
ATOM   1463  NZ  LYS A  96      54.235 101.653 106.102  1.00  0.00           N1+
ATOM   1464  H   LYS A  96      48.573 101.666 103.405  1.00  0.00           H  
ATOM   1465  HA  LYS A  96      50.668 100.825 101.769  1.00  0.00           H  
ATOM   1466  HB2 LYS A  96      50.740 101.463 104.152  1.00  0.00           H  
ATOM   1467  HB3 LYS A  96      49.945  99.900 104.552  1.00  0.00           H  
ATOM   1468  HG2 LYS A  96      51.791  98.711 103.629  1.00  0.00           H  
ATOM   1469  HG3 LYS A  96      52.360 100.220 102.927  1.00  0.00           H  
ATOM   1470  HD2 LYS A  96      52.269  99.638 105.912  1.00  0.00           H  
ATOM   1471  HD3 LYS A  96      53.737  99.345 104.869  1.00  0.00           H  
ATOM   1472  HE2 LYS A  96      54.002 101.494 104.036  1.00  0.00           H  
ATOM   1473  HE3 LYS A  96      52.596 102.039 104.802  1.00  0.00           H  
ATOM   1474  HZ1 LYS A  96      54.673 102.562 106.059  1.00  0.00           H  
ATOM   1475  HZ2 LYS A  96      53.643 101.600 106.919  1.00  0.00           H  
ATOM   1476  HZ3 LYS A  96      54.916 100.911 106.186  1.00  0.00           H  
ATOM   1477  N   GLU A  97      48.685  98.281 102.164  1.00  0.00           N  
ATOM   1478  CA  GLU A  97      48.373  97.044 101.633  1.00  0.00           C  
ATOM   1479  C   GLU A  97      48.012  97.091 100.149  1.00  0.00           C  
ATOM   1480  O   GLU A  97      48.528  96.196  99.411  1.00  0.00           O  
ATOM   1481  CB  GLU A  97      47.277  96.429 102.442  1.00  0.00           C  
ATOM   1482  CG  GLU A  97      47.092  94.846 102.232  1.00  0.00           C  
ATOM   1483  CD  GLU A  97      48.340  94.029 102.363  1.00  0.00           C  
ATOM   1484  OE1 GLU A  97      48.651  93.121 101.595  1.00  0.00           O  
ATOM   1485  OE2 GLU A  97      48.933  94.277 103.390  1.00  0.00           O1-
ATOM   1486  H   GLU A  97      48.124  98.613 102.936  1.00  0.00           H  
ATOM   1487  HA  GLU A  97      49.234  96.380 101.706  1.00  0.00           H  
ATOM   1488  HB2 GLU A  97      47.529  96.429 103.502  1.00  0.00           H  
ATOM   1489  HB3 GLU A  97      46.309  96.916 102.315  1.00  0.00           H  
ATOM   1490  HG2 GLU A  97      46.450  94.541 103.058  1.00  0.00           H  
ATOM   1491  HG3 GLU A  97      46.492  94.708 101.333  1.00  0.00           H  
ATOM   1492  N   ARG A  98      47.262  98.065  99.753  1.00  0.00           N  
ATOM   1493  CA  ARG A  98      47.140  98.475  98.331  1.00  0.00           C  
ATOM   1494  C   ARG A  98      48.341  98.760  97.519  1.00  0.00           C  
ATOM   1495  O   ARG A  98      48.600  98.194  96.443  1.00  0.00           O  
ATOM   1496  CB  ARG A  98      46.122  99.616  98.346  1.00  0.00           C  
ATOM   1497  CG  ARG A  98      45.573 100.055  97.002  1.00  0.00           C  
ATOM   1498  CD  ARG A  98      44.807 101.400  96.844  1.00  0.00           C  
ATOM   1499  NE  ARG A  98      45.572 102.628  97.176  1.00  0.00           N  
ATOM   1500  CZ  ARG A  98      45.174 103.864  96.976  1.00  0.00           C  
ATOM   1501  NH1 ARG A  98      43.923 104.183  96.662  1.00  0.00           N1+
ATOM   1502  NH2 ARG A  98      46.099 104.775  97.051  1.00  0.00           N  
ATOM   1503  H   ARG A  98      46.867  98.681 100.449  1.00  0.00           H  
ATOM   1504  HA  ARG A  98      46.702  97.599  97.853  1.00  0.00           H  
ATOM   1505  HB2 ARG A  98      45.270  99.338  98.965  1.00  0.00           H  
ATOM   1506  HB3 ARG A  98      46.654 100.478  98.748  1.00  0.00           H  
ATOM   1507  HG2 ARG A  98      46.378 100.177  96.279  1.00  0.00           H  
ATOM   1508  HG3 ARG A  98      44.905  99.308  96.571  1.00  0.00           H  
ATOM   1509  HD2 ARG A  98      44.523 101.482  95.794  1.00  0.00           H  
ATOM   1510  HD3 ARG A  98      43.865 101.434  97.391  1.00  0.00           H  
ATOM   1511  HE  ARG A  98      46.498 102.603  97.578  1.00  0.00           H  
ATOM   1512 HH11 ARG A  98      43.311 103.382  96.593  1.00  0.00           H  
ATOM   1513 HH12 ARG A  98      43.662 105.114  96.373  1.00  0.00           H  
ATOM   1514 HH21 ARG A  98      47.063 104.632  97.317  1.00  0.00           H  
ATOM   1515 HH22 ARG A  98      45.805 105.730  96.909  1.00  0.00           H  
ATOM   1516  N   TRP A  99      49.204  99.624  98.086  1.00  0.00           N  
ATOM   1517  CA  TRP A  99      50.484 100.097  97.521  1.00  0.00           C  
ATOM   1518  C   TRP A  99      51.361  98.877  97.035  1.00  0.00           C  
ATOM   1519  O   TRP A  99      52.125  98.891  96.044  1.00  0.00           O  
ATOM   1520  CB  TRP A  99      51.090 100.995  98.527  1.00  0.00           C  
ATOM   1521  CG  TRP A  99      52.506 101.411  98.327  1.00  0.00           C  
ATOM   1522  CD1 TRP A  99      53.597 100.783  98.842  1.00  0.00           C  
ATOM   1523  CD2 TRP A  99      53.020 102.519  97.526  1.00  0.00           C  
ATOM   1524  CE2 TRP A  99      54.478 102.554  97.680  1.00  0.00           C  
ATOM   1525  CE3 TRP A  99      52.426 103.552  96.734  1.00  0.00           C  
ATOM   1526  NE1 TRP A  99      54.772 101.465  98.541  1.00  0.00           N  
ATOM   1527  CZ2 TRP A  99      55.283 103.560  97.080  1.00  0.00           C  
ATOM   1528  CZ3 TRP A  99      53.256 104.519  96.099  1.00  0.00           C  
ATOM   1529  CH2 TRP A  99      54.655 104.460  96.189  1.00  0.00           C  
ATOM   1530  H   TRP A  99      48.930  99.980  98.990  1.00  0.00           H  
ATOM   1531  HA  TRP A  99      50.428 100.775  96.669  1.00  0.00           H  
ATOM   1532  HB2 TRP A  99      50.454 101.868  98.683  1.00  0.00           H  
ATOM   1533  HB3 TRP A  99      51.154 100.468  99.479  1.00  0.00           H  
ATOM   1534  HD1 TRP A  99      53.459  99.896  99.442  1.00  0.00           H  
ATOM   1535  HE1 TRP A  99      55.689 101.156  98.830  1.00  0.00           H  
ATOM   1536  HE3 TRP A  99      51.364 103.677  96.581  1.00  0.00           H  
ATOM   1537  HZ2 TRP A  99      56.344 103.604  97.276  1.00  0.00           H  
ATOM   1538  HZ3 TRP A  99      52.834 105.288  95.471  1.00  0.00           H  
ATOM   1539  HH2 TRP A  99      55.295 105.160  95.673  1.00  0.00           H  
ATOM   1540  N   ASN A 100      51.393  97.909  97.954  1.00  0.00           N  
ATOM   1541  CA  ASN A 100      52.249  96.794  97.866  1.00  0.00           C  
ATOM   1542  C   ASN A 100      51.717  95.696  96.901  1.00  0.00           C  
ATOM   1543  O   ASN A 100      52.454  94.732  96.656  1.00  0.00           O  
ATOM   1544  CB  ASN A 100      52.566  96.319  99.296  1.00  0.00           C  
ATOM   1545  CG  ASN A 100      53.557  97.284  99.895  1.00  0.00           C  
ATOM   1546  ND2 ASN A 100      53.106  98.059 100.858  1.00  0.00           N  
ATOM   1547  OD1 ASN A 100      54.651  97.412  99.439  1.00  0.00           O  
ATOM   1548  H   ASN A 100      50.808  98.107  98.755  1.00  0.00           H  
ATOM   1549  HA  ASN A 100      53.139  97.078  97.306  1.00  0.00           H  
ATOM   1550  HB2 ASN A 100      51.680  96.341  99.929  1.00  0.00           H  
ATOM   1551  HB3 ASN A 100      53.048  95.343  99.247  1.00  0.00           H  
ATOM   1552 HD21 ASN A 100      53.793  98.706 101.216  1.00  0.00           H  
ATOM   1553 HD22 ASN A 100      52.174  98.022 101.245  1.00  0.00           H  
ATOM   1554  N   ARG A 101      50.556  95.910  96.239  1.00  0.00           N  
ATOM   1555  CA  ARG A 101      50.023  95.280  95.058  1.00  0.00           C  
ATOM   1556  C   ARG A 101      49.334  96.240  94.009  1.00  0.00           C  
ATOM   1557  O   ARG A 101      48.489  95.822  93.244  1.00  0.00           O  
ATOM   1558  CB  ARG A 101      49.208  94.103  95.484  1.00  0.00           C  
ATOM   1559  CG  ARG A 101      47.842  94.631  96.102  1.00  0.00           C  
ATOM   1560  CD  ARG A 101      47.195  93.480  96.871  1.00  0.00           C  
ATOM   1561  NE  ARG A 101      46.585  92.433  95.966  1.00  0.00           N  
ATOM   1562  CZ  ARG A 101      46.107  91.240  96.303  1.00  0.00           C  
ATOM   1563  NH1 ARG A 101      45.776  90.917  97.508  1.00  0.00           N1+
ATOM   1564  NH2 ARG A 101      45.964  90.307  95.381  1.00  0.00           N  
ATOM   1565  H   ARG A 101      49.976  96.652  96.605  1.00  0.00           H  
ATOM   1566  HA  ARG A 101      50.796  94.779  94.474  1.00  0.00           H  
ATOM   1567  HB2 ARG A 101      48.919  93.557  94.586  1.00  0.00           H  
ATOM   1568  HB3 ARG A 101      49.707  93.410  96.161  1.00  0.00           H  
ATOM   1569  HG2 ARG A 101      47.967  95.547  96.679  1.00  0.00           H  
ATOM   1570  HG3 ARG A 101      47.176  94.912  95.286  1.00  0.00           H  
ATOM   1571  HD2 ARG A 101      47.933  92.976  97.495  1.00  0.00           H  
ATOM   1572  HD3 ARG A 101      46.356  93.873  97.444  1.00  0.00           H  
ATOM   1573  HE  ARG A 101      46.741  92.504  94.971  1.00  0.00           H  
ATOM   1574 HH11 ARG A 101      45.957  91.613  98.217  1.00  0.00           H  
ATOM   1575 HH12 ARG A 101      45.444  89.980  97.684  1.00  0.00           H  
ATOM   1576 HH21 ARG A 101      46.175  90.585  94.433  1.00  0.00           H  
ATOM   1577 HH22 ARG A 101      45.862  89.337  95.644  1.00  0.00           H  
ATOM   1578  N   ARG A 102      49.918  97.426  93.930  1.00  0.00           N  
ATOM   1579  CA  ARG A 102      49.337  98.510  93.142  1.00  0.00           C  
ATOM   1580  C   ARG A 102      49.319  98.260  91.630  1.00  0.00           C  
ATOM   1581  O   ARG A 102      48.682  99.089  90.946  1.00  0.00           O  
ATOM   1582  CB  ARG A 102      50.026  99.833  93.408  1.00  0.00           C  
ATOM   1583  CG  ARG A 102      51.469 100.074  93.018  1.00  0.00           C  
ATOM   1584  CD  ARG A 102      52.066 101.396  93.578  1.00  0.00           C  
ATOM   1585  NE  ARG A 102      53.440 101.667  93.322  1.00  0.00           N  
ATOM   1586  CZ  ARG A 102      54.115 102.725  92.896  1.00  0.00           C  
ATOM   1587  NH1 ARG A 102      53.499 103.832  92.541  1.00  0.00           N1+
ATOM   1588  NH2 ARG A 102      55.405 102.631  92.746  1.00  0.00           N  
ATOM   1589  H   ARG A 102      50.645  97.765  94.544  1.00  0.00           H  
ATOM   1590  HA  ARG A 102      48.315  98.657  93.493  1.00  0.00           H  
ATOM   1591  HB2 ARG A 102      49.349 100.507  92.884  1.00  0.00           H  
ATOM   1592  HB3 ARG A 102      49.885 100.073  94.462  1.00  0.00           H  
ATOM   1593  HG2 ARG A 102      52.107  99.236  93.301  1.00  0.00           H  
ATOM   1594  HG3 ARG A 102      51.560 100.260  91.948  1.00  0.00           H  
ATOM   1595  HD2 ARG A 102      51.532 102.235  93.134  1.00  0.00           H  
ATOM   1596  HD3 ARG A 102      51.830 101.283  94.637  1.00  0.00           H  
ATOM   1597  HE  ARG A 102      54.045 100.940  93.676  1.00  0.00           H  
ATOM   1598 HH11 ARG A 102      52.494 103.744  92.476  1.00  0.00           H  
ATOM   1599 HH12 ARG A 102      53.988 104.582  92.073  1.00  0.00           H  
ATOM   1600 HH21 ARG A 102      55.954 101.898  93.173  1.00  0.00           H  
ATOM   1601 HH22 ARG A 102      55.947 103.414  92.410  1.00  0.00           H  
ATOM   1602  N   LYS A 103      50.005  97.169  91.110  1.00  0.00           N  
ATOM   1603  CA  LYS A 103      49.925  96.840  89.654  1.00  0.00           C  
ATOM   1604  C   LYS A 103      48.571  96.211  89.209  1.00  0.00           C  
ATOM   1605  O   LYS A 103      48.189  96.252  88.028  1.00  0.00           O  
ATOM   1606  CB  LYS A 103      51.201  96.046  89.182  1.00  0.00           C  
ATOM   1607  CG  LYS A 103      52.340  96.979  89.072  1.00  0.00           C  
ATOM   1608  CD  LYS A 103      53.640  96.325  88.598  1.00  0.00           C  
ATOM   1609  CE  LYS A 103      54.853  97.318  88.337  1.00  0.00           C  
ATOM   1610  NZ  LYS A 103      54.598  98.391  87.328  1.00  0.00           N1+
ATOM   1611  H   LYS A 103      50.585  96.644  91.748  1.00  0.00           H  
ATOM   1612  HA  LYS A 103      49.956  97.816  89.169  1.00  0.00           H  
ATOM   1613  HB2 LYS A 103      51.369  95.133  89.754  1.00  0.00           H  
ATOM   1614  HB3 LYS A 103      50.993  95.747  88.154  1.00  0.00           H  
ATOM   1615  HG2 LYS A 103      52.074  97.711  88.309  1.00  0.00           H  
ATOM   1616  HG3 LYS A 103      52.554  97.490  90.011  1.00  0.00           H  
ATOM   1617  HD2 LYS A 103      53.903  95.505  89.265  1.00  0.00           H  
ATOM   1618  HD3 LYS A 103      53.444  95.895  87.616  1.00  0.00           H  
ATOM   1619  HE2 LYS A 103      55.191  97.780  89.264  1.00  0.00           H  
ATOM   1620  HE3 LYS A 103      55.769  96.822  88.013  1.00  0.00           H  
ATOM   1621  HZ1 LYS A 103      54.262  98.043  86.442  1.00  0.00           H  
ATOM   1622  HZ2 LYS A 103      53.948  99.083  87.677  1.00  0.00           H  
ATOM   1623  HZ3 LYS A 103      55.450  98.908  87.160  1.00  0.00           H  
ATOM   1624  N   GLU A 104      47.835  95.694  90.210  1.00  0.00           N  
ATOM   1625  CA  GLU A 104      46.605  94.976  89.943  1.00  0.00           C  
ATOM   1626  C   GLU A 104      45.434  95.884  89.616  1.00  0.00           C  
ATOM   1627  O   GLU A 104      45.292  96.954  90.236  1.00  0.00           O  
ATOM   1628  CB  GLU A 104      46.273  94.058  91.119  1.00  0.00           C  
ATOM   1629  CG  GLU A 104      47.229  92.879  91.372  1.00  0.00           C  
ATOM   1630  CD  GLU A 104      46.756  91.836  92.444  1.00  0.00           C  
ATOM   1631  OE1 GLU A 104      45.757  91.189  92.159  1.00  0.00           O  
ATOM   1632  OE2 GLU A 104      47.445  91.720  93.499  1.00  0.00           O1-
ATOM   1633  H   GLU A 104      48.160  95.763  91.164  1.00  0.00           H  
ATOM   1634  HA  GLU A 104      46.834  94.332  89.093  1.00  0.00           H  
ATOM   1635  HB2 GLU A 104      46.252  94.614  92.057  1.00  0.00           H  
ATOM   1636  HB3 GLU A 104      45.291  93.651  90.881  1.00  0.00           H  
ATOM   1637  HG2 GLU A 104      47.395  92.346  90.436  1.00  0.00           H  
ATOM   1638  HG3 GLU A 104      48.163  93.244  91.797  1.00  0.00           H  
ATOM   1639  N   PRO A 105      44.636  95.544  88.615  1.00  0.00           N  
ATOM   1640  CA  PRO A 105      43.661  96.444  87.976  1.00  0.00           C  
ATOM   1641  C   PRO A 105      42.658  96.893  89.049  1.00  0.00           C  
ATOM   1642  O   PRO A 105      42.177  98.018  88.940  1.00  0.00           O  
ATOM   1643  CB  PRO A 105      42.913  95.666  86.852  1.00  0.00           C  
ATOM   1644  CG  PRO A 105      43.847  94.424  86.603  1.00  0.00           C  
ATOM   1645  CD  PRO A 105      44.637  94.247  87.933  1.00  0.00           C  
ATOM   1646  HA  PRO A 105      44.153  97.315  87.542  1.00  0.00           H  
ATOM   1647  HB2 PRO A 105      41.980  95.278  87.262  1.00  0.00           H  
ATOM   1648  HB3 PRO A 105      42.733  96.313  85.994  1.00  0.00           H  
ATOM   1649  HG2 PRO A 105      43.299  93.511  86.369  1.00  0.00           H  
ATOM   1650  HG3 PRO A 105      44.572  94.627  85.816  1.00  0.00           H  
ATOM   1651  HD2 PRO A 105      44.264  93.373  88.467  1.00  0.00           H  
ATOM   1652  HD3 PRO A 105      45.639  93.908  87.673  1.00  0.00           H  
ATOM   1653  N   ALA A 106      42.236  96.013  90.000  1.00  0.00           N  
ATOM   1654  CA  ALA A 106      41.173  96.441  90.975  1.00  0.00           C  
ATOM   1655  C   ALA A 106      41.794  97.289  92.069  1.00  0.00           C  
ATOM   1656  O   ALA A 106      41.235  98.368  92.377  1.00  0.00           O  
ATOM   1657  CB  ALA A 106      40.524  95.203  91.510  1.00  0.00           C  
ATOM   1658  H   ALA A 106      42.489  95.034  89.979  1.00  0.00           H  
ATOM   1659  HA  ALA A 106      40.420  97.063  90.491  1.00  0.00           H  
ATOM   1660  HB1 ALA A 106      39.836  95.473  92.311  1.00  0.00           H  
ATOM   1661  HB2 ALA A 106      39.933  94.773  90.700  1.00  0.00           H  
ATOM   1662  HB3 ALA A 106      41.228  94.508  91.965  1.00  0.00           H  
ATOM   1663  N   PHE A 107      43.002  96.926  92.585  1.00  0.00           N  
ATOM   1664  CA  PHE A 107      43.667  97.737  93.652  1.00  0.00           C  
ATOM   1665  C   PHE A 107      44.187  99.052  93.018  1.00  0.00           C  
ATOM   1666  O   PHE A 107      44.460  99.961  93.807  1.00  0.00           O  
ATOM   1667  CB  PHE A 107      44.768  96.857  94.281  1.00  0.00           C  
ATOM   1668  CG  PHE A 107      44.345  95.668  95.105  1.00  0.00           C  
ATOM   1669  CD1 PHE A 107      44.095  94.456  94.374  1.00  0.00           C  
ATOM   1670  CD2 PHE A 107      44.079  95.855  96.468  1.00  0.00           C  
ATOM   1671  CE1 PHE A 107      43.559  93.355  95.057  1.00  0.00           C  
ATOM   1672  CE2 PHE A 107      43.614  94.700  97.106  1.00  0.00           C  
ATOM   1673  CZ  PHE A 107      43.403  93.453  96.493  1.00  0.00           C  
ATOM   1674  H   PHE A 107      43.470  96.127  92.183  1.00  0.00           H  
ATOM   1675  HA  PHE A 107      42.923  97.935  94.423  1.00  0.00           H  
ATOM   1676  HB2 PHE A 107      45.471  96.647  93.476  1.00  0.00           H  
ATOM   1677  HB3 PHE A 107      45.314  97.526  94.948  1.00  0.00           H  
ATOM   1678  HD1 PHE A 107      44.100  94.487  93.294  1.00  0.00           H  
ATOM   1679  HD2 PHE A 107      44.312  96.813  96.908  1.00  0.00           H  
ATOM   1680  HE1 PHE A 107      43.230  92.491  94.498  1.00  0.00           H  
ATOM   1681  HE2 PHE A 107      43.400  94.833  98.156  1.00  0.00           H  
ATOM   1682  HZ  PHE A 107      43.103  92.583  97.057  1.00  0.00           H  
ATOM   1683  N   ASP A 108      44.347  99.248  91.731  1.00  0.00           N  
ATOM   1684  CA  ASP A 108      44.646 100.576  91.077  1.00  0.00           C  
ATOM   1685  C   ASP A 108      43.464 101.573  91.289  1.00  0.00           C  
ATOM   1686  O   ASP A 108      43.690 102.731  91.684  1.00  0.00           O  
ATOM   1687  CB  ASP A 108      44.921 100.523  89.636  1.00  0.00           C  
ATOM   1688  CG  ASP A 108      45.339 101.764  88.924  1.00  0.00           C  
ATOM   1689  OD1 ASP A 108      45.929 102.642  89.632  1.00  0.00           O  
ATOM   1690  OD2 ASP A 108      45.134 101.819  87.689  1.00  0.00           O1-
ATOM   1691  H   ASP A 108      44.205  98.467  91.107  1.00  0.00           H  
ATOM   1692  HA  ASP A 108      45.524 101.035  91.531  1.00  0.00           H  
ATOM   1693  HB2 ASP A 108      45.822  99.911  89.604  1.00  0.00           H  
ATOM   1694  HB3 ASP A 108      44.149  99.965  89.106  1.00  0.00           H  
ATOM   1695  N   LYS A 109      42.275 101.096  90.868  1.00  0.00           N  
ATOM   1696  CA  LYS A 109      41.063 101.938  91.005  1.00  0.00           C  
ATOM   1697  C   LYS A 109      40.494 102.222  92.451  1.00  0.00           C  
ATOM   1698  O   LYS A 109      39.621 103.072  92.609  1.00  0.00           O  
ATOM   1699  CB  LYS A 109      39.962 101.468  90.035  1.00  0.00           C  
ATOM   1700  CG  LYS A 109      40.190 101.398  88.523  1.00  0.00           C  
ATOM   1701  CD  LYS A 109      39.062 101.727  87.607  1.00  0.00           C  
ATOM   1702  CE  LYS A 109      39.416 101.932  86.157  1.00  0.00           C  
ATOM   1703  NZ  LYS A 109      40.457 100.916  85.611  1.00  0.00           N1+
ATOM   1704  H   LYS A 109      42.252 100.211  90.382  1.00  0.00           H  
ATOM   1705  HA  LYS A 109      41.299 102.957  90.698  1.00  0.00           H  
ATOM   1706  HB2 LYS A 109      39.761 100.430  90.300  1.00  0.00           H  
ATOM   1707  HB3 LYS A 109      39.215 102.251  90.169  1.00  0.00           H  
ATOM   1708  HG2 LYS A 109      41.033 102.065  88.342  1.00  0.00           H  
ATOM   1709  HG3 LYS A 109      40.515 100.363  88.420  1.00  0.00           H  
ATOM   1710  HD2 LYS A 109      38.326 100.924  87.642  1.00  0.00           H  
ATOM   1711  HD3 LYS A 109      38.622 102.676  87.913  1.00  0.00           H  
ATOM   1712  HE2 LYS A 109      38.496 101.845  85.580  1.00  0.00           H  
ATOM   1713  HE3 LYS A 109      39.802 102.940  86.004  1.00  0.00           H  
ATOM   1714  HZ1 LYS A 109      40.494 100.907  84.602  1.00  0.00           H  
ATOM   1715  HZ2 LYS A 109      41.423 101.010  85.890  1.00  0.00           H  
ATOM   1716  HZ3 LYS A 109      40.149  99.986  85.858  1.00  0.00           H  
ATOM   1717  N   TRP A 110      41.002 101.557  93.411  1.00  0.00           N  
ATOM   1718  CA  TRP A 110      40.309 101.446  94.700  1.00  0.00           C  
ATOM   1719  C   TRP A 110      40.471 102.724  95.518  1.00  0.00           C  
ATOM   1720  O   TRP A 110      41.501 102.908  96.188  1.00  0.00           O  
ATOM   1721  CB  TRP A 110      40.789 100.239  95.497  1.00  0.00           C  
ATOM   1722  CG  TRP A 110      40.367  99.964  96.945  1.00  0.00           C  
ATOM   1723  CD1 TRP A 110      39.204 100.395  97.491  1.00  0.00           C  
ATOM   1724  CD2 TRP A 110      41.075  99.275  98.013  1.00  0.00           C  
ATOM   1725  CE2 TRP A 110      40.380  99.498  99.226  1.00  0.00           C  
ATOM   1726  CE3 TRP A 110      42.309  98.568  98.167  1.00  0.00           C  
ATOM   1727  NE1 TRP A 110      39.250 100.117  98.811  1.00  0.00           N  
ATOM   1728  CZ2 TRP A 110      40.825  99.055 100.474  1.00  0.00           C  
ATOM   1729  CZ3 TRP A 110      42.804  98.119  99.413  1.00  0.00           C  
ATOM   1730  CH2 TRP A 110      42.064  98.355 100.589  1.00  0.00           C  
ATOM   1731  H   TRP A 110      41.784 100.956  93.194  1.00  0.00           H  
ATOM   1732  HA  TRP A 110      39.234 101.335  94.555  1.00  0.00           H  
ATOM   1733  HB2 TRP A 110      40.710  99.340  94.884  1.00  0.00           H  
ATOM   1734  HB3 TRP A 110      41.876 100.321  95.493  1.00  0.00           H  
ATOM   1735  HD1 TRP A 110      38.398 100.914  96.993  1.00  0.00           H  
ATOM   1736  HE1 TRP A 110      38.523 100.425  99.441  1.00  0.00           H  
ATOM   1737  HE3 TRP A 110      42.919  98.505  97.278  1.00  0.00           H  
ATOM   1738  HZ2 TRP A 110      40.395  99.473 101.373  1.00  0.00           H  
ATOM   1739  HZ3 TRP A 110      43.793  97.710  99.559  1.00  0.00           H  
ATOM   1740  HH2 TRP A 110      42.432  98.048 101.557  1.00  0.00           H  
ATOM   1741  N   VAL A 111      39.533 103.636  95.429  1.00  0.00           N  
ATOM   1742  CA  VAL A 111      39.572 104.970  95.974  1.00  0.00           C  
ATOM   1743  C   VAL A 111      39.500 104.848  97.544  1.00  0.00           C  
ATOM   1744  O   VAL A 111      38.637 104.100  97.986  1.00  0.00           O  
ATOM   1745  CB  VAL A 111      38.507 106.030  95.414  1.00  0.00           C  
ATOM   1746  CG1 VAL A 111      38.420 107.437  96.087  1.00  0.00           C  
ATOM   1747  CG2 VAL A 111      39.036 106.405  94.019  1.00  0.00           C  
ATOM   1748  H   VAL A 111      38.777 103.492  94.774  1.00  0.00           H  
ATOM   1749  HA  VAL A 111      40.604 105.247  95.757  1.00  0.00           H  
ATOM   1750  HB  VAL A 111      37.528 105.548  95.396  1.00  0.00           H  
ATOM   1751 HG11 VAL A 111      39.321 108.030  95.927  1.00  0.00           H  
ATOM   1752 HG12 VAL A 111      37.591 108.020  95.686  1.00  0.00           H  
ATOM   1753 HG13 VAL A 111      38.275 107.233  97.148  1.00  0.00           H  
ATOM   1754 HG21 VAL A 111      38.524 107.287  93.635  1.00  0.00           H  
ATOM   1755 HG22 VAL A 111      40.070 106.712  94.177  1.00  0.00           H  
ATOM   1756 HG23 VAL A 111      39.029 105.553  93.338  1.00  0.00           H  
ATOM   1757  N   ILE A 112      40.340 105.509  98.357  1.00  0.00           N  
ATOM   1758  CA  ILE A 112      40.462 105.459  99.866  1.00  0.00           C  
ATOM   1759  C   ILE A 112      40.552 106.833 100.436  1.00  0.00           C  
ATOM   1760  O   ILE A 112      41.408 107.570 100.064  1.00  0.00           O  
ATOM   1761  CB  ILE A 112      41.594 104.550 100.318  1.00  0.00           C  
ATOM   1762  CG1 ILE A 112      41.553 103.109  99.652  1.00  0.00           C  
ATOM   1763  CG2 ILE A 112      41.804 104.409 101.802  1.00  0.00           C  
ATOM   1764  CD1 ILE A 112      42.719 102.176  99.965  1.00  0.00           C  
ATOM   1765  H   ILE A 112      41.172 105.968  98.014  1.00  0.00           H  
ATOM   1766  HA  ILE A 112      39.530 104.968 100.141  1.00  0.00           H  
ATOM   1767  HB  ILE A 112      42.559 104.983 100.054  1.00  0.00           H  
ATOM   1768 HG12 ILE A 112      40.659 102.576  99.976  1.00  0.00           H  
ATOM   1769 HG13 ILE A 112      41.599 103.299  98.580  1.00  0.00           H  
ATOM   1770 HG21 ILE A 112      40.972 103.783 102.126  1.00  0.00           H  
ATOM   1771 HG22 ILE A 112      42.728 103.913 102.104  1.00  0.00           H  
ATOM   1772 HG23 ILE A 112      41.641 105.330 102.360  1.00  0.00           H  
ATOM   1773 HD11 ILE A 112      42.500 101.206  99.520  1.00  0.00           H  
ATOM   1774 HD12 ILE A 112      43.647 102.593  99.574  1.00  0.00           H  
ATOM   1775 HD13 ILE A 112      42.836 101.990 101.033  1.00  0.00           H  
ATOM   1776  N   GLU A 113      39.755 107.057 101.526  1.00  0.00           N  
ATOM   1777  CA  GLU A 113      39.460 108.440 102.003  1.00  0.00           C  
ATOM   1778  C   GLU A 113      39.235 108.584 103.517  1.00  0.00           C  
ATOM   1779  O   GLU A 113      38.645 107.776 104.207  1.00  0.00           O  
ATOM   1780  CB  GLU A 113      38.313 109.098 101.273  1.00  0.00           C  
ATOM   1781  CG  GLU A 113      38.418 109.293  99.732  1.00  0.00           C  
ATOM   1782  CD  GLU A 113      39.243 110.527  99.217  1.00  0.00           C  
ATOM   1783  OE1 GLU A 113      39.452 111.465 100.049  1.00  0.00           O  
ATOM   1784  OE2 GLU A 113      39.869 110.439  98.125  1.00  0.00           O1-
ATOM   1785  H   GLU A 113      39.212 106.293 101.904  1.00  0.00           H  
ATOM   1786  HA  GLU A 113      40.401 108.954 101.807  1.00  0.00           H  
ATOM   1787  HB2 GLU A 113      37.373 108.580 101.466  1.00  0.00           H  
ATOM   1788  HB3 GLU A 113      38.182 110.060 101.770  1.00  0.00           H  
ATOM   1789  HG2 GLU A 113      38.763 108.393  99.225  1.00  0.00           H  
ATOM   1790  HG3 GLU A 113      37.377 109.472  99.461  1.00  0.00           H  
ATOM   1791  N   GLU A 114      39.621 109.775 104.055  1.00  0.00           N  
ATOM   1792  CA  GLU A 114      39.305 110.255 105.388  1.00  0.00           C  
ATOM   1793  C   GLU A 114      37.855 110.757 105.355  1.00  0.00           C  
ATOM   1794  O   GLU A 114      37.491 111.767 104.680  1.00  0.00           O  
ATOM   1795  CB  GLU A 114      40.261 111.427 105.715  1.00  0.00           C  
ATOM   1796  CG  GLU A 114      41.693 110.902 105.789  1.00  0.00           C  
ATOM   1797  CD  GLU A 114      42.733 111.959 105.437  1.00  0.00           C  
ATOM   1798  OE1 GLU A 114      43.728 111.665 104.722  1.00  0.00           O  
ATOM   1799  OE2 GLU A 114      42.494 113.129 105.734  1.00  0.00           O1-
ATOM   1800  H   GLU A 114      40.131 110.427 103.477  1.00  0.00           H  
ATOM   1801  HA  GLU A 114      39.460 109.485 106.144  1.00  0.00           H  
ATOM   1802  HB2 GLU A 114      40.258 112.246 104.996  1.00  0.00           H  
ATOM   1803  HB3 GLU A 114      39.936 111.837 106.671  1.00  0.00           H  
ATOM   1804  HG2 GLU A 114      41.931 110.532 106.786  1.00  0.00           H  
ATOM   1805  HG3 GLU A 114      41.884 110.080 105.100  1.00  0.00           H  
ATOM   1806  N   ALA A 115      36.955 110.159 106.166  1.00  0.00           N  
ATOM   1807  CA  ALA A 115      35.624 110.700 106.398  1.00  0.00           C  
ATOM   1808  C   ALA A 115      35.002 110.273 107.790  1.00  0.00           C  
ATOM   1809  O   ALA A 115      35.344 109.279 108.285  1.00  0.00           O  
ATOM   1810  CB  ALA A 115      34.727 110.101 105.304  1.00  0.00           C  
ATOM   1811  H   ALA A 115      37.183 109.336 106.706  1.00  0.00           H  
ATOM   1812  HA  ALA A 115      35.572 111.763 106.163  1.00  0.00           H  
ATOM   1813  HB1 ALA A 115      34.657 109.027 105.473  1.00  0.00           H  
ATOM   1814  HB2 ALA A 115      33.684 110.386 105.438  1.00  0.00           H  
ATOM   1815  HB3 ALA A 115      35.122 110.268 104.302  1.00  0.00           H  
ATOM   1816  N   ASN A 116      34.030 111.095 108.288  1.00  0.00           N  
ATOM   1817  CA  ASN A 116      33.299 110.856 109.562  1.00  0.00           C  
ATOM   1818  C   ASN A 116      31.817 110.512 109.319  1.00  0.00           C  
ATOM   1819  O   ASN A 116      31.244 111.254 108.562  1.00  0.00           O  
ATOM   1820  CB  ASN A 116      33.585 111.994 110.527  1.00  0.00           C  
ATOM   1821  CG  ASN A 116      33.160 111.610 111.983  1.00  0.00           C  
ATOM   1822  ND2 ASN A 116      33.716 112.201 113.014  1.00  0.00           N  
ATOM   1823  OD1 ASN A 116      32.265 110.806 112.270  1.00  0.00           O  
ATOM   1824  H   ASN A 116      33.674 111.810 107.670  1.00  0.00           H  
ATOM   1825  HA  ASN A 116      33.724 109.985 110.061  1.00  0.00           H  
ATOM   1826  HB2 ASN A 116      34.635 112.275 110.450  1.00  0.00           H  
ATOM   1827  HB3 ASN A 116      32.890 112.813 110.346  1.00  0.00           H  
ATOM   1828 HD21 ASN A 116      33.362 111.861 113.897  1.00  0.00           H  
ATOM   1829 HD22 ASN A 116      34.547 112.773 112.967  1.00  0.00           H  
ATOM   1830  N   TRP A 117      31.228 109.496 109.912  1.00  0.00           N  
ATOM   1831  CA  TRP A 117      29.797 109.180 109.773  1.00  0.00           C  
ATOM   1832  C   TRP A 117      28.874 110.366 110.039  1.00  0.00           C  
ATOM   1833  O   TRP A 117      27.849 110.561 109.306  1.00  0.00           O  
ATOM   1834  CB  TRP A 117      29.444 108.061 110.801  1.00  0.00           C  
ATOM   1835  CG  TRP A 117      30.193 106.797 110.662  1.00  0.00           C  
ATOM   1836  CD1 TRP A 117      30.763 106.287 109.560  1.00  0.00           C  
ATOM   1837  CD2 TRP A 117      30.455 105.857 111.777  1.00  0.00           C  
ATOM   1838  CE2 TRP A 117      31.119 104.742 111.262  1.00  0.00           C  
ATOM   1839  CE3 TRP A 117      30.356 105.926 113.176  1.00  0.00           C  
ATOM   1840  NE1 TRP A 117      31.276 105.032 109.901  1.00  0.00           N  
ATOM   1841  CZ2 TRP A 117      31.593 103.665 111.952  1.00  0.00           C  
ATOM   1842  CZ3 TRP A 117      30.775 104.791 113.941  1.00  0.00           C  
ATOM   1843  CH2 TRP A 117      31.467 103.702 113.338  1.00  0.00           C  
ATOM   1844  H   TRP A 117      31.746 108.864 110.506  1.00  0.00           H  
ATOM   1845  HA  TRP A 117      29.642 108.742 108.787  1.00  0.00           H  
ATOM   1846  HB2 TRP A 117      29.654 108.412 111.811  1.00  0.00           H  
ATOM   1847  HB3 TRP A 117      28.378 107.857 110.706  1.00  0.00           H  
ATOM   1848  HD1 TRP A 117      30.849 106.725 108.577  1.00  0.00           H  
ATOM   1849  HE1 TRP A 117      31.894 104.601 109.228  1.00  0.00           H  
ATOM   1850  HE3 TRP A 117      30.081 106.845 113.674  1.00  0.00           H  
ATOM   1851  HZ2 TRP A 117      31.933 102.837 111.347  1.00  0.00           H  
ATOM   1852  HZ3 TRP A 117      30.635 104.772 115.012  1.00  0.00           H  
ATOM   1853  HH2 TRP A 117      31.886 102.943 113.982  1.00  0.00           H  
ATOM   1854  N   LEU A 118      29.168 111.251 111.020  1.00  0.00           N  
ATOM   1855  CA  LEU A 118      28.323 112.415 111.510  1.00  0.00           C  
ATOM   1856  C   LEU A 118      28.142 113.459 110.365  1.00  0.00           C  
ATOM   1857  O   LEU A 118      27.175 114.189 110.454  1.00  0.00           O  
ATOM   1858  CB  LEU A 118      29.030 112.934 112.771  1.00  0.00           C  
ATOM   1859  CG  LEU A 118      28.720 112.275 114.100  1.00  0.00           C  
ATOM   1860  CD1 LEU A 118      28.909 110.747 114.086  1.00  0.00           C  
ATOM   1861  CD2 LEU A 118      29.617 112.844 115.276  1.00  0.00           C  
ATOM   1862  H   LEU A 118      29.992 111.033 111.562  1.00  0.00           H  
ATOM   1863  HA  LEU A 118      27.336 112.022 111.754  1.00  0.00           H  
ATOM   1864  HB2 LEU A 118      30.109 112.951 112.610  1.00  0.00           H  
ATOM   1865  HB3 LEU A 118      28.660 113.945 112.935  1.00  0.00           H  
ATOM   1866  HG  LEU A 118      27.716 112.540 114.435  1.00  0.00           H  
ATOM   1867 HD11 LEU A 118      29.905 110.521 113.706  1.00  0.00           H  
ATOM   1868 HD12 LEU A 118      28.911 110.418 115.126  1.00  0.00           H  
ATOM   1869 HD13 LEU A 118      28.096 110.357 113.473  1.00  0.00           H  
ATOM   1870 HD21 LEU A 118      29.774 113.913 115.129  1.00  0.00           H  
ATOM   1871 HD22 LEU A 118      29.168 112.660 116.252  1.00  0.00           H  
ATOM   1872 HD23 LEU A 118      30.648 112.492 115.268  1.00  0.00           H  
ATOM   1873  N   THR A 119      29.013 113.484 109.339  1.00  0.00           N  
ATOM   1874  CA  THR A 119      28.927 114.375 108.122  1.00  0.00           C  
ATOM   1875  C   THR A 119      29.168 113.606 106.763  1.00  0.00           C  
ATOM   1876  O   THR A 119      29.367 114.214 105.682  1.00  0.00           O  
ATOM   1877  CB  THR A 119      29.670 115.751 108.084  1.00  0.00           C  
ATOM   1878  CG2 THR A 119      29.189 116.656 109.173  1.00  0.00           C  
ATOM   1879  OG1 THR A 119      31.057 115.533 108.263  1.00  0.00           O  
ATOM   1880  H   THR A 119      29.881 112.983 109.462  1.00  0.00           H  
ATOM   1881  HA  THR A 119      27.895 114.696 107.978  1.00  0.00           H  
ATOM   1882  HB  THR A 119      29.489 116.248 107.131  1.00  0.00           H  
ATOM   1883  HG1 THR A 119      31.453 115.216 107.448  1.00  0.00           H  
ATOM   1884 HG21 THR A 119      29.713 117.612 109.178  1.00  0.00           H  
ATOM   1885 HG22 THR A 119      28.127 116.828 109.000  1.00  0.00           H  
ATOM   1886 HG23 THR A 119      29.353 116.080 110.084  1.00  0.00           H  
ATOM   1887  N   LEU A 120      29.023 112.267 106.760  1.00  0.00           N  
ATOM   1888  CA  LEU A 120      29.231 111.423 105.614  1.00  0.00           C  
ATOM   1889  C   LEU A 120      28.442 111.753 104.339  1.00  0.00           C  
ATOM   1890  O   LEU A 120      28.881 111.597 103.155  1.00  0.00           O  
ATOM   1891  CB  LEU A 120      28.816 109.970 105.964  1.00  0.00           C  
ATOM   1892  CG  LEU A 120      29.593 108.842 105.217  1.00  0.00           C  
ATOM   1893  CD1 LEU A 120      31.055 108.781 105.623  1.00  0.00           C  
ATOM   1894  CD2 LEU A 120      28.974 107.496 105.368  1.00  0.00           C  
ATOM   1895  H   LEU A 120      29.013 111.833 107.672  1.00  0.00           H  
ATOM   1896  HA  LEU A 120      30.296 111.391 105.389  1.00  0.00           H  
ATOM   1897  HB2 LEU A 120      29.020 109.815 107.023  1.00  0.00           H  
ATOM   1898  HB3 LEU A 120      27.742 109.797 105.899  1.00  0.00           H  
ATOM   1899  HG  LEU A 120      29.531 109.012 104.142  1.00  0.00           H  
ATOM   1900 HD11 LEU A 120      31.583 109.718 105.447  1.00  0.00           H  
ATOM   1901 HD12 LEU A 120      31.077 108.479 106.670  1.00  0.00           H  
ATOM   1902 HD13 LEU A 120      31.508 107.980 105.037  1.00  0.00           H  
ATOM   1903 HD21 LEU A 120      27.929 107.671 105.110  1.00  0.00           H  
ATOM   1904 HD22 LEU A 120      29.375 106.781 104.650  1.00  0.00           H  
ATOM   1905 HD23 LEU A 120      29.004 107.256 106.432  1.00  0.00           H  
ATOM   1906  N   ASP A 121      27.179 112.325 104.559  1.00  0.00           N  
ATOM   1907  CA  ASP A 121      26.153 112.740 103.515  1.00  0.00           C  
ATOM   1908  C   ASP A 121      26.654 114.026 102.871  1.00  0.00           C  
ATOM   1909  O   ASP A 121      26.250 114.316 101.746  1.00  0.00           O  
ATOM   1910  CB  ASP A 121      24.742 112.931 104.045  1.00  0.00           C  
ATOM   1911  CG  ASP A 121      24.516 114.144 104.947  1.00  0.00           C  
ATOM   1912  OD1 ASP A 121      25.264 114.443 105.898  1.00  0.00           O  
ATOM   1913  OD2 ASP A 121      23.536 114.920 104.762  1.00  0.00           O1-
ATOM   1914  H   ASP A 121      26.895 112.279 105.528  1.00  0.00           H  
ATOM   1915  HA  ASP A 121      26.190 111.877 102.851  1.00  0.00           H  
ATOM   1916  HB2 ASP A 121      24.020 113.102 103.246  1.00  0.00           H  
ATOM   1917  HB3 ASP A 121      24.420 112.028 104.564  1.00  0.00           H  
ATOM   1918  N   LYS A 122      27.542 114.759 103.521  1.00  0.00           N  
ATOM   1919  CA  LYS A 122      28.382 115.864 102.788  1.00  0.00           C  
ATOM   1920  C   LYS A 122      29.754 115.274 102.231  1.00  0.00           C  
ATOM   1921  O   LYS A 122      30.122 115.444 101.088  1.00  0.00           O  
ATOM   1922  CB  LYS A 122      28.600 117.047 103.730  1.00  0.00           C  
ATOM   1923  CG  LYS A 122      27.459 118.056 103.674  1.00  0.00           C  
ATOM   1924  CD  LYS A 122      26.110 117.687 104.203  1.00  0.00           C  
ATOM   1925  CE  LYS A 122      26.210 117.348 105.685  1.00  0.00           C  
ATOM   1926  NZ  LYS A 122      24.837 117.078 106.216  1.00  0.00           N1+
ATOM   1927  H   LYS A 122      28.005 114.382 104.336  1.00  0.00           H  
ATOM   1928  HA  LYS A 122      27.863 116.181 101.883  1.00  0.00           H  
ATOM   1929  HB2 LYS A 122      28.867 116.742 104.742  1.00  0.00           H  
ATOM   1930  HB3 LYS A 122      29.486 117.566 103.365  1.00  0.00           H  
ATOM   1931  HG2 LYS A 122      27.778 118.959 104.193  1.00  0.00           H  
ATOM   1932  HG3 LYS A 122      27.191 118.397 102.674  1.00  0.00           H  
ATOM   1933  HD2 LYS A 122      25.389 118.494 104.068  1.00  0.00           H  
ATOM   1934  HD3 LYS A 122      25.656 116.878 103.631  1.00  0.00           H  
ATOM   1935  HE2 LYS A 122      26.853 116.469 105.723  1.00  0.00           H  
ATOM   1936  HE3 LYS A 122      26.616 118.277 106.085  1.00  0.00           H  
ATOM   1937  HZ1 LYS A 122      24.181 117.780 105.906  1.00  0.00           H  
ATOM   1938  HZ2 LYS A 122      24.440 116.191 105.938  1.00  0.00           H  
ATOM   1939  HZ3 LYS A 122      24.800 117.184 107.220  1.00  0.00           H  
ATOM   1940  N   ASP A 123      30.542 114.574 103.094  1.00  0.00           N  
ATOM   1941  CA  ASP A 123      31.931 114.185 102.770  1.00  0.00           C  
ATOM   1942  C   ASP A 123      32.105 113.043 101.759  1.00  0.00           C  
ATOM   1943  O   ASP A 123      33.140 112.884 101.140  1.00  0.00           O  
ATOM   1944  CB  ASP A 123      32.613 113.738 104.052  1.00  0.00           C  
ATOM   1945  CG  ASP A 123      32.825 114.825 105.160  1.00  0.00           C  
ATOM   1946  OD1 ASP A 123      32.885 116.003 104.846  1.00  0.00           O  
ATOM   1947  OD2 ASP A 123      32.784 114.438 106.354  1.00  0.00           O1-
ATOM   1948  H   ASP A 123      30.163 114.535 104.030  1.00  0.00           H  
ATOM   1949  HA  ASP A 123      32.462 115.040 102.352  1.00  0.00           H  
ATOM   1950  HB2 ASP A 123      32.158 112.832 104.451  1.00  0.00           H  
ATOM   1951  HB3 ASP A 123      33.609 113.347 103.844  1.00  0.00           H  
ATOM   1952  N   VAL A 124      31.047 112.220 101.483  1.00  0.00           N  
ATOM   1953  CA  VAL A 124      31.102 111.156 100.469  1.00  0.00           C  
ATOM   1954  C   VAL A 124      30.088 111.492  99.356  1.00  0.00           C  
ATOM   1955  O   VAL A 124      28.863 111.313  99.545  1.00  0.00           O  
ATOM   1956  CB  VAL A 124      30.842 109.766 101.128  1.00  0.00           C  
ATOM   1957  CG1 VAL A 124      30.749 108.740 100.073  1.00  0.00           C  
ATOM   1958  CG2 VAL A 124      31.828 109.368 102.150  1.00  0.00           C  
ATOM   1959  H   VAL A 124      30.235 112.248 102.081  1.00  0.00           H  
ATOM   1960  HA  VAL A 124      32.118 111.147 100.077  1.00  0.00           H  
ATOM   1961  HB  VAL A 124      29.896 109.754 101.669  1.00  0.00           H  
ATOM   1962 HG11 VAL A 124      31.661 108.707  99.478  1.00  0.00           H  
ATOM   1963 HG12 VAL A 124      30.492 107.815 100.589  1.00  0.00           H  
ATOM   1964 HG13 VAL A 124      29.929 108.861  99.365  1.00  0.00           H  
ATOM   1965 HG21 VAL A 124      31.547 108.453 102.671  1.00  0.00           H  
ATOM   1966 HG22 VAL A 124      32.780 109.206 101.644  1.00  0.00           H  
ATOM   1967 HG23 VAL A 124      31.978 110.062 102.979  1.00  0.00           H  
ATOM   1968  N   PRO A 125      30.539 112.001  98.192  1.00  0.00           N  
ATOM   1969  CA  PRO A 125      29.750 112.266  97.033  1.00  0.00           C  
ATOM   1970  C   PRO A 125      29.030 111.099  96.336  1.00  0.00           C  
ATOM   1971  O   PRO A 125      29.301 110.767  95.162  1.00  0.00           O  
ATOM   1972  CB  PRO A 125      30.780 112.911  96.038  1.00  0.00           C  
ATOM   1973  CG  PRO A 125      31.792 113.622  96.881  1.00  0.00           C  
ATOM   1974  CD  PRO A 125      31.794 112.645  98.049  1.00  0.00           C  
ATOM   1975  HA  PRO A 125      29.010 113.018  97.307  1.00  0.00           H  
ATOM   1976  HB2 PRO A 125      31.291 112.127  95.478  1.00  0.00           H  
ATOM   1977  HB3 PRO A 125      30.309 113.552  95.293  1.00  0.00           H  
ATOM   1978  HG2 PRO A 125      32.770 113.660  96.401  1.00  0.00           H  
ATOM   1979  HG3 PRO A 125      31.441 114.609  97.182  1.00  0.00           H  
ATOM   1980  HD2 PRO A 125      32.672 112.007  97.948  1.00  0.00           H  
ATOM   1981  HD3 PRO A 125      31.962 113.141  99.004  1.00  0.00           H  
ATOM   1982  N   ALA A 126      28.162 110.397  96.986  1.00  0.00           N  
ATOM   1983  CA  ALA A 126      27.606 109.082  96.639  1.00  0.00           C  
ATOM   1984  C   ALA A 126      26.712 109.034  95.343  1.00  0.00           C  
ATOM   1985  O   ALA A 126      26.314 107.918  94.937  1.00  0.00           O  
ATOM   1986  CB  ALA A 126      26.752 108.565  97.807  1.00  0.00           C  
ATOM   1987  H   ALA A 126      28.073 110.758  97.925  1.00  0.00           H  
ATOM   1988  HA  ALA A 126      28.423 108.380  96.473  1.00  0.00           H  
ATOM   1989  HB1 ALA A 126      25.931 109.265  97.956  1.00  0.00           H  
ATOM   1990  HB2 ALA A 126      26.294 107.583  97.690  1.00  0.00           H  
ATOM   1991  HB3 ALA A 126      27.422 108.639  98.665  1.00  0.00           H  
ATOM   1992  N   GLY A 127      26.357 110.155  94.699  1.00  0.00           N  
ATOM   1993  CA  GLY A 127      25.778 110.141  93.353  1.00  0.00           C  
ATOM   1994  C   GLY A 127      24.398 109.470  93.259  1.00  0.00           C  
ATOM   1995  O   GLY A 127      23.436 109.981  93.865  1.00  0.00           O  
ATOM   1996  H   GLY A 127      26.489 110.994  95.247  1.00  0.00           H  
ATOM   1997  HA2 GLY A 127      25.654 111.205  93.155  1.00  0.00           H  
ATOM   1998  HA3 GLY A 127      26.516 109.753  92.650  1.00  0.00           H  
ATOM   1999  N   ASP A 128      24.328 108.398  92.527  1.00  0.00           N  
ATOM   2000  CA  ASP A 128      23.162 107.458  92.495  1.00  0.00           C  
ATOM   2001  C   ASP A 128      23.022 106.463  93.653  1.00  0.00           C  
ATOM   2002  O   ASP A 128      22.075 105.818  93.862  1.00  0.00           O  
ATOM   2003  CB  ASP A 128      23.163 106.755  91.135  1.00  0.00           C  
ATOM   2004  CG  ASP A 128      24.334 105.870  90.736  1.00  0.00           C  
ATOM   2005  OD1 ASP A 128      25.417 106.056  91.401  1.00  0.00           O  
ATOM   2006  OD2 ASP A 128      24.363 105.033  89.825  1.00  0.00           O1-
ATOM   2007  H   ASP A 128      25.226 108.093  92.182  1.00  0.00           H  
ATOM   2008  HA  ASP A 128      22.297 108.087  92.710  1.00  0.00           H  
ATOM   2009  HB2 ASP A 128      22.258 106.154  91.045  1.00  0.00           H  
ATOM   2010  HB3 ASP A 128      23.125 107.498  90.339  1.00  0.00           H  
ATOM   2011  N   GLY A 129      24.055 106.356  94.514  1.00  0.00           N  
ATOM   2012  CA  GLY A 129      24.185 105.435  95.662  1.00  0.00           C  
ATOM   2013  C   GLY A 129      24.818 104.088  95.258  1.00  0.00           C  
ATOM   2014  O   GLY A 129      24.599 103.607  94.115  1.00  0.00           O  
ATOM   2015  H   GLY A 129      24.877 106.941  94.466  1.00  0.00           H  
ATOM   2016  HA2 GLY A 129      24.826 105.987  96.349  1.00  0.00           H  
ATOM   2017  HA3 GLY A 129      23.232 105.263  96.162  1.00  0.00           H  
ATOM   2018  N   PHE A 130      25.630 103.619  96.175  1.00  0.00           N  
ATOM   2019  CA  PHE A 130      26.408 102.362  96.091  1.00  0.00           C  
ATOM   2020  C   PHE A 130      25.380 101.198  96.208  1.00  0.00           C  
ATOM   2021  O   PHE A 130      24.292 101.297  96.830  1.00  0.00           O  
ATOM   2022  CB  PHE A 130      27.383 102.184  97.230  1.00  0.00           C  
ATOM   2023  CG  PHE A 130      28.546 103.155  97.302  1.00  0.00           C  
ATOM   2024  CD1 PHE A 130      28.384 104.456  97.866  1.00  0.00           C  
ATOM   2025  CD2 PHE A 130      29.744 102.802  96.647  1.00  0.00           C  
ATOM   2026  CE1 PHE A 130      29.539 105.362  97.774  1.00  0.00           C  
ATOM   2027  CE2 PHE A 130      30.902 103.633  96.620  1.00  0.00           C  
ATOM   2028  CZ  PHE A 130      30.789 104.951  97.129  1.00  0.00           C  
ATOM   2029  H   PHE A 130      25.784 104.152  97.020  1.00  0.00           H  
ATOM   2030  HA  PHE A 130      26.940 102.203  95.154  1.00  0.00           H  
ATOM   2031  HB2 PHE A 130      26.845 102.248  98.176  1.00  0.00           H  
ATOM   2032  HB3 PHE A 130      27.893 101.221  97.215  1.00  0.00           H  
ATOM   2033  HD1 PHE A 130      27.454 104.701  98.359  1.00  0.00           H  
ATOM   2034  HD2 PHE A 130      29.817 101.913  96.039  1.00  0.00           H  
ATOM   2035  HE1 PHE A 130      29.479 106.355  98.194  1.00  0.00           H  
ATOM   2036  HE2 PHE A 130      31.847 103.355  96.176  1.00  0.00           H  
ATOM   2037  HZ  PHE A 130      31.599 105.664  97.079  1.00  0.00           H  
ATOM   2038  N   ASP A 131      25.661 100.207  95.414  1.00  0.00           N  
ATOM   2039  CA  ASP A 131      24.913  98.991  95.353  1.00  0.00           C  
ATOM   2040  C   ASP A 131      24.702  98.325  96.678  1.00  0.00           C  
ATOM   2041  O   ASP A 131      23.651  97.724  96.929  1.00  0.00           O  
ATOM   2042  CB  ASP A 131      25.579  97.963  94.455  1.00  0.00           C  
ATOM   2043  CG  ASP A 131      25.818  98.397  92.991  1.00  0.00           C  
ATOM   2044  OD1 ASP A 131      26.469  97.584  92.276  1.00  0.00           O  
ATOM   2045  OD2 ASP A 131      25.414  99.452  92.462  1.00  0.00           O1-
ATOM   2046  H   ASP A 131      26.611 100.146  95.079  1.00  0.00           H  
ATOM   2047  HA  ASP A 131      23.982  99.211  94.830  1.00  0.00           H  
ATOM   2048  HB2 ASP A 131      26.555  97.618  94.798  1.00  0.00           H  
ATOM   2049  HB3 ASP A 131      24.793  97.209  94.400  1.00  0.00           H  
ATOM   2050  N   ALA A 132      25.740  98.321  97.478  1.00  0.00           N  
ATOM   2051  CA  ALA A 132      25.767  97.860  98.834  1.00  0.00           C  
ATOM   2052  C   ALA A 132      26.789  98.677  99.681  1.00  0.00           C  
ATOM   2053  O   ALA A 132      27.720  99.246  99.135  1.00  0.00           O  
ATOM   2054  CB  ALA A 132      26.138  96.346  98.877  1.00  0.00           C  
ATOM   2055  H   ALA A 132      26.515  98.886  97.158  1.00  0.00           H  
ATOM   2056  HA  ALA A 132      24.757  98.092  99.172  1.00  0.00           H  
ATOM   2057  HB1 ALA A 132      26.516  96.051  99.856  1.00  0.00           H  
ATOM   2058  HB2 ALA A 132      25.328  95.729  98.488  1.00  0.00           H  
ATOM   2059  HB3 ALA A 132      26.951  96.219  98.161  1.00  0.00           H  
ATOM   2060  N   VAL A 133      26.558  98.864 100.995  1.00  0.00           N  
ATOM   2061  CA  VAL A 133      27.590  99.384 101.958  1.00  0.00           C  
ATOM   2062  C   VAL A 133      28.034  98.181 102.903  1.00  0.00           C  
ATOM   2063  O   VAL A 133      27.220  97.289 103.178  1.00  0.00           O  
ATOM   2064  CB  VAL A 133      27.086 100.631 102.761  1.00  0.00           C  
ATOM   2065  CG1 VAL A 133      28.025 101.238 103.795  1.00  0.00           C  
ATOM   2066  CG2 VAL A 133      26.824 101.778 101.783  1.00  0.00           C  
ATOM   2067  H   VAL A 133      25.661  98.529 101.315  1.00  0.00           H  
ATOM   2068  HA  VAL A 133      28.497  99.599 101.394  1.00  0.00           H  
ATOM   2069  HB  VAL A 133      26.155 100.293 103.215  1.00  0.00           H  
ATOM   2070 HG11 VAL A 133      28.371 100.517 104.536  1.00  0.00           H  
ATOM   2071 HG12 VAL A 133      28.967 101.542 103.339  1.00  0.00           H  
ATOM   2072 HG13 VAL A 133      27.539 102.063 104.317  1.00  0.00           H  
ATOM   2073 HG21 VAL A 133      26.168 102.468 102.314  1.00  0.00           H  
ATOM   2074 HG22 VAL A 133      27.725 102.351 101.566  1.00  0.00           H  
ATOM   2075 HG23 VAL A 133      26.284 101.482 100.884  1.00  0.00           H  
ATOM   2076  N   ILE A 134      29.302  98.125 103.367  1.00  0.00           N  
ATOM   2077  CA  ILE A 134      29.810  97.152 104.312  1.00  0.00           C  
ATOM   2078  C   ILE A 134      30.466  97.851 105.486  1.00  0.00           C  
ATOM   2079  O   ILE A 134      31.032  98.923 105.300  1.00  0.00           O  
ATOM   2080  CB  ILE A 134      30.748  96.113 103.723  1.00  0.00           C  
ATOM   2081  CG1 ILE A 134      32.115  96.706 103.192  1.00  0.00           C  
ATOM   2082  CG2 ILE A 134      30.050  95.220 102.612  1.00  0.00           C  
ATOM   2083  CD1 ILE A 134      33.193  95.853 102.619  1.00  0.00           C  
ATOM   2084  H   ILE A 134      29.934  98.859 103.081  1.00  0.00           H  
ATOM   2085  HA  ILE A 134      28.962  96.555 104.647  1.00  0.00           H  
ATOM   2086  HB  ILE A 134      31.031  95.407 104.502  1.00  0.00           H  
ATOM   2087 HG12 ILE A 134      31.979  97.413 102.374  1.00  0.00           H  
ATOM   2088 HG13 ILE A 134      32.594  97.147 104.066  1.00  0.00           H  
ATOM   2089 HG21 ILE A 134      29.007  95.021 102.853  1.00  0.00           H  
ATOM   2090 HG22 ILE A 134      29.974  95.665 101.620  1.00  0.00           H  
ATOM   2091 HG23 ILE A 134      30.608  94.285 102.558  1.00  0.00           H  
ATOM   2092 HD11 ILE A 134      32.624  95.251 101.910  1.00  0.00           H  
ATOM   2093 HD12 ILE A 134      33.959  96.443 102.117  1.00  0.00           H  
ATOM   2094 HD13 ILE A 134      33.586  95.239 103.429  1.00  0.00           H  
ATOM   2095  N   CYS A 135      30.480  97.108 106.590  1.00  0.00           N  
ATOM   2096  CA  CYS A 135      30.904  97.725 107.899  1.00  0.00           C  
ATOM   2097  C   CYS A 135      31.090  96.591 108.951  1.00  0.00           C  
ATOM   2098  O   CYS A 135      30.183  96.251 109.732  1.00  0.00           O  
ATOM   2099  CB  CYS A 135      29.793  98.765 108.258  1.00  0.00           C  
ATOM   2100  SG  CYS A 135      30.241  99.662 109.771  1.00  0.00           S  
ATOM   2101  H   CYS A 135      30.029  96.206 106.546  1.00  0.00           H  
ATOM   2102  HA  CYS A 135      31.884  98.202 107.885  1.00  0.00           H  
ATOM   2103  HB2 CYS A 135      29.641  99.506 107.474  1.00  0.00           H  
ATOM   2104  HB3 CYS A 135      28.934  98.167 108.564  1.00  0.00           H  
ATOM   2105  HG  CYS A 135      30.075  98.668 110.649  1.00  0.00           H  
ATOM   2106  N   LEU A 136      32.284  95.911 108.902  1.00  0.00           N  
ATOM   2107  CA  LEU A 136      32.596  94.632 109.605  1.00  0.00           C  
ATOM   2108  C   LEU A 136      33.691  94.868 110.620  1.00  0.00           C  
ATOM   2109  O   LEU A 136      34.763  95.417 110.295  1.00  0.00           O  
ATOM   2110  CB  LEU A 136      32.853  93.474 108.584  1.00  0.00           C  
ATOM   2111  CG  LEU A 136      31.816  92.930 107.651  1.00  0.00           C  
ATOM   2112  CD1 LEU A 136      30.304  92.946 108.187  1.00  0.00           C  
ATOM   2113  CD2 LEU A 136      31.886  93.626 106.351  1.00  0.00           C  
ATOM   2114  H   LEU A 136      32.901  96.360 108.241  1.00  0.00           H  
ATOM   2115  HA  LEU A 136      31.745  94.326 110.213  1.00  0.00           H  
ATOM   2116  HB2 LEU A 136      33.794  93.608 108.051  1.00  0.00           H  
ATOM   2117  HB3 LEU A 136      33.144  92.642 109.225  1.00  0.00           H  
ATOM   2118  HG  LEU A 136      32.127  91.903 107.458  1.00  0.00           H  
ATOM   2119 HD11 LEU A 136      30.054  93.975 108.442  1.00  0.00           H  
ATOM   2120 HD12 LEU A 136      29.634  92.466 107.474  1.00  0.00           H  
ATOM   2121 HD13 LEU A 136      30.360  92.381 109.119  1.00  0.00           H  
ATOM   2122 HD21 LEU A 136      31.450  92.931 105.632  1.00  0.00           H  
ATOM   2123 HD22 LEU A 136      31.538  94.639 106.554  1.00  0.00           H  
ATOM   2124 HD23 LEU A 136      32.865  93.751 105.888  1.00  0.00           H  
ATOM   2125  N   GLY A 137      33.429  94.319 111.815  1.00  0.00           N  
ATOM   2126  CA  GLY A 137      34.456  94.244 112.825  1.00  0.00           C  
ATOM   2127  C   GLY A 137      34.123  94.382 114.308  1.00  0.00           C  
ATOM   2128  O   GLY A 137      35.065  94.797 115.013  1.00  0.00           O  
ATOM   2129  H   GLY A 137      32.524  93.889 111.942  1.00  0.00           H  
ATOM   2130  HA2 GLY A 137      34.926  93.270 112.681  1.00  0.00           H  
ATOM   2131  HA3 GLY A 137      35.236  94.982 112.640  1.00  0.00           H  
ATOM   2132  N   ASN A 138      32.868  94.408 114.681  1.00  0.00           N  
ATOM   2133  CA  ASN A 138      32.360  95.242 115.775  1.00  0.00           C  
ATOM   2134  C   ASN A 138      32.585  96.767 115.563  1.00  0.00           C  
ATOM   2135  O   ASN A 138      33.381  97.339 116.221  1.00  0.00           O  
ATOM   2136  CB  ASN A 138      32.622  94.635 117.163  1.00  0.00           C  
ATOM   2137  CG  ASN A 138      32.386  95.546 118.383  1.00  0.00           C  
ATOM   2138  ND2 ASN A 138      33.386  95.790 119.139  1.00  0.00           N  
ATOM   2139  OD1 ASN A 138      31.252  95.909 118.706  1.00  0.00           O  
ATOM   2140  H   ASN A 138      32.187  94.111 113.997  1.00  0.00           H  
ATOM   2141  HA  ASN A 138      31.303  95.161 115.519  1.00  0.00           H  
ATOM   2142  HB2 ASN A 138      31.955  93.780 117.269  1.00  0.00           H  
ATOM   2143  HB3 ASN A 138      33.628  94.216 117.204  1.00  0.00           H  
ATOM   2144 HD21 ASN A 138      33.014  96.278 119.942  1.00  0.00           H  
ATOM   2145 HD22 ASN A 138      34.325  95.443 119.004  1.00  0.00           H  
ATOM   2146  N   SER A 139      31.882  97.375 114.581  1.00  0.00           N  
ATOM   2147  CA  SER A 139      32.162  98.693 114.101  1.00  0.00           C  
ATOM   2148  C   SER A 139      31.382  99.752 114.956  1.00  0.00           C  
ATOM   2149  O   SER A 139      32.029 100.515 115.694  1.00  0.00           O  
ATOM   2150  CB  SER A 139      31.791  98.743 112.608  1.00  0.00           C  
ATOM   2151  OG  SER A 139      32.400  97.691 111.922  1.00  0.00           O  
ATOM   2152  H   SER A 139      31.211  96.837 114.052  1.00  0.00           H  
ATOM   2153  HA  SER A 139      33.224  98.934 114.155  1.00  0.00           H  
ATOM   2154  HB2 SER A 139      30.725  98.736 112.380  1.00  0.00           H  
ATOM   2155  HB3 SER A 139      32.238  99.635 112.169  1.00  0.00           H  
ATOM   2156  HG  SER A 139      32.020  96.857 112.209  1.00  0.00           H  
ATOM   2157  N   PHE A 140      30.051  99.788 114.770  1.00  0.00           N  
ATOM   2158  CA  PHE A 140      29.225 101.004 114.981  1.00  0.00           C  
ATOM   2159  C   PHE A 140      29.216 101.385 116.501  1.00  0.00           C  
ATOM   2160  O   PHE A 140      28.940 102.524 116.824  1.00  0.00           O  
ATOM   2161  CB  PHE A 140      27.822 100.835 114.351  1.00  0.00           C  
ATOM   2162  CG  PHE A 140      27.049 102.104 114.165  1.00  0.00           C  
ATOM   2163  CD1 PHE A 140      27.562 103.273 113.593  1.00  0.00           C  
ATOM   2164  CD2 PHE A 140      25.796 102.117 114.756  1.00  0.00           C  
ATOM   2165  CE1 PHE A 140      26.782 104.396 113.448  1.00  0.00           C  
ATOM   2166  CE2 PHE A 140      24.971 103.297 114.657  1.00  0.00           C  
ATOM   2167  CZ  PHE A 140      25.469 104.341 113.886  1.00  0.00           C  
ATOM   2168  H   PHE A 140      29.584  99.005 114.334  1.00  0.00           H  
ATOM   2169  HA  PHE A 140      29.740 101.847 114.519  1.00  0.00           H  
ATOM   2170  HB2 PHE A 140      27.909 100.374 113.367  1.00  0.00           H  
ATOM   2171  HB3 PHE A 140      27.280 100.129 114.983  1.00  0.00           H  
ATOM   2172  HD1 PHE A 140      28.542 103.185 113.150  1.00  0.00           H  
ATOM   2173  HD2 PHE A 140      25.366 101.265 115.261  1.00  0.00           H  
ATOM   2174  HE1 PHE A 140      27.162 105.295 112.987  1.00  0.00           H  
ATOM   2175  HE2 PHE A 140      23.950 103.272 115.007  1.00  0.00           H  
ATOM   2176  HZ  PHE A 140      24.785 105.149 113.675  1.00  0.00           H  
ATOM   2177  N   ALA A 141      29.488 100.409 117.410  1.00  0.00           N  
ATOM   2178  CA  ALA A 141      29.566 100.678 118.842  1.00  0.00           C  
ATOM   2179  C   ALA A 141      30.526 101.835 119.309  1.00  0.00           C  
ATOM   2180  O   ALA A 141      30.262 102.473 120.315  1.00  0.00           O  
ATOM   2181  CB  ALA A 141      29.863  99.303 119.407  1.00  0.00           C  
ATOM   2182  H   ALA A 141      29.438  99.447 117.105  1.00  0.00           H  
ATOM   2183  HA  ALA A 141      28.599 101.079 119.147  1.00  0.00           H  
ATOM   2184  HB1 ALA A 141      29.010  98.625 119.391  1.00  0.00           H  
ATOM   2185  HB2 ALA A 141      30.724  98.817 118.947  1.00  0.00           H  
ATOM   2186  HB3 ALA A 141      30.148  99.458 120.448  1.00  0.00           H  
ATOM   2187  N   HID A 142      31.571 102.141 118.516  1.00  0.00           N  
ATOM   2188  CA  HID A 142      32.506 103.277 118.807  1.00  0.00           C  
ATOM   2189  C   HID A 142      31.810 104.693 119.000  1.00  0.00           C  
ATOM   2190  O   HID A 142      32.418 105.505 119.693  1.00  0.00           O  
ATOM   2191  CB  HID A 142      33.502 103.455 117.654  1.00  0.00           C  
ATOM   2192  CG  HID A 142      34.556 102.456 117.599  1.00  0.00           C  
ATOM   2193  CD2 HID A 142      34.968 101.833 116.432  1.00  0.00           C  
ATOM   2194  ND1 HID A 142      35.228 101.808 118.621  1.00  0.00           N  
ATOM   2195  CE1 HID A 142      36.002 100.932 118.136  1.00  0.00           C  
ATOM   2196  NE2 HID A 142      35.966 100.913 116.792  1.00  0.00           N  
ATOM   2197  H   HID A 142      31.653 101.625 117.651  1.00  0.00           H  
ATOM   2198  HA  HID A 142      33.109 103.221 119.713  1.00  0.00           H  
ATOM   2199  HB2 HID A 142      32.876 103.451 116.762  1.00  0.00           H  
ATOM   2200  HB3 HID A 142      34.013 104.407 117.795  1.00  0.00           H  
ATOM   2201  HD1 HID A 142      34.761 101.862 119.516  1.00  0.00           H  
ATOM   2202  HD2 HID A 142      34.499 102.096 115.495  1.00  0.00           H  
ATOM   2203  HE1 HID A 142      36.634 100.400 118.832  1.00  0.00           H  
ATOM   2204  N   LEU A 143      30.641 104.906 118.323  1.00  0.00           N  
ATOM   2205  CA  LEU A 143      29.794 106.087 118.449  1.00  0.00           C  
ATOM   2206  C   LEU A 143      29.296 106.168 119.920  1.00  0.00           C  
ATOM   2207  O   LEU A 143      28.368 105.410 120.263  1.00  0.00           O  
ATOM   2208  CB  LEU A 143      28.674 105.995 117.355  1.00  0.00           C  
ATOM   2209  CG  LEU A 143      27.802 107.246 117.176  1.00  0.00           C  
ATOM   2210  CD1 LEU A 143      28.677 108.531 117.142  1.00  0.00           C  
ATOM   2211  CD2 LEU A 143      26.868 107.164 115.966  1.00  0.00           C  
ATOM   2212  H   LEU A 143      30.282 104.141 117.769  1.00  0.00           H  
ATOM   2213  HA  LEU A 143      30.389 106.985 118.288  1.00  0.00           H  
ATOM   2214  HB2 LEU A 143      29.226 105.940 116.417  1.00  0.00           H  
ATOM   2215  HB3 LEU A 143      28.062 105.094 117.384  1.00  0.00           H  
ATOM   2216  HG  LEU A 143      27.248 107.209 118.113  1.00  0.00           H  
ATOM   2217 HD11 LEU A 143      28.990 108.804 118.149  1.00  0.00           H  
ATOM   2218 HD12 LEU A 143      29.644 108.448 116.649  1.00  0.00           H  
ATOM   2219 HD13 LEU A 143      28.095 109.379 116.781  1.00  0.00           H  
ATOM   2220 HD21 LEU A 143      26.405 106.177 115.964  1.00  0.00           H  
ATOM   2221 HD22 LEU A 143      26.238 108.053 115.943  1.00  0.00           H  
ATOM   2222 HD23 LEU A 143      27.456 107.166 115.048  1.00  0.00           H  
ATOM   2223  N   PRO A 144      29.816 107.064 120.803  1.00  0.00           N  
ATOM   2224  CA  PRO A 144      29.515 107.201 122.187  1.00  0.00           C  
ATOM   2225  C   PRO A 144      28.088 107.766 122.460  1.00  0.00           C  
ATOM   2226  O   PRO A 144      27.451 108.441 121.555  1.00  0.00           O  
ATOM   2227  CB  PRO A 144      30.564 108.133 122.804  1.00  0.00           C  
ATOM   2228  CG  PRO A 144      31.295 108.853 121.698  1.00  0.00           C  
ATOM   2229  CD  PRO A 144      30.844 108.049 120.441  1.00  0.00           C  
ATOM   2230  HA  PRO A 144      29.685 106.236 122.664  1.00  0.00           H  
ATOM   2231  HB2 PRO A 144      30.126 108.916 123.422  1.00  0.00           H  
ATOM   2232  HB3 PRO A 144      31.198 107.553 123.474  1.00  0.00           H  
ATOM   2233  HG2 PRO A 144      30.941 109.883 121.652  1.00  0.00           H  
ATOM   2234  HG3 PRO A 144      32.382 108.782 121.703  1.00  0.00           H  
ATOM   2235  HD2 PRO A 144      30.426 108.730 119.700  1.00  0.00           H  
ATOM   2236  HD3 PRO A 144      31.695 107.518 120.015  1.00  0.00           H  
ATOM   2237  N   ASP A 145      27.539 107.567 123.657  1.00  0.00           N  
ATOM   2238  CA  ASP A 145      26.415 108.352 124.081  1.00  0.00           C  
ATOM   2239  C   ASP A 145      26.778 109.603 124.865  1.00  0.00           C  
ATOM   2240  O   ASP A 145      27.371 109.447 125.981  1.00  0.00           O  
ATOM   2241  CB  ASP A 145      25.350 107.400 124.806  1.00  0.00           C  
ATOM   2242  CG  ASP A 145      24.034 108.132 125.088  1.00  0.00           C  
ATOM   2243  OD1 ASP A 145      23.166 107.589 125.766  1.00  0.00           O  
ATOM   2244  OD2 ASP A 145      23.980 109.340 124.754  1.00  0.00           O1-
ATOM   2245  H   ASP A 145      28.026 107.023 124.356  1.00  0.00           H  
ATOM   2246  HA  ASP A 145      25.910 108.794 123.222  1.00  0.00           H  
ATOM   2247  HB2 ASP A 145      25.133 106.560 124.146  1.00  0.00           H  
ATOM   2248  HB3 ASP A 145      25.654 107.069 125.799  1.00  0.00           H  
ATOM   2249  N   SER A 146      26.535 110.811 124.385  1.00  0.00           N  
ATOM   2250  CA  SER A 146      26.744 112.109 125.164  1.00  0.00           C  
ATOM   2251  C   SER A 146      25.441 112.711 125.788  1.00  0.00           C  
ATOM   2252  O   SER A 146      25.476 113.904 126.164  1.00  0.00           O  
ATOM   2253  CB  SER A 146      27.333 113.123 124.133  1.00  0.00           C  
ATOM   2254  OG  SER A 146      26.631 113.576 122.961  1.00  0.00           O  
ATOM   2255  H   SER A 146      26.142 110.829 123.454  1.00  0.00           H  
ATOM   2256  HA  SER A 146      27.503 112.000 125.938  1.00  0.00           H  
ATOM   2257  HB2 SER A 146      27.589 114.012 124.709  1.00  0.00           H  
ATOM   2258  HB3 SER A 146      28.262 112.653 123.809  1.00  0.00           H  
ATOM   2259  HG  SER A 146      27.290 114.028 122.428  1.00  0.00           H  
ATOM   2260  N   LYS A 147      24.317 111.952 125.696  1.00  0.00           N  
ATOM   2261  CA  LYS A 147      22.992 112.571 125.906  1.00  0.00           C  
ATOM   2262  C   LYS A 147      22.170 111.821 126.942  1.00  0.00           C  
ATOM   2263  O   LYS A 147      21.427 112.467 127.747  1.00  0.00           O  
ATOM   2264  CB  LYS A 147      22.231 112.465 124.574  1.00  0.00           C  
ATOM   2265  CG  LYS A 147      22.797 113.528 123.627  1.00  0.00           C  
ATOM   2266  CD  LYS A 147      22.095 113.482 122.185  1.00  0.00           C  
ATOM   2267  CE  LYS A 147      22.144 114.825 121.365  1.00  0.00           C  
ATOM   2268  NZ  LYS A 147      21.459 114.757 120.077  1.00  0.00           N1+
ATOM   2269  H   LYS A 147      24.356 110.999 125.360  1.00  0.00           H  
ATOM   2270  HA  LYS A 147      23.043 113.606 126.241  1.00  0.00           H  
ATOM   2271  HB2 LYS A 147      22.292 111.471 124.133  1.00  0.00           H  
ATOM   2272  HB3 LYS A 147      21.192 112.669 124.833  1.00  0.00           H  
ATOM   2273  HG2 LYS A 147      22.465 114.456 124.092  1.00  0.00           H  
ATOM   2274  HG3 LYS A 147      23.885 113.531 123.563  1.00  0.00           H  
ATOM   2275  HD2 LYS A 147      22.422 112.636 121.581  1.00  0.00           H  
ATOM   2276  HD3 LYS A 147      21.085 113.237 122.511  1.00  0.00           H  
ATOM   2277  HE2 LYS A 147      21.759 115.660 121.951  1.00  0.00           H  
ATOM   2278  HE3 LYS A 147      23.182 115.141 121.251  1.00  0.00           H  
ATOM   2279  HZ1 LYS A 147      20.472 114.567 120.179  1.00  0.00           H  
ATOM   2280  HZ2 LYS A 147      21.675 115.590 119.549  1.00  0.00           H  
ATOM   2281  HZ3 LYS A 147      21.848 114.053 119.466  1.00  0.00           H  
ATOM   2282  N   GLY A 148      22.244 110.466 126.897  1.00  0.00           N  
ATOM   2283  CA  GLY A 148      21.429 109.518 127.566  1.00  0.00           C  
ATOM   2284  C   GLY A 148      20.224 109.181 126.735  1.00  0.00           C  
ATOM   2285  O   GLY A 148      19.181 108.806 127.325  1.00  0.00           O  
ATOM   2286  H   GLY A 148      22.853 110.106 126.177  1.00  0.00           H  
ATOM   2287  HA2 GLY A 148      21.994 108.598 127.716  1.00  0.00           H  
ATOM   2288  HA3 GLY A 148      21.083 110.008 128.476  1.00  0.00           H  
ATOM   2289  N   ASP A 149      20.276 109.241 125.370  1.00  0.00           N  
ATOM   2290  CA  ASP A 149      19.274 108.882 124.358  1.00  0.00           C  
ATOM   2291  C   ASP A 149      19.975 108.675 123.037  1.00  0.00           C  
ATOM   2292  O   ASP A 149      20.868 109.481 122.718  1.00  0.00           O  
ATOM   2293  CB  ASP A 149      18.132 109.883 124.137  1.00  0.00           C  
ATOM   2294  CG  ASP A 149      18.484 111.206 123.487  1.00  0.00           C  
ATOM   2295  OD1 ASP A 149      18.490 112.248 124.189  1.00  0.00           O  
ATOM   2296  OD2 ASP A 149      18.498 111.339 122.223  1.00  0.00           O1-
ATOM   2297  H   ASP A 149      20.998 109.747 124.877  1.00  0.00           H  
ATOM   2298  HA  ASP A 149      18.846 107.913 124.616  1.00  0.00           H  
ATOM   2299  HB2 ASP A 149      17.367 109.370 123.552  1.00  0.00           H  
ATOM   2300  HB3 ASP A 149      17.754 110.137 125.127  1.00  0.00           H  
ATOM   2301  N   GLN A 150      19.654 107.664 122.265  1.00  0.00           N  
ATOM   2302  CA  GLN A 150      20.441 107.268 121.034  1.00  0.00           C  
ATOM   2303  C   GLN A 150      20.390 108.182 119.814  1.00  0.00           C  
ATOM   2304  O   GLN A 150      20.809 107.801 118.738  1.00  0.00           O  
ATOM   2305  CB  GLN A 150      20.045 105.792 120.665  1.00  0.00           C  
ATOM   2306  CG  GLN A 150      20.672 104.681 121.592  1.00  0.00           C  
ATOM   2307  CD  GLN A 150      19.940 103.332 121.355  1.00  0.00           C  
ATOM   2308  NE2 GLN A 150      18.882 102.986 122.031  1.00  0.00           N  
ATOM   2309  OE1 GLN A 150      20.427 102.492 120.608  1.00  0.00           O  
ATOM   2310  H   GLN A 150      18.922 107.013 122.513  1.00  0.00           H  
ATOM   2311  HA  GLN A 150      21.491 107.255 121.325  1.00  0.00           H  
ATOM   2312  HB2 GLN A 150      18.964 105.740 120.790  1.00  0.00           H  
ATOM   2313  HB3 GLN A 150      20.238 105.629 119.606  1.00  0.00           H  
ATOM   2314  HG2 GLN A 150      21.736 104.575 121.383  1.00  0.00           H  
ATOM   2315  HG3 GLN A 150      20.613 104.993 122.634  1.00  0.00           H  
ATOM   2316 HE21 GLN A 150      18.482 102.074 121.871  1.00  0.00           H  
ATOM   2317 HE22 GLN A 150      18.525 103.672 122.681  1.00  0.00           H  
ATOM   2318  N   SER A 151      20.031 109.432 119.950  1.00  0.00           N  
ATOM   2319  CA  SER A 151      19.871 110.413 118.814  1.00  0.00           C  
ATOM   2320  C   SER A 151      21.093 110.512 117.914  1.00  0.00           C  
ATOM   2321  O   SER A 151      20.999 110.717 116.727  1.00  0.00           O  
ATOM   2322  CB  SER A 151      19.449 111.779 119.269  1.00  0.00           C  
ATOM   2323  OG  SER A 151      20.154 112.152 120.437  1.00  0.00           O  
ATOM   2324  H   SER A 151      20.115 109.764 120.900  1.00  0.00           H  
ATOM   2325  HA  SER A 151      19.089 110.059 118.143  1.00  0.00           H  
ATOM   2326  HB2 SER A 151      19.701 112.496 118.486  1.00  0.00           H  
ATOM   2327  HB3 SER A 151      18.393 111.718 119.529  1.00  0.00           H  
ATOM   2328  HG  SER A 151      19.719 111.653 121.132  1.00  0.00           H  
ATOM   2329  N   GLU A 152      22.300 110.427 118.491  1.00  0.00           N  
ATOM   2330  CA  GLU A 152      23.537 110.464 117.742  1.00  0.00           C  
ATOM   2331  C   GLU A 152      23.729 109.223 116.818  1.00  0.00           C  
ATOM   2332  O   GLU A 152      23.960 109.398 115.616  1.00  0.00           O  
ATOM   2333  CB  GLU A 152      24.704 110.604 118.644  1.00  0.00           C  
ATOM   2334  CG  GLU A 152      24.678 111.781 119.651  1.00  0.00           C  
ATOM   2335  CD  GLU A 152      24.272 113.149 119.016  1.00  0.00           C  
ATOM   2336  OE1 GLU A 152      23.148 113.293 118.516  1.00  0.00           O  
ATOM   2337  OE2 GLU A 152      24.958 114.179 119.201  1.00  0.00           O1-
ATOM   2338  H   GLU A 152      22.218 110.308 119.491  1.00  0.00           H  
ATOM   2339  HA  GLU A 152      23.630 111.347 117.109  1.00  0.00           H  
ATOM   2340  HB2 GLU A 152      24.759 109.636 119.143  1.00  0.00           H  
ATOM   2341  HB3 GLU A 152      25.597 110.602 118.019  1.00  0.00           H  
ATOM   2342  HG2 GLU A 152      24.065 111.618 120.537  1.00  0.00           H  
ATOM   2343  HG3 GLU A 152      25.739 111.894 119.875  1.00  0.00           H  
ATOM   2344  N   HIE A 153      23.445 107.973 117.268  1.00  0.00           N  
ATOM   2345  CA  HIE A 153      23.206 106.839 116.370  1.00  0.00           C  
ATOM   2346  C   HIE A 153      22.108 106.996 115.346  1.00  0.00           C  
ATOM   2347  O   HIE A 153      22.248 106.490 114.247  1.00  0.00           O  
ATOM   2348  CB  HIE A 153      22.885 105.691 117.248  1.00  0.00           C  
ATOM   2349  CG  HIE A 153      23.766 105.475 118.431  1.00  0.00           C  
ATOM   2350  CD2 HIE A 153      24.980 104.870 118.469  1.00  0.00           C  
ATOM   2351  ND1 HIE A 153      23.494 105.944 119.730  1.00  0.00           N  
ATOM   2352  CE1 HIE A 153      24.625 105.670 120.473  1.00  0.00           C  
ATOM   2353  NE2 HIE A 153      25.551 105.035 119.700  1.00  0.00           N  
ATOM   2354  H   HIE A 153      23.035 107.938 118.190  1.00  0.00           H  
ATOM   2355  HA  HIE A 153      24.161 106.622 115.889  1.00  0.00           H  
ATOM   2356  HB2 HIE A 153      21.915 105.772 117.736  1.00  0.00           H  
ATOM   2357  HB3 HIE A 153      22.994 104.829 116.589  1.00  0.00           H  
ATOM   2358  HD2 HIE A 153      25.528 104.600 117.578  1.00  0.00           H  
ATOM   2359  HE1 HIE A 153      24.786 106.070 121.463  1.00  0.00           H  
ATOM   2360  HE2 HIE A 153      26.534 104.889 119.881  1.00  0.00           H  
ATOM   2361  N   ARG A 154      20.932 107.629 115.704  1.00  0.00           N  
ATOM   2362  CA  ARG A 154      19.821 107.730 114.770  1.00  0.00           C  
ATOM   2363  C   ARG A 154      20.185 108.659 113.600  1.00  0.00           C  
ATOM   2364  O   ARG A 154      19.925 108.314 112.474  1.00  0.00           O  
ATOM   2365  CB  ARG A 154      18.502 108.185 115.457  1.00  0.00           C  
ATOM   2366  CG  ARG A 154      18.100 107.348 116.592  1.00  0.00           C  
ATOM   2367  CD  ARG A 154      16.868 107.931 117.362  1.00  0.00           C  
ATOM   2368  NE  ARG A 154      16.647 107.314 118.648  1.00  0.00           N  
ATOM   2369  CZ  ARG A 154      16.230 106.050 118.831  1.00  0.00           C  
ATOM   2370  NH1 ARG A 154      16.197 105.595 120.023  1.00  0.00           N1+
ATOM   2371  NH2 ARG A 154      15.819 105.331 117.846  1.00  0.00           N  
ATOM   2372  H   ARG A 154      20.740 107.772 116.685  1.00  0.00           H  
ATOM   2373  HA  ARG A 154      19.668 106.770 114.275  1.00  0.00           H  
ATOM   2374  HB2 ARG A 154      18.667 109.166 115.901  1.00  0.00           H  
ATOM   2375  HB3 ARG A 154      17.672 108.193 114.751  1.00  0.00           H  
ATOM   2376  HG2 ARG A 154      17.817 106.372 116.200  1.00  0.00           H  
ATOM   2377  HG3 ARG A 154      18.948 107.133 117.243  1.00  0.00           H  
ATOM   2378  HD2 ARG A 154      17.050 108.996 117.504  1.00  0.00           H  
ATOM   2379  HD3 ARG A 154      16.048 107.682 116.689  1.00  0.00           H  
ATOM   2380  HE  ARG A 154      16.896 107.790 119.504  1.00  0.00           H  
ATOM   2381 HH11 ARG A 154      16.491 106.015 120.893  1.00  0.00           H  
ATOM   2382 HH12 ARG A 154      15.642 104.751 120.041  1.00  0.00           H  
ATOM   2383 HH21 ARG A 154      15.655 105.718 116.927  1.00  0.00           H  
ATOM   2384 HH22 ARG A 154      15.328 104.468 118.029  1.00  0.00           H  
ATOM   2385  N   LEU A 155      20.826 109.793 113.897  1.00  0.00           N  
ATOM   2386  CA  LEU A 155      21.429 110.714 112.941  1.00  0.00           C  
ATOM   2387  C   LEU A 155      22.509 110.068 112.104  1.00  0.00           C  
ATOM   2388  O   LEU A 155      22.507 110.207 110.871  1.00  0.00           O  
ATOM   2389  CB  LEU A 155      21.850 112.007 113.636  1.00  0.00           C  
ATOM   2390  CG  LEU A 155      22.254 113.143 112.655  1.00  0.00           C  
ATOM   2391  CD1 LEU A 155      22.062 114.611 113.090  1.00  0.00           C  
ATOM   2392  CD2 LEU A 155      23.763 113.013 112.363  1.00  0.00           C  
ATOM   2393  H   LEU A 155      21.115 109.788 114.864  1.00  0.00           H  
ATOM   2394  HA  LEU A 155      20.632 111.000 112.256  1.00  0.00           H  
ATOM   2395  HB2 LEU A 155      21.031 112.306 114.291  1.00  0.00           H  
ATOM   2396  HB3 LEU A 155      22.710 111.813 114.276  1.00  0.00           H  
ATOM   2397  HG  LEU A 155      21.752 113.007 111.697  1.00  0.00           H  
ATOM   2398 HD11 LEU A 155      20.983 114.760 113.146  1.00  0.00           H  
ATOM   2399 HD12 LEU A 155      22.573 114.764 114.040  1.00  0.00           H  
ATOM   2400 HD13 LEU A 155      22.505 115.267 112.340  1.00  0.00           H  
ATOM   2401 HD21 LEU A 155      24.128 113.804 111.708  1.00  0.00           H  
ATOM   2402 HD22 LEU A 155      24.314 113.137 113.296  1.00  0.00           H  
ATOM   2403 HD23 LEU A 155      23.987 112.074 111.857  1.00  0.00           H  
ATOM   2404  N   ALA A 156      23.430 109.387 112.735  1.00  0.00           N  
ATOM   2405  CA  ALA A 156      24.604 108.886 112.048  1.00  0.00           C  
ATOM   2406  C   ALA A 156      24.245 107.662 111.141  1.00  0.00           C  
ATOM   2407  O   ALA A 156      24.669 107.594 109.987  1.00  0.00           O  
ATOM   2408  CB  ALA A 156      25.723 108.564 113.028  1.00  0.00           C  
ATOM   2409  H   ALA A 156      23.328 109.356 113.740  1.00  0.00           H  
ATOM   2410  HA  ALA A 156      24.904 109.664 111.345  1.00  0.00           H  
ATOM   2411  HB1 ALA A 156      25.371 107.822 113.744  1.00  0.00           H  
ATOM   2412  HB2 ALA A 156      26.689 108.323 112.586  1.00  0.00           H  
ATOM   2413  HB3 ALA A 156      25.782 109.465 113.638  1.00  0.00           H  
ATOM   2414  N   LEU A 157      23.433 106.755 111.688  1.00  0.00           N  
ATOM   2415  CA  LEU A 157      22.960 105.545 110.952  1.00  0.00           C  
ATOM   2416  C   LEU A 157      21.988 105.915 109.838  1.00  0.00           C  
ATOM   2417  O   LEU A 157      21.944 105.297 108.729  1.00  0.00           O  
ATOM   2418  CB  LEU A 157      22.423 104.446 111.937  1.00  0.00           C  
ATOM   2419  CG  LEU A 157      22.343 103.027 111.247  1.00  0.00           C  
ATOM   2420  CD1 LEU A 157      23.442 102.479 110.257  1.00  0.00           C  
ATOM   2421  CD2 LEU A 157      22.111 101.943 112.287  1.00  0.00           C  
ATOM   2422  H   LEU A 157      23.099 106.812 112.640  1.00  0.00           H  
ATOM   2423  HA  LEU A 157      23.825 105.238 110.363  1.00  0.00           H  
ATOM   2424  HB2 LEU A 157      23.206 104.268 112.674  1.00  0.00           H  
ATOM   2425  HB3 LEU A 157      21.525 104.771 112.460  1.00  0.00           H  
ATOM   2426  HG  LEU A 157      21.403 103.064 110.694  1.00  0.00           H  
ATOM   2427 HD11 LEU A 157      24.403 102.569 110.763  1.00  0.00           H  
ATOM   2428 HD12 LEU A 157      23.189 101.451 109.997  1.00  0.00           H  
ATOM   2429 HD13 LEU A 157      23.402 102.924 109.262  1.00  0.00           H  
ATOM   2430 HD21 LEU A 157      21.952 100.956 111.851  1.00  0.00           H  
ATOM   2431 HD22 LEU A 157      22.916 101.835 113.013  1.00  0.00           H  
ATOM   2432 HD23 LEU A 157      21.163 102.127 112.792  1.00  0.00           H  
ATOM   2433  N   LYS A 158      21.193 106.987 109.955  1.00  0.00           N  
ATOM   2434  CA  LYS A 158      20.528 107.631 108.783  1.00  0.00           C  
ATOM   2435  C   LYS A 158      21.594 108.169 107.776  1.00  0.00           C  
ATOM   2436  O   LYS A 158      21.452 108.031 106.559  1.00  0.00           O  
ATOM   2437  CB  LYS A 158      19.525 108.669 109.271  1.00  0.00           C  
ATOM   2438  CG  LYS A 158      18.649 109.159 108.139  1.00  0.00           C  
ATOM   2439  CD  LYS A 158      17.341 109.760 108.645  1.00  0.00           C  
ATOM   2440  CE  LYS A 158      16.563 110.405 107.539  1.00  0.00           C  
ATOM   2441  NZ  LYS A 158      15.270 110.841 108.063  1.00  0.00           N1+
ATOM   2442  H   LYS A 158      21.116 107.441 110.854  1.00  0.00           H  
ATOM   2443  HA  LYS A 158      19.990 106.906 108.173  1.00  0.00           H  
ATOM   2444  HB2 LYS A 158      18.931 108.112 109.995  1.00  0.00           H  
ATOM   2445  HB3 LYS A 158      19.922 109.535 109.801  1.00  0.00           H  
ATOM   2446  HG2 LYS A 158      19.196 109.937 107.608  1.00  0.00           H  
ATOM   2447  HG3 LYS A 158      18.280 108.306 107.568  1.00  0.00           H  
ATOM   2448  HD2 LYS A 158      16.756 108.955 109.090  1.00  0.00           H  
ATOM   2449  HD3 LYS A 158      17.527 110.490 109.433  1.00  0.00           H  
ATOM   2450  HE2 LYS A 158      17.109 111.223 107.069  1.00  0.00           H  
ATOM   2451  HE3 LYS A 158      16.348 109.667 106.765  1.00  0.00           H  
ATOM   2452  HZ1 LYS A 158      15.484 111.585 108.712  1.00  0.00           H  
ATOM   2453  HZ2 LYS A 158      14.670 111.227 107.349  1.00  0.00           H  
ATOM   2454  HZ3 LYS A 158      14.805 110.107 108.578  1.00  0.00           H  
ATOM   2455  N   ASN A 159      22.743 108.698 108.255  1.00  0.00           N  
ATOM   2456  CA  ASN A 159      23.742 109.235 107.316  1.00  0.00           C  
ATOM   2457  C   ASN A 159      24.450 108.086 106.528  1.00  0.00           C  
ATOM   2458  O   ASN A 159      24.615 108.142 105.312  1.00  0.00           O  
ATOM   2459  CB  ASN A 159      24.739 110.185 107.957  1.00  0.00           C  
ATOM   2460  CG  ASN A 159      24.133 111.421 108.503  1.00  0.00           C  
ATOM   2461  ND2 ASN A 159      24.877 112.238 109.162  1.00  0.00           N  
ATOM   2462  OD1 ASN A 159      23.032 111.834 108.168  1.00  0.00           O  
ATOM   2463  H   ASN A 159      22.804 108.775 109.261  1.00  0.00           H  
ATOM   2464  HA  ASN A 159      23.237 109.816 106.544  1.00  0.00           H  
ATOM   2465  HB2 ASN A 159      25.225 109.621 108.754  1.00  0.00           H  
ATOM   2466  HB3 ASN A 159      25.514 110.536 107.276  1.00  0.00           H  
ATOM   2467 HD21 ASN A 159      24.478 113.148 109.341  1.00  0.00           H  
ATOM   2468 HD22 ASN A 159      25.805 111.941 109.431  1.00  0.00           H  
ATOM   2469  N   ILE A 160      24.672 106.944 107.117  1.00  0.00           N  
ATOM   2470  CA  ILE A 160      25.242 105.807 106.434  1.00  0.00           C  
ATOM   2471  C   ILE A 160      24.182 105.225 105.458  1.00  0.00           C  
ATOM   2472  O   ILE A 160      24.531 104.788 104.354  1.00  0.00           O  
ATOM   2473  CB  ILE A 160      25.611 104.777 107.516  1.00  0.00           C  
ATOM   2474  CG1 ILE A 160      26.988 105.235 108.066  1.00  0.00           C  
ATOM   2475  CG2 ILE A 160      25.473 103.331 106.968  1.00  0.00           C  
ATOM   2476  CD1 ILE A 160      27.342 104.590 109.437  1.00  0.00           C  
ATOM   2477  H   ILE A 160      24.489 106.818 108.101  1.00  0.00           H  
ATOM   2478  HA  ILE A 160      26.056 106.158 105.799  1.00  0.00           H  
ATOM   2479  HB  ILE A 160      24.884 104.837 108.326  1.00  0.00           H  
ATOM   2480 HG12 ILE A 160      27.737 105.088 107.288  1.00  0.00           H  
ATOM   2481 HG13 ILE A 160      26.978 106.314 108.225  1.00  0.00           H  
ATOM   2482 HG21 ILE A 160      24.454 103.138 106.631  1.00  0.00           H  
ATOM   2483 HG22 ILE A 160      26.119 103.182 106.103  1.00  0.00           H  
ATOM   2484 HG23 ILE A 160      25.658 102.580 107.734  1.00  0.00           H  
ATOM   2485 HD11 ILE A 160      26.651 104.760 110.262  1.00  0.00           H  
ATOM   2486 HD12 ILE A 160      27.585 103.542 109.263  1.00  0.00           H  
ATOM   2487 HD13 ILE A 160      28.271 105.079 109.732  1.00  0.00           H  
ATOM   2488  N   ALA A 161      22.926 105.209 105.857  1.00  0.00           N  
ATOM   2489  CA  ALA A 161      21.791 104.733 104.886  1.00  0.00           C  
ATOM   2490  C   ALA A 161      21.713 105.604 103.640  1.00  0.00           C  
ATOM   2491  O   ALA A 161      21.324 105.125 102.601  1.00  0.00           O  
ATOM   2492  CB  ALA A 161      20.361 104.673 105.660  1.00  0.00           C  
ATOM   2493  H   ALA A 161      22.745 105.620 106.761  1.00  0.00           H  
ATOM   2494  HA  ALA A 161      22.021 103.707 104.599  1.00  0.00           H  
ATOM   2495  HB1 ALA A 161      20.183 105.710 105.945  1.00  0.00           H  
ATOM   2496  HB2 ALA A 161      19.551 104.354 105.004  1.00  0.00           H  
ATOM   2497  HB3 ALA A 161      20.380 103.992 106.511  1.00  0.00           H  
ATOM   2498  N   SER A 162      22.043 106.890 103.826  1.00  0.00           N  
ATOM   2499  CA  SER A 162      22.009 107.836 102.646  1.00  0.00           C  
ATOM   2500  C   SER A 162      23.040 107.581 101.543  1.00  0.00           C  
ATOM   2501  O   SER A 162      22.980 108.308 100.530  1.00  0.00           O  
ATOM   2502  CB  SER A 162      22.276 109.263 103.173  1.00  0.00           C  
ATOM   2503  OG  SER A 162      23.656 109.563 103.238  1.00  0.00           O  
ATOM   2504  H   SER A 162      22.202 107.258 104.753  1.00  0.00           H  
ATOM   2505  HA  SER A 162      21.027 107.848 102.171  1.00  0.00           H  
ATOM   2506  HB2 SER A 162      21.766 110.023 102.581  1.00  0.00           H  
ATOM   2507  HB3 SER A 162      21.875 109.203 104.186  1.00  0.00           H  
ATOM   2508  HG  SER A 162      24.120 109.129 103.957  1.00  0.00           H  
ATOM   2509  N   MET A 163      23.918 106.605 101.733  1.00  0.00           N  
ATOM   2510  CA  MET A 163      24.816 106.058 100.789  1.00  0.00           C  
ATOM   2511  C   MET A 163      24.238 104.917  99.965  1.00  0.00           C  
ATOM   2512  O   MET A 163      24.769 104.645  98.873  1.00  0.00           O  
ATOM   2513  CB  MET A 163      26.006 105.350 101.470  1.00  0.00           C  
ATOM   2514  CG  MET A 163      26.723 106.333 102.353  1.00  0.00           C  
ATOM   2515  SD  MET A 163      27.767 107.571 101.622  1.00  0.00           S  
ATOM   2516  CE  MET A 163      26.906 109.140 102.100  1.00  0.00           C  
ATOM   2517  H   MET A 163      23.850 106.031 102.561  1.00  0.00           H  
ATOM   2518  HA  MET A 163      25.093 106.875 100.123  1.00  0.00           H  
ATOM   2519  HB2 MET A 163      25.746 104.446 102.021  1.00  0.00           H  
ATOM   2520  HB3 MET A 163      26.735 104.950 100.766  1.00  0.00           H  
ATOM   2521  HG2 MET A 163      26.081 106.837 103.074  1.00  0.00           H  
ATOM   2522  HG3 MET A 163      27.405 105.767 102.986  1.00  0.00           H  
ATOM   2523  HE1 MET A 163      27.453 109.991 101.693  1.00  0.00           H  
ATOM   2524  HE2 MET A 163      25.941 109.116 101.594  1.00  0.00           H  
ATOM   2525  HE3 MET A 163      26.738 109.212 103.174  1.00  0.00           H  
ATOM   2526  N   VAL A 164      23.185 104.211 100.496  1.00  0.00           N  
ATOM   2527  CA  VAL A 164      22.672 102.979  99.871  1.00  0.00           C  
ATOM   2528  C   VAL A 164      21.619 103.262  98.795  1.00  0.00           C  
ATOM   2529  O   VAL A 164      20.592 103.914  99.033  1.00  0.00           O  
ATOM   2530  CB  VAL A 164      22.279 101.963 100.945  1.00  0.00           C  
ATOM   2531  CG1 VAL A 164      21.736 100.673 100.277  1.00  0.00           C  
ATOM   2532  CG2 VAL A 164      23.302 101.663 102.088  1.00  0.00           C  
ATOM   2533  H   VAL A 164      22.786 104.526 101.367  1.00  0.00           H  
ATOM   2534  HA  VAL A 164      23.568 102.540  99.431  1.00  0.00           H  
ATOM   2535  HB  VAL A 164      21.429 102.419 101.453  1.00  0.00           H  
ATOM   2536 HG11 VAL A 164      22.487 100.306  99.576  1.00  0.00           H  
ATOM   2537 HG12 VAL A 164      21.731  99.961 101.101  1.00  0.00           H  
ATOM   2538 HG13 VAL A 164      20.766 100.764  99.789  1.00  0.00           H  
ATOM   2539 HG21 VAL A 164      23.776 102.579 102.442  1.00  0.00           H  
ATOM   2540 HG22 VAL A 164      22.781 101.102 102.863  1.00  0.00           H  
ATOM   2541 HG23 VAL A 164      24.094 101.038 101.675  1.00  0.00           H  
ATOM   2542  N   ARG A 165      21.783 102.509  97.665  1.00  0.00           N  
ATOM   2543  CA  ARG A 165      20.758 102.376  96.580  1.00  0.00           C  
ATOM   2544  C   ARG A 165      19.364 101.898  97.069  1.00  0.00           C  
ATOM   2545  O   ARG A 165      19.217 100.967  97.859  1.00  0.00           O  
ATOM   2546  CB  ARG A 165      21.308 101.450  95.510  1.00  0.00           C  
ATOM   2547  CG  ARG A 165      20.370 101.307  94.272  1.00  0.00           C  
ATOM   2548  CD  ARG A 165      20.915 100.442  93.179  1.00  0.00           C  
ATOM   2549  NE  ARG A 165      19.950 100.263  92.109  1.00  0.00           N  
ATOM   2550  CZ  ARG A 165      19.045  99.290  91.905  1.00  0.00           C  
ATOM   2551  NH1 ARG A 165      18.303  99.361  90.831  1.00  0.00           N1+
ATOM   2552  NH2 ARG A 165      18.921  98.291  92.799  1.00  0.00           N  
ATOM   2553  H   ARG A 165      22.708 102.184  97.420  1.00  0.00           H  
ATOM   2554  HA  ARG A 165      20.691 103.341  96.078  1.00  0.00           H  
ATOM   2555  HB2 ARG A 165      22.285 101.826  95.206  1.00  0.00           H  
ATOM   2556  HB3 ARG A 165      21.438 100.494  96.019  1.00  0.00           H  
ATOM   2557  HG2 ARG A 165      19.420 100.895  94.614  1.00  0.00           H  
ATOM   2558  HG3 ARG A 165      20.204 102.309  93.875  1.00  0.00           H  
ATOM   2559  HD2 ARG A 165      21.818 100.955  92.849  1.00  0.00           H  
ATOM   2560  HD3 ARG A 165      21.143  99.470  93.616  1.00  0.00           H  
ATOM   2561  HE  ARG A 165      19.971 100.997  91.415  1.00  0.00           H  
ATOM   2562 HH11 ARG A 165      18.329 100.210  90.285  1.00  0.00           H  
ATOM   2563 HH12 ARG A 165      17.616  98.668  90.572  1.00  0.00           H  
ATOM   2564 HH21 ARG A 165      19.682  98.053  93.419  1.00  0.00           H  
ATOM   2565 HH22 ARG A 165      18.064  97.763  92.719  1.00  0.00           H  
ATOM   2566  N   PRO A 166      18.234 102.555  96.562  1.00  0.00           N  
ATOM   2567  CA  PRO A 166      16.924 101.929  96.688  1.00  0.00           C  
ATOM   2568  C   PRO A 166      16.878 100.612  95.940  1.00  0.00           C  
ATOM   2569  O   PRO A 166      16.910 100.544  94.729  1.00  0.00           O  
ATOM   2570  CB  PRO A 166      15.968 103.010  96.244  1.00  0.00           C  
ATOM   2571  CG  PRO A 166      16.789 103.746  95.173  1.00  0.00           C  
ATOM   2572  CD  PRO A 166      18.241 103.731  95.743  1.00  0.00           C  
ATOM   2573  HA  PRO A 166      16.671 101.655  97.712  1.00  0.00           H  
ATOM   2574  HB2 PRO A 166      15.048 102.609  95.818  1.00  0.00           H  
ATOM   2575  HB3 PRO A 166      15.752 103.698  97.061  1.00  0.00           H  
ATOM   2576  HG2 PRO A 166      16.812 103.199  94.231  1.00  0.00           H  
ATOM   2577  HG3 PRO A 166      16.426 104.773  95.176  1.00  0.00           H  
ATOM   2578  HD2 PRO A 166      18.889 103.676  94.869  1.00  0.00           H  
ATOM   2579  HD3 PRO A 166      18.470 104.640  96.297  1.00  0.00           H  
ATOM   2580  N   GLY A 167      16.642  99.516  96.713  1.00  0.00           N  
ATOM   2581  CA  GLY A 167      16.790  98.181  96.206  1.00  0.00           C  
ATOM   2582  C   GLY A 167      18.221  97.521  96.551  1.00  0.00           C  
ATOM   2583  O   GLY A 167      18.553  96.368  96.226  1.00  0.00           O  
ATOM   2584  H   GLY A 167      16.542  99.664  97.707  1.00  0.00           H  
ATOM   2585  HA2 GLY A 167      15.945  97.649  96.641  1.00  0.00           H  
ATOM   2586  HA3 GLY A 167      16.717  98.153  95.118  1.00  0.00           H  
ATOM   2587  N   GLY A 168      19.140  98.201  97.241  1.00  0.00           N  
ATOM   2588  CA  GLY A 168      20.547  97.794  97.610  1.00  0.00           C  
ATOM   2589  C   GLY A 168      20.630  97.262  99.068  1.00  0.00           C  
ATOM   2590  O   GLY A 168      19.626  96.962  99.768  1.00  0.00           O  
ATOM   2591  H   GLY A 168      18.836  99.160  97.333  1.00  0.00           H  
ATOM   2592  HA2 GLY A 168      20.830  96.999  96.919  1.00  0.00           H  
ATOM   2593  HA3 GLY A 168      21.314  98.566  97.546  1.00  0.00           H  
ATOM   2594  N   LEU A 169      21.876  97.028  99.514  1.00  0.00           N  
ATOM   2595  CA  LEU A 169      22.158  96.368 100.835  1.00  0.00           C  
ATOM   2596  C   LEU A 169      22.946  97.212 101.814  1.00  0.00           C  
ATOM   2597  O   LEU A 169      23.889  97.921 101.458  1.00  0.00           O  
ATOM   2598  CB  LEU A 169      22.833  95.034 100.632  1.00  0.00           C  
ATOM   2599  CG  LEU A 169      22.113  94.043  99.717  1.00  0.00           C  
ATOM   2600  CD1 LEU A 169      23.175  93.028  99.408  1.00  0.00           C  
ATOM   2601  CD2 LEU A 169      20.793  93.450 100.229  1.00  0.00           C  
ATOM   2602  H   LEU A 169      22.675  97.374  99.001  1.00  0.00           H  
ATOM   2603  HA  LEU A 169      21.229  96.065 101.318  1.00  0.00           H  
ATOM   2604  HB2 LEU A 169      23.838  95.246 100.266  1.00  0.00           H  
ATOM   2605  HB3 LEU A 169      22.914  94.522 101.592  1.00  0.00           H  
ATOM   2606  HG  LEU A 169      21.763  94.510  98.796  1.00  0.00           H  
ATOM   2607 HD11 LEU A 169      23.249  92.355 100.263  1.00  0.00           H  
ATOM   2608 HD12 LEU A 169      22.755  92.489  98.559  1.00  0.00           H  
ATOM   2609 HD13 LEU A 169      24.094  93.525  99.096  1.00  0.00           H  
ATOM   2610 HD21 LEU A 169      20.360  92.679  99.592  1.00  0.00           H  
ATOM   2611 HD22 LEU A 169      21.014  93.078 101.229  1.00  0.00           H  
ATOM   2612 HD23 LEU A 169      20.110  94.292 100.346  1.00  0.00           H  
ATOM   2613  N   LEU A 170      22.664  97.064 103.118  1.00  0.00           N  
ATOM   2614  CA  LEU A 170      23.686  97.423 104.171  1.00  0.00           C  
ATOM   2615  C   LEU A 170      24.024  96.127 104.925  1.00  0.00           C  
ATOM   2616  O   LEU A 170      23.122  95.342 105.209  1.00  0.00           O  
ATOM   2617  CB  LEU A 170      23.121  98.533 104.916  1.00  0.00           C  
ATOM   2618  CG  LEU A 170      23.841  99.017 106.170  1.00  0.00           C  
ATOM   2619  CD1 LEU A 170      25.230  99.612 105.854  1.00  0.00           C  
ATOM   2620  CD2 LEU A 170      22.952 100.022 106.940  1.00  0.00           C  
ATOM   2621  H   LEU A 170      21.847  96.560 103.432  1.00  0.00           H  
ATOM   2622  HA  LEU A 170      24.648  97.670 103.718  1.00  0.00           H  
ATOM   2623  HB2 LEU A 170      22.940  99.342 104.210  1.00  0.00           H  
ATOM   2624  HB3 LEU A 170      22.172  98.234 105.364  1.00  0.00           H  
ATOM   2625  HG  LEU A 170      23.994  98.144 106.803  1.00  0.00           H  
ATOM   2626 HD11 LEU A 170      25.190 100.569 105.334  1.00  0.00           H  
ATOM   2627 HD12 LEU A 170      25.856  99.785 106.730  1.00  0.00           H  
ATOM   2628 HD13 LEU A 170      25.849  98.961 105.237  1.00  0.00           H  
ATOM   2629 HD21 LEU A 170      21.996  99.563 107.191  1.00  0.00           H  
ATOM   2630 HD22 LEU A 170      23.456 100.236 107.882  1.00  0.00           H  
ATOM   2631 HD23 LEU A 170      22.627 100.904 106.389  1.00  0.00           H  
ATOM   2632  N   VAL A 171      25.289  95.985 105.290  1.00  0.00           N  
ATOM   2633  CA  VAL A 171      25.700  95.003 106.370  1.00  0.00           C  
ATOM   2634  C   VAL A 171      26.586  95.637 107.358  1.00  0.00           C  
ATOM   2635  O   VAL A 171      27.603  96.184 107.053  1.00  0.00           O  
ATOM   2636  CB  VAL A 171      26.381  93.729 105.778  1.00  0.00           C  
ATOM   2637  CG1 VAL A 171      26.728  92.843 106.920  1.00  0.00           C  
ATOM   2638  CG2 VAL A 171      25.417  92.984 104.814  1.00  0.00           C  
ATOM   2639  H   VAL A 171      25.991  96.555 104.839  1.00  0.00           H  
ATOM   2640  HA  VAL A 171      24.784  94.689 106.872  1.00  0.00           H  
ATOM   2641  HB  VAL A 171      27.313  94.010 105.285  1.00  0.00           H  
ATOM   2642 HG11 VAL A 171      25.864  92.603 107.541  1.00  0.00           H  
ATOM   2643 HG12 VAL A 171      27.028  91.871 106.526  1.00  0.00           H  
ATOM   2644 HG13 VAL A 171      27.590  93.163 107.506  1.00  0.00           H  
ATOM   2645 HG21 VAL A 171      25.263  93.703 104.008  1.00  0.00           H  
ATOM   2646 HG22 VAL A 171      25.813  92.099 104.314  1.00  0.00           H  
ATOM   2647 HG23 VAL A 171      24.475  92.741 105.303  1.00  0.00           H  
ATOM   2648  N   ILE A 172      26.083  95.670 108.626  1.00  0.00           N  
ATOM   2649  CA  ILE A 172      26.559  96.544 109.757  1.00  0.00           C  
ATOM   2650  C   ILE A 172      26.558  95.732 111.062  1.00  0.00           C  
ATOM   2651  O   ILE A 172      25.619  95.037 111.396  1.00  0.00           O  
ATOM   2652  CB  ILE A 172      25.846  97.844 109.788  1.00  0.00           C  
ATOM   2653  CG1 ILE A 172      26.659  98.878 110.702  1.00  0.00           C  
ATOM   2654  CG2 ILE A 172      24.384  97.792 110.172  1.00  0.00           C  
ATOM   2655  CD1 ILE A 172      26.188 100.323 110.590  1.00  0.00           C  
ATOM   2656  H   ILE A 172      25.256  95.115 108.791  1.00  0.00           H  
ATOM   2657  HA  ILE A 172      27.597  96.759 109.505  1.00  0.00           H  
ATOM   2658  HB  ILE A 172      25.889  98.227 108.768  1.00  0.00           H  
ATOM   2659 HG12 ILE A 172      26.593  98.612 111.756  1.00  0.00           H  
ATOM   2660 HG13 ILE A 172      27.702  98.760 110.405  1.00  0.00           H  
ATOM   2661 HG21 ILE A 172      24.243  97.338 111.152  1.00  0.00           H  
ATOM   2662 HG22 ILE A 172      24.044  98.828 110.175  1.00  0.00           H  
ATOM   2663 HG23 ILE A 172      23.986  97.250 109.315  1.00  0.00           H  
ATOM   2664 HD11 ILE A 172      25.529 100.635 111.400  1.00  0.00           H  
ATOM   2665 HD12 ILE A 172      27.074 100.919 110.810  1.00  0.00           H  
ATOM   2666 HD13 ILE A 172      25.803 100.711 109.648  1.00  0.00           H  
ATOM   2667  N   ASP A 173      27.633  95.861 111.859  1.00  0.00           N  
ATOM   2668  CA  ASP A 173      27.856  95.033 113.055  1.00  0.00           C  
ATOM   2669  C   ASP A 173      28.329  95.764 114.292  1.00  0.00           C  
ATOM   2670  O   ASP A 173      28.706  96.982 114.376  1.00  0.00           O  
ATOM   2671  CB  ASP A 173      28.789  93.895 112.647  1.00  0.00           C  
ATOM   2672  CG  ASP A 173      30.255  94.184 112.626  1.00  0.00           C  
ATOM   2673  OD1 ASP A 173      31.051  93.240 112.378  1.00  0.00           O  
ATOM   2674  OD2 ASP A 173      30.712  95.352 112.897  1.00  0.00           O1-
ATOM   2675  H   ASP A 173      28.471  96.327 111.543  1.00  0.00           H  
ATOM   2676  HA  ASP A 173      26.885  94.587 113.271  1.00  0.00           H  
ATOM   2677  HB2 ASP A 173      28.652  93.065 113.341  1.00  0.00           H  
ATOM   2678  HB3 ASP A 173      28.523  93.435 111.696  1.00  0.00           H  
ATOM   2679  N   HIE A 174      28.237  94.930 115.334  1.00  0.00           N  
ATOM   2680  CA  HIE A 174      28.623  95.097 116.700  1.00  0.00           C  
ATOM   2681  C   HIE A 174      28.799  93.795 117.376  1.00  0.00           C  
ATOM   2682  O   HIE A 174      28.503  92.748 116.803  1.00  0.00           O  
ATOM   2683  CB  HIE A 174      27.502  95.879 117.433  1.00  0.00           C  
ATOM   2684  CG  HIE A 174      26.088  95.276 117.478  1.00  0.00           C  
ATOM   2685  CD2 HIE A 174      25.340  94.948 116.372  1.00  0.00           C  
ATOM   2686  ND1 HIE A 174      25.237  95.386 118.567  1.00  0.00           N  
ATOM   2687  CE1 HIE A 174      23.987  95.121 118.089  1.00  0.00           C  
ATOM   2688  NE2 HIE A 174      24.056  94.821 116.783  1.00  0.00           N  
ATOM   2689  H   HIE A 174      27.708  94.088 115.151  1.00  0.00           H  
ATOM   2690  HA  HIE A 174      29.509  95.727 116.786  1.00  0.00           H  
ATOM   2691  HB2 HIE A 174      27.844  96.039 118.455  1.00  0.00           H  
ATOM   2692  HB3 HIE A 174      27.357  96.876 117.015  1.00  0.00           H  
ATOM   2693  HD2 HIE A 174      25.641  95.028 115.338  1.00  0.00           H  
ATOM   2694  HE1 HIE A 174      23.114  95.264 118.708  1.00  0.00           H  
ATOM   2695  HE2 HIE A 174      23.277  94.843 116.139  1.00  0.00           H  
ATOM   2696  N   ARG A 175      29.409  93.758 118.543  1.00  0.00           N  
ATOM   2697  CA  ARG A 175      29.647  92.485 119.313  1.00  0.00           C  
ATOM   2698  C   ARG A 175      28.307  91.978 119.975  1.00  0.00           C  
ATOM   2699  O   ARG A 175      27.336  92.712 120.088  1.00  0.00           O  
ATOM   2700  CB  ARG A 175      30.685  92.722 120.365  1.00  0.00           C  
ATOM   2701  CG  ARG A 175      32.087  92.359 119.900  1.00  0.00           C  
ATOM   2702  CD  ARG A 175      33.085  92.738 121.025  1.00  0.00           C  
ATOM   2703  NE  ARG A 175      34.486  92.457 120.562  1.00  0.00           N  
ATOM   2704  CZ  ARG A 175      35.391  91.699 121.070  1.00  0.00           C  
ATOM   2705  NH1 ARG A 175      35.162  91.019 122.172  1.00  0.00           N1+
ATOM   2706  NH2 ARG A 175      36.539  91.745 120.505  1.00  0.00           N  
ATOM   2707  H   ARG A 175      29.895  94.589 118.849  1.00  0.00           H  
ATOM   2708  HA  ARG A 175      29.959  91.679 118.649  1.00  0.00           H  
ATOM   2709  HB2 ARG A 175      30.720  93.773 120.651  1.00  0.00           H  
ATOM   2710  HB3 ARG A 175      30.472  92.102 121.236  1.00  0.00           H  
ATOM   2711  HG2 ARG A 175      32.235  91.318 119.613  1.00  0.00           H  
ATOM   2712  HG3 ARG A 175      32.392  92.999 119.072  1.00  0.00           H  
ATOM   2713  HD2 ARG A 175      33.058  93.807 121.232  1.00  0.00           H  
ATOM   2714  HD3 ARG A 175      32.914  92.148 121.925  1.00  0.00           H  
ATOM   2715  HE  ARG A 175      34.781  92.955 119.734  1.00  0.00           H  
ATOM   2716 HH11 ARG A 175      34.336  91.168 122.734  1.00  0.00           H  
ATOM   2717 HH12 ARG A 175      35.816  90.268 122.339  1.00  0.00           H  
ATOM   2718 HH21 ARG A 175      36.674  92.517 119.869  1.00  0.00           H  
ATOM   2719 HH22 ARG A 175      37.385  91.324 120.862  1.00  0.00           H  
ATOM   2720  N   ASN A 176      28.258  90.745 120.422  1.00  0.00           N  
ATOM   2721  CA  ASN A 176      27.200  90.174 121.274  1.00  0.00           C  
ATOM   2722  C   ASN A 176      27.262  90.683 122.713  1.00  0.00           C  
ATOM   2723  O   ASN A 176      27.557  89.909 123.590  1.00  0.00           O  
ATOM   2724  CB  ASN A 176      27.196  88.568 121.069  1.00  0.00           C  
ATOM   2725  CG  ASN A 176      26.229  87.868 122.001  1.00  0.00           C  
ATOM   2726  ND2 ASN A 176      26.390  86.586 122.169  1.00  0.00           N  
ATOM   2727  OD1 ASN A 176      25.245  88.405 122.464  1.00  0.00           O  
ATOM   2728  H   ASN A 176      29.099  90.194 120.328  1.00  0.00           H  
ATOM   2729  HA  ASN A 176      26.190  90.382 120.919  1.00  0.00           H  
ATOM   2730  HB2 ASN A 176      26.958  88.356 120.026  1.00  0.00           H  
ATOM   2731  HB3 ASN A 176      28.200  88.151 121.144  1.00  0.00           H  
ATOM   2732 HD21 ASN A 176      25.664  86.153 122.723  1.00  0.00           H  
ATOM   2733 HD22 ASN A 176      27.167  86.147 121.696  1.00  0.00           H  
ATOM   2734  N   TYR A 177      26.972  92.002 122.860  1.00  0.00           N  
ATOM   2735  CA  TYR A 177      26.929  92.684 124.120  1.00  0.00           C  
ATOM   2736  C   TYR A 177      25.843  92.147 125.069  1.00  0.00           C  
ATOM   2737  O   TYR A 177      25.883  92.195 126.291  1.00  0.00           O  
ATOM   2738  CB  TYR A 177      26.677  94.262 124.071  1.00  0.00           C  
ATOM   2739  CG  TYR A 177      27.883  95.007 123.417  1.00  0.00           C  
ATOM   2740  CD1 TYR A 177      29.143  95.001 124.096  1.00  0.00           C  
ATOM   2741  CD2 TYR A 177      27.719  95.550 122.133  1.00  0.00           C  
ATOM   2742  CE1 TYR A 177      30.316  95.519 123.438  1.00  0.00           C  
ATOM   2743  CE2 TYR A 177      28.857  96.098 121.485  1.00  0.00           C  
ATOM   2744  CZ  TYR A 177      30.149  96.020 122.107  1.00  0.00           C  
ATOM   2745  OH  TYR A 177      31.236  96.467 121.454  1.00  0.00           O  
ATOM   2746  H   TYR A 177      26.760  92.531 122.026  1.00  0.00           H  
ATOM   2747  HA  TYR A 177      27.922  92.573 124.556  1.00  0.00           H  
ATOM   2748  HB2 TYR A 177      25.806  94.365 123.424  1.00  0.00           H  
ATOM   2749  HB3 TYR A 177      26.542  94.703 125.059  1.00  0.00           H  
ATOM   2750  HD1 TYR A 177      29.196  94.490 125.046  1.00  0.00           H  
ATOM   2751  HD2 TYR A 177      26.838  95.414 121.524  1.00  0.00           H  
ATOM   2752  HE1 TYR A 177      31.280  95.576 123.921  1.00  0.00           H  
ATOM   2753  HE2 TYR A 177      28.758  96.440 120.465  1.00  0.00           H  
ATOM   2754  HH  TYR A 177      30.980  96.459 120.528  1.00  0.00           H  
ATOM   2755  N   ASP A 178      24.793  91.595 124.493  1.00  0.00           N  
ATOM   2756  CA  ASP A 178      23.689  90.930 125.174  1.00  0.00           C  
ATOM   2757  C   ASP A 178      24.126  89.625 125.835  1.00  0.00           C  
ATOM   2758  O   ASP A 178      23.525  89.230 126.808  1.00  0.00           O  
ATOM   2759  CB  ASP A 178      22.479  90.809 124.253  1.00  0.00           C  
ATOM   2760  CG  ASP A 178      21.537  92.016 124.268  1.00  0.00           C  
ATOM   2761  OD1 ASP A 178      20.879  92.293 123.247  1.00  0.00           O  
ATOM   2762  OD2 ASP A 178      21.428  92.708 125.341  1.00  0.00           O1-
ATOM   2763  H   ASP A 178      24.879  91.445 123.499  1.00  0.00           H  
ATOM   2764  HA  ASP A 178      23.292  91.552 125.977  1.00  0.00           H  
ATOM   2765  HB2 ASP A 178      22.784  90.471 123.262  1.00  0.00           H  
ATOM   2766  HB3 ASP A 178      21.885  89.919 124.461  1.00  0.00           H  
ATOM   2767  N   TYR A 179      25.292  89.056 125.408  1.00  0.00           N  
ATOM   2768  CA  TYR A 179      26.095  88.230 126.261  1.00  0.00           C  
ATOM   2769  C   TYR A 179      27.011  88.964 127.235  1.00  0.00           C  
ATOM   2770  O   TYR A 179      26.934  88.800 128.474  1.00  0.00           O  
ATOM   2771  CB  TYR A 179      26.948  87.231 125.439  1.00  0.00           C  
ATOM   2772  CG  TYR A 179      28.078  86.566 126.280  1.00  0.00           C  
ATOM   2773  CD1 TYR A 179      29.467  86.969 126.287  1.00  0.00           C  
ATOM   2774  CD2 TYR A 179      27.755  85.326 126.910  1.00  0.00           C  
ATOM   2775  CE1 TYR A 179      30.472  86.189 126.884  1.00  0.00           C  
ATOM   2776  CE2 TYR A 179      28.725  84.453 127.410  1.00  0.00           C  
ATOM   2777  CZ  TYR A 179      30.079  84.886 127.372  1.00  0.00           C  
ATOM   2778  OH  TYR A 179      31.131  84.115 127.793  1.00  0.00           O  
ATOM   2779  H   TYR A 179      25.741  89.312 124.541  1.00  0.00           H  
ATOM   2780  HA  TYR A 179      25.411  87.568 126.791  1.00  0.00           H  
ATOM   2781  HB2 TYR A 179      26.253  86.515 124.997  1.00  0.00           H  
ATOM   2782  HB3 TYR A 179      27.457  87.778 124.646  1.00  0.00           H  
ATOM   2783  HD1 TYR A 179      29.700  87.868 125.735  1.00  0.00           H  
ATOM   2784  HD2 TYR A 179      26.714  85.106 127.096  1.00  0.00           H  
ATOM   2785  HE1 TYR A 179      31.477  86.585 126.901  1.00  0.00           H  
ATOM   2786  HE2 TYR A 179      28.495  83.498 127.860  1.00  0.00           H  
ATOM   2787  HH  TYR A 179      30.885  83.187 127.774  1.00  0.00           H  
ATOM   2788  N   ILE A 180      27.750  89.898 126.696  1.00  0.00           N  
ATOM   2789  CA  ILE A 180      28.847  90.554 127.568  1.00  0.00           C  
ATOM   2790  C   ILE A 180      28.280  91.371 128.789  1.00  0.00           C  
ATOM   2791  O   ILE A 180      28.966  91.366 129.811  1.00  0.00           O  
ATOM   2792  CB  ILE A 180      29.776  91.435 126.633  1.00  0.00           C  
ATOM   2793  CG1 ILE A 180      30.607  90.650 125.668  1.00  0.00           C  
ATOM   2794  CG2 ILE A 180      30.618  92.387 127.508  1.00  0.00           C  
ATOM   2795  CD1 ILE A 180      31.010  91.431 124.405  1.00  0.00           C  
ATOM   2796  H   ILE A 180      27.670  90.104 125.710  1.00  0.00           H  
ATOM   2797  HA  ILE A 180      29.499  89.824 128.050  1.00  0.00           H  
ATOM   2798  HB  ILE A 180      29.092  92.034 126.031  1.00  0.00           H  
ATOM   2799 HG12 ILE A 180      31.432  90.212 126.231  1.00  0.00           H  
ATOM   2800 HG13 ILE A 180      29.964  89.891 125.225  1.00  0.00           H  
ATOM   2801 HG21 ILE A 180      31.362  92.942 126.936  1.00  0.00           H  
ATOM   2802 HG22 ILE A 180      29.994  93.082 128.072  1.00  0.00           H  
ATOM   2803 HG23 ILE A 180      31.164  91.759 128.210  1.00  0.00           H  
ATOM   2804 HD11 ILE A 180      31.591  90.712 123.827  1.00  0.00           H  
ATOM   2805 HD12 ILE A 180      30.147  91.728 123.811  1.00  0.00           H  
ATOM   2806 HD13 ILE A 180      31.722  92.189 124.729  1.00  0.00           H  
ATOM   2807  N   LEU A 181      27.096  91.991 128.703  1.00  0.00           N  
ATOM   2808  CA  LEU A 181      26.540  92.685 129.838  1.00  0.00           C  
ATOM   2809  C   LEU A 181      25.809  91.735 130.809  1.00  0.00           C  
ATOM   2810  O   LEU A 181      25.531  92.192 131.935  1.00  0.00           O  
ATOM   2811  CB  LEU A 181      25.566  93.762 129.320  1.00  0.00           C  
ATOM   2812  CG  LEU A 181      26.204  95.182 129.226  1.00  0.00           C  
ATOM   2813  CD1 LEU A 181      27.217  95.134 128.106  1.00  0.00           C  
ATOM   2814  CD2 LEU A 181      25.224  96.360 129.100  1.00  0.00           C  
ATOM   2815  H   LEU A 181      26.600  92.029 127.824  1.00  0.00           H  
ATOM   2816  HA  LEU A 181      27.312  93.078 130.499  1.00  0.00           H  
ATOM   2817  HB2 LEU A 181      25.083  93.620 128.353  1.00  0.00           H  
ATOM   2818  HB3 LEU A 181      24.775  93.768 130.069  1.00  0.00           H  
ATOM   2819  HG  LEU A 181      26.736  95.305 130.169  1.00  0.00           H  
ATOM   2820 HD11 LEU A 181      27.302  96.040 127.506  1.00  0.00           H  
ATOM   2821 HD12 LEU A 181      28.169  95.066 128.633  1.00  0.00           H  
ATOM   2822 HD13 LEU A 181      27.043  94.289 127.439  1.00  0.00           H  
ATOM   2823 HD21 LEU A 181      24.522  96.331 129.932  1.00  0.00           H  
ATOM   2824 HD22 LEU A 181      25.739  97.320 129.125  1.00  0.00           H  
ATOM   2825 HD23 LEU A 181      24.509  96.269 128.282  1.00  0.00           H  
ATOM   2826  N   SER A 182      25.545  90.466 130.472  1.00  0.00           N  
ATOM   2827  CA  SER A 182      24.966  89.444 131.373  1.00  0.00           C  
ATOM   2828  C   SER A 182      26.017  88.587 132.093  1.00  0.00           C  
ATOM   2829  O   SER A 182      25.999  88.318 133.301  1.00  0.00           O  
ATOM   2830  CB  SER A 182      23.918  88.581 130.674  1.00  0.00           C  
ATOM   2831  OG  SER A 182      23.521  87.575 131.549  1.00  0.00           O  
ATOM   2832  H   SER A 182      25.594  90.219 129.494  1.00  0.00           H  
ATOM   2833  HA  SER A 182      24.487  90.019 132.166  1.00  0.00           H  
ATOM   2834  HB2 SER A 182      23.070  89.153 130.296  1.00  0.00           H  
ATOM   2835  HB3 SER A 182      24.463  88.104 129.859  1.00  0.00           H  
ATOM   2836  HG  SER A 182      22.939  87.991 132.189  1.00  0.00           H  
ATOM   2837  N   THR A 183      27.070  88.196 131.393  1.00  0.00           N  
ATOM   2838  CA  THR A 183      28.266  87.560 131.947  1.00  0.00           C  
ATOM   2839  C   THR A 183      29.147  88.592 132.710  1.00  0.00           C  
ATOM   2840  O   THR A 183      29.714  88.413 133.805  1.00  0.00           O  
ATOM   2841  CB  THR A 183      29.080  86.847 130.925  1.00  0.00           C  
ATOM   2842  CG2 THR A 183      28.164  85.682 130.329  1.00  0.00           C  
ATOM   2843  OG1 THR A 183      29.504  87.692 129.895  1.00  0.00           O  
ATOM   2844  H   THR A 183      27.104  88.389 130.402  1.00  0.00           H  
ATOM   2845  HA  THR A 183      27.892  86.770 132.600  1.00  0.00           H  
ATOM   2846  HB  THR A 183      29.901  86.326 131.417  1.00  0.00           H  
ATOM   2847  HG1 THR A 183      29.478  87.157 129.097  1.00  0.00           H  
ATOM   2848 HG21 THR A 183      27.675  85.080 131.095  1.00  0.00           H  
ATOM   2849 HG22 THR A 183      27.489  86.105 129.584  1.00  0.00           H  
ATOM   2850 HG23 THR A 183      28.911  85.075 129.818  1.00  0.00           H  
ATOM   2851  N   GLY A 184      29.355  89.859 132.221  1.00  0.00           N  
ATOM   2852  CA  GLY A 184      30.455  90.751 132.702  1.00  0.00           C  
ATOM   2853  C   GLY A 184      31.836  90.414 132.074  1.00  0.00           C  
ATOM   2854  O   GLY A 184      32.812  91.020 132.464  1.00  0.00           O  
ATOM   2855  H   GLY A 184      28.836  90.127 131.396  1.00  0.00           H  
ATOM   2856  HA2 GLY A 184      30.295  91.769 132.345  1.00  0.00           H  
ATOM   2857  HA3 GLY A 184      30.621  90.623 133.771  1.00  0.00           H  
ATOM   2858  N   CYS A 185      31.880  89.521 131.057  1.00  0.00           N  
ATOM   2859  CA  CYS A 185      33.053  88.991 130.414  1.00  0.00           C  
ATOM   2860  C   CYS A 185      32.970  88.866 128.904  1.00  0.00           C  
ATOM   2861  O   CYS A 185      31.916  88.771 128.238  1.00  0.00           O  
ATOM   2862  CB  CYS A 185      33.389  87.578 130.986  1.00  0.00           C  
ATOM   2863  SG  CYS A 185      33.629  87.761 132.784  1.00  0.00           S  
ATOM   2864  H   CYS A 185      31.003  89.113 130.764  1.00  0.00           H  
ATOM   2865  HA  CYS A 185      33.831  89.723 130.628  1.00  0.00           H  
ATOM   2866  HB2 CYS A 185      32.659  86.862 130.609  1.00  0.00           H  
ATOM   2867  HB3 CYS A 185      34.355  87.367 130.528  1.00  0.00           H  
ATOM   2868  HG  CYS A 185      34.656  88.615 132.810  1.00  0.00           H  
ATOM   2869  N   ALA A 186      34.087  89.046 128.233  1.00  0.00           N  
ATOM   2870  CA  ALA A 186      34.153  88.898 126.786  1.00  0.00           C  
ATOM   2871  C   ALA A 186      34.207  87.295 126.505  1.00  0.00           C  
ATOM   2872  O   ALA A 186      34.827  86.567 127.343  1.00  0.00           O  
ATOM   2873  CB  ALA A 186      35.404  89.664 126.306  1.00  0.00           C  
ATOM   2874  H   ALA A 186      34.868  89.260 128.837  1.00  0.00           H  
ATOM   2875  HA  ALA A 186      33.295  89.379 126.316  1.00  0.00           H  
ATOM   2876  HB1 ALA A 186      35.371  90.745 126.446  1.00  0.00           H  
ATOM   2877  HB2 ALA A 186      36.286  89.195 126.743  1.00  0.00           H  
ATOM   2878  HB3 ALA A 186      35.579  89.602 125.233  1.00  0.00           H  
ATOM   2879  N   PRO A 187      33.673  86.812 125.378  1.00  0.00           N  
ATOM   2880  CA  PRO A 187      33.650  85.455 124.992  1.00  0.00           C  
ATOM   2881  C   PRO A 187      35.089  84.910 124.724  1.00  0.00           C  
ATOM   2882  O   PRO A 187      35.960  85.593 124.159  1.00  0.00           O  
ATOM   2883  CB  PRO A 187      32.802  85.356 123.743  1.00  0.00           C  
ATOM   2884  CG  PRO A 187      32.677  86.728 123.249  1.00  0.00           C  
ATOM   2885  CD  PRO A 187      33.114  87.678 124.318  1.00  0.00           C  
ATOM   2886  HA  PRO A 187      33.195  84.886 125.803  1.00  0.00           H  
ATOM   2887  HB2 PRO A 187      33.367  84.828 122.974  1.00  0.00           H  
ATOM   2888  HB3 PRO A 187      31.923  84.757 123.981  1.00  0.00           H  
ATOM   2889  HG2 PRO A 187      33.212  86.985 122.335  1.00  0.00           H  
ATOM   2890  HG3 PRO A 187      31.636  86.953 123.018  1.00  0.00           H  
ATOM   2891  HD2 PRO A 187      33.934  88.303 123.962  1.00  0.00           H  
ATOM   2892  HD3 PRO A 187      32.230  88.177 124.713  1.00  0.00           H  
ATOM   2893  N   PRO A 188      35.274  83.584 125.061  1.00  0.00           N  
ATOM   2894  CA  PRO A 188      36.572  82.901 124.827  1.00  0.00           C  
ATOM   2895  C   PRO A 188      36.655  82.374 123.409  1.00  0.00           C  
ATOM   2896  O   PRO A 188      35.676  81.768 122.943  1.00  0.00           O  
ATOM   2897  CB  PRO A 188      36.486  81.801 125.910  1.00  0.00           C  
ATOM   2898  CG  PRO A 188      34.986  81.362 125.978  1.00  0.00           C  
ATOM   2899  CD  PRO A 188      34.395  82.741 125.871  1.00  0.00           C  
ATOM   2900  HA  PRO A 188      37.365  83.635 124.963  1.00  0.00           H  
ATOM   2901  HB2 PRO A 188      37.111  80.925 125.739  1.00  0.00           H  
ATOM   2902  HB3 PRO A 188      36.652  82.335 126.845  1.00  0.00           H  
ATOM   2903  HG2 PRO A 188      34.631  80.685 125.201  1.00  0.00           H  
ATOM   2904  HG3 PRO A 188      34.758  80.899 126.938  1.00  0.00           H  
ATOM   2905  HD2 PRO A 188      33.404  82.610 125.435  1.00  0.00           H  
ATOM   2906  HD3 PRO A 188      34.343  83.093 126.901  1.00  0.00           H  
ATOM   2907  N   GLY A 189      37.845  82.434 122.833  1.00  0.00           N  
ATOM   2908  CA  GLY A 189      38.207  81.892 121.482  1.00  0.00           C  
ATOM   2909  C   GLY A 189      37.161  82.166 120.318  1.00  0.00           C  
ATOM   2910  O   GLY A 189      36.378  83.108 120.407  1.00  0.00           O  
ATOM   2911  H   GLY A 189      38.579  82.913 123.335  1.00  0.00           H  
ATOM   2912  HA2 GLY A 189      39.159  82.351 121.216  1.00  0.00           H  
ATOM   2913  HA3 GLY A 189      38.223  80.804 121.554  1.00  0.00           H  
ATOM   2914  N   LYS A 190      37.282  81.321 119.284  1.00  0.00           N  
ATOM   2915  CA  LYS A 190      36.491  81.230 118.145  1.00  0.00           C  
ATOM   2916  C   LYS A 190      35.933  82.522 117.374  1.00  0.00           C  
ATOM   2917  O   LYS A 190      34.727  82.629 117.087  1.00  0.00           O  
ATOM   2918  CB  LYS A 190      35.431  80.117 118.243  1.00  0.00           C  
ATOM   2919  CG  LYS A 190      34.272  80.364 119.159  1.00  0.00           C  
ATOM   2920  CD  LYS A 190      33.917  79.087 119.942  1.00  0.00           C  
ATOM   2921  CE  LYS A 190      33.414  77.859 119.159  1.00  0.00           C  
ATOM   2922  NZ  LYS A 190      33.365  76.595 119.950  1.00  0.00           N1+
ATOM   2923  H   LYS A 190      38.040  80.662 119.405  1.00  0.00           H  
ATOM   2924  HA  LYS A 190      37.159  80.809 117.393  1.00  0.00           H  
ATOM   2925  HB2 LYS A 190      35.148  80.023 117.195  1.00  0.00           H  
ATOM   2926  HB3 LYS A 190      35.971  79.217 118.539  1.00  0.00           H  
ATOM   2927  HG2 LYS A 190      34.471  81.191 119.841  1.00  0.00           H  
ATOM   2928  HG3 LYS A 190      33.394  80.647 118.579  1.00  0.00           H  
ATOM   2929  HD2 LYS A 190      34.840  78.862 120.477  1.00  0.00           H  
ATOM   2930  HD3 LYS A 190      33.148  79.409 120.645  1.00  0.00           H  
ATOM   2931  HE2 LYS A 190      32.446  78.063 118.701  1.00  0.00           H  
ATOM   2932  HE3 LYS A 190      34.095  77.788 118.312  1.00  0.00           H  
ATOM   2933  HZ1 LYS A 190      33.420  75.732 119.429  1.00  0.00           H  
ATOM   2934  HZ2 LYS A 190      34.070  76.683 120.669  1.00  0.00           H  
ATOM   2935  HZ3 LYS A 190      32.545  76.585 120.540  1.00  0.00           H  
ATOM   2936  N   ASN A 191      36.832  83.457 117.043  1.00  0.00           N  
ATOM   2937  CA  ASN A 191      36.447  84.801 116.569  1.00  0.00           C  
ATOM   2938  C   ASN A 191      36.528  84.916 115.063  1.00  0.00           C  
ATOM   2939  O   ASN A 191      37.611  84.552 114.546  1.00  0.00           O  
ATOM   2940  CB  ASN A 191      37.340  85.833 117.332  1.00  0.00           C  
ATOM   2941  CG  ASN A 191      36.696  87.172 117.330  1.00  0.00           C  
ATOM   2942  ND2 ASN A 191      36.270  87.595 118.467  1.00  0.00           N  
ATOM   2943  OD1 ASN A 191      36.710  87.866 116.296  1.00  0.00           O  
ATOM   2944  H   ASN A 191      37.762  83.227 117.362  1.00  0.00           H  
ATOM   2945  HA  ASN A 191      35.392  84.934 116.812  1.00  0.00           H  
ATOM   2946  HB2 ASN A 191      37.418  85.572 118.387  1.00  0.00           H  
ATOM   2947  HB3 ASN A 191      38.356  85.869 116.941  1.00  0.00           H  
ATOM   2948 HD21 ASN A 191      35.953  88.549 118.555  1.00  0.00           H  
ATOM   2949 HD22 ASN A 191      36.472  87.108 119.328  1.00  0.00           H  
ATOM   2950  N   ILE A 192      35.562  85.511 114.443  1.00  0.00           N  
ATOM   2951  CA  ILE A 192      35.541  85.538 112.943  1.00  0.00           C  
ATOM   2952  C   ILE A 192      36.513  86.580 112.394  1.00  0.00           C  
ATOM   2953  O   ILE A 192      37.167  86.427 111.348  1.00  0.00           O  
ATOM   2954  CB  ILE A 192      34.041  85.699 112.418  1.00  0.00           C  
ATOM   2955  CG1 ILE A 192      33.415  86.993 112.795  1.00  0.00           C  
ATOM   2956  CG2 ILE A 192      33.237  84.435 112.776  1.00  0.00           C  
ATOM   2957  CD1 ILE A 192      32.340  87.438 111.853  1.00  0.00           C  
ATOM   2958  H   ILE A 192      34.741  85.798 114.958  1.00  0.00           H  
ATOM   2959  HA  ILE A 192      35.874  84.562 112.589  1.00  0.00           H  
ATOM   2960  HB  ILE A 192      33.947  85.689 111.332  1.00  0.00           H  
ATOM   2961 HG12 ILE A 192      32.931  86.962 113.771  1.00  0.00           H  
ATOM   2962 HG13 ILE A 192      34.134  87.802 112.668  1.00  0.00           H  
ATOM   2963 HG21 ILE A 192      32.915  84.505 113.814  1.00  0.00           H  
ATOM   2964 HG22 ILE A 192      32.398  84.377 112.082  1.00  0.00           H  
ATOM   2965 HG23 ILE A 192      33.801  83.515 112.621  1.00  0.00           H  
ATOM   2966 HD11 ILE A 192      32.801  87.573 110.875  1.00  0.00           H  
ATOM   2967 HD12 ILE A 192      31.442  86.846 112.035  1.00  0.00           H  
ATOM   2968 HD13 ILE A 192      31.955  88.443 112.029  1.00  0.00           H  
ATOM   2969  N   TYR A 193      36.737  87.680 113.137  1.00  0.00           N  
ATOM   2970  CA  TYR A 193      37.569  88.842 112.665  1.00  0.00           C  
ATOM   2971  C   TYR A 193      38.920  88.916 113.348  1.00  0.00           C  
ATOM   2972  O   TYR A 193      39.826  89.445 112.732  1.00  0.00           O  
ATOM   2973  CB  TYR A 193      36.769  90.108 113.063  1.00  0.00           C  
ATOM   2974  CG  TYR A 193      35.378  90.453 112.336  1.00  0.00           C  
ATOM   2975  CD1 TYR A 193      34.296  90.769 113.170  1.00  0.00           C  
ATOM   2976  CD2 TYR A 193      35.158  90.275 110.967  1.00  0.00           C  
ATOM   2977  CE1 TYR A 193      33.002  90.870 112.674  1.00  0.00           C  
ATOM   2978  CE2 TYR A 193      33.862  90.326 110.403  1.00  0.00           C  
ATOM   2979  CZ  TYR A 193      32.761  90.688 111.293  1.00  0.00           C  
ATOM   2980  OH  TYR A 193      31.537  91.158 110.831  1.00  0.00           O  
ATOM   2981  H   TYR A 193      36.215  87.873 113.980  1.00  0.00           H  
ATOM   2982  HA  TYR A 193      37.745  88.808 111.590  1.00  0.00           H  
ATOM   2983  HB2 TYR A 193      36.480  90.004 114.109  1.00  0.00           H  
ATOM   2984  HB3 TYR A 193      37.384  90.991 112.886  1.00  0.00           H  
ATOM   2985  HD1 TYR A 193      34.359  90.867 114.244  1.00  0.00           H  
ATOM   2986  HD2 TYR A 193      36.043  90.158 110.359  1.00  0.00           H  
ATOM   2987  HE1 TYR A 193      32.133  91.015 113.299  1.00  0.00           H  
ATOM   2988  HE2 TYR A 193      33.720  90.313 109.334  1.00  0.00           H  
ATOM   2989  HH  TYR A 193      31.269  91.956 111.295  1.00  0.00           H  
ATOM   2990  N   TYR A 194      39.062  88.328 114.540  1.00  0.00           N  
ATOM   2991  CA  TYR A 194      40.347  88.500 115.321  1.00  0.00           C  
ATOM   2992  C   TYR A 194      40.886  87.179 115.920  1.00  0.00           C  
ATOM   2993  O   TYR A 194      40.577  86.914 117.085  1.00  0.00           O  
ATOM   2994  CB  TYR A 194      40.320  89.703 116.245  1.00  0.00           C  
ATOM   2995  CG  TYR A 194      39.690  90.961 115.702  1.00  0.00           C  
ATOM   2996  CD1 TYR A 194      38.377  91.326 116.138  1.00  0.00           C  
ATOM   2997  CD2 TYR A 194      40.401  91.819 114.844  1.00  0.00           C  
ATOM   2998  CE1 TYR A 194      37.808  92.499 115.734  1.00  0.00           C  
ATOM   2999  CE2 TYR A 194      39.754  92.958 114.375  1.00  0.00           C  
ATOM   3000  CZ  TYR A 194      38.471  93.322 114.807  1.00  0.00           C  
ATOM   3001  OH  TYR A 194      37.694  94.291 114.284  1.00  0.00           O  
ATOM   3002  H   TYR A 194      38.289  87.796 114.913  1.00  0.00           H  
ATOM   3003  HA  TYR A 194      41.102  88.679 114.555  1.00  0.00           H  
ATOM   3004  HB2 TYR A 194      39.782  89.448 117.158  1.00  0.00           H  
ATOM   3005  HB3 TYR A 194      41.314  89.933 116.631  1.00  0.00           H  
ATOM   3006  HD1 TYR A 194      37.916  90.755 116.931  1.00  0.00           H  
ATOM   3007  HD2 TYR A 194      41.395  91.609 114.477  1.00  0.00           H  
ATOM   3008  HE1 TYR A 194      36.831  92.816 116.066  1.00  0.00           H  
ATOM   3009  HE2 TYR A 194      40.290  93.587 113.680  1.00  0.00           H  
ATOM   3010  HH  TYR A 194      36.799  94.233 114.628  1.00  0.00           H  
ATOM   3011  N   LYS A 195      41.517  86.325 115.127  1.00  0.00           N  
ATOM   3012  CA  LYS A 195      41.911  84.946 115.593  1.00  0.00           C  
ATOM   3013  C   LYS A 195      43.425  84.831 115.526  1.00  0.00           C  
ATOM   3014  O   LYS A 195      43.972  84.350 114.545  1.00  0.00           O  
ATOM   3015  CB  LYS A 195      41.214  83.928 114.621  1.00  0.00           C  
ATOM   3016  CG  LYS A 195      41.125  84.110 113.133  1.00  0.00           C  
ATOM   3017  CD  LYS A 195      40.281  83.081 112.426  1.00  0.00           C  
ATOM   3018  CE  LYS A 195      40.778  81.657 112.519  1.00  0.00           C  
ATOM   3019  NZ  LYS A 195      40.271  80.825 111.364  1.00  0.00           N1+
ATOM   3020  H   LYS A 195      41.727  86.627 114.187  1.00  0.00           H  
ATOM   3021  HA  LYS A 195      41.496  84.690 116.567  1.00  0.00           H  
ATOM   3022  HB2 LYS A 195      41.647  82.936 114.746  1.00  0.00           H  
ATOM   3023  HB3 LYS A 195      40.213  83.785 115.030  1.00  0.00           H  
ATOM   3024  HG2 LYS A 195      40.773  85.095 112.827  1.00  0.00           H  
ATOM   3025  HG3 LYS A 195      42.129  84.089 112.711  1.00  0.00           H  
ATOM   3026  HD2 LYS A 195      39.291  83.151 112.879  1.00  0.00           H  
ATOM   3027  HD3 LYS A 195      40.161  83.400 111.390  1.00  0.00           H  
ATOM   3028  HE2 LYS A 195      41.837  81.749 112.279  1.00  0.00           H  
ATOM   3029  HE3 LYS A 195      40.632  81.090 113.438  1.00  0.00           H  
ATOM   3030  HZ1 LYS A 195      40.614  81.167 110.477  1.00  0.00           H  
ATOM   3031  HZ2 LYS A 195      40.532  79.852 111.427  1.00  0.00           H  
ATOM   3032  HZ3 LYS A 195      39.270  80.733 111.269  1.00  0.00           H  
ATOM   3033  N   SER A 196      44.081  85.245 116.601  1.00  0.00           N  
ATOM   3034  CA  SER A 196      45.480  85.170 116.653  1.00  0.00           C  
ATOM   3035  C   SER A 196      46.070  84.857 118.046  1.00  0.00           C  
ATOM   3036  O   SER A 196      45.742  85.451 119.080  1.00  0.00           O  
ATOM   3037  CB  SER A 196      46.067  86.533 116.184  1.00  0.00           C  
ATOM   3038  OG  SER A 196      47.408  86.373 116.036  1.00  0.00           O  
ATOM   3039  H   SER A 196      43.585  85.644 117.385  1.00  0.00           H  
ATOM   3040  HA  SER A 196      45.726  84.353 115.975  1.00  0.00           H  
ATOM   3041  HB2 SER A 196      45.661  86.766 115.199  1.00  0.00           H  
ATOM   3042  HB3 SER A 196      45.876  87.321 116.913  1.00  0.00           H  
ATOM   3043  HG  SER A 196      47.643  87.302 115.962  1.00  0.00           H  
ATOM   3044  N   ASP A 197      46.988  83.940 118.118  1.00  0.00           N  
ATOM   3045  CA  ASP A 197      47.674  83.524 119.330  1.00  0.00           C  
ATOM   3046  C   ASP A 197      48.681  84.588 119.800  1.00  0.00           C  
ATOM   3047  O   ASP A 197      49.215  84.502 120.913  1.00  0.00           O  
ATOM   3048  CB  ASP A 197      48.358  82.103 119.146  1.00  0.00           C  
ATOM   3049  CG  ASP A 197      47.362  80.874 118.970  1.00  0.00           C  
ATOM   3050  OD1 ASP A 197      47.728  79.948 118.228  1.00  0.00           O  
ATOM   3051  OD2 ASP A 197      46.295  80.826 119.681  1.00  0.00           O1-
ATOM   3052  H   ASP A 197      47.308  83.578 117.230  1.00  0.00           H  
ATOM   3053  HA  ASP A 197      46.925  83.371 120.106  1.00  0.00           H  
ATOM   3054  HB2 ASP A 197      49.135  82.121 118.381  1.00  0.00           H  
ATOM   3055  HB3 ASP A 197      49.076  81.922 119.946  1.00  0.00           H  
ATOM   3056  N   LEU A 198      48.969  85.598 119.005  1.00  0.00           N  
ATOM   3057  CA  LEU A 198      49.640  86.792 119.604  1.00  0.00           C  
ATOM   3058  C   LEU A 198      48.817  87.610 120.527  1.00  0.00           C  
ATOM   3059  O   LEU A 198      49.354  88.213 121.487  1.00  0.00           O  
ATOM   3060  CB  LEU A 198      50.423  87.641 118.537  1.00  0.00           C  
ATOM   3061  CG  LEU A 198      51.558  86.941 117.741  1.00  0.00           C  
ATOM   3062  CD1 LEU A 198      52.494  86.143 118.643  1.00  0.00           C  
ATOM   3063  CD2 LEU A 198      51.020  86.134 116.604  1.00  0.00           C  
ATOM   3064  H   LEU A 198      48.492  85.760 118.129  1.00  0.00           H  
ATOM   3065  HA  LEU A 198      50.417  86.405 120.264  1.00  0.00           H  
ATOM   3066  HB2 LEU A 198      49.741  88.179 117.878  1.00  0.00           H  
ATOM   3067  HB3 LEU A 198      50.831  88.526 119.026  1.00  0.00           H  
ATOM   3068  HG  LEU A 198      52.089  87.797 117.326  1.00  0.00           H  
ATOM   3069 HD11 LEU A 198      53.441  85.893 118.165  1.00  0.00           H  
ATOM   3070 HD12 LEU A 198      52.705  86.636 119.592  1.00  0.00           H  
ATOM   3071 HD13 LEU A 198      51.919  85.249 118.882  1.00  0.00           H  
ATOM   3072 HD21 LEU A 198      51.855  85.929 115.934  1.00  0.00           H  
ATOM   3073 HD22 LEU A 198      50.538  85.197 116.881  1.00  0.00           H  
ATOM   3074 HD23 LEU A 198      50.278  86.679 116.021  1.00  0.00           H  
ATOM   3075  N   THR A 199      47.460  87.493 120.489  1.00  0.00           N  
ATOM   3076  CA  THR A 199      46.585  88.036 121.615  1.00  0.00           C  
ATOM   3077  C   THR A 199      46.730  87.250 122.909  1.00  0.00           C  
ATOM   3078  O   THR A 199      46.009  86.244 123.211  1.00  0.00           O  
ATOM   3079  CB  THR A 199      45.098  88.060 121.239  1.00  0.00           C  
ATOM   3080  CG2 THR A 199      44.259  88.796 122.203  1.00  0.00           C  
ATOM   3081  OG1 THR A 199      45.013  88.802 120.071  1.00  0.00           O  
ATOM   3082  H   THR A 199      47.102  86.928 119.734  1.00  0.00           H  
ATOM   3083  HA  THR A 199      46.740  89.105 121.762  1.00  0.00           H  
ATOM   3084  HB  THR A 199      44.798  87.020 121.109  1.00  0.00           H  
ATOM   3085  HG1 THR A 199      44.370  88.433 119.460  1.00  0.00           H  
ATOM   3086 HG21 THR A 199      43.267  88.851 121.755  1.00  0.00           H  
ATOM   3087 HG22 THR A 199      44.111  88.446 123.223  1.00  0.00           H  
ATOM   3088 HG23 THR A 199      44.613  89.826 122.262  1.00  0.00           H  
ATOM   3089  N   LYS A 200      47.544  87.798 123.767  1.00  0.00           N  
ATOM   3090  CA  LYS A 200      47.846  87.214 125.037  1.00  0.00           C  
ATOM   3091  C   LYS A 200      46.836  87.552 126.128  1.00  0.00           C  
ATOM   3092  O   LYS A 200      46.812  86.904 127.197  1.00  0.00           O  
ATOM   3093  CB  LYS A 200      49.309  87.546 125.464  1.00  0.00           C  
ATOM   3094  CG  LYS A 200      50.505  87.134 124.643  1.00  0.00           C  
ATOM   3095  CD  LYS A 200      50.344  85.784 124.020  1.00  0.00           C  
ATOM   3096  CE  LYS A 200      51.539  85.409 123.140  1.00  0.00           C  
ATOM   3097  NZ  LYS A 200      51.383  84.007 122.748  1.00  0.00           N1+
ATOM   3098  H   LYS A 200      48.095  88.611 123.531  1.00  0.00           H  
ATOM   3099  HA  LYS A 200      47.824  86.130 124.917  1.00  0.00           H  
ATOM   3100  HB2 LYS A 200      49.382  88.628 125.574  1.00  0.00           H  
ATOM   3101  HB3 LYS A 200      49.413  87.001 126.402  1.00  0.00           H  
ATOM   3102  HG2 LYS A 200      50.502  87.950 123.921  1.00  0.00           H  
ATOM   3103  HG3 LYS A 200      51.416  87.179 125.241  1.00  0.00           H  
ATOM   3104  HD2 LYS A 200      50.242  85.062 124.830  1.00  0.00           H  
ATOM   3105  HD3 LYS A 200      49.445  85.676 123.415  1.00  0.00           H  
ATOM   3106  HE2 LYS A 200      51.573  86.089 122.289  1.00  0.00           H  
ATOM   3107  HE3 LYS A 200      52.461  85.685 123.649  1.00  0.00           H  
ATOM   3108  HZ1 LYS A 200      50.705  83.819 122.024  1.00  0.00           H  
ATOM   3109  HZ2 LYS A 200      52.217  83.714 122.260  1.00  0.00           H  
ATOM   3110  HZ3 LYS A 200      51.273  83.493 123.610  1.00  0.00           H  
ATOM   3111  N   ASP A 201      45.922  88.604 126.001  1.00  0.00           N  
ATOM   3112  CA  ASP A 201      44.756  88.846 126.840  1.00  0.00           C  
ATOM   3113  C   ASP A 201      43.735  89.728 126.217  1.00  0.00           C  
ATOM   3114  O   ASP A 201      44.053  90.721 125.515  1.00  0.00           O  
ATOM   3115  CB  ASP A 201      45.230  89.259 128.225  1.00  0.00           C  
ATOM   3116  CG  ASP A 201      44.179  89.056 129.396  1.00  0.00           C  
ATOM   3117  OD1 ASP A 201      44.083  87.953 129.927  1.00  0.00           O  
ATOM   3118  OD2 ASP A 201      43.475  90.020 129.740  1.00  0.00           O1-
ATOM   3119  H   ASP A 201      46.058  89.152 125.164  1.00  0.00           H  
ATOM   3120  HA  ASP A 201      44.298  87.865 126.968  1.00  0.00           H  
ATOM   3121  HB2 ASP A 201      46.084  88.655 128.538  1.00  0.00           H  
ATOM   3122  HB3 ASP A 201      45.600  90.280 128.322  1.00  0.00           H  
ATOM   3123  N   ILE A 202      42.537  89.643 126.740  1.00  0.00           N  
ATOM   3124  CA  ILE A 202      41.495  90.657 126.570  1.00  0.00           C  
ATOM   3125  C   ILE A 202      40.824  90.652 127.916  1.00  0.00           C  
ATOM   3126  O   ILE A 202      40.604  89.572 128.512  1.00  0.00           O  
ATOM   3127  CB  ILE A 202      40.464  90.278 125.490  1.00  0.00           C  
ATOM   3128  CG1 ILE A 202      41.133  90.318 124.089  1.00  0.00           C  
ATOM   3129  CG2 ILE A 202      39.134  91.057 125.449  1.00  0.00           C  
ATOM   3130  CD1 ILE A 202      40.255  90.153 122.864  1.00  0.00           C  
ATOM   3131  H   ILE A 202      42.382  88.985 127.491  1.00  0.00           H  
ATOM   3132  HA  ILE A 202      41.919  91.609 126.252  1.00  0.00           H  
ATOM   3133  HB  ILE A 202      40.192  89.232 125.631  1.00  0.00           H  
ATOM   3134 HG12 ILE A 202      41.612  91.273 123.870  1.00  0.00           H  
ATOM   3135 HG13 ILE A 202      41.845  89.506 123.950  1.00  0.00           H  
ATOM   3136 HG21 ILE A 202      38.526  90.754 124.596  1.00  0.00           H  
ATOM   3137 HG22 ILE A 202      38.478  90.660 126.223  1.00  0.00           H  
ATOM   3138 HG23 ILE A 202      39.223  92.142 125.510  1.00  0.00           H  
ATOM   3139 HD11 ILE A 202      39.789  89.167 122.879  1.00  0.00           H  
ATOM   3140 HD12 ILE A 202      39.510  90.943 122.772  1.00  0.00           H  
ATOM   3141 HD13 ILE A 202      40.815  90.268 121.936  1.00  0.00           H  
ATOM   3142  N   THR A 203      40.528  91.813 128.514  1.00  0.00           N  
ATOM   3143  CA  THR A 203      39.961  91.884 129.911  1.00  0.00           C  
ATOM   3144  C   THR A 203      38.688  92.814 129.939  1.00  0.00           C  
ATOM   3145  O   THR A 203      38.632  93.824 129.270  1.00  0.00           O  
ATOM   3146  CB  THR A 203      41.047  92.361 130.870  1.00  0.00           C  
ATOM   3147  CG2 THR A 203      40.525  93.161 132.137  1.00  0.00           C  
ATOM   3148  OG1 THR A 203      41.850  91.300 131.404  1.00  0.00           O  
ATOM   3149  H   THR A 203      40.628  92.701 128.042  1.00  0.00           H  
ATOM   3150  HA  THR A 203      39.600  90.912 130.249  1.00  0.00           H  
ATOM   3151  HB  THR A 203      41.784  92.989 130.370  1.00  0.00           H  
ATOM   3152  HG1 THR A 203      42.255  90.846 130.660  1.00  0.00           H  
ATOM   3153 HG21 THR A 203      41.254  93.293 132.936  1.00  0.00           H  
ATOM   3154 HG22 THR A 203      40.184  94.131 131.775  1.00  0.00           H  
ATOM   3155 HG23 THR A 203      39.724  92.644 132.666  1.00  0.00           H  
ATOM   3156  N   THR A 204      37.596  92.566 130.707  1.00  0.00           N  
ATOM   3157  CA  THR A 204      36.315  93.307 130.511  1.00  0.00           C  
ATOM   3158  C   THR A 204      35.901  94.319 131.626  1.00  0.00           C  
ATOM   3159  O   THR A 204      36.027  94.040 132.810  1.00  0.00           O  
ATOM   3160  CB  THR A 204      35.127  92.343 130.299  1.00  0.00           C  
ATOM   3161  CG2 THR A 204      33.775  92.951 129.861  1.00  0.00           C  
ATOM   3162  OG1 THR A 204      35.470  91.484 129.282  1.00  0.00           O  
ATOM   3163  H   THR A 204      37.571  91.776 131.335  1.00  0.00           H  
ATOM   3164  HA  THR A 204      36.436  93.839 129.567  1.00  0.00           H  
ATOM   3165  HB  THR A 204      34.907  91.834 131.239  1.00  0.00           H  
ATOM   3166  HG1 THR A 204      36.273  91.035 129.553  1.00  0.00           H  
ATOM   3167 HG21 THR A 204      33.599  93.722 130.612  1.00  0.00           H  
ATOM   3168 HG22 THR A 204      33.721  93.198 128.801  1.00  0.00           H  
ATOM   3169 HG23 THR A 204      33.137  92.102 130.102  1.00  0.00           H  
ATOM   3170  N   SER A 205      35.428  95.493 131.200  1.00  0.00           N  
ATOM   3171  CA  SER A 205      34.778  96.377 132.155  1.00  0.00           C  
ATOM   3172  C   SER A 205      33.505  96.948 131.658  1.00  0.00           C  
ATOM   3173  O   SER A 205      33.317  97.218 130.480  1.00  0.00           O  
ATOM   3174  CB  SER A 205      35.635  97.539 132.348  1.00  0.00           C  
ATOM   3175  OG  SER A 205      36.913  97.149 132.743  1.00  0.00           O  
ATOM   3176  H   SER A 205      35.474  95.743 130.223  1.00  0.00           H  
ATOM   3177  HA  SER A 205      34.598  95.904 133.120  1.00  0.00           H  
ATOM   3178  HB2 SER A 205      35.645  98.001 131.360  1.00  0.00           H  
ATOM   3179  HB3 SER A 205      35.214  98.224 133.084  1.00  0.00           H  
ATOM   3180  HG  SER A 205      37.332  96.690 132.011  1.00  0.00           H  
ATOM   3181  N   VAL A 206      32.442  97.186 132.466  1.00  0.00           N  
ATOM   3182  CA  VAL A 206      31.167  97.778 132.155  1.00  0.00           C  
ATOM   3183  C   VAL A 206      30.934  98.889 133.214  1.00  0.00           C  
ATOM   3184  O   VAL A 206      30.742  98.618 134.420  1.00  0.00           O  
ATOM   3185  CB  VAL A 206      29.957  96.714 132.150  1.00  0.00           C  
ATOM   3186  CG1 VAL A 206      28.484  97.332 132.121  1.00  0.00           C  
ATOM   3187  CG2 VAL A 206      30.112  95.826 130.884  1.00  0.00           C  
ATOM   3188  H   VAL A 206      32.479  96.792 133.395  1.00  0.00           H  
ATOM   3189  HA  VAL A 206      31.196  98.178 131.141  1.00  0.00           H  
ATOM   3190  HB  VAL A 206      30.090  95.979 132.943  1.00  0.00           H  
ATOM   3191 HG11 VAL A 206      28.253  97.947 132.990  1.00  0.00           H  
ATOM   3192 HG12 VAL A 206      28.257  97.870 131.199  1.00  0.00           H  
ATOM   3193 HG13 VAL A 206      27.797  96.490 132.028  1.00  0.00           H  
ATOM   3194 HG21 VAL A 206      31.087  95.339 130.907  1.00  0.00           H  
ATOM   3195 HG22 VAL A 206      29.405  95.001 130.949  1.00  0.00           H  
ATOM   3196 HG23 VAL A 206      30.017  96.400 129.962  1.00  0.00           H  
ATOM   3197  N   LEU A 207      30.816 100.134 132.709  1.00  0.00           N  
ATOM   3198  CA  LEU A 207      30.486 101.364 133.426  1.00  0.00           C  
ATOM   3199  C   LEU A 207      29.003 101.804 133.275  1.00  0.00           C  
ATOM   3200  O   LEU A 207      28.454 101.978 132.198  1.00  0.00           O  
ATOM   3201  CB  LEU A 207      31.427 102.510 133.002  1.00  0.00           C  
ATOM   3202  CG  LEU A 207      31.104 103.807 133.838  1.00  0.00           C  
ATOM   3203  CD1 LEU A 207      32.505 104.382 134.197  1.00  0.00           C  
ATOM   3204  CD2 LEU A 207      30.294 104.820 133.037  1.00  0.00           C  
ATOM   3205  H   LEU A 207      30.885 100.188 131.703  1.00  0.00           H  
ATOM   3206  HA  LEU A 207      30.722 101.199 134.478  1.00  0.00           H  
ATOM   3207  HB2 LEU A 207      32.475 102.232 133.117  1.00  0.00           H  
ATOM   3208  HB3 LEU A 207      31.260 102.764 131.955  1.00  0.00           H  
ATOM   3209  HG  LEU A 207      30.578 103.680 134.784  1.00  0.00           H  
ATOM   3210 HD11 LEU A 207      32.383 105.368 134.644  1.00  0.00           H  
ATOM   3211 HD12 LEU A 207      33.043 103.661 134.811  1.00  0.00           H  
ATOM   3212 HD13 LEU A 207      33.105 104.529 133.299  1.00  0.00           H  
ATOM   3213 HD21 LEU A 207      29.289 104.428 132.884  1.00  0.00           H  
ATOM   3214 HD22 LEU A 207      30.108 105.748 133.580  1.00  0.00           H  
ATOM   3215 HD23 LEU A 207      30.716 104.952 132.041  1.00  0.00           H  
ATOM   3216  N   THR A 208      28.288 102.062 134.426  1.00  0.00           N  
ATOM   3217  CA  THR A 208      26.899 102.643 134.543  1.00  0.00           C  
ATOM   3218  C   THR A 208      26.882 104.129 134.895  1.00  0.00           C  
ATOM   3219  O   THR A 208      27.711 104.729 135.593  1.00  0.00           O  
ATOM   3220  CB  THR A 208      25.928 101.928 135.556  1.00  0.00           C  
ATOM   3221  CG2 THR A 208      25.944 100.442 135.415  1.00  0.00           C  
ATOM   3222  OG1 THR A 208      26.245 102.243 136.867  1.00  0.00           O  
ATOM   3223  H   THR A 208      28.683 101.875 135.336  1.00  0.00           H  
ATOM   3224  HA  THR A 208      26.442 102.502 133.563  1.00  0.00           H  
ATOM   3225  HB  THR A 208      24.891 102.232 135.409  1.00  0.00           H  
ATOM   3226  HG1 THR A 208      26.842 101.536 137.123  1.00  0.00           H  
ATOM   3227 HG21 THR A 208      26.919  99.955 135.441  1.00  0.00           H  
ATOM   3228 HG22 THR A 208      25.265  99.922 136.090  1.00  0.00           H  
ATOM   3229 HG23 THR A 208      25.516 100.223 134.437  1.00  0.00           H  
ATOM   3230  N   VAL A 209      25.720 104.761 134.541  1.00  0.00           N  
ATOM   3231  CA  VAL A 209      25.246 106.072 135.057  1.00  0.00           C  
ATOM   3232  C   VAL A 209      23.746 105.962 135.421  1.00  0.00           C  
ATOM   3233  O   VAL A 209      22.936 105.577 134.595  1.00  0.00           O  
ATOM   3234  CB  VAL A 209      25.426 107.026 133.842  1.00  0.00           C  
ATOM   3235  CG1 VAL A 209      24.851 108.435 134.070  1.00  0.00           C  
ATOM   3236  CG2 VAL A 209      26.876 107.185 133.403  1.00  0.00           C  
ATOM   3237  H   VAL A 209      25.214 104.368 133.760  1.00  0.00           H  
ATOM   3238  HA  VAL A 209      25.875 106.363 135.900  1.00  0.00           H  
ATOM   3239  HB  VAL A 209      24.972 106.537 132.980  1.00  0.00           H  
ATOM   3240 HG11 VAL A 209      23.833 108.407 134.458  1.00  0.00           H  
ATOM   3241 HG12 VAL A 209      25.365 109.016 134.837  1.00  0.00           H  
ATOM   3242 HG13 VAL A 209      24.831 109.062 133.179  1.00  0.00           H  
ATOM   3243 HG21 VAL A 209      27.247 106.322 132.850  1.00  0.00           H  
ATOM   3244 HG22 VAL A 209      27.053 107.986 132.687  1.00  0.00           H  
ATOM   3245 HG23 VAL A 209      27.518 107.259 134.281  1.00  0.00           H  
ATOM   3246  N   ASN A 210      23.394 106.398 136.691  1.00  0.00           N  
ATOM   3247  CA  ASN A 210      22.090 106.224 137.319  1.00  0.00           C  
ATOM   3248  C   ASN A 210      21.605 104.746 137.215  1.00  0.00           C  
ATOM   3249  O   ASN A 210      20.542 104.524 136.677  1.00  0.00           O  
ATOM   3250  CB  ASN A 210      21.094 107.347 136.863  1.00  0.00           C  
ATOM   3251  CG  ASN A 210      21.722 108.757 136.810  1.00  0.00           C  
ATOM   3252  ND2 ASN A 210      21.347 109.621 135.940  1.00  0.00           N  
ATOM   3253  OD1 ASN A 210      22.590 109.036 137.586  1.00  0.00           O  
ATOM   3254  H   ASN A 210      24.188 106.757 137.203  1.00  0.00           H  
ATOM   3255  HA  ASN A 210      22.192 106.386 138.392  1.00  0.00           H  
ATOM   3256  HB2 ASN A 210      20.819 107.111 135.835  1.00  0.00           H  
ATOM   3257  HB3 ASN A 210      20.244 107.389 137.544  1.00  0.00           H  
ATOM   3258 HD21 ASN A 210      21.748 110.547 135.920  1.00  0.00           H  
ATOM   3259 HD22 ASN A 210      20.634 109.341 135.282  1.00  0.00           H  
ATOM   3260  N   ASN A 211      22.468 103.826 137.659  1.00  0.00           N  
ATOM   3261  CA  ASN A 211      22.372 102.361 137.449  1.00  0.00           C  
ATOM   3262  C   ASN A 211      22.330 101.828 135.947  1.00  0.00           C  
ATOM   3263  O   ASN A 211      22.582 100.653 135.716  1.00  0.00           O  
ATOM   3264  CB  ASN A 211      21.241 101.791 138.305  1.00  0.00           C  
ATOM   3265  CG  ASN A 211      21.345 100.289 138.372  1.00  0.00           C  
ATOM   3266  ND2 ASN A 211      21.817  99.621 139.439  1.00  0.00           N  
ATOM   3267  OD1 ASN A 211      20.876  99.635 137.468  1.00  0.00           O  
ATOM   3268  H   ASN A 211      23.286 104.122 138.172  1.00  0.00           H  
ATOM   3269  HA  ASN A 211      23.363 102.120 137.833  1.00  0.00           H  
ATOM   3270  HB2 ASN A 211      21.302 102.216 139.307  1.00  0.00           H  
ATOM   3271  HB3 ASN A 211      20.274 102.001 137.849  1.00  0.00           H  
ATOM   3272 HD21 ASN A 211      21.795  98.611 139.394  1.00  0.00           H  
ATOM   3273 HD22 ASN A 211      22.200 100.024 140.282  1.00  0.00           H  
ATOM   3274  N   LYS A 212      22.115 102.680 134.912  1.00  0.00           N  
ATOM   3275  CA  LYS A 212      21.977 102.229 133.511  1.00  0.00           C  
ATOM   3276  C   LYS A 212      23.324 102.055 132.883  1.00  0.00           C  
ATOM   3277  O   LYS A 212      24.117 102.946 133.031  1.00  0.00           O  
ATOM   3278  CB  LYS A 212      21.253 103.295 132.671  1.00  0.00           C  
ATOM   3279  CG  LYS A 212      20.774 102.756 131.306  1.00  0.00           C  
ATOM   3280  CD  LYS A 212      19.888 103.557 130.287  1.00  0.00           C  
ATOM   3281  CE  LYS A 212      20.548 104.840 129.725  1.00  0.00           C  
ATOM   3282  NZ  LYS A 212      21.421 104.448 128.619  1.00  0.00           N1+
ATOM   3283  H   LYS A 212      21.816 103.615 135.151  1.00  0.00           H  
ATOM   3284  HA  LYS A 212      21.429 101.289 133.451  1.00  0.00           H  
ATOM   3285  HB2 LYS A 212      20.416 103.727 133.219  1.00  0.00           H  
ATOM   3286  HB3 LYS A 212      21.940 104.139 132.587  1.00  0.00           H  
ATOM   3287  HG2 LYS A 212      21.564 102.263 130.739  1.00  0.00           H  
ATOM   3288  HG3 LYS A 212      20.048 101.996 131.597  1.00  0.00           H  
ATOM   3289  HD2 LYS A 212      19.527 102.901 129.495  1.00  0.00           H  
ATOM   3290  HD3 LYS A 212      18.962 103.893 130.755  1.00  0.00           H  
ATOM   3291  HE2 LYS A 212      19.847 105.615 129.416  1.00  0.00           H  
ATOM   3292  HE3 LYS A 212      21.206 105.185 130.522  1.00  0.00           H  
ATOM   3293  HZ1 LYS A 212      20.861 104.312 127.790  1.00  0.00           H  
ATOM   3294  HZ2 LYS A 212      22.033 105.212 128.372  1.00  0.00           H  
ATOM   3295  HZ3 LYS A 212      21.881 103.557 128.744  1.00  0.00           H  
ATOM   3296  N   ALA A 213      23.621 100.934 132.178  1.00  0.00           N  
ATOM   3297  CA  ALA A 213      24.881 100.800 131.475  1.00  0.00           C  
ATOM   3298  C   ALA A 213      25.070 101.807 130.304  1.00  0.00           C  
ATOM   3299  O   ALA A 213      24.262 102.002 129.453  1.00  0.00           O  
ATOM   3300  CB  ALA A 213      25.078  99.411 131.041  1.00  0.00           C  
ATOM   3301  H   ALA A 213      22.914 100.214 132.153  1.00  0.00           H  
ATOM   3302  HA  ALA A 213      25.746 100.962 132.118  1.00  0.00           H  
ATOM   3303  HB1 ALA A 213      25.030  98.849 131.974  1.00  0.00           H  
ATOM   3304  HB2 ALA A 213      24.396  99.048 130.273  1.00  0.00           H  
ATOM   3305  HB3 ALA A 213      26.091  99.271 130.664  1.00  0.00           H  
ATOM   3306  N   HIE A 214      26.264 102.346 130.260  1.00  0.00           N  
ATOM   3307  CA  HIE A 214      26.557 103.564 129.494  1.00  0.00           C  
ATOM   3308  C   HIE A 214      27.833 103.286 128.663  1.00  0.00           C  
ATOM   3309  O   HIE A 214      27.886 103.797 127.568  1.00  0.00           O  
ATOM   3310  CB  HIE A 214      26.623 104.720 130.534  1.00  0.00           C  
ATOM   3311  CG  HIE A 214      27.181 105.963 129.906  1.00  0.00           C  
ATOM   3312  CD2 HIE A 214      28.392 106.517 130.125  1.00  0.00           C  
ATOM   3313  ND1 HIE A 214      26.425 106.868 129.104  1.00  0.00           N  
ATOM   3314  CE1 HIE A 214      27.321 107.827 128.735  1.00  0.00           C  
ATOM   3315  NE2 HIE A 214      28.478 107.700 129.384  1.00  0.00           N  
ATOM   3316  H   HIE A 214      26.937 102.120 130.978  1.00  0.00           H  
ATOM   3317  HA  HIE A 214      25.704 103.809 128.861  1.00  0.00           H  
ATOM   3318  HB2 HIE A 214      25.590 104.854 130.855  1.00  0.00           H  
ATOM   3319  HB3 HIE A 214      27.248 104.481 131.394  1.00  0.00           H  
ATOM   3320  HD2 HIE A 214      29.232 106.089 130.652  1.00  0.00           H  
ATOM   3321  HE1 HIE A 214      27.010 108.663 128.126  1.00  0.00           H  
ATOM   3322  HE2 HIE A 214      29.343 108.132 129.089  1.00  0.00           H  
ATOM   3323  N   MET A 215      28.706 102.482 129.147  1.00  0.00           N  
ATOM   3324  CA  MET A 215      30.010 102.263 128.433  1.00  0.00           C  
ATOM   3325  C   MET A 215      30.599 100.815 128.699  1.00  0.00           C  
ATOM   3326  O   MET A 215      30.447 100.347 129.831  1.00  0.00           O  
ATOM   3327  CB  MET A 215      31.040 103.318 128.835  1.00  0.00           C  
ATOM   3328  CG  MET A 215      32.337 103.186 127.986  1.00  0.00           C  
ATOM   3329  SD  MET A 215      33.767 104.182 128.580  1.00  0.00           S  
ATOM   3330  CE  MET A 215      33.913 103.872 130.348  1.00  0.00           C  
ATOM   3331  H   MET A 215      28.578 102.127 130.084  1.00  0.00           H  
ATOM   3332  HA  MET A 215      29.784 102.445 127.382  1.00  0.00           H  
ATOM   3333  HB2 MET A 215      30.576 104.264 128.554  1.00  0.00           H  
ATOM   3334  HB3 MET A 215      31.208 103.404 129.909  1.00  0.00           H  
ATOM   3335  HG2 MET A 215      32.640 102.155 128.170  1.00  0.00           H  
ATOM   3336  HG3 MET A 215      32.141 103.432 126.943  1.00  0.00           H  
ATOM   3337  HE1 MET A 215      34.655 104.503 130.835  1.00  0.00           H  
ATOM   3338  HE2 MET A 215      32.977 104.113 130.853  1.00  0.00           H  
ATOM   3339  HE3 MET A 215      34.259 102.846 130.474  1.00  0.00           H  
ATOM   3340  N   VAL A 216      31.036 100.198 127.574  1.00  0.00           N  
ATOM   3341  CA  VAL A 216      31.606  98.825 127.567  1.00  0.00           C  
ATOM   3342  C   VAL A 216      33.070  99.019 127.222  1.00  0.00           C  
ATOM   3343  O   VAL A 216      33.262  99.592 126.092  1.00  0.00           O  
ATOM   3344  CB  VAL A 216      30.975  97.836 126.584  1.00  0.00           C  
ATOM   3345  CG1 VAL A 216      31.486  96.396 126.866  1.00  0.00           C  
ATOM   3346  CG2 VAL A 216      29.462  97.757 126.733  1.00  0.00           C  
ATOM   3347  H   VAL A 216      30.903 100.510 126.623  1.00  0.00           H  
ATOM   3348  HA  VAL A 216      31.495  98.442 128.582  1.00  0.00           H  
ATOM   3349  HB  VAL A 216      31.129  98.240 125.583  1.00  0.00           H  
ATOM   3350 HG11 VAL A 216      31.251  95.998 127.853  1.00  0.00           H  
ATOM   3351 HG12 VAL A 216      31.173  95.750 126.046  1.00  0.00           H  
ATOM   3352 HG13 VAL A 216      32.552  96.565 126.715  1.00  0.00           H  
ATOM   3353 HG21 VAL A 216      29.049  98.543 126.102  1.00  0.00           H  
ATOM   3354 HG22 VAL A 216      29.024  96.864 126.287  1.00  0.00           H  
ATOM   3355 HG23 VAL A 216      29.128  97.993 127.743  1.00  0.00           H  
ATOM   3356  N   THR A 217      33.986  98.594 128.031  1.00  0.00           N  
ATOM   3357  CA  THR A 217      35.461  98.655 127.765  1.00  0.00           C  
ATOM   3358  C   THR A 217      36.156  97.339 127.692  1.00  0.00           C  
ATOM   3359  O   THR A 217      35.852  96.372 128.371  1.00  0.00           O  
ATOM   3360  CB  THR A 217      36.222  99.725 128.690  1.00  0.00           C  
ATOM   3361  CG2 THR A 217      37.714  99.743 128.429  1.00  0.00           C  
ATOM   3362  OG1 THR A 217      35.842 101.069 128.437  1.00  0.00           O  
ATOM   3363  H   THR A 217      33.700  98.110 128.870  1.00  0.00           H  
ATOM   3364  HA  THR A 217      35.595  99.099 126.779  1.00  0.00           H  
ATOM   3365  HB  THR A 217      35.972  99.534 129.734  1.00  0.00           H  
ATOM   3366  HG1 THR A 217      36.207 101.711 129.051  1.00  0.00           H  
ATOM   3367 HG21 THR A 217      37.937 100.026 127.399  1.00  0.00           H  
ATOM   3368 HG22 THR A 217      38.232 100.430 129.098  1.00  0.00           H  
ATOM   3369 HG23 THR A 217      38.183  98.787 128.659  1.00  0.00           H  
ATOM   3370  N   LEU A 218      37.041  97.217 126.696  1.00  0.00           N  
ATOM   3371  CA  LEU A 218      37.898  96.094 126.478  1.00  0.00           C  
ATOM   3372  C   LEU A 218      39.339  96.579 126.503  1.00  0.00           C  
ATOM   3373  O   LEU A 218      39.791  97.415 125.774  1.00  0.00           O  
ATOM   3374  CB  LEU A 218      37.526  95.435 125.114  1.00  0.00           C  
ATOM   3375  CG  LEU A 218      36.212  94.712 125.055  1.00  0.00           C  
ATOM   3376  CD1 LEU A 218      35.897  93.961 123.807  1.00  0.00           C  
ATOM   3377  CD2 LEU A 218      35.976  93.705 126.136  1.00  0.00           C  
ATOM   3378  H   LEU A 218      37.183  98.037 126.125  1.00  0.00           H  
ATOM   3379  HA  LEU A 218      37.719  95.324 127.230  1.00  0.00           H  
ATOM   3380  HB2 LEU A 218      37.485  96.122 124.268  1.00  0.00           H  
ATOM   3381  HB3 LEU A 218      38.321  94.738 124.851  1.00  0.00           H  
ATOM   3382  HG  LEU A 218      35.393  95.413 125.220  1.00  0.00           H  
ATOM   3383 HD11 LEU A 218      36.549  93.096 123.691  1.00  0.00           H  
ATOM   3384 HD12 LEU A 218      34.899  93.526 123.760  1.00  0.00           H  
ATOM   3385 HD13 LEU A 218      35.984  94.665 122.979  1.00  0.00           H  
ATOM   3386 HD21 LEU A 218      35.198  92.966 125.942  1.00  0.00           H  
ATOM   3387 HD22 LEU A 218      36.912  93.193 126.358  1.00  0.00           H  
ATOM   3388 HD23 LEU A 218      35.690  94.207 127.060  1.00  0.00           H  
ATOM   3389  N   ASP A 219      40.094  95.946 127.379  1.00  0.00           N  
ATOM   3390  CA  ASP A 219      41.575  96.137 127.698  1.00  0.00           C  
ATOM   3391  C   ASP A 219      42.410  94.931 127.078  1.00  0.00           C  
ATOM   3392  O   ASP A 219      42.292  93.824 127.593  1.00  0.00           O  
ATOM   3393  CB  ASP A 219      41.802  96.289 129.221  1.00  0.00           C  
ATOM   3394  CG  ASP A 219      41.433  97.646 129.688  1.00  0.00           C  
ATOM   3395  OD1 ASP A 219      42.130  98.582 129.308  1.00  0.00           O  
ATOM   3396  OD2 ASP A 219      40.558  97.810 130.553  1.00  0.00           O1-
ATOM   3397  H   ASP A 219      39.584  95.396 128.057  1.00  0.00           H  
ATOM   3398  HA  ASP A 219      42.035  96.968 127.162  1.00  0.00           H  
ATOM   3399  HB2 ASP A 219      41.256  95.545 129.801  1.00  0.00           H  
ATOM   3400  HB3 ASP A 219      42.876  96.239 129.403  1.00  0.00           H  
ATOM   3401  N   TYR A 220      43.113  95.131 125.931  1.00  0.00           N  
ATOM   3402  CA  TYR A 220      43.754  94.137 125.191  1.00  0.00           C  
ATOM   3403  C   TYR A 220      45.239  94.042 125.618  1.00  0.00           C  
ATOM   3404  O   TYR A 220      45.874  95.015 126.041  1.00  0.00           O  
ATOM   3405  CB  TYR A 220      43.668  94.500 123.689  1.00  0.00           C  
ATOM   3406  CG  TYR A 220      42.245  94.607 123.152  1.00  0.00           C  
ATOM   3407  CD1 TYR A 220      41.465  95.767 123.315  1.00  0.00           C  
ATOM   3408  CD2 TYR A 220      41.672  93.496 122.478  1.00  0.00           C  
ATOM   3409  CE1 TYR A 220      40.135  95.903 122.812  1.00  0.00           C  
ATOM   3410  CE2 TYR A 220      40.340  93.597 122.091  1.00  0.00           C  
ATOM   3411  CZ  TYR A 220      39.649  94.758 122.185  1.00  0.00           C  
ATOM   3412  OH  TYR A 220      38.346  94.740 121.793  1.00  0.00           O  
ATOM   3413  H   TYR A 220      43.172  96.105 125.669  1.00  0.00           H  
ATOM   3414  HA  TYR A 220      43.194  93.207 125.295  1.00  0.00           H  
ATOM   3415  HB2 TYR A 220      44.135  95.457 123.453  1.00  0.00           H  
ATOM   3416  HB3 TYR A 220      44.417  93.892 123.182  1.00  0.00           H  
ATOM   3417  HD1 TYR A 220      41.874  96.665 123.753  1.00  0.00           H  
ATOM   3418  HD2 TYR A 220      42.213  92.586 122.271  1.00  0.00           H  
ATOM   3419  HE1 TYR A 220      39.561  96.818 122.832  1.00  0.00           H  
ATOM   3420  HE2 TYR A 220      39.836  92.733 121.683  1.00  0.00           H  
ATOM   3421  HH  TYR A 220      38.219  94.596 120.852  1.00  0.00           H  
ATOM   3422  N   THR A 221      45.824  92.915 125.283  1.00  0.00           N  
ATOM   3423  CA  THR A 221      47.284  92.599 125.339  1.00  0.00           C  
ATOM   3424  C   THR A 221      47.715  91.721 124.202  1.00  0.00           C  
ATOM   3425  O   THR A 221      47.040  90.750 123.793  1.00  0.00           O  
ATOM   3426  CB  THR A 221      47.437  91.837 126.646  1.00  0.00           C  
ATOM   3427  CG2 THR A 221      48.795  91.222 126.952  1.00  0.00           C  
ATOM   3428  OG1 THR A 221      47.129  92.654 127.731  1.00  0.00           O  
ATOM   3429  H   THR A 221      45.220  92.137 125.060  1.00  0.00           H  
ATOM   3430  HA  THR A 221      47.905  93.496 125.326  1.00  0.00           H  
ATOM   3431  HB  THR A 221      46.764  90.982 126.589  1.00  0.00           H  
ATOM   3432  HG1 THR A 221      46.211  92.470 127.946  1.00  0.00           H  
ATOM   3433 HG21 THR A 221      49.523  92.031 127.011  1.00  0.00           H  
ATOM   3434 HG22 THR A 221      48.825  90.671 127.892  1.00  0.00           H  
ATOM   3435 HG23 THR A 221      49.158  90.552 126.174  1.00  0.00           H  
ATOM   3436  N   VAL A 222      48.921  91.976 123.589  1.00  0.00           N  
ATOM   3437  CA  VAL A 222      49.525  91.334 122.382  1.00  0.00           C  
ATOM   3438  C   VAL A 222      51.041  91.167 122.542  1.00  0.00           C  
ATOM   3439  O   VAL A 222      51.681  92.184 122.847  1.00  0.00           O  
ATOM   3440  CB  VAL A 222      49.137  92.122 121.058  1.00  0.00           C  
ATOM   3441  CG1 VAL A 222      49.998  91.812 119.814  1.00  0.00           C  
ATOM   3442  CG2 VAL A 222      47.664  91.929 120.719  1.00  0.00           C  
ATOM   3443  H   VAL A 222      49.373  92.830 123.885  1.00  0.00           H  
ATOM   3444  HA  VAL A 222      48.988  90.386 122.338  1.00  0.00           H  
ATOM   3445  HB  VAL A 222      49.304  93.189 121.200  1.00  0.00           H  
ATOM   3446 HG11 VAL A 222      50.090  90.752 119.575  1.00  0.00           H  
ATOM   3447 HG12 VAL A 222      49.610  92.288 118.914  1.00  0.00           H  
ATOM   3448 HG13 VAL A 222      51.010  92.139 120.052  1.00  0.00           H  
ATOM   3449 HG21 VAL A 222      46.940  92.338 121.423  1.00  0.00           H  
ATOM   3450 HG22 VAL A 222      47.351  92.371 119.773  1.00  0.00           H  
ATOM   3451 HG23 VAL A 222      47.451  90.863 120.636  1.00  0.00           H  
ATOM   3452  N   GLN A 223      51.566  89.958 122.498  1.00  0.00           N  
ATOM   3453  CA  GLN A 223      52.997  89.776 122.362  1.00  0.00           C  
ATOM   3454  C   GLN A 223      53.463  89.924 120.917  1.00  0.00           C  
ATOM   3455  O   GLN A 223      53.051  89.137 120.082  1.00  0.00           O  
ATOM   3456  CB  GLN A 223      53.412  88.468 122.886  1.00  0.00           C  
ATOM   3457  CG  GLN A 223      54.882  88.102 122.723  1.00  0.00           C  
ATOM   3458  CD  GLN A 223      55.212  86.871 123.576  1.00  0.00           C  
ATOM   3459  NE2 GLN A 223      56.448  86.409 123.532  1.00  0.00           N  
ATOM   3460  OE1 GLN A 223      54.397  86.363 124.322  1.00  0.00           O  
ATOM   3461  H   GLN A 223      50.973  89.188 122.221  1.00  0.00           H  
ATOM   3462  HA  GLN A 223      53.494  90.587 122.895  1.00  0.00           H  
ATOM   3463  HB2 GLN A 223      53.176  88.476 123.950  1.00  0.00           H  
ATOM   3464  HB3 GLN A 223      52.883  87.661 122.379  1.00  0.00           H  
ATOM   3465  HG2 GLN A 223      55.158  87.894 121.690  1.00  0.00           H  
ATOM   3466  HG3 GLN A 223      55.546  88.905 123.042  1.00  0.00           H  
ATOM   3467 HE21 GLN A 223      56.763  85.760 124.239  1.00  0.00           H  
ATOM   3468 HE22 GLN A 223      57.062  86.897 122.896  1.00  0.00           H  
ATOM   3469  N   VAL A 224      54.401  90.919 120.668  1.00  0.00           N  
ATOM   3470  CA  VAL A 224      55.060  91.206 119.393  1.00  0.00           C  
ATOM   3471  C   VAL A 224      56.054  90.094 119.110  1.00  0.00           C  
ATOM   3472  O   VAL A 224      56.819  89.733 120.012  1.00  0.00           O  
ATOM   3473  CB  VAL A 224      55.818  92.577 119.442  1.00  0.00           C  
ATOM   3474  CG1 VAL A 224      56.646  93.020 118.244  1.00  0.00           C  
ATOM   3475  CG2 VAL A 224      54.838  93.672 119.731  1.00  0.00           C  
ATOM   3476  H   VAL A 224      54.643  91.437 121.501  1.00  0.00           H  
ATOM   3477  HA  VAL A 224      54.303  91.272 118.612  1.00  0.00           H  
ATOM   3478  HB  VAL A 224      56.466  92.637 120.316  1.00  0.00           H  
ATOM   3479 HG11 VAL A 224      57.321  93.842 118.487  1.00  0.00           H  
ATOM   3480 HG12 VAL A 224      57.206  92.171 117.853  1.00  0.00           H  
ATOM   3481 HG13 VAL A 224      56.052  93.471 117.450  1.00  0.00           H  
ATOM   3482 HG21 VAL A 224      54.279  93.948 118.836  1.00  0.00           H  
ATOM   3483 HG22 VAL A 224      54.208  93.427 120.586  1.00  0.00           H  
ATOM   3484 HG23 VAL A 224      55.422  94.510 120.114  1.00  0.00           H  
ATOM   3485  N   PRO A 225      55.979  89.323 118.003  1.00  0.00           N  
ATOM   3486  CA  PRO A 225      56.874  88.200 117.809  1.00  0.00           C  
ATOM   3487  C   PRO A 225      58.311  88.680 117.661  1.00  0.00           C  
ATOM   3488  O   PRO A 225      58.577  89.681 116.946  1.00  0.00           O  
ATOM   3489  CB  PRO A 225      56.421  87.441 116.539  1.00  0.00           C  
ATOM   3490  CG  PRO A 225      55.028  87.996 116.357  1.00  0.00           C  
ATOM   3491  CD  PRO A 225      55.072  89.434 116.899  1.00  0.00           C  
ATOM   3492  HA  PRO A 225      56.937  87.580 118.703  1.00  0.00           H  
ATOM   3493  HB2 PRO A 225      57.051  87.748 115.703  1.00  0.00           H  
ATOM   3494  HB3 PRO A 225      56.267  86.381 116.741  1.00  0.00           H  
ATOM   3495  HG2 PRO A 225      54.626  87.911 115.348  1.00  0.00           H  
ATOM   3496  HG3 PRO A 225      54.394  87.448 117.055  1.00  0.00           H  
ATOM   3497  HD2 PRO A 225      55.533  90.111 116.180  1.00  0.00           H  
ATOM   3498  HD3 PRO A 225      54.131  89.843 117.266  1.00  0.00           H  
ATOM   3499  N   GLY A 226      59.234  87.976 118.391  1.00  0.00           N  
ATOM   3500  CA  GLY A 226      60.664  88.455 118.532  1.00  0.00           C  
ATOM   3501  C   GLY A 226      60.806  89.646 119.491  1.00  0.00           C  
ATOM   3502  O   GLY A 226      60.591  89.461 120.688  1.00  0.00           O  
ATOM   3503  H   GLY A 226      58.926  87.198 118.956  1.00  0.00           H  
ATOM   3504  HA2 GLY A 226      61.192  87.662 119.063  1.00  0.00           H  
ATOM   3505  HA3 GLY A 226      61.177  88.679 117.597  1.00  0.00           H  
ATOM   3506  N   ALA A 227      61.294  90.776 119.008  1.00  0.00           N  
ATOM   3507  CA  ALA A 227      61.441  92.100 119.604  1.00  0.00           C  
ATOM   3508  C   ALA A 227      62.034  92.140 121.090  1.00  0.00           C  
ATOM   3509  O   ALA A 227      61.969  93.126 121.813  1.00  0.00           O  
ATOM   3510  CB  ALA A 227      60.188  92.876 119.289  1.00  0.00           C  
ATOM   3511  H   ALA A 227      61.744  90.714 118.106  1.00  0.00           H  
ATOM   3512  HA  ALA A 227      62.234  92.473 118.956  1.00  0.00           H  
ATOM   3513  HB1 ALA A 227      60.293  93.833 119.799  1.00  0.00           H  
ATOM   3514  HB2 ALA A 227      60.142  93.114 118.226  1.00  0.00           H  
ATOM   3515  HB3 ALA A 227      59.314  92.287 119.571  1.00  0.00           H  
ATOM   3516  N   GLY A 228      62.714  91.107 121.474  1.00  0.00           N  
ATOM   3517  CA  GLY A 228      63.387  91.159 122.831  1.00  0.00           C  
ATOM   3518  C   GLY A 228      63.892  89.776 123.340  1.00  0.00           C  
ATOM   3519  O   GLY A 228      63.251  88.760 123.033  1.00  0.00           O  
ATOM   3520  H   GLY A 228      62.870  90.279 120.920  1.00  0.00           H  
ATOM   3521  HA2 GLY A 228      64.180  91.907 122.834  1.00  0.00           H  
ATOM   3522  HA3 GLY A 228      62.634  91.460 123.559  1.00  0.00           H  
ATOM   3523  N   ARG A 229      65.036  89.829 124.071  1.00  0.00           N  
ATOM   3524  CA  ARG A 229      65.566  88.601 124.678  1.00  0.00           C  
ATOM   3525  C   ARG A 229      64.665  88.038 125.845  1.00  0.00           C  
ATOM   3526  O   ARG A 229      63.902  88.845 126.410  1.00  0.00           O  
ATOM   3527  CB  ARG A 229      67.104  88.879 125.006  1.00  0.00           C  
ATOM   3528  CG  ARG A 229      67.353  90.086 125.916  1.00  0.00           C  
ATOM   3529  CD  ARG A 229      66.710  89.902 127.381  1.00  0.00           C  
ATOM   3530  NE  ARG A 229      67.196  88.772 128.034  1.00  0.00           N  
ATOM   3531  CZ  ARG A 229      68.436  88.523 128.447  1.00  0.00           C  
ATOM   3532  NH1 ARG A 229      69.405  89.367 128.466  1.00  0.00           N1+
ATOM   3533  NH2 ARG A 229      68.735  87.301 128.938  1.00  0.00           N  
ATOM   3534  H   ARG A 229      65.465  90.726 124.242  1.00  0.00           H  
ATOM   3535  HA  ARG A 229      65.565  87.839 123.898  1.00  0.00           H  
ATOM   3536  HB2 ARG A 229      67.410  87.906 125.391  1.00  0.00           H  
ATOM   3537  HB3 ARG A 229      67.678  89.039 124.093  1.00  0.00           H  
ATOM   3538  HG2 ARG A 229      68.429  90.216 126.032  1.00  0.00           H  
ATOM   3539  HG3 ARG A 229      66.858  90.984 125.544  1.00  0.00           H  
ATOM   3540  HD2 ARG A 229      66.944  90.796 127.959  1.00  0.00           H  
ATOM   3541  HD3 ARG A 229      65.623  89.847 127.322  1.00  0.00           H  
ATOM   3542  HE  ARG A 229      66.559  88.003 128.188  1.00  0.00           H  
ATOM   3543 HH11 ARG A 229      69.242  90.360 128.368  1.00  0.00           H  
ATOM   3544 HH12 ARG A 229      70.301  89.060 128.814  1.00  0.00           H  
ATOM   3545 HH21 ARG A 229      68.069  86.546 128.846  1.00  0.00           H  
ATOM   3546 HH22 ARG A 229      69.572  87.115 129.471  1.00  0.00           H  
ATOM   3547  N   ASP A 230      64.824  86.740 126.224  1.00  0.00           N  
ATOM   3548  CA  ASP A 230      63.928  86.110 127.282  1.00  0.00           C  
ATOM   3549  C   ASP A 230      63.780  86.919 128.581  1.00  0.00           C  
ATOM   3550  O   ASP A 230      64.597  87.699 128.987  1.00  0.00           O  
ATOM   3551  CB  ASP A 230      64.529  84.705 127.616  1.00  0.00           C  
ATOM   3552  CG  ASP A 230      65.911  84.705 128.382  1.00  0.00           C  
ATOM   3553  OD1 ASP A 230      66.191  83.802 129.268  1.00  0.00           O  
ATOM   3554  OD2 ASP A 230      66.842  85.437 128.150  1.00  0.00           O1-
ATOM   3555  H   ASP A 230      65.447  86.170 125.671  1.00  0.00           H  
ATOM   3556  HA  ASP A 230      62.974  85.908 126.797  1.00  0.00           H  
ATOM   3557  HB2 ASP A 230      63.811  84.111 128.180  1.00  0.00           H  
ATOM   3558  HB3 ASP A 230      64.682  84.273 126.626  1.00  0.00           H  
ATOM   3559  N   GLY A 231      62.509  86.806 129.147  1.00  0.00           N  
ATOM   3560  CA  GLY A 231      61.996  87.689 130.177  1.00  0.00           C  
ATOM   3561  C   GLY A 231      61.972  89.199 129.935  1.00  0.00           C  
ATOM   3562  O   GLY A 231      61.672  89.928 130.874  1.00  0.00           O  
ATOM   3563  H   GLY A 231      61.828  86.127 128.836  1.00  0.00           H  
ATOM   3564  HA2 GLY A 231      60.990  87.338 130.408  1.00  0.00           H  
ATOM   3565  HA3 GLY A 231      62.687  87.520 131.003  1.00  0.00           H  
ATOM   3566  N   ALA A 232      62.394  89.579 128.764  1.00  0.00           N  
ATOM   3567  CA  ALA A 232      62.278  90.925 128.143  1.00  0.00           C  
ATOM   3568  C   ALA A 232      61.824  90.969 126.627  1.00  0.00           C  
ATOM   3569  O   ALA A 232      62.413  91.836 125.958  1.00  0.00           O  
ATOM   3570  CB  ALA A 232      63.564  91.710 128.447  1.00  0.00           C  
ATOM   3571  H   ALA A 232      62.954  88.928 128.232  1.00  0.00           H  
ATOM   3572  HA  ALA A 232      61.451  91.367 128.699  1.00  0.00           H  
ATOM   3573  HB1 ALA A 232      63.372  92.782 128.475  1.00  0.00           H  
ATOM   3574  HB2 ALA A 232      63.949  91.285 129.374  1.00  0.00           H  
ATOM   3575  HB3 ALA A 232      64.342  91.571 127.697  1.00  0.00           H  
ATOM   3576  N   PRO A 233      60.866  90.136 126.192  1.00  0.00           N  
ATOM   3577  CA  PRO A 233      60.360  90.129 124.863  1.00  0.00           C  
ATOM   3578  C   PRO A 233      59.486  91.294 124.502  1.00  0.00           C  
ATOM   3579  O   PRO A 233      58.978  92.010 125.398  1.00  0.00           O  
ATOM   3580  CB  PRO A 233      59.512  88.850 124.934  1.00  0.00           C  
ATOM   3581  CG  PRO A 233      58.794  88.885 126.248  1.00  0.00           C  
ATOM   3582  CD  PRO A 233      59.951  89.332 127.046  1.00  0.00           C  
ATOM   3583  HA  PRO A 233      61.149  90.013 124.120  1.00  0.00           H  
ATOM   3584  HB2 PRO A 233      58.833  88.664 124.103  1.00  0.00           H  
ATOM   3585  HB3 PRO A 233      60.143  87.961 124.919  1.00  0.00           H  
ATOM   3586  HG2 PRO A 233      58.013  89.644 126.279  1.00  0.00           H  
ATOM   3587  HG3 PRO A 233      58.473  87.878 126.514  1.00  0.00           H  
ATOM   3588  HD2 PRO A 233      59.626  90.001 127.844  1.00  0.00           H  
ATOM   3589  HD3 PRO A 233      60.479  88.434 127.368  1.00  0.00           H  
ATOM   3590  N   GLY A 234      59.266  91.556 123.210  1.00  0.00           N  
ATOM   3591  CA  GLY A 234      58.359  92.656 122.889  1.00  0.00           C  
ATOM   3592  C   GLY A 234      56.816  92.409 123.147  1.00  0.00           C  
ATOM   3593  O   GLY A 234      56.272  91.318 123.028  1.00  0.00           O  
ATOM   3594  H   GLY A 234      59.568  90.946 122.464  1.00  0.00           H  
ATOM   3595  HA2 GLY A 234      58.600  93.489 123.550  1.00  0.00           H  
ATOM   3596  HA3 GLY A 234      58.453  92.870 121.825  1.00  0.00           H  
ATOM   3597  N   PHE A 235      56.109  93.483 123.425  1.00  0.00           N  
ATOM   3598  CA  PHE A 235      54.652  93.484 123.655  1.00  0.00           C  
ATOM   3599  C   PHE A 235      53.918  94.768 123.165  1.00  0.00           C  
ATOM   3600  O   PHE A 235      54.568  95.813 122.944  1.00  0.00           O  
ATOM   3601  CB  PHE A 235      54.434  93.220 125.190  1.00  0.00           C  
ATOM   3602  CG  PHE A 235      54.197  91.824 125.673  1.00  0.00           C  
ATOM   3603  CD1 PHE A 235      55.302  90.996 125.962  1.00  0.00           C  
ATOM   3604  CD2 PHE A 235      52.918  91.306 125.846  1.00  0.00           C  
ATOM   3605  CE1 PHE A 235      55.101  89.606 126.325  1.00  0.00           C  
ATOM   3606  CE2 PHE A 235      52.628  89.993 126.204  1.00  0.00           C  
ATOM   3607  CZ  PHE A 235      53.779  89.147 126.421  1.00  0.00           C  
ATOM   3608  H   PHE A 235      56.610  94.342 123.600  1.00  0.00           H  
ATOM   3609  HA  PHE A 235      54.187  92.657 123.120  1.00  0.00           H  
ATOM   3610  HB2 PHE A 235      55.263  93.725 125.687  1.00  0.00           H  
ATOM   3611  HB3 PHE A 235      53.611  93.857 125.512  1.00  0.00           H  
ATOM   3612  HD1 PHE A 235      56.302  91.381 125.827  1.00  0.00           H  
ATOM   3613  HD2 PHE A 235      52.144  92.017 125.597  1.00  0.00           H  
ATOM   3614  HE1 PHE A 235      55.990  89.042 126.564  1.00  0.00           H  
ATOM   3615  HE2 PHE A 235      51.594  89.783 126.436  1.00  0.00           H  
ATOM   3616  HZ  PHE A 235      53.574  88.131 126.725  1.00  0.00           H  
ATOM   3617  N   SER A 236      52.608  94.720 123.153  1.00  0.00           N  
ATOM   3618  CA  SER A 236      51.757  95.922 123.099  1.00  0.00           C  
ATOM   3619  C   SER A 236      50.402  95.722 123.855  1.00  0.00           C  
ATOM   3620  O   SER A 236      49.857  94.637 123.942  1.00  0.00           O  
ATOM   3621  CB  SER A 236      51.471  96.158 121.598  1.00  0.00           C  
ATOM   3622  OG  SER A 236      50.409  97.074 121.403  1.00  0.00           O  
ATOM   3623  H   SER A 236      52.182  93.840 123.406  1.00  0.00           H  
ATOM   3624  HA  SER A 236      52.240  96.791 123.545  1.00  0.00           H  
ATOM   3625  HB2 SER A 236      52.416  96.508 121.184  1.00  0.00           H  
ATOM   3626  HB3 SER A 236      51.260  95.244 121.041  1.00  0.00           H  
ATOM   3627  HG  SER A 236      50.667  97.902 121.813  1.00  0.00           H  
ATOM   3628  N   LYS A 237      49.915  96.821 124.412  1.00  0.00           N  
ATOM   3629  CA  LYS A 237      48.696  96.826 125.307  1.00  0.00           C  
ATOM   3630  C   LYS A 237      47.817  98.083 125.031  1.00  0.00           C  
ATOM   3631  O   LYS A 237      48.375  99.184 125.168  1.00  0.00           O  
ATOM   3632  CB  LYS A 237      49.146  96.865 126.774  1.00  0.00           C  
ATOM   3633  CG  LYS A 237      49.511  95.511 127.235  1.00  0.00           C  
ATOM   3634  CD  LYS A 237      49.981  95.499 128.674  1.00  0.00           C  
ATOM   3635  CE  LYS A 237      50.071  94.094 129.178  1.00  0.00           C  
ATOM   3636  NZ  LYS A 237      50.432  93.936 130.646  1.00  0.00           N1+
ATOM   3637  H   LYS A 237      50.414  97.696 124.331  1.00  0.00           H  
ATOM   3638  HA  LYS A 237      48.112  95.909 125.248  1.00  0.00           H  
ATOM   3639  HB2 LYS A 237      49.995  97.528 126.947  1.00  0.00           H  
ATOM   3640  HB3 LYS A 237      48.300  97.184 127.382  1.00  0.00           H  
ATOM   3641  HG2 LYS A 237      48.641  94.861 127.142  1.00  0.00           H  
ATOM   3642  HG3 LYS A 237      50.386  95.254 126.636  1.00  0.00           H  
ATOM   3643  HD2 LYS A 237      50.929  96.027 128.776  1.00  0.00           H  
ATOM   3644  HD3 LYS A 237      49.172  95.952 129.247  1.00  0.00           H  
ATOM   3645  HE2 LYS A 237      49.109  93.596 129.048  1.00  0.00           H  
ATOM   3646  HE3 LYS A 237      50.785  93.585 128.533  1.00  0.00           H  
ATOM   3647  HZ1 LYS A 237      50.283  92.946 130.780  1.00  0.00           H  
ATOM   3648  HZ2 LYS A 237      51.404  94.115 130.853  1.00  0.00           H  
ATOM   3649  HZ3 LYS A 237      49.822  94.467 131.251  1.00  0.00           H  
ATOM   3650  N   PHE A 238      46.565  97.835 124.615  1.00  0.00           N  
ATOM   3651  CA  PHE A 238      45.721  98.848 124.103  1.00  0.00           C  
ATOM   3652  C   PHE A 238      44.248  98.692 124.629  1.00  0.00           C  
ATOM   3653  O   PHE A 238      43.772  97.692 125.180  1.00  0.00           O  
ATOM   3654  CB  PHE A 238      45.832  98.759 122.549  1.00  0.00           C  
ATOM   3655  CG  PHE A 238      45.355  97.506 121.851  1.00  0.00           C  
ATOM   3656  CD1 PHE A 238      46.128  96.317 121.759  1.00  0.00           C  
ATOM   3657  CD2 PHE A 238      44.047  97.425 121.359  1.00  0.00           C  
ATOM   3658  CE1 PHE A 238      45.653  95.193 120.990  1.00  0.00           C  
ATOM   3659  CE2 PHE A 238      43.620  96.323 120.625  1.00  0.00           C  
ATOM   3660  CZ  PHE A 238      44.405  95.218 120.402  1.00  0.00           C  
ATOM   3661  H   PHE A 238      46.283  96.872 124.732  1.00  0.00           H  
ATOM   3662  HA  PHE A 238      46.118  99.804 124.443  1.00  0.00           H  
ATOM   3663  HB2 PHE A 238      45.164  99.468 122.059  1.00  0.00           H  
ATOM   3664  HB3 PHE A 238      46.857  99.049 122.311  1.00  0.00           H  
ATOM   3665  HD1 PHE A 238      47.143  96.364 122.123  1.00  0.00           H  
ATOM   3666  HD2 PHE A 238      43.422  98.261 121.635  1.00  0.00           H  
ATOM   3667  HE1 PHE A 238      46.291  94.327 120.898  1.00  0.00           H  
ATOM   3668  HE2 PHE A 238      42.644  96.463 120.185  1.00  0.00           H  
ATOM   3669  HZ  PHE A 238      44.028  94.411 119.791  1.00  0.00           H  
ATOM   3670  N   ARG A 239      43.464  99.735 124.392  1.00  0.00           N  
ATOM   3671  CA  ARG A 239      42.089  99.849 124.987  1.00  0.00           C  
ATOM   3672  C   ARG A 239      41.132 100.166 123.905  1.00  0.00           C  
ATOM   3673  O   ARG A 239      41.405 101.132 123.151  1.00  0.00           O  
ATOM   3674  CB  ARG A 239      42.161 100.722 126.234  1.00  0.00           C  
ATOM   3675  CG  ARG A 239      40.789 100.819 126.864  1.00  0.00           C  
ATOM   3676  CD  ARG A 239      40.769 101.769 128.100  1.00  0.00           C  
ATOM   3677  NE  ARG A 239      40.957 101.080 129.355  1.00  0.00           N  
ATOM   3678  CZ  ARG A 239      40.461 101.389 130.579  1.00  0.00           C  
ATOM   3679  NH1 ARG A 239      40.167 102.602 130.955  1.00  0.00           N1+
ATOM   3680  NH2 ARG A 239      40.304 100.422 131.441  1.00  0.00           N  
ATOM   3681  H   ARG A 239      43.773 100.566 123.908  1.00  0.00           H  
ATOM   3682  HA  ARG A 239      41.757  98.891 125.386  1.00  0.00           H  
ATOM   3683  HB2 ARG A 239      42.777 100.308 127.032  1.00  0.00           H  
ATOM   3684  HB3 ARG A 239      42.542 101.699 125.940  1.00  0.00           H  
ATOM   3685  HG2 ARG A 239      40.070 101.236 126.160  1.00  0.00           H  
ATOM   3686  HG3 ARG A 239      40.430  99.805 127.037  1.00  0.00           H  
ATOM   3687  HD2 ARG A 239      41.578 102.482 127.945  1.00  0.00           H  
ATOM   3688  HD3 ARG A 239      39.784 102.228 128.013  1.00  0.00           H  
ATOM   3689  HE  ARG A 239      41.366 100.156 129.367  1.00  0.00           H  
ATOM   3690 HH11 ARG A 239      40.336 103.371 130.323  1.00  0.00           H  
ATOM   3691 HH12 ARG A 239      40.123 102.724 131.957  1.00  0.00           H  
ATOM   3692 HH21 ARG A 239      40.553  99.509 131.086  1.00  0.00           H  
ATOM   3693 HH22 ARG A 239      40.148 100.563 132.428  1.00  0.00           H  
ATOM   3694  N   LEU A 240      39.837  99.713 123.858  1.00  0.00           N  
ATOM   3695  CA  LEU A 240      38.740 100.265 123.090  1.00  0.00           C  
ATOM   3696  C   LEU A 240      37.517 100.365 124.050  1.00  0.00           C  
ATOM   3697  O   LEU A 240      37.387  99.637 125.031  1.00  0.00           O  
ATOM   3698  CB  LEU A 240      38.444  99.368 121.858  1.00  0.00           C  
ATOM   3699  CG  LEU A 240      39.231  99.593 120.550  1.00  0.00           C  
ATOM   3700  CD1 LEU A 240      39.298 101.022 120.023  1.00  0.00           C  
ATOM   3701  CD2 LEU A 240      40.660  99.000 120.650  1.00  0.00           C  
ATOM   3702  H   LEU A 240      39.549  99.055 124.568  1.00  0.00           H  
ATOM   3703  HA  LEU A 240      39.078 101.241 122.743  1.00  0.00           H  
ATOM   3704  HB2 LEU A 240      38.581  98.311 122.090  1.00  0.00           H  
ATOM   3705  HB3 LEU A 240      37.367  99.428 121.692  1.00  0.00           H  
ATOM   3706  HG  LEU A 240      38.631  99.079 119.799  1.00  0.00           H  
ATOM   3707 HD11 LEU A 240      39.966 101.635 120.630  1.00  0.00           H  
ATOM   3708 HD12 LEU A 240      39.657 101.066 118.995  1.00  0.00           H  
ATOM   3709 HD13 LEU A 240      38.303 101.455 120.130  1.00  0.00           H  
ATOM   3710 HD21 LEU A 240      41.253  99.361 121.490  1.00  0.00           H  
ATOM   3711 HD22 LEU A 240      40.621  97.911 120.658  1.00  0.00           H  
ATOM   3712 HD23 LEU A 240      41.153  99.305 119.727  1.00  0.00           H  
ATOM   3713  N   SER A 241      36.729 101.388 123.657  1.00  0.00           N  
ATOM   3714  CA  SER A 241      35.449 101.629 124.365  1.00  0.00           C  
ATOM   3715  C   SER A 241      34.329 101.689 123.397  1.00  0.00           C  
ATOM   3716  O   SER A 241      34.495 102.035 122.220  1.00  0.00           O  
ATOM   3717  CB  SER A 241      35.652 102.883 125.229  1.00  0.00           C  
ATOM   3718  OG  SER A 241      36.673 102.621 126.131  1.00  0.00           O  
ATOM   3719  H   SER A 241      36.982 101.952 122.858  1.00  0.00           H  
ATOM   3720  HA  SER A 241      35.079 100.789 124.952  1.00  0.00           H  
ATOM   3721  HB2 SER A 241      35.765 103.696 124.511  1.00  0.00           H  
ATOM   3722  HB3 SER A 241      34.774 103.079 125.843  1.00  0.00           H  
ATOM   3723  HG  SER A 241      36.307 102.011 126.775  1.00  0.00           H  
ATOM   3724  N   TYR A 242      33.101 101.373 123.901  1.00  0.00           N  
ATOM   3725  CA  TYR A 242      31.912 101.102 123.063  1.00  0.00           C  
ATOM   3726  C   TYR A 242      30.635 101.574 123.713  1.00  0.00           C  
ATOM   3727  O   TYR A 242      30.563 101.674 124.946  1.00  0.00           O  
ATOM   3728  CB  TYR A 242      31.785  99.613 122.922  1.00  0.00           C  
ATOM   3729  CG  TYR A 242      32.960  98.827 122.292  1.00  0.00           C  
ATOM   3730  CD1 TYR A 242      33.232  99.114 120.948  1.00  0.00           C  
ATOM   3731  CD2 TYR A 242      33.827  98.137 123.127  1.00  0.00           C  
ATOM   3732  CE1 TYR A 242      34.421  98.463 120.400  1.00  0.00           C  
ATOM   3733  CE2 TYR A 242      34.899  97.449 122.513  1.00  0.00           C  
ATOM   3734  CZ  TYR A 242      35.217  97.592 121.176  1.00  0.00           C  
ATOM   3735  OH  TYR A 242      36.276  96.976 120.608  1.00  0.00           O  
ATOM   3736  H   TYR A 242      33.061 101.145 124.885  1.00  0.00           H  
ATOM   3737  HA  TYR A 242      32.124 101.591 122.112  1.00  0.00           H  
ATOM   3738  HB2 TYR A 242      31.657  99.211 123.927  1.00  0.00           H  
ATOM   3739  HB3 TYR A 242      30.821  99.329 122.500  1.00  0.00           H  
ATOM   3740  HD1 TYR A 242      32.667  99.811 120.346  1.00  0.00           H  
ATOM   3741  HD2 TYR A 242      33.637  97.990 124.180  1.00  0.00           H  
ATOM   3742  HE1 TYR A 242      34.635  98.578 119.348  1.00  0.00           H  
ATOM   3743  HE2 TYR A 242      35.554  96.885 123.161  1.00  0.00           H  
ATOM   3744  HH  TYR A 242      36.286  97.169 119.669  1.00  0.00           H  
ATOM   3745  N   TYR A 243      29.564 101.978 122.981  1.00  0.00           N  
ATOM   3746  CA  TYR A 243      28.236 102.006 123.543  1.00  0.00           C  
ATOM   3747  C   TYR A 243      27.635 100.601 123.593  1.00  0.00           C  
ATOM   3748  O   TYR A 243      27.832  99.916 122.552  1.00  0.00           O  
ATOM   3749  CB  TYR A 243      27.348 102.949 122.570  1.00  0.00           C  
ATOM   3750  CG  TYR A 243      25.948 103.133 123.211  1.00  0.00           C  
ATOM   3751  CD1 TYR A 243      25.808 103.921 124.347  1.00  0.00           C  
ATOM   3752  CD2 TYR A 243      24.836 102.471 122.661  1.00  0.00           C  
ATOM   3753  CE1 TYR A 243      24.604 103.948 125.011  1.00  0.00           C  
ATOM   3754  CE2 TYR A 243      23.579 102.476 123.366  1.00  0.00           C  
ATOM   3755  CZ  TYR A 243      23.480 103.309 124.506  1.00  0.00           C  
ATOM   3756  OH  TYR A 243      22.247 103.347 125.165  1.00  0.00           O  
ATOM   3757  H   TYR A 243      29.643 102.029 121.976  1.00  0.00           H  
ATOM   3758  HA  TYR A 243      28.185 102.456 124.535  1.00  0.00           H  
ATOM   3759  HB2 TYR A 243      27.845 103.916 122.497  1.00  0.00           H  
ATOM   3760  HB3 TYR A 243      27.406 102.536 121.563  1.00  0.00           H  
ATOM   3761  HD1 TYR A 243      26.636 104.370 124.876  1.00  0.00           H  
ATOM   3762  HD2 TYR A 243      25.050 101.790 121.850  1.00  0.00           H  
ATOM   3763  HE1 TYR A 243      24.548 104.548 125.908  1.00  0.00           H  
ATOM   3764  HE2 TYR A 243      22.734 101.913 122.999  1.00  0.00           H  
ATOM   3765  HH  TYR A 243      21.477 102.998 124.710  1.00  0.00           H  
ATOM   3766  N   PRO A 244      26.912 100.083 124.660  1.00  0.00           N  
ATOM   3767  CA  PRO A 244      26.165  98.798 124.654  1.00  0.00           C  
ATOM   3768  C   PRO A 244      24.976  98.838 123.783  1.00  0.00           C  
ATOM   3769  O   PRO A 244      23.791  98.835 124.220  1.00  0.00           O  
ATOM   3770  CB  PRO A 244      25.800  98.601 126.070  1.00  0.00           C  
ATOM   3771  CG  PRO A 244      25.825  99.981 126.746  1.00  0.00           C  
ATOM   3772  CD  PRO A 244      26.807 100.852 125.895  1.00  0.00           C  
ATOM   3773  HA  PRO A 244      26.851  98.010 124.345  1.00  0.00           H  
ATOM   3774  HB2 PRO A 244      24.829  98.131 126.224  1.00  0.00           H  
ATOM   3775  HB3 PRO A 244      26.632  98.086 126.553  1.00  0.00           H  
ATOM   3776  HG2 PRO A 244      24.855 100.471 126.824  1.00  0.00           H  
ATOM   3777  HG3 PRO A 244      26.143  99.772 127.768  1.00  0.00           H  
ATOM   3778  HD2 PRO A 244      26.371 101.840 125.744  1.00  0.00           H  
ATOM   3779  HD3 PRO A 244      27.724 101.074 126.440  1.00  0.00           H  
ATOM   3780  N   HIE A 245      25.163  98.962 122.427  1.00  0.00           N  
ATOM   3781  CA  HIE A 245      24.140  98.439 121.510  1.00  0.00           C  
ATOM   3782  C   HIE A 245      23.620  97.101 122.004  1.00  0.00           C  
ATOM   3783  O   HIE A 245      24.342  96.155 122.401  1.00  0.00           O  
ATOM   3784  CB  HIE A 245      24.698  98.456 120.064  1.00  0.00           C  
ATOM   3785  CG  HIE A 245      24.912  99.777 119.383  1.00  0.00           C  
ATOM   3786  CD2 HIE A 245      23.932 100.773 119.255  1.00  0.00           C  
ATOM   3787  ND1 HIE A 245      26.104 100.179 118.772  1.00  0.00           N  
ATOM   3788  CE1 HIE A 245      25.892 101.493 118.443  1.00  0.00           C  
ATOM   3789  NE2 HIE A 245      24.644 101.865 118.720  1.00  0.00           N  
ATOM   3790  H   HIE A 245      26.112  99.121 122.120  1.00  0.00           H  
ATOM   3791  HA  HIE A 245      23.305  99.134 121.602  1.00  0.00           H  
ATOM   3792  HB2 HIE A 245      25.601  97.845 120.036  1.00  0.00           H  
ATOM   3793  HB3 HIE A 245      24.036  97.845 119.450  1.00  0.00           H  
ATOM   3794  HD2 HIE A 245      22.884 100.770 119.514  1.00  0.00           H  
ATOM   3795  HE1 HIE A 245      26.556 102.203 117.972  1.00  0.00           H  
ATOM   3796  HE2 HIE A 245      24.204 102.768 118.614  1.00  0.00           H  
ATOM   3797  N   CYS A 246      22.294  96.986 121.935  1.00  0.00           N  
ATOM   3798  CA  CYS A 246      21.531  95.719 122.170  1.00  0.00           C  
ATOM   3799  C   CYS A 246      20.722  95.228 121.007  1.00  0.00           C  
ATOM   3800  O   CYS A 246      20.625  95.995 120.043  1.00  0.00           O  
ATOM   3801  CB  CYS A 246      20.628  95.910 123.450  1.00  0.00           C  
ATOM   3802  SG  CYS A 246      21.669  96.140 124.884  1.00  0.00           S  
ATOM   3803  H   CYS A 246      21.773  97.808 121.664  1.00  0.00           H  
ATOM   3804  HA  CYS A 246      22.225  94.916 122.418  1.00  0.00           H  
ATOM   3805  HB2 CYS A 246      19.987  96.788 123.362  1.00  0.00           H  
ATOM   3806  HB3 CYS A 246      20.018  95.031 123.656  1.00  0.00           H  
ATOM   3807  HG  CYS A 246      22.430  97.005 124.209  1.00  0.00           H  
ATOM   3808  N   LEU A 247      20.234  93.956 121.000  1.00  0.00           N  
ATOM   3809  CA  LEU A 247      19.744  93.366 119.740  1.00  0.00           C  
ATOM   3810  C   LEU A 247      18.500  93.954 119.223  1.00  0.00           C  
ATOM   3811  O   LEU A 247      18.490  94.424 118.050  1.00  0.00           O  
ATOM   3812  CB  LEU A 247      19.610  91.801 119.897  1.00  0.00           C  
ATOM   3813  CG  LEU A 247      19.215  91.102 118.589  1.00  0.00           C  
ATOM   3814  CD1 LEU A 247      20.283  91.297 117.529  1.00  0.00           C  
ATOM   3815  CD2 LEU A 247      19.165  89.599 118.711  1.00  0.00           C  
ATOM   3816  H   LEU A 247      20.362  93.404 121.837  1.00  0.00           H  
ATOM   3817  HA  LEU A 247      20.513  93.512 118.980  1.00  0.00           H  
ATOM   3818  HB2 LEU A 247      20.548  91.450 120.328  1.00  0.00           H  
ATOM   3819  HB3 LEU A 247      18.839  91.605 120.642  1.00  0.00           H  
ATOM   3820  HG  LEU A 247      18.224  91.451 118.301  1.00  0.00           H  
ATOM   3821 HD11 LEU A 247      21.274  91.349 117.979  1.00  0.00           H  
ATOM   3822 HD12 LEU A 247      20.344  90.470 116.821  1.00  0.00           H  
ATOM   3823 HD13 LEU A 247      20.049  92.169 116.917  1.00  0.00           H  
ATOM   3824 HD21 LEU A 247      18.660  89.208 117.828  1.00  0.00           H  
ATOM   3825 HD22 LEU A 247      20.131  89.101 118.796  1.00  0.00           H  
ATOM   3826 HD23 LEU A 247      18.623  89.282 119.601  1.00  0.00           H  
ATOM   3827  N   ALA A 248      17.361  93.867 119.893  1.00  0.00           N  
ATOM   3828  CA  ALA A 248      16.115  94.533 119.536  1.00  0.00           C  
ATOM   3829  C   ALA A 248      16.313  96.049 119.577  1.00  0.00           C  
ATOM   3830  O   ALA A 248      15.616  96.695 118.792  1.00  0.00           O  
ATOM   3831  CB  ALA A 248      14.976  94.120 120.502  1.00  0.00           C  
ATOM   3832  H   ALA A 248      17.365  93.623 120.873  1.00  0.00           H  
ATOM   3833  HA  ALA A 248      15.840  94.194 118.538  1.00  0.00           H  
ATOM   3834  HB1 ALA A 248      15.050  93.042 120.644  1.00  0.00           H  
ATOM   3835  HB2 ALA A 248      15.115  94.550 121.494  1.00  0.00           H  
ATOM   3836  HB3 ALA A 248      13.959  94.251 120.135  1.00  0.00           H  
ATOM   3837  N   SER A 249      17.262  96.609 120.336  1.00  0.00           N  
ATOM   3838  CA  SER A 249      17.421  98.073 120.366  1.00  0.00           C  
ATOM   3839  C   SER A 249      17.985  98.521 119.007  1.00  0.00           C  
ATOM   3840  O   SER A 249      17.477  99.534 118.459  1.00  0.00           O  
ATOM   3841  CB  SER A 249      18.322  98.385 121.520  1.00  0.00           C  
ATOM   3842  OG  SER A 249      18.367  99.839 121.596  1.00  0.00           O  
ATOM   3843  H   SER A 249      17.712  96.042 121.040  1.00  0.00           H  
ATOM   3844  HA  SER A 249      16.448  98.563 120.325  1.00  0.00           H  
ATOM   3845  HB2 SER A 249      17.981  97.978 122.471  1.00  0.00           H  
ATOM   3846  HB3 SER A 249      19.305  97.973 121.296  1.00  0.00           H  
ATOM   3847  HG  SER A 249      17.513 100.169 121.882  1.00  0.00           H  
ATOM   3848  N   PHE A 250      19.016  97.836 118.489  1.00  0.00           N  
ATOM   3849  CA  PHE A 250      19.570  98.152 117.142  1.00  0.00           C  
ATOM   3850  C   PHE A 250      18.580  97.879 116.059  1.00  0.00           C  
ATOM   3851  O   PHE A 250      18.371  98.716 115.129  1.00  0.00           O  
ATOM   3852  CB  PHE A 250      20.812  97.327 116.967  1.00  0.00           C  
ATOM   3853  CG  PHE A 250      21.838  97.644 115.917  1.00  0.00           C  
ATOM   3854  CD1 PHE A 250      23.194  97.832 116.339  1.00  0.00           C  
ATOM   3855  CD2 PHE A 250      21.588  97.699 114.481  1.00  0.00           C  
ATOM   3856  CE1 PHE A 250      24.149  98.197 115.367  1.00  0.00           C  
ATOM   3857  CE2 PHE A 250      22.583  98.052 113.600  1.00  0.00           C  
ATOM   3858  CZ  PHE A 250      23.894  98.288 114.007  1.00  0.00           C  
ATOM   3859  H   PHE A 250      19.397  97.034 118.970  1.00  0.00           H  
ATOM   3860  HA  PHE A 250      19.900  99.188 117.215  1.00  0.00           H  
ATOM   3861  HB2 PHE A 250      21.328  97.368 117.926  1.00  0.00           H  
ATOM   3862  HB3 PHE A 250      20.570  96.281 116.777  1.00  0.00           H  
ATOM   3863  HD1 PHE A 250      23.407  97.808 117.398  1.00  0.00           H  
ATOM   3864  HD2 PHE A 250      20.697  97.361 113.975  1.00  0.00           H  
ATOM   3865  HE1 PHE A 250      25.161  98.401 115.683  1.00  0.00           H  
ATOM   3866  HE2 PHE A 250      22.437  98.126 112.532  1.00  0.00           H  
ATOM   3867  HZ  PHE A 250      24.632  98.641 113.303  1.00  0.00           H  
ATOM   3868  N   THR A 251      17.810  96.764 116.166  1.00  0.00           N  
ATOM   3869  CA  THR A 251      16.843  96.315 115.100  1.00  0.00           C  
ATOM   3870  C   THR A 251      15.742  97.399 114.752  1.00  0.00           C  
ATOM   3871  O   THR A 251      15.603  97.723 113.571  1.00  0.00           O  
ATOM   3872  CB  THR A 251      16.155  95.041 115.585  1.00  0.00           C  
ATOM   3873  CG2 THR A 251      15.137  94.439 114.513  1.00  0.00           C  
ATOM   3874  OG1 THR A 251      17.009  93.968 115.902  1.00  0.00           O  
ATOM   3875  H   THR A 251      18.095  96.108 116.879  1.00  0.00           H  
ATOM   3876  HA  THR A 251      17.456  96.084 114.228  1.00  0.00           H  
ATOM   3877  HB  THR A 251      15.668  95.298 116.525  1.00  0.00           H  
ATOM   3878  HG1 THR A 251      17.481  94.310 116.664  1.00  0.00           H  
ATOM   3879 HG21 THR A 251      14.842  93.408 114.707  1.00  0.00           H  
ATOM   3880 HG22 THR A 251      14.264  95.078 114.384  1.00  0.00           H  
ATOM   3881 HG23 THR A 251      15.642  94.493 113.548  1.00  0.00           H  
ATOM   3882  N   GLU A 252      15.055  98.052 115.680  1.00  0.00           N  
ATOM   3883  CA  GLU A 252      14.212  99.228 115.292  1.00  0.00           C  
ATOM   3884  C   GLU A 252      14.960 100.509 114.875  1.00  0.00           C  
ATOM   3885  O   GLU A 252      14.350 101.444 114.312  1.00  0.00           O  
ATOM   3886  CB  GLU A 252      13.271  99.641 116.420  1.00  0.00           C  
ATOM   3887  CG  GLU A 252      13.904 100.271 117.700  1.00  0.00           C  
ATOM   3888  CD  GLU A 252      12.930 100.730 118.774  1.00  0.00           C  
ATOM   3889  OE1 GLU A 252      11.678 100.792 118.554  1.00  0.00           O  
ATOM   3890  OE2 GLU A 252      13.389 101.016 119.935  1.00  0.00           O1-
ATOM   3891  H   GLU A 252      15.352  97.863 116.626  1.00  0.00           H  
ATOM   3892  HA  GLU A 252      13.608  98.853 114.466  1.00  0.00           H  
ATOM   3893  HB2 GLU A 252      12.510 100.369 116.142  1.00  0.00           H  
ATOM   3894  HB3 GLU A 252      12.713  98.739 116.674  1.00  0.00           H  
ATOM   3895  HG2 GLU A 252      14.662  99.593 118.094  1.00  0.00           H  
ATOM   3896  HG3 GLU A 252      14.534 101.106 117.396  1.00  0.00           H  
ATOM   3897  N   LEU A 253      16.291 100.674 115.141  1.00  0.00           N  
ATOM   3898  CA  LEU A 253      17.105 101.888 114.842  1.00  0.00           C  
ATOM   3899  C   LEU A 253      17.761 101.800 113.466  1.00  0.00           C  
ATOM   3900  O   LEU A 253      17.712 102.875 112.799  1.00  0.00           O  
ATOM   3901  CB  LEU A 253      18.047 102.192 116.073  1.00  0.00           C  
ATOM   3902  CG  LEU A 253      18.931 103.522 115.969  1.00  0.00           C  
ATOM   3903  CD1 LEU A 253      19.403 103.868 117.396  1.00  0.00           C  
ATOM   3904  CD2 LEU A 253      20.120 103.399 114.995  1.00  0.00           C  
ATOM   3905  H   LEU A 253      16.689  99.896 115.647  1.00  0.00           H  
ATOM   3906  HA  LEU A 253      16.496 102.775 114.674  1.00  0.00           H  
ATOM   3907  HB2 LEU A 253      17.241 102.320 116.795  1.00  0.00           H  
ATOM   3908  HB3 LEU A 253      18.585 101.293 116.375  1.00  0.00           H  
ATOM   3909  HG  LEU A 253      18.311 104.332 115.588  1.00  0.00           H  
ATOM   3910 HD11 LEU A 253      19.891 102.970 117.773  1.00  0.00           H  
ATOM   3911 HD12 LEU A 253      20.026 104.757 117.302  1.00  0.00           H  
ATOM   3912 HD13 LEU A 253      18.562 104.033 118.071  1.00  0.00           H  
ATOM   3913 HD21 LEU A 253      20.580 102.458 115.299  1.00  0.00           H  
ATOM   3914 HD22 LEU A 253      19.709 103.499 113.991  1.00  0.00           H  
ATOM   3915 HD23 LEU A 253      20.779 104.241 115.207  1.00  0.00           H  
ATOM   3916  N   VAL A 254      18.388 100.699 113.010  1.00  0.00           N  
ATOM   3917  CA  VAL A 254      18.755 100.538 111.561  1.00  0.00           C  
ATOM   3918  C   VAL A 254      17.588 100.580 110.583  1.00  0.00           C  
ATOM   3919  O   VAL A 254      17.685 101.072 109.461  1.00  0.00           O  
ATOM   3920  CB  VAL A 254      19.730  99.286 111.324  1.00  0.00           C  
ATOM   3921  CG1 VAL A 254      18.878  98.060 111.623  1.00  0.00           C  
ATOM   3922  CG2 VAL A 254      20.381  99.090 109.953  1.00  0.00           C  
ATOM   3923  H   VAL A 254      18.367  99.909 113.639  1.00  0.00           H  
ATOM   3924  HA  VAL A 254      19.426 101.363 111.320  1.00  0.00           H  
ATOM   3925  HB  VAL A 254      20.514  99.341 112.079  1.00  0.00           H  
ATOM   3926 HG11 VAL A 254      18.209  97.830 110.795  1.00  0.00           H  
ATOM   3927 HG12 VAL A 254      19.618  97.265 111.723  1.00  0.00           H  
ATOM   3928 HG13 VAL A 254      18.355  98.129 112.577  1.00  0.00           H  
ATOM   3929 HG21 VAL A 254      21.005  99.917 109.614  1.00  0.00           H  
ATOM   3930 HG22 VAL A 254      20.931  98.149 109.929  1.00  0.00           H  
ATOM   3931 HG23 VAL A 254      19.616  99.089 109.178  1.00  0.00           H  
ATOM   3932  N   GLN A 255      16.355 100.235 110.999  1.00  0.00           N  
ATOM   3933  CA  GLN A 255      15.081 100.311 110.279  1.00  0.00           C  
ATOM   3934  C   GLN A 255      14.611 101.776 110.256  1.00  0.00           C  
ATOM   3935  O   GLN A 255      14.188 102.220 109.210  1.00  0.00           O  
ATOM   3936  CB  GLN A 255      13.989  99.433 110.899  1.00  0.00           C  
ATOM   3937  CG  GLN A 255      14.282  97.943 110.796  1.00  0.00           C  
ATOM   3938  CD  GLN A 255      13.327  97.027 111.564  1.00  0.00           C  
ATOM   3939  NE2 GLN A 255      12.884  95.952 110.954  1.00  0.00           N  
ATOM   3940  OE1 GLN A 255      12.902  97.390 112.613  1.00  0.00           O  
ATOM   3941  H   GLN A 255      16.249  99.669 111.829  1.00  0.00           H  
ATOM   3942  HA  GLN A 255      15.248 100.062 109.231  1.00  0.00           H  
ATOM   3943  HB2 GLN A 255      13.749  99.667 111.936  1.00  0.00           H  
ATOM   3944  HB3 GLN A 255      13.028  99.555 110.397  1.00  0.00           H  
ATOM   3945  HG2 GLN A 255      14.181  97.800 109.720  1.00  0.00           H  
ATOM   3946  HG3 GLN A 255      15.303  97.735 111.118  1.00  0.00           H  
ATOM   3947 HE21 GLN A 255      12.098  95.481 111.379  1.00  0.00           H  
ATOM   3948 HE22 GLN A 255      13.241  95.765 110.028  1.00  0.00           H  
ATOM   3949  N   GLU A 256      14.793 102.493 111.338  1.00  0.00           N  
ATOM   3950  CA  GLU A 256      14.294 103.849 111.416  1.00  0.00           C  
ATOM   3951  C   GLU A 256      15.236 104.675 110.609  1.00  0.00           C  
ATOM   3952  O   GLU A 256      14.796 105.699 110.043  1.00  0.00           O  
ATOM   3953  CB  GLU A 256      14.236 104.337 112.908  1.00  0.00           C  
ATOM   3954  CG  GLU A 256      13.927 105.835 113.048  1.00  0.00           C  
ATOM   3955  CD  GLU A 256      14.125 106.313 114.500  1.00  0.00           C  
ATOM   3956  OE1 GLU A 256      13.388 107.277 115.008  1.00  0.00           O  
ATOM   3957  OE2 GLU A 256      15.069 105.779 115.118  1.00  0.00           O1-
ATOM   3958  H   GLU A 256      15.142 102.006 112.150  1.00  0.00           H  
ATOM   3959  HA  GLU A 256      13.276 104.002 111.061  1.00  0.00           H  
ATOM   3960  HB2 GLU A 256      13.531 103.752 113.499  1.00  0.00           H  
ATOM   3961  HB3 GLU A 256      15.203 104.096 113.350  1.00  0.00           H  
ATOM   3962  HG2 GLU A 256      14.736 106.345 112.524  1.00  0.00           H  
ATOM   3963  HG3 GLU A 256      12.938 106.027 112.632  1.00  0.00           H  
ATOM   3964  N   ALA A 257      16.539 104.285 110.413  1.00  0.00           N  
ATOM   3965  CA  ALA A 257      17.447 105.030 109.577  1.00  0.00           C  
ATOM   3966  C   ALA A 257      17.071 104.984 108.032  1.00  0.00           C  
ATOM   3967  O   ALA A 257      17.441 105.847 107.239  1.00  0.00           O  
ATOM   3968  CB  ALA A 257      18.913 104.474 109.859  1.00  0.00           C  
ATOM   3969  H   ALA A 257      16.893 103.493 110.930  1.00  0.00           H  
ATOM   3970  HA  ALA A 257      17.434 106.071 109.899  1.00  0.00           H  
ATOM   3971  HB1 ALA A 257      19.603 105.133 109.332  1.00  0.00           H  
ATOM   3972  HB2 ALA A 257      19.213 104.517 110.905  1.00  0.00           H  
ATOM   3973  HB3 ALA A 257      19.104 103.487 109.435  1.00  0.00           H  
ATOM   3974  N   PHE A 258      16.315 103.937 107.693  1.00  0.00           N  
ATOM   3975  CA  PHE A 258      15.578 103.697 106.414  1.00  0.00           C  
ATOM   3976  C   PHE A 258      14.075 104.073 106.511  1.00  0.00           C  
ATOM   3977  O   PHE A 258      13.322 103.800 105.575  1.00  0.00           O  
ATOM   3978  CB  PHE A 258      15.761 102.277 105.959  1.00  0.00           C  
ATOM   3979  CG  PHE A 258      17.163 101.805 105.578  1.00  0.00           C  
ATOM   3980  CD1 PHE A 258      17.854 102.440 104.510  1.00  0.00           C  
ATOM   3981  CD2 PHE A 258      17.794 100.872 106.354  1.00  0.00           C  
ATOM   3982  CE1 PHE A 258      19.152 101.933 104.104  1.00  0.00           C  
ATOM   3983  CE2 PHE A 258      19.079 100.398 106.033  1.00  0.00           C  
ATOM   3984  CZ  PHE A 258      19.665 100.803 104.803  1.00  0.00           C  
ATOM   3985  H   PHE A 258      16.063 103.281 108.418  1.00  0.00           H  
ATOM   3986  HA  PHE A 258      15.948 104.440 105.708  1.00  0.00           H  
ATOM   3987  HB2 PHE A 258      15.320 101.618 106.706  1.00  0.00           H  
ATOM   3988  HB3 PHE A 258      15.156 102.192 105.056  1.00  0.00           H  
ATOM   3989  HD1 PHE A 258      17.397 103.179 103.869  1.00  0.00           H  
ATOM   3990  HD2 PHE A 258      17.254 100.343 107.126  1.00  0.00           H  
ATOM   3991  HE1 PHE A 258      19.807 102.268 103.313  1.00  0.00           H  
ATOM   3992  HE2 PHE A 258      19.559  99.706 106.709  1.00  0.00           H  
ATOM   3993  HZ  PHE A 258      20.623 100.384 104.534  1.00  0.00           H  
ATOM   3994  N   GLY A 259      13.565 104.777 107.538  1.00  0.00           N  
ATOM   3995  CA  GLY A 259      12.156 105.189 107.636  1.00  0.00           C  
ATOM   3996  C   GLY A 259      11.220 104.006 107.673  1.00  0.00           C  
ATOM   3997  O   GLY A 259      10.157 104.085 107.094  1.00  0.00           O  
ATOM   3998  H   GLY A 259      14.104 105.084 108.335  1.00  0.00           H  
ATOM   3999  HA2 GLY A 259      12.037 105.779 108.544  1.00  0.00           H  
ATOM   4000  HA3 GLY A 259      11.925 105.752 106.732  1.00  0.00           H  
ATOM   4001  N   GLY A 260      11.732 102.890 108.210  1.00  0.00           N  
ATOM   4002  CA  GLY A 260      11.141 101.525 108.027  1.00  0.00           C  
ATOM   4003  C   GLY A 260      11.109 100.934 106.671  1.00  0.00           C  
ATOM   4004  O   GLY A 260      10.872  99.770 106.593  1.00  0.00           O  
ATOM   4005  H   GLY A 260      12.660 102.963 108.601  1.00  0.00           H  
ATOM   4006  HA2 GLY A 260      11.805 100.900 108.624  1.00  0.00           H  
ATOM   4007  HA3 GLY A 260      10.153 101.335 108.447  1.00  0.00           H  
ATOM   4008  N   ARG A 261      11.439 101.613 105.567  1.00  0.00           N  
ATOM   4009  CA  ARG A 261      11.592 101.004 104.230  1.00  0.00           C  
ATOM   4010  C   ARG A 261      12.814 100.157 104.065  1.00  0.00           C  
ATOM   4011  O   ARG A 261      13.721 100.546 103.290  1.00  0.00           O  
ATOM   4012  CB  ARG A 261      11.383 102.074 103.213  1.00  0.00           C  
ATOM   4013  CG  ARG A 261       9.961 102.810 103.195  1.00  0.00           C  
ATOM   4014  CD  ARG A 261       8.804 101.891 102.738  1.00  0.00           C  
ATOM   4015  NE  ARG A 261       9.030 101.759 101.298  1.00  0.00           N  
ATOM   4016  CZ  ARG A 261       8.382 100.931 100.461  1.00  0.00           C  
ATOM   4017  NH1 ARG A 261       8.763 100.842  99.192  1.00  0.00           N1+
ATOM   4018  NH2 ARG A 261       7.256 100.326 100.916  1.00  0.00           N  
ATOM   4019  H   ARG A 261      11.801 102.551 105.664  1.00  0.00           H  
ATOM   4020  HA  ARG A 261      10.817 100.276 103.991  1.00  0.00           H  
ATOM   4021  HB2 ARG A 261      12.154 102.844 103.181  1.00  0.00           H  
ATOM   4022  HB3 ARG A 261      11.505 101.600 102.240  1.00  0.00           H  
ATOM   4023  HG2 ARG A 261       9.772 103.179 104.203  1.00  0.00           H  
ATOM   4024  HG3 ARG A 261      10.001 103.672 102.529  1.00  0.00           H  
ATOM   4025  HD2 ARG A 261       8.782 100.934 103.259  1.00  0.00           H  
ATOM   4026  HD3 ARG A 261       7.828 102.331 102.943  1.00  0.00           H  
ATOM   4027  HE  ARG A 261       9.730 102.320 100.835  1.00  0.00           H  
ATOM   4028 HH11 ARG A 261       9.589 101.330  98.879  1.00  0.00           H  
ATOM   4029 HH12 ARG A 261       8.568  99.992  98.683  1.00  0.00           H  
ATOM   4030 HH21 ARG A 261       6.969 100.405 101.881  1.00  0.00           H  
ATOM   4031 HH22 ARG A 261       6.797  99.699 100.271  1.00  0.00           H  
ATOM   4032  N   CYS A 262      12.791  99.012 104.767  1.00  0.00           N  
ATOM   4033  CA  CYS A 262      13.825  97.966 104.582  1.00  0.00           C  
ATOM   4034  C   CYS A 262      13.191  96.617 104.909  1.00  0.00           C  
ATOM   4035  O   CYS A 262      12.133  96.595 105.568  1.00  0.00           O  
ATOM   4036  CB  CYS A 262      15.055  98.297 105.327  1.00  0.00           C  
ATOM   4037  SG  CYS A 262      14.841  98.142 107.114  1.00  0.00           S  
ATOM   4038  H   CYS A 262      12.022  98.842 105.400  1.00  0.00           H  
ATOM   4039  HA  CYS A 262      14.171  97.899 103.550  1.00  0.00           H  
ATOM   4040  HB2 CYS A 262      15.912  97.671 105.079  1.00  0.00           H  
ATOM   4041  HB3 CYS A 262      15.376  99.313 105.101  1.00  0.00           H  
ATOM   4042  HG  CYS A 262      13.744  98.902 107.061  1.00  0.00           H  
ATOM   4043  N   GLN A 263      13.794  95.513 104.532  1.00  0.00           N  
ATOM   4044  CA  GLN A 263      13.626  94.170 105.007  1.00  0.00           C  
ATOM   4045  C   GLN A 263      14.849  93.840 105.818  1.00  0.00           C  
ATOM   4046  O   GLN A 263      16.011  94.003 105.326  1.00  0.00           O  
ATOM   4047  CB  GLN A 263      13.613  93.248 103.697  1.00  0.00           C  
ATOM   4048  CG  GLN A 263      12.127  93.164 103.230  1.00  0.00           C  
ATOM   4049  CD  GLN A 263      11.233  92.469 104.226  1.00  0.00           C  
ATOM   4050  NE2 GLN A 263      11.214  91.188 104.305  1.00  0.00           N  
ATOM   4051  OE1 GLN A 263      10.418  93.114 104.869  1.00  0.00           O  
ATOM   4052  H   GLN A 263      14.573  95.694 103.917  1.00  0.00           H  
ATOM   4053  HA  GLN A 263      12.704  94.082 105.581  1.00  0.00           H  
ATOM   4054  HB2 GLN A 263      14.241  93.747 102.959  1.00  0.00           H  
ATOM   4055  HB3 GLN A 263      14.002  92.257 103.930  1.00  0.00           H  
ATOM   4056  HG2 GLN A 263      11.783  94.187 103.081  1.00  0.00           H  
ATOM   4057  HG3 GLN A 263      12.182  92.799 102.204  1.00  0.00           H  
ATOM   4058 HE21 GLN A 263      10.550  90.703 104.891  1.00  0.00           H  
ATOM   4059 HE22 GLN A 263      11.810  90.680 103.669  1.00  0.00           H  
ATOM   4060  N   HID A 264      14.560  93.379 107.003  1.00  0.00           N  
ATOM   4061  CA  HID A 264      15.600  93.138 108.082  1.00  0.00           C  
ATOM   4062  C   HID A 264      15.988  91.611 108.239  1.00  0.00           C  
ATOM   4063  O   HID A 264      15.062  90.788 108.225  1.00  0.00           O  
ATOM   4064  CB  HID A 264      15.109  93.782 109.348  1.00  0.00           C  
ATOM   4065  CG  HID A 264      16.136  93.840 110.533  1.00  0.00           C  
ATOM   4066  CD2 HID A 264      16.994  94.824 110.733  1.00  0.00           C  
ATOM   4067  ND1 HID A 264      16.413  92.866 111.445  1.00  0.00           N  
ATOM   4068  CE1 HID A 264      17.464  93.177 112.134  1.00  0.00           C  
ATOM   4069  NE2 HID A 264      17.841  94.433 111.776  1.00  0.00           N  
ATOM   4070  H   HID A 264      13.618  93.554 107.323  1.00  0.00           H  
ATOM   4071  HA  HID A 264      16.429  93.778 107.779  1.00  0.00           H  
ATOM   4072  HB2 HID A 264      14.873  94.837 109.211  1.00  0.00           H  
ATOM   4073  HB3 HID A 264      14.245  93.258 109.760  1.00  0.00           H  
ATOM   4074  HD1 HID A 264      16.080  91.912 111.452  1.00  0.00           H  
ATOM   4075  HD2 HID A 264      17.032  95.706 110.110  1.00  0.00           H  
ATOM   4076  HE1 HID A 264      18.108  92.570 112.752  1.00  0.00           H  
ATOM   4077  N   SER A 265      17.261  91.329 108.559  1.00  0.00           N  
ATOM   4078  CA  SER A 265      17.666  90.014 109.095  1.00  0.00           C  
ATOM   4079  C   SER A 265      18.951  90.210 110.010  1.00  0.00           C  
ATOM   4080  O   SER A 265      19.581  91.234 109.951  1.00  0.00           O  
ATOM   4081  CB  SER A 265      18.078  88.972 108.063  1.00  0.00           C  
ATOM   4082  OG  SER A 265      19.059  89.494 107.252  1.00  0.00           O  
ATOM   4083  H   SER A 265      17.974  92.044 108.570  1.00  0.00           H  
ATOM   4084  HA  SER A 265      16.782  89.688 109.645  1.00  0.00           H  
ATOM   4085  HB2 SER A 265      18.534  88.137 108.598  1.00  0.00           H  
ATOM   4086  HB3 SER A 265      17.185  88.694 107.504  1.00  0.00           H  
ATOM   4087  HG  SER A 265      18.704  90.359 107.035  1.00  0.00           H  
ATOM   4088  N   VAL A 266      19.279  89.312 110.867  1.00  0.00           N  
ATOM   4089  CA  VAL A 266      20.446  89.366 111.733  1.00  0.00           C  
ATOM   4090  C   VAL A 266      21.051  87.986 111.853  1.00  0.00           C  
ATOM   4091  O   VAL A 266      20.343  86.977 111.963  1.00  0.00           O  
ATOM   4092  CB  VAL A 266      20.281  90.027 113.069  1.00  0.00           C  
ATOM   4093  CG1 VAL A 266      19.351  89.289 113.934  1.00  0.00           C  
ATOM   4094  CG2 VAL A 266      21.548  90.110 113.991  1.00  0.00           C  
ATOM   4095  H   VAL A 266      18.912  88.382 110.717  1.00  0.00           H  
ATOM   4096  HA  VAL A 266      21.208  89.904 111.169  1.00  0.00           H  
ATOM   4097  HB  VAL A 266      19.882  91.034 112.939  1.00  0.00           H  
ATOM   4098 HG11 VAL A 266      19.616  88.270 114.217  1.00  0.00           H  
ATOM   4099 HG12 VAL A 266      19.167  89.821 114.868  1.00  0.00           H  
ATOM   4100 HG13 VAL A 266      18.417  89.135 113.395  1.00  0.00           H  
ATOM   4101 HG21 VAL A 266      21.883  89.131 114.333  1.00  0.00           H  
ATOM   4102 HG22 VAL A 266      22.269  90.686 113.410  1.00  0.00           H  
ATOM   4103 HG23 VAL A 266      21.202  90.705 114.836  1.00  0.00           H  
ATOM   4104  N   LEU A 267      22.387  88.021 111.860  1.00  0.00           N  
ATOM   4105  CA  LEU A 267      23.236  86.804 111.904  1.00  0.00           C  
ATOM   4106  C   LEU A 267      24.101  86.800 113.111  1.00  0.00           C  
ATOM   4107  O   LEU A 267      24.443  87.860 113.625  1.00  0.00           O  
ATOM   4108  CB  LEU A 267      24.086  86.688 110.614  1.00  0.00           C  
ATOM   4109  CG  LEU A 267      23.542  87.219 109.317  1.00  0.00           C  
ATOM   4110  CD1 LEU A 267      24.686  87.238 108.280  1.00  0.00           C  
ATOM   4111  CD2 LEU A 267      22.397  86.331 108.747  1.00  0.00           C  
ATOM   4112  H   LEU A 267      22.933  88.868 111.791  1.00  0.00           H  
ATOM   4113  HA  LEU A 267      22.626  85.900 111.935  1.00  0.00           H  
ATOM   4114  HB2 LEU A 267      24.942  87.316 110.861  1.00  0.00           H  
ATOM   4115  HB3 LEU A 267      24.437  85.665 110.483  1.00  0.00           H  
ATOM   4116  HG  LEU A 267      23.103  88.211 109.430  1.00  0.00           H  
ATOM   4117 HD11 LEU A 267      24.241  87.568 107.341  1.00  0.00           H  
ATOM   4118 HD12 LEU A 267      25.495  87.951 108.437  1.00  0.00           H  
ATOM   4119 HD13 LEU A 267      25.106  86.236 108.200  1.00  0.00           H  
ATOM   4120 HD21 LEU A 267      21.516  86.381 109.386  1.00  0.00           H  
ATOM   4121 HD22 LEU A 267      22.155  86.533 107.704  1.00  0.00           H  
ATOM   4122 HD23 LEU A 267      22.750  85.300 108.785  1.00  0.00           H  
ATOM   4123  N   GLY A 268      24.556  85.651 113.657  1.00  0.00           N  
ATOM   4124  CA  GLY A 268      25.508  85.592 114.725  1.00  0.00           C  
ATOM   4125  C   GLY A 268      26.932  85.844 114.326  1.00  0.00           C  
ATOM   4126  O   GLY A 268      27.219  86.840 113.681  1.00  0.00           O  
ATOM   4127  H   GLY A 268      24.308  84.797 113.180  1.00  0.00           H  
ATOM   4128  HA2 GLY A 268      25.318  86.324 115.510  1.00  0.00           H  
ATOM   4129  HA3 GLY A 268      25.521  84.647 115.269  1.00  0.00           H  
ATOM   4130  N   ASP A 269      27.854  84.834 114.389  1.00  0.00           N  
ATOM   4131  CA  ASP A 269      29.113  84.871 113.756  1.00  0.00           C  
ATOM   4132  C   ASP A 269      29.063  84.642 112.172  1.00  0.00           C  
ATOM   4133  O   ASP A 269      29.704  83.798 111.556  1.00  0.00           O  
ATOM   4134  CB  ASP A 269      29.996  83.773 114.403  1.00  0.00           C  
ATOM   4135  CG  ASP A 269      30.340  83.986 115.877  1.00  0.00           C  
ATOM   4136  OD1 ASP A 269      30.596  85.189 116.341  1.00  0.00           O  
ATOM   4137  OD2 ASP A 269      30.654  82.967 116.489  1.00  0.00           O1-
ATOM   4138  H   ASP A 269      27.544  83.984 114.837  1.00  0.00           H  
ATOM   4139  HA  ASP A 269      29.530  85.831 114.060  1.00  0.00           H  
ATOM   4140  HB2 ASP A 269      29.597  82.771 114.241  1.00  0.00           H  
ATOM   4141  HB3 ASP A 269      30.911  83.758 113.811  1.00  0.00           H  
ATOM   4142  N   PHE A 270      28.360  85.569 111.454  1.00  0.00           N  
ATOM   4143  CA  PHE A 270      27.867  85.489 110.040  1.00  0.00           C  
ATOM   4144  C   PHE A 270      27.111  84.162 109.630  1.00  0.00           C  
ATOM   4145  O   PHE A 270      26.555  84.169 108.584  1.00  0.00           O  
ATOM   4146  CB  PHE A 270      29.024  85.874 109.067  1.00  0.00           C  
ATOM   4147  CG  PHE A 270      28.954  87.192 108.391  1.00  0.00           C  
ATOM   4148  CD1 PHE A 270      29.904  88.192 108.629  1.00  0.00           C  
ATOM   4149  CD2 PHE A 270      28.021  87.349 107.334  1.00  0.00           C  
ATOM   4150  CE1 PHE A 270      29.851  89.425 108.018  1.00  0.00           C  
ATOM   4151  CE2 PHE A 270      28.080  88.608 106.661  1.00  0.00           C  
ATOM   4152  CZ  PHE A 270      28.971  89.614 106.923  1.00  0.00           C  
ATOM   4153  H   PHE A 270      28.111  86.407 111.960  1.00  0.00           H  
ATOM   4154  HA  PHE A 270      27.072  86.232 110.080  1.00  0.00           H  
ATOM   4155  HB2 PHE A 270      29.934  85.746 109.653  1.00  0.00           H  
ATOM   4156  HB3 PHE A 270      29.075  85.154 108.249  1.00  0.00           H  
ATOM   4157  HD1 PHE A 270      30.556  88.113 109.486  1.00  0.00           H  
ATOM   4158  HD2 PHE A 270      27.340  86.574 107.017  1.00  0.00           H  
ATOM   4159  HE1 PHE A 270      30.545  90.176 108.368  1.00  0.00           H  
ATOM   4160  HE2 PHE A 270      27.512  88.669 105.745  1.00  0.00           H  
ATOM   4161  HZ  PHE A 270      28.853  90.515 106.339  1.00  0.00           H  
ATOM   4162  N   LYS A 271      26.954  83.162 110.516  1.00  0.00           N  
ATOM   4163  CA  LYS A 271      25.955  82.097 110.458  1.00  0.00           C  
ATOM   4164  C   LYS A 271      24.551  82.677 110.827  1.00  0.00           C  
ATOM   4165  O   LYS A 271      24.515  83.457 111.812  1.00  0.00           O  
ATOM   4166  CB  LYS A 271      26.330  80.954 111.491  1.00  0.00           C  
ATOM   4167  CG  LYS A 271      27.842  80.551 111.455  1.00  0.00           C  
ATOM   4168  CD  LYS A 271      28.589  80.539 110.216  1.00  0.00           C  
ATOM   4169  CE  LYS A 271      29.830  79.727 110.349  1.00  0.00           C  
ATOM   4170  NZ  LYS A 271      30.316  79.440 108.943  1.00  0.00           N1+
ATOM   4171  H   LYS A 271      27.544  82.978 111.315  1.00  0.00           H  
ATOM   4172  HA  LYS A 271      25.869  81.785 109.418  1.00  0.00           H  
ATOM   4173  HB2 LYS A 271      26.049  81.232 112.507  1.00  0.00           H  
ATOM   4174  HB3 LYS A 271      25.802  80.008 111.368  1.00  0.00           H  
ATOM   4175  HG2 LYS A 271      28.334  81.213 112.168  1.00  0.00           H  
ATOM   4176  HG3 LYS A 271      27.956  79.552 111.873  1.00  0.00           H  
ATOM   4177  HD2 LYS A 271      28.065  80.219 109.316  1.00  0.00           H  
ATOM   4178  HD3 LYS A 271      28.945  81.566 110.129  1.00  0.00           H  
ATOM   4179  HE2 LYS A 271      30.583  80.198 110.983  1.00  0.00           H  
ATOM   4180  HE3 LYS A 271      29.563  78.784 110.825  1.00  0.00           H  
ATOM   4181  HZ1 LYS A 271      29.635  78.856 108.478  1.00  0.00           H  
ATOM   4182  HZ2 LYS A 271      30.264  80.308 108.430  1.00  0.00           H  
ATOM   4183  HZ3 LYS A 271      31.248  79.062 108.858  1.00  0.00           H  
ATOM   4184  N   PRO A 272      23.435  82.163 110.277  1.00  0.00           N  
ATOM   4185  CA  PRO A 272      22.120  82.510 110.703  1.00  0.00           C  
ATOM   4186  C   PRO A 272      21.860  82.170 112.255  1.00  0.00           C  
ATOM   4187  O   PRO A 272      22.233  81.147 112.810  1.00  0.00           O  
ATOM   4188  CB  PRO A 272      21.179  81.682 109.831  1.00  0.00           C  
ATOM   4189  CG  PRO A 272      21.907  80.421 109.659  1.00  0.00           C  
ATOM   4190  CD  PRO A 272      23.347  80.922 109.524  1.00  0.00           C  
ATOM   4191  HA  PRO A 272      21.965  83.559 110.448  1.00  0.00           H  
ATOM   4192  HB2 PRO A 272      20.287  81.516 110.436  1.00  0.00           H  
ATOM   4193  HB3 PRO A 272      21.081  82.215 108.886  1.00  0.00           H  
ATOM   4194  HG2 PRO A 272      21.898  79.824 110.571  1.00  0.00           H  
ATOM   4195  HG3 PRO A 272      21.572  79.816 108.817  1.00  0.00           H  
ATOM   4196  HD2 PRO A 272      24.019  80.205 109.996  1.00  0.00           H  
ATOM   4197  HD3 PRO A 272      23.556  81.053 108.462  1.00  0.00           H  
ATOM   4198  N   TYR A 273      21.115  83.110 112.924  1.00  0.00           N  
ATOM   4199  CA  TYR A 273      20.799  83.262 114.369  1.00  0.00           C  
ATOM   4200  C   TYR A 273      19.326  83.293 114.737  1.00  0.00           C  
ATOM   4201  O   TYR A 273      18.506  83.902 114.020  1.00  0.00           O  
ATOM   4202  CB  TYR A 273      21.440  84.630 114.892  1.00  0.00           C  
ATOM   4203  CG  TYR A 273      20.978  85.122 116.277  1.00  0.00           C  
ATOM   4204  CD1 TYR A 273      21.649  84.582 117.438  1.00  0.00           C  
ATOM   4205  CD2 TYR A 273      19.812  85.901 116.417  1.00  0.00           C  
ATOM   4206  CE1 TYR A 273      21.159  84.957 118.699  1.00  0.00           C  
ATOM   4207  CE2 TYR A 273      19.286  86.233 117.656  1.00  0.00           C  
ATOM   4208  CZ  TYR A 273      20.043  85.824 118.780  1.00  0.00           C  
ATOM   4209  OH  TYR A 273      19.532  86.240 119.969  1.00  0.00           O  
ATOM   4210  H   TYR A 273      20.790  83.831 112.296  1.00  0.00           H  
ATOM   4211  HA  TYR A 273      21.269  82.400 114.843  1.00  0.00           H  
ATOM   4212  HB2 TYR A 273      22.516  84.570 115.050  1.00  0.00           H  
ATOM   4213  HB3 TYR A 273      21.242  85.487 114.248  1.00  0.00           H  
ATOM   4214  HD1 TYR A 273      22.508  83.932 117.352  1.00  0.00           H  
ATOM   4215  HD2 TYR A 273      19.266  86.122 115.512  1.00  0.00           H  
ATOM   4216  HE1 TYR A 273      21.631  84.596 119.601  1.00  0.00           H  
ATOM   4217  HE2 TYR A 273      18.461  86.925 117.742  1.00  0.00           H  
ATOM   4218  HH  TYR A 273      19.664  85.590 120.662  1.00  0.00           H  
ATOM   4219  N   ARG A 274      19.011  82.709 115.933  1.00  0.00           N  
ATOM   4220  CA  ARG A 274      17.710  82.921 116.648  1.00  0.00           C  
ATOM   4221  C   ARG A 274      17.794  83.059 118.164  1.00  0.00           C  
ATOM   4222  O   ARG A 274      18.611  82.392 118.769  1.00  0.00           O  
ATOM   4223  CB  ARG A 274      16.727  81.806 116.467  1.00  0.00           C  
ATOM   4224  CG  ARG A 274      15.819  82.056 115.265  1.00  0.00           C  
ATOM   4225  CD  ARG A 274      15.168  80.833 114.712  1.00  0.00           C  
ATOM   4226  NE  ARG A 274      14.219  81.112 113.628  1.00  0.00           N  
ATOM   4227  CZ  ARG A 274      12.902  81.194 113.692  1.00  0.00           C  
ATOM   4228  NH1 ARG A 274      12.269  81.139 114.855  1.00  0.00           N1+
ATOM   4229  NH2 ARG A 274      12.120  81.179 112.649  1.00  0.00           N  
ATOM   4230  H   ARG A 274      19.722  82.158 116.392  1.00  0.00           H  
ATOM   4231  HA  ARG A 274      17.157  83.766 116.237  1.00  0.00           H  
ATOM   4232  HB2 ARG A 274      17.219  80.835 116.404  1.00  0.00           H  
ATOM   4233  HB3 ARG A 274      16.117  81.752 117.369  1.00  0.00           H  
ATOM   4234  HG2 ARG A 274      15.102  82.857 115.444  1.00  0.00           H  
ATOM   4235  HG3 ARG A 274      16.415  82.382 114.413  1.00  0.00           H  
ATOM   4236  HD2 ARG A 274      15.940  80.220 114.246  1.00  0.00           H  
ATOM   4237  HD3 ARG A 274      14.612  80.378 115.531  1.00  0.00           H  
ATOM   4238  HE  ARG A 274      14.619  81.224 112.708  1.00  0.00           H  
ATOM   4239 HH11 ARG A 274      12.759  81.001 115.727  1.00  0.00           H  
ATOM   4240 HH12 ARG A 274      11.266  81.022 114.834  1.00  0.00           H  
ATOM   4241 HH21 ARG A 274      12.578  81.073 111.755  1.00  0.00           H  
ATOM   4242 HH22 ARG A 274      11.122  81.276 112.765  1.00  0.00           H  
ATOM   4243  N   PRO A 275      16.955  83.928 118.794  1.00  0.00           N  
ATOM   4244  CA  PRO A 275      16.950  84.044 120.234  1.00  0.00           C  
ATOM   4245  C   PRO A 275      16.504  82.739 120.882  1.00  0.00           C  
ATOM   4246  O   PRO A 275      15.694  82.006 120.325  1.00  0.00           O  
ATOM   4247  CB  PRO A 275      15.827  85.143 120.525  1.00  0.00           C  
ATOM   4248  CG  PRO A 275      15.887  86.012 119.308  1.00  0.00           C  
ATOM   4249  CD  PRO A 275      16.249  84.987 118.226  1.00  0.00           C  
ATOM   4250  HA  PRO A 275      17.886  84.400 120.664  1.00  0.00           H  
ATOM   4251  HB2 PRO A 275      14.896  84.577 120.523  1.00  0.00           H  
ATOM   4252  HB3 PRO A 275      15.921  85.649 121.485  1.00  0.00           H  
ATOM   4253  HG2 PRO A 275      14.997  86.568 119.013  1.00  0.00           H  
ATOM   4254  HG3 PRO A 275      16.820  86.574 119.349  1.00  0.00           H  
ATOM   4255  HD2 PRO A 275      15.288  84.606 117.877  1.00  0.00           H  
ATOM   4256  HD3 PRO A 275      16.761  85.547 117.444  1.00  0.00           H  
ATOM   4257  N   GLY A 276      17.040  82.384 122.052  1.00  0.00           N  
ATOM   4258  CA  GLY A 276      16.698  81.061 122.697  1.00  0.00           C  
ATOM   4259  C   GLY A 276      17.632  79.893 122.237  1.00  0.00           C  
ATOM   4260  O   GLY A 276      17.452  78.790 122.752  1.00  0.00           O  
ATOM   4261  H   GLY A 276      17.744  82.948 122.508  1.00  0.00           H  
ATOM   4262  HA2 GLY A 276      16.834  81.191 123.770  1.00  0.00           H  
ATOM   4263  HA3 GLY A 276      15.714  80.765 122.333  1.00  0.00           H  
ATOM   4264  N   GLN A 277      18.490  80.013 121.173  1.00  0.00           N  
ATOM   4265  CA  GLN A 277      19.429  79.021 120.635  1.00  0.00           C  
ATOM   4266  C   GLN A 277      20.536  78.651 121.615  1.00  0.00           C  
ATOM   4267  O   GLN A 277      20.982  79.383 122.488  1.00  0.00           O  
ATOM   4268  CB  GLN A 277      20.043  79.514 119.280  1.00  0.00           C  
ATOM   4269  CG  GLN A 277      21.135  80.613 119.350  1.00  0.00           C  
ATOM   4270  CD  GLN A 277      21.794  80.692 117.979  1.00  0.00           C  
ATOM   4271  NE2 GLN A 277      23.071  80.948 117.842  1.00  0.00           N  
ATOM   4272  OE1 GLN A 277      21.154  80.692 116.967  1.00  0.00           O  
ATOM   4273  H   GLN A 277      18.498  80.918 120.726  1.00  0.00           H  
ATOM   4274  HA  GLN A 277      18.932  78.057 120.527  1.00  0.00           H  
ATOM   4275  HB2 GLN A 277      20.413  78.604 118.808  1.00  0.00           H  
ATOM   4276  HB3 GLN A 277      19.211  79.858 118.667  1.00  0.00           H  
ATOM   4277  HG2 GLN A 277      20.746  81.580 119.669  1.00  0.00           H  
ATOM   4278  HG3 GLN A 277      21.944  80.388 120.046  1.00  0.00           H  
ATOM   4279 HE21 GLN A 277      23.423  80.927 116.896  1.00  0.00           H  
ATOM   4280 HE22 GLN A 277      23.692  81.056 118.632  1.00  0.00           H  
ATOM   4281  N   ALA A 278      21.101  77.434 121.470  1.00  0.00           N  
ATOM   4282  CA  ALA A 278      22.221  76.920 122.272  1.00  0.00           C  
ATOM   4283  C   ALA A 278      23.596  77.528 121.934  1.00  0.00           C  
ATOM   4284  O   ALA A 278      24.374  77.882 122.872  1.00  0.00           O  
ATOM   4285  CB  ALA A 278      22.401  75.465 122.113  1.00  0.00           C  
ATOM   4286  H   ALA A 278      20.803  76.827 120.719  1.00  0.00           H  
ATOM   4287  HA  ALA A 278      21.940  77.152 123.299  1.00  0.00           H  
ATOM   4288  HB1 ALA A 278      22.671  75.167 121.101  1.00  0.00           H  
ATOM   4289  HB2 ALA A 278      23.110  75.049 122.829  1.00  0.00           H  
ATOM   4290  HB3 ALA A 278      21.472  75.039 122.497  1.00  0.00           H  
ATOM   4291  N   TYR A 279      23.980  77.856 120.673  1.00  0.00           N  
ATOM   4292  CA  TYR A 279      25.274  78.472 120.410  1.00  0.00           C  
ATOM   4293  C   TYR A 279      25.223  79.973 120.760  1.00  0.00           C  
ATOM   4294  O   TYR A 279      24.286  80.695 120.460  1.00  0.00           O  
ATOM   4295  CB  TYR A 279      25.773  78.183 119.014  1.00  0.00           C  
ATOM   4296  CG  TYR A 279      27.060  78.830 118.587  1.00  0.00           C  
ATOM   4297  CD1 TYR A 279      27.095  80.097 117.931  1.00  0.00           C  
ATOM   4298  CD2 TYR A 279      28.289  78.218 118.919  1.00  0.00           C  
ATOM   4299  CE1 TYR A 279      28.351  80.822 117.768  1.00  0.00           C  
ATOM   4300  CE2 TYR A 279      29.490  78.914 118.798  1.00  0.00           C  
ATOM   4301  CZ  TYR A 279      29.517  80.212 118.203  1.00  0.00           C  
ATOM   4302  OH  TYR A 279      30.727  80.835 118.050  1.00  0.00           O  
ATOM   4303  H   TYR A 279      23.342  77.758 119.896  1.00  0.00           H  
ATOM   4304  HA  TYR A 279      25.999  78.033 121.094  1.00  0.00           H  
ATOM   4305  HB2 TYR A 279      25.698  77.116 118.805  1.00  0.00           H  
ATOM   4306  HB3 TYR A 279      24.954  78.651 118.469  1.00  0.00           H  
ATOM   4307  HD1 TYR A 279      26.136  80.573 117.792  1.00  0.00           H  
ATOM   4308  HD2 TYR A 279      28.225  77.283 119.456  1.00  0.00           H  
ATOM   4309  HE1 TYR A 279      28.454  81.804 117.331  1.00  0.00           H  
ATOM   4310  HE2 TYR A 279      30.313  78.310 119.153  1.00  0.00           H  
ATOM   4311  HH  TYR A 279      30.752  81.521 117.378  1.00  0.00           H  
ATOM   4312  N   VAL A 280      26.348  80.499 121.342  1.00  0.00           N  
ATOM   4313  CA  VAL A 280      26.502  81.968 121.700  1.00  0.00           C  
ATOM   4314  C   VAL A 280      27.582  82.613 120.806  1.00  0.00           C  
ATOM   4315  O   VAL A 280      28.730  82.103 120.918  1.00  0.00           O  
ATOM   4316  CB  VAL A 280      26.932  82.119 123.175  1.00  0.00           C  
ATOM   4317  CG1 VAL A 280      27.288  83.545 123.679  1.00  0.00           C  
ATOM   4318  CG2 VAL A 280      25.870  81.529 124.126  1.00  0.00           C  
ATOM   4319  H   VAL A 280      27.027  79.847 121.707  1.00  0.00           H  
ATOM   4320  HA  VAL A 280      25.539  82.476 121.648  1.00  0.00           H  
ATOM   4321  HB  VAL A 280      27.830  81.533 123.364  1.00  0.00           H  
ATOM   4322 HG11 VAL A 280      28.093  84.027 123.124  1.00  0.00           H  
ATOM   4323 HG12 VAL A 280      26.409  84.182 123.571  1.00  0.00           H  
ATOM   4324 HG13 VAL A 280      27.484  83.474 124.749  1.00  0.00           H  
ATOM   4325 HG21 VAL A 280      25.859  80.441 124.194  1.00  0.00           H  
ATOM   4326 HG22 VAL A 280      26.194  81.807 125.129  1.00  0.00           H  
ATOM   4327 HG23 VAL A 280      24.891  81.906 123.831  1.00  0.00           H  
ATOM   4328  N   PRO A 281      27.273  83.581 119.914  1.00  0.00           N  
ATOM   4329  CA  PRO A 281      28.225  84.239 119.003  1.00  0.00           C  
ATOM   4330  C   PRO A 281      29.181  85.277 119.766  1.00  0.00           C  
ATOM   4331  O   PRO A 281      28.892  85.725 120.870  1.00  0.00           O  
ATOM   4332  CB  PRO A 281      27.214  84.803 117.931  1.00  0.00           C  
ATOM   4333  CG  PRO A 281      25.939  85.264 118.648  1.00  0.00           C  
ATOM   4334  CD  PRO A 281      25.886  84.095 119.665  1.00  0.00           C  
ATOM   4335  HA  PRO A 281      28.856  83.515 118.488  1.00  0.00           H  
ATOM   4336  HB2 PRO A 281      27.679  85.609 117.364  1.00  0.00           H  
ATOM   4337  HB3 PRO A 281      27.005  83.968 117.262  1.00  0.00           H  
ATOM   4338  HG2 PRO A 281      26.059  86.207 119.181  1.00  0.00           H  
ATOM   4339  HG3 PRO A 281      25.006  85.319 118.087  1.00  0.00           H  
ATOM   4340  HD2 PRO A 281      25.464  84.567 120.552  1.00  0.00           H  
ATOM   4341  HD3 PRO A 281      25.234  83.305 119.292  1.00  0.00           H  
ATOM   4342  N   CYS A 282      30.308  85.729 119.209  1.00  0.00           N  
ATOM   4343  CA  CYS A 282      30.999  87.013 119.622  1.00  0.00           C  
ATOM   4344  C   CYS A 282      30.285  88.223 119.018  1.00  0.00           C  
ATOM   4345  O   CYS A 282      30.587  89.324 119.392  1.00  0.00           O  
ATOM   4346  CB  CYS A 282      32.493  87.072 119.184  1.00  0.00           C  
ATOM   4347  SG  CYS A 282      33.624  85.838 119.969  1.00  0.00           S  
ATOM   4348  H   CYS A 282      30.666  85.251 118.395  1.00  0.00           H  
ATOM   4349  HA  CYS A 282      30.865  87.197 120.688  1.00  0.00           H  
ATOM   4350  HB2 CYS A 282      32.659  86.902 118.120  1.00  0.00           H  
ATOM   4351  HB3 CYS A 282      32.939  88.024 119.469  1.00  0.00           H  
ATOM   4352  HG  CYS A 282      33.120  84.801 119.295  1.00  0.00           H  
ATOM   4353  N   TYR A 283      29.423  88.039 118.045  1.00  0.00           N  
ATOM   4354  CA  TYR A 283      28.824  89.175 117.331  1.00  0.00           C  
ATOM   4355  C   TYR A 283      27.293  89.143 117.110  1.00  0.00           C  
ATOM   4356  O   TYR A 283      26.662  88.082 117.279  1.00  0.00           O  
ATOM   4357  CB  TYR A 283      29.585  89.414 116.057  1.00  0.00           C  
ATOM   4358  CG  TYR A 283      31.085  89.571 116.266  1.00  0.00           C  
ATOM   4359  CD1 TYR A 283      31.931  88.503 116.143  1.00  0.00           C  
ATOM   4360  CD2 TYR A 283      31.600  90.913 116.431  1.00  0.00           C  
ATOM   4361  CE1 TYR A 283      33.313  88.719 116.212  1.00  0.00           C  
ATOM   4362  CE2 TYR A 283      32.976  91.066 116.546  1.00  0.00           C  
ATOM   4363  CZ  TYR A 283      33.835  89.955 116.513  1.00  0.00           C  
ATOM   4364  OH  TYR A 283      35.209  90.092 116.593  1.00  0.00           O  
ATOM   4365  H   TYR A 283      29.332  87.122 117.630  1.00  0.00           H  
ATOM   4366  HA  TYR A 283      28.847  90.076 117.943  1.00  0.00           H  
ATOM   4367  HB2 TYR A 283      29.458  88.536 115.425  1.00  0.00           H  
ATOM   4368  HB3 TYR A 283      29.238  90.261 115.465  1.00  0.00           H  
ATOM   4369  HD1 TYR A 283      31.462  87.553 115.931  1.00  0.00           H  
ATOM   4370  HD2 TYR A 283      30.991  91.800 116.332  1.00  0.00           H  
ATOM   4371  HE1 TYR A 283      33.987  87.883 116.088  1.00  0.00           H  
ATOM   4372  HE2 TYR A 283      33.292  92.096 116.469  1.00  0.00           H  
ATOM   4373  HH  TYR A 283      35.720  89.284 116.504  1.00  0.00           H  
ATOM   4374  N   PHE A 284      26.798  90.231 116.525  1.00  0.00           N  
ATOM   4375  CA  PHE A 284      25.540  90.367 115.733  1.00  0.00           C  
ATOM   4376  C   PHE A 284      25.725  91.129 114.443  1.00  0.00           C  
ATOM   4377  O   PHE A 284      26.231  92.236 114.492  1.00  0.00           O  
ATOM   4378  CB  PHE A 284      24.478  90.975 116.605  1.00  0.00           C  
ATOM   4379  CG  PHE A 284      23.947  90.080 117.733  1.00  0.00           C  
ATOM   4380  CD1 PHE A 284      23.990  90.450 119.152  1.00  0.00           C  
ATOM   4381  CD2 PHE A 284      23.455  88.815 117.395  1.00  0.00           C  
ATOM   4382  CE1 PHE A 284      23.310  89.672 120.100  1.00  0.00           C  
ATOM   4383  CE2 PHE A 284      22.982  88.003 118.377  1.00  0.00           C  
ATOM   4384  CZ  PHE A 284      22.943  88.419 119.687  1.00  0.00           C  
ATOM   4385  H   PHE A 284      27.434  90.987 116.313  1.00  0.00           H  
ATOM   4386  HA  PHE A 284      25.245  89.379 115.378  1.00  0.00           H  
ATOM   4387  HB2 PHE A 284      24.896  91.892 117.020  1.00  0.00           H  
ATOM   4388  HB3 PHE A 284      23.683  91.354 115.961  1.00  0.00           H  
ATOM   4389  HD1 PHE A 284      24.305  91.460 119.368  1.00  0.00           H  
ATOM   4390  HD2 PHE A 284      23.554  88.418 116.396  1.00  0.00           H  
ATOM   4391  HE1 PHE A 284      23.347  89.952 121.142  1.00  0.00           H  
ATOM   4392  HE2 PHE A 284      22.499  87.069 118.131  1.00  0.00           H  
ATOM   4393  HZ  PHE A 284      22.419  87.755 120.358  1.00  0.00           H  
ATOM   4394  N   ILE A 285      25.411  90.487 113.351  1.00  0.00           N  
ATOM   4395  CA  ILE A 285      25.537  91.029 112.016  1.00  0.00           C  
ATOM   4396  C   ILE A 285      24.146  91.376 111.438  1.00  0.00           C  
ATOM   4397  O   ILE A 285      23.381  90.474 111.094  1.00  0.00           O  
ATOM   4398  CB  ILE A 285      26.275  90.139 111.019  1.00  0.00           C  
ATOM   4399  CG1 ILE A 285      27.614  89.517 111.530  1.00  0.00           C  
ATOM   4400  CG2 ILE A 285      26.501  90.887 109.693  1.00  0.00           C  
ATOM   4401  CD1 ILE A 285      28.645  90.327 112.201  1.00  0.00           C  
ATOM   4402  H   ILE A 285      25.116  89.540 113.544  1.00  0.00           H  
ATOM   4403  HA  ILE A 285      26.070  91.967 112.172  1.00  0.00           H  
ATOM   4404  HB  ILE A 285      25.644  89.299 110.727  1.00  0.00           H  
ATOM   4405 HG12 ILE A 285      27.406  88.741 112.268  1.00  0.00           H  
ATOM   4406 HG13 ILE A 285      28.097  89.076 110.659  1.00  0.00           H  
ATOM   4407 HG21 ILE A 285      25.523  91.085 109.254  1.00  0.00           H  
ATOM   4408 HG22 ILE A 285      26.727  91.941 109.852  1.00  0.00           H  
ATOM   4409 HG23 ILE A 285      27.130  90.260 109.061  1.00  0.00           H  
ATOM   4410 HD11 ILE A 285      29.515  89.676 112.287  1.00  0.00           H  
ATOM   4411 HD12 ILE A 285      28.872  91.174 111.555  1.00  0.00           H  
ATOM   4412 HD13 ILE A 285      28.257  90.643 113.170  1.00  0.00           H  
ATOM   4413  N   HID A 286      23.734  92.652 111.300  1.00  0.00           N  
ATOM   4414  CA  HID A 286      22.499  93.110 110.692  1.00  0.00           C  
ATOM   4415  C   HID A 286      22.695  93.085 109.185  1.00  0.00           C  
ATOM   4416  O   HID A 286      23.668  93.645 108.672  1.00  0.00           O  
ATOM   4417  CB  HID A 286      22.041  94.513 111.342  1.00  0.00           C  
ATOM   4418  CG  HID A 286      21.571  94.389 112.731  1.00  0.00           C  
ATOM   4419  CD2 HID A 286      22.422  94.428 113.826  1.00  0.00           C  
ATOM   4420  ND1 HID A 286      20.327  94.173 113.204  1.00  0.00           N  
ATOM   4421  CE1 HID A 286      20.404  93.949 114.531  1.00  0.00           C  
ATOM   4422  NE2 HID A 286      21.632  94.262 114.959  1.00  0.00           N  
ATOM   4423  H   HID A 286      24.368  93.416 111.491  1.00  0.00           H  
ATOM   4424  HA  HID A 286      21.693  92.414 110.925  1.00  0.00           H  
ATOM   4425  HB2 HID A 286      22.869  95.221 111.323  1.00  0.00           H  
ATOM   4426  HB3 HID A 286      21.227  94.964 110.775  1.00  0.00           H  
ATOM   4427  HD1 HID A 286      19.496  94.031 112.647  1.00  0.00           H  
ATOM   4428  HD2 HID A 286      23.471  94.678 113.870  1.00  0.00           H  
ATOM   4429  HE1 HID A 286      19.571  93.641 115.147  1.00  0.00           H  
ATOM   4430  N   VAL A 287      21.787  92.448 108.390  1.00  0.00           N  
ATOM   4431  CA  VAL A 287      21.756  92.429 106.959  1.00  0.00           C  
ATOM   4432  C   VAL A 287      20.426  93.007 106.530  1.00  0.00           C  
ATOM   4433  O   VAL A 287      19.293  92.575 106.811  1.00  0.00           O  
ATOM   4434  CB  VAL A 287      21.994  91.001 106.412  1.00  0.00           C  
ATOM   4435  CG1 VAL A 287      21.986  90.985 104.910  1.00  0.00           C  
ATOM   4436  CG2 VAL A 287      23.339  90.440 106.935  1.00  0.00           C  
ATOM   4437  H   VAL A 287      21.047  91.966 108.882  1.00  0.00           H  
ATOM   4438  HA  VAL A 287      22.574  93.042 106.580  1.00  0.00           H  
ATOM   4439  HB  VAL A 287      21.310  90.272 106.846  1.00  0.00           H  
ATOM   4440 HG11 VAL A 287      21.008  91.343 104.590  1.00  0.00           H  
ATOM   4441 HG12 VAL A 287      22.740  91.647 104.483  1.00  0.00           H  
ATOM   4442 HG13 VAL A 287      22.171  89.977 104.538  1.00  0.00           H  
ATOM   4443 HG21 VAL A 287      23.744  89.616 106.348  1.00  0.00           H  
ATOM   4444 HG22 VAL A 287      24.132  91.181 107.027  1.00  0.00           H  
ATOM   4445 HG23 VAL A 287      23.271  90.014 107.936  1.00  0.00           H  
ATOM   4446  N   LEU A 288      20.526  94.133 105.841  1.00  0.00           N  
ATOM   4447  CA  LEU A 288      19.438  94.958 105.329  1.00  0.00           C  
ATOM   4448  C   LEU A 288      19.495  94.917 103.827  1.00  0.00           C  
ATOM   4449  O   LEU A 288      20.522  95.099 103.174  1.00  0.00           O  
ATOM   4450  CB  LEU A 288      19.663  96.419 105.846  1.00  0.00           C  
ATOM   4451  CG  LEU A 288      19.171  96.755 107.272  1.00  0.00           C  
ATOM   4452  CD1 LEU A 288      17.688  97.100 107.327  1.00  0.00           C  
ATOM   4453  CD2 LEU A 288      19.423  95.713 108.369  1.00  0.00           C  
ATOM   4454  H   LEU A 288      21.417  94.522 105.568  1.00  0.00           H  
ATOM   4455  HA  LEU A 288      18.470  94.600 105.679  1.00  0.00           H  
ATOM   4456  HB2 LEU A 288      20.711  96.697 105.749  1.00  0.00           H  
ATOM   4457  HB3 LEU A 288      19.108  97.075 105.174  1.00  0.00           H  
ATOM   4458  HG  LEU A 288      19.748  97.591 107.670  1.00  0.00           H  
ATOM   4459 HD11 LEU A 288      17.484  98.029 106.792  1.00  0.00           H  
ATOM   4460 HD12 LEU A 288      17.108  96.227 107.029  1.00  0.00           H  
ATOM   4461 HD13 LEU A 288      17.398  97.381 108.339  1.00  0.00           H  
ATOM   4462 HD21 LEU A 288      18.700  94.906 108.256  1.00  0.00           H  
ATOM   4463 HD22 LEU A 288      20.382  95.295 108.063  1.00  0.00           H  
ATOM   4464 HD23 LEU A 288      19.350  96.235 109.323  1.00  0.00           H  
ATOM   4465  N   LYS A 289      18.263  94.894 103.217  1.00  0.00           N  
ATOM   4466  CA  LYS A 289      17.874  95.364 101.871  1.00  0.00           C  
ATOM   4467  C   LYS A 289      16.928  96.565 101.928  1.00  0.00           C  
ATOM   4468  O   LYS A 289      15.830  96.413 102.504  1.00  0.00           O  
ATOM   4469  CB  LYS A 289      17.247  94.228 101.068  1.00  0.00           C  
ATOM   4470  CG  LYS A 289      16.662  94.619  99.691  1.00  0.00           C  
ATOM   4471  CD  LYS A 289      15.970  93.506  98.891  1.00  0.00           C  
ATOM   4472  CE  LYS A 289      15.255  94.019  97.649  1.00  0.00           C  
ATOM   4473  NZ  LYS A 289      14.558  92.823  96.976  1.00  0.00           N1+
ATOM   4474  H   LYS A 289      17.516  94.589 103.824  1.00  0.00           H  
ATOM   4475  HA  LYS A 289      18.716  95.771 101.311  1.00  0.00           H  
ATOM   4476  HB2 LYS A 289      17.975  93.446 100.849  1.00  0.00           H  
ATOM   4477  HB3 LYS A 289      16.425  93.816 101.655  1.00  0.00           H  
ATOM   4478  HG2 LYS A 289      15.828  95.292  99.896  1.00  0.00           H  
ATOM   4479  HG3 LYS A 289      17.490  95.081  99.152  1.00  0.00           H  
ATOM   4480  HD2 LYS A 289      16.766  92.873  98.498  1.00  0.00           H  
ATOM   4481  HD3 LYS A 289      15.307  92.969  99.569  1.00  0.00           H  
ATOM   4482  HE2 LYS A 289      14.485  94.748  97.901  1.00  0.00           H  
ATOM   4483  HE3 LYS A 289      15.903  94.516  96.927  1.00  0.00           H  
ATOM   4484  HZ1 LYS A 289      13.787  92.482  97.533  1.00  0.00           H  
ATOM   4485  HZ2 LYS A 289      14.136  93.171  96.127  1.00  0.00           H  
ATOM   4486  HZ3 LYS A 289      15.154  92.043  96.736  1.00  0.00           H  
ATOM   4487  N   LYS A 290      17.422  97.676 101.381  1.00  0.00           N  
ATOM   4488  CA  LYS A 290      16.622  98.977 101.385  1.00  0.00           C  
ATOM   4489  C   LYS A 290      15.438  98.917 100.485  1.00  0.00           C  
ATOM   4490  O   LYS A 290      15.594  98.695  99.293  1.00  0.00           O  
ATOM   4491  CB  LYS A 290      17.618 100.112 100.923  1.00  0.00           C  
ATOM   4492  CG  LYS A 290      17.044 101.525 100.967  1.00  0.00           C  
ATOM   4493  CD  LYS A 290      18.057 102.599 100.581  1.00  0.00           C  
ATOM   4494  CE  LYS A 290      17.717 104.008 100.996  1.00  0.00           C  
ATOM   4495  NZ  LYS A 290      18.806 105.006 100.938  1.00  0.00           N1+
ATOM   4496  H   LYS A 290      18.355  97.634 101.000  1.00  0.00           H  
ATOM   4497  HA  LYS A 290      16.249  99.145 102.396  1.00  0.00           H  
ATOM   4498  HB2 LYS A 290      18.394 100.076 101.688  1.00  0.00           H  
ATOM   4499  HB3 LYS A 290      17.994  99.865  99.930  1.00  0.00           H  
ATOM   4500  HG2 LYS A 290      16.161 101.561 100.327  1.00  0.00           H  
ATOM   4501  HG3 LYS A 290      16.897 101.836 102.001  1.00  0.00           H  
ATOM   4502  HD2 LYS A 290      19.080 102.239 100.693  1.00  0.00           H  
ATOM   4503  HD3 LYS A 290      17.931 102.740  99.508  1.00  0.00           H  
ATOM   4504  HE2 LYS A 290      16.938 104.300 100.293  1.00  0.00           H  
ATOM   4505  HE3 LYS A 290      17.401 103.968 102.038  1.00  0.00           H  
ATOM   4506  HZ1 LYS A 290      19.368 104.938 100.101  1.00  0.00           H  
ATOM   4507  HZ2 LYS A 290      18.424 105.933 100.810  1.00  0.00           H  
ATOM   4508  HZ3 LYS A 290      19.366 104.780 101.747  1.00  0.00           H  
ATOM   4509  N   THR A 291      14.205  98.894 101.040  1.00  0.00           N  
ATOM   4510  CA  THR A 291      13.014  98.726 100.193  1.00  0.00           C  
ATOM   4511  C   THR A 291      12.532  99.970  99.519  1.00  0.00           C  
ATOM   4512  O   THR A 291      11.871  99.892  98.470  1.00  0.00           O  
ATOM   4513  CB  THR A 291      11.830  97.956 100.900  1.00  0.00           C  
ATOM   4514  CG2 THR A 291      12.193  96.467 101.190  1.00  0.00           C  
ATOM   4515  OG1 THR A 291      11.629  98.530 102.139  1.00  0.00           O  
ATOM   4516  H   THR A 291      14.016  99.168 101.993  1.00  0.00           H  
ATOM   4517  HA  THR A 291      13.365  98.107  99.366  1.00  0.00           H  
ATOM   4518  HB  THR A 291      10.990  97.927 100.208  1.00  0.00           H  
ATOM   4519  HG1 THR A 291      10.807  98.189 102.501  1.00  0.00           H  
ATOM   4520 HG21 THR A 291      12.450  95.876 100.311  1.00  0.00           H  
ATOM   4521 HG22 THR A 291      13.058  96.315 101.837  1.00  0.00           H  
ATOM   4522 HG23 THR A 291      11.334  95.948 101.614  1.00  0.00           H  
ATOM   4523  N   GLY A 292      12.959 101.152  99.922  1.00  0.00           N  
ATOM   4524  CA  GLY A 292      12.732 102.424  99.208  1.00  0.00           C  
ATOM   4525  C   GLY A 292      11.761 103.321  99.951  1.00  0.00           C  
ATOM   4526  O   GLY A 292      10.591 103.283  99.578  1.00  0.00           O  
ATOM   4527  OXT GLY A 292      12.262 104.116 100.769  1.00  0.00           O1-
ATOM   4528  H   GLY A 292      13.399 101.186 100.830  1.00  0.00           H  
ATOM   4529  HA2 GLY A 292      13.666 102.971  99.079  1.00  0.00           H  
ATOM   4530  HA3 GLY A 292      12.416 102.260  98.178  1.00  0.00           H  
ATOM   4531  N   ACT A 294      36.311  96.890 117.819  1.00  0.00           N  
ATOM   4532  CA  ACT A 294      37.276  95.778 118.107  1.00  0.00           C  
ATOM   4533  C   ACT A 294      36.860  94.443 118.767  1.00  0.00           C  
ATOM   4534  O   ACT A 294      35.744  94.110 118.812  1.00  0.00           O  
ATOM   4535  OXT ACT A 294      37.751  93.877 119.438  1.00  0.00           O1-
ATOM   4536  H1  ACT A 294      38.161  96.119 118.657  1.00  0.00           H  
ATOM   4537  H3  ACT A 294      37.703  95.447 117.152  1.00  0.00           H  
ATOM   4538  H01 ACT A 294      35.498  96.566 117.298  1.00  0.00           H  
ATOM   4539  H02 ACT A 294      36.645  97.792 117.484  1.00  0.00           H  
ATOM   4540  CA' SAM A 293      38.263  96.465 110.331  1.00  0.00           C  
ATOM   4541  CB  SAM A 293      37.688  96.748 111.710  1.00  0.00           C  
ATOM   4542  CG  SAM A 293      36.880  98.053 111.765  1.00  0.00           C  
ATOM   4543  SD  SAM A 293      36.999  98.796 113.400  1.00  0.00           S  
ATOM   4544  CE  SAM A 293      35.934  97.524 114.307  1.00  0.00           C  
ATOM   4545  C5' SAM A 293      35.592 100.104 113.184  1.00  0.00           C  
ATOM   4546  C4' SAM A 293      36.193 101.347 112.475  1.00  0.00           C  
ATOM   4547  O4' SAM A 293      35.321 102.465 112.802  1.00  0.00           O  
ATOM   4548  C3' SAM A 293      37.568 101.821 113.122  1.00  0.00           C  
ATOM   4549  O3' SAM A 293      38.722 101.761 112.309  1.00  0.00           O  
ATOM   4550  C2' SAM A 293      37.256 103.326 113.448  1.00  0.00           C  
ATOM   4551  O2' SAM A 293      38.291 104.384 113.244  1.00  0.00           O  
ATOM   4552  C1' SAM A 293      35.938 103.731 112.742  1.00  0.00           C  
ATOM   4553  OXT SAM A 293      40.178  95.089 110.867  1.00  0.00           O  
ATOM   4554  N1  SAM A 293      33.099 107.757 111.448  1.00  0.00           N  
ATOM   4555  C2  SAM A 293      33.717 106.781 110.753  1.00  0.00           C  
ATOM   4556  N3  SAM A 293      34.438 105.737 111.285  1.00  0.00           N  
ATOM   4557  C4  SAM A 293      34.388 105.597 112.594  1.00  0.00           C  
ATOM   4558  C5  SAM A 293      33.853 106.554 113.382  1.00  0.00           C  
ATOM   4559  C6  SAM A 293      33.178 107.589 112.768  1.00  0.00           C  
ATOM   4560  N6  SAM A 293      32.315 108.377 113.457  1.00  0.00           N  
ATOM   4561  N7  SAM A 293      33.978 106.257 114.708  1.00  0.00           N  
ATOM   4562  C8  SAM A 293      34.817 105.179 114.672  1.00  0.00           C  
ATOM   4563  N9  SAM A 293      35.095 104.765 113.364  1.00  0.00           N  
ATOM   4564  C'  SAM A 293      39.043  95.102 110.400  1.00  0.00           C  
ATOM   4565  N'  SAM A 293      37.217  96.701 109.225  1.00  0.00           N  
ATOM   4566  O'  SAM A 293      38.394  94.078 110.119  1.00  0.00           O  
ATOM   4567 HN61 SAM A 293      32.549 108.457 114.438  1.00  0.00           H  
ATOM   4568 HN62 SAM A 293      32.151 109.257 112.985  1.00  0.00           H  
ATOM   4569  HA  SAM A 293      39.082  97.184 110.295  1.00  0.00           H  
ATOM   4570  HB1 SAM A 293      38.647  96.719 112.241  1.00  0.00           H  
ATOM   4571  HB2 SAM A 293      37.141  95.858 112.045  1.00  0.00           H  
ATOM   4572  HG1 SAM A 293      35.853  97.815 111.464  1.00  0.00           H  
ATOM   4573  HG2 SAM A 293      37.283  98.831 111.105  1.00  0.00           H  
ATOM   4574  HE1 SAM A 293      36.570  96.655 114.519  1.00  0.00           H  
ATOM   4575  HE2 SAM A 293      35.064  97.230 113.708  1.00  0.00           H  
ATOM   4576  HE3 SAM A 293      35.623  97.753 115.334  1.00  0.00           H  
ATOM   4577 HO2' SAM A 293      38.458 104.524 112.296  1.00  0.00           H  
ATOM   4578 HO3' SAM A 293      38.609 102.323 111.523  1.00  0.00           H  
ATOM   4579  H01 SAM A 293      35.081 104.535 115.500  1.00  0.00           H  
ATOM   4580  H02 SAM A 293      36.418 101.280 111.404  1.00  0.00           H  
ATOM   4581  H03 SAM A 293      37.705 101.344 114.100  1.00  0.00           H  
ATOM   4582  H04 SAM A 293      37.037 103.386 114.521  1.00  0.00           H  
ATOM   4583  H05 SAM A 293      36.212 104.076 111.739  1.00  0.00           H  
ATOM   4584  H06 SAM A 293      33.806 106.846 109.670  1.00  0.00           H  
ATOM   4585  H07 SAM A 293      37.509  96.490 108.259  1.00  0.00           H  
ATOM   4586  H08 SAM A 293      36.783  97.635 109.190  1.00  0.00           H  
ATOM   4587  H09 SAM A 293      36.545  95.939 109.400  1.00  0.00           H  
ATOM   4588 H5'1 SAM A 293      35.125 100.380 114.138  1.00  0.00           H  
ATOM   4589 H5'2 SAM A 293      34.800  99.601 112.615  1.00  0.00           H  
END
