# Supplementary material for: Computational Investigation of GNMT-Catalyzed Methyl Transfer Reaction: Integrating MD, QM, and ML Approaches
Source: J Comput Chem. Author manuscript; Available in PMC 2026 Jun 29. (PMC13312424; doi:10.1002/jcc.70434)
Supplement: SI-3 [file NIHMS2188582-supplement-SI-3.zip › MD-frame-pdbs/clustering-P2-203.pdb]

ATOM      1  N   VAL A   1      25.058  90.657  51.363  1.00  0.00           N0.      0
ATOM      2  H1  VAL A   1      24.630  89.743  51.315  1.00  0.00           H0.      0
ATOM      3  H2  VAL A   1      24.502  91.079  50.633  1.00  0.00           H0.      0
ATOM      4  H3  VAL A   1      24.917  91.021  52.294  1.00  0.00           H0.      0
ATOM      5  CA  VAL A   1      26.468  90.697  50.962  1.00  0.00           C0.      0
ATOM      6  HA  VAL A   1      26.713  91.755  51.056  1.00  0.00           H0.      0
ATOM      7  CB  VAL A   1      27.341  89.921  51.938  1.00  0.00           C0.      0
ATOM      8  HB  VAL A   1      27.106  88.861  51.840  1.00  0.00           H0.      0
ATOM      9  CG1 VAL A   1      28.815  90.236  51.848  1.00  0.00           C0.      0
ATOM     10 HG11 VAL A   1      28.946  91.291  52.090  1.00  0.00           H0.      0
ATOM     11 HG12 VAL A   1      29.438  89.725  52.582  1.00  0.00           H0.      0
ATOM     12 HG13 VAL A   1      29.146  90.091  50.819  1.00  0.00           H0.      0
ATOM     13  CG2 VAL A   1      26.905  90.281  53.380  1.00  0.00           C0.      0
ATOM     14 HG21 VAL A   1      26.880  91.363  53.503  1.00  0.00           H0.      0
ATOM     15 HG22 VAL A   1      25.925  89.906  53.676  1.00  0.00           H0.      0
ATOM     16 HG23 VAL A   1      27.637  89.892  54.088  1.00  0.00           H0.      0
ATOM     17  C   VAL A   1      26.735  90.277  49.514  1.00  0.00           C0.      0
ATOM     18  O   VAL A   1      27.317  91.051  48.781  1.00  0.00           O0.      0
ATOM     19  N   ASP A   2      26.287  89.105  49.114  1.00  0.00           N0.      0
ATOM     20  H   ASP A   2      25.769  88.588  49.810  1.00  0.00           H0.      0
ATOM     21  CA  ASP A   2      26.622  88.434  47.856  1.00  0.00           C0.      0
ATOM     22  HA  ASP A   2      26.154  87.450  47.820  1.00  0.00           H0.      0
ATOM     23  CB  ASP A   2      25.989  89.246  46.732  1.00  0.00           C0.      0
ATOM     24  HB2 ASP A   2      24.970  89.542  46.986  1.00  0.00           H0.      0
ATOM     25  HB3 ASP A   2      26.588  90.135  46.535  1.00  0.00           H0.      0
ATOM     26  CG  ASP A   2      25.928  88.461  45.340  1.00  0.00           C0.      0
ATOM     27  OD1 ASP A   2      26.006  89.150  44.315  1.00  0.00           O0.      0
ATOM     28  OD2 ASP A   2      25.748  87.227  45.339  1.00  0.00           O0.      0
ATOM     29  C   ASP A   2      28.042  87.962  47.765  1.00  0.00           C0.      0
ATOM     30  O   ASP A   2      28.860  88.410  48.549  1.00  0.00           O0.      0
ATOM     31  N   SER A   3      28.378  87.056  46.835  1.00  0.00           N0.      0
ATOM     32  H   SER A   3      27.645  86.762  46.205  1.00  0.00           H0.      0
ATOM     33  CA  SER A   3      29.704  86.429  46.660  1.00  0.00           C0.      0
ATOM     34  HA  SER A   3      30.391  87.272  46.742  1.00  0.00           H0.      0
ATOM     35  CB  SER A   3      29.982  85.354  47.822  1.00  0.00           C0.      0
ATOM     36  HB2 SER A   3      31.006  85.029  48.001  1.00  0.00           H0.      0
ATOM     37  HB3 SER A   3      29.753  85.961  48.698  1.00  0.00           H0.      0
ATOM     38  OG  SER A   3      28.959  84.368  47.779  1.00  0.00           O0.      0
ATOM     39  HG  SER A   3      28.170  84.807  48.106  1.00  0.00           H0.      0
ATOM     40  C   SER A   3      29.864  85.649  45.324  1.00  0.00           C0.      0
ATOM     41  O   SER A   3      28.852  85.171  44.773  1.00  0.00           O0.      0
ATOM     42  N   VAL A   4      31.087  85.620  44.823  1.00  0.00           N0.      0
ATOM     43  H   VAL A   4      31.889  86.015  45.294  1.00  0.00           H0.      0
ATOM     44  CA  VAL A   4      31.398  85.056  43.481  1.00  0.00           C0.      0
ATOM     45  HA  VAL A   4      30.865  85.586  42.692  1.00  0.00           H0.      0
ATOM     46  CB  VAL A   4      32.874  85.414  43.081  1.00  0.00           C0.      0
ATOM     47  HB  VAL A   4      32.945  85.133  42.030  1.00  0.00           H0.      0
ATOM     48  CG1 VAL A   4      33.222  86.910  43.160  1.00  0.00           C0.      0
ATOM     49 HG11 VAL A   4      33.294  87.242  44.196  1.00  0.00           H0.      0
ATOM     50 HG12 VAL A   4      34.199  87.005  42.687  1.00  0.00           H0.      0
ATOM     51 HG13 VAL A   4      32.427  87.493  42.694  1.00  0.00           H0.      0
ATOM     52  CG2 VAL A   4      33.916  84.533  43.828  1.00  0.00           C0.      0
ATOM     53 HG21 VAL A   4      33.732  83.477  43.632  1.00  0.00           H0.      0
ATOM     54 HG22 VAL A   4      34.887  84.979  43.614  1.00  0.00           H0.      0
ATOM     55 HG23 VAL A   4      33.741  84.644  44.899  1.00  0.00           H0.      0
ATOM     56  C   VAL A   4      30.989  83.598  43.355  1.00  0.00           C0.      0
ATOM     57  O   VAL A   4      30.603  82.858  44.270  1.00  0.00           O0.      0
ATOM     58  N   TYR A   5      31.073  83.020  42.168  1.00  0.00           N0.      0
ATOM     59  H   TYR A   5      31.414  83.561  41.387  1.00  0.00           H0.      0
ATOM     60  CA  TYR A   5      30.599  81.637  41.876  1.00  0.00           C0.      0
ATOM     61  HA  TYR A   5      29.648  81.513  42.392  1.00  0.00           H0.      0
ATOM     62  CB  TYR A   5      30.180  81.464  40.405  1.00  0.00           C0.      0
ATOM     63  HB2 TYR A   5      29.522  82.284  40.119  1.00  0.00           H0.      0
ATOM     64  HB3 TYR A   5      31.099  81.468  39.819  1.00  0.00           H0.      0
ATOM     65  CG  TYR A   5      29.463  80.134  40.124  1.00  0.00           C0.      0
ATOM     66  CD1 TYR A   5      30.177  78.970  39.734  1.00  0.00           C0.      0
ATOM     67  HD1 TYR A   5      31.256  78.996  39.695  1.00  0.00           H0.      0
ATOM     68  CE1 TYR A   5      29.448  77.778  39.463  1.00  0.00           C0.      0
ATOM     69  HE1 TYR A   5      29.937  76.896  39.077  1.00  0.00           H0.      0
ATOM     70  CZ  TYR A   5      28.012  77.787  39.563  1.00  0.00           C0.      0
ATOM     71  OH  TYR A   5      27.377  76.682  39.235  1.00  0.00           O0.      0
ATOM     72  HH  TYR A   5      28.009  76.166  38.729  1.00  0.00           H0.      0
ATOM     73  CE2 TYR A   5      27.336  78.944  39.902  1.00  0.00           C0.      0
ATOM     74  HE2 TYR A   5      26.259  78.858  39.905  1.00  0.00           H0.      0
ATOM     75  CD2 TYR A   5      28.066  80.163  40.123  1.00  0.00           C0.      0
ATOM     76  HD2 TYR A   5      27.551  81.107  40.225  1.00  0.00           H0.      0
ATOM     77  C   TYR A   5      31.492  80.574  42.512  1.00  0.00           C0.      0
ATOM     78  O   TYR A   5      32.714  80.719  42.636  1.00  0.00           O0.      0
ATOM     79  N   ARG A   6      30.768  79.585  43.096  1.00  0.00           N0.      0
ATOM     80  H   ARG A   6      29.759  79.567  43.051  1.00  0.00           H0.      0
ATOM     81  CA  ARG A   6      31.481  78.679  44.008  1.00  0.00           C0.      0
ATOM     82  HA  ARG A   6      32.290  79.186  44.533  1.00  0.00           H0.      0
ATOM     83  CB  ARG A   6      30.501  78.080  44.993  1.00  0.00           C0.      0
ATOM     84  HB2 ARG A   6      29.736  77.502  44.474  1.00  0.00           H0.      0
ATOM     85  HB3 ARG A   6      31.019  77.314  45.569  1.00  0.00           H0.      0
ATOM     86  CG  ARG A   6      29.862  79.169  45.895  1.00  0.00           C0.      0
ATOM     87  HG2 ARG A   6      30.643  79.745  46.391  1.00  0.00           H0.      0
ATOM     88  HG3 ARG A   6      29.291  79.913  45.338  1.00  0.00           H0.      0
ATOM     89  CD  ARG A   6      28.923  78.558  46.897  1.00  0.00           C0.      0
ATOM     90  HD2 ARG A   6      28.405  77.734  46.404  1.00  0.00           H0.      0
ATOM     91  HD3 ARG A   6      29.458  78.154  47.756  1.00  0.00           H0.      0
ATOM     92  NE  ARG A   6      28.050  79.591  47.525  1.00  0.00           N0.      0
ATOM     93  HE  ARG A   6      28.373  80.043  48.368  1.00  0.00           H0.      0
ATOM     94  CZ  ARG A   6      26.986  80.073  47.002  1.00  0.00           C0.      0
ATOM     95  NH1 ARG A   6      26.487  81.102  47.586  1.00  0.00           N0.      0
ATOM     96 HH11 ARG A   6      27.102  81.708  48.110  1.00  0.00           H0.      0
ATOM     97 HH12 ARG A   6      25.673  81.484  47.126  1.00  0.00           H0.      0
ATOM     98  NH2 ARG A   6      26.504  79.625  45.910  1.00  0.00           N0.      0
ATOM     99 HH21 ARG A   6      26.939  78.869  45.402  1.00  0.00           H0.      0
ATOM    100 HH22 ARG A   6      25.663  80.077  45.580  1.00  0.00           H0.      0
ATOM    101  C   ARG A   6      32.001  77.599  43.069  1.00  0.00           C0.      0
ATOM    102  O   ARG A   6      31.239  77.232  42.136  1.00  0.00           O0.      0
ATOM    103  N   THR A   7      33.118  76.991  43.359  1.00  0.00           N0.      0
ATOM    104  H   THR A   7      33.727  77.459  44.015  1.00  0.00           H0.      0
ATOM    105  CA  THR A   7      33.710  75.835  42.646  1.00  0.00           C0.      0
ATOM    106  HA  THR A   7      32.920  75.371  42.056  1.00  0.00           H0.      0
ATOM    107  CB  THR A   7      34.847  76.208  41.668  1.00  0.00           C0.      0
ATOM    108  HB  THR A   7      35.440  75.334  41.399  1.00  0.00           H0.      0
ATOM    109  CG2 THR A   7      34.340  76.778  40.365  1.00  0.00           C0.      0
ATOM    110 HG21 THR A   7      33.860  75.986  39.791  1.00  0.00           H0.      0
ATOM    111 HG22 THR A   7      33.612  77.576  40.510  1.00  0.00           H0.      0
ATOM    112 HG23 THR A   7      35.236  77.117  39.844  1.00  0.00           H0.      0
ATOM    113  OG1 THR A   7      35.784  77.167  42.179  1.00  0.00           O0.      0
ATOM    114  HG1 THR A   7      36.446  77.210  41.486  1.00  0.00           H0.      0
ATOM    115  C   THR A   7      34.179  74.716  43.575  1.00  0.00           C0.      0
ATOM    116  O   THR A   7      34.365  73.585  43.126  1.00  0.00           O0.      0
ATOM    117  N   ARG A   8      34.356  75.034  44.874  1.00  0.00           N0.      0
ATOM    118  H   ARG A   8      34.192  76.013  45.059  1.00  0.00           H0.      0
ATOM    119  CA  ARG A   8      34.823  74.088  45.922  1.00  0.00           C0.      0
ATOM    120  HA  ARG A   8      35.130  73.136  45.489  1.00  0.00           H0.      0
ATOM    121  CB  ARG A   8      36.198  74.534  46.412  1.00  0.00           C0.      0
ATOM    122  HB2 ARG A   8      36.143  75.557  46.783  1.00  0.00           H0.      0
ATOM    123  HB3 ARG A   8      36.488  73.896  47.247  1.00  0.00           H0.      0
ATOM    124  CG  ARG A   8      37.332  74.254  45.346  1.00  0.00           C0.      0
ATOM    125  HG2 ARG A   8      37.225  73.303  44.825  1.00  0.00           H0.      0
ATOM    126  HG3 ARG A   8      37.330  75.093  44.650  1.00  0.00           H0.      0
ATOM    127  CD  ARG A   8      38.809  74.217  45.742  1.00  0.00           C0.      0
ATOM    128  HD2 ARG A   8      39.122  75.125  46.258  1.00  0.00           H0.      0
ATOM    129  HD3 ARG A   8      39.050  73.338  46.341  1.00  0.00           H0.      0
ATOM    130  NE  ARG A   8      39.711  74.135  44.550  1.00  0.00           N0.      0
ATOM    131  HE  ARG A   8      39.251  74.118  43.651  1.00  0.00           H0.      0
ATOM    132  CZ  ARG A   8      40.974  73.882  44.561  1.00  0.00           C0.      0
ATOM    133  NH1 ARG A   8      41.580  73.499  43.534  1.00  0.00           N0.      0
ATOM    134 HH11 ARG A   8      40.943  73.353  42.763  1.00  0.00           H0.      0
ATOM    135 HH12 ARG A   8      42.569  73.316  43.442  1.00  0.00           H0.      0
ATOM    136  NH2 ARG A   8      41.646  73.968  45.704  1.00  0.00           N0.      0
ATOM    137 HH21 ARG A   8      41.109  74.444  46.415  1.00  0.00           H0.      0
ATOM    138 HH22 ARG A   8      42.650  73.925  45.603  1.00  0.00           H0.      0
ATOM    139  C   ARG A   8      33.885  74.005  47.086  1.00  0.00           C0.      0
ATOM    140  O   ARG A   8      33.119  74.878  47.317  1.00  0.00           O0.      0
ATOM    141  N   SER A   9      34.092  72.954  47.867  1.00  0.00           N0.      0
ATOM    142  H   SER A   9      34.786  72.311  47.514  1.00  0.00           H0.      0
ATOM    143  CA  SER A   9      33.562  72.680  49.175  1.00  0.00           C0.      0
ATOM    144  HA  SER A   9      32.487  72.828  49.077  1.00  0.00           H0.      0
ATOM    145  CB  SER A   9      33.781  71.249  49.504  1.00  0.00           C0.      0
ATOM    146  HB2 SER A   9      34.796  70.921  49.277  1.00  0.00           H0.      0
ATOM    147  HB3 SER A   9      33.538  71.124  50.559  1.00  0.00           H0.      0
ATOM    148  OG  SER A   9      33.064  70.421  48.665  1.00  0.00           O0.      0
ATOM    149  HG  SER A   9      33.682  70.054  48.028  1.00  0.00           H0.      0
ATOM    150  C   SER A   9      34.168  73.633  50.230  1.00  0.00           C0.      0
ATOM    151  O   SER A   9      35.306  74.092  50.003  1.00  0.00           O0.      0
ATOM    152  N   LEU A  10      33.463  73.924  51.273  1.00  0.00           N0.      0
ATOM    153  H   LEU A  10      32.510  73.597  51.204  1.00  0.00           H0.      0
ATOM    154  CA  LEU A  10      33.937  74.609  52.505  1.00  0.00           C0.      0
ATOM    155  HA  LEU A  10      34.549  75.465  52.219  1.00  0.00           H0.      0
ATOM    156  CB  LEU A  10      32.709  74.923  53.407  1.00  0.00           C0.      0
ATOM    157  HB2 LEU A  10      32.134  74.027  53.638  1.00  0.00           H0.      0
ATOM    158  HB3 LEU A  10      32.993  75.320  54.382  1.00  0.00           H0.      0
ATOM    159  CG  LEU A  10      31.770  75.944  52.773  1.00  0.00           C0.      0
ATOM    160  HG  LEU A  10      31.527  75.593  51.770  1.00  0.00           H0.      0
ATOM    161  CD1 LEU A  10      30.512  75.939  53.675  1.00  0.00           C0.      0
ATOM    162 HD11 LEU A  10      30.146  74.936  53.890  1.00  0.00           H0.      0
ATOM    163 HD12 LEU A  10      30.858  76.389  54.605  1.00  0.00           H0.      0
ATOM    164 HD13 LEU A  10      29.671  76.540  53.328  1.00  0.00           H0.      0
ATOM    165  CD2 LEU A  10      32.284  77.392  52.595  1.00  0.00           C0.      0
ATOM    166 HD21 LEU A  10      33.319  77.330  52.258  1.00  0.00           H0.      0
ATOM    167 HD22 LEU A  10      31.770  77.971  51.829  1.00  0.00           H0.      0
ATOM    168 HD23 LEU A  10      32.192  78.043  53.465  1.00  0.00           H0.      0
ATOM    169  C   LEU A  10      34.860  73.618  53.338  1.00  0.00           C0.      0
ATOM    170  O   LEU A  10      34.518  72.410  53.527  1.00  0.00           O0.      0
ATOM    171  N   GLY A  11      35.807  74.173  54.149  1.00  0.00           N0.      0
ATOM    172  H   GLY A  11      36.034  75.149  54.020  1.00  0.00           H0.      0
ATOM    173  CA  GLY A  11      36.627  73.581  55.226  1.00  0.00           C0.      0
ATOM    174  HA2 GLY A  11      37.507  74.198  55.404  1.00  0.00           H0.      0
ATOM    175  HA3 GLY A  11      36.091  73.462  56.168  1.00  0.00           H0.      0
ATOM    176  C   GLY A  11      37.172  72.214  54.847  1.00  0.00           C0.      0
ATOM    177  O   GLY A  11      37.380  71.375  55.712  1.00  0.00           O0.      0
ATOM    178  N   VAL A  12      37.800  72.070  53.688  1.00  0.00           N0.      0
ATOM    179  H   VAL A  12      37.827  72.902  53.116  1.00  0.00           H0.      0
ATOM    180  CA  VAL A  12      38.582  70.867  53.208  1.00  0.00           C0.      0
ATOM    181  HA  VAL A  12      38.219  69.984  53.735  1.00  0.00           H0.      0
ATOM    182  CB  VAL A  12      38.265  70.611  51.726  1.00  0.00           C0.      0
ATOM    183  HB  VAL A  12      38.851  69.746  51.416  1.00  0.00           H0.      0
ATOM    184  CG1 VAL A  12      36.837  70.182  51.396  1.00  0.00           C0.      0
ATOM    185 HG11 VAL A  12      36.122  70.998  51.494  1.00  0.00           H0.      0
ATOM    186 HG12 VAL A  12      36.802  69.643  50.449  1.00  0.00           H0.      0
ATOM    187 HG13 VAL A  12      36.633  69.443  52.170  1.00  0.00           H0.      0
ATOM    188  CG2 VAL A  12      38.762  71.739  50.735  1.00  0.00           C0.      0
ATOM    189 HG21 VAL A  12      38.422  72.675  51.178  1.00  0.00           H0.      0
ATOM    190 HG22 VAL A  12      39.846  71.786  50.635  1.00  0.00           H0.      0
ATOM    191 HG23 VAL A  12      38.322  71.618  49.745  1.00  0.00           H0.      0
ATOM    192  C   VAL A  12      40.108  71.022  53.369  1.00  0.00           C0.      0
ATOM    193  O   VAL A  12      40.698  72.104  53.212  1.00  0.00           O0.      0
ATOM    194  N   ALA A  13      40.725  69.880  53.697  1.00  0.00           N0.      0
ATOM    195  H   ALA A  13      40.051  69.129  53.744  1.00  0.00           H0.      0
ATOM    196  CA  ALA A  13      42.169  69.680  53.644  1.00  0.00           C0.      0
ATOM    197  HA  ALA A  13      42.625  70.581  54.053  1.00  0.00           H0.      0
ATOM    198  CB  ALA A  13      42.323  68.430  54.483  1.00  0.00           C0.      0
ATOM    199  HB1 ALA A  13      41.664  68.550  55.342  1.00  0.00           H0.      0
ATOM    200  HB2 ALA A  13      42.078  67.528  53.923  1.00  0.00           H0.      0
ATOM    201  HB3 ALA A  13      43.357  68.305  54.804  1.00  0.00           H0.      0
ATOM    202  C   ALA A  13      42.793  69.662  52.188  1.00  0.00           C0.      0
ATOM    203  O   ALA A  13      42.088  69.728  51.144  1.00  0.00           O0.      0
ATOM    204  N   ALA A  14      44.115  69.468  52.163  1.00  0.00           N0.      0
ATOM    205  H   ALA A  14      44.616  69.452  53.039  1.00  0.00           H0.      0
ATOM    206  CA  ALA A  14      44.980  69.393  50.967  1.00  0.00           C0.      0
ATOM    207  HA  ALA A  14      44.750  70.194  50.264  1.00  0.00           H0.      0
ATOM    208  CB  ALA A  14      46.434  69.636  51.493  1.00  0.00           C0.      0
ATOM    209  HB1 ALA A  14      46.413  70.275  52.376  1.00  0.00           H0.      0
ATOM    210  HB2 ALA A  14      46.924  68.697  51.751  1.00  0.00           H0.      0
ATOM    211  HB3 ALA A  14      47.184  70.127  50.874  1.00  0.00           H0.      0
ATOM    212  C   ALA A  14      44.895  68.083  50.263  1.00  0.00           C0.      0
ATOM    213  O   ALA A  14      44.271  67.120  50.702  1.00  0.00           O0.      0
ATOM    214  N   GLU A  15      45.666  67.969  49.180  1.00  0.00           N0.      0
ATOM    215  H   GLU A  15      46.276  68.736  48.937  1.00  0.00           H0.      0
ATOM    216  CA  GLU A  15      45.636  66.713  48.307  1.00  0.00           C0.      0
ATOM    217  HA  GLU A  15      44.582  66.446  48.233  1.00  0.00           H0.      0
ATOM    218  CB  GLU A  15      46.224  66.918  46.838  1.00  0.00           C0.      0
ATOM    219  HB2 GLU A  15      47.277  67.191  46.768  1.00  0.00           H0.      0
ATOM    220  HB3 GLU A  15      46.310  66.022  46.223  1.00  0.00           H0.      0
ATOM    221  CG  GLU A  15      45.478  67.938  45.969  1.00  0.00           C0.      0
ATOM    222  HG2 GLU A  15      45.804  67.890  44.930  1.00  0.00           H0.      0
ATOM    223  HG3 GLU A  15      44.434  67.669  46.133  1.00  0.00           H0.      0
ATOM    224  CD  GLU A  15      45.864  69.414  46.262  1.00  0.00           C0.      0
ATOM    225  OE1 GLU A  15      45.154  70.292  45.833  1.00  0.00           O0.      0
ATOM    226  OE2 GLU A  15      46.966  69.781  46.726  1.00  0.00           O0.      0
ATOM    227  C   GLU A  15      46.277  65.533  49.048  1.00  0.00           C0.      0
ATOM    228  O   GLU A  15      47.289  65.675  49.725  1.00  0.00           O0.      0
ATOM    229  N   GLY A  16      45.808  64.286  48.876  1.00  0.00           N0.      0
ATOM    230  H   GLY A  16      44.935  64.128  48.393  1.00  0.00           H0.      0
ATOM    231  CA  GLY A  16      46.378  63.098  49.389  1.00  0.00           C0.      0
ATOM    232  HA2 GLY A  16      46.516  63.153  50.469  1.00  0.00           H0.      0
ATOM    233  HA3 GLY A  16      45.684  62.340  49.026  1.00  0.00           H0.      0
ATOM    234  C   GLY A  16      47.711  62.705  48.869  1.00  0.00           C0.      0
ATOM    235  O   GLY A  16      48.528  62.133  49.581  1.00  0.00           O0.      0
ATOM    236  N   ILE A  17      48.004  63.021  47.602  1.00  0.00           N0.      0
ATOM    237  H   ILE A  17      47.269  63.443  47.053  1.00  0.00           H0.      0
ATOM    238  CA  ILE A  17      49.079  62.484  46.823  1.00  0.00           C0.      0
ATOM    239  HA  ILE A  17      48.819  62.580  45.769  1.00  0.00           H0.      0
ATOM    240  CB  ILE A  17      50.346  63.326  47.045  1.00  0.00           C0.      0
ATOM    241  HB  ILE A  17      50.662  63.229  48.083  1.00  0.00           H0.      0
ATOM    242  CG2 ILE A  17      51.516  62.796  46.165  1.00  0.00           C0.      0
ATOM    243 HG21 ILE A  17      51.442  62.751  45.078  1.00  0.00           H0.      0
ATOM    244 HG22 ILE A  17      52.472  63.293  46.331  1.00  0.00           H0.      0
ATOM    245 HG23 ILE A  17      51.710  61.763  46.455  1.00  0.00           H0.      0
ATOM    246  CG1 ILE A  17      50.236  64.779  46.761  1.00  0.00           C0.      0
ATOM    247 HG12 ILE A  17      49.630  65.317  47.490  1.00  0.00           H0.      0
ATOM    248 HG13 ILE A  17      51.212  65.257  46.845  1.00  0.00           H0.      0
ATOM    249  CD1 ILE A  17      49.692  65.074  45.371  1.00  0.00           C0.      0
ATOM    250 HD11 ILE A  17      49.501  66.129  45.174  1.00  0.00           H0.      0
ATOM    251 HD12 ILE A  17      50.356  64.732  44.577  1.00  0.00           H0.      0
ATOM    252 HD13 ILE A  17      48.769  64.561  45.102  1.00  0.00           H0.      0
ATOM    253  C   ILE A  17      49.290  60.954  47.083  1.00  0.00           C0.      0
ATOM    254  O   ILE A  17      50.045  60.489  47.929  1.00  0.00           O0.      0
ATOM    255  N   PRO A  18      48.487  60.016  46.512  1.00  0.00           N0.      0
ATOM    256  CD  PRO A  18      47.485  60.343  45.462  1.00  0.00           C0.      0
ATOM    257  HD2 PRO A  18      47.891  61.076  44.765  1.00  0.00           H0.      0
ATOM    258  HD3 PRO A  18      46.507  60.603  45.865  1.00  0.00           H0.      0
ATOM    259  CG  PRO A  18      47.379  59.017  44.701  1.00  0.00           C0.      0
ATOM    260  HG2 PRO A  18      48.127  58.991  43.908  1.00  0.00           H0.      0
ATOM    261  HG3 PRO A  18      46.352  58.857  44.375  1.00  0.00           H0.      0
ATOM    262  CB  PRO A  18      47.630  58.027  45.820  1.00  0.00           C0.      0
ATOM    263  HB2 PRO A  18      48.015  57.098  45.399  1.00  0.00           H0.      0
ATOM    264  HB3 PRO A  18      46.725  57.915  46.418  1.00  0.00           H0.      0
ATOM    265  CA  PRO A  18      48.661  58.593  46.678  1.00  0.00           C0.      0
ATOM    266  HA  PRO A  18      48.566  58.359  47.739  1.00  0.00           H0.      0
ATOM    267  C   PRO A  18      50.043  58.087  46.205  1.00  0.00           C0.      0
ATOM    268  O   PRO A  18      50.438  57.001  46.467  1.00  0.00           O0.      0
ATOM    269  N   ASP A  19      50.788  58.888  45.441  1.00  0.00           N0.      0
ATOM    270  H   ASP A  19      50.421  59.803  45.222  1.00  0.00           H0.      0
ATOM    271  CA  ASP A  19      52.228  58.754  45.103  1.00  0.00           C0.      0
ATOM    272  HA  ASP A  19      52.544  57.758  44.792  1.00  0.00           H0.      0
ATOM    273  CB  ASP A  19      52.520  59.734  43.901  1.00  0.00           C0.      0
ATOM    274  HB2 ASP A  19      51.986  59.303  43.054  1.00  0.00           H0.      0
ATOM    275  HB3 ASP A  19      52.157  60.751  44.046  1.00  0.00           H0.      0
ATOM    276  CG  ASP A  19      53.977  59.753  43.431  1.00  0.00           C0.      0
ATOM    277  OD1 ASP A  19      54.328  60.675  42.632  1.00  0.00           O0.      0
ATOM    278  OD2 ASP A  19      54.729  58.838  43.809  1.00  0.00           O0.      0
ATOM    279  C   ASP A  19      53.026  59.042  46.426  1.00  0.00           C0.      0
ATOM    280  O   ASP A  19      53.592  60.085  46.534  1.00  0.00           O0.      0
ATOM    281  N   GLN A  20      53.059  58.074  47.300  1.00  0.00           N0.      0
ATOM    282  H   GLN A  20      52.552  57.236  47.056  1.00  0.00           H0.      0
ATOM    283  CA  GLN A  20      53.746  58.038  48.567  1.00  0.00           C0.      0
ATOM    284  HA  GLN A  20      53.677  59.017  49.041  1.00  0.00           H0.      0
ATOM    285  CB  GLN A  20      53.094  57.003  49.513  1.00  0.00           C0.      0
ATOM    286  HB2 GLN A  20      53.095  56.017  49.050  1.00  0.00           H0.      0
ATOM    287  HB3 GLN A  20      53.714  56.939  50.408  1.00  0.00           H0.      0
ATOM    288  CG  GLN A  20      51.621  57.366  49.830  1.00  0.00           C0.      0
ATOM    289  HG2 GLN A  20      51.441  58.402  50.118  1.00  0.00           H0.      0
ATOM    290  HG3 GLN A  20      51.024  57.292  48.921  1.00  0.00           H0.      0
ATOM    291  CD  GLN A  20      50.948  56.424  50.782  1.00  0.00           C0.      0
ATOM    292  OE1 GLN A  20      51.553  55.959  51.768  1.00  0.00           O0.      0
ATOM    293  NE2 GLN A  20      49.619  56.365  50.803  1.00  0.00           N0.      0
ATOM    294 HE21 GLN A  20      49.154  55.782  51.485  1.00  0.00           H0.      0
ATOM    295 HE22 GLN A  20      49.150  56.849  50.051  1.00  0.00           H0.      0
ATOM    296  C   GLN A  20      55.319  57.869  48.466  1.00  0.00           C0.      0
ATOM    297  O   GLN A  20      56.021  57.774  49.434  1.00  0.00           O0.      0
ATOM    298  N   TYR A  21      55.855  57.738  47.257  1.00  0.00           N0.      0
ATOM    299  H   TYR A  21      55.263  57.787  46.440  1.00  0.00           H0.      0
ATOM    300  CA  TYR A  21      57.173  57.102  47.001  1.00  0.00           C0.      0
ATOM    301  HA  TYR A  21      57.336  56.417  47.832  1.00  0.00           H0.      0
ATOM    302  CB  TYR A  21      57.107  56.301  45.717  1.00  0.00           C0.      0
ATOM    303  HB2 TYR A  21      57.070  57.062  44.938  1.00  0.00           H0.      0
ATOM    304  HB3 TYR A  21      58.080  55.861  45.500  1.00  0.00           H0.      0
ATOM    305  CG  TYR A  21      55.969  55.257  45.725  1.00  0.00           C0.      0
ATOM    306  CD1 TYR A  21      54.704  55.434  45.143  1.00  0.00           C0.      0
ATOM    307  HD1 TYR A  21      54.596  56.406  44.683  1.00  0.00           H0.      0
ATOM    308  CE1 TYR A  21      53.689  54.478  45.134  1.00  0.00           C0.      0
ATOM    309  HE1 TYR A  21      52.746  54.697  44.656  1.00  0.00           H0.      0
ATOM    310  CZ  TYR A  21      53.929  53.203  45.790  1.00  0.00           C0.      0
ATOM    311  OH  TYR A  21      52.926  52.348  45.912  1.00  0.00           O0.      0
ATOM    312  HH  TYR A  21      53.182  51.468  46.200  1.00  0.00           H0.      0
ATOM    313  CE2 TYR A  21      55.130  53.113  46.504  1.00  0.00           C0.      0
ATOM    314  HE2 TYR A  21      55.277  52.242  47.125  1.00  0.00           H0.      0
ATOM    315  CD2 TYR A  21      56.121  54.114  46.518  1.00  0.00           C0.      0
ATOM    316  HD2 TYR A  21      57.023  53.959  47.092  1.00  0.00           H0.      0
ATOM    317  C   TYR A  21      58.367  58.033  47.018  1.00  0.00           C0.      0
ATOM    318  O   TYR A  21      59.469  57.645  46.553  1.00  0.00           O0.      0
ATOM    319  N   ALA A  22      58.105  59.287  47.436  1.00  0.00           N0.      0
ATOM    320  H   ALA A  22      57.159  59.574  47.642  1.00  0.00           H0.      0
ATOM    321  CA  ALA A  22      59.098  60.326  47.459  1.00  0.00           C0.      0
ATOM    322  HA  ALA A  22      59.354  60.597  46.435  1.00  0.00           H0.      0
ATOM    323  CB  ALA A  22      58.483  61.643  48.055  1.00  0.00           C0.      0
ATOM    324  HB1 ALA A  22      57.980  61.496  49.011  1.00  0.00           H0.      0
ATOM    325  HB2 ALA A  22      59.249  62.419  48.059  1.00  0.00           H0.      0
ATOM    326  HB3 ALA A  22      57.700  61.930  47.354  1.00  0.00           H0.      0
ATOM    327  C   ALA A  22      60.467  60.023  48.140  1.00  0.00           C0.      0
ATOM    328  O   ALA A  22      61.547  60.538  47.676  1.00  0.00           O0.      0
ATOM    329  N   ASP A  23      60.484  59.228  49.201  1.00  0.00           N0.      0
ATOM    330  H   ASP A  23      59.542  58.944  49.429  1.00  0.00           H0.      0
ATOM    331  CA  ASP A  23      61.705  58.689  49.895  1.00  0.00           C0.      0
ATOM    332  HA  ASP A  23      62.300  59.509  50.298  1.00  0.00           H0.      0
ATOM    333  CB  ASP A  23      61.177  57.676  50.925  1.00  0.00           C0.      0
ATOM    334  HB2 ASP A  23      62.006  57.183  51.432  1.00  0.00           H0.      0
ATOM    335  HB3 ASP A  23      60.477  58.154  51.610  1.00  0.00           H0.      0
ATOM    336  CG  ASP A  23      60.410  56.531  50.212  1.00  0.00           C0.      0
ATOM    337  OD1 ASP A  23      60.891  55.384  50.242  1.00  0.00           O0.      0
ATOM    338  OD2 ASP A  23      59.331  56.768  49.611  1.00  0.00           O0.      0
ATOM    339  C   ASP A  23      62.650  57.871  48.962  1.00  0.00           C0.      0
ATOM    340  O   ASP A  23      63.872  57.806  49.104  1.00  0.00           O0.      0
ATOM    341  N   GLY A  24      62.086  57.268  47.883  1.00  0.00           N0.      0
ATOM    342  H   GLY A  24      61.098  57.402  47.724  1.00  0.00           H0.      0
ATOM    343  CA  GLY A  24      62.886  56.631  46.796  1.00  0.00           C0.      0
ATOM    344  HA2 GLY A  24      62.251  56.624  45.911  1.00  0.00           H0.      0
ATOM    345  HA3 GLY A  24      63.763  57.274  46.720  1.00  0.00           H0.      0
ATOM    346  C   GLY A  24      63.360  55.165  47.018  1.00  0.00           C0.      0
ATOM    347  O   GLY A  24      64.072  54.679  46.170  1.00  0.00           O0.      0
ATOM    348  N   GLU A  25      63.062  54.523  48.164  1.00  0.00           N0.      0
ATOM    349  H   GLU A  25      62.559  55.084  48.836  1.00  0.00           H0.      0
ATOM    350  CA  GLU A  25      63.597  53.200  48.560  1.00  0.00           C0.      0
ATOM    351  HA  GLU A  25      64.493  52.912  48.011  1.00  0.00           H0.      0
ATOM    352  CB  GLU A  25      64.193  53.171  50.025  1.00  0.00           C0.      0
ATOM    353  HB2 GLU A  25      65.110  53.758  49.966  1.00  0.00           H0.      0
ATOM    354  HB3 GLU A  25      63.495  53.708  50.667  1.00  0.00           H0.      0
ATOM    355  CG  GLU A  25      64.560  51.783  50.686  1.00  0.00           C0.      0
ATOM    356  HG2 GLU A  25      64.605  52.133  51.717  1.00  0.00           H0.      0
ATOM    357  HG3 GLU A  25      63.733  51.080  50.584  1.00  0.00           H0.      0
ATOM    358  CD  GLU A  25      65.868  51.311  50.164  1.00  0.00           C0.      0
ATOM    359  OE1 GLU A  25      66.308  50.245  50.707  1.00  0.00           O0.      0
ATOM    360  OE2 GLU A  25      66.561  52.000  49.354  1.00  0.00           O0.      0
ATOM    361  C   GLU A  25      62.570  52.135  48.416  1.00  0.00           C0.      0
ATOM    362  O   GLU A  25      62.794  51.053  47.871  1.00  0.00           O0.      0
ATOM    363  N   ALA A  26      61.343  52.496  48.780  1.00  0.00           N0.      0
ATOM    364  H   ALA A  26      61.255  53.429  49.158  1.00  0.00           H0.      0
ATOM    365  CA  ALA A  26      60.093  51.630  48.630  1.00  0.00           C0.      0
ATOM    366  HA  ALA A  26      60.269  50.757  49.257  1.00  0.00           H0.      0
ATOM    367  CB  ALA A  26      58.854  52.291  49.190  1.00  0.00           C0.      0
ATOM    368  HB1 ALA A  26      58.238  52.882  48.512  1.00  0.00           H0.      0
ATOM    369  HB2 ALA A  26      58.219  51.423  49.368  1.00  0.00           H0.      0
ATOM    370  HB3 ALA A  26      59.060  52.795  50.134  1.00  0.00           H0.      0
ATOM    371  C   ALA A  26      60.004  51.237  47.190  1.00  0.00           C0.      0
ATOM    372  O   ALA A  26      59.720  50.083  46.996  1.00  0.00           O0.      0
ATOM    373  N   ALA A  27      60.261  52.174  46.253  1.00  0.00           N0.      0
ATOM    374  H   ALA A  27      60.409  53.117  46.584  1.00  0.00           H0.      0
ATOM    375  CA  ALA A  27      60.223  51.828  44.857  1.00  0.00           C0.      0
ATOM    376  HA  ALA A  27      59.310  51.247  44.728  1.00  0.00           H0.      0
ATOM    377  CB  ALA A  27      60.147  53.146  44.055  1.00  0.00           C0.      0
ATOM    378  HB1 ALA A  27      61.147  53.576  44.109  1.00  0.00           H0.      0
ATOM    379  HB2 ALA A  27      59.978  53.013  42.987  1.00  0.00           H0.      0
ATOM    380  HB3 ALA A  27      59.430  53.875  44.434  1.00  0.00           H0.      0
ATOM    381  C   ALA A  27      61.247  50.823  44.385  1.00  0.00           C0.      0
ATOM    382  O   ALA A  27      60.989  49.913  43.578  1.00  0.00           O0.      0
ATOM    383  N   ARG A  28      62.490  51.149  44.800  1.00  0.00           N0.      0
ATOM    384  H   ARG A  28      62.556  51.912  45.459  1.00  0.00           H0.      0
ATOM    385  CA  ARG A  28      63.743  50.327  44.618  1.00  0.00           C0.      0
ATOM    386  HA  ARG A  28      63.995  50.203  43.565  1.00  0.00           H0.      0
ATOM    387  CB  ARG A  28      64.955  50.974  45.385  1.00  0.00           C0.      0
ATOM    388  HB2 ARG A  28      64.609  51.279  46.373  1.00  0.00           H0.      0
ATOM    389  HB3 ARG A  28      65.762  50.296  45.660  1.00  0.00           H0.      0
ATOM    390  CG  ARG A  28      65.537  52.125  44.507  1.00  0.00           C0.      0
ATOM    391  HG2 ARG A  28      65.779  51.830  43.486  1.00  0.00           H0.      0
ATOM    392  HG3 ARG A  28      64.746  52.875  44.499  1.00  0.00           H0.      0
ATOM    393  CD  ARG A  28      66.818  52.850  45.008  1.00  0.00           C0.      0
ATOM    394  HD2 ARG A  28      67.689  52.203  44.904  1.00  0.00           H0.      0
ATOM    395  HD3 ARG A  28      66.992  53.742  44.405  1.00  0.00           H0.      0
ATOM    396  NE  ARG A  28      66.805  53.250  46.408  1.00  0.00           N0.      0
ATOM    397  HE  ARG A  28      66.727  52.529  47.111  1.00  0.00           H0.      0
ATOM    398  CZ  ARG A  28      67.099  54.451  46.944  1.00  0.00           C0.      0
ATOM    399  NH1 ARG A  28      67.436  55.435  46.183  1.00  0.00           N0.      0
ATOM    400 HH11 ARG A  28      67.480  55.364  45.177  1.00  0.00           H0.      0
ATOM    401 HH12 ARG A  28      67.559  56.360  46.571  1.00  0.00           H0.      0
ATOM    402  NH2 ARG A  28      67.051  54.476  48.254  1.00  0.00           N0.      0
ATOM    403 HH21 ARG A  28      66.903  53.628  48.782  1.00  0.00           H0.      0
ATOM    404 HH22 ARG A  28      67.305  55.336  48.719  1.00  0.00           H0.      0
ATOM    405  C   ARG A  28      63.496  48.926  45.091  1.00  0.00           C0.      0
ATOM    406  O   ARG A  28      64.206  48.075  44.523  1.00  0.00           O0.      0
ATOM    407  N   VAL A  29      62.632  48.618  46.022  1.00  0.00           N0.      0
ATOM    408  H   VAL A  29      62.235  49.447  46.442  1.00  0.00           H0.      0
ATOM    409  CA  VAL A  29      62.367  47.315  46.625  1.00  0.00           C0.      0
ATOM    410  HA  VAL A  29      62.968  46.534  46.159  1.00  0.00           H0.      0
ATOM    411  CB  VAL A  29      62.795  47.260  48.119  1.00  0.00           C0.      0
ATOM    412  HB  VAL A  29      62.602  46.205  48.312  1.00  0.00           H0.      0
ATOM    413  CG1 VAL A  29      64.253  47.474  48.417  1.00  0.00           C0.      0
ATOM    414 HG11 VAL A  29      64.830  46.777  47.810  1.00  0.00           H0.      0
ATOM    415 HG12 VAL A  29      64.455  48.532  48.248  1.00  0.00           H0.      0
ATOM    416 HG13 VAL A  29      64.443  47.285  49.473  1.00  0.00           H0.      0
ATOM    417  CG2 VAL A  29      61.984  48.038  49.090  1.00  0.00           C0.      0
ATOM    418 HG21 VAL A  29      62.089  47.671  50.111  1.00  0.00           H0.      0
ATOM    419 HG22 VAL A  29      62.344  49.050  49.273  1.00  0.00           H0.      0
ATOM    420 HG23 VAL A  29      60.965  48.167  48.724  1.00  0.00           H0.      0
ATOM    421  C   VAL A  29      61.015  46.765  46.328  1.00  0.00           C0.      0
ATOM    422  O   VAL A  29      60.756  45.672  46.828  1.00  0.00           O0.      0
ATOM    423  N   TRP A  30      60.112  47.492  45.669  1.00  0.00           N0.      0
ATOM    424  H   TRP A  30      60.245  48.482  45.514  1.00  0.00           H0.      0
ATOM    425  CA  TRP A  30      58.815  47.006  45.314  1.00  0.00           C0.      0
ATOM    426  HA  TRP A  30      58.213  46.759  46.189  1.00  0.00           H0.      0
ATOM    427  CB  TRP A  30      58.011  48.072  44.518  1.00  0.00           C0.      0
ATOM    428  HB2 TRP A  30      58.102  49.086  44.906  1.00  0.00           H0.      0
ATOM    429  HB3 TRP A  30      58.461  48.082  43.526  1.00  0.00           H0.      0
ATOM    430  CG  TRP A  30      56.580  47.827  44.425  1.00  0.00           C0.      0
ATOM    431  CD1 TRP A  30      55.849  47.202  43.476  1.00  0.00           C0.      0
ATOM    432  HD1 TRP A  30      56.281  46.882  42.540  1.00  0.00           H0.      0
ATOM    433  NE1 TRP A  30      54.502  47.100  43.871  1.00  0.00           N0.      0
ATOM    434  HE1 TRP A  30      53.754  46.819  43.254  1.00  0.00           H0.      0
ATOM    435  CE2 TRP A  30      54.360  47.589  45.128  1.00  0.00           C0.      0
ATOM    436  CZ2 TRP A  30      53.220  47.732  45.942  1.00  0.00           C0.      0
ATOM    437  HZ2 TRP A  30      52.212  47.526  45.613  1.00  0.00           H0.      0
ATOM    438  CH2 TRP A  30      53.456  48.361  47.228  1.00  0.00           C0.      0
ATOM    439  HH2 TRP A  30      52.639  48.498  47.922  1.00  0.00           H0.      0
ATOM    440  CZ3 TRP A  30      54.750  48.805  47.596  1.00  0.00           C0.      0
ATOM    441  HZ3 TRP A  30      54.986  49.176  48.583  1.00  0.00           H0.      0
ATOM    442  CE3 TRP A  30      55.844  48.600  46.785  1.00  0.00           C0.      0
ATOM    443  HE3 TRP A  30      56.844  48.873  47.088  1.00  0.00           H0.      0
ATOM    444  CD2 TRP A  30      55.670  47.992  45.514  1.00  0.00           C0.      0
ATOM    445  C   TRP A  30      58.773  45.608  44.552  1.00  0.00           C0.      0
ATOM    446  O   TRP A  30      58.020  44.703  44.869  1.00  0.00           O0.      0
ATOM    447  N   GLN A  31      59.863  45.410  43.794  1.00  0.00           N0.      0
ATOM    448  H   GLN A  31      60.501  46.188  43.707  1.00  0.00           H0.      0
ATOM    449  CA  GLN A  31      60.159  44.162  43.045  1.00  0.00           C0.      0
ATOM    450  HA  GLN A  31      59.233  43.828  42.576  1.00  0.00           H0.      0
ATOM    451  CB  GLN A  31      60.974  44.390  41.755  1.00  0.00           C0.      0
ATOM    452  HB2 GLN A  31      60.601  43.598  41.105  1.00  0.00           H0.      0
ATOM    453  HB3 GLN A  31      60.700  45.369  41.361  1.00  0.00           H0.      0
ATOM    454  CG  GLN A  31      62.471  44.199  41.890  1.00  0.00           C0.      0
ATOM    455  HG2 GLN A  31      62.706  43.142  42.019  1.00  0.00           H0.      0
ATOM    456  HG3 GLN A  31      62.986  44.512  40.982  1.00  0.00           H0.      0
ATOM    457  CD  GLN A  31      63.192  44.942  42.993  1.00  0.00           C0.      0
ATOM    458  OE1 GLN A  31      62.729  45.807  43.687  1.00  0.00           O0.      0
ATOM    459  NE2 GLN A  31      64.446  44.555  43.243  1.00  0.00           N0.      0
ATOM    460 HE21 GLN A  31      65.056  44.995  43.917  1.00  0.00           H0.      0
ATOM    461 HE22 GLN A  31      64.741  43.706  42.782  1.00  0.00           H0.      0
ATOM    462  C   GLN A  31      60.633  43.025  43.986  1.00  0.00           C0.      0
ATOM    463  O   GLN A  31      60.442  41.881  43.582  1.00  0.00           O0.      0
ATOM    464  N   LEU A  32      61.082  43.320  45.188  1.00  0.00           N0.      0
ATOM    465  H   LEU A  32      60.972  44.303  45.393  1.00  0.00           H0.      0
ATOM    466  CA  LEU A  32      61.370  42.429  46.292  1.00  0.00           C0.      0
ATOM    467  HA  LEU A  32      61.683  41.446  45.942  1.00  0.00           H0.      0
ATOM    468  CB  LEU A  32      62.589  42.942  47.204  1.00  0.00           C0.      0
ATOM    469  HB2 LEU A  32      62.325  43.762  47.872  1.00  0.00           H0.      0
ATOM    470  HB3 LEU A  32      62.866  42.063  47.786  1.00  0.00           H0.      0
ATOM    471  CG  LEU A  32      63.899  43.470  46.549  1.00  0.00           C0.      0
ATOM    472  HG  LEU A  32      63.631  44.238  45.824  1.00  0.00           H0.      0
ATOM    473  CD1 LEU A  32      64.990  43.876  47.527  1.00  0.00           C0.      0
ATOM    474 HD11 LEU A  32      65.889  44.287  47.068  1.00  0.00           H0.      0
ATOM    475 HD12 LEU A  32      64.582  44.639  48.190  1.00  0.00           H0.      0
ATOM    476 HD13 LEU A  32      65.158  43.029  48.192  1.00  0.00           H0.      0
ATOM    477  CD2 LEU A  32      64.468  42.226  45.801  1.00  0.00           C0.      0
ATOM    478 HD21 LEU A  32      65.335  42.541  45.221  1.00  0.00           H0.      0
ATOM    479 HD22 LEU A  32      64.725  41.427  46.497  1.00  0.00           H0.      0
ATOM    480 HD23 LEU A  32      63.804  41.899  45.001  1.00  0.00           H0.      0
ATOM    481  C   LEU A  32      60.029  42.236  47.064  1.00  0.00           C0.      0
ATOM    482  O   LEU A  32      59.764  41.144  47.648  1.00  0.00           O0.      0
ATOM    483  N   TYR A  33      59.150  43.259  47.122  1.00  0.00           N0.      0
ATOM    484  H   TYR A  33      59.551  44.139  46.830  1.00  0.00           H0.      0
ATOM    485  CA  TYR A  33      57.829  43.041  47.802  1.00  0.00           C0.      0
ATOM    486  HA  TYR A  33      58.086  42.707  48.807  1.00  0.00           H0.      0
ATOM    487  CB  TYR A  33      57.140  44.409  48.090  1.00  0.00           C0.      0
ATOM    488  HB2 TYR A  33      57.718  44.971  48.824  1.00  0.00           H0.      0
ATOM    489  HB3 TYR A  33      57.024  45.070  47.231  1.00  0.00           H0.      0
ATOM    490  CG  TYR A  33      55.758  44.283  48.632  1.00  0.00           C0.      0
ATOM    491  CD1 TYR A  33      54.729  44.992  47.976  1.00  0.00           C0.      0
ATOM    492  HD1 TYR A  33      54.805  45.669  47.138  1.00  0.00           H0.      0
ATOM    493  CE1 TYR A  33      53.416  44.861  48.558  1.00  0.00           C0.      0
ATOM    494  HE1 TYR A  33      52.520  45.257  48.104  1.00  0.00           H0.      0
ATOM    495  CZ  TYR A  33      53.198  43.874  49.605  1.00  0.00           C0.      0
ATOM    496  OH  TYR A  33      51.934  43.649  50.024  1.00  0.00           O0.      0
ATOM    497  HH  TYR A  33      51.503  44.467  49.765  1.00  0.00           H0.      0
ATOM    498  CE2 TYR A  33      54.257  43.221  50.235  1.00  0.00           C0.      0
ATOM    499  HE2 TYR A  33      54.167  42.524  51.055  1.00  0.00           H0.      0
ATOM    500  CD2 TYR A  33      55.562  43.554  49.842  1.00  0.00           C0.      0
ATOM    501  HD2 TYR A  33      56.307  42.976  50.369  1.00  0.00           H0.      0
ATOM    502  C   TYR A  33      56.957  42.077  47.014  1.00  0.00           C0.      0
ATOM    503  O   TYR A  33      56.282  41.243  47.567  1.00  0.00           O0.      0
ATOM    504  N   ILE A  34      57.003  42.155  45.704  1.00  0.00           N0.      0
ATOM    505  H   ILE A  34      57.509  42.924  45.288  1.00  0.00           H0.      0
ATOM    506  CA  ILE A  34      56.348  41.244  44.805  1.00  0.00           C0.      0
ATOM    507  HA  ILE A  34      55.312  41.327  45.133  1.00  0.00           H0.      0
ATOM    508  CB  ILE A  34      56.250  41.935  43.405  1.00  0.00           C0.      0
ATOM    509  HB  ILE A  34      57.217  42.110  42.934  1.00  0.00           H0.      0
ATOM    510  CG2 ILE A  34      55.752  40.885  42.403  1.00  0.00           C0.      0
ATOM    511 HG21 ILE A  34      54.892  40.284  42.699  1.00  0.00           H0.      0
ATOM    512 HG22 ILE A  34      55.525  41.302  41.422  1.00  0.00           H0.      0
ATOM    513 HG23 ILE A  34      56.578  40.193  42.242  1.00  0.00           H0.      0
ATOM    514  CG1 ILE A  34      55.382  43.202  43.304  1.00  0.00           C0.      0
ATOM    515 HG12 ILE A  34      54.325  42.939  43.249  1.00  0.00           H0.      0
ATOM    516 HG13 ILE A  34      55.699  43.909  44.071  1.00  0.00           H0.      0
ATOM    517  CD1 ILE A  34      55.582  43.996  42.000  1.00  0.00           C0.      0
ATOM    518 HD11 ILE A  34      56.606  44.368  42.025  1.00  0.00           H0.      0
ATOM    519 HD12 ILE A  34      55.541  43.418  41.077  1.00  0.00           H0.      0
ATOM    520 HD13 ILE A  34      54.841  44.795  42.022  1.00  0.00           H0.      0
ATOM    521  C   ILE A  34      57.027  39.824  44.803  1.00  0.00           C0.      0
ATOM    522  O   ILE A  34      56.306  38.826  44.951  1.00  0.00           O0.      0
ATOM    523  N   GLY A  35      58.364  39.886  44.756  1.00  0.00           N0.      0
ATOM    524  H   GLY A  35      58.717  40.830  44.698  1.00  0.00           H0.      0
ATOM    525  CA  GLY A  35      59.266  38.720  44.527  1.00  0.00           C0.      0
ATOM    526  HA2 GLY A  35      60.278  39.008  44.813  1.00  0.00           H0.      0
ATOM    527  HA3 GLY A  35      59.030  37.816  45.089  1.00  0.00           H0.      0
ATOM    528  C   GLY A  35      59.295  38.312  43.051  1.00  0.00           C0.      0
ATOM    529  O   GLY A  35      59.093  39.184  42.220  1.00  0.00           O0.      0
ATOM    530  N   ASP A  36      59.489  37.053  42.748  1.00  0.00           N0.      0
ATOM    531  H   ASP A  36      59.414  36.328  43.448  1.00  0.00           H0.      0
ATOM    532  CA  ASP A  36      59.465  36.597  41.329  1.00  0.00           C0.      0
ATOM    533  HA  ASP A  36      60.320  37.079  40.854  1.00  0.00           H0.      0
ATOM    534  CB  ASP A  36      59.770  35.058  41.329  1.00  0.00           C0.      0
ATOM    535  HB2 ASP A  36      60.776  34.913  41.723  1.00  0.00           H0.      0
ATOM    536  HB3 ASP A  36      59.109  34.576  42.049  1.00  0.00           H0.      0
ATOM    537  CG  ASP A  36      59.596  34.415  39.954  1.00  0.00           C0.      0
ATOM    538  OD1 ASP A  36      59.959  35.096  39.037  1.00  0.00           O0.      0
ATOM    539  OD2 ASP A  36      58.877  33.401  39.753  1.00  0.00           O0.      0
ATOM    540  C   ASP A  36      58.175  36.933  40.552  1.00  0.00           C0.      0
ATOM    541  O   ASP A  36      57.104  36.468  40.896  1.00  0.00           O0.      0
ATOM    542  N   THR A  37      58.439  37.739  39.509  1.00  0.00           N0.      0
ATOM    543  H   THR A  37      59.401  38.024  39.388  1.00  0.00           H0.      0
ATOM    544  CA  THR A  37      57.388  38.275  38.633  1.00  0.00           C0.      0
ATOM    545  HA  THR A  37      56.610  38.779  39.206  1.00  0.00           H0.      0
ATOM    546  CB  THR A  37      58.003  39.354  37.654  1.00  0.00           C0.      0
ATOM    547  HB  THR A  37      58.816  38.891  37.095  1.00  0.00           H0.      0
ATOM    548  CG2 THR A  37      56.969  39.840  36.623  1.00  0.00           C0.      0
ATOM    549 HG21 THR A  37      56.001  39.944  37.113  1.00  0.00           H0.      0
ATOM    550 HG22 THR A  37      57.338  40.780  36.211  1.00  0.00           H0.      0
ATOM    551 HG23 THR A  37      56.767  39.168  35.789  1.00  0.00           H0.      0
ATOM    552  OG1 THR A  37      58.424  40.448  38.416  1.00  0.00           O0.      0
ATOM    553  HG1 THR A  37      58.897  41.011  37.799  1.00  0.00           H0.      0
ATOM    554  C   THR A  37      56.561  37.147  37.992  1.00  0.00           C0.      0
ATOM    555  O   THR A  37      55.335  37.327  37.941  1.00  0.00           O0.      0
ATOM    556  N   ARG A  38      57.240  36.067  37.572  1.00  0.00           N0.      0
ATOM    557  H   ARG A  38      58.192  36.018  37.905  1.00  0.00           H0.      0
ATOM    558  CA  ARG A  38      56.548  34.910  37.004  1.00  0.00           C0.      0
ATOM    559  HA  ARG A  38      55.831  35.172  36.226  1.00  0.00           H0.      0
ATOM    560  CB  ARG A  38      57.542  33.910  36.419  1.00  0.00           C0.      0
ATOM    561  HB2 ARG A  38      58.245  33.671  37.217  1.00  0.00           H0.      0
ATOM    562  HB3 ARG A  38      56.965  33.001  36.250  1.00  0.00           H0.      0
ATOM    563  CG  ARG A  38      58.225  34.267  35.058  1.00  0.00           C0.      0
ATOM    564  HG2 ARG A  38      57.542  33.908  34.288  1.00  0.00           H0.      0
ATOM    565  HG3 ARG A  38      58.396  35.341  34.980  1.00  0.00           H0.      0
ATOM    566  CD  ARG A  38      59.587  33.597  34.936  1.00  0.00           C0.      0
ATOM    567  HD2 ARG A  38      59.408  32.526  35.025  1.00  0.00           H0.      0
ATOM    568  HD3 ARG A  38      59.912  33.894  33.938  1.00  0.00           H0.      0
ATOM    569  NE  ARG A  38      60.442  34.038  36.097  1.00  0.00           N0.      0
ATOM    570  HE  ARG A  38      59.979  34.777  36.606  1.00  0.00           H0.      0
ATOM    571  CZ  ARG A  38      61.648  33.609  36.563  1.00  0.00           C0.      0
ATOM    572  NH1 ARG A  38      62.362  32.754  35.834  1.00  0.00           N0.      0
ATOM    573 HH11 ARG A  38      61.904  32.158  35.160  1.00  0.00           H0.      0
ATOM    574 HH12 ARG A  38      63.256  32.437  36.182  1.00  0.00           H0.      0
ATOM    575  NH2 ARG A  38      62.143  34.064  37.654  1.00  0.00           N0.      0
ATOM    576 HH21 ARG A  38      61.476  34.571  38.219  1.00  0.00           H0.      0
ATOM    577 HH22 ARG A  38      62.974  33.621  38.019  1.00  0.00           H0.      0
ATOM    578  C   ARG A  38      55.670  34.255  38.100  1.00  0.00           C0.      0
ATOM    579  O   ARG A  38      54.571  33.948  37.698  1.00  0.00           O0.      0
ATOM    580  N   SER A  39      56.061  34.102  39.373  1.00  0.00           N0.      0
ATOM    581  H   SER A  39      57.007  34.402  39.562  1.00  0.00           H0.      0
ATOM    582  CA  SER A  39      55.384  33.442  40.443  1.00  0.00           C0.      0
ATOM    583  HA  SER A  39      55.127  32.404  40.229  1.00  0.00           H0.      0
ATOM    584  CB  SER A  39      56.319  33.286  41.596  1.00  0.00           C0.      0
ATOM    585  HB2 SER A  39      57.028  32.529  41.263  1.00  0.00           H0.      0
ATOM    586  HB3 SER A  39      56.770  34.257  41.801  1.00  0.00           H0.      0
ATOM    587  OG  SER A  39      55.578  32.834  42.767  1.00  0.00           O0.      0
ATOM    588  HG  SER A  39      55.282  31.927  42.659  1.00  0.00           H0.      0
ATOM    589  C   SER A  39      54.109  34.193  40.861  1.00  0.00           C0.      0
ATOM    590  O   SER A  39      53.064  33.539  40.775  1.00  0.00           O0.      0
ATOM    591  N   ARG A  40      54.077  35.540  41.013  1.00  0.00           N0.      0
ATOM    592  H   ARG A  40      54.908  36.108  41.098  1.00  0.00           H0.      0
ATOM    593  CA  ARG A  40      52.817  36.370  41.012  1.00  0.00           C0.      0
ATOM    594  HA  ARG A  40      52.079  36.110  41.772  1.00  0.00           H0.      0
ATOM    595  CB  ARG A  40      53.199  37.885  41.129  1.00  0.00           C0.      0
ATOM    596  HB2 ARG A  40      53.642  38.041  42.113  1.00  0.00           H0.      0
ATOM    597  HB3 ARG A  40      53.861  38.092  40.288  1.00  0.00           H0.      0
ATOM    598  CG  ARG A  40      51.957  38.821  40.942  1.00  0.00           C0.      0
ATOM    599  HG2 ARG A  40      51.473  38.662  39.979  1.00  0.00           H0.      0
ATOM    600  HG3 ARG A  40      51.261  38.680  41.769  1.00  0.00           H0.      0
ATOM    601  CD  ARG A  40      52.343  40.258  40.916  1.00  0.00           C0.      0
ATOM    602  HD2 ARG A  40      52.669  40.564  41.910  1.00  0.00           H0.      0
ATOM    603  HD3 ARG A  40      53.234  40.431  40.312  1.00  0.00           H0.      0
ATOM    604  NE  ARG A  40      51.200  41.185  40.560  1.00  0.00           N0.      0
ATOM    605  HE  ARG A  40      50.660  41.047  39.718  1.00  0.00           H0.      0
ATOM    606  CZ  ARG A  40      50.816  42.275  41.192  1.00  0.00           C0.      0
ATOM    607  NH1 ARG A  40      51.345  42.606  42.333  1.00  0.00           N0.      0
ATOM    608 HH11 ARG A  40      52.072  42.046  42.754  1.00  0.00           H0.      0
ATOM    609 HH12 ARG A  40      51.215  43.530  42.719  1.00  0.00           H0.      0
ATOM    610  NH2 ARG A  40      49.876  43.060  40.798  1.00  0.00           N0.      0
ATOM    611 HH21 ARG A  40      49.534  43.066  39.848  1.00  0.00           H0.      0
ATOM    612 HH22 ARG A  40      49.727  43.859  41.398  1.00  0.00           H0.      0
ATOM    613  C   ARG A  40      51.984  36.053  39.802  1.00  0.00           C0.      0
ATOM    614  O   ARG A  40      50.749  35.849  39.967  1.00  0.00           O0.      0
ATOM    615  N   THR A  41      52.603  36.094  38.625  1.00  0.00           N0.      0
ATOM    616  H   THR A  41      53.592  36.293  38.568  1.00  0.00           H0.      0
ATOM    617  CA  THR A  41      51.824  36.175  37.393  1.00  0.00           C0.      0
ATOM    618  HA  THR A  41      51.171  37.048  37.376  1.00  0.00           H0.      0
ATOM    619  CB  THR A  41      52.676  36.399  36.127  1.00  0.00           C0.      0
ATOM    620  HB  THR A  41      53.483  35.671  36.044  1.00  0.00           H0.      0
ATOM    621  CG2 THR A  41      51.984  36.370  34.761  1.00  0.00           C0.      0
ATOM    622 HG21 THR A  41      52.643  36.839  34.030  1.00  0.00           H0.      0
ATOM    623 HG22 THR A  41      51.869  35.319  34.494  1.00  0.00           H0.      0
ATOM    624 HG23 THR A  41      50.977  36.787  34.764  1.00  0.00           H0.      0
ATOM    625  OG1 THR A  41      53.150  37.776  36.365  1.00  0.00           O0.      0
ATOM    626  HG1 THR A  41      53.973  37.775  36.859  1.00  0.00           H0.      0
ATOM    627  C   THR A  41      50.903  34.977  37.156  1.00  0.00           C0.      0
ATOM    628  O   THR A  41      49.739  35.086  36.819  1.00  0.00           O0.      0
ATOM    629  N   ALA A  42      51.394  33.752  37.410  1.00  0.00           N0.      0
ATOM    630  H   ALA A  42      52.372  33.710  37.660  1.00  0.00           H0.      0
ATOM    631  CA  ALA A  42      50.601  32.521  37.322  1.00  0.00           C0.      0
ATOM    632  HA  ALA A  42      50.357  32.229  36.300  1.00  0.00           H0.      0
ATOM    633  CB  ALA A  42      51.599  31.363  37.638  1.00  0.00           C0.      0
ATOM    634  HB1 ALA A  42      52.054  31.540  38.612  1.00  0.00           H0.      0
ATOM    635  HB2 ALA A  42      50.975  30.469  37.613  1.00  0.00           H0.      0
ATOM    636  HB3 ALA A  42      52.287  31.385  36.793  1.00  0.00           H0.      0
ATOM    637  C   ALA A  42      49.346  32.508  38.241  1.00  0.00           C0.      0
ATOM    638  O   ALA A  42      48.552  31.593  38.161  1.00  0.00           O0.      0
ATOM    639  N   GLU A  43      49.363  33.266  39.345  1.00  0.00           N0.      0
ATOM    640  H   GLU A  43      50.103  33.952  39.384  1.00  0.00           H0.      0
ATOM    641  CA  GLU A  43      48.263  33.172  40.331  1.00  0.00           C0.      0
ATOM    642  HA  GLU A  43      48.337  32.132  40.652  1.00  0.00           H0.      0
ATOM    643  CB  GLU A  43      48.585  34.056  41.578  1.00  0.00           C0.      0
ATOM    644  HB2 GLU A  43      48.710  35.086  41.243  1.00  0.00           H0.      0
ATOM    645  HB3 GLU A  43      47.632  34.090  42.106  1.00  0.00           H0.      0
ATOM    646  CG  GLU A  43      49.725  33.549  42.477  1.00  0.00           C0.      0
ATOM    647  HG2 GLU A  43      50.562  33.160  41.897  1.00  0.00           H0.      0
ATOM    648  HG3 GLU A  43      50.096  34.359  43.105  1.00  0.00           H0.      0
ATOM    649  CD  GLU A  43      49.228  32.418  43.429  1.00  0.00           C0.      0
ATOM    650  OE1 GLU A  43      49.816  32.391  44.555  1.00  0.00           O0.      0
ATOM    651  OE2 GLU A  43      48.380  31.545  43.007  1.00  0.00           O0.      0
ATOM    652  C   GLU A  43      46.886  33.552  39.788  1.00  0.00           C0.      0
ATOM    653  O   GLU A  43      45.872  33.173  40.367  1.00  0.00           O0.      0
ATOM    654  N   TYR A  44      46.845  34.401  38.755  1.00  0.00           N0.      0
ATOM    655  H   TYR A  44      47.719  34.493  38.256  1.00  0.00           H0.      0
ATOM    656  CA  TYR A  44      45.595  34.970  38.222  1.00  0.00           C0.      0
ATOM    657  HA  TYR A  44      44.796  34.248  38.390  1.00  0.00           H0.      0
ATOM    658  CB  TYR A  44      45.188  36.268  38.951  1.00  0.00           C0.      0
ATOM    659  HB2 TYR A  44      44.245  36.715  38.636  1.00  0.00           H0.      0
ATOM    660  HB3 TYR A  44      44.984  36.005  39.989  1.00  0.00           H0.      0
ATOM    661  CG  TYR A  44      46.253  37.313  38.915  1.00  0.00           C0.      0
ATOM    662  CD1 TYR A  44      46.128  38.382  38.004  1.00  0.00           C0.      0
ATOM    663  HD1 TYR A  44      45.362  38.369  37.243  1.00  0.00           H0.      0
ATOM    664  CE1 TYR A  44      47.121  39.351  37.963  1.00  0.00           C0.      0
ATOM    665  HE1 TYR A  44      47.171  40.115  37.202  1.00  0.00           H0.      0
ATOM    666  CZ  TYR A  44      48.193  39.257  38.903  1.00  0.00           C0.      0
ATOM    667  OH  TYR A  44      49.138  40.248  38.959  1.00  0.00           O0.      0
ATOM    668  HH  TYR A  44      48.804  41.094  38.653  1.00  0.00           H0.      0
ATOM    669  CE2 TYR A  44      48.248  38.205  39.823  1.00  0.00           C0.      0
ATOM    670  HE2 TYR A  44      49.025  38.221  40.573  1.00  0.00           H0.      0
ATOM    671  CD2 TYR A  44      47.269  37.181  39.881  1.00  0.00           C0.      0
ATOM    672  HD2 TYR A  44      47.342  36.422  40.646  1.00  0.00           H0.      0
ATOM    673  C   TYR A  44      45.672  35.279  36.730  1.00  0.00           C0.      0
ATOM    674  O   TYR A  44      44.660  35.764  36.286  1.00  0.00           O0.      0
ATOM    675  N   LYS A  45      46.764  35.040  36.063  1.00  0.00           N0.      0
ATOM    676  H   LYS A  45      47.530  34.582  36.537  1.00  0.00           H0.      0
ATOM    677  CA  LYS A  45      46.822  35.491  34.659  1.00  0.00           C0.      0
ATOM    678  HA  LYS A  45      46.419  36.503  34.703  1.00  0.00           H0.      0
ATOM    679  CB  LYS A  45      48.243  35.525  34.071  1.00  0.00           C0.      0
ATOM    680  HB2 LYS A  45      48.861  36.290  34.542  1.00  0.00           H0.      0
ATOM    681  HB3 LYS A  45      48.618  34.523  34.280  1.00  0.00           H0.      0
ATOM    682  CG  LYS A  45      48.393  35.653  32.512  1.00  0.00           C0.      0
ATOM    683  HG2 LYS A  45      47.689  35.031  31.960  1.00  0.00           H0.      0
ATOM    684  HG3 LYS A  45      48.196  36.691  32.243  1.00  0.00           H0.      0
ATOM    685  CD  LYS A  45      49.772  35.180  32.075  1.00  0.00           C0.      0
ATOM    686  HD2 LYS A  45      50.627  35.601  32.603  1.00  0.00           H0.      0
ATOM    687  HD3 LYS A  45      49.890  34.097  32.114  1.00  0.00           H0.      0
ATOM    688  CE  LYS A  45      49.894  35.422  30.516  1.00  0.00           C0.      0
ATOM    689  HE2 LYS A  45      49.207  34.686  30.101  1.00  0.00           H0.      0
ATOM    690  HE3 LYS A  45      49.567  36.431  30.262  1.00  0.00           H0.      0
ATOM    691  NZ  LYS A  45      51.203  35.009  29.937  1.00  0.00           N0.      0
ATOM    692  HZ1 LYS A  45      51.376  34.054  30.214  1.00  0.00           H0.      0
ATOM    693  HZ2 LYS A  45      51.178  35.003  28.928  1.00  0.00           H0.      0
ATOM    694  HZ3 LYS A  45      51.942  35.647  30.196  1.00  0.00           H0.      0
ATOM    695  C   LYS A  45      45.832  34.671  33.778  1.00  0.00           C0.      0
ATOM    696  O   LYS A  45      45.153  35.246  33.004  1.00  0.00           O0.      0
ATOM    697  N   ALA A  46      45.799  33.327  34.082  1.00  0.00           N0.      0
ATOM    698  H   ALA A  46      46.500  32.894  34.666  1.00  0.00           H0.      0
ATOM    699  CA  ALA A  46      44.776  32.480  33.482  1.00  0.00           C0.      0
ATOM    700  HA  ALA A  46      44.955  32.393  32.410  1.00  0.00           H0.      0
ATOM    701  CB  ALA A  46      44.896  31.040  33.986  1.00  0.00           C0.      0
ATOM    702  HB1 ALA A  46      45.892  30.673  33.739  1.00  0.00           H0.      0
ATOM    703  HB2 ALA A  46      44.779  30.961  35.067  1.00  0.00           H0.      0
ATOM    704  HB3 ALA A  46      44.085  30.514  33.481  1.00  0.00           H0.      0
ATOM    705  C   ALA A  46      43.433  33.103  33.682  1.00  0.00           C0.      0
ATOM    706  O   ALA A  46      42.666  33.174  32.739  1.00  0.00           O0.      0
ATOM    707  N   TRP A  47      43.015  33.620  34.899  1.00  0.00           N0.      0
ATOM    708  H   TRP A  47      43.458  33.349  35.766  1.00  0.00           H0.      0
ATOM    709  CA  TRP A  47      41.692  34.177  35.078  1.00  0.00           C0.      0
ATOM    710  HA  TRP A  47      40.939  33.488  34.697  1.00  0.00           H0.      0
ATOM    711  CB  TRP A  47      41.379  34.312  36.523  1.00  0.00           C0.      0
ATOM    712  HB2 TRP A  47      41.573  33.395  37.078  1.00  0.00           H0.      0
ATOM    713  HB3 TRP A  47      42.174  34.947  36.915  1.00  0.00           H0.      0
ATOM    714  CG  TRP A  47      39.979  34.838  36.798  1.00  0.00           C0.      0
ATOM    715  CD1 TRP A  47      38.886  34.099  36.989  1.00  0.00           C0.      0
ATOM    716  HD1 TRP A  47      38.865  33.021  36.933  1.00  0.00           H0.      0
ATOM    717  NE1 TRP A  47      37.770  34.901  37.089  1.00  0.00           N0.      0
ATOM    718  HE1 TRP A  47      36.836  34.526  37.170  1.00  0.00           H0.      0
ATOM    719  CE2 TRP A  47      38.100  36.225  37.059  1.00  0.00           C0.      0
ATOM    720  CZ2 TRP A  47      37.272  37.352  37.070  1.00  0.00           C0.      0
ATOM    721  HZ2 TRP A  47      36.218  37.161  37.210  1.00  0.00           H0.      0
ATOM    722  CH2 TRP A  47      37.897  38.580  36.871  1.00  0.00           C0.      0
ATOM    723  HH2 TRP A  47      37.353  39.513  36.896  1.00  0.00           H0.      0
ATOM    724  CZ3 TRP A  47      39.296  38.694  36.625  1.00  0.00           C0.      0
ATOM    725  HZ3 TRP A  47      39.630  39.710  36.472  1.00  0.00           H0.      0
ATOM    726  CE3 TRP A  47      40.140  37.554  36.627  1.00  0.00           C0.      0
ATOM    727  HE3 TRP A  47      41.210  37.567  36.481  1.00  0.00           H0.      0
ATOM    728  CD2 TRP A  47      39.522  36.253  36.804  1.00  0.00           C0.      0
ATOM    729  C   TRP A  47      41.490  35.512  34.208  1.00  0.00           C0.      0
ATOM    730  O   TRP A  47      40.418  35.826  33.816  1.00  0.00           O0.      0
ATOM    731  N   LEU A  48      42.456  36.380  34.177  1.00  0.00           N0.      0
ATOM    732  H   LEU A  48      43.282  36.231  34.740  1.00  0.00           H0.      0
ATOM    733  CA  LEU A  48      42.371  37.677  33.471  1.00  0.00           C0.      0
ATOM    734  HA  LEU A  48      41.434  38.132  33.791  1.00  0.00           H0.      0
ATOM    735  CB  LEU A  48      43.579  38.517  33.988  1.00  0.00           C0.      0
ATOM    736  HB2 LEU A  48      43.600  38.515  35.078  1.00  0.00           H0.      0
ATOM    737  HB3 LEU A  48      44.499  38.045  33.642  1.00  0.00           H0.      0
ATOM    738  CG  LEU A  48      43.559  39.994  33.456  1.00  0.00           C0.      0
ATOM    739  HG  LEU A  48      43.629  39.921  32.371  1.00  0.00           H0.      0
ATOM    740  CD1 LEU A  48      42.306  40.742  33.917  1.00  0.00           C0.      0
ATOM    741 HD11 LEU A  48      42.268  41.799  33.656  1.00  0.00           H0.      0
ATOM    742 HD12 LEU A  48      41.382  40.396  33.453  1.00  0.00           H0.      0
ATOM    743 HD13 LEU A  48      42.423  40.682  34.999  1.00  0.00           H0.      0
ATOM    744  CD2 LEU A  48      44.725  40.860  33.970  1.00  0.00           C0.      0
ATOM    745 HD21 LEU A  48      44.849  41.800  33.432  1.00  0.00           H0.      0
ATOM    746 HD22 LEU A  48      44.578  41.069  35.029  1.00  0.00           H0.      0
ATOM    747 HD23 LEU A  48      45.678  40.349  33.830  1.00  0.00           H0.      0
ATOM    748  C   LEU A  48      42.418  37.488  31.974  1.00  0.00           C0.      0
ATOM    749  O   LEU A  48      41.676  37.992  31.154  1.00  0.00           O0.      0
ATOM    750  N   LEU A  49      43.203  36.479  31.554  1.00  0.00           N0.      0
ATOM    751  H   LEU A  49      43.767  36.044  32.271  1.00  0.00           H0.      0
ATOM    752  CA  LEU A  49      43.338  35.994  30.157  1.00  0.00           C0.      0
ATOM    753  HA  LEU A  49      43.445  36.810  29.442  1.00  0.00           H0.      0
ATOM    754  CB  LEU A  49      44.568  35.088  29.977  1.00  0.00           C0.      0
ATOM    755  HB2 LEU A  49      45.451  35.599  30.363  1.00  0.00           H0.      0
ATOM    756  HB3 LEU A  49      44.272  34.205  30.543  1.00  0.00           H0.      0
ATOM    757  CG  LEU A  49      44.915  34.655  28.513  1.00  0.00           C0.      0
ATOM    758  HG  LEU A  49      44.140  33.931  28.262  1.00  0.00           H0.      0
ATOM    759  CD1 LEU A  49      45.003  35.801  27.572  1.00  0.00           C0.      0
ATOM    760 HD11 LEU A  49      45.431  35.491  26.619  1.00  0.00           H0.      0
ATOM    761 HD12 LEU A  49      44.054  36.178  27.190  1.00  0.00           H0.      0
ATOM    762 HD13 LEU A  49      45.618  36.580  28.024  1.00  0.00           H0.      0
ATOM    763  CD2 LEU A  49      46.311  34.010  28.641  1.00  0.00           C0.      0
ATOM    764 HD21 LEU A  49      47.058  34.758  28.907  1.00  0.00           H0.      0
ATOM    765 HD22 LEU A  49      46.283  33.232  29.404  1.00  0.00           H0.      0
ATOM    766 HD23 LEU A  49      46.576  33.629  27.654  1.00  0.00           H0.      0
ATOM    767  C   LEU A  49      41.968  35.495  29.613  1.00  0.00           C0.      0
ATOM    768  O   LEU A  49      41.522  36.012  28.599  1.00  0.00           O0.      0
ATOM    769  N   GLY A  50      41.315  34.616  30.406  1.00  0.00           N0.      0
ATOM    770  H   GLY A  50      41.751  34.164  31.197  1.00  0.00           H0.      0
ATOM    771  CA  GLY A  50      39.989  34.089  30.152  1.00  0.00           C0.      0
ATOM    772  HA2 GLY A  50      39.931  33.487  29.245  1.00  0.00           H0.      0
ATOM    773  HA3 GLY A  50      39.600  33.446  30.941  1.00  0.00           H0.      0
ATOM    774  C   GLY A  50      38.929  35.186  30.127  1.00  0.00           C0.      0
ATOM    775  O   GLY A  50      38.171  35.233  29.165  1.00  0.00           O0.      0
ATOM    776  N   LEU A  51      38.923  36.058  31.130  1.00  0.00           N0.      0
ATOM    777  H   LEU A  51      39.646  35.862  31.807  1.00  0.00           H0.      0
ATOM    778  CA  LEU A  51      37.978  37.177  31.261  1.00  0.00           C0.      0
ATOM    779  HA  LEU A  51      36.961  36.784  31.275  1.00  0.00           H0.      0
ATOM    780  CB  LEU A  51      38.168  37.941  32.531  1.00  0.00           C0.      0
ATOM    781  HB2 LEU A  51      38.172  37.186  33.318  1.00  0.00           H0.      0
ATOM    782  HB3 LEU A  51      39.198  38.297  32.508  1.00  0.00           H0.      0
ATOM    783  CG  LEU A  51      37.138  39.077  32.723  1.00  0.00           C0.      0
ATOM    784  HG  LEU A  51      37.021  39.649  31.803  1.00  0.00           H0.      0
ATOM    785  CD1 LEU A  51      35.865  38.531  33.394  1.00  0.00           C0.      0
ATOM    786 HD11 LEU A  51      35.410  37.722  32.822  1.00  0.00           H0.      0
ATOM    787 HD12 LEU A  51      36.115  38.052  34.340  1.00  0.00           H0.      0
ATOM    788 HD13 LEU A  51      35.179  39.362  33.558  1.00  0.00           H0.      0
ATOM    789  CD2 LEU A  51      37.845  40.143  33.570  1.00  0.00           C0.      0
ATOM    790 HD21 LEU A  51      38.435  39.652  34.344  1.00  0.00           H0.      0
ATOM    791 HD22 LEU A  51      38.502  40.714  32.914  1.00  0.00           H0.      0
ATOM    792 HD23 LEU A  51      37.129  40.828  34.024  1.00  0.00           H0.      0
ATOM    793  C   LEU A  51      38.065  38.135  30.067  1.00  0.00           C0.      0
ATOM    794  O   LEU A  51      37.027  38.475  29.514  1.00  0.00           O0.      0
ATOM    795  N   LEU A  52      39.255  38.462  29.576  1.00  0.00           N0.      0
ATOM    796  H   LEU A  52      40.117  38.219  30.043  1.00  0.00           H0.      0
ATOM    797  CA  LEU A  52      39.432  39.309  28.426  1.00  0.00           C0.      0
ATOM    798  HA  LEU A  52      38.848  40.212  28.605  1.00  0.00           H0.      0
ATOM    799  CB  LEU A  52      40.865  39.795  28.251  1.00  0.00           C0.      0
ATOM    800  HB2 LEU A  52      41.550  38.957  28.124  1.00  0.00           H0.      0
ATOM    801  HB3 LEU A  52      40.994  40.324  27.307  1.00  0.00           H0.      0
ATOM    802  CG  LEU A  52      41.303  40.713  29.438  1.00  0.00           C0.      0
ATOM    803  HG  LEU A  52      41.139  40.357  30.455  1.00  0.00           H0.      0
ATOM    804  CD1 LEU A  52      42.793  41.023  29.416  1.00  0.00           C0.      0
ATOM    805 HD11 LEU A  52      43.031  41.478  28.454  1.00  0.00           H0.      0
ATOM    806 HD12 LEU A  52      42.968  41.769  30.191  1.00  0.00           H0.      0
ATOM    807 HD13 LEU A  52      43.270  40.045  29.473  1.00  0.00           H0.      0
ATOM    808  CD2 LEU A  52      40.595  42.022  29.355  1.00  0.00           C0.      0
ATOM    809 HD21 LEU A  52      39.520  41.954  29.525  1.00  0.00           H0.      0
ATOM    810 HD22 LEU A  52      40.916  42.573  30.239  1.00  0.00           H0.      0
ATOM    811 HD23 LEU A  52      40.712  42.547  28.407  1.00  0.00           H0.      0
ATOM    812  C   LEU A  52      38.911  38.632  27.154  1.00  0.00           C0.      0
ATOM    813  O   LEU A  52      38.260  39.237  26.281  1.00  0.00           O0.      0
ATOM    814  N   ARG A  53      39.264  37.349  26.962  1.00  0.00           N0.      0
ATOM    815  H   ARG A  53      39.929  37.027  27.650  1.00  0.00           H0.      0
ATOM    816  CA  ARG A  53      38.966  36.590  25.714  1.00  0.00           C0.      0
ATOM    817  HA  ARG A  53      39.334  37.169  24.867  1.00  0.00           H0.      0
ATOM    818  CB  ARG A  53      39.648  35.177  25.873  1.00  0.00           C0.      0
ATOM    819  HB2 ARG A  53      39.349  34.915  26.888  1.00  0.00           H0.      0
ATOM    820  HB3 ARG A  53      39.198  34.439  25.209  1.00  0.00           H0.      0
ATOM    821  CG  ARG A  53      41.162  35.091  25.690  1.00  0.00           C0.      0
ATOM    822  HG2 ARG A  53      41.257  35.084  24.604  1.00  0.00           H0.      0
ATOM    823  HG3 ARG A  53      41.801  35.882  26.082  1.00  0.00           H0.      0
ATOM    824  CD  ARG A  53      41.542  33.764  26.142  1.00  0.00           C0.      0
ATOM    825  HD2 ARG A  53      41.607  33.822  27.228  1.00  0.00           H0.      0
ATOM    826  HD3 ARG A  53      40.786  33.040  25.836  1.00  0.00           H0.      0
ATOM    827  NE  ARG A  53      42.776  33.279  25.563  1.00  0.00           N0.      0
ATOM    828  HE  ARG A  53      43.345  33.959  25.079  1.00  0.00           H0.      0
ATOM    829  CZ  ARG A  53      43.455  32.133  25.890  1.00  0.00           C0.      0
ATOM    830  NH1 ARG A  53      42.902  31.144  26.507  1.00  0.00           N0.      0
ATOM    831 HH11 ARG A  53      41.962  31.266  26.854  1.00  0.00           H0.      0
ATOM    832 HH12 ARG A  53      43.545  30.431  26.823  1.00  0.00           H0.      0
ATOM    833  NH2 ARG A  53      44.714  32.096  25.550  1.00  0.00           N0.      0
ATOM    834 HH21 ARG A  53      44.977  32.895  24.990  1.00  0.00           H0.      0
ATOM    835 HH22 ARG A  53      45.186  31.220  25.720  1.00  0.00           H0.      0
ATOM    836  C   ARG A  53      37.443  36.368  25.656  1.00  0.00           C0.      0
ATOM    837  O   ARG A  53      36.833  36.728  24.646  1.00  0.00           O0.      0
ATOM    838  N   GLN A  54      36.830  35.846  26.724  1.00  0.00           N0.      0
ATOM    839  H   GLN A  54      37.424  35.635  27.513  1.00  0.00           H0.      0
ATOM    840  CA  GLN A  54      35.433  35.642  26.924  1.00  0.00           C0.      0
ATOM    841  HA  GLN A  54      35.088  35.036  26.086  1.00  0.00           H0.      0
ATOM    842  CB  GLN A  54      35.099  35.166  28.348  1.00  0.00           C0.      0
ATOM    843  HB2 GLN A  54      35.516  34.168  28.479  1.00  0.00           H0.      0
ATOM    844  HB3 GLN A  54      35.536  35.829  29.095  1.00  0.00           H0.      0
ATOM    845  CG  GLN A  54      33.619  34.912  28.733  1.00  0.00           C0.      0
ATOM    846  HG2 GLN A  54      33.019  35.345  27.933  1.00  0.00           H0.      0
ATOM    847  HG3 GLN A  54      33.385  33.850  28.804  1.00  0.00           H0.      0
ATOM    848  CD  GLN A  54      33.154  35.631  30.004  1.00  0.00           C0.      0
ATOM    849  OE1 GLN A  54      33.954  36.040  30.852  1.00  0.00           O0.      0
ATOM    850  NE2 GLN A  54      31.862  35.855  30.341  1.00  0.00           N0.      0
ATOM    851 HE21 GLN A  54      31.753  36.087  31.318  1.00  0.00           H0.      0
ATOM    852 HE22 GLN A  54      31.092  35.773  29.693  1.00  0.00           H0.      0
ATOM    853  C   GLN A  54      34.583  36.883  26.714  1.00  0.00           C0.      0
ATOM    854  O   GLN A  54      33.434  36.788  26.277  1.00  0.00           O0.      0
ATOM    855  N   HIP A  55      35.121  38.102  26.943  1.00  0.00           N0.      0
ATOM    856  H   HIP A  55      36.021  38.286  27.362  1.00  0.00           H0.      0
ATOM    857  CA  HIP A  55      34.468  39.330  26.428  1.00  0.00           C0.      0
ATOM    858  HA  HIP A  55      33.437  39.183  26.106  1.00  0.00           H0.      0
ATOM    859  CB  HIP A  55      34.413  40.427  27.584  1.00  0.00           C0.      0
ATOM    860  HB2 HIP A  55      35.453  40.538  27.890  1.00  0.00           H0.      0
ATOM    861  HB3 HIP A  55      34.004  41.313  27.098  1.00  0.00           H0.      0
ATOM    862  CG  HIP A  55      33.661  39.995  28.769  1.00  0.00           C0.      0
ATOM    863  ND1 HIP A  55      34.195  39.188  29.755  1.00  0.00           N0.      0
ATOM    864  HD1 HIP A  55      35.100  38.741  29.805  1.00  0.00           H0.      0
ATOM    865  CE1 HIP A  55      33.124  38.840  30.536  1.00  0.00           C0.      0
ATOM    866  HE1 HIP A  55      33.141  38.211  31.414  1.00  0.00           H0.      0
ATOM    867  NE2 HIP A  55      31.965  39.329  30.041  1.00  0.00           N0.      0
ATOM    868  HE2 HIP A  55      31.057  39.003  30.339  1.00  0.00           H0.      0
ATOM    869  CD2 HIP A  55      32.302  40.107  28.943  1.00  0.00           C0.      0
ATOM    870  HD2 HIP A  55      31.580  40.438  28.211  1.00  0.00           H0.      0
ATOM    871  C   HIP A  55      34.998  39.926  25.115  1.00  0.00           C0.      0
ATOM    872  O   HIP A  55      34.808  41.122  24.873  1.00  0.00           O0.      0
ATOM    873  N   GLY A  56      35.798  39.200  24.299  1.00  0.00           N0.      0
ATOM    874  H   GLY A  56      36.178  38.382  24.754  1.00  0.00           H0.      0
ATOM    875  CA  GLY A  56      36.301  39.748  23.029  1.00  0.00           C0.      0
ATOM    876  HA2 GLY A  56      36.767  38.949  22.451  1.00  0.00           H0.      0
ATOM    877  HA3 GLY A  56      35.391  39.973  22.474  1.00  0.00           H0.      0
ATOM    878  C   GLY A  56      37.162  41.020  23.175  1.00  0.00           C0.      0
ATOM    879  O   GLY A  56      37.311  41.824  22.232  1.00  0.00           O0.      0
ATOM    880  N   CYS A  57      37.639  41.371  24.325  1.00  0.00           N0.      0
ATOM    881  H   CYS A  57      37.486  40.690  25.056  1.00  0.00           H0.      0
ATOM    882  CA  CYS A  57      38.640  42.414  24.529  1.00  0.00           C0.      0
ATOM    883  HA  CYS A  57      38.189  43.324  24.131  1.00  0.00           H0.      0
ATOM    884  CB  CYS A  57      38.830  42.580  26.038  1.00  0.00           C0.      0
ATOM    885  HB2 CYS A  57      39.548  41.861  26.432  1.00  0.00           H0.      0
ATOM    886  HB3 CYS A  57      39.237  43.574  26.223  1.00  0.00           H0.      0
ATOM    887  SG  CYS A  57      37.326  42.559  27.076  1.00  0.00           S0.      0
ATOM    888  HG  CYS A  57      37.095  43.874  27.145  1.00  0.00           H0.      0
ATOM    889  C   CYS A  57      40.009  42.171  23.878  1.00  0.00           C0.      0
ATOM    890  O   CYS A  57      40.733  41.229  24.071  1.00  0.00           O0.      0
ATOM    891  N   HIE A  58      40.386  43.200  23.150  1.00  0.00           N0.      0
ATOM    892  H   HIE A  58      39.738  43.919  22.865  1.00  0.00           H0.      0
ATOM    893  CA  HIE A  58      41.703  43.401  22.636  1.00  0.00           C0.      0
ATOM    894  HA  HIE A  58      42.438  42.611  22.792  1.00  0.00           H0.      0
ATOM    895  CB  HIE A  58      41.503  43.661  21.123  1.00  0.00           C0.      0
ATOM    896  HB2 HIE A  58      40.782  44.459  20.944  1.00  0.00           H0.      0
ATOM    897  HB3 HIE A  58      42.415  44.029  20.653  1.00  0.00           H0.      0
ATOM    898  CG  HIE A  58      41.049  42.408  20.311  1.00  0.00           C0.      0
ATOM    899  ND1 HIE A  58      41.877  41.330  20.073  1.00  0.00           N0.      0
ATOM    900  CE1 HIE A  58      41.214  40.598  19.151  1.00  0.00           C0.      0
ATOM    901  HE1 HIE A  58      41.539  39.661  18.722  1.00  0.00           H0.      0
ATOM    902  NE2 HIE A  58      40.063  41.159  18.795  1.00  0.00           N0.      0
ATOM    903  HE2 HIE A  58      39.497  40.703  18.094  1.00  0.00           H0.      0
ATOM    904  CD2 HIE A  58      39.976  42.329  19.446  1.00  0.00           C0.      0
ATOM    905  HD2 HIE A  58      39.304  43.164  19.310  1.00  0.00           H0.      0
ATOM    906  C   HIE A  58      42.448  44.652  23.229  1.00  0.00           C0.      0
ATOM    907  O   HIE A  58      43.635  44.577  23.495  1.00  0.00           O0.      0
ATOM    908  N   ARG A  59      41.731  45.773  23.534  1.00  0.00           N0.      0
ATOM    909  H   ARG A  59      40.742  45.671  23.357  1.00  0.00           H0.      0
ATOM    910  CA  ARG A  59      42.309  47.077  23.843  1.00  0.00           C0.      0
ATOM    911  HA  ARG A  59      43.353  47.060  23.528  1.00  0.00           H0.      0
ATOM    912  CB  ARG A  59      41.716  48.197  23.063  1.00  0.00           C0.      0
ATOM    913  HB2 ARG A  59      40.649  48.111  23.269  1.00  0.00           H0.      0
ATOM    914  HB3 ARG A  59      41.958  49.223  23.340  1.00  0.00           H0.      0
ATOM    915  CG  ARG A  59      41.974  48.161  21.569  1.00  0.00           C0.      0
ATOM    916  HG2 ARG A  59      43.019  48.388  21.356  1.00  0.00           H0.      0
ATOM    917  HG3 ARG A  59      41.818  47.154  21.184  1.00  0.00           H0.      0
ATOM    918  CD  ARG A  59      41.054  49.139  20.851  1.00  0.00           C0.      0
ATOM    919  HD2 ARG A  59      41.260  48.897  19.809  1.00  0.00           H0.      0
ATOM    920  HD3 ARG A  59      40.046  48.881  21.178  1.00  0.00           H0.      0
ATOM    921  NE  ARG A  59      41.403  50.477  20.982  1.00  0.00           N0.      0
ATOM    922  HE  ARG A  59      42.223  50.790  21.482  1.00  0.00           H0.      0
ATOM    923  CZ  ARG A  59      40.705  51.400  20.346  1.00  0.00           C0.      0
ATOM    924  NH1 ARG A  59      39.837  51.253  19.458  1.00  0.00           N0.      0
ATOM    925 HH11 ARG A  59      39.504  50.348  19.157  1.00  0.00           H0.      0
ATOM    926 HH12 ARG A  59      39.449  52.104  19.077  1.00  0.00           H0.      0
ATOM    927  NH2 ARG A  59      40.974  52.651  20.683  1.00  0.00           N0.      0
ATOM    928 HH21 ARG A  59      41.432  52.875  21.555  1.00  0.00           H0.      0
ATOM    929 HH22 ARG A  59      40.378  53.367  20.293  1.00  0.00           H0.      0
ATOM    930  C   ARG A  59      42.104  47.279  25.342  1.00  0.00           C0.      0
ATOM    931  O   ARG A  59      40.968  47.281  25.809  1.00  0.00           O0.      0
ATOM    932  N   VAL A  60      43.183  47.588  26.119  1.00  0.00           N0.      0
ATOM    933  H   VAL A  60      44.100  47.428  25.726  1.00  0.00           H0.      0
ATOM    934  CA  VAL A  60      43.164  47.492  27.592  1.00  0.00           C0.      0
ATOM    935  HA  VAL A  60      42.186  47.727  28.012  1.00  0.00           H0.      0
ATOM    936  CB  VAL A  60      43.509  45.997  27.996  1.00  0.00           C0.      0
ATOM    937  HB  VAL A  60      44.502  45.745  27.623  1.00  0.00           H0.      0
ATOM    938  CG1 VAL A  60      43.398  45.930  29.559  1.00  0.00           C0.      0
ATOM    939 HG11 VAL A  60      44.131  46.542  30.084  1.00  0.00           H0.      0
ATOM    940 HG12 VAL A  60      42.401  46.274  29.837  1.00  0.00           H0.      0
ATOM    941 HG13 VAL A  60      43.513  44.876  29.809  1.00  0.00           H0.      0
ATOM    942  CG2 VAL A  60      42.633  44.908  27.421  1.00  0.00           C0.      0
ATOM    943 HG21 VAL A  60      41.597  45.240  27.496  1.00  0.00           H0.      0
ATOM    944 HG22 VAL A  60      42.956  44.747  26.393  1.00  0.00           H0.      0
ATOM    945 HG23 VAL A  60      42.726  43.928  27.888  1.00  0.00           H0.      0
ATOM    946  C   VAL A  60      44.100  48.512  28.203  1.00  0.00           C0.      0
ATOM    947  O   VAL A  60      45.165  48.860  27.649  1.00  0.00           O0.      0
ATOM    948  N   LEU A  61      43.535  49.209  29.199  1.00  0.00           N0.      0
ATOM    949  H   LEU A  61      42.554  49.042  29.373  1.00  0.00           H0.      0
ATOM    950  CA  LEU A  61      44.202  50.338  29.881  1.00  0.00           C0.      0
ATOM    951  HA  LEU A  61      45.118  50.644  29.376  1.00  0.00           H0.      0
ATOM    952  CB  LEU A  61      43.250  51.533  29.756  1.00  0.00           C0.      0
ATOM    953  HB2 LEU A  61      43.120  51.846  28.720  1.00  0.00           H0.      0
ATOM    954  HB3 LEU A  61      42.291  51.128  30.079  1.00  0.00           H0.      0
ATOM    955  CG  LEU A  61      43.594  52.740  30.762  1.00  0.00           C0.      0
ATOM    956  HG  LEU A  61      43.404  52.323  31.751  1.00  0.00           H0.      0
ATOM    957  CD1 LEU A  61      45.026  53.206  30.433  1.00  0.00           C0.      0
ATOM    958 HD11 LEU A  61      45.118  53.369  29.359  1.00  0.00           H0.      0
ATOM    959 HD12 LEU A  61      45.322  54.037  31.073  1.00  0.00           H0.      0
ATOM    960 HD13 LEU A  61      45.664  52.361  30.692  1.00  0.00           H0.      0
ATOM    961  CD2 LEU A  61      42.699  53.927  30.579  1.00  0.00           C0.      0
ATOM    962 HD21 LEU A  61      43.146  54.781  31.088  1.00  0.00           H0.      0
ATOM    963 HD22 LEU A  61      42.691  54.188  29.520  1.00  0.00           H0.      0
ATOM    964 HD23 LEU A  61      41.717  53.761  31.021  1.00  0.00           H0.      0
ATOM    965  C   LEU A  61      44.495  49.910  31.348  1.00  0.00           C0.      0
ATOM    966  O   LEU A  61      43.569  49.705  32.116  1.00  0.00           O0.      0
ATOM    967  N   ASH A  62      45.760  49.822  31.782  1.00  0.00           N0.      0
ATOM    968  H   ASH A  62      46.521  50.173  31.218  1.00  0.00           H0.      0
ATOM    969  CA  ASH A  62      46.077  49.673  33.214  1.00  0.00           C0.      0
ATOM    970  HA  ASH A  62      45.327  49.104  33.764  1.00  0.00           H0.      0
ATOM    971  CB  ASH A  62      47.318  48.769  33.316  1.00  0.00           C0.      0
ATOM    972  HB2 ASH A  62      47.197  47.818  32.796  1.00  0.00           H0.      0
ATOM    973  HB3 ASH A  62      48.185  49.320  32.952  1.00  0.00           H0.      0
ATOM    974  CG  ASH A  62      47.664  48.441  34.816  1.00  0.00           C0.      0
ATOM    975  OD1 ASH A  62      47.078  48.830  35.857  1.00  0.00           O0.      0
ATOM    976  OD2 ASH A  62      48.742  47.712  35.093  1.00  0.00           O0.      0
ATOM    977  HD2 ASH A  62      48.691  47.749  36.051  1.00  0.00           H0.      0
ATOM    978  C   ASH A  62      46.136  51.084  33.767  1.00  0.00           C0.      0
ATOM    979  O   ASH A  62      47.047  51.868  33.372  1.00  0.00           O0.      0
ATOM    980  N   VAL A  63      45.251  51.453  34.698  1.00  0.00           N0.      0
ATOM    981  H   VAL A  63      44.472  50.870  34.968  1.00  0.00           H0.      0
ATOM    982  CA  VAL A  63      45.289  52.719  35.470  1.00  0.00           C0.      0
ATOM    983  HA  VAL A  63      45.954  53.398  34.936  1.00  0.00           H0.      0
ATOM    984  CB  VAL A  63      43.945  53.393  35.613  1.00  0.00           C0.      0
ATOM    985  HB  VAL A  63      44.098  54.348  36.116  1.00  0.00           H0.      0
ATOM    986  CG1 VAL A  63      43.380  53.755  34.258  1.00  0.00           C0.      0
ATOM    987 HG11 VAL A  63      43.937  54.497  33.687  1.00  0.00           H0.      0
ATOM    988 HG12 VAL A  63      43.231  52.829  33.702  1.00  0.00           H0.      0
ATOM    989 HG13 VAL A  63      42.406  54.200  34.458  1.00  0.00           H0.      0
ATOM    990  CG2 VAL A  63      42.830  52.513  36.294  1.00  0.00           C0.      0
ATOM    991 HG21 VAL A  63      42.533  51.617  35.750  1.00  0.00           H0.      0
ATOM    992 HG22 VAL A  63      43.173  52.243  37.293  1.00  0.00           H0.      0
ATOM    993 HG23 VAL A  63      41.892  53.061  36.378  1.00  0.00           H0.      0
ATOM    994  C   VAL A  63      45.966  52.630  36.853  1.00  0.00           C0.      0
ATOM    995  O   VAL A  63      45.865  53.582  37.627  1.00  0.00           O0.      0
ATOM    996  N   ALA A  64      46.740  51.558  37.104  1.00  0.00           N0.      0
ATOM    997  H   ALA A  64      46.735  50.756  36.489  1.00  0.00           H0.      0
ATOM    998  CA  ALA A  64      47.518  51.380  38.345  1.00  0.00           C0.      0
ATOM    999  HA  ALA A  64      47.879  52.370  38.623  1.00  0.00           H0.      0
ATOM   1000  CB  ALA A  64      46.644  50.846  39.474  1.00  0.00           C0.      0
ATOM   1001  HB1 ALA A  64      45.766  51.490  39.510  1.00  0.00           H0.      0
ATOM   1002  HB2 ALA A  64      46.431  49.778  39.449  1.00  0.00           H0.      0
ATOM   1003  HB3 ALA A  64      47.088  50.980  40.460  1.00  0.00           H0.      0
ATOM   1004  C   ALA A  64      48.727  50.563  38.065  1.00  0.00           C0.      0
ATOM   1005  O   ALA A  64      48.831  49.413  38.578  1.00  0.00           O0.      0
ATOM   1006  N   CYS A  65      49.622  51.120  37.287  1.00  0.00           N0.      0
ATOM   1007  H   CYS A  65      49.353  52.031  36.943  1.00  0.00           H0.      0
ATOM   1008  CA  CYS A  65      50.680  50.323  36.643  1.00  0.00           C0.      0
ATOM   1009  HA  CYS A  65      50.267  49.398  36.239  1.00  0.00           H0.      0
ATOM   1010  CB  CYS A  65      51.296  51.217  35.615  1.00  0.00           C0.      0
ATOM   1011  HB2 CYS A  65      50.597  51.374  34.794  1.00  0.00           H0.      0
ATOM   1012  HB3 CYS A  65      51.574  52.174  36.057  1.00  0.00           H0.      0
ATOM   1013  SG  CYS A  65      52.664  50.490  34.654  1.00  0.00           S0.      0
ATOM   1014  HG  CYS A  65      53.621  50.897  35.493  1.00  0.00           H0.      0
ATOM   1015  C   CYS A  65      51.654  49.773  37.664  1.00  0.00           C0.      0
ATOM   1016  O   CYS A  65      52.010  48.651  37.541  1.00  0.00           O0.      0
ATOM   1017  N   GLY A  66      52.137  50.574  38.582  1.00  0.00           N0.      0
ATOM   1018  H   GLY A  66      51.752  51.508  38.596  1.00  0.00           H0.      0
ATOM   1019  CA  GLY A  66      53.159  50.191  39.499  1.00  0.00           C0.      0
ATOM   1020  HA2 GLY A  66      53.410  50.935  40.255  1.00  0.00           H0.      0
ATOM   1021  HA3 GLY A  66      52.945  49.202  39.904  1.00  0.00           H0.      0
ATOM   1022  C   GLY A  66      54.419  49.940  38.651  1.00  0.00           C0.      0
ATOM   1023  O   GLY A  66      54.921  50.757  37.889  1.00  0.00           O0.      0
ATOM   1024  N   THR A  67      55.075  48.727  38.846  1.00  0.00           N0.      0
ATOM   1025  H   THR A  67      54.690  48.089  39.528  1.00  0.00           H0.      0
ATOM   1026  CA  THR A  67      56.229  48.294  38.072  1.00  0.00           C0.      0
ATOM   1027  HA  THR A  67      56.892  49.155  37.981  1.00  0.00           H0.      0
ATOM   1028  CB  THR A  67      56.910  47.175  38.858  1.00  0.00           C0.      0
ATOM   1029  HB  THR A  67      57.820  46.897  38.326  1.00  0.00           H0.      0
ATOM   1030  CG2 THR A  67      57.432  47.729  40.150  1.00  0.00           C0.      0
ATOM   1031 HG21 THR A  67      58.171  47.045  40.569  1.00  0.00           H0.      0
ATOM   1032 HG22 THR A  67      57.989  48.643  39.943  1.00  0.00           H0.      0
ATOM   1033 HG23 THR A  67      56.614  48.077  40.780  1.00  0.00           H0.      0
ATOM   1034  OG1 THR A  67      56.170  46.020  39.120  1.00  0.00           O0.      0
ATOM   1035  HG1 THR A  67      56.860  45.364  39.243  1.00  0.00           H0.      0
ATOM   1036  C   THR A  67      55.902  47.819  36.691  1.00  0.00           C0.      0
ATOM   1037  O   THR A  67      56.824  47.477  35.960  1.00  0.00           O0.      0
ATOM   1038  N   GLY A  68      54.620  47.737  36.343  1.00  0.00           N0.      0
ATOM   1039  H   GLY A  68      53.897  48.053  36.974  1.00  0.00           H0.      0
ATOM   1040  CA  GLY A  68      54.092  47.442  35.010  1.00  0.00           C0.      0
ATOM   1041  HA2 GLY A  68      53.218  48.087  34.915  1.00  0.00           H0.      0
ATOM   1042  HA3 GLY A  68      54.855  47.613  34.251  1.00  0.00           H0.      0
ATOM   1043  C   GLY A  68      53.637  45.915  34.967  1.00  0.00           C0.      0
ATOM   1044  O   GLY A  68      53.013  45.567  33.958  1.00  0.00           O0.      0
ATOM   1045  N   VAL A  69      53.819  45.095  35.979  1.00  0.00           N0.      0
ATOM   1046  H   VAL A  69      54.316  45.438  36.789  1.00  0.00           H0.      0
ATOM   1047  CA  VAL A  69      53.630  43.645  35.840  1.00  0.00           C0.      0
ATOM   1048  HA  VAL A  69      54.307  43.296  35.059  1.00  0.00           H0.      0
ATOM   1049  CB  VAL A  69      54.065  42.942  37.122  1.00  0.00           C0.      0
ATOM   1050  HB  VAL A  69      53.910  41.878  36.946  1.00  0.00           H0.      0
ATOM   1051  CG1 VAL A  69      55.572  43.049  37.427  1.00  0.00           C0.      0
ATOM   1052 HG11 VAL A  69      55.980  42.458  38.247  1.00  0.00           H0.      0
ATOM   1053 HG12 VAL A  69      56.070  42.607  36.564  1.00  0.00           H0.      0
ATOM   1054 HG13 VAL A  69      55.941  44.070  37.521  1.00  0.00           H0.      0
ATOM   1055  CG2 VAL A  69      53.387  43.324  38.478  1.00  0.00           C0.      0
ATOM   1056 HG21 VAL A  69      53.798  42.639  39.220  1.00  0.00           H0.      0
ATOM   1057 HG22 VAL A  69      53.749  44.290  38.831  1.00  0.00           H0.      0
ATOM   1058 HG23 VAL A  69      52.307  43.336  38.333  1.00  0.00           H0.      0
ATOM   1059  C   VAL A  69      52.183  43.270  35.426  1.00  0.00           C0.      0
ATOM   1060  O   VAL A  69      52.082  42.311  34.649  1.00  0.00           O0.      0
ATOM   1061  N   ASP A  70      51.098  43.913  35.808  1.00  0.00           N0.      0
ATOM   1062  H   ASP A  70      51.243  44.653  36.481  1.00  0.00           H0.      0
ATOM   1063  CA  ASP A  70      49.697  43.604  35.343  1.00  0.00           C0.      0
ATOM   1064  HA  ASP A  70      49.648  42.515  35.310  1.00  0.00           H0.      0
ATOM   1065  CB  ASP A  70      48.726  44.250  36.299  1.00  0.00           C0.      0
ATOM   1066  HB2 ASP A  70      48.784  45.334  36.211  1.00  0.00           H0.      0
ATOM   1067  HB3 ASP A  70      47.721  43.901  36.059  1.00  0.00           H0.      0
ATOM   1068  CG  ASP A  70      49.090  43.981  37.764  1.00  0.00           C0.      0
ATOM   1069  OD1 ASP A  70      49.373  44.945  38.540  1.00  0.00           O0.      0
ATOM   1070  OD2 ASP A  70      48.984  42.823  38.241  1.00  0.00           O0.      0
ATOM   1071  C   ASP A  70      49.463  44.164  33.869  1.00  0.00           C0.      0
ATOM   1072  O   ASP A  70      48.542  43.676  33.219  1.00  0.00           O0.      0
ATOM   1073  N   SER A  71      50.373  45.013  33.298  1.00  0.00           N0.      0
ATOM   1074  H   SER A  71      51.060  45.423  33.915  1.00  0.00           H0.      0
ATOM   1075  CA  SER A  71      50.348  45.282  31.857  1.00  0.00           C0.      0
ATOM   1076  HA  SER A  71      49.341  45.119  31.473  1.00  0.00           H0.      0
ATOM   1077  CB  SER A  71      50.786  46.667  31.543  1.00  0.00           C0.      0
ATOM   1078  HB2 SER A  71      51.813  46.712  31.906  1.00  0.00           H0.      0
ATOM   1079  HB3 SER A  71      50.793  46.837  30.466  1.00  0.00           H0.      0
ATOM   1080  OG  SER A  71      49.962  47.586  32.259  1.00  0.00           O0.      0
ATOM   1081  HG  SER A  71      49.580  47.195  33.048  1.00  0.00           H0.      0
ATOM   1082  C   SER A  71      51.236  44.320  31.127  1.00  0.00           C0.      0
ATOM   1083  O   SER A  71      50.756  43.794  30.111  1.00  0.00           O0.      0
ATOM   1084  N   ILE A  72      52.403  43.939  31.710  1.00  0.00           N0.      0
ATOM   1085  H   ILE A  72      52.616  44.294  32.631  1.00  0.00           H0.      0
ATOM   1086  CA  ILE A  72      53.377  43.021  31.070  1.00  0.00           C0.      0
ATOM   1087  HA  ILE A  72      53.748  43.467  30.147  1.00  0.00           H0.      0
ATOM   1088  CB  ILE A  72      54.675  42.864  31.905  1.00  0.00           C0.      0
ATOM   1089  HB  ILE A  72      54.473  42.430  32.884  1.00  0.00           H0.      0
ATOM   1090  CG2 ILE A  72      55.629  41.768  31.111  1.00  0.00           C0.      0
ATOM   1091 HG21 ILE A  72      56.058  42.250  30.233  1.00  0.00           H0.      0
ATOM   1092 HG22 ILE A  72      56.517  41.563  31.709  1.00  0.00           H0.      0
ATOM   1093 HG23 ILE A  72      55.185  40.834  30.767  1.00  0.00           H0.      0
ATOM   1094  CG1 ILE A  72      55.470  44.162  32.158  1.00  0.00           C0.      0
ATOM   1095 HG12 ILE A  72      55.793  44.547  31.191  1.00  0.00           H0.      0
ATOM   1096 HG13 ILE A  72      54.816  44.933  32.565  1.00  0.00           H0.      0
ATOM   1097  CD1 ILE A  72      56.661  44.207  33.127  1.00  0.00           C0.      0
ATOM   1098 HD11 ILE A  72      56.989  45.246  33.163  1.00  0.00           H0.      0
ATOM   1099 HD12 ILE A  72      56.546  43.928  34.174  1.00  0.00           H0.      0
ATOM   1100 HD13 ILE A  72      57.418  43.530  32.730  1.00  0.00           H0.      0
ATOM   1101  C   ILE A  72      52.760  41.644  30.764  1.00  0.00           C0.      0
ATOM   1102  O   ILE A  72      52.892  41.223  29.603  1.00  0.00           O0.      0
ATOM   1103  N   MET A  73      51.954  41.051  31.685  1.00  0.00           N0.      0
ATOM   1104  H   MET A  73      51.831  41.590  32.530  1.00  0.00           H0.      0
ATOM   1105  CA  MET A  73      51.422  39.760  31.536  1.00  0.00           C0.      0
ATOM   1106  HA  MET A  73      52.196  38.998  31.436  1.00  0.00           H0.      0
ATOM   1107  CB  MET A  73      50.761  39.314  32.924  1.00  0.00           C0.      0
ATOM   1108  HB2 MET A  73      50.555  38.245  32.877  1.00  0.00           H0.      0
ATOM   1109  HB3 MET A  73      51.571  39.401  33.649  1.00  0.00           H0.      0
ATOM   1110  CG  MET A  73      49.563  40.096  33.395  1.00  0.00           C0.      0
ATOM   1111  HG2 MET A  73      49.785  41.157  33.518  1.00  0.00           H0.      0
ATOM   1112  HG3 MET A  73      48.747  39.921  32.694  1.00  0.00           H0.      0
ATOM   1113  SD  MET A  73      48.876  39.452  34.937  1.00  0.00           S0.      0
ATOM   1114  CE  MET A  73      50.076  39.956  36.101  1.00  0.00           C0.      0
ATOM   1115  HE1 MET A  73      50.178  39.133  36.807  1.00  0.00           H0.      0
ATOM   1116  HE2 MET A  73      51.055  40.110  35.647  1.00  0.00           H0.      0
ATOM   1117  HE3 MET A  73      49.767  40.848  36.645  1.00  0.00           H0.      0
ATOM   1118  C   MET A  73      50.329  39.649  30.480  1.00  0.00           C0.      0
ATOM   1119  O   MET A  73      49.825  38.550  30.112  1.00  0.00           O0.      0
ATOM   1120  N   LEU A  74      49.823  40.753  29.913  1.00  0.00           N0.      0
ATOM   1121  H   LEU A  74      50.421  41.489  30.261  1.00  0.00           H0.      0
ATOM   1122  CA  LEU A  74      48.977  40.752  28.663  1.00  0.00           C0.      0
ATOM   1123  HA  LEU A  74      48.644  39.731  28.475  1.00  0.00           H0.      0
ATOM   1124  CB  LEU A  74      47.684  41.677  28.647  1.00  0.00           C0.      0
ATOM   1125  HB2 LEU A  74      48.084  42.672  28.450  1.00  0.00           H0.      0
ATOM   1126  HB3 LEU A  74      47.087  41.412  27.773  1.00  0.00           H0.      0
ATOM   1127  CG  LEU A  74      46.886  41.707  29.969  1.00  0.00           C0.      0
ATOM   1128  HG  LEU A  74      47.579  41.804  30.805  1.00  0.00           H0.      0
ATOM   1129  CD1 LEU A  74      45.890  42.869  29.979  1.00  0.00           C0.      0
ATOM   1130 HD11 LEU A  74      45.291  42.806  29.071  1.00  0.00           H0.      0
ATOM   1131 HD12 LEU A  74      45.181  42.714  30.792  1.00  0.00           H0.      0
ATOM   1132 HD13 LEU A  74      46.395  43.835  30.010  1.00  0.00           H0.      0
ATOM   1133  CD2 LEU A  74      46.177  40.415  30.180  1.00  0.00           C0.      0
ATOM   1134 HD21 LEU A  74      45.405  40.444  30.949  1.00  0.00           H0.      0
ATOM   1135 HD22 LEU A  74      45.761  40.030  29.250  1.00  0.00           H0.      0
ATOM   1136 HD23 LEU A  74      46.960  39.741  30.527  1.00  0.00           H0.      0
ATOM   1137  C   LEU A  74      49.923  41.195  27.434  1.00  0.00           C0.      0
ATOM   1138  O   LEU A  74      49.641  40.766  26.331  1.00  0.00           O0.      0
ATOM   1139  N   VAL A  75      50.938  42.098  27.523  1.00  0.00           N0.      0
ATOM   1140  H   VAL A  75      51.202  42.434  28.438  1.00  0.00           H0.      0
ATOM   1141  CA  VAL A  75      51.791  42.463  26.408  1.00  0.00           C0.      0
ATOM   1142  HA  VAL A  75      51.200  42.878  25.592  1.00  0.00           H0.      0
ATOM   1143  CB  VAL A  75      52.836  43.582  26.772  1.00  0.00           C0.      0
ATOM   1144  HB  VAL A  75      53.458  43.207  27.585  1.00  0.00           H0.      0
ATOM   1145  CG1 VAL A  75      53.645  44.002  25.560  1.00  0.00           C0.      0
ATOM   1146 HG11 VAL A  75      53.064  44.549  24.818  1.00  0.00           H0.      0
ATOM   1147 HG12 VAL A  75      54.408  44.677  25.949  1.00  0.00           H0.      0
ATOM   1148 HG13 VAL A  75      54.043  43.136  25.031  1.00  0.00           H0.      0
ATOM   1149  CG2 VAL A  75      52.197  44.886  27.329  1.00  0.00           C0.      0
ATOM   1150 HG21 VAL A  75      51.451  45.310  26.658  1.00  0.00           H0.      0
ATOM   1151 HG22 VAL A  75      51.446  44.655  28.084  1.00  0.00           H0.      0
ATOM   1152 HG23 VAL A  75      52.867  45.576  27.842  1.00  0.00           H0.      0
ATOM   1153  C   VAL A  75      52.590  41.238  25.843  1.00  0.00           C0.      0
ATOM   1154  O   VAL A  75      52.686  41.047  24.639  1.00  0.00           O0.      0
ATOM   1155  N   GLU A  76      52.947  40.328  26.764  1.00  0.00           N0.      0
ATOM   1156  H   GLU A  76      52.610  40.522  27.696  1.00  0.00           H0.      0
ATOM   1157  CA  GLU A  76      53.607  39.064  26.460  1.00  0.00           C0.      0
ATOM   1158  HA  GLU A  76      54.528  39.242  25.906  1.00  0.00           H0.      0
ATOM   1159  CB  GLU A  76      53.989  38.352  27.778  1.00  0.00           C0.      0
ATOM   1160  HB2 GLU A  76      53.146  38.303  28.467  1.00  0.00           H0.      0
ATOM   1161  HB3 GLU A  76      54.392  37.364  27.552  1.00  0.00           H0.      0
ATOM   1162  CG  GLU A  76      55.149  39.032  28.502  1.00  0.00           C0.      0
ATOM   1163  HG2 GLU A  76      55.048  40.117  28.484  1.00  0.00           H0.      0
ATOM   1164  HG3 GLU A  76      55.234  38.798  29.564  1.00  0.00           H0.      0
ATOM   1165  CD  GLU A  76      56.585  38.866  27.942  1.00  0.00           C0.      0
ATOM   1166  OE1 GLU A  76      57.599  39.235  28.615  1.00  0.00           O0.      0
ATOM   1167  OE2 GLU A  76      56.804  38.413  26.817  1.00  0.00           O0.      0
ATOM   1168  C   GLU A  76      52.673  38.080  25.724  1.00  0.00           C0.      0
ATOM   1169  O   GLU A  76      53.136  37.240  25.033  1.00  0.00           O0.      0
ATOM   1170  N   GLU A  77      51.354  38.276  25.764  1.00  0.00           N0.      0
ATOM   1171  H   GLU A  77      51.098  39.094  26.297  1.00  0.00           H0.      0
ATOM   1172  CA  GLU A  77      50.307  37.515  25.015  1.00  0.00           C0.      0
ATOM   1173  HA  GLU A  77      50.872  36.610  24.789  1.00  0.00           H0.      0
ATOM   1174  CB  GLU A  77      49.107  37.167  25.947  1.00  0.00           C0.      0
ATOM   1175  HB2 GLU A  77      48.686  38.092  26.342  1.00  0.00           H0.      0
ATOM   1176  HB3 GLU A  77      48.321  36.698  25.355  1.00  0.00           H0.      0
ATOM   1177  CG  GLU A  77      49.549  36.279  27.097  1.00  0.00           C0.      0
ATOM   1178  HG2 GLU A  77      50.471  36.627  27.562  1.00  0.00           H0.      0
ATOM   1179  HG3 GLU A  77      48.739  36.187  27.821  1.00  0.00           H0.      0
ATOM   1180  CD  GLU A  77      49.835  34.836  26.624  1.00  0.00           C0.      0
ATOM   1181  OE1 GLU A  77      50.062  34.026  27.513  1.00  0.00           O0.      0
ATOM   1182  OE2 GLU A  77      49.663  34.543  25.407  1.00  0.00           O0.      0
ATOM   1183  C   GLU A  77      49.760  38.283  23.745  1.00  0.00           C0.      0
ATOM   1184  O   GLU A  77      48.968  37.763  22.939  1.00  0.00           O0.      0
ATOM   1185  N   GLY A  78      50.286  39.485  23.401  1.00  0.00           N0.      0
ATOM   1186  H   GLY A  78      51.043  39.809  23.986  1.00  0.00           H0.      0
ATOM   1187  CA  GLY A  78      49.987  40.314  22.198  1.00  0.00           C0.      0
ATOM   1188  HA2 GLY A  78      50.720  41.116  22.116  1.00  0.00           H0.      0
ATOM   1189  HA3 GLY A  78      50.025  39.629  21.351  1.00  0.00           H0.      0
ATOM   1190  C   GLY A  78      48.584  40.981  22.317  1.00  0.00           C0.      0
ATOM   1191  O   GLY A  78      47.817  41.077  21.331  1.00  0.00           O0.      0
ATOM   1192  N   PHE A  79      48.192  41.453  23.516  1.00  0.00           N0.      0
ATOM   1193  H   PHE A  79      48.817  41.235  24.278  1.00  0.00           H0.      0
ATOM   1194  CA  PHE A  79      47.137  42.478  23.690  1.00  0.00           C0.      0
ATOM   1195  HA  PHE A  79      46.407  42.225  22.921  1.00  0.00           H0.      0
ATOM   1196  CB  PHE A  79      46.582  42.303  25.154  1.00  0.00           C0.      0
ATOM   1197  HB2 PHE A  79      47.424  42.199  25.838  1.00  0.00           H0.      0
ATOM   1198  HB3 PHE A  79      46.034  43.197  25.450  1.00  0.00           H0.      0
ATOM   1199  CG  PHE A  79      45.699  41.092  25.238  1.00  0.00           C0.      0
ATOM   1200  CD1 PHE A  79      46.249  39.794  25.178  1.00  0.00           C0.      0
ATOM   1201  HD1 PHE A  79      47.307  39.607  25.062  1.00  0.00           H0.      0
ATOM   1202  CE1 PHE A  79      45.482  38.660  25.288  1.00  0.00           C0.      0
ATOM   1203  HE1 PHE A  79      46.065  37.752  25.335  1.00  0.00           H0.      0
ATOM   1204  CZ  PHE A  79      44.085  38.733  25.358  1.00  0.00           C0.      0
ATOM   1205  HZ  PHE A  79      43.439  37.869  25.415  1.00  0.00           H0.      0
ATOM   1206  CE2 PHE A  79      43.507  40.069  25.478  1.00  0.00           C0.      0
ATOM   1207  HE2 PHE A  79      42.446  40.151  25.663  1.00  0.00           H0.      0
ATOM   1208  CD2 PHE A  79      44.324  41.237  25.460  1.00  0.00           C0.      0
ATOM   1209  HD2 PHE A  79      43.826  42.195  25.507  1.00  0.00           H0.      0
ATOM   1210  C   PHE A  79      47.505  43.890  23.413  1.00  0.00           C0.      0
ATOM   1211  O   PHE A  79      48.649  44.335  23.546  1.00  0.00           O0.      0
ATOM   1212  N   SER A  80      46.585  44.694  22.904  1.00  0.00           N0.      0
ATOM   1213  H   SER A  80      45.661  44.360  22.668  1.00  0.00           H0.      0
ATOM   1214  CA  SER A  80      46.749  46.140  22.737  1.00  0.00           C0.      0
ATOM   1215  HA  SER A  80      47.763  46.381  22.416  1.00  0.00           H0.      0
ATOM   1216  CB  SER A  80      45.804  46.617  21.600  1.00  0.00           C0.      0
ATOM   1217  HB2 SER A  80      46.028  45.997  20.733  1.00  0.00           H0.      0
ATOM   1218  HB3 SER A  80      44.758  46.509  21.888  1.00  0.00           H0.      0
ATOM   1219  OG  SER A  80      45.889  47.950  21.110  1.00  0.00           O0.      0
ATOM   1220  HG  SER A  80      45.093  48.139  20.608  1.00  0.00           H0.      0
ATOM   1221  C   SER A  80      46.561  46.886  24.067  1.00  0.00           C0.      0
ATOM   1222  O   SER A  80      45.461  47.343  24.316  1.00  0.00           O0.      0
ATOM   1223  N   VAL A  81      47.639  46.875  24.893  1.00  0.00           N0.      0
ATOM   1224  H   VAL A  81      48.444  46.368  24.554  1.00  0.00           H0.      0
ATOM   1225  CA  VAL A  81      47.680  47.420  26.218  1.00  0.00           C0.      0
ATOM   1226  HA  VAL A  81      46.655  47.529  26.573  1.00  0.00           H0.      0
ATOM   1227  CB  VAL A  81      48.509  46.533  27.112  1.00  0.00           C0.      0
ATOM   1228  HB  VAL A  81      49.515  46.539  26.694  1.00  0.00           H0.      0
ATOM   1229  CG1 VAL A  81      48.522  46.936  28.585  1.00  0.00           C0.      0
ATOM   1230 HG11 VAL A  81      49.213  46.289  29.124  1.00  0.00           H0.      0
ATOM   1231 HG12 VAL A  81      48.982  47.914  28.725  1.00  0.00           H0.      0
ATOM   1232 HG13 VAL A  81      47.546  46.931  29.071  1.00  0.00           H0.      0
ATOM   1233  CG2 VAL A  81      48.092  45.082  27.164  1.00  0.00           C0.      0
ATOM   1234 HG21 VAL A  81      47.086  45.172  27.573  1.00  0.00           H0.      0
ATOM   1235 HG22 VAL A  81      47.992  44.631  26.176  1.00  0.00           H0.      0
ATOM   1236 HG23 VAL A  81      48.787  44.530  27.796  1.00  0.00           H0.      0
ATOM   1237  C   VAL A  81      48.357  48.789  26.247  1.00  0.00           C0.      0
ATOM   1238  O   VAL A  81      49.367  48.954  25.559  1.00  0.00           O0.      0
ATOM   1239  N   THR A  82      47.790  49.679  27.008  1.00  0.00           N0.      0
ATOM   1240  H   THR A  82      46.937  49.408  27.478  1.00  0.00           H0.      0
ATOM   1241  CA  THR A  82      48.286  51.031  27.457  1.00  0.00           C0.      0
ATOM   1242  HA  THR A  82      49.333  51.110  27.164  1.00  0.00           H0.      0
ATOM   1243  CB  THR A  82      47.501  52.158  26.824  1.00  0.00           C0.      0
ATOM   1244  HB  THR A  82      47.907  53.091  27.214  1.00  0.00           H0.      0
ATOM   1245  CG2 THR A  82      47.501  52.380  25.276  1.00  0.00           C0.      0
ATOM   1246 HG21 THR A  82      47.120  53.393  25.151  1.00  0.00           H0.      0
ATOM   1247 HG22 THR A  82      48.478  52.269  24.807  1.00  0.00           H0.      0
ATOM   1248 HG23 THR A  82      46.844  51.627  24.839  1.00  0.00           H0.      0
ATOM   1249  OG1 THR A  82      46.155  51.993  27.219  1.00  0.00           O0.      0
ATOM   1250  HG1 THR A  82      45.921  51.062  27.200  1.00  0.00           H0.      0
ATOM   1251  C   THR A  82      48.194  51.089  29.004  1.00  0.00           C0.      0
ATOM   1252  O   THR A  82      47.438  50.339  29.620  1.00  0.00           O0.      0
ATOM   1253  N   SER A  83      49.094  51.805  29.574  1.00  0.00           N0.      0
ATOM   1254  H   SER A  83      49.588  52.399  28.924  1.00  0.00           H0.      0
ATOM   1255  CA  SER A  83      49.471  51.903  31.001  1.00  0.00           C0.      0
ATOM   1256  HA  SER A  83      48.726  51.395  31.614  1.00  0.00           H0.      0
ATOM   1257  CB  SER A  83      50.763  50.995  31.172  1.00  0.00           C0.      0
ATOM   1258  HB2 SER A  83      51.610  51.550  30.767  1.00  0.00           H0.      0
ATOM   1259  HB3 SER A  83      50.939  50.984  32.247  1.00  0.00           H0.      0
ATOM   1260  OG  SER A  83      50.579  49.699  30.610  1.00  0.00           O0.      0
ATOM   1261  HG  SER A  83      50.110  49.197  31.281  1.00  0.00           H0.      0
ATOM   1262  C   SER A  83      49.656  53.321  31.603  1.00  0.00           C0.      0
ATOM   1263  O   SER A  83      50.398  54.108  31.070  1.00  0.00           O0.      0
ATOM   1264  N   VAL A  84      49.057  53.606  32.776  1.00  0.00           N0.      0
ATOM   1265  H   VAL A  84      48.390  52.929  33.118  1.00  0.00           H0.      0
ATOM   1266  CA  VAL A  84      49.080  54.969  33.452  1.00  0.00           C0.      0
ATOM   1267  HA  VAL A  84      50.096  55.280  33.211  1.00  0.00           H0.      0
ATOM   1268  CB  VAL A  84      48.055  56.018  33.022  1.00  0.00           C0.      0
ATOM   1269  HB  VAL A  84      48.285  56.921  33.587  1.00  0.00           H0.      0
ATOM   1270  CG1 VAL A  84      48.025  56.223  31.489  1.00  0.00           C0.      0
ATOM   1271 HG11 VAL A  84      47.511  55.438  30.933  1.00  0.00           H0.      0
ATOM   1272 HG12 VAL A  84      47.538  57.161  31.224  1.00  0.00           H0.      0
ATOM   1273 HG13 VAL A  84      49.069  56.311  31.188  1.00  0.00           H0.      0
ATOM   1274  CG2 VAL A  84      46.708  55.616  33.402  1.00  0.00           C0.      0
ATOM   1275 HG21 VAL A  84      45.958  56.316  33.034  1.00  0.00           H0.      0
ATOM   1276 HG22 VAL A  84      46.427  54.684  32.912  1.00  0.00           H0.      0
ATOM   1277 HG23 VAL A  84      46.533  55.681  34.476  1.00  0.00           H0.      0
ATOM   1278  C   VAL A  84      49.167  54.920  34.977  1.00  0.00           C0.      0
ATOM   1279  O   VAL A  84      48.497  54.081  35.639  1.00  0.00           O0.      0
ATOM   1280  N   ASP A  85      49.918  55.826  35.493  1.00  0.00           N0.      0
ATOM   1281  H   ASP A  85      50.445  56.465  34.914  1.00  0.00           H0.      0
ATOM   1282  CA  ASP A  85      50.181  55.987  37.002  1.00  0.00           C0.      0
ATOM   1283  HA  ASP A  85      49.328  55.540  37.512  1.00  0.00           H0.      0
ATOM   1284  CB  ASP A  85      51.373  55.082  37.452  1.00  0.00           C0.      0
ATOM   1285  HB2 ASP A  85      51.582  54.212  36.831  1.00  0.00           H0.      0
ATOM   1286  HB3 ASP A  85      52.231  55.744  37.572  1.00  0.00           H0.      0
ATOM   1287  CG  ASP A  85      51.196  54.396  38.806  1.00  0.00           C0.      0
ATOM   1288  OD1 ASP A  85      51.048  53.128  38.885  1.00  0.00           O0.      0
ATOM   1289  OD2 ASP A  85      51.066  55.161  39.782  1.00  0.00           O0.      0
ATOM   1290  C   ASP A  85      50.261  57.464  37.382  1.00  0.00           C0.      0
ATOM   1291  O   ASP A  85      50.456  58.406  36.621  1.00  0.00           O0.      0
ATOM   1292  N   ALA A  86      50.007  57.660  38.675  1.00  0.00           N0.      0
ATOM   1293  H   ALA A  86      50.014  56.865  39.298  1.00  0.00           H0.      0
ATOM   1294  CA  ALA A  86      50.351  58.862  39.347  1.00  0.00           C0.      0
ATOM   1295  HA  ALA A  86      50.075  59.687  38.690  1.00  0.00           H0.      0
ATOM   1296  CB  ALA A  86      49.470  59.048  40.586  1.00  0.00           C0.      0
ATOM   1297  HB1 ALA A  86      49.600  58.287  41.356  1.00  0.00           H0.      0
ATOM   1298  HB2 ALA A  86      49.613  60.063  40.957  1.00  0.00           H0.      0
ATOM   1299  HB3 ALA A  86      48.451  59.119  40.205  1.00  0.00           H0.      0
ATOM   1300  C   ALA A  86      51.918  58.886  39.712  1.00  0.00           C0.      0
ATOM   1301  O   ALA A  86      52.509  59.985  39.664  1.00  0.00           O0.      0
ATOM   1302  N   SER A  87      52.507  57.755  40.029  1.00  0.00           N0.      0
ATOM   1303  H   SER A  87      52.003  56.903  39.829  1.00  0.00           H0.      0
ATOM   1304  CA  SER A  87      53.927  57.674  40.366  1.00  0.00           C0.      0
ATOM   1305  HA  SER A  87      54.252  58.651  40.724  1.00  0.00           H0.      0
ATOM   1306  CB  SER A  87      54.028  56.706  41.609  1.00  0.00           C0.      0
ATOM   1307  HB2 SER A  87      53.231  56.863  42.336  1.00  0.00           H0.      0
ATOM   1308  HB3 SER A  87      53.869  55.706  41.206  1.00  0.00           H0.      0
ATOM   1309  OG  SER A  87      55.260  56.775  42.299  1.00  0.00           O0.      0
ATOM   1310  HG  SER A  87      55.285  57.372  43.050  1.00  0.00           H0.      0
ATOM   1311  C   SER A  87      54.820  57.353  39.206  1.00  0.00           C0.      0
ATOM   1312  O   SER A  87      55.098  56.224  38.960  1.00  0.00           O0.      0
ATOM   1313  N   ASP A  88      55.511  58.378  38.662  1.00  0.00           N0.      0
ATOM   1314  H   ASP A  88      55.414  59.271  39.124  1.00  0.00           H0.      0
ATOM   1315  CA  ASP A  88      56.642  58.266  37.784  1.00  0.00           C0.      0
ATOM   1316  HA  ASP A  88      56.291  57.728  36.904  1.00  0.00           H0.      0
ATOM   1317  CB  ASP A  88      57.146  59.649  37.351  1.00  0.00           C0.      0
ATOM   1318  HB2 ASP A  88      57.991  59.559  36.668  1.00  0.00           H0.      0
ATOM   1319  HB3 ASP A  88      56.364  60.134  36.767  1.00  0.00           H0.      0
ATOM   1320  CG  ASP A  88      57.543  60.590  38.454  1.00  0.00           C0.      0
ATOM   1321  OD1 ASP A  88      58.606  61.238  38.433  1.00  0.00           O0.      0
ATOM   1322  OD2 ASP A  88      56.710  60.748  39.383  1.00  0.00           O0.      0
ATOM   1323  C   ASP A  88      57.628  57.419  38.510  1.00  0.00           C0.      0
ATOM   1324  O   ASP A  88      58.276  56.617  37.897  1.00  0.00           O0.      0
ATOM   1325  N   LYS A  89      57.794  57.628  39.808  1.00  0.00           N0.      0
ATOM   1326  H   LYS A  89      57.119  58.231  40.257  1.00  0.00           H0.      0
ATOM   1327  CA  LYS A  89      58.851  56.853  40.520  1.00  0.00           C0.      0
ATOM   1328  HA  LYS A  89      59.825  57.031  40.065  1.00  0.00           H0.      0
ATOM   1329  CB  LYS A  89      58.946  57.201  41.983  1.00  0.00           C0.      0
ATOM   1330  HB2 LYS A  89      57.987  57.098  42.490  1.00  0.00           H0.      0
ATOM   1331  HB3 LYS A  89      59.623  56.525  42.506  1.00  0.00           H0.      0
ATOM   1332  CG  LYS A  89      59.474  58.597  42.138  1.00  0.00           C0.      0
ATOM   1333  HG2 LYS A  89      60.507  58.567  41.791  1.00  0.00           H0.      0
ATOM   1334  HG3 LYS A  89      58.986  59.297  41.460  1.00  0.00           H0.      0
ATOM   1335  CD  LYS A  89      59.633  58.995  43.614  1.00  0.00           C0.      0
ATOM   1336  HD2 LYS A  89      58.807  58.712  44.265  1.00  0.00           H0.      0
ATOM   1337  HD3 LYS A  89      60.517  58.521  44.042  1.00  0.00           H0.      0
ATOM   1338  CE  LYS A  89      59.964  60.509  43.638  1.00  0.00           C0.      0
ATOM   1339  HE2 LYS A  89      60.336  60.814  44.617  1.00  0.00           H0.      0
ATOM   1340  HE3 LYS A  89      60.693  60.747  42.865  1.00  0.00           H0.      0
ATOM   1341  NZ  LYS A  89      58.766  61.230  43.288  1.00  0.00           N0.      0
ATOM   1342  HZ1 LYS A  89      58.931  62.209  43.471  1.00  0.00           H0.      0
ATOM   1343  HZ2 LYS A  89      58.542  61.037  42.322  1.00  0.00           H0.      0
ATOM   1344  HZ3 LYS A  89      57.923  60.957  43.772  1.00  0.00           H0.      0
ATOM   1345  C   LYS A  89      58.623  55.381  40.489  1.00  0.00           C0.      0
ATOM   1346  O   LYS A  89      59.606  54.672  40.416  1.00  0.00           O0.      0
ATOM   1347  N   MET A  90      57.345  54.904  40.560  1.00  0.00           N0.      0
ATOM   1348  H   MET A  90      56.529  55.485  40.689  1.00  0.00           H0.      0
ATOM   1349  CA  MET A  90      57.140  53.504  40.286  1.00  0.00           C0.      0
ATOM   1350  HA  MET A  90      57.835  52.923  40.892  1.00  0.00           H0.      0
ATOM   1351  CB  MET A  90      55.672  53.105  40.657  1.00  0.00           C0.      0
ATOM   1352  HB2 MET A  90      55.090  53.945  40.277  1.00  0.00           H0.      0
ATOM   1353  HB3 MET A  90      55.494  52.167  40.132  1.00  0.00           H0.      0
ATOM   1354  CG  MET A  90      55.383  53.030  42.188  1.00  0.00           C0.      0
ATOM   1355  HG2 MET A  90      55.346  53.998  42.688  1.00  0.00           H0.      0
ATOM   1356  HG3 MET A  90      54.410  52.551  42.305  1.00  0.00           H0.      0
ATOM   1357  SD  MET A  90      56.656  52.192  43.095  1.00  0.00           S0.      0
ATOM   1358  CE  MET A  90      56.328  50.534  42.431  1.00  0.00           C0.      0
ATOM   1359  HE1 MET A  90      55.503  50.196  43.057  1.00  0.00           H0.      0
ATOM   1360  HE2 MET A  90      56.041  50.621  41.384  1.00  0.00           H0.      0
ATOM   1361  HE3 MET A  90      57.214  49.910  42.556  1.00  0.00           H0.      0
ATOM   1362  C   MET A  90      57.413  53.235  38.821  1.00  0.00           C0.      0
ATOM   1363  O   MET A  90      58.022  52.184  38.536  1.00  0.00           O0.      0
ATOM   1364  N   LEU A  91      56.897  54.081  37.861  1.00  0.00           N0.      0
ATOM   1365  H   LEU A  91      56.320  54.826  38.223  1.00  0.00           H0.      0
ATOM   1366  CA  LEU A  91      56.715  53.809  36.451  1.00  0.00           C0.      0
ATOM   1367  HA  LEU A  91      56.073  52.928  36.465  1.00  0.00           H0.      0
ATOM   1368  CB  LEU A  91      55.935  55.104  35.962  1.00  0.00           C0.      0
ATOM   1369  HB2 LEU A  91      55.118  55.484  36.576  1.00  0.00           H0.      0
ATOM   1370  HB3 LEU A  91      56.657  55.885  35.728  1.00  0.00           H0.      0
ATOM   1371  CG  LEU A  91      55.213  54.794  34.628  1.00  0.00           C0.      0
ATOM   1372  HG  LEU A  91      55.875  54.482  33.820  1.00  0.00           H0.      0
ATOM   1373  CD1 LEU A  91      54.227  53.616  34.753  1.00  0.00           C0.      0
ATOM   1374 HD11 LEU A  91      53.622  53.429  33.866  1.00  0.00           H0.      0
ATOM   1375 HD12 LEU A  91      54.867  52.735  34.778  1.00  0.00           H0.      0
ATOM   1376 HD13 LEU A  91      53.555  53.703  35.607  1.00  0.00           H0.      0
ATOM   1377  CD2 LEU A  91      54.467  56.019  34.189  1.00  0.00           C0.      0
ATOM   1378 HD21 LEU A  91      53.779  56.291  34.990  1.00  0.00           H0.      0
ATOM   1379 HD22 LEU A  91      55.217  56.774  33.952  1.00  0.00           H0.      0
ATOM   1380 HD23 LEU A  91      53.930  55.783  33.271  1.00  0.00           H0.      0
ATOM   1381  C   LEU A  91      57.987  53.571  35.621  1.00  0.00           C0.      0
ATOM   1382  O   LEU A  91      57.960  52.827  34.674  1.00  0.00           O0.      0
ATOM   1383  N   LYS A  92      59.206  54.000  36.094  1.00  0.00           N0.      0
ATOM   1384  H   LYS A  92      59.193  54.524  36.958  1.00  0.00           H0.      0
ATOM   1385  CA  LYS A  92      60.513  53.881  35.450  1.00  0.00           C0.      0
ATOM   1386  HA  LYS A  92      60.510  54.276  34.434  1.00  0.00           H0.      0
ATOM   1387  CB  LYS A  92      61.534  54.686  36.197  1.00  0.00           C0.      0
ATOM   1388  HB2 LYS A  92      62.473  54.550  35.659  1.00  0.00           H0.      0
ATOM   1389  HB3 LYS A  92      61.340  55.755  36.285  1.00  0.00           H0.      0
ATOM   1390  CG  LYS A  92      61.754  54.087  37.660  1.00  0.00           C0.      0
ATOM   1391  HG2 LYS A  92      60.798  54.052  38.183  1.00  0.00           H0.      0
ATOM   1392  HG3 LYS A  92      62.175  53.081  37.664  1.00  0.00           H0.      0
ATOM   1393  CD  LYS A  92      62.688  54.943  38.450  1.00  0.00           C0.      0
ATOM   1394  HD2 LYS A  92      63.647  54.974  37.933  1.00  0.00           H0.      0
ATOM   1395  HD3 LYS A  92      62.372  55.971  38.630  1.00  0.00           H0.      0
ATOM   1396  CE  LYS A  92      62.887  54.301  39.782  1.00  0.00           C0.      0
ATOM   1397  HE2 LYS A  92      62.018  54.368  40.436  1.00  0.00           H0.      0
ATOM   1398  HE3 LYS A  92      63.054  53.282  39.433  1.00  0.00           H0.      0
ATOM   1399  NZ  LYS A  92      64.109  54.821  40.396  1.00  0.00           N0.      0
ATOM   1400  HZ1 LYS A  92      64.162  55.829  40.347  1.00  0.00           H0.      0
ATOM   1401  HZ2 LYS A  92      64.183  54.491  41.348  1.00  0.00           H0.      0
ATOM   1402  HZ3 LYS A  92      64.847  54.474  39.800  1.00  0.00           H0.      0
ATOM   1403  C   LYS A  92      60.872  52.420  35.286  1.00  0.00           C0.      0
ATOM   1404  O   LYS A  92      61.498  52.090  34.303  1.00  0.00           O0.      0
ATOM   1405  N   TYR A  93      60.427  51.500  36.165  1.00  0.00           N0.      0
ATOM   1406  H   TYR A  93      59.926  51.808  36.986  1.00  0.00           H0.      0
ATOM   1407  CA  TYR A  93      60.704  50.054  36.138  1.00  0.00           C0.      0
ATOM   1408  HA  TYR A  93      61.774  49.976  35.948  1.00  0.00           H0.      0
ATOM   1409  CB  TYR A  93      60.313  49.371  37.471  1.00  0.00           C0.      0
ATOM   1410  HB2 TYR A  93      59.242  49.537  37.586  1.00  0.00           H0.      0
ATOM   1411  HB3 TYR A  93      60.478  48.297  37.386  1.00  0.00           H0.      0
ATOM   1412  CG  TYR A  93      61.150  49.822  38.725  1.00  0.00           C0.      0
ATOM   1413  CD1 TYR A  93      62.567  49.460  38.639  1.00  0.00           C0.      0
ATOM   1414  HD1 TYR A  93      62.909  48.808  37.849  1.00  0.00           H0.      0
ATOM   1415  CE1 TYR A  93      63.546  50.050  39.565  1.00  0.00           C0.      0
ATOM   1416  HE1 TYR A  93      64.622  50.008  39.488  1.00  0.00           H0.      0
ATOM   1417  CZ  TYR A  93      63.024  50.931  40.569  1.00  0.00           C0.      0
ATOM   1418  OH  TYR A  93      63.829  51.696  41.288  1.00  0.00           O0.      0
ATOM   1419  HH  TYR A  93      64.683  51.257  41.302  1.00  0.00           H0.      0
ATOM   1420  CE2 TYR A  93      61.641  51.204  40.575  1.00  0.00           C0.      0
ATOM   1421  HE2 TYR A  93      61.239  51.989  41.199  1.00  0.00           H0.      0
ATOM   1422  CD2 TYR A  93      60.685  50.696  39.690  1.00  0.00           C0.      0
ATOM   1423  HD2 TYR A  93      59.690  51.114  39.704  1.00  0.00           H0.      0
ATOM   1424  C   TYR A  93      59.900  49.484  35.002  1.00  0.00           C0.      0
ATOM   1425  O   TYR A  93      60.394  48.641  34.307  1.00  0.00           O0.      0
ATOM   1426  N   ALA A  94      58.679  50.013  34.702  1.00  0.00           N0.      0
ATOM   1427  H   ALA A  94      58.317  50.696  35.352  1.00  0.00           H0.      0
ATOM   1428  CA  ALA A  94      57.828  49.576  33.616  1.00  0.00           C0.      0
ATOM   1429  HA  ALA A  94      57.824  48.487  33.600  1.00  0.00           H0.      0
ATOM   1430  CB  ALA A  94      56.374  50.179  33.789  1.00  0.00           C0.      0
ATOM   1431  HB1 ALA A  94      56.324  51.268  33.805  1.00  0.00           H0.      0
ATOM   1432  HB2 ALA A  94      55.701  49.889  32.983  1.00  0.00           H0.      0
ATOM   1433  HB3 ALA A  94      55.891  49.841  34.706  1.00  0.00           H0.      0
ATOM   1434  C   ALA A  94      58.401  50.123  32.221  1.00  0.00           C0.      0
ATOM   1435  O   ALA A  94      58.324  49.424  31.199  1.00  0.00           O0.      0
ATOM   1436  N   LEU A  95      59.134  51.258  32.251  1.00  0.00           N0.      0
ATOM   1437  H   LEU A  95      58.919  51.829  33.056  1.00  0.00           H0.      0
ATOM   1438  CA  LEU A  95      59.900  51.783  31.110  1.00  0.00           C0.      0
ATOM   1439  HA  LEU A  95      59.376  51.680  30.160  1.00  0.00           H0.      0
ATOM   1440  CB  LEU A  95      60.152  53.279  31.223  1.00  0.00           C0.      0
ATOM   1441  HB2 LEU A  95      60.345  53.525  32.267  1.00  0.00           H0.      0
ATOM   1442  HB3 LEU A  95      61.068  53.477  30.667  1.00  0.00           H0.      0
ATOM   1443  CG  LEU A  95      59.031  54.175  30.794  1.00  0.00           C0.      0
ATOM   1444  HG  LEU A  95      58.538  53.817  29.890  1.00  0.00           H0.      0
ATOM   1445  CD1 LEU A  95      57.992  54.413  31.798  1.00  0.00           C0.      0
ATOM   1446 HD11 LEU A  95      58.194  55.149  32.577  1.00  0.00           H0.      0
ATOM   1447 HD12 LEU A  95      57.149  54.850  31.263  1.00  0.00           H0.      0
ATOM   1448 HD13 LEU A  95      57.587  53.490  32.212  1.00  0.00           H0.      0
ATOM   1449  CD2 LEU A  95      59.532  55.536  30.323  1.00  0.00           C0.      0
ATOM   1450 HD21 LEU A  95      60.337  55.292  29.630  1.00  0.00           H0.      0
ATOM   1451 HD22 LEU A  95      58.804  56.063  29.706  1.00  0.00           H0.      0
ATOM   1452 HD23 LEU A  95      59.953  56.140  31.126  1.00  0.00           H0.      0
ATOM   1453  C   LEU A  95      61.186  51.077  30.814  1.00  0.00           C0.      0
ATOM   1454  O   LEU A  95      61.619  50.990  29.638  1.00  0.00           O0.      0
ATOM   1455  N   LYS A  96      61.886  50.581  31.863  1.00  0.00           N0.      0
ATOM   1456  H   LYS A  96      61.590  50.725  32.818  1.00  0.00           H0.      0
ATOM   1457  CA  LYS A  96      63.214  49.987  31.774  1.00  0.00           C0.      0
ATOM   1458  HA  LYS A  96      63.963  50.568  31.236  1.00  0.00           H0.      0
ATOM   1459  CB  LYS A  96      63.734  49.913  33.188  1.00  0.00           C0.      0
ATOM   1460  HB2 LYS A  96      63.680  50.893  33.662  1.00  0.00           H0.      0
ATOM   1461  HB3 LYS A  96      63.144  49.283  33.853  1.00  0.00           H0.      0
ATOM   1462  CG  LYS A  96      65.122  49.305  33.313  1.00  0.00           C0.      0
ATOM   1463  HG2 LYS A  96      64.917  48.241  33.194  1.00  0.00           H0.      0
ATOM   1464  HG3 LYS A  96      65.734  49.815  32.569  1.00  0.00           H0.      0
ATOM   1465  CD  LYS A  96      65.764  49.482  34.712  1.00  0.00           C0.      0
ATOM   1466  HD2 LYS A  96      65.873  50.541  34.947  1.00  0.00           H0.      0
ATOM   1467  HD3 LYS A  96      64.973  49.186  35.401  1.00  0.00           H0.      0
ATOM   1468  CE  LYS A  96      67.103  48.867  34.910  1.00  0.00           C0.      0
ATOM   1469  HE2 LYS A  96      67.676  49.090  34.010  1.00  0.00           H0.      0
ATOM   1470  HE3 LYS A  96      67.588  49.173  35.837  1.00  0.00           H0.      0
ATOM   1471  NZ  LYS A  96      66.964  47.395  35.003  1.00  0.00           N0.      0
ATOM   1472  HZ1 LYS A  96      66.209  47.072  34.415  1.00  0.00           H0.      0
ATOM   1473  HZ2 LYS A  96      67.814  46.936  34.708  1.00  0.00           H0.      0
ATOM   1474  HZ3 LYS A  96      66.799  47.164  35.972  1.00  0.00           H0.      0
ATOM   1475  C   LYS A  96      63.026  48.598  31.199  1.00  0.00           C0.      0
ATOM   1476  O   LYS A  96      63.898  48.186  30.497  1.00  0.00           O0.      0
ATOM   1477  N   GLU A  97      61.861  47.925  31.339  1.00  0.00           N0.      0
ATOM   1478  H   GLU A  97      61.270  48.190  32.114  1.00  0.00           H0.      0
ATOM   1479  CA  GLU A  97      61.578  46.645  30.659  1.00  0.00           C0.      0
ATOM   1480  HA  GLU A  97      62.469  46.018  30.700  1.00  0.00           H0.      0
ATOM   1481  CB  GLU A  97      60.294  45.999  31.213  1.00  0.00           C0.      0
ATOM   1482  HB2 GLU A  97      60.533  45.831  32.263  1.00  0.00           H0.      0
ATOM   1483  HB3 GLU A  97      59.483  46.728  31.211  1.00  0.00           H0.      0
ATOM   1484  CG  GLU A  97      59.950  44.685  30.531  1.00  0.00           C0.      0
ATOM   1485  HG2 GLU A  97      59.138  44.301  31.149  1.00  0.00           H0.      0
ATOM   1486  HG3 GLU A  97      59.557  44.798  29.521  1.00  0.00           H0.      0
ATOM   1487  CD  GLU A  97      61.159  43.712  30.691  1.00  0.00           C0.      0
ATOM   1488  OE1 GLU A  97      61.073  42.646  30.067  1.00  0.00           O0.      0
ATOM   1489  OE2 GLU A  97      62.056  43.876  31.555  1.00  0.00           O0.      0
ATOM   1490  C   GLU A  97      61.308  46.826  29.172  1.00  0.00           C0.      0
ATOM   1491  O   GLU A  97      61.790  46.037  28.323  1.00  0.00           O0.      0
ATOM   1492  N   ARG A  98      60.578  47.904  28.807  1.00  0.00           N0.      0
ATOM   1493  H   ARG A  98      60.323  48.510  29.574  1.00  0.00           H0.      0
ATOM   1494  CA  ARG A  98      60.260  48.393  27.436  1.00  0.00           C0.      0
ATOM   1495  HA  ARG A  98      59.945  47.513  26.876  1.00  0.00           H0.      0
ATOM   1496  CB  ARG A  98      59.176  49.494  27.454  1.00  0.00           C0.      0
ATOM   1497  HB2 ARG A  98      58.304  48.991  27.873  1.00  0.00           H0.      0
ATOM   1498  HB3 ARG A  98      59.523  50.306  28.093  1.00  0.00           H0.      0
ATOM   1499  CG  ARG A  98      58.901  50.027  26.031  1.00  0.00           C0.      0
ATOM   1500  HG2 ARG A  98      59.800  50.335  25.497  1.00  0.00           H0.      0
ATOM   1501  HG3 ARG A  98      58.563  49.132  25.508  1.00  0.00           H0.      0
ATOM   1502  CD  ARG A  98      57.944  51.187  25.858  1.00  0.00           C0.      0
ATOM   1503  HD2 ARG A  98      57.732  51.322  24.797  1.00  0.00           H0.      0
ATOM   1504  HD3 ARG A  98      57.001  50.983  26.366  1.00  0.00           H0.      0
ATOM   1505  NE  ARG A  98      58.524  52.486  26.246  1.00  0.00           N0.      0
ATOM   1506  HE  ARG A  98      59.481  52.508  26.569  1.00  0.00           H0.      0
ATOM   1507  CZ  ARG A  98      57.796  53.556  26.240  1.00  0.00           C0.      0
ATOM   1508  NH1 ARG A  98      56.577  53.773  25.878  1.00  0.00           N0.      0
ATOM   1509 HH11 ARG A  98      56.079  52.981  25.496  1.00  0.00           H0.      0
ATOM   1510 HH12 ARG A  98      56.192  54.698  26.004  1.00  0.00           H0.      0
ATOM   1511  NH2 ARG A  98      58.334  54.647  26.700  1.00  0.00           N0.      0
ATOM   1512 HH21 ARG A  98      59.303  54.714  26.974  1.00  0.00           H0.      0
ATOM   1513 HH22 ARG A  98      57.742  55.465  26.709  1.00  0.00           H0.      0
ATOM   1514  C   ARG A  98      61.443  48.797  26.672  1.00  0.00           C0.      0
ATOM   1515  O   ARG A  98      61.695  48.292  25.572  1.00  0.00           O0.      0
ATOM   1516  N   TRP A  99      62.183  49.750  27.188  1.00  0.00           N0.      0
ATOM   1517  H   TRP A  99      61.970  50.154  28.089  1.00  0.00           H0.      0
ATOM   1518  CA  TRP A  99      63.336  50.206  26.368  1.00  0.00           C0.      0
ATOM   1519  HA  TRP A  99      63.026  50.598  25.399  1.00  0.00           H0.      0
ATOM   1520  CB  TRP A  99      64.037  51.338  27.169  1.00  0.00           C0.      0
ATOM   1521  HB2 TRP A  99      63.277  52.047  27.498  1.00  0.00           H0.      0
ATOM   1522  HB3 TRP A  99      64.312  50.954  28.151  1.00  0.00           H0.      0
ATOM   1523  CG  TRP A  99      65.182  52.041  26.480  1.00  0.00           C0.      0
ATOM   1524  CD1 TRP A  99      66.475  52.058  26.906  1.00  0.00           C0.      0
ATOM   1525  HD1 TRP A  99      66.862  51.585  27.796  1.00  0.00           H0.      0
ATOM   1526  NE1 TRP A  99      67.121  52.873  25.994  1.00  0.00           N0.      0
ATOM   1527  HE1 TRP A  99      68.124  52.996  25.989  1.00  0.00           H0.      0
ATOM   1528  CE2 TRP A  99      66.391  53.388  25.004  1.00  0.00           C0.      0
ATOM   1529  CZ2 TRP A  99      66.649  54.311  23.922  1.00  0.00           C0.      0
ATOM   1530  HZ2 TRP A  99      67.663  54.657  23.790  1.00  0.00           H0.      0
ATOM   1531  CH2 TRP A  99      65.599  54.686  23.116  1.00  0.00           C0.      0
ATOM   1532  HH2 TRP A  99      65.897  55.264  22.254  1.00  0.00           H0.      0
ATOM   1533  CZ3 TRP A  99      64.270  54.308  23.476  1.00  0.00           C0.      0
ATOM   1534  HZ3 TRP A  99      63.392  54.729  23.009  1.00  0.00           H0.      0
ATOM   1535  CE3 TRP A  99      64.079  53.309  24.514  1.00  0.00           C0.      0
ATOM   1536  HE3 TRP A  99      63.084  52.913  24.650  1.00  0.00           H0.      0
ATOM   1537  CD2 TRP A  99      65.147  52.900  25.321  1.00  0.00           C0.      0
ATOM   1538  C   TRP A  99      64.416  49.196  26.106  1.00  0.00           C0.      0
ATOM   1539  O   TRP A  99      65.112  49.267  25.087  1.00  0.00           O0.      0
ATOM   1540  N   ASN A 100      64.504  48.181  27.003  1.00  0.00           N0.      0
ATOM   1541  H   ASN A 100      64.050  48.278  27.900  1.00  0.00           H0.      0
ATOM   1542  CA  ASN A 100      65.304  46.932  26.714  1.00  0.00           C0.      0
ATOM   1543  HA  ASN A 100      66.327  47.299  26.627  1.00  0.00           H0.      0
ATOM   1544  CB  ASN A 100      65.282  46.056  27.982  1.00  0.00           C0.      0
ATOM   1545  HB2 ASN A 100      64.407  46.272  28.596  1.00  0.00           H0.      0
ATOM   1546  HB3 ASN A 100      65.313  45.007  27.687  1.00  0.00           H0.      0
ATOM   1547  CG  ASN A 100      66.442  46.144  28.961  1.00  0.00           C0.      0
ATOM   1548  OD1 ASN A 100      67.549  45.645  28.741  1.00  0.00           O0.      0
ATOM   1549  ND2 ASN A 100      66.206  46.791  30.109  1.00  0.00           N0.      0
ATOM   1550 HD21 ASN A 100      66.968  46.976  30.747  1.00  0.00           H0.      0
ATOM   1551 HD22 ASN A 100      65.344  47.312  30.170  1.00  0.00           H0.      0
ATOM   1552  C   ASN A 100      64.953  46.126  25.546  1.00  0.00           C0.      0
ATOM   1553  O   ASN A 100      65.837  45.435  25.033  1.00  0.00           O0.      0
ATOM   1554  N   ARG A 101      63.679  46.137  25.156  1.00  0.00           N0.      0
ATOM   1555  H   ARG A 101      63.040  46.698  25.702  1.00  0.00           H0.      0
ATOM   1556  CA  ARG A 101      63.167  45.107  24.203  1.00  0.00           C0.      0
ATOM   1557  HA  ARG A 101      63.960  44.505  23.759  1.00  0.00           H0.      0
ATOM   1558  CB  ARG A 101      62.503  43.976  24.987  1.00  0.00           C0.      0
ATOM   1559  HB2 ARG A 101      62.378  43.144  24.295  1.00  0.00           H0.      0
ATOM   1560  HB3 ARG A 101      63.150  43.574  25.767  1.00  0.00           H0.      0
ATOM   1561  CG  ARG A 101      61.077  44.374  25.508  1.00  0.00           C0.      0
ATOM   1562  HG2 ARG A 101      61.061  45.360  25.971  1.00  0.00           H0.      0
ATOM   1563  HG3 ARG A 101      60.343  44.349  24.703  1.00  0.00           H0.      0
ATOM   1564  CD  ARG A 101      60.631  43.497  26.707  1.00  0.00           C0.      0
ATOM   1565  HD2 ARG A 101      61.502  43.351  27.346  1.00  0.00           H0.      0
ATOM   1566  HD3 ARG A 101      59.856  44.070  27.216  1.00  0.00           H0.      0
ATOM   1567  NE  ARG A 101      60.067  42.160  26.211  1.00  0.00           N0.      0
ATOM   1568  HE  ARG A 101      59.968  41.920  25.234  1.00  0.00           H0.      0
ATOM   1569  CZ  ARG A 101      59.575  41.190  26.943  1.00  0.00           C0.      0
ATOM   1570  NH1 ARG A 101      59.662  41.105  28.210  1.00  0.00           N0.      0
ATOM   1571 HH11 ARG A 101      60.335  41.698  28.675  1.00  0.00           H0.      0
ATOM   1572 HH12 ARG A 101      59.094  40.401  28.661  1.00  0.00           H0.      0
ATOM   1573  NH2 ARG A 101      58.942  40.280  26.329  1.00  0.00           N0.      0
ATOM   1574 HH21 ARG A 101      58.789  40.349  25.333  1.00  0.00           H0.      0
ATOM   1575 HH22 ARG A 101      58.370  39.667  26.892  1.00  0.00           H0.      0
ATOM   1576  C   ARG A 101      62.364  45.653  23.008  1.00  0.00           C0.      0
ATOM   1577  O   ARG A 101      61.687  44.899  22.358  1.00  0.00           O0.      0
ATOM   1578  N   ARG A 102      62.361  46.988  22.834  1.00  0.00           N0.      0
ATOM   1579  H   ARG A 102      63.028  47.498  23.395  1.00  0.00           H0.      0
ATOM   1580  CA  ARG A 102      61.491  47.673  21.845  1.00  0.00           C0.      0
ATOM   1581  HA  ARG A 102      60.459  47.405  22.073  1.00  0.00           H0.      0
ATOM   1582  CB  ARG A 102      61.654  49.148  22.012  1.00  0.00           C0.      0
ATOM   1583  HB2 ARG A 102      61.038  49.711  21.311  1.00  0.00           H0.      0
ATOM   1584  HB3 ARG A 102      61.174  49.540  22.909  1.00  0.00           H0.      0
ATOM   1585  CG  ARG A 102      63.128  49.565  21.884  1.00  0.00           C0.      0
ATOM   1586  HG2 ARG A 102      63.755  48.948  22.528  1.00  0.00           H0.      0
ATOM   1587  HG3 ARG A 102      63.529  49.436  20.879  1.00  0.00           H0.      0
ATOM   1588  CD  ARG A 102      63.177  51.047  22.165  1.00  0.00           C0.      0
ATOM   1589  HD2 ARG A 102      62.420  51.571  21.583  1.00  0.00           H0.      0
ATOM   1590  HD3 ARG A 102      62.947  51.347  23.188  1.00  0.00           H0.      0
ATOM   1591  NE  ARG A 102      64.542  51.579  21.750  1.00  0.00           N0.      0
ATOM   1592  HE  ARG A 102      65.303  51.298  22.352  1.00  0.00           H0.      0
ATOM   1593  CZ  ARG A 102      64.928  52.158  20.623  1.00  0.00           C0.      0
ATOM   1594  NH1 ARG A 102      64.205  52.545  19.663  1.00  0.00           N0.      0
ATOM   1595 HH11 ARG A 102      63.218  52.336  19.617  1.00  0.00           H0.      0
ATOM   1596 HH12 ARG A 102      64.659  52.944  18.854  1.00  0.00           H0.      0
ATOM   1597  NH2 ARG A 102      66.223  52.337  20.426  1.00  0.00           N0.      0
ATOM   1598 HH21 ARG A 102      66.888  52.096  21.147  1.00  0.00           H0.      0
ATOM   1599 HH22 ARG A 102      66.518  52.768  19.561  1.00  0.00           H0.      0
ATOM   1600  C   ARG A 102      61.696  47.257  20.340  1.00  0.00           C0.      0
ATOM   1601  O   ARG A 102      60.964  47.885  19.609  1.00  0.00           O0.      0
ATOM   1602  N   LYS A 103      62.512  46.242  19.984  1.00  0.00           N0.      0
ATOM   1603  H   LYS A 103      63.136  45.869  20.685  1.00  0.00           H0.      0
ATOM   1604  CA  LYS A 103      62.377  45.592  18.691  1.00  0.00           C0.      0
ATOM   1605  HA  LYS A 103      62.347  46.317  17.877  1.00  0.00           H0.      0
ATOM   1606  CB  LYS A 103      63.741  44.912  18.393  1.00  0.00           C0.      0
ATOM   1607  HB2 LYS A 103      64.094  44.467  19.322  1.00  0.00           H0.      0
ATOM   1608  HB3 LYS A 103      63.703  44.287  17.501  1.00  0.00           H0.      0
ATOM   1609  CG  LYS A 103      64.805  45.981  18.136  1.00  0.00           C0.      0
ATOM   1610  HG2 LYS A 103      64.482  46.757  17.442  1.00  0.00           H0.      0
ATOM   1611  HG3 LYS A 103      65.094  46.629  18.963  1.00  0.00           H0.      0
ATOM   1612  CD  LYS A 103      66.090  45.313  17.629  1.00  0.00           C0.      0
ATOM   1613  HD2 LYS A 103      66.549  44.738  18.433  1.00  0.00           H0.      0
ATOM   1614  HD3 LYS A 103      65.783  44.624  16.842  1.00  0.00           H0.      0
ATOM   1615  CE  LYS A 103      66.999  46.410  16.962  1.00  0.00           C0.      0
ATOM   1616  HE2 LYS A 103      67.591  45.999  16.144  1.00  0.00           H0.      0
ATOM   1617  HE3 LYS A 103      66.393  47.185  16.493  1.00  0.00           H0.      0
ATOM   1618  NZ  LYS A 103      67.859  47.151  17.891  1.00  0.00           N0.      0
ATOM   1619  HZ1 LYS A 103      68.454  46.478  18.353  1.00  0.00           H0.      0
ATOM   1620  HZ2 LYS A 103      68.471  47.842  17.481  1.00  0.00           H0.      0
ATOM   1621  HZ3 LYS A 103      67.351  47.605  18.636  1.00  0.00           H0.      0
ATOM   1622  C   LYS A 103      61.161  44.685  18.625  1.00  0.00           C0.      0
ATOM   1623  O   LYS A 103      60.494  44.508  17.564  1.00  0.00           O0.      0
ATOM   1624  N   GLU A 104      60.776  44.129  19.798  1.00  0.00           N0.      0
ATOM   1625  H   GLU A 104      61.163  44.447  20.675  1.00  0.00           H0.      0
ATOM   1626  CA  GLU A 104      59.679  43.124  19.843  1.00  0.00           C0.      0
ATOM   1627  HA  GLU A 104      59.873  42.390  19.061  1.00  0.00           H0.      0
ATOM   1628  CB  GLU A 104      59.611  42.541  21.213  1.00  0.00           C0.      0
ATOM   1629  HB2 GLU A 104      59.521  43.361  21.926  1.00  0.00           H0.      0
ATOM   1630  HB3 GLU A 104      58.701  41.948  21.309  1.00  0.00           H0.      0
ATOM   1631  CG  GLU A 104      60.620  41.488  21.681  1.00  0.00           C0.      0
ATOM   1632  HG2 GLU A 104      60.661  40.678  20.954  1.00  0.00           H0.      0
ATOM   1633  HG3 GLU A 104      61.588  41.989  21.685  1.00  0.00           H0.      0
ATOM   1634  CD  GLU A 104      60.477  40.959  23.143  1.00  0.00           C0.      0
ATOM   1635  OE1 GLU A 104      59.377  40.655  23.617  1.00  0.00           O0.      0
ATOM   1636  OE2 GLU A 104      61.556  40.763  23.814  1.00  0.00           O0.      0
ATOM   1637  C   GLU A 104      58.310  43.838  19.502  1.00  0.00           C0.      0
ATOM   1638  O   GLU A 104      57.929  44.766  20.195  1.00  0.00           O0.      0
ATOM   1639  N   PRO A 105      57.608  43.455  18.437  1.00  0.00           N0.      0
ATOM   1640  CD  PRO A 105      58.048  42.350  17.532  1.00  0.00           C0.      0
ATOM   1641  HD2 PRO A 105      57.981  41.360  17.983  1.00  0.00           H0.      0
ATOM   1642  HD3 PRO A 105      59.033  42.516  17.096  1.00  0.00           H0.      0
ATOM   1643  CG  PRO A 105      56.993  42.391  16.386  1.00  0.00           C0.      0
ATOM   1644  HG2 PRO A 105      56.739  41.424  15.953  1.00  0.00           H0.      0
ATOM   1645  HG3 PRO A 105      57.400  42.991  15.572  1.00  0.00           H0.      0
ATOM   1646  CB  PRO A 105      55.726  43.029  16.979  1.00  0.00           C0.      0
ATOM   1647  HB2 PRO A 105      55.114  42.229  17.394  1.00  0.00           H0.      0
ATOM   1648  HB3 PRO A 105      55.151  43.491  16.176  1.00  0.00           H0.      0
ATOM   1649  CA  PRO A 105      56.339  44.074  18.009  1.00  0.00           C0.      0
ATOM   1650  HA  PRO A 105      56.589  44.985  17.465  1.00  0.00           H0.      0
ATOM   1651  C   PRO A 105      55.225  44.544  19.061  1.00  0.00           C0.      0
ATOM   1652  O   PRO A 105      54.661  45.616  19.011  1.00  0.00           O0.      0
ATOM   1653  N   ALA A 106      54.934  43.721  20.149  1.00  0.00           N0.      0
ATOM   1654  H   ALA A 106      55.422  42.841  20.231  1.00  0.00           H0.      0
ATOM   1655  CA  ALA A 106      53.975  44.051  21.162  1.00  0.00           C0.      0
ATOM   1656  HA  ALA A 106      52.998  44.302  20.749  1.00  0.00           H0.      0
ATOM   1657  CB  ALA A 106      53.778  42.796  22.031  1.00  0.00           C0.      0
ATOM   1658  HB1 ALA A 106      53.466  41.911  21.476  1.00  0.00           H0.      0
ATOM   1659  HB2 ALA A 106      54.625  42.604  22.690  1.00  0.00           H0.      0
ATOM   1660  HB3 ALA A 106      52.912  42.937  22.678  1.00  0.00           H0.      0
ATOM   1661  C   ALA A 106      54.507  45.266  22.007  1.00  0.00           C0.      0
ATOM   1662  O   ALA A 106      53.765  46.248  22.138  1.00  0.00           O0.      0
ATOM   1663  N   PHE A 107      55.734  45.223  22.471  1.00  0.00           N0.      0
ATOM   1664  H   PHE A 107      56.357  44.528  22.084  1.00  0.00           H0.      0
ATOM   1665  CA  PHE A 107      56.386  46.211  23.225  1.00  0.00           C0.      0
ATOM   1666  HA  PHE A 107      55.723  46.447  24.057  1.00  0.00           H0.      0
ATOM   1667  CB  PHE A 107      57.669  45.590  23.704  1.00  0.00           C0.      0
ATOM   1668  HB2 PHE A 107      58.256  45.133  22.907  1.00  0.00           H0.      0
ATOM   1669  HB3 PHE A 107      58.248  46.313  24.278  1.00  0.00           H0.      0
ATOM   1670  CG  PHE A 107      57.427  44.484  24.742  1.00  0.00           C0.      0
ATOM   1671  CD1 PHE A 107      57.129  43.121  24.397  1.00  0.00           C0.      0
ATOM   1672  HD1 PHE A 107      57.063  42.868  23.349  1.00  0.00           H0.      0
ATOM   1673  CE1 PHE A 107      56.739  42.231  25.372  1.00  0.00           C0.      0
ATOM   1674  HE1 PHE A 107      56.512  41.224  25.054  1.00  0.00           H0.      0
ATOM   1675  CZ  PHE A 107      56.616  42.597  26.692  1.00  0.00           C0.      0
ATOM   1676  HZ  PHE A 107      56.222  41.969  27.477  1.00  0.00           H0.      0
ATOM   1677  CE2 PHE A 107      57.052  43.856  27.107  1.00  0.00           C0.      0
ATOM   1678  HE2 PHE A 107      57.058  44.137  28.150  1.00  0.00           H0.      0
ATOM   1679  CD2 PHE A 107      57.464  44.820  26.157  1.00  0.00           C0.      0
ATOM   1680  HD2 PHE A 107      57.826  45.778  26.501  1.00  0.00           H0.      0
ATOM   1681  C   PHE A 107      56.703  47.494  22.500  1.00  0.00           C0.      0
ATOM   1682  O   PHE A 107      56.594  48.584  22.976  1.00  0.00           O0.      0
ATOM   1683  N   ASP A 108      57.015  47.377  21.236  1.00  0.00           N0.      0
ATOM   1684  H   ASP A 108      57.308  46.454  20.948  1.00  0.00           H0.      0
ATOM   1685  CA  ASP A 108      57.063  48.473  20.224  1.00  0.00           C0.      0
ATOM   1686  HA  ASP A 108      57.982  49.028  20.411  1.00  0.00           H0.      0
ATOM   1687  CB  ASP A 108      57.130  47.826  18.798  1.00  0.00           C0.      0
ATOM   1688  HB2 ASP A 108      57.996  47.163  18.805  1.00  0.00           H0.      0
ATOM   1689  HB3 ASP A 108      56.240  47.237  18.577  1.00  0.00           H0.      0
ATOM   1690  CG  ASP A 108      57.353  48.882  17.684  1.00  0.00           C0.      0
ATOM   1691  OD1 ASP A 108      58.154  49.794  17.967  1.00  0.00           O0.      0
ATOM   1692  OD2 ASP A 108      56.870  48.617  16.525  1.00  0.00           O0.      0
ATOM   1693  C   ASP A 108      55.805  49.253  20.315  1.00  0.00           C0.      0
ATOM   1694  O   ASP A 108      55.896  50.487  20.195  1.00  0.00           O0.      0
ATOM   1695  N   LYS A 109      54.641  48.640  20.452  1.00  0.00           N0.      0
ATOM   1696  H   LYS A 109      54.615  47.642  20.606  1.00  0.00           H0.      0
ATOM   1697  CA  LYS A 109      53.363  49.388  20.565  1.00  0.00           C0.      0
ATOM   1698  HA  LYS A 109      53.284  50.218  19.863  1.00  0.00           H0.      0
ATOM   1699  CB  LYS A 109      52.191  48.416  20.098  1.00  0.00           C0.      0
ATOM   1700  HB2 LYS A 109      52.383  47.437  20.538  1.00  0.00           H0.      0
ATOM   1701  HB3 LYS A 109      51.274  48.777  20.563  1.00  0.00           H0.      0
ATOM   1702  CG  LYS A 109      52.107  48.244  18.587  1.00  0.00           C0.      0
ATOM   1703  HG2 LYS A 109      51.854  49.264  18.298  1.00  0.00           H0.      0
ATOM   1704  HG3 LYS A 109      53.098  48.006  18.202  1.00  0.00           H0.      0
ATOM   1705  CD  LYS A 109      50.997  47.231  18.209  1.00  0.00           C0.      0
ATOM   1706  HD2 LYS A 109      50.146  47.266  18.889  1.00  0.00           H0.      0
ATOM   1707  HD3 LYS A 109      50.765  47.370  17.154  1.00  0.00           H0.      0
ATOM   1708  CE  LYS A 109      51.546  45.877  18.308  1.00  0.00           C0.      0
ATOM   1709  HE2 LYS A 109      52.139  45.719  19.209  1.00  0.00           H0.      0
ATOM   1710  HE3 LYS A 109      50.804  45.083  18.396  1.00  0.00           H0.      0
ATOM   1711  NZ  LYS A 109      52.343  45.542  17.086  1.00  0.00           N0.      0
ATOM   1712  HZ1 LYS A 109      52.531  44.555  16.981  1.00  0.00           H0.      0
ATOM   1713  HZ2 LYS A 109      51.768  45.795  16.295  1.00  0.00           H0.      0
ATOM   1714  HZ3 LYS A 109      53.255  45.971  17.147  1.00  0.00           H0.      0
ATOM   1715  C   LYS A 109      52.958  49.916  21.962  1.00  0.00           C0.      0
ATOM   1716  O   LYS A 109      52.007  50.697  21.949  1.00  0.00           O0.      0
ATOM   1717  N   TRP A 110      53.592  49.466  23.025  1.00  0.00           N0.      0
ATOM   1718  H   TRP A 110      54.384  48.847  22.925  1.00  0.00           H0.      0
ATOM   1719  CA  TRP A 110      53.270  49.717  24.448  1.00  0.00           C0.      0
ATOM   1720  HA  TRP A 110      52.218  49.491  24.622  1.00  0.00           H0.      0
ATOM   1721  CB  TRP A 110      53.953  48.707  25.312  1.00  0.00           C0.      0
ATOM   1722  HB2 TRP A 110      53.868  47.690  24.929  1.00  0.00           H0.      0
ATOM   1723  HB3 TRP A 110      55.027  48.884  25.363  1.00  0.00           H0.      0
ATOM   1724  CG  TRP A 110      53.417  48.665  26.771  1.00  0.00           C0.      0
ATOM   1725  CD1 TRP A 110      52.282  49.167  27.244  1.00  0.00           C0.      0
ATOM   1726  HD1 TRP A 110      51.514  49.665  26.672  1.00  0.00           H0.      0
ATOM   1727  NE1 TRP A 110      52.139  48.843  28.600  1.00  0.00           N0.      0
ATOM   1728  HE1 TRP A 110      51.465  49.303  29.196  1.00  0.00           H0.      0
ATOM   1729  CE2 TRP A 110      53.340  48.293  29.070  1.00  0.00           C0.      0
ATOM   1730  CZ2 TRP A 110      53.853  47.975  30.399  1.00  0.00           C0.      0
ATOM   1731  HZ2 TRP A 110      53.257  48.191  31.273  1.00  0.00           H0.      0
ATOM   1732  CH2 TRP A 110      55.229  47.540  30.475  1.00  0.00           C0.      0
ATOM   1733  HH2 TRP A 110      55.771  47.437  31.403  1.00  0.00           H0.      0
ATOM   1734  CZ3 TRP A 110      55.903  47.206  29.240  1.00  0.00           C0.      0
ATOM   1735  HZ3 TRP A 110      56.909  46.816  29.293  1.00  0.00           H0.      0
ATOM   1736  CE3 TRP A 110      55.354  47.429  27.970  1.00  0.00           C0.      0
ATOM   1737  HE3 TRP A 110      55.878  47.199  27.054  1.00  0.00           H0.      0
ATOM   1738  CD2 TRP A 110      54.144  48.095  27.892  1.00  0.00           C0.      0
ATOM   1739  C   TRP A 110      53.493  51.194  24.870  1.00  0.00           C0.      0
ATOM   1740  O   TRP A 110      54.607  51.654  25.170  1.00  0.00           O0.      0
ATOM   1741  N   VAL A 111      52.475  52.017  24.852  1.00  0.00           N0.      0
ATOM   1742  H   VAL A 111      51.606  51.701  24.447  1.00  0.00           H0.      0
ATOM   1743  CA  VAL A 111      52.543  53.446  25.433  1.00  0.00           C0.      0
ATOM   1744  HA  VAL A 111      53.506  53.926  25.261  1.00  0.00           H0.      0
ATOM   1745  CB  VAL A 111      51.556  54.280  24.671  1.00  0.00           C0.      0
ATOM   1746  HB  VAL A 111      50.555  53.954  24.955  1.00  0.00           H0.      0
ATOM   1747  CG1 VAL A 111      51.557  55.760  24.999  1.00  0.00           C0.      0
ATOM   1748 HG11 VAL A 111      50.783  56.315  24.469  1.00  0.00           H0.      0
ATOM   1749 HG12 VAL A 111      51.474  55.943  26.071  1.00  0.00           H0.      0
ATOM   1750 HG13 VAL A 111      52.513  56.158  24.657  1.00  0.00           H0.      0
ATOM   1751  CG2 VAL A 111      51.853  54.205  23.147  1.00  0.00           C0.      0
ATOM   1752 HG21 VAL A 111      51.209  54.985  22.742  1.00  0.00           H0.      0
ATOM   1753 HG22 VAL A 111      52.897  54.443  22.942  1.00  0.00           H0.      0
ATOM   1754 HG23 VAL A 111      51.550  53.231  22.762  1.00  0.00           H0.      0
ATOM   1755  C   VAL A 111      52.217  53.539  26.897  1.00  0.00           C0.      0
ATOM   1756  O   VAL A 111      51.301  52.934  27.433  1.00  0.00           O0.      0
ATOM   1757  N   ILE A 112      53.101  54.347  27.589  1.00  0.00           N0.      0
ATOM   1758  H   ILE A 112      53.670  54.882  26.948  1.00  0.00           H0.      0
ATOM   1759  CA  ILE A 112      53.138  54.473  29.083  1.00  0.00           C0.      0
ATOM   1760  HA  ILE A 112      52.258  53.947  29.454  1.00  0.00           H0.      0
ATOM   1761  CB  ILE A 112      54.420  53.736  29.626  1.00  0.00           C0.      0
ATOM   1762  HB  ILE A 112      55.335  54.230  29.300  1.00  0.00           H0.      0
ATOM   1763  CG2 ILE A 112      54.459  53.787  31.154  1.00  0.00           C0.      0
ATOM   1764 HG21 ILE A 112      53.444  53.652  31.529  1.00  0.00           H0.      0
ATOM   1765 HG22 ILE A 112      55.095  53.003  31.566  1.00  0.00           H0.      0
ATOM   1766 HG23 ILE A 112      54.840  54.761  31.461  1.00  0.00           H0.      0
ATOM   1767  CG1 ILE A 112      54.417  52.178  29.216  1.00  0.00           C0.      0
ATOM   1768 HG12 ILE A 112      53.722  51.628  29.850  1.00  0.00           H0.      0
ATOM   1769 HG13 ILE A 112      54.169  52.257  28.157  1.00  0.00           H0.      0
ATOM   1770  CD1 ILE A 112      55.801  51.443  29.431  1.00  0.00           C0.      0
ATOM   1771 HD11 ILE A 112      55.760  50.531  28.834  1.00  0.00           H0.      0
ATOM   1772 HD12 ILE A 112      56.592  52.127  29.124  1.00  0.00           H0.      0
ATOM   1773 HD13 ILE A 112      55.949  51.134  30.465  1.00  0.00           H0.      0
ATOM   1774  C   ILE A 112      53.123  55.930  29.500  1.00  0.00           C0.      0
ATOM   1775  O   ILE A 112      53.998  56.663  28.919  1.00  0.00           O0.      0
ATOM   1776  N   GLU A 113      52.295  56.412  30.442  1.00  0.00           N0.      0
ATOM   1777  H   GLU A 113      51.640  55.830  30.946  1.00  0.00           H0.      0
ATOM   1778  CA  GLU A 113      52.158  57.834  30.777  1.00  0.00           C0.      0
ATOM   1779  HA  GLU A 113      53.181  58.193  30.667  1.00  0.00           H0.      0
ATOM   1780  CB  GLU A 113      51.157  58.678  29.823  1.00  0.00           C0.      0
ATOM   1781  HB2 GLU A 113      50.146  58.274  29.770  1.00  0.00           H0.      0
ATOM   1782  HB3 GLU A 113      50.906  59.688  30.149  1.00  0.00           H0.      0
ATOM   1783  CG  GLU A 113      51.763  58.757  28.387  1.00  0.00           C0.      0
ATOM   1784  HG2 GLU A 113      51.764  57.764  27.937  1.00  0.00           H0.      0
ATOM   1785  HG3 GLU A 113      51.103  59.338  27.743  1.00  0.00           H0.      0
ATOM   1786  CD  GLU A 113      53.195  59.332  28.167  1.00  0.00           C0.      0
ATOM   1787  OE1 GLU A 113      53.756  60.028  29.049  1.00  0.00           O0.      0
ATOM   1788  OE2 GLU A 113      53.822  58.875  27.139  1.00  0.00           O0.      0
ATOM   1789  C   GLU A 113      51.883  58.074  32.289  1.00  0.00           C0.      0
ATOM   1790  O   GLU A 113      51.211  57.276  32.964  1.00  0.00           O0.      0
ATOM   1791  N   GLU A 114      52.212  59.265  32.750  1.00  0.00           N0.      0
ATOM   1792  H   GLU A 114      52.711  59.899  32.142  1.00  0.00           H0.      0
ATOM   1793  CA  GLU A 114      51.656  59.885  34.003  1.00  0.00           C0.      0
ATOM   1794  HA  GLU A 114      51.608  59.117  34.775  1.00  0.00           H0.      0
ATOM   1795  CB  GLU A 114      52.567  61.023  34.413  1.00  0.00           C0.      0
ATOM   1796  HB2 GLU A 114      52.678  61.641  33.522  1.00  0.00           H0.      0
ATOM   1797  HB3 GLU A 114      52.075  61.762  35.046  1.00  0.00           H0.      0
ATOM   1798  CG  GLU A 114      53.931  60.649  35.025  1.00  0.00           C0.      0
ATOM   1799  HG2 GLU A 114      53.865  60.513  36.105  1.00  0.00           H0.      0
ATOM   1800  HG3 GLU A 114      54.329  59.727  34.603  1.00  0.00           H0.      0
ATOM   1801  CD  GLU A 114      54.866  61.818  34.919  1.00  0.00           C0.      0
ATOM   1802  OE1 GLU A 114      56.007  61.704  34.347  1.00  0.00           O0.      0
ATOM   1803  OE2 GLU A 114      54.494  62.904  35.409  1.00  0.00           O0.      0
ATOM   1804  C   GLU A 114      50.231  60.467  33.846  1.00  0.00           C0.      0
ATOM   1805  O   GLU A 114      50.087  61.301  32.926  1.00  0.00           O0.      0
ATOM   1806  N   ALA A 115      49.299  59.980  34.711  1.00  0.00           N0.      0
ATOM   1807  H   ALA A 115      49.664  59.514  35.529  1.00  0.00           H0.      0
ATOM   1808  CA  ALA A 115      47.876  60.415  34.767  1.00  0.00           C0.      0
ATOM   1809  HA  ALA A 115      47.880  61.491  34.595  1.00  0.00           H0.      0
ATOM   1810  CB  ALA A 115      47.125  59.788  33.549  1.00  0.00           C0.      0
ATOM   1811  HB1 ALA A 115      46.189  60.329  33.406  1.00  0.00           H0.      0
ATOM   1812  HB2 ALA A 115      47.612  59.906  32.581  1.00  0.00           H0.      0
ATOM   1813  HB3 ALA A 115      46.795  58.759  33.691  1.00  0.00           H0.      0
ATOM   1814  C   ALA A 115      47.248  60.036  36.081  1.00  0.00           C0.      0
ATOM   1815  O   ALA A 115      46.830  58.869  36.333  1.00  0.00           O0.      0
ATOM   1816  N   ASN A 116      47.131  60.986  36.997  1.00  0.00           N0.      0
ATOM   1817  H   ASN A 116      47.279  61.943  36.709  1.00  0.00           H0.      0
ATOM   1818  CA  ASN A 116      46.505  60.727  38.279  1.00  0.00           C0.      0
ATOM   1819  HA  ASN A 116      46.711  59.700  38.579  1.00  0.00           H0.      0
ATOM   1820  CB  ASN A 116      46.991  61.686  39.368  1.00  0.00           C0.      0
ATOM   1821  HB2 ASN A 116      48.052  61.459  39.465  1.00  0.00           H0.      0
ATOM   1822  HB3 ASN A 116      46.766  62.726  39.135  1.00  0.00           H0.      0
ATOM   1823  CG  ASN A 116      46.202  61.557  40.618  1.00  0.00           C0.      0
ATOM   1824  OD1 ASN A 116      45.058  61.887  40.594  1.00  0.00           O0.      0
ATOM   1825  ND2 ASN A 116      46.781  61.278  41.769  1.00  0.00           N0.      0
ATOM   1826 HD21 ASN A 116      46.233  61.294  42.616  1.00  0.00           H0.      0
ATOM   1827 HD22 ASN A 116      47.785  61.205  41.849  1.00  0.00           H0.      0
ATOM   1828  C   ASN A 116      44.969  60.680  38.045  1.00  0.00           C0.      0
ATOM   1829  O   ASN A 116      44.430  61.457  37.307  1.00  0.00           O0.      0
ATOM   1830  N   TRP A 117      44.288  59.813  38.726  1.00  0.00           N0.      0
ATOM   1831  H   TRP A 117      44.809  59.096  39.210  1.00  0.00           H0.      0
ATOM   1832  CA  TRP A 117      42.834  59.722  38.583  1.00  0.00           C0.      0
ATOM   1833  HA  TRP A 117      42.623  59.506  37.536  1.00  0.00           H0.      0
ATOM   1834  CB  TRP A 117      42.281  58.636  39.506  1.00  0.00           C0.      0
ATOM   1835  HB2 TRP A 117      42.521  58.894  40.537  1.00  0.00           H0.      0
ATOM   1836  HB3 TRP A 117      41.200  58.514  39.436  1.00  0.00           H0.      0
ATOM   1837  CG  TRP A 117      42.927  57.317  39.478  1.00  0.00           C0.      0
ATOM   1838  CD1 TRP A 117      43.530  56.767  38.386  1.00  0.00           C0.      0
ATOM   1839  HD1 TRP A 117      43.617  57.255  37.427  1.00  0.00           H0.      0
ATOM   1840  NE1 TRP A 117      44.196  55.633  38.777  1.00  0.00           N0.      0
ATOM   1841  HE1 TRP A 117      44.865  55.068  38.274  1.00  0.00           H0.      0
ATOM   1842  CE2 TRP A 117      43.962  55.354  40.099  1.00  0.00           C0.      0
ATOM   1843  CZ2 TRP A 117      44.294  54.260  40.951  1.00  0.00           C0.      0
ATOM   1844  HZ2 TRP A 117      44.950  53.486  40.582  1.00  0.00           H0.      0
ATOM   1845  CH2 TRP A 117      43.818  54.187  42.242  1.00  0.00           C0.      0
ATOM   1846  HH2 TRP A 117      44.062  53.298  42.806  1.00  0.00           H0.      0
ATOM   1847  CZ3 TRP A 117      42.957  55.194  42.674  1.00  0.00           C0.      0
ATOM   1848  HZ3 TRP A 117      42.644  55.087  43.702  1.00  0.00           H0.      0
ATOM   1849  CE3 TRP A 117      42.495  56.252  41.822  1.00  0.00           C0.      0
ATOM   1850  HE3 TRP A 117      41.777  56.958  42.212  1.00  0.00           H0.      0
ATOM   1851  CD2 TRP A 117      43.013  56.316  40.546  1.00  0.00           C0.      0
ATOM   1852  C   TRP A 117      42.102  61.052  38.828  1.00  0.00           C0.      0
ATOM   1853  O   TRP A 117      41.001  61.145  38.260  1.00  0.00           O0.      0
ATOM   1854  N   LEU A 118      42.518  62.001  39.693  1.00  0.00           N0.      0
ATOM   1855  H   LEU A 118      43.442  61.887  40.085  1.00  0.00           H0.      0
ATOM   1856  CA  LEU A 118      41.724  63.152  39.896  1.00  0.00           C0.      0
ATOM   1857  HA  LEU A 118      40.724  62.769  40.099  1.00  0.00           H0.      0
ATOM   1858  CB  LEU A 118      42.172  63.832  41.108  1.00  0.00           C0.      0
ATOM   1859  HB2 LEU A 118      43.168  64.209  40.878  1.00  0.00           H0.      0
ATOM   1860  HB3 LEU A 118      41.488  64.647  41.344  1.00  0.00           H0.      0
ATOM   1861  CG  LEU A 118      42.266  63.006  42.376  1.00  0.00           C0.      0
ATOM   1862  HG  LEU A 118      43.109  62.340  42.191  1.00  0.00           H0.      0
ATOM   1863  CD1 LEU A 118      42.305  63.816  43.704  1.00  0.00           C0.      0
ATOM   1864 HD11 LEU A 118      43.105  64.556  43.674  1.00  0.00           H0.      0
ATOM   1865 HD12 LEU A 118      41.339  64.150  44.081  1.00  0.00           H0.      0
ATOM   1866 HD13 LEU A 118      42.641  63.209  44.544  1.00  0.00           H0.      0
ATOM   1867  CD2 LEU A 118      41.042  62.154  42.637  1.00  0.00           C0.      0
ATOM   1868 HD21 LEU A 118      40.104  62.701  42.543  1.00  0.00           H0.      0
ATOM   1869 HD22 LEU A 118      41.006  61.428  41.825  1.00  0.00           H0.      0
ATOM   1870 HD23 LEU A 118      41.067  61.652  43.605  1.00  0.00           H0.      0
ATOM   1871  C   LEU A 118      41.587  64.072  38.640  1.00  0.00           C0.      0
ATOM   1872  O   LEU A 118      40.614  64.834  38.501  1.00  0.00           O0.      0
ATOM   1873  N   THR A 119      42.513  64.024  37.721  1.00  0.00           N0.      0
ATOM   1874  H   THR A 119      43.260  63.381  37.941  1.00  0.00           H0.      0
ATOM   1875  CA  THR A 119      42.585  64.852  36.446  1.00  0.00           C0.      0
ATOM   1876  HA  THR A 119      41.733  65.515  36.301  1.00  0.00           H0.      0
ATOM   1877  CB  THR A 119      43.845  65.733  36.494  1.00  0.00           C0.      0
ATOM   1878  HB  THR A 119      44.060  66.164  35.516  1.00  0.00           H0.      0
ATOM   1879  CG2 THR A 119      43.821  66.904  37.449  1.00  0.00           C0.      0
ATOM   1880 HG21 THR A 119      43.396  66.546  38.387  1.00  0.00           H0.      0
ATOM   1881 HG22 THR A 119      44.794  67.330  37.691  1.00  0.00           H0.      0
ATOM   1882 HG23 THR A 119      43.241  67.759  37.102  1.00  0.00           H0.      0
ATOM   1883  OG1 THR A 119      45.021  65.055  36.811  1.00  0.00           O0.      0
ATOM   1884  HG1 THR A 119      45.538  64.922  36.013  1.00  0.00           H0.      0
ATOM   1885  C   THR A 119      42.735  64.063  35.143  1.00  0.00           C0.      0
ATOM   1886  O   THR A 119      42.728  64.644  34.027  1.00  0.00           O0.      0
ATOM   1887  N   LEU A 120      42.760  62.747  35.301  1.00  0.00           N0.      0
ATOM   1888  H   LEU A 120      43.062  62.494  36.232  1.00  0.00           H0.      0
ATOM   1889  CA  LEU A 120      42.833  61.728  34.212  1.00  0.00           C0.      0
ATOM   1890  HA  LEU A 120      43.774  61.743  33.662  1.00  0.00           H0.      0
ATOM   1891  CB  LEU A 120      42.636  60.380  34.912  1.00  0.00           C0.      0
ATOM   1892  HB2 LEU A 120      43.544  60.123  35.457  1.00  0.00           H0.      0
ATOM   1893  HB3 LEU A 120      41.919  60.455  35.730  1.00  0.00           H0.      0
ATOM   1894  CG  LEU A 120      42.198  59.179  34.119  1.00  0.00           C0.      0
ATOM   1895  HG  LEU A 120      41.368  59.393  33.446  1.00  0.00           H0.      0
ATOM   1896  CD1 LEU A 120      43.325  58.605  33.330  1.00  0.00           C0.      0
ATOM   1897 HD11 LEU A 120      42.852  57.737  32.869  1.00  0.00           H0.      0
ATOM   1898 HD12 LEU A 120      43.697  59.289  32.567  1.00  0.00           H0.      0
ATOM   1899 HD13 LEU A 120      44.176  58.263  33.918  1.00  0.00           H0.      0
ATOM   1900  CD2 LEU A 120      41.731  58.050  34.979  1.00  0.00           C0.      0
ATOM   1901 HD21 LEU A 120      41.186  58.447  35.835  1.00  0.00           H0.      0
ATOM   1902 HD22 LEU A 120      41.164  57.314  34.409  1.00  0.00           H0.      0
ATOM   1903 HD23 LEU A 120      42.609  57.596  35.440  1.00  0.00           H0.      0
ATOM   1904  C   LEU A 120      41.844  61.903  33.029  1.00  0.00           C0.      0
ATOM   1905  O   LEU A 120      42.154  61.564  31.887  1.00  0.00           O0.      0
ATOM   1906  N   ASP A 121      40.668  62.445  33.223  1.00  0.00           N0.      0
ATOM   1907  H   ASP A 121      40.488  62.925  34.093  1.00  0.00           H0.      0
ATOM   1908  CA  ASP A 121      39.640  62.561  32.221  1.00  0.00           C0.      0
ATOM   1909  HA  ASP A 121      39.445  61.565  31.823  1.00  0.00           H0.      0
ATOM   1910  CB  ASP A 121      38.291  62.988  32.856  1.00  0.00           C0.      0
ATOM   1911  HB2 ASP A 121      37.469  62.918  32.143  1.00  0.00           H0.      0
ATOM   1912  HB3 ASP A 121      38.091  62.330  33.702  1.00  0.00           H0.      0
ATOM   1913  CG  ASP A 121      38.298  64.339  33.481  1.00  0.00           C0.      0
ATOM   1914  OD1 ASP A 121      39.323  64.851  33.931  1.00  0.00           O0.      0
ATOM   1915  OD2 ASP A 121      37.192  64.935  33.583  1.00  0.00           O0.      0
ATOM   1916  C   ASP A 121      40.053  63.598  31.100  1.00  0.00           C0.      0
ATOM   1917  O   ASP A 121      39.600  63.547  29.963  1.00  0.00           O0.      0
ATOM   1918  N   LYS A 122      41.134  64.412  31.365  1.00  0.00           N0.      0
ATOM   1919  H   LYS A 122      41.535  64.318  32.287  1.00  0.00           H0.      0
ATOM   1920  CA  LYS A 122      41.838  65.277  30.423  1.00  0.00           C0.      0
ATOM   1921  HA  LYS A 122      41.366  65.170  29.446  1.00  0.00           H0.      0
ATOM   1922  CB  LYS A 122      41.739  66.773  30.901  1.00  0.00           C0.      0
ATOM   1923  HB2 LYS A 122      41.856  66.871  31.980  1.00  0.00           H0.      0
ATOM   1924  HB3 LYS A 122      42.662  67.306  30.673  1.00  0.00           H0.      0
ATOM   1925  CG  LYS A 122      40.501  67.602  30.438  1.00  0.00           C0.      0
ATOM   1926  HG2 LYS A 122      40.917  68.601  30.568  1.00  0.00           H0.      0
ATOM   1927  HG3 LYS A 122      40.309  67.376  29.389  1.00  0.00           H0.      0
ATOM   1928  CD  LYS A 122      39.351  67.279  31.372  1.00  0.00           C0.      0
ATOM   1929  HD2 LYS A 122      38.465  67.710  30.905  1.00  0.00           H0.      0
ATOM   1930  HD3 LYS A 122      39.253  66.205  31.528  1.00  0.00           H0.      0
ATOM   1931  CE  LYS A 122      39.463  67.929  32.827  1.00  0.00           C0.      0
ATOM   1932  HE2 LYS A 122      40.392  67.649  33.323  1.00  0.00           H0.      0
ATOM   1933  HE3 LYS A 122      39.340  68.998  32.655  1.00  0.00           H0.      0
ATOM   1934  NZ  LYS A 122      38.310  67.489  33.700  1.00  0.00           N0.      0
ATOM   1935  HZ1 LYS A 122      38.278  66.497  33.885  1.00  0.00           H0.      0
ATOM   1936  HZ2 LYS A 122      38.339  67.998  34.572  1.00  0.00           H0.      0
ATOM   1937  HZ3 LYS A 122      37.486  67.828  33.226  1.00  0.00           H0.      0
ATOM   1938  C   LYS A 122      43.341  64.883  30.265  1.00  0.00           C0.      0
ATOM   1939  O   LYS A 122      43.936  65.131  29.231  1.00  0.00           O0.      0
ATOM   1940  N   ASP A 123      43.984  64.264  31.316  1.00  0.00           N0.      0
ATOM   1941  H   ASP A 123      43.373  63.893  32.030  1.00  0.00           H0.      0
ATOM   1942  CA  ASP A 123      45.375  63.831  31.166  1.00  0.00           C0.      0
ATOM   1943  HA  ASP A 123      45.908  64.709  30.801  1.00  0.00           H0.      0
ATOM   1944  CB  ASP A 123      46.005  63.482  32.508  1.00  0.00           C0.      0
ATOM   1945  HB2 ASP A 123      45.243  62.943  33.072  1.00  0.00           H0.      0
ATOM   1946  HB3 ASP A 123      46.907  62.884  32.382  1.00  0.00           H0.      0
ATOM   1947  CG  ASP A 123      46.316  64.695  33.356  1.00  0.00           C0.      0
ATOM   1948  OD1 ASP A 123      46.491  65.817  32.856  1.00  0.00           O0.      0
ATOM   1949  OD2 ASP A 123      46.359  64.637  34.644  1.00  0.00           O0.      0
ATOM   1950  C   ASP A 123      45.572  62.667  30.126  1.00  0.00           C0.      0
ATOM   1951  O   ASP A 123      46.690  62.554  29.569  1.00  0.00           O0.      0
ATOM   1952  N   VAL A 124      44.489  61.907  29.773  1.00  0.00           N0.      0
ATOM   1953  H   VAL A 124      43.703  61.935  30.407  1.00  0.00           H0.      0
ATOM   1954  CA  VAL A 124      44.561  60.884  28.762  1.00  0.00           C0.      0
ATOM   1955  HA  VAL A 124      45.526  60.908  28.257  1.00  0.00           H0.      0
ATOM   1956  CB  VAL A 124      44.193  59.467  29.268  1.00  0.00           C0.      0
ATOM   1957  HB  VAL A 124      43.239  59.360  29.784  1.00  0.00           H0.      0
ATOM   1958  CG1 VAL A 124      44.235  58.419  28.177  1.00  0.00           C0.      0
ATOM   1959 HG11 VAL A 124      44.327  57.546  28.823  1.00  0.00           H0.      0
ATOM   1960 HG12 VAL A 124      43.301  58.430  27.615  1.00  0.00           H0.      0
ATOM   1961 HG13 VAL A 124      45.098  58.584  27.533  1.00  0.00           H0.      0
ATOM   1962  CG2 VAL A 124      45.283  59.169  30.308  1.00  0.00           C0.      0
ATOM   1963 HG21 VAL A 124      46.185  58.789  29.828  1.00  0.00           H0.      0
ATOM   1964 HG22 VAL A 124      45.487  60.007  30.974  1.00  0.00           H0.      0
ATOM   1965 HG23 VAL A 124      44.962  58.360  30.964  1.00  0.00           H0.      0
ATOM   1966  C   VAL A 124      43.501  61.183  27.723  1.00  0.00           C0.      0
ATOM   1967  O   VAL A 124      42.317  61.148  28.122  1.00  0.00           O0.      0
ATOM   1968  N   PRO A 125      43.745  61.418  26.440  1.00  0.00           N0.      0
ATOM   1969  CD  PRO A 125      45.085  61.471  25.792  1.00  0.00           C0.      0
ATOM   1970  HD2 PRO A 125      45.498  60.509  26.096  1.00  0.00           H0.      0
ATOM   1971  HD3 PRO A 125      45.823  62.222  26.075  1.00  0.00           H0.      0
ATOM   1972  CG  PRO A 125      44.813  61.547  24.272  1.00  0.00           C0.      0
ATOM   1973  HG2 PRO A 125      44.692  60.494  24.016  1.00  0.00           H0.      0
ATOM   1974  HG3 PRO A 125      45.455  62.200  23.682  1.00  0.00           H0.      0
ATOM   1975  CB  PRO A 125      43.357  62.008  24.149  1.00  0.00           C0.      0
ATOM   1976  HB2 PRO A 125      42.918  61.649  23.218  1.00  0.00           H0.      0
ATOM   1977  HB3 PRO A 125      43.433  63.095  24.189  1.00  0.00           H0.      0
ATOM   1978  CA  PRO A 125      42.670  61.578  25.444  1.00  0.00           C0.      0
ATOM   1979  HA  PRO A 125      41.951  62.310  25.812  1.00  0.00           H0.      0
ATOM   1980  C   PRO A 125      42.005  60.191  25.251  1.00  0.00           C0.      0
ATOM   1981  O   PRO A 125      42.478  59.409  24.418  1.00  0.00           O0.      0
ATOM   1982  N   ALA A 126      40.905  59.881  25.910  1.00  0.00           N0.      0
ATOM   1983  H   ALA A 126      40.706  60.493  26.688  1.00  0.00           H0.      0
ATOM   1984  CA  ALA A 126      40.314  58.490  25.948  1.00  0.00           C0.      0
ATOM   1985  HA  ALA A 126      40.969  57.760  26.424  1.00  0.00           H0.      0
ATOM   1986  CB  ALA A 126      39.037  58.394  26.786  1.00  0.00           C0.      0
ATOM   1987  HB1 ALA A 126      38.600  57.397  26.833  1.00  0.00           H0.      0
ATOM   1988  HB2 ALA A 126      39.246  58.723  27.804  1.00  0.00           H0.      0
ATOM   1989  HB3 ALA A 126      38.267  59.022  26.339  1.00  0.00           H0.      0
ATOM   1990  C   ALA A 126      39.900  57.954  24.490  1.00  0.00           C0.      0
ATOM   1991  O   ALA A 126      39.990  56.746  24.179  1.00  0.00           O0.      0
ATOM   1992  N   GLY A 127      39.322  58.913  23.771  1.00  0.00           N0.      0
ATOM   1993  H   GLY A 127      39.144  59.801  24.218  1.00  0.00           H0.      0
ATOM   1994  CA  GLY A 127      38.894  58.788  22.359  1.00  0.00           C0.      0
ATOM   1995  HA2 GLY A 127      38.658  59.800  22.030  1.00  0.00           H0.      0
ATOM   1996  HA3 GLY A 127      39.663  58.366  21.712  1.00  0.00           H0.      0
ATOM   1997  C   GLY A 127      37.665  57.878  22.151  1.00  0.00           C0.      0
ATOM   1998  O   GLY A 127      36.655  58.057  22.884  1.00  0.00           O0.      0
ATOM   1999  N   ASP A 128      37.803  56.908  21.251  1.00  0.00           N0.      0
ATOM   2000  H   ASP A 128      38.727  56.801  20.857  1.00  0.00           H0.      0
ATOM   2001  CA  ASP A 128      36.784  55.860  20.973  1.00  0.00           C0.      0
ATOM   2002  HA  ASP A 128      35.777  56.275  20.964  1.00  0.00           H0.      0
ATOM   2003  CB  ASP A 128      36.914  55.156  19.599  1.00  0.00           C0.      0
ATOM   2004  HB2 ASP A 128      36.181  54.358  19.482  1.00  0.00           H0.      0
ATOM   2005  HB3 ASP A 128      36.805  55.964  18.875  1.00  0.00           H0.      0
ATOM   2006  CG  ASP A 128      38.278  54.511  19.398  1.00  0.00           C0.      0
ATOM   2007  OD1 ASP A 128      39.339  54.948  19.928  1.00  0.00           O0.      0
ATOM   2008  OD2 ASP A 128      38.372  53.515  18.642  1.00  0.00           O0.      0
ATOM   2009  C   ASP A 128      36.645  54.777  22.123  1.00  0.00           C0.      0
ATOM   2010  O   ASP A 128      35.633  54.129  22.217  1.00  0.00           O0.      0
ATOM   2011  N   GLY A 129      37.650  54.745  23.021  1.00  0.00           N0.      0
ATOM   2012  H   GLY A 129      38.522  55.222  22.841  1.00  0.00           H0.      0
ATOM   2013  CA  GLY A 129      37.536  54.053  24.317  1.00  0.00           C0.      0
ATOM   2014  HA2 GLY A 129      38.118  54.579  25.073  1.00  0.00           H0.      0
ATOM   2015  HA3 GLY A 129      36.493  54.052  24.636  1.00  0.00           H0.      0
ATOM   2016  C   GLY A 129      38.004  52.599  24.329  1.00  0.00           C0.      0
ATOM   2017  O   GLY A 129      38.211  51.950  23.314  1.00  0.00           O0.      0
ATOM   2018  N   PHE A 130      38.087  52.083  25.555  1.00  0.00           N0.      0
ATOM   2019  H   PHE A 130      37.842  52.695  26.320  1.00  0.00           H0.      0
ATOM   2020  CA  PHE A 130      38.836  50.796  25.821  1.00  0.00           C0.      0
ATOM   2021  HA  PHE A 130      39.445  50.527  24.958  1.00  0.00           H0.      0
ATOM   2022  CB  PHE A 130      39.849  51.051  26.933  1.00  0.00           C0.      0
ATOM   2023  HB2 PHE A 130      39.297  51.585  27.707  1.00  0.00           H0.      0
ATOM   2024  HB3 PHE A 130      40.002  50.052  27.340  1.00  0.00           H0.      0
ATOM   2025  CG  PHE A 130      41.196  51.699  26.682  1.00  0.00           C0.      0
ATOM   2026  CD1 PHE A 130      41.360  53.019  27.017  1.00  0.00           C0.      0
ATOM   2027  HD1 PHE A 130      40.574  53.566  27.518  1.00  0.00           H0.      0
ATOM   2028  CE1 PHE A 130      42.469  53.730  26.628  1.00  0.00           C0.      0
ATOM   2029  HE1 PHE A 130      42.579  54.766  26.913  1.00  0.00           H0.      0
ATOM   2030  CZ  PHE A 130      43.518  53.167  25.928  1.00  0.00           C0.      0
ATOM   2031  HZ  PHE A 130      44.374  53.754  25.630  1.00  0.00           H0.      0
ATOM   2032  CE2 PHE A 130      43.344  51.806  25.571  1.00  0.00           C0.      0
ATOM   2033  HE2 PHE A 130      44.191  51.332  25.098  1.00  0.00           H0.      0
ATOM   2034  CD2 PHE A 130      42.215  51.088  25.908  1.00  0.00           C0.      0
ATOM   2035  HD2 PHE A 130      41.971  50.116  25.505  1.00  0.00           H0.      0
ATOM   2036  C   PHE A 130      37.866  49.682  26.142  1.00  0.00           C0.      0
ATOM   2037  O   PHE A 130      36.775  49.872  26.712  1.00  0.00           O0.      0
ATOM   2038  N   ASP A 131      38.401  48.493  25.891  1.00  0.00           N0.      0
ATOM   2039  H   ASP A 131      39.283  48.509  25.399  1.00  0.00           H0.      0
ATOM   2040  CA  ASP A 131      37.696  47.186  25.999  1.00  0.00           C0.      0
ATOM   2041  HA  ASP A 131      36.641  47.436  25.888  1.00  0.00           H0.      0
ATOM   2042  CB  ASP A 131      38.293  46.150  25.036  1.00  0.00           C0.      0
ATOM   2043  HB2 ASP A 131      39.248  45.729  25.349  1.00  0.00           H0.      0
ATOM   2044  HB3 ASP A 131      37.648  45.281  25.166  1.00  0.00           H0.      0
ATOM   2045  CG  ASP A 131      38.406  46.578  23.522  1.00  0.00           C0.      0
ATOM   2046  OD1 ASP A 131      38.832  45.743  22.659  1.00  0.00           O0.      0
ATOM   2047  OD2 ASP A 131      37.875  47.660  23.208  1.00  0.00           O0.      0
ATOM   2048  C   ASP A 131      37.703  46.654  27.479  1.00  0.00           C0.      0
ATOM   2049  O   ASP A 131      36.719  45.992  27.923  1.00  0.00           O0.      0
ATOM   2050  N   ALA A 132      38.779  46.895  28.190  1.00  0.00           N0.      0
ATOM   2051  H   ALA A 132      39.653  47.173  27.768  1.00  0.00           H0.      0
ATOM   2052  CA  ALA A 132      38.777  46.729  29.635  1.00  0.00           C0.      0
ATOM   2053  HA  ALA A 132      37.776  46.921  30.022  1.00  0.00           H0.      0
ATOM   2054  CB  ALA A 132      39.306  45.337  29.962  1.00  0.00           C0.      0
ATOM   2055  HB1 ALA A 132      38.522  44.594  29.815  1.00  0.00           H0.      0
ATOM   2056  HB2 ALA A 132      40.203  45.100  29.389  1.00  0.00           H0.      0
ATOM   2057  HB3 ALA A 132      39.519  45.336  31.031  1.00  0.00           H0.      0
ATOM   2058  C   ALA A 132      39.692  47.851  30.250  1.00  0.00           C0.      0
ATOM   2059  O   ALA A 132      40.720  48.109  29.624  1.00  0.00           O0.      0
ATOM   2060  N   VAL A 133      39.472  48.237  31.475  1.00  0.00           N0.      0
ATOM   2061  H   VAL A 133      38.702  47.768  31.930  1.00  0.00           H0.      0
ATOM   2062  CA  VAL A 133      40.295  49.120  32.344  1.00  0.00           C0.      0
ATOM   2063  HA  VAL A 133      41.181  49.304  31.736  1.00  0.00           H0.      0
ATOM   2064  CB  VAL A 133      39.614  50.405  32.666  1.00  0.00           C0.      0
ATOM   2065  HB  VAL A 133      38.626  50.315  33.117  1.00  0.00           H0.      0
ATOM   2066  CG1 VAL A 133      40.430  51.237  33.638  1.00  0.00           C0.      0
ATOM   2067 HG11 VAL A 133      41.454  51.355  33.283  1.00  0.00           H0.      0
ATOM   2068 HG12 VAL A 133      39.859  52.164  33.691  1.00  0.00           H0.      0
ATOM   2069 HG13 VAL A 133      40.434  50.703  34.588  1.00  0.00           H0.      0
ATOM   2070  CG2 VAL A 133      39.363  51.237  31.391  1.00  0.00           C0.      0
ATOM   2071 HG21 VAL A 133      38.818  50.639  30.661  1.00  0.00           H0.      0
ATOM   2072 HG22 VAL A 133      38.774  52.135  31.580  1.00  0.00           H0.      0
ATOM   2073 HG23 VAL A 133      40.287  51.635  30.971  1.00  0.00           H0.      0
ATOM   2074  C   VAL A 133      40.601  48.343  33.588  1.00  0.00           C0.      0
ATOM   2075  O   VAL A 133      39.715  47.876  34.280  1.00  0.00           O0.      0
ATOM   2076  N   ILE A 134      41.922  48.248  33.848  1.00  0.00           N0.      0
ATOM   2077  H   ILE A 134      42.589  48.828  33.362  1.00  0.00           H0.      0
ATOM   2078  CA  ILE A 134      42.301  47.397  34.910  1.00  0.00           C0.      0
ATOM   2079  HA  ILE A 134      41.437  46.990  35.436  1.00  0.00           H0.      0
ATOM   2080  CB  ILE A 134      43.042  46.130  34.415  1.00  0.00           C0.      0
ATOM   2081  HB  ILE A 134      43.299  45.547  35.300  1.00  0.00           H0.      0
ATOM   2082  CG2 ILE A 134      42.261  45.311  33.350  1.00  0.00           C0.      0
ATOM   2083 HG21 ILE A 134      42.754  44.448  32.904  1.00  0.00           H0.      0
ATOM   2084 HG22 ILE A 134      41.266  45.062  33.719  1.00  0.00           H0.      0
ATOM   2085 HG23 ILE A 134      42.075  45.954  32.490  1.00  0.00           H0.      0
ATOM   2086  CG1 ILE A 134      44.402  46.304  33.748  1.00  0.00           C0.      0
ATOM   2087 HG12 ILE A 134      44.257  46.754  32.766  1.00  0.00           H0.      0
ATOM   2088 HG13 ILE A 134      44.952  46.957  34.426  1.00  0.00           H0.      0
ATOM   2089  CD1 ILE A 134      45.273  45.012  33.674  1.00  0.00           C0.      0
ATOM   2090 HD11 ILE A 134      44.811  44.190  33.128  1.00  0.00           H0.      0
ATOM   2091 HD12 ILE A 134      46.230  45.189  33.182  1.00  0.00           H0.      0
ATOM   2092 HD13 ILE A 134      45.699  44.725  34.635  1.00  0.00           H0.      0
ATOM   2093  C   ILE A 134      42.935  48.205  36.023  1.00  0.00           C0.      0
ATOM   2094  O   ILE A 134      43.610  49.177  35.671  1.00  0.00           O0.      0
ATOM   2095  N   CYS A 135      42.928  47.782  37.324  1.00  0.00           N0.      0
ATOM   2096  H   CYS A 135      42.315  47.020  37.576  1.00  0.00           H0.      0
ATOM   2097  CA  CYS A 135      43.400  48.562  38.432  1.00  0.00           C0.      0
ATOM   2098  HA  CYS A 135      44.228  49.144  38.028  1.00  0.00           H0.      0
ATOM   2099  CB  CYS A 135      42.255  49.506  38.884  1.00  0.00           C0.      0
ATOM   2100  HB2 CYS A 135      42.019  50.157  38.042  1.00  0.00           H0.      0
ATOM   2101  HB3 CYS A 135      41.363  49.053  39.317  1.00  0.00           H0.      0
ATOM   2102  SG  CYS A 135      42.741  50.836  40.039  1.00  0.00           S0.      0
ATOM   2103  HG  CYS A 135      42.913  50.144  41.169  1.00  0.00           H0.      0
ATOM   2104  C   CYS A 135      44.088  47.726  39.553  1.00  0.00           C0.      0
ATOM   2105  O   CYS A 135      44.281  48.102  40.672  1.00  0.00           O0.      0
ATOM   2106  N   LEU A 136      44.381  46.499  39.215  1.00  0.00           N0.      0
ATOM   2107  H   LEU A 136      44.158  46.309  38.249  1.00  0.00           H0.      0
ATOM   2108  CA  LEU A 136      45.004  45.429  40.046  1.00  0.00           C0.      0
ATOM   2109  HA  LEU A 136      44.181  45.109  40.685  1.00  0.00           H0.      0
ATOM   2110  CB  LEU A 136      45.401  44.174  39.230  1.00  0.00           C0.      0
ATOM   2111  HB2 LEU A 136      46.264  44.582  38.704  1.00  0.00           H0.      0
ATOM   2112  HB3 LEU A 136      45.594  43.369  39.939  1.00  0.00           H0.      0
ATOM   2113  CG  LEU A 136      44.396  43.694  38.197  1.00  0.00           C0.      0
ATOM   2114  HG  LEU A 136      44.290  44.429  37.399  1.00  0.00           H0.      0
ATOM   2115  CD1 LEU A 136      44.857  42.384  37.525  1.00  0.00           C0.      0
ATOM   2116 HD11 LEU A 136      44.753  41.541  38.208  1.00  0.00           H0.      0
ATOM   2117 HD12 LEU A 136      44.178  42.203  36.692  1.00  0.00           H0.      0
ATOM   2118 HD13 LEU A 136      45.919  42.406  37.283  1.00  0.00           H0.      0
ATOM   2119  CD2 LEU A 136      43.047  43.447  38.741  1.00  0.00           C0.      0
ATOM   2120 HD21 LEU A 136      43.114  43.110  39.775  1.00  0.00           H0.      0
ATOM   2121 HD22 LEU A 136      42.412  44.333  38.745  1.00  0.00           H0.      0
ATOM   2122 HD23 LEU A 136      42.490  42.748  38.116  1.00  0.00           H0.      0
ATOM   2123  C   LEU A 136      46.094  45.874  41.074  1.00  0.00           C0.      0
ATOM   2124  O   LEU A 136      47.155  46.346  40.679  1.00  0.00           O0.      0
ATOM   2125  N   GLY A 137      45.829  45.590  42.370  1.00  0.00           N0.      0
ATOM   2126  H   GLY A 137      44.919  45.161  42.463  1.00  0.00           H0.      0
ATOM   2127  CA  GLY A 137      46.834  45.445  43.443  1.00  0.00           C0.      0
ATOM   2128  HA2 GLY A 137      47.129  44.398  43.514  1.00  0.00           H0.      0
ATOM   2129  HA3 GLY A 137      47.659  46.076  43.111  1.00  0.00           H0.      0
ATOM   2130  C   GLY A 137      46.413  45.848  44.841  1.00  0.00           C0.      0
ATOM   2131  O   GLY A 137      47.371  46.064  45.632  1.00  0.00           O0.      0
ATOM   2132  N   ASN A 138      45.133  45.967  45.240  1.00  0.00           N0.      0
ATOM   2133  H   ASN A 138      44.456  45.711  44.535  1.00  0.00           H0.      0
ATOM   2134  CA  ASN A 138      44.572  46.994  46.214  1.00  0.00           C0.      0
ATOM   2135  HA  ASN A 138      43.483  47.024  46.195  1.00  0.00           H0.      0
ATOM   2136  CB  ASN A 138      45.002  46.480  47.632  1.00  0.00           C0.      0
ATOM   2137  HB2 ASN A 138      44.347  45.619  47.763  1.00  0.00           H0.      0
ATOM   2138  HB3 ASN A 138      46.012  46.072  47.660  1.00  0.00           H0.      0
ATOM   2139  CG  ASN A 138      44.738  47.396  48.854  1.00  0.00           C0.      0
ATOM   2140  OD1 ASN A 138      43.712  48.032  49.066  1.00  0.00           O0.      0
ATOM   2141  ND2 ASN A 138      45.740  47.523  49.689  1.00  0.00           N0.      0
ATOM   2142 HD21 ASN A 138      45.601  48.094  50.511  1.00  0.00           H0.      0
ATOM   2143 HD22 ASN A 138      46.662  47.262  49.370  1.00  0.00           H0.      0
ATOM   2144  C   ASN A 138      44.908  48.495  45.846  1.00  0.00           C0.      0
ATOM   2145  O   ASN A 138      45.042  49.335  46.753  1.00  0.00           O0.      0
ATOM   2146  N   SER A 139      45.046  48.837  44.562  1.00  0.00           N0.      0
ATOM   2147  H   SER A 139      44.752  48.195  43.840  1.00  0.00           H0.      0
ATOM   2148  CA  SER A 139      45.597  50.058  44.118  1.00  0.00           C0.      0
ATOM   2149  HA  SER A 139      46.599  50.144  44.537  1.00  0.00           H0.      0
ATOM   2150  CB  SER A 139      45.689  50.021  42.568  1.00  0.00           C0.      0
ATOM   2151  HB2 SER A 139      44.689  49.790  42.200  1.00  0.00           H0.      0
ATOM   2152  HB3 SER A 139      46.045  50.973  42.175  1.00  0.00           H0.      0
ATOM   2153  OG  SER A 139      46.613  49.061  42.054  1.00  0.00           O0.      0
ATOM   2154  HG  SER A 139      46.098  48.350  41.665  1.00  0.00           H0.      0
ATOM   2155  C   SER A 139      44.728  51.292  44.524  1.00  0.00           C0.      0
ATOM   2156  O   SER A 139      45.326  52.285  44.894  1.00  0.00           O0.      0
ATOM   2157  N   PHE A 140      43.398  51.155  44.528  1.00  0.00           N0.      0
ATOM   2158  H   PHE A 140      42.962  50.294  44.232  1.00  0.00           H0.      0
ATOM   2159  CA  PHE A 140      42.345  52.170  44.900  1.00  0.00           C0.      0
ATOM   2160  HA  PHE A 140      42.480  53.012  44.222  1.00  0.00           H0.      0
ATOM   2161  CB  PHE A 140      41.011  51.716  44.415  1.00  0.00           C0.      0
ATOM   2162  HB2 PHE A 140      41.092  51.160  43.481  1.00  0.00           H0.      0
ATOM   2163  HB3 PHE A 140      40.600  50.982  45.109  1.00  0.00           H0.      0
ATOM   2164  CG  PHE A 140      40.047  52.897  44.296  1.00  0.00           C0.      0
ATOM   2165  CD1 PHE A 140      40.136  53.690  43.141  1.00  0.00           C0.      0
ATOM   2166  HD1 PHE A 140      40.873  53.422  42.400  1.00  0.00           H0.      0
ATOM   2167  CE1 PHE A 140      39.229  54.737  42.996  1.00  0.00           C0.      0
ATOM   2168  HE1 PHE A 140      39.387  55.398  42.157  1.00  0.00           H0.      0
ATOM   2169  CZ  PHE A 140      38.245  54.984  43.887  1.00  0.00           C0.      0
ATOM   2170  HZ  PHE A 140      37.484  55.726  43.690  1.00  0.00           H0.      0
ATOM   2171  CE2 PHE A 140      38.131  54.263  45.075  1.00  0.00           C0.      0
ATOM   2172  HE2 PHE A 140      37.417  54.604  45.809  1.00  0.00           H0.      0
ATOM   2173  CD2 PHE A 140      39.066  53.225  45.265  1.00  0.00           C0.      0
ATOM   2174  HD2 PHE A 140      38.911  52.547  46.091  1.00  0.00           H0.      0
ATOM   2175  C   PHE A 140      42.421  52.696  46.326  1.00  0.00           C0.      0
ATOM   2176  O   PHE A 140      42.099  53.889  46.586  1.00  0.00           O0.      0
ATOM   2177  N   ALA A 141      42.962  51.946  47.235  1.00  0.00           N0.      0
ATOM   2178  H   ALA A 141      43.128  50.974  47.016  1.00  0.00           H0.      0
ATOM   2179  CA  ALA A 141      43.012  52.348  48.630  1.00  0.00           C0.      0
ATOM   2180  HA  ALA A 141      42.115  52.862  48.975  1.00  0.00           H0.      0
ATOM   2181  CB  ALA A 141      43.166  51.083  49.502  1.00  0.00           C0.      0
ATOM   2182  HB1 ALA A 141      43.101  51.429  50.533  1.00  0.00           H0.      0
ATOM   2183  HB2 ALA A 141      42.288  50.461  49.328  1.00  0.00           H0.      0
ATOM   2184  HB3 ALA A 141      44.123  50.640  49.226  1.00  0.00           H0.      0
ATOM   2185  C   ALA A 141      44.028  53.488  48.999  1.00  0.00           C0.      0
ATOM   2186  O   ALA A 141      43.971  54.007  50.114  1.00  0.00           O0.      0
ATOM   2187  N   HID A 142      44.988  53.793  48.166  1.00  0.00           N0.      0
ATOM   2188  H   HID A 142      44.970  53.336  47.265  1.00  0.00           H0.      0
ATOM   2189  CA  HID A 142      45.961  54.938  48.477  1.00  0.00           C0.      0
ATOM   2190  HA  HID A 142      46.525  54.796  49.399  1.00  0.00           H0.      0
ATOM   2191  CB  HID A 142      46.956  55.147  47.239  1.00  0.00           C0.      0
ATOM   2192  HB2 HID A 142      46.335  55.092  46.344  1.00  0.00           H0.      0
ATOM   2193  HB3 HID A 142      47.558  56.049  47.347  1.00  0.00           H0.      0
ATOM   2194  CG  HID A 142      48.032  54.049  47.059  1.00  0.00           C0.      0
ATOM   2195  ND1 HID A 142      49.380  54.397  47.011  1.00  0.00           N0.      0
ATOM   2196  HD1 HID A 142      49.756  55.315  46.820  1.00  0.00           H0.      0
ATOM   2197  CE1 HID A 142      50.034  53.235  47.130  1.00  0.00           C0.      0
ATOM   2198  HE1 HID A 142      51.094  53.176  47.327  1.00  0.00           H0.      0
ATOM   2199  NE2 HID A 142      49.250  52.134  47.216  1.00  0.00           N0.      0
ATOM   2200  CD2 HID A 142      47.957  52.699  47.083  1.00  0.00           C0.      0
ATOM   2201  HD2 HID A 142      47.075  52.079  47.020  1.00  0.00           H0.      0
ATOM   2202  C   HID A 142      45.354  56.311  48.756  1.00  0.00           C0.      0
ATOM   2203  O   HID A 142      46.079  57.174  49.307  1.00  0.00           O0.      0
ATOM   2204  N   LEU A 143      44.086  56.592  48.375  1.00  0.00           N0.      0
ATOM   2205  H   LEU A 143      43.494  55.872  47.984  1.00  0.00           H0.      0
ATOM   2206  CA  LEU A 143      43.447  57.910  48.545  1.00  0.00           C0.      0
ATOM   2207  HA  LEU A 143      44.195  58.700  48.478  1.00  0.00           H0.      0
ATOM   2208  CB  LEU A 143      42.420  58.185  47.368  1.00  0.00           C0.      0
ATOM   2209  HB2 LEU A 143      41.736  57.337  47.335  1.00  0.00           H0.      0
ATOM   2210  HB3 LEU A 143      41.857  59.102  47.540  1.00  0.00           H0.      0
ATOM   2211  CG  LEU A 143      42.842  58.310  45.971  1.00  0.00           C0.      0
ATOM   2212  HG  LEU A 143      43.552  57.523  45.717  1.00  0.00           H0.      0
ATOM   2213  CD1 LEU A 143      41.628  58.061  44.983  1.00  0.00           C0.      0
ATOM   2214 HD11 LEU A 143      41.324  57.014  44.985  1.00  0.00           H0.      0
ATOM   2215 HD12 LEU A 143      40.845  58.768  45.257  1.00  0.00           H0.      0
ATOM   2216 HD13 LEU A 143      41.924  58.113  43.935  1.00  0.00           H0.      0
ATOM   2217  CD2 LEU A 143      43.448  59.750  45.592  1.00  0.00           C0.      0
ATOM   2218 HD21 LEU A 143      42.652  60.475  45.425  1.00  0.00           H0.      0
ATOM   2219 HD22 LEU A 143      44.201  60.079  46.308  1.00  0.00           H0.      0
ATOM   2220 HD23 LEU A 143      43.982  59.619  44.650  1.00  0.00           H0.      0
ATOM   2221  C   LEU A 143      42.711  58.098  49.857  1.00  0.00           C0.      0
ATOM   2222  O   LEU A 143      41.732  57.375  50.110  1.00  0.00           O0.      0
ATOM   2223  N   PRO A 144      43.177  58.967  50.740  1.00  0.00           N0.      0
ATOM   2224  CD  PRO A 144      44.356  59.828  50.747  1.00  0.00           C0.      0
ATOM   2225  HD2 PRO A 144      44.642  60.217  49.770  1.00  0.00           H0.      0
ATOM   2226  HD3 PRO A 144      45.255  59.327  51.107  1.00  0.00           H0.      0
ATOM   2227  CG  PRO A 144      44.016  61.024  51.688  1.00  0.00           C0.      0
ATOM   2228  HG2 PRO A 144      43.539  61.834  51.135  1.00  0.00           H0.      0
ATOM   2229  HG3 PRO A 144      44.934  61.320  52.194  1.00  0.00           H0.      0
ATOM   2230  CB  PRO A 144      42.971  60.352  52.601  1.00  0.00           C0.      0
ATOM   2231  HB2 PRO A 144      42.395  61.124  53.111  1.00  0.00           H0.      0
ATOM   2232  HB3 PRO A 144      43.551  59.642  53.191  1.00  0.00           H0.      0
ATOM   2233  CA  PRO A 144      42.117  59.578  51.640  1.00  0.00           C0.      0
ATOM   2234  HA  PRO A 144      41.587  58.809  52.201  1.00  0.00           H0.      0
ATOM   2235  C   PRO A 144      41.075  60.474  50.985  1.00  0.00           C0.      0
ATOM   2236  O   PRO A 144      41.146  60.644  49.760  1.00  0.00           O0.      0
ATOM   2237  N   ASP A 145      40.158  60.974  51.807  1.00  0.00           N0.      0
ATOM   2238  H   ASP A 145      40.189  60.800  52.802  1.00  0.00           H0.      0
ATOM   2239  CA  ASP A 145      39.176  62.037  51.464  1.00  0.00           C0.      0
ATOM   2240  HA  ASP A 145      39.023  61.965  50.388  1.00  0.00           H0.      0
ATOM   2241  CB  ASP A 145      37.895  61.911  52.184  1.00  0.00           C0.      0
ATOM   2242  HB2 ASP A 145      37.187  62.467  51.570  1.00  0.00           H0.      0
ATOM   2243  HB3 ASP A 145      37.600  60.865  52.098  1.00  0.00           H0.      0
ATOM   2244  CG  ASP A 145      37.879  62.256  53.685  1.00  0.00           C0.      0
ATOM   2245  OD1 ASP A 145      37.701  61.321  54.517  1.00  0.00           O0.      0
ATOM   2246  OD2 ASP A 145      38.001  63.466  53.997  1.00  0.00           O0.      0
ATOM   2247  C   ASP A 145      39.749  63.402  51.703  1.00  0.00           C0.      0
ATOM   2248  O   ASP A 145      40.890  63.566  52.096  1.00  0.00           O0.      0
ATOM   2249  N   SER A 146      38.966  64.441  51.460  1.00  0.00           N0.      0
ATOM   2250  H   SER A 146      38.088  64.398  50.963  1.00  0.00           H0.      0
ATOM   2251  CA  SER A 146      39.426  65.835  52.020  1.00  0.00           C0.      0
ATOM   2252  HA  SER A 146      40.170  65.639  52.792  1.00  0.00           H0.      0
ATOM   2253  CB  SER A 146      40.011  66.686  50.945  1.00  0.00           C0.      0
ATOM   2254  HB2 SER A 146      40.604  67.532  51.293  1.00  0.00           H0.      0
ATOM   2255  HB3 SER A 146      40.630  65.987  50.382  1.00  0.00           H0.      0
ATOM   2256  OG  SER A 146      39.064  67.185  50.010  1.00  0.00           O0.      0
ATOM   2257  HG  SER A 146      38.702  66.486  49.461  1.00  0.00           H0.      0
ATOM   2258  C   SER A 146      38.285  66.476  52.802  1.00  0.00           C0.      0
ATOM   2259  O   SER A 146      38.394  67.493  53.474  1.00  0.00           O0.      0
ATOM   2260  N   LYS A 147      37.037  65.889  52.637  1.00  0.00           N0.      0
ATOM   2261  H   LYS A 147      37.060  64.920  52.352  1.00  0.00           H0.      0
ATOM   2262  CA  LYS A 147      35.787  66.536  53.105  1.00  0.00           C0.      0
ATOM   2263  HA  LYS A 147      36.069  67.586  53.182  1.00  0.00           H0.      0
ATOM   2264  CB  LYS A 147      34.662  66.478  52.012  1.00  0.00           C0.      0
ATOM   2265  HB2 LYS A 147      35.102  66.926  51.120  1.00  0.00           H0.      0
ATOM   2266  HB3 LYS A 147      34.505  65.432  51.750  1.00  0.00           H0.      0
ATOM   2267  CG  LYS A 147      33.378  67.285  52.390  1.00  0.00           C0.      0
ATOM   2268  HG2 LYS A 147      32.736  66.610  52.956  1.00  0.00           H0.      0
ATOM   2269  HG3 LYS A 147      33.495  68.211  52.952  1.00  0.00           H0.      0
ATOM   2270  CD  LYS A 147      32.646  67.856  51.163  1.00  0.00           C0.      0
ATOM   2271  HD2 LYS A 147      33.265  68.583  50.638  1.00  0.00           H0.      0
ATOM   2272  HD3 LYS A 147      32.494  66.978  50.535  1.00  0.00           H0.      0
ATOM   2273  CE  LYS A 147      31.273  68.356  51.511  1.00  0.00           C0.      0
ATOM   2274  HE2 LYS A 147      31.447  69.003  52.371  1.00  0.00           H0.      0
ATOM   2275  HE3 LYS A 147      30.886  68.835  50.612  1.00  0.00           H0.      0
ATOM   2276  NZ  LYS A 147      30.391  67.284  51.999  1.00  0.00           N0.      0
ATOM   2277  HZ1 LYS A 147      30.045  66.695  51.255  1.00  0.00           H0.      0
ATOM   2278  HZ2 LYS A 147      30.784  66.775  52.777  1.00  0.00           H0.      0
ATOM   2279  HZ3 LYS A 147      29.548  67.752  52.299  1.00  0.00           H0.      0
ATOM   2280  C   LYS A 147      35.291  65.876  54.379  1.00  0.00           C0.      0
ATOM   2281  O   LYS A 147      34.294  66.384  54.968  1.00  0.00           O0.      0
ATOM   2282  N   GLY A 148      35.752  64.666  54.732  1.00  0.00           N0.      0
ATOM   2283  H   GLY A 148      36.645  64.457  54.309  1.00  0.00           H0.      0
ATOM   2284  CA  GLY A 148      35.246  63.742  55.716  1.00  0.00           C0.      0
ATOM   2285  HA2 GLY A 148      36.037  63.072  56.053  1.00  0.00           H0.      0
ATOM   2286  HA3 GLY A 148      34.810  64.272  56.563  1.00  0.00           H0.      0
ATOM   2287  C   GLY A 148      34.163  62.895  55.050  1.00  0.00           C0.      0
ATOM   2288  O   GLY A 148      34.009  61.725  55.408  1.00  0.00           O0.      0
ATOM   2289  N   ASP A 149      33.569  63.385  54.011  1.00  0.00           N0.      0
ATOM   2290  H   ASP A 149      33.604  64.369  53.788  1.00  0.00           H0.      0
ATOM   2291  CA  ASP A 149      32.910  62.558  52.987  1.00  0.00           C0.      0
ATOM   2292  HA  ASP A 149      32.444  61.658  53.387  1.00  0.00           H0.      0
ATOM   2293  CB  ASP A 149      31.816  63.296  52.151  1.00  0.00           C0.      0
ATOM   2294  HB2 ASP A 149      32.353  64.051  51.577  1.00  0.00           H0.      0
ATOM   2295  HB3 ASP A 149      31.205  62.664  51.506  1.00  0.00           H0.      0
ATOM   2296  CG  ASP A 149      30.890  64.013  53.182  1.00  0.00           C0.      0
ATOM   2297  OD1 ASP A 149      31.079  65.165  53.595  1.00  0.00           O0.      0
ATOM   2298  OD2 ASP A 149      30.123  63.316  53.918  1.00  0.00           O0.      0
ATOM   2299  C   ASP A 149      33.880  61.980  51.942  1.00  0.00           C0.      0
ATOM   2300  O   ASP A 149      34.894  62.636  51.601  1.00  0.00           O0.      0
ATOM   2301  N   GLN A 150      33.596  60.804  51.328  1.00  0.00           N0.      0
ATOM   2302  H   GLN A 150      32.934  60.128  51.682  1.00  0.00           H0.      0
ATOM   2303  CA  GLN A 150      34.494  60.232  50.286  1.00  0.00           C0.      0
ATOM   2304  HA  GLN A 150      35.544  60.228  50.581  1.00  0.00           H0.      0
ATOM   2305  CB  GLN A 150      34.218  58.687  50.238  1.00  0.00           C0.      0
ATOM   2306  HB2 GLN A 150      33.173  58.376  50.222  1.00  0.00           H0.      0
ATOM   2307  HB3 GLN A 150      34.577  58.270  49.298  1.00  0.00           H0.      0
ATOM   2308  CG  GLN A 150      34.811  57.953  51.524  1.00  0.00           C0.      0
ATOM   2309  HG2 GLN A 150      35.893  58.078  51.497  1.00  0.00           H0.      0
ATOM   2310  HG3 GLN A 150      34.342  58.463  52.366  1.00  0.00           H0.      0
ATOM   2311  CD  GLN A 150      34.420  56.485  51.505  1.00  0.00           C0.      0
ATOM   2312  OE1 GLN A 150      33.320  56.187  51.935  1.00  0.00           O0.      0
ATOM   2313  NE2 GLN A 150      35.126  55.575  50.866  1.00  0.00           N0.      0
ATOM   2314 HE21 GLN A 150      34.765  54.632  50.901  1.00  0.00           H0.      0
ATOM   2315 HE22 GLN A 150      35.955  55.696  50.303  1.00  0.00           H0.      0
ATOM   2316  C   GLN A 150      34.420  60.845  48.848  1.00  0.00           C0.      0
ATOM   2317  O   GLN A 150      34.373  60.188  47.828  1.00  0.00           O0.      0
ATOM   2318  N   SER A 151      34.483  62.171  48.778  1.00  0.00           N0.      0
ATOM   2319  H   SER A 151      34.550  62.670  49.654  1.00  0.00           H0.      0
ATOM   2320  CA  SER A 151      34.408  63.018  47.547  1.00  0.00           C0.      0
ATOM   2321  HA  SER A 151      33.441  62.756  47.116  1.00  0.00           H0.      0
ATOM   2322  CB  SER A 151      34.346  64.453  48.004  1.00  0.00           C0.      0
ATOM   2323  HB2 SER A 151      34.193  65.068  47.118  1.00  0.00           H0.      0
ATOM   2324  HB3 SER A 151      33.458  64.456  48.636  1.00  0.00           H0.      0
ATOM   2325  OG  SER A 151      35.389  64.991  48.776  1.00  0.00           O0.      0
ATOM   2326  HG  SER A 151      36.283  64.794  48.486  1.00  0.00           H0.      0
ATOM   2327  C   SER A 151      35.525  62.763  46.539  1.00  0.00           C0.      0
ATOM   2328  O   SER A 151      35.358  62.771  45.320  1.00  0.00           O0.      0
ATOM   2329  N   GLU A 152      36.692  62.492  47.050  1.00  0.00           N0.      0
ATOM   2330  H   GLU A 152      36.874  62.844  47.979  1.00  0.00           H0.      0
ATOM   2331  CA  GLU A 152      37.832  62.204  46.122  1.00  0.00           C0.      0
ATOM   2332  HA  GLU A 152      37.800  62.983  45.361  1.00  0.00           H0.      0
ATOM   2333  CB  GLU A 152      39.243  62.394  46.720  1.00  0.00           C0.      0
ATOM   2334  HB2 GLU A 152      39.214  61.919  47.700  1.00  0.00           H0.      0
ATOM   2335  HB3 GLU A 152      39.965  61.940  46.040  1.00  0.00           H0.      0
ATOM   2336  CG  GLU A 152      39.630  63.850  47.042  1.00  0.00           C0.      0
ATOM   2337  HG2 GLU A 152      40.482  63.822  47.721  1.00  0.00           H0.      0
ATOM   2338  HG3 GLU A 152      40.054  64.289  46.139  1.00  0.00           H0.      0
ATOM   2339  CD  GLU A 152      38.578  64.834  47.664  1.00  0.00           C0.      0
ATOM   2340  OE1 GLU A 152      37.986  64.319  48.654  1.00  0.00           O0.      0
ATOM   2341  OE2 GLU A 152      38.375  65.990  47.165  1.00  0.00           O0.      0
ATOM   2342  C   GLU A 152      37.770  60.877  45.529  1.00  0.00           C0.      0
ATOM   2343  O   GLU A 152      38.263  60.569  44.458  1.00  0.00           O0.      0
ATOM   2344  N   HIE A 153      36.995  59.943  46.158  1.00  0.00           N0.      0
ATOM   2345  H   HIE A 153      36.508  60.245  46.990  1.00  0.00           H0.      0
ATOM   2346  CA  HIE A 153      36.744  58.576  45.647  1.00  0.00           C0.      0
ATOM   2347  HA  HIE A 153      37.636  58.168  45.172  1.00  0.00           H0.      0
ATOM   2348  CB  HIE A 153      36.362  57.619  46.776  1.00  0.00           C0.      0
ATOM   2349  HB2 HIE A 153      35.530  58.064  47.320  1.00  0.00           H0.      0
ATOM   2350  HB3 HIE A 153      35.933  56.717  46.337  1.00  0.00           H0.      0
ATOM   2351  CG  HIE A 153      37.425  57.307  47.842  1.00  0.00           C0.      0
ATOM   2352  ND1 HIE A 153      37.200  56.575  48.947  1.00  0.00           N0.      0
ATOM   2353  CE1 HIE A 153      38.248  56.695  49.732  1.00  0.00           C0.      0
ATOM   2354  HE1 HIE A 153      38.335  56.336  50.746  1.00  0.00           H0.      0
ATOM   2355  NE2 HIE A 153      39.188  57.494  49.137  1.00  0.00           N0.      0
ATOM   2356  HE2 HIE A 153      40.094  57.786  49.476  1.00  0.00           H0.      0
ATOM   2357  CD2 HIE A 153      38.675  57.908  47.906  1.00  0.00           C0.      0
ATOM   2358  HD2 HIE A 153      39.086  58.642  47.230  1.00  0.00           H0.      0
ATOM   2359  C   HIE A 153      35.651  58.478  44.578  1.00  0.00           C0.      0
ATOM   2360  O   HIE A 153      35.882  57.943  43.547  1.00  0.00           O0.      0
ATOM   2361  N   ARG A 154      34.500  59.146  44.779  1.00  0.00           N0.      0
ATOM   2362  H   ARG A 154      34.328  59.525  45.699  1.00  0.00           H0.      0
ATOM   2363  CA  ARG A 154      33.512  59.441  43.648  1.00  0.00           C0.      0
ATOM   2364  HA  ARG A 154      33.020  58.550  43.259  1.00  0.00           H0.      0
ATOM   2365  CB  ARG A 154      32.443  60.345  44.266  1.00  0.00           C0.      0
ATOM   2366  HB2 ARG A 154      32.898  61.207  44.754  1.00  0.00           H0.      0
ATOM   2367  HB3 ARG A 154      31.852  60.691  43.418  1.00  0.00           H0.      0
ATOM   2368  CG  ARG A 154      31.589  59.615  45.311  1.00  0.00           C0.      0
ATOM   2369  HG2 ARG A 154      31.490  58.543  45.141  1.00  0.00           H0.      0
ATOM   2370  HG3 ARG A 154      32.038  59.743  46.296  1.00  0.00           H0.      0
ATOM   2371  CD  ARG A 154      30.106  60.113  45.467  1.00  0.00           C0.      0
ATOM   2372  HD2 ARG A 154      30.252  61.172  45.682  1.00  0.00           H0.      0
ATOM   2373  HD3 ARG A 154      29.754  60.017  44.440  1.00  0.00           H0.      0
ATOM   2374  NE  ARG A 154      29.420  59.482  46.578  1.00  0.00           N0.      0
ATOM   2375  HE  ARG A 154      29.494  59.959  47.465  1.00  0.00           H0.      0
ATOM   2376  CZ  ARG A 154      28.806  58.306  46.636  1.00  0.00           C0.      0
ATOM   2377  NH1 ARG A 154      28.280  57.862  47.761  1.00  0.00           N0.      0
ATOM   2378 HH11 ARG A 154      28.367  58.384  48.622  1.00  0.00           H0.      0
ATOM   2379 HH12 ARG A 154      27.876  56.936  47.751  1.00  0.00           H0.      0
ATOM   2380  NH2 ARG A 154      28.617  57.538  45.622  1.00  0.00           N0.      0
ATOM   2381 HH21 ARG A 154      28.807  57.867  44.686  1.00  0.00           H0.      0
ATOM   2382 HH22 ARG A 154      28.151  56.654  45.770  1.00  0.00           H0.      0
ATOM   2383  C   ARG A 154      34.096  60.240  42.502  1.00  0.00           C0.      0
ATOM   2384  O   ARG A 154      33.694  59.935  41.389  1.00  0.00           O0.      0
ATOM   2385  N   LEU A 155      35.030  61.200  42.714  1.00  0.00           N0.      0
ATOM   2386  H   LEU A 155      35.337  61.414  43.652  1.00  0.00           H0.      0
ATOM   2387  CA  LEU A 155      35.661  61.883  41.525  1.00  0.00           C0.      0
ATOM   2388  HA  LEU A 155      34.985  62.128  40.706  1.00  0.00           H0.      0
ATOM   2389  CB  LEU A 155      36.290  63.219  41.980  1.00  0.00           C0.      0
ATOM   2390  HB2 LEU A 155      35.482  63.921  42.186  1.00  0.00           H0.      0
ATOM   2391  HB3 LEU A 155      36.794  63.015  42.925  1.00  0.00           H0.      0
ATOM   2392  CG  LEU A 155      37.302  63.917  41.006  1.00  0.00           C0.      0
ATOM   2393  HG  LEU A 155      38.141  63.299  40.688  1.00  0.00           H0.      0
ATOM   2394  CD1 LEU A 155      36.520  64.327  39.707  1.00  0.00           C0.      0
ATOM   2395 HD11 LEU A 155      36.269  63.411  39.172  1.00  0.00           H0.      0
ATOM   2396 HD12 LEU A 155      35.686  64.980  39.966  1.00  0.00           H0.      0
ATOM   2397 HD13 LEU A 155      37.323  64.717  39.083  1.00  0.00           H0.      0
ATOM   2398  CD2 LEU A 155      37.835  65.196  41.567  1.00  0.00           C0.      0
ATOM   2399 HD21 LEU A 155      37.027  65.836  41.923  1.00  0.00           H0.      0
ATOM   2400 HD22 LEU A 155      38.441  64.975  42.447  1.00  0.00           H0.      0
ATOM   2401 HD23 LEU A 155      38.362  65.717  40.768  1.00  0.00           H0.      0
ATOM   2402  C   LEU A 155      36.662  60.990  40.779  1.00  0.00           C0.      0
ATOM   2403  O   LEU A 155      36.584  60.930  39.545  1.00  0.00           O0.      0
ATOM   2404  N   ALA A 156      37.621  60.309  41.505  1.00  0.00           N0.      0
ATOM   2405  H   ALA A 156      37.743  60.441  42.499  1.00  0.00           H0.      0
ATOM   2406  CA  ALA A 156      38.511  59.366  40.906  1.00  0.00           C0.      0
ATOM   2407  HA  ALA A 156      39.172  59.902  40.225  1.00  0.00           H0.      0
ATOM   2408  CB  ALA A 156      39.457  58.599  41.813  1.00  0.00           C0.      0
ATOM   2409  HB1 ALA A 156      38.897  58.248  42.679  1.00  0.00           H0.      0
ATOM   2410  HB2 ALA A 156      39.773  57.695  41.292  1.00  0.00           H0.      0
ATOM   2411  HB3 ALA A 156      40.307  59.276  41.904  1.00  0.00           H0.      0
ATOM   2412  C   ALA A 156      37.664  58.336  40.053  1.00  0.00           C0.      0
ATOM   2413  O   ALA A 156      37.914  58.179  38.851  1.00  0.00           O0.      0
ATOM   2414  N   LEU A 157      36.582  57.686  40.508  1.00  0.00           N0.      0
ATOM   2415  H   LEU A 157      36.408  57.704  41.503  1.00  0.00           H0.      0
ATOM   2416  CA  LEU A 157      35.879  56.564  39.820  1.00  0.00           C0.      0
ATOM   2417  HA  LEU A 157      36.603  55.917  39.325  1.00  0.00           H0.      0
ATOM   2418  CB  LEU A 157      34.957  55.841  40.858  1.00  0.00           C0.      0
ATOM   2419  HB2 LEU A 157      35.082  56.153  41.895  1.00  0.00           H0.      0
ATOM   2420  HB3 LEU A 157      33.986  56.309  40.696  1.00  0.00           H0.      0
ATOM   2421  CG  LEU A 157      34.887  54.339  40.685  1.00  0.00           C0.      0
ATOM   2422  HG  LEU A 157      34.015  54.026  41.261  1.00  0.00           H0.      0
ATOM   2423  CD1 LEU A 157      34.843  53.797  39.306  1.00  0.00           C0.      0
ATOM   2424 HD11 LEU A 157      35.817  53.937  38.838  1.00  0.00           H0.      0
ATOM   2425 HD12 LEU A 157      34.630  52.734  39.421  1.00  0.00           H0.      0
ATOM   2426 HD13 LEU A 157      34.022  54.316  38.811  1.00  0.00           H0.      0
ATOM   2427  CD2 LEU A 157      35.978  53.681  41.559  1.00  0.00           C0.      0
ATOM   2428 HD21 LEU A 157      35.914  54.016  42.594  1.00  0.00           H0.      0
ATOM   2429 HD22 LEU A 157      35.889  52.595  41.528  1.00  0.00           H0.      0
ATOM   2430 HD23 LEU A 157      36.975  54.002  41.257  1.00  0.00           H0.      0
ATOM   2431  C   LEU A 157      35.163  57.096  38.603  1.00  0.00           C0.      0
ATOM   2432  O   LEU A 157      34.971  56.316  37.616  1.00  0.00           O0.      0
ATOM   2433  N   LYS A 158      34.676  58.320  38.629  1.00  0.00           N0.      0
ATOM   2434  H   LYS A 158      34.833  58.779  39.515  1.00  0.00           H0.      0
ATOM   2435  CA  LYS A 158      34.046  59.092  37.533  1.00  0.00           C0.      0
ATOM   2436  HA  LYS A 158      33.277  58.442  37.114  1.00  0.00           H0.      0
ATOM   2437  CB  LYS A 158      33.565  60.437  38.075  1.00  0.00           C0.      0
ATOM   2438  HB2 LYS A 158      32.700  60.150  38.673  1.00  0.00           H0.      0
ATOM   2439  HB3 LYS A 158      34.248  60.954  38.749  1.00  0.00           H0.      0
ATOM   2440  CG  LYS A 158      33.179  61.435  36.951  1.00  0.00           C0.      0
ATOM   2441  HG2 LYS A 158      34.027  61.611  36.289  1.00  0.00           H0.      0
ATOM   2442  HG3 LYS A 158      32.381  60.961  36.380  1.00  0.00           H0.      0
ATOM   2443  CD  LYS A 158      32.665  62.821  37.328  1.00  0.00           C0.      0
ATOM   2444  HD2 LYS A 158      33.393  63.268  38.005  1.00  0.00           H0.      0
ATOM   2445  HD3 LYS A 158      32.675  63.486  36.464  1.00  0.00           H0.      0
ATOM   2446  CE  LYS A 158      31.287  62.741  38.000  1.00  0.00           C0.      0
ATOM   2447  HE2 LYS A 158      30.602  62.516  37.182  1.00  0.00           H0.      0
ATOM   2448  HE3 LYS A 158      31.324  61.834  38.604  1.00  0.00           H0.      0
ATOM   2449  NZ  LYS A 158      30.982  63.872  38.843  1.00  0.00           N0.      0
ATOM   2450  HZ1 LYS A 158      31.367  64.714  38.441  1.00  0.00           H0.      0
ATOM   2451  HZ2 LYS A 158      29.977  63.961  38.794  1.00  0.00           H0.      0
ATOM   2452  HZ3 LYS A 158      31.401  63.739  39.752  1.00  0.00           H0.      0
ATOM   2453  C   LYS A 158      35.018  59.151  36.406  1.00  0.00           C0.      0
ATOM   2454  O   LYS A 158      34.662  58.768  35.242  1.00  0.00           O0.      0
ATOM   2455  N   ASN A 159      36.245  59.516  36.729  1.00  0.00           N0.      0
ATOM   2456  H   ASN A 159      36.362  59.755  37.704  1.00  0.00           H0.      0
ATOM   2457  CA  ASN A 159      37.375  59.690  35.767  1.00  0.00           C0.      0
ATOM   2458  HA  ASN A 159      36.916  60.279  34.974  1.00  0.00           H0.      0
ATOM   2459  CB  ASN A 159      38.500  60.529  36.306  1.00  0.00           C0.      0
ATOM   2460  HB2 ASN A 159      38.807  60.031  37.226  1.00  0.00           H0.      0
ATOM   2461  HB3 ASN A 159      39.302  60.600  35.572  1.00  0.00           H0.      0
ATOM   2462  CG  ASN A 159      38.038  61.883  36.631  1.00  0.00           C0.      0
ATOM   2463  OD1 ASN A 159      37.044  62.422  36.189  1.00  0.00           O0.      0
ATOM   2464  ND2 ASN A 159      38.944  62.571  37.256  1.00  0.00           N0.      0
ATOM   2465 HD21 ASN A 159      38.706  63.538  37.424  1.00  0.00           H0.      0
ATOM   2466 HD22 ASN A 159      39.839  62.191  37.532  1.00  0.00           H0.      0
ATOM   2467  C   ASN A 159      37.794  58.365  35.208  1.00  0.00           C0.      0
ATOM   2468  O   ASN A 159      38.093  58.243  34.011  1.00  0.00           O0.      0
ATOM   2469  N   ILE A 160      37.841  57.346  36.093  1.00  0.00           N0.      0
ATOM   2470  H   ILE A 160      37.658  57.508  37.072  1.00  0.00           H0.      0
ATOM   2471  CA  ILE A 160      38.202  56.035  35.709  1.00  0.00           C0.      0
ATOM   2472  HA  ILE A 160      39.153  56.185  35.198  1.00  0.00           H0.      0
ATOM   2473  CB  ILE A 160      38.406  55.203  36.974  1.00  0.00           C0.      0
ATOM   2474  HB  ILE A 160      37.553  55.324  37.642  1.00  0.00           H0.      0
ATOM   2475  CG2 ILE A 160      38.355  53.682  36.686  1.00  0.00           C0.      0
ATOM   2476 HG21 ILE A 160      38.636  53.089  37.557  1.00  0.00           H0.      0
ATOM   2477 HG22 ILE A 160      37.356  53.485  36.299  1.00  0.00           H0.      0
ATOM   2478 HG23 ILE A 160      39.157  53.462  35.982  1.00  0.00           H0.      0
ATOM   2479  CG1 ILE A 160      39.760  55.625  37.729  1.00  0.00           C0.      0
ATOM   2480 HG12 ILE A 160      40.634  55.292  37.168  1.00  0.00           H0.      0
ATOM   2481 HG13 ILE A 160      39.654  56.708  37.784  1.00  0.00           H0.      0
ATOM   2482  CD1 ILE A 160      39.964  55.097  39.138  1.00  0.00           C0.      0
ATOM   2483 HD11 ILE A 160      39.398  55.696  39.851  1.00  0.00           H0.      0
ATOM   2484 HD12 ILE A 160      39.702  54.040  39.193  1.00  0.00           H0.      0
ATOM   2485 HD13 ILE A 160      41.017  55.247  39.374  1.00  0.00           H0.      0
ATOM   2486  C   ILE A 160      37.134  55.427  34.709  1.00  0.00           C0.      0
ATOM   2487  O   ILE A 160      37.458  55.047  33.564  1.00  0.00           O0.      0
ATOM   2488  N   ALA A 161      35.803  55.476  35.019  1.00  0.00           N0.      0
ATOM   2489  H   ALA A 161      35.526  55.796  35.936  1.00  0.00           H0.      0
ATOM   2490  CA  ALA A 161      34.769  54.984  34.102  1.00  0.00           C0.      0
ATOM   2491  HA  ALA A 161      34.990  53.929  33.939  1.00  0.00           H0.      0
ATOM   2492  CB  ALA A 161      33.493  55.089  34.954  1.00  0.00           C0.      0
ATOM   2493  HB1 ALA A 161      33.457  54.342  35.746  1.00  0.00           H0.      0
ATOM   2494  HB2 ALA A 161      33.494  56.112  35.332  1.00  0.00           H0.      0
ATOM   2495  HB3 ALA A 161      32.642  54.861  34.313  1.00  0.00           H0.      0
ATOM   2496  C   ALA A 161      34.666  55.688  32.784  1.00  0.00           C0.      0
ATOM   2497  O   ALA A 161      34.312  54.998  31.827  1.00  0.00           O0.      0
ATOM   2498  N   SER A 162      35.112  56.963  32.743  1.00  0.00           N0.      0
ATOM   2499  H   SER A 162      35.245  57.436  33.626  1.00  0.00           H0.      0
ATOM   2500  CA  SER A 162      35.213  57.769  31.515  1.00  0.00           C0.      0
ATOM   2501  HA  SER A 162      34.183  57.713  31.163  1.00  0.00           H0.      0
ATOM   2502  CB  SER A 162      35.450  59.204  31.748  1.00  0.00           C0.      0
ATOM   2503  HB2 SER A 162      35.316  59.732  30.803  1.00  0.00           H0.      0
ATOM   2504  HB3 SER A 162      34.767  59.691  32.444  1.00  0.00           H0.      0
ATOM   2505  OG  SER A 162      36.811  59.487  31.995  1.00  0.00           O0.      0
ATOM   2506  HG  SER A 162      37.058  58.984  32.775  1.00  0.00           H0.      0
ATOM   2507  C   SER A 162      36.179  57.274  30.443  1.00  0.00           C0.      0
ATOM   2508  O   SER A 162      36.150  57.668  29.296  1.00  0.00           O0.      0
ATOM   2509  N   MET A 163      37.075  56.318  30.770  1.00  0.00           N0.      0
ATOM   2510  H   MET A 163      37.160  56.104  31.753  1.00  0.00           H0.      0
ATOM   2511  CA  MET A 163      37.931  55.630  29.776  1.00  0.00           C0.      0
ATOM   2512  HA  MET A 163      38.234  56.315  28.984  1.00  0.00           H0.      0
ATOM   2513  CB  MET A 163      39.181  55.138  30.412  1.00  0.00           C0.      0
ATOM   2514  HB2 MET A 163      39.109  54.347  31.158  1.00  0.00           H0.      0
ATOM   2515  HB3 MET A 163      39.860  54.693  29.684  1.00  0.00           H0.      0
ATOM   2516  CG  MET A 163      40.063  56.134  31.136  1.00  0.00           C0.      0
ATOM   2517  HG2 MET A 163      39.565  56.680  31.938  1.00  0.00           H0.      0
ATOM   2518  HG3 MET A 163      40.837  55.621  31.706  1.00  0.00           H0.      0
ATOM   2519  SD  MET A 163      40.601  57.326  29.879  1.00  0.00           S0.      0
ATOM   2520  CE  MET A 163      40.420  58.939  30.648  1.00  0.00           C0.      0
ATOM   2521  HE1 MET A 163      40.728  59.636  29.869  1.00  0.00           H0.      0
ATOM   2522  HE2 MET A 163      39.422  59.163  31.027  1.00  0.00           H0.      0
ATOM   2523  HE3 MET A 163      41.147  59.042  31.454  1.00  0.00           H0.      0
ATOM   2524  C   MET A 163      37.240  54.336  29.153  1.00  0.00           C0.      0
ATOM   2525  O   MET A 163      37.670  53.852  28.122  1.00  0.00           O0.      0
ATOM   2526  N   VAL A 164      36.269  53.695  29.868  1.00  0.00           N0.      0
ATOM   2527  H   VAL A 164      35.835  54.169  30.647  1.00  0.00           H0.      0
ATOM   2528  CA  VAL A 164      35.613  52.421  29.458  1.00  0.00           C0.      0
ATOM   2529  HA  VAL A 164      36.383  51.712  29.154  1.00  0.00           H0.      0
ATOM   2530  CB  VAL A 164      34.817  51.728  30.698  1.00  0.00           C0.      0
ATOM   2531  HB  VAL A 164      34.044  52.430  31.012  1.00  0.00           H0.      0
ATOM   2532  CG1 VAL A 164      34.133  50.467  30.358  1.00  0.00           C0.      0
ATOM   2533 HG11 VAL A 164      34.888  49.726  30.096  1.00  0.00           H0.      0
ATOM   2534 HG12 VAL A 164      33.468  50.131  31.153  1.00  0.00           H0.      0
ATOM   2535 HG13 VAL A 164      33.638  50.632  29.400  1.00  0.00           H0.      0
ATOM   2536  CG2 VAL A 164      35.574  51.646  32.043  1.00  0.00           C0.      0
ATOM   2537 HG21 VAL A 164      34.862  51.680  32.867  1.00  0.00           H0.      0
ATOM   2538 HG22 VAL A 164      36.067  50.676  31.982  1.00  0.00           H0.      0
ATOM   2539 HG23 VAL A 164      36.268  52.477  32.161  1.00  0.00           H0.      0
ATOM   2540  C   VAL A 164      34.738  52.700  28.268  1.00  0.00           C0.      0
ATOM   2541  O   VAL A 164      33.874  53.518  28.328  1.00  0.00           O0.      0
ATOM   2542  N   ARG A 165      34.811  51.925  27.184  1.00  0.00           N0.      0
ATOM   2543  H   ARG A 165      35.516  51.210  27.077  1.00  0.00           H0.      0
ATOM   2544  CA  ARG A 165      33.888  52.036  25.983  1.00  0.00           C0.      0
ATOM   2545  HA  ARG A 165      33.701  53.105  25.887  1.00  0.00           H0.      0
ATOM   2546  CB  ARG A 165      34.593  51.448  24.662  1.00  0.00           C0.      0
ATOM   2547  HB2 ARG A 165      34.654  52.265  23.943  1.00  0.00           H0.      0
ATOM   2548  HB3 ARG A 165      35.610  51.267  25.008  1.00  0.00           H0.      0
ATOM   2549  CG  ARG A 165      34.117  50.277  23.907  1.00  0.00           C0.      0
ATOM   2550  HG2 ARG A 165      33.076  50.410  23.612  1.00  0.00           H0.      0
ATOM   2551  HG3 ARG A 165      34.653  50.248  22.958  1.00  0.00           H0.      0
ATOM   2552  CD  ARG A 165      34.187  48.910  24.550  1.00  0.00           C0.      0
ATOM   2553  HD2 ARG A 165      35.257  48.746  24.429  1.00  0.00           H0.      0
ATOM   2554  HD3 ARG A 165      34.010  49.039  25.618  1.00  0.00           H0.      0
ATOM   2555  NE  ARG A 165      33.460  47.871  23.900  1.00  0.00           N0.      0
ATOM   2556  HE  ARG A 165      32.534  48.092  23.560  1.00  0.00           H0.      0
ATOM   2557  CZ  ARG A 165      33.931  46.879  23.150  1.00  0.00           C0.      0
ATOM   2558  NH1 ARG A 165      33.208  45.933  22.601  1.00  0.00           N0.      0
ATOM   2559 HH11 ARG A 165      32.244  45.824  22.880  1.00  0.00           H0.      0
ATOM   2560 HH12 ARG A 165      33.630  45.139  22.140  1.00  0.00           H0.      0
ATOM   2561  NH2 ARG A 165      35.159  46.630  22.994  1.00  0.00           N0.      0
ATOM   2562 HH21 ARG A 165      35.838  47.192  23.487  1.00  0.00           H0.      0
ATOM   2563 HH22 ARG A 165      35.430  45.887  22.366  1.00  0.00           H0.      0
ATOM   2564  C   ARG A 165      32.586  51.295  26.263  1.00  0.00           C0.      0
ATOM   2565  O   ARG A 165      32.439  50.395  27.053  1.00  0.00           O0.      0
ATOM   2566  N   PRO A 166      31.472  51.530  25.519  1.00  0.00           N0.      0
ATOM   2567  CD  PRO A 166      31.342  52.556  24.519  1.00  0.00           C0.      0
ATOM   2568  HD2 PRO A 166      32.287  52.526  23.975  1.00  0.00           H0.      0
ATOM   2569  HD3 PRO A 166      31.154  53.514  25.004  1.00  0.00           H0.      0
ATOM   2570  CG  PRO A 166      30.142  52.049  23.697  1.00  0.00           C0.      0
ATOM   2571  HG2 PRO A 166      30.547  51.248  23.080  1.00  0.00           H0.      0
ATOM   2572  HG3 PRO A 166      29.656  52.829  23.112  1.00  0.00           H0.      0
ATOM   2573  CB  PRO A 166      29.205  51.496  24.754  1.00  0.00           C0.      0
ATOM   2574  HB2 PRO A 166      28.455  50.883  24.253  1.00  0.00           H0.      0
ATOM   2575  HB3 PRO A 166      28.742  52.376  25.199  1.00  0.00           H0.      0
ATOM   2576  CA  PRO A 166      30.204  50.771  25.685  1.00  0.00           C0.      0
ATOM   2577  HA  PRO A 166      29.894  50.868  26.725  1.00  0.00           H0.      0
ATOM   2578  C   PRO A 166      30.238  49.225  25.368  1.00  0.00           C0.      0
ATOM   2579  O   PRO A 166      30.599  48.853  24.270  1.00  0.00           O0.      0
ATOM   2580  N   GLY A 167      29.842  48.426  26.393  1.00  0.00           N0.      0
ATOM   2581  H   GLY A 167      29.474  48.794  27.258  1.00  0.00           H0.      0
ATOM   2582  CA  GLY A 167      30.058  46.997  26.532  1.00  0.00           C0.      0
ATOM   2583  HA2 GLY A 167      29.269  46.536  27.126  1.00  0.00           H0.      0
ATOM   2584  HA3 GLY A 167      30.054  46.672  25.491  1.00  0.00           H0.      0
ATOM   2585  C   GLY A 167      31.379  46.579  27.171  1.00  0.00           C0.      0
ATOM   2586  O   GLY A 167      31.420  45.384  27.510  1.00  0.00           O0.      0
ATOM   2587  N   GLY A 168      32.290  47.509  27.479  1.00  0.00           N0.      0
ATOM   2588  H   GLY A 168      31.988  48.471  27.418  1.00  0.00           H0.      0
ATOM   2589  CA  GLY A 168      33.572  47.192  28.107  1.00  0.00           C0.      0
ATOM   2590  HA2 GLY A 168      34.221  46.412  27.710  1.00  0.00           H0.      0
ATOM   2591  HA3 GLY A 168      34.183  48.089  28.005  1.00  0.00           H0.      0
ATOM   2592  C   GLY A 168      33.494  46.982  29.609  1.00  0.00           C0.      0
ATOM   2593  O   GLY A 168      32.407  47.154  30.218  1.00  0.00           O0.      0
ATOM   2594  N   LEU A 169      34.612  46.634  30.259  1.00  0.00           N0.      0
ATOM   2595  H   LEU A 169      35.448  46.699  29.696  1.00  0.00           H0.      0
ATOM   2596  CA  LEU A 169      34.745  46.337  31.688  1.00  0.00           C0.      0
ATOM   2597  HA  LEU A 169      33.729  46.440  32.069  1.00  0.00           H0.      0
ATOM   2598  CB  LEU A 169      35.334  44.990  31.839  1.00  0.00           C0.      0
ATOM   2599  HB2 LEU A 169      36.422  45.056  31.832  1.00  0.00           H0.      0
ATOM   2600  HB3 LEU A 169      35.036  44.620  32.820  1.00  0.00           H0.      0
ATOM   2601  CG  LEU A 169      34.983  43.859  30.812  1.00  0.00           C0.      0
ATOM   2602  HG  LEU A 169      35.081  44.123  29.759  1.00  0.00           H0.      0
ATOM   2603  CD1 LEU A 169      35.928  42.580  30.947  1.00  0.00           C0.      0
ATOM   2604 HD11 LEU A 169      36.976  42.866  30.852  1.00  0.00           H0.      0
ATOM   2605 HD12 LEU A 169      35.732  42.269  31.974  1.00  0.00           H0.      0
ATOM   2606 HD13 LEU A 169      35.699  41.754  30.274  1.00  0.00           H0.      0
ATOM   2607  CD2 LEU A 169      33.490  43.427  30.947  1.00  0.00           C0.      0
ATOM   2608 HD21 LEU A 169      32.856  44.307  30.843  1.00  0.00           H0.      0
ATOM   2609 HD22 LEU A 169      33.174  42.864  30.068  1.00  0.00           H0.      0
ATOM   2610 HD23 LEU A 169      33.213  42.868  31.841  1.00  0.00           H0.      0
ATOM   2611  C   LEU A 169      35.581  47.313  32.508  1.00  0.00           C0.      0
ATOM   2612  O   LEU A 169      36.563  47.879  31.968  1.00  0.00           O0.      0
ATOM   2613  N   LEU A 170      35.263  47.493  33.797  1.00  0.00           N0.      0
ATOM   2614  H   LEU A 170      34.424  47.084  34.185  1.00  0.00           H0.      0
ATOM   2615  CA  LEU A 170      36.149  47.954  34.749  1.00  0.00           C0.      0
ATOM   2616  HA  LEU A 170      37.096  48.169  34.253  1.00  0.00           H0.      0
ATOM   2617  CB  LEU A 170      35.617  49.227  35.371  1.00  0.00           C0.      0
ATOM   2618  HB2 LEU A 170      35.621  49.990  34.592  1.00  0.00           H0.      0
ATOM   2619  HB3 LEU A 170      34.567  49.113  35.638  1.00  0.00           H0.      0
ATOM   2620  CG  LEU A 170      36.407  49.657  36.617  1.00  0.00           C0.      0
ATOM   2621  HG  LEU A 170      36.303  48.845  37.336  1.00  0.00           H0.      0
ATOM   2622  CD1 LEU A 170      37.844  50.138  36.180  1.00  0.00           C0.      0
ATOM   2623 HD11 LEU A 170      37.960  50.537  35.172  1.00  0.00           H0.      0
ATOM   2624 HD12 LEU A 170      38.238  50.743  36.996  1.00  0.00           H0.      0
ATOM   2625 HD13 LEU A 170      38.556  49.313  36.134  1.00  0.00           H0.      0
ATOM   2626  CD2 LEU A 170      35.615  50.936  37.044  1.00  0.00           C0.      0
ATOM   2627 HD21 LEU A 170      35.380  51.631  36.238  1.00  0.00           H0.      0
ATOM   2628 HD22 LEU A 170      34.686  50.590  37.499  1.00  0.00           H0.      0
ATOM   2629 HD23 LEU A 170      36.221  51.355  37.847  1.00  0.00           H0.      0
ATOM   2630  C   LEU A 170      36.523  46.792  35.748  1.00  0.00           C0.      0
ATOM   2631  O   LEU A 170      35.590  46.139  36.242  1.00  0.00           O0.      0
ATOM   2632  N   VAL A 171      37.798  46.548  35.964  1.00  0.00           N0.      0
ATOM   2633  H   VAL A 171      38.356  46.933  35.215  1.00  0.00           H0.      0
ATOM   2634  CA  VAL A 171      38.311  45.606  36.940  1.00  0.00           C0.      0
ATOM   2635  HA  VAL A 171      37.441  45.213  37.466  1.00  0.00           H0.      0
ATOM   2636  CB  VAL A 171      38.974  44.380  36.286  1.00  0.00           C0.      0
ATOM   2637  HB  VAL A 171      40.029  44.620  36.155  1.00  0.00           H0.      0
ATOM   2638  CG1 VAL A 171      38.903  43.146  37.216  1.00  0.00           C0.      0
ATOM   2639 HG11 VAL A 171      39.508  43.355  38.099  1.00  0.00           H0.      0
ATOM   2640 HG12 VAL A 171      37.851  42.914  37.380  1.00  0.00           H0.      0
ATOM   2641 HG13 VAL A 171      39.421  42.313  36.740  1.00  0.00           H0.      0
ATOM   2642  CG2 VAL A 171      38.397  43.951  34.983  1.00  0.00           C0.      0
ATOM   2643 HG21 VAL A 171      38.548  44.695  34.201  1.00  0.00           H0.      0
ATOM   2644 HG22 VAL A 171      38.770  43.046  34.503  1.00  0.00           H0.      0
ATOM   2645 HG23 VAL A 171      37.323  43.805  35.091  1.00  0.00           H0.      0
ATOM   2646  C   VAL A 171      39.179  46.292  38.032  1.00  0.00           C0.      0
ATOM   2647  O   VAL A 171      40.279  46.675  37.783  1.00  0.00           O0.      0
ATOM   2648  N   ILE A 172      38.577  46.364  39.244  1.00  0.00           N0.      0
ATOM   2649  H   ILE A 172      37.715  45.857  39.381  1.00  0.00           H0.      0
ATOM   2650  CA  ILE A 172      38.927  47.302  40.358  1.00  0.00           C0.      0
ATOM   2651  HA  ILE A 172      39.978  47.588  40.316  1.00  0.00           H0.      0
ATOM   2652  CB  ILE A 172      38.224  48.678  40.098  1.00  0.00           C0.      0
ATOM   2653  HB  ILE A 172      38.318  48.839  39.024  1.00  0.00           H0.      0
ATOM   2654  CG2 ILE A 172      36.719  48.602  40.452  1.00  0.00           C0.      0
ATOM   2655 HG21 ILE A 172      36.229  49.565  40.307  1.00  0.00           H0.      0
ATOM   2656 HG22 ILE A 172      36.252  47.893  39.770  1.00  0.00           H0.      0
ATOM   2657 HG23 ILE A 172      36.565  48.362  41.504  1.00  0.00           H0.      0
ATOM   2658  CG1 ILE A 172      38.861  49.773  40.853  1.00  0.00           C0.      0
ATOM   2659 HG12 ILE A 172      38.580  49.761  41.906  1.00  0.00           H0.      0
ATOM   2660 HG13 ILE A 172      39.948  49.694  40.887  1.00  0.00           H0.      0
ATOM   2661  CD1 ILE A 172      38.503  51.146  40.375  1.00  0.00           C0.      0
ATOM   2662 HD11 ILE A 172      38.924  51.354  39.391  1.00  0.00           H0.      0
ATOM   2663 HD12 ILE A 172      37.424  51.280  40.303  1.00  0.00           H0.      0
ATOM   2664 HD13 ILE A 172      38.875  51.930  41.035  1.00  0.00           H0.      0
ATOM   2665  C   ILE A 172      38.775  46.817  41.852  1.00  0.00           C0.      0
ATOM   2666  O   ILE A 172      37.999  45.863  42.080  1.00  0.00           O0.      0
ATOM   2667  N   ASP A 173      39.688  47.233  42.728  1.00  0.00           N0.      0
ATOM   2668  H   ASP A 173      40.373  47.873  42.352  1.00  0.00           H0.      0
ATOM   2669  CA  ASP A 173      39.998  46.524  43.979  1.00  0.00           C0.      0
ATOM   2670  HA  ASP A 173      39.102  45.962  44.242  1.00  0.00           H0.      0
ATOM   2671  CB  ASP A 173      40.995  45.473  43.645  1.00  0.00           C0.      0
ATOM   2672  HB2 ASP A 173      40.961  44.739  44.449  1.00  0.00           H0.      0
ATOM   2673  HB3 ASP A 173      40.544  44.810  42.906  1.00  0.00           H0.      0
ATOM   2674  CG  ASP A 173      42.470  45.770  43.286  1.00  0.00           C0.      0
ATOM   2675  OD1 ASP A 173      43.178  44.863  42.807  1.00  0.00           O0.      0
ATOM   2676  OD2 ASP A 173      42.870  46.908  43.608  1.00  0.00           O0.      0
ATOM   2677  C   ASP A 173      40.408  47.376  45.198  1.00  0.00           C0.      0
ATOM   2678  O   ASP A 173      40.762  48.584  45.126  1.00  0.00           O0.      0
ATOM   2679  N   HIE A 174      40.487  46.655  46.334  1.00  0.00           N0.      0
ATOM   2680  H   HIE A 174      40.274  45.677  46.204  1.00  0.00           H0.      0
ATOM   2681  CA  HIE A 174      40.839  46.989  47.717  1.00  0.00           C0.      0
ATOM   2682  HA  HIE A 174      41.749  47.587  47.771  1.00  0.00           H0.      0
ATOM   2683  CB  HIE A 174      39.667  47.778  48.309  1.00  0.00           C0.      0
ATOM   2684  HB2 HIE A 174      39.863  48.020  49.353  1.00  0.00           H0.      0
ATOM   2685  HB3 HIE A 174      39.593  48.769  47.861  1.00  0.00           H0.      0
ATOM   2686  CG  HIE A 174      38.327  47.127  48.193  1.00  0.00           C0.      0
ATOM   2687  ND1 HIE A 174      37.664  46.755  49.378  1.00  0.00           N0.      0
ATOM   2688  CE1 HIE A 174      36.457  46.317  49.032  1.00  0.00           C0.      0
ATOM   2689  HE1 HIE A 174      35.726  46.013  49.767  1.00  0.00           H0.      0
ATOM   2690  NE2 HIE A 174      36.306  46.459  47.691  1.00  0.00           N0.      0
ATOM   2691  HE2 HIE A 174      35.683  46.007  47.037  1.00  0.00           H0.      0
ATOM   2692  CD2 HIE A 174      37.471  46.983  47.128  1.00  0.00           C0.      0
ATOM   2693  HD2 HIE A 174      37.714  47.248  46.110  1.00  0.00           H0.      0
ATOM   2694  C   HIE A 174      41.161  45.753  48.505  1.00  0.00           C0.      0
ATOM   2695  O   HIE A 174      40.840  44.664  48.019  1.00  0.00           O0.      0
ATOM   2696  N   ARG A 175      41.899  45.789  49.604  1.00  0.00           N0.      0
ATOM   2697  H   ARG A 175      42.282  46.695  49.835  1.00  0.00           H0.      0
ATOM   2698  CA  ARG A 175      42.103  44.662  50.606  1.00  0.00           C0.      0
ATOM   2699  HA  ARG A 175      42.338  43.708  50.134  1.00  0.00           H0.      0
ATOM   2700  CB  ARG A 175      43.320  45.017  51.499  1.00  0.00           C0.      0
ATOM   2701  HB2 ARG A 175      43.403  46.099  51.598  1.00  0.00           H0.      0
ATOM   2702  HB3 ARG A 175      43.151  44.641  52.508  1.00  0.00           H0.      0
ATOM   2703  CG  ARG A 175      44.730  44.614  51.012  1.00  0.00           C0.      0
ATOM   2704  HG2 ARG A 175      44.850  43.577  50.699  1.00  0.00           H0.      0
ATOM   2705  HG3 ARG A 175      44.915  45.195  50.109  1.00  0.00           H0.      0
ATOM   2706  CD  ARG A 175      45.797  45.074  52.057  1.00  0.00           C0.      0
ATOM   2707  HD2 ARG A 175      45.656  46.148  52.181  1.00  0.00           H0.      0
ATOM   2708  HD3 ARG A 175      45.662  44.486  52.965  1.00  0.00           H0.      0
ATOM   2709  NE  ARG A 175      47.190  44.839  51.577  1.00  0.00           N0.      0
ATOM   2710  HE  ARG A 175      47.602  45.469  50.903  1.00  0.00           H0.      0
ATOM   2711  CZ  ARG A 175      48.092  44.006  52.083  1.00  0.00           C0.      0
ATOM   2712  NH1 ARG A 175      47.795  42.907  52.781  1.00  0.00           N0.      0
ATOM   2713 HH11 ARG A 175      46.862  42.523  52.825  1.00  0.00           H0.      0
ATOM   2714 HH12 ARG A 175      48.505  42.513  53.381  1.00  0.00           H0.      0
ATOM   2715  NH2 ARG A 175      49.361  44.088  51.715  1.00  0.00           N0.      0
ATOM   2716 HH21 ARG A 175      49.711  44.890  51.210  1.00  0.00           H0.      0
ATOM   2717 HH22 ARG A 175      49.997  43.349  51.979  1.00  0.00           H0.      0
ATOM   2718  C   ARG A 175      40.835  44.419  51.478  1.00  0.00           C0.      0
ATOM   2719  O   ARG A 175      40.023  45.245  51.590  1.00  0.00           O0.      0
ATOM   2720  N   ASN A 176      40.704  43.231  52.121  1.00  0.00           N0.      0
ATOM   2721  H   ASN A 176      41.469  42.573  52.083  1.00  0.00           H0.      0
ATOM   2722  CA  ASN A 176      39.621  42.922  53.053  1.00  0.00           C0.      0
ATOM   2723  HA  ASN A 176      38.671  43.202  52.598  1.00  0.00           H0.      0
ATOM   2724  CB  ASN A 176      39.455  41.409  53.141  1.00  0.00           C0.      0
ATOM   2725  HB2 ASN A 176      39.177  41.071  52.143  1.00  0.00           H0.      0
ATOM   2726  HB3 ASN A 176      40.409  41.014  53.492  1.00  0.00           H0.      0
ATOM   2727  CG  ASN A 176      38.194  40.986  54.021  1.00  0.00           C0.      0
ATOM   2728  OD1 ASN A 176      37.306  41.691  54.332  1.00  0.00           O0.      0
ATOM   2729  ND2 ASN A 176      38.156  39.756  54.523  1.00  0.00           N0.      0
ATOM   2730 HD21 ASN A 176      37.451  39.551  55.217  1.00  0.00           H0.      0
ATOM   2731 HD22 ASN A 176      38.826  39.078  54.188  1.00  0.00           H0.      0
ATOM   2732  C   ASN A 176      39.829  43.675  54.393  1.00  0.00           C0.      0
ATOM   2733  O   ASN A 176      40.307  43.109  55.341  1.00  0.00           O0.      0
ATOM   2734  N   TYR A 177      39.523  45.013  54.344  1.00  0.00           N0.      0
ATOM   2735  H   TYR A 177      39.002  45.245  53.510  1.00  0.00           H0.      0
ATOM   2736  CA  TYR A 177      39.735  45.884  55.498  1.00  0.00           C0.      0
ATOM   2737  HA  TYR A 177      40.700  45.672  55.958  1.00  0.00           H0.      0
ATOM   2738  CB  TYR A 177      39.782  47.348  55.161  1.00  0.00           C0.      0
ATOM   2739  HB2 TYR A 177      38.826  47.678  54.753  1.00  0.00           H0.      0
ATOM   2740  HB3 TYR A 177      39.901  47.774  56.157  1.00  0.00           H0.      0
ATOM   2741  CG  TYR A 177      40.929  47.818  54.261  1.00  0.00           C0.      0
ATOM   2742  CD1 TYR A 177      42.279  47.735  54.682  1.00  0.00           C0.      0
ATOM   2743  HD1 TYR A 177      42.557  47.173  55.562  1.00  0.00           H0.      0
ATOM   2744  CE1 TYR A 177      43.307  48.126  53.754  1.00  0.00           C0.      0
ATOM   2745  HE1 TYR A 177      44.328  47.808  53.905  1.00  0.00           H0.      0
ATOM   2746  CZ  TYR A 177      42.953  48.652  52.481  1.00  0.00           C0.      0
ATOM   2747  OH  TYR A 177      44.012  48.915  51.591  1.00  0.00           O0.      0
ATOM   2748  HH  TYR A 177      43.584  48.816  50.738  1.00  0.00           H0.      0
ATOM   2749  CE2 TYR A 177      41.631  48.739  52.088  1.00  0.00           C0.      0
ATOM   2750  HE2 TYR A 177      41.434  48.904  51.039  1.00  0.00           H0.      0
ATOM   2751  CD2 TYR A 177      40.645  48.328  52.987  1.00  0.00           C0.      0
ATOM   2752  HD2 TYR A 177      39.616  48.297  52.662  1.00  0.00           H0.      0
ATOM   2753  C   TYR A 177      38.703  45.557  56.645  1.00  0.00           C0.      0
ATOM   2754  O   TYR A 177      39.010  45.901  57.808  1.00  0.00           O0.      0
ATOM   2755  N   ASP A 178      37.563  44.881  56.424  1.00  0.00           N0.      0
ATOM   2756  H   ASP A 178      37.385  44.579  55.476  1.00  0.00           H0.      0
ATOM   2757  CA  ASP A 178      36.790  44.335  57.438  1.00  0.00           C0.      0
ATOM   2758  HA  ASP A 178      36.528  45.146  58.119  1.00  0.00           H0.      0
ATOM   2759  CB  ASP A 178      35.636  43.685  56.808  1.00  0.00           C0.      0
ATOM   2760  HB2 ASP A 178      35.054  44.390  56.215  1.00  0.00           H0.      0
ATOM   2761  HB3 ASP A 178      35.929  42.870  56.145  1.00  0.00           H0.      0
ATOM   2762  CG  ASP A 178      34.619  43.020  57.803  1.00  0.00           C0.      0
ATOM   2763  OD1 ASP A 178      34.089  43.772  58.636  1.00  0.00           O0.      0
ATOM   2764  OD2 ASP A 178      34.386  41.811  57.678  1.00  0.00           O0.      0
ATOM   2765  C   ASP A 178      37.588  43.367  58.353  1.00  0.00           C0.      0
ATOM   2766  O   ASP A 178      37.504  43.440  59.624  1.00  0.00           O0.      0
ATOM   2767  N   TYR A 179      38.355  42.419  57.730  1.00  0.00           N0.      0
ATOM   2768  H   TYR A 179      38.036  42.221  56.792  1.00  0.00           H0.      0
ATOM   2769  CA  TYR A 179      39.055  41.334  58.433  1.00  0.00           C0.      0
ATOM   2770  HA  TYR A 179      38.446  40.830  59.183  1.00  0.00           H0.      0
ATOM   2771  CB  TYR A 179      39.258  40.117  57.488  1.00  0.00           C0.      0
ATOM   2772  HB2 TYR A 179      38.217  40.009  57.184  1.00  0.00           H0.      0
ATOM   2773  HB3 TYR A 179      39.909  40.342  56.643  1.00  0.00           H0.      0
ATOM   2774  CG  TYR A 179      39.740  38.907  58.302  1.00  0.00           C0.      0
ATOM   2775  CD1 TYR A 179      41.101  38.644  58.348  1.00  0.00           C0.      0
ATOM   2776  HD1 TYR A 179      41.774  39.294  57.809  1.00  0.00           H0.      0
ATOM   2777  CE1 TYR A 179      41.643  37.494  58.966  1.00  0.00           C0.      0
ATOM   2778  HE1 TYR A 179      42.696  37.305  58.816  1.00  0.00           H0.      0
ATOM   2779  CZ  TYR A 179      40.746  36.700  59.704  1.00  0.00           C0.      0
ATOM   2780  OH  TYR A 179      41.131  35.490  60.157  1.00  0.00           O0.      0
ATOM   2781  HH  TYR A 179      41.996  35.285  59.793  1.00  0.00           H0.      0
ATOM   2782  CE2 TYR A 179      39.413  37.052  59.864  1.00  0.00           C0.      0
ATOM   2783  HE2 TYR A 179      38.728  36.435  60.428  1.00  0.00           H0.      0
ATOM   2784  CD2 TYR A 179      38.880  38.112  59.074  1.00  0.00           C0.      0
ATOM   2785  HD2 TYR A 179      37.826  38.314  59.196  1.00  0.00           H0.      0
ATOM   2786  C   TYR A 179      40.332  41.941  59.010  1.00  0.00           C0.      0
ATOM   2787  O   TYR A 179      40.593  41.708  60.214  1.00  0.00           O0.      0
ATOM   2788  N   ILE A 180      41.138  42.827  58.342  1.00  0.00           N0.      0
ATOM   2789  H   ILE A 180      40.960  42.872  57.349  1.00  0.00           H0.      0
ATOM   2790  CA  ILE A 180      42.334  43.537  58.932  1.00  0.00           C0.      0
ATOM   2791  HA  ILE A 180      43.021  42.824  59.388  1.00  0.00           H0.      0
ATOM   2792  CB  ILE A 180      42.946  44.502  57.894  1.00  0.00           C0.      0
ATOM   2793  HB  ILE A 180      42.214  45.147  57.409  1.00  0.00           H0.      0
ATOM   2794  CG2 ILE A 180      44.154  45.333  58.490  1.00  0.00           C0.      0
ATOM   2795 HG21 ILE A 180      44.890  44.640  58.897  1.00  0.00           H0.      0
ATOM   2796 HG22 ILE A 180      44.601  45.937  57.699  1.00  0.00           H0.      0
ATOM   2797 HG23 ILE A 180      43.766  45.896  59.338  1.00  0.00           H0.      0
ATOM   2798  CG1 ILE A 180      43.519  43.525  56.817  1.00  0.00           C0.      0
ATOM   2799 HG12 ILE A 180      43.948  42.673  57.344  1.00  0.00           H0.      0
ATOM   2800 HG13 ILE A 180      42.676  43.171  56.224  1.00  0.00           H0.      0
ATOM   2801  CD1 ILE A 180      44.539  44.096  55.856  1.00  0.00           C0.      0
ATOM   2802 HD11 ILE A 180      44.141  44.892  55.227  1.00  0.00           H0.      0
ATOM   2803 HD12 ILE A 180      45.478  44.419  56.306  1.00  0.00           H0.      0
ATOM   2804 HD13 ILE A 180      44.812  43.264  55.208  1.00  0.00           H0.      0
ATOM   2805  C   ILE A 180      41.835  44.396  60.154  1.00  0.00           C0.      0
ATOM   2806  O   ILE A 180      42.511  44.336  61.161  1.00  0.00           O0.      0
ATOM   2807  N   LEU A 181      40.664  45.106  60.128  1.00  0.00           N0.      0
ATOM   2808  H   LEU A 181      40.010  44.982  59.368  1.00  0.00           H0.      0
ATOM   2809  CA  LEU A 181      40.130  45.822  61.217  1.00  0.00           C0.      0
ATOM   2810  HA  LEU A 181      40.865  46.456  61.712  1.00  0.00           H0.      0
ATOM   2811  CB  LEU A 181      39.145  46.780  60.576  1.00  0.00           C0.      0
ATOM   2812  HB2 LEU A 181      39.677  47.315  59.790  1.00  0.00           H0.      0
ATOM   2813  HB3 LEU A 181      38.354  46.175  60.132  1.00  0.00           H0.      0
ATOM   2814  CG  LEU A 181      38.436  47.788  61.486  1.00  0.00           C0.      0
ATOM   2815  HG  LEU A 181      37.846  47.188  62.179  1.00  0.00           H0.      0
ATOM   2816  CD1 LEU A 181      39.336  48.819  62.217  1.00  0.00           C0.      0
ATOM   2817 HD11 LEU A 181      39.907  48.248  62.949  1.00  0.00           H0.      0
ATOM   2818 HD12 LEU A 181      40.097  49.192  61.532  1.00  0.00           H0.      0
ATOM   2819 HD13 LEU A 181      38.761  49.548  62.788  1.00  0.00           H0.      0
ATOM   2820  CD2 LEU A 181      37.453  48.589  60.650  1.00  0.00           C0.      0
ATOM   2821 HD21 LEU A 181      36.841  47.891  60.079  1.00  0.00           H0.      0
ATOM   2822 HD22 LEU A 181      36.819  49.239  61.253  1.00  0.00           H0.      0
ATOM   2823 HD23 LEU A 181      37.996  49.254  59.978  1.00  0.00           H0.      0
ATOM   2824  C   LEU A 181      39.520  45.024  62.385  1.00  0.00           C0.      0
ATOM   2825  O   LEU A 181      39.898  45.282  63.525  1.00  0.00           O0.      0
ATOM   2826  N   SER A 182      38.764  43.975  61.992  1.00  0.00           N0.      0
ATOM   2827  H   SER A 182      38.495  43.970  61.018  1.00  0.00           H0.      0
ATOM   2828  CA  SER A 182      38.275  42.958  62.894  1.00  0.00           C0.      0
ATOM   2829  HA  SER A 182      37.497  43.422  63.500  1.00  0.00           H0.      0
ATOM   2830  CB  SER A 182      37.611  41.780  62.145  1.00  0.00           C0.      0
ATOM   2831  HB2 SER A 182      36.950  41.984  61.302  1.00  0.00           H0.      0
ATOM   2832  HB3 SER A 182      38.403  41.244  61.623  1.00  0.00           H0.      0
ATOM   2833  OG  SER A 182      36.934  41.000  63.105  1.00  0.00           O0.      0
ATOM   2834  HG  SER A 182      36.566  40.236  62.655  1.00  0.00           H0.      0
ATOM   2835  C   SER A 182      39.320  42.397  63.832  1.00  0.00           C0.      0
ATOM   2836  O   SER A 182      39.157  42.404  65.049  1.00  0.00           O0.      0
ATOM   2837  N   THR A 183      40.401  41.904  63.227  1.00  0.00           N0.      0
ATOM   2838  H   THR A 183      40.464  41.933  62.220  1.00  0.00           H0.      0
ATOM   2839  CA  THR A 183      41.590  41.263  63.845  1.00  0.00           C0.      0
ATOM   2840  HA  THR A 183      41.201  40.684  64.683  1.00  0.00           H0.      0
ATOM   2841  CB  THR A 183      42.253  40.203  62.953  1.00  0.00           C0.      0
ATOM   2842  HB  THR A 183      43.027  39.703  63.535  1.00  0.00           H0.      0
ATOM   2843  CG2 THR A 183      41.321  39.130  62.503  1.00  0.00           C0.      0
ATOM   2844 HG21 THR A 183      41.930  38.447  61.911  1.00  0.00           H0.      0
ATOM   2845 HG22 THR A 183      41.049  38.523  63.367  1.00  0.00           H0.      0
ATOM   2846 HG23 THR A 183      40.461  39.555  61.984  1.00  0.00           H0.      0
ATOM   2847  OG1 THR A 183      42.849  40.708  61.762  1.00  0.00           O0.      0
ATOM   2848  HG1 THR A 183      42.099  40.933  61.207  1.00  0.00           H0.      0
ATOM   2849  C   THR A 183      42.727  42.227  64.265  1.00  0.00           C0.      0
ATOM   2850  O   THR A 183      43.543  41.895  65.101  1.00  0.00           O0.      0
ATOM   2851  N   GLY A 184      42.688  43.504  63.807  1.00  0.00           N0.      0
ATOM   2852  H   GLY A 184      41.950  43.687  63.142  1.00  0.00           H0.      0
ATOM   2853  CA  GLY A 184      43.783  44.479  63.969  1.00  0.00           C0.      0
ATOM   2854  HA2 GLY A 184      43.466  45.491  63.716  1.00  0.00           H0.      0
ATOM   2855  HA3 GLY A 184      44.126  44.456  65.003  1.00  0.00           H0.      0
ATOM   2856  C   GLY A 184      45.089  44.190  63.168  1.00  0.00           C0.      0
ATOM   2857  O   GLY A 184      46.025  44.955  63.344  1.00  0.00           O0.      0
ATOM   2858  N   CYS A 185      45.205  43.203  62.216  1.00  0.00           N0.      0
ATOM   2859  H   CYS A 185      44.362  42.778  61.859  1.00  0.00           H0.      0
ATOM   2860  CA  CYS A 185      46.466  42.727  61.670  1.00  0.00           C0.      0
ATOM   2861  HA  CYS A 185      47.172  43.555  61.607  1.00  0.00           H0.      0
ATOM   2862  CB  CYS A 185      46.923  41.571  62.634  1.00  0.00           C0.      0
ATOM   2863  HB2 CYS A 185      47.348  41.980  63.551  1.00  0.00           H0.      0
ATOM   2864  HB3 CYS A 185      46.061  40.972  62.928  1.00  0.00           H0.      0
ATOM   2865  SG  CYS A 185      47.953  40.201  61.908  1.00  0.00           S0.      0
ATOM   2866  HG  CYS A 185      47.019  39.397  61.393  1.00  0.00           H0.      0
ATOM   2867  C   CYS A 185      46.293  42.241  60.254  1.00  0.00           C0.      0
ATOM   2868  O   CYS A 185      45.280  41.668  59.916  1.00  0.00           O0.      0
ATOM   2869  N   ALA A 186      47.223  42.487  59.304  1.00  0.00           N0.      0
ATOM   2870  H   ALA A 186      48.172  42.718  59.563  1.00  0.00           H0.      0
ATOM   2871  CA  ALA A 186      47.177  41.958  57.960  1.00  0.00           C0.      0
ATOM   2872  HA  ALA A 186      46.195  42.201  57.554  1.00  0.00           H0.      0
ATOM   2873  CB  ALA A 186      48.128  42.785  57.068  1.00  0.00           C0.      0
ATOM   2874  HB1 ALA A 186      49.158  42.631  57.390  1.00  0.00           H0.      0
ATOM   2875  HB2 ALA A 186      48.002  42.525  56.017  1.00  0.00           H0.      0
ATOM   2876  HB3 ALA A 186      47.911  43.843  57.217  1.00  0.00           H0.      0
ATOM   2877  C   ALA A 186      47.450  40.447  57.931  1.00  0.00           C0.      0
ATOM   2878  O   ALA A 186      48.337  39.910  58.613  1.00  0.00           O0.      0
ATOM   2879  N   PRO A 187      46.623  39.715  57.178  1.00  0.00           N0.      0
ATOM   2880  CD  PRO A 187      45.538  40.138  56.368  1.00  0.00           C0.      0
ATOM   2881  HD2 PRO A 187      45.902  40.950  55.738  1.00  0.00           H0.      0
ATOM   2882  HD3 PRO A 187      44.746  40.603  56.954  1.00  0.00           H0.      0
ATOM   2883  CG  PRO A 187      44.935  38.932  55.589  1.00  0.00           C0.      0
ATOM   2884  HG2 PRO A 187      45.537  38.904  54.681  1.00  0.00           H0.      0
ATOM   2885  HG3 PRO A 187      43.866  39.089  55.447  1.00  0.00           H0.      0
ATOM   2886  CB  PRO A 187      45.353  37.816  56.583  1.00  0.00           C0.      0
ATOM   2887  HB2 PRO A 187      45.280  36.813  56.163  1.00  0.00           H0.      0
ATOM   2888  HB3 PRO A 187      44.688  37.832  57.446  1.00  0.00           H0.      0
ATOM   2889  CA  PRO A 187      46.658  38.253  57.234  1.00  0.00           C0.      0
ATOM   2890  HA  PRO A 187      46.608  37.879  58.257  1.00  0.00           H0.      0
ATOM   2891  C   PRO A 187      47.984  37.628  56.690  1.00  0.00           C0.      0
ATOM   2892  O   PRO A 187      48.594  38.193  55.740  1.00  0.00           O0.      0
ATOM   2893  N   PRO A 188      48.453  36.498  57.288  1.00  0.00           N0.      0
ATOM   2894  CD  PRO A 188      47.868  35.710  58.382  1.00  0.00           C0.      0
ATOM   2895  HD2 PRO A 188      46.859  35.357  58.170  1.00  0.00           H0.      0
ATOM   2896  HD3 PRO A 188      47.860  36.353  59.262  1.00  0.00           H0.      0
ATOM   2897  CG  PRO A 188      48.773  34.558  58.612  1.00  0.00           C0.      0
ATOM   2898  HG2 PRO A 188      48.465  33.648  58.097  1.00  0.00           H0.      0
ATOM   2899  HG3 PRO A 188      48.684  34.378  59.683  1.00  0.00           H0.      0
ATOM   2900  CB  PRO A 188      50.145  35.090  58.094  1.00  0.00           C0.      0
ATOM   2901  HB2 PRO A 188      50.791  34.215  58.025  1.00  0.00           H0.      0
ATOM   2902  HB3 PRO A 188      50.508  35.807  58.830  1.00  0.00           H0.      0
ATOM   2903  CA  PRO A 188      49.697  35.841  56.813  1.00  0.00           C0.      0
ATOM   2904  HA  PRO A 188      50.419  36.581  56.468  1.00  0.00           H0.      0
ATOM   2905  C   PRO A 188      49.634  34.901  55.578  1.00  0.00           C0.      0
ATOM   2906  O   PRO A 188      48.687  34.146  55.371  1.00  0.00           O0.      0
ATOM   2907  N   GLY A 189      50.690  35.000  54.776  1.00  0.00           N0.      0
ATOM   2908  H   GLY A 189      51.209  35.848  54.954  1.00  0.00           H0.      0
ATOM   2909  CA  GLY A 189      51.003  34.235  53.580  1.00  0.00           C0.      0
ATOM   2910  HA2 GLY A 189      51.981  34.401  53.127  1.00  0.00           H0.      0
ATOM   2911  HA3 GLY A 189      51.060  33.168  53.795  1.00  0.00           H0.      0
ATOM   2912  C   GLY A 189      49.987  34.389  52.399  1.00  0.00           C0.      0
ATOM   2913  O   GLY A 189      49.344  35.416  52.404  1.00  0.00           O0.      0
ATOM   2914  N   LYS A 190      49.842  33.375  51.555  1.00  0.00           N0.      0
ATOM   2915  H   LYS A 190      50.309  32.518  51.814  1.00  0.00           H0.      0
ATOM   2916  CA  LYS A 190      48.936  33.124  50.454  1.00  0.00           C0.      0
ATOM   2917  HA  LYS A 190      49.393  32.434  49.745  1.00  0.00           H0.      0
ATOM   2918  CB  LYS A 190      47.575  32.515  50.784  1.00  0.00           C0.      0
ATOM   2919  HB2 LYS A 190      47.090  32.238  49.848  1.00  0.00           H0.      0
ATOM   2920  HB3 LYS A 190      47.732  31.648  51.425  1.00  0.00           H0.      0
ATOM   2921  CG  LYS A 190      46.572  33.355  51.656  1.00  0.00           C0.      0
ATOM   2922  HG2 LYS A 190      47.098  33.775  52.513  1.00  0.00           H0.      0
ATOM   2923  HG3 LYS A 190      46.137  34.044  50.931  1.00  0.00           H0.      0
ATOM   2924  CD  LYS A 190      45.427  32.390  52.204  1.00  0.00           C0.      0
ATOM   2925  HD2 LYS A 190      44.891  32.058  51.315  1.00  0.00           H0.      0
ATOM   2926  HD3 LYS A 190      45.835  31.505  52.692  1.00  0.00           H0.      0
ATOM   2927  CE  LYS A 190      44.511  33.014  53.219  1.00  0.00           C0.      0
ATOM   2928  HE2 LYS A 190      45.116  33.773  53.715  1.00  0.00           H0.      0
ATOM   2929  HE3 LYS A 190      43.688  33.551  52.749  1.00  0.00           H0.      0
ATOM   2930  NZ  LYS A 190      44.044  32.037  54.347  1.00  0.00           N0.      0
ATOM   2931  HZ1 LYS A 190      43.313  32.331  54.979  1.00  0.00           H0.      0
ATOM   2932  HZ2 LYS A 190      43.528  31.332  53.841  1.00  0.00           H0.      0
ATOM   2933  HZ3 LYS A 190      44.821  31.518  54.730  1.00  0.00           H0.      0
ATOM   2934  C   LYS A 190      48.816  34.354  49.451  1.00  0.00           C0.      0
ATOM   2935  O   LYS A 190      47.774  34.487  48.788  1.00  0.00           O0.      0
ATOM   2936  N   ASN A 191      49.812  35.271  49.412  1.00  0.00           N0.      0
ATOM   2937  H   ASN A 191      50.643  35.004  49.920  1.00  0.00           H0.      0
ATOM   2938  CA  ASN A 191      49.549  36.627  48.852  1.00  0.00           C0.      0
ATOM   2939  HA  ASN A 191      48.540  36.954  49.101  1.00  0.00           H0.      0
ATOM   2940  CB  ASN A 191      50.437  37.630  49.622  1.00  0.00           C0.      0
ATOM   2941  HB2 ASN A 191      50.453  37.397  50.687  1.00  0.00           H0.      0
ATOM   2942  HB3 ASN A 191      51.478  37.535  49.313  1.00  0.00           H0.      0
ATOM   2943  CG  ASN A 191      50.041  39.098  49.486  1.00  0.00           C0.      0
ATOM   2944  OD1 ASN A 191      49.221  39.485  48.679  1.00  0.00           O0.      0
ATOM   2945  ND2 ASN A 191      50.592  39.953  50.247  1.00  0.00           N0.      0
ATOM   2946 HD21 ASN A 191      50.524  40.918  49.957  1.00  0.00           H0.      0
ATOM   2947 HD22 ASN A 191      51.359  39.653  50.832  1.00  0.00           H0.      0
ATOM   2948  C   ASN A 191      49.663  36.720  47.353  1.00  0.00           C0.      0
ATOM   2949  O   ASN A 191      50.771  36.936  46.905  1.00  0.00           O0.      0
ATOM   2950  N   ILE A 192      48.589  36.565  46.620  1.00  0.00           N0.      0
ATOM   2951  H   ILE A 192      47.726  36.519  47.144  1.00  0.00           H0.      0
ATOM   2952  CA  ILE A 192      48.542  36.296  45.161  1.00  0.00           C0.      0
ATOM   2953  HA  ILE A 192      49.032  35.323  45.135  1.00  0.00           H0.      0
ATOM   2954  CB  ILE A 192      47.145  36.144  44.620  1.00  0.00           C0.      0
ATOM   2955  HB  ILE A 192      47.230  35.689  43.633  1.00  0.00           H0.      0
ATOM   2956  CG2 ILE A 192      46.396  35.180  45.580  1.00  0.00           C0.      0
ATOM   2957 HG21 ILE A 192      46.872  34.206  45.689  1.00  0.00           H0.      0
ATOM   2958 HG22 ILE A 192      46.243  35.611  46.570  1.00  0.00           H0.      0
ATOM   2959 HG23 ILE A 192      45.408  35.007  45.153  1.00  0.00           H0.      0
ATOM   2960  CG1 ILE A 192      46.410  37.504  44.322  1.00  0.00           C0.      0
ATOM   2961 HG12 ILE A 192      46.970  38.214  43.713  1.00  0.00           H0.      0
ATOM   2962 HG13 ILE A 192      45.569  37.290  43.662  1.00  0.00           H0.      0
ATOM   2963  CD1 ILE A 192      45.759  38.272  45.468  1.00  0.00           C0.      0
ATOM   2964 HD11 ILE A 192      45.342  39.182  45.036  1.00  0.00           H0.      0
ATOM   2965 HD12 ILE A 192      44.940  37.661  45.849  1.00  0.00           H0.      0
ATOM   2966 HD13 ILE A 192      46.544  38.510  46.186  1.00  0.00           H0.      0
ATOM   2967  C   ILE A 192      49.414  37.284  44.340  1.00  0.00           C0.      0
ATOM   2968  O   ILE A 192      50.175  36.886  43.459  1.00  0.00           O0.      0
ATOM   2969  N   TYR A 193      49.311  38.525  44.830  1.00  0.00           N0.      0
ATOM   2970  H   TYR A 193      48.624  38.653  45.559  1.00  0.00           H0.      0
ATOM   2971  CA  TYR A 193      49.861  39.706  44.294  1.00  0.00           C0.      0
ATOM   2972  HA  TYR A 193      49.872  39.715  43.204  1.00  0.00           H0.      0
ATOM   2973  CB  TYR A 193      48.989  40.856  44.813  1.00  0.00           C0.      0
ATOM   2974  HB2 TYR A 193      48.852  40.851  45.895  1.00  0.00           H0.      0
ATOM   2975  HB3 TYR A 193      49.438  41.824  44.593  1.00  0.00           H0.      0
ATOM   2976  CG  TYR A 193      47.624  41.009  44.206  1.00  0.00           C0.      0
ATOM   2977  CD1 TYR A 193      46.736  41.891  44.865  1.00  0.00           C0.      0
ATOM   2978  HD1 TYR A 193      46.990  42.348  45.810  1.00  0.00           H0.      0
ATOM   2979  CE1 TYR A 193      45.514  42.313  44.318  1.00  0.00           C0.      0
ATOM   2980  HE1 TYR A 193      44.824  42.958  44.843  1.00  0.00           H0.      0
ATOM   2981  CZ  TYR A 193      45.280  41.975  42.948  1.00  0.00           C0.      0
ATOM   2982  OH  TYR A 193      44.204  42.484  42.372  1.00  0.00           O0.      0
ATOM   2983  HH  TYR A 193      43.854  43.278  42.781  1.00  0.00           H0.      0
ATOM   2984  CE2 TYR A 193      46.190  41.077  42.216  1.00  0.00           C0.      0
ATOM   2985  HE2 TYR A 193      45.936  40.622  41.270  1.00  0.00           H0.      0
ATOM   2986  CD2 TYR A 193      47.332  40.568  42.873  1.00  0.00           C0.      0
ATOM   2987  HD2 TYR A 193      47.932  39.824  42.372  1.00  0.00           H0.      0
ATOM   2988  C   TYR A 193      51.343  39.926  44.797  1.00  0.00           C0.      0
ATOM   2989  O   TYR A 193      52.126  40.560  44.085  1.00  0.00           O0.      0
ATOM   2990  N   TYR A 194      51.722  39.535  46.033  1.00  0.00           N0.      0
ATOM   2991  H   TYR A 194      51.124  38.991  46.639  1.00  0.00           H0.      0
ATOM   2992  CA  TYR A 194      52.970  39.932  46.628  1.00  0.00           C0.      0
ATOM   2993  HA  TYR A 194      53.592  40.086  45.746  1.00  0.00           H0.      0
ATOM   2994  CB  TYR A 194      52.695  41.189  47.465  1.00  0.00           C0.      0
ATOM   2995  HB2 TYR A 194      52.082  40.918  48.325  1.00  0.00           H0.      0
ATOM   2996  HB3 TYR A 194      53.642  41.561  47.856  1.00  0.00           H0.      0
ATOM   2997  CG  TYR A 194      52.072  42.329  46.772  1.00  0.00           C0.      0
ATOM   2998  CD1 TYR A 194      50.795  42.756  47.099  1.00  0.00           C0.      0
ATOM   2999  HD1 TYR A 194      50.266  42.061  47.734  1.00  0.00           H0.      0
ATOM   3000  CE1 TYR A 194      50.218  43.918  46.543  1.00  0.00           C0.      0
ATOM   3001  HE1 TYR A 194      49.229  44.267  46.803  1.00  0.00           H0.      0
ATOM   3002  CZ  TYR A 194      50.930  44.616  45.567  1.00  0.00           C0.      0
ATOM   3003  OH  TYR A 194      50.439  45.709  44.963  1.00  0.00           O0.      0
ATOM   3004  HH  TYR A 194      50.538  45.697  44.008  1.00  0.00           H0.      0
ATOM   3005  CE2 TYR A 194      52.288  44.210  45.200  1.00  0.00           C0.      0
ATOM   3006  HE2 TYR A 194      52.773  44.692  44.364  1.00  0.00           H0.      0
ATOM   3007  CD2 TYR A 194      52.854  43.148  45.952  1.00  0.00           C0.      0
ATOM   3008  HD2 TYR A 194      53.873  42.825  45.796  1.00  0.00           H0.      0
ATOM   3009  C   TYR A 194      53.547  38.708  47.429  1.00  0.00           C0.      0
ATOM   3010  O   TYR A 194      53.970  38.950  48.526  1.00  0.00           O0.      0
ATOM   3011  N   LYS A 195      53.477  37.556  46.861  1.00  0.00           N0.      0
ATOM   3012  H   LYS A 195      53.093  37.494  45.929  1.00  0.00           H0.      0
ATOM   3013  CA  LYS A 195      53.946  36.265  47.514  1.00  0.00           C0.      0
ATOM   3014  HA  LYS A 195      53.493  36.206  48.503  1.00  0.00           H0.      0
ATOM   3015  CB  LYS A 195      53.370  35.079  46.697  1.00  0.00           C0.      0
ATOM   3016  HB2 LYS A 195      53.761  34.171  47.155  1.00  0.00           H0.      0
ATOM   3017  HB3 LYS A 195      52.286  35.107  46.811  1.00  0.00           H0.      0
ATOM   3018  CG  LYS A 195      53.736  34.958  45.164  1.00  0.00           C0.      0
ATOM   3019  HG2 LYS A 195      53.614  35.880  44.596  1.00  0.00           H0.      0
ATOM   3020  HG3 LYS A 195      54.741  34.551  45.050  1.00  0.00           H0.      0
ATOM   3021  CD  LYS A 195      52.799  33.887  44.655  1.00  0.00           C0.      0
ATOM   3022  HD2 LYS A 195      51.793  34.198  44.936  1.00  0.00           H0.      0
ATOM   3023  HD3 LYS A 195      52.778  33.868  43.565  1.00  0.00           H0.      0
ATOM   3024  CE  LYS A 195      53.080  32.466  45.284  1.00  0.00           C0.      0
ATOM   3025  HE2 LYS A 195      54.154  32.298  45.205  1.00  0.00           H0.      0
ATOM   3026  HE3 LYS A 195      52.837  32.413  46.345  1.00  0.00           H0.      0
ATOM   3027  NZ  LYS A 195      52.292  31.419  44.578  1.00  0.00           N0.      0
ATOM   3028  HZ1 LYS A 195      52.303  30.519  45.038  1.00  0.00           H0.      0
ATOM   3029  HZ2 LYS A 195      51.332  31.700  44.444  1.00  0.00           H0.      0
ATOM   3030  HZ3 LYS A 195      52.560  31.181  43.634  1.00  0.00           H0.      0
ATOM   3031  C   LYS A 195      55.503  36.124  47.707  1.00  0.00           C0.      0
ATOM   3032  O   LYS A 195      56.033  35.014  47.425  1.00  0.00           O0.      0
ATOM   3033  N   SER A 196      56.226  37.222  48.083  1.00  0.00           N0.      0
ATOM   3034  H   SER A 196      55.744  38.107  48.146  1.00  0.00           H0.      0
ATOM   3035  CA  SER A 196      57.725  37.221  48.142  1.00  0.00           C0.      0
ATOM   3036  HA  SER A 196      58.148  36.789  47.235  1.00  0.00           H0.      0
ATOM   3037  CB  SER A 196      58.247  38.615  48.264  1.00  0.00           C0.      0
ATOM   3038  HB2 SER A 196      57.767  39.205  47.484  1.00  0.00           H0.      0
ATOM   3039  HB3 SER A 196      58.035  38.979  49.269  1.00  0.00           H0.      0
ATOM   3040  OG  SER A 196      59.625  38.609  48.090  1.00  0.00           O0.      0
ATOM   3041  HG  SER A 196      59.722  39.536  47.863  1.00  0.00           H0.      0
ATOM   3042  C   SER A 196      58.232  36.404  49.274  1.00  0.00           C0.      0
ATOM   3043  O   SER A 196      57.805  36.546  50.401  1.00  0.00           O0.      0
ATOM   3044  N   ASP A 197      59.277  35.620  49.075  1.00  0.00           N0.      0
ATOM   3045  H   ASP A 197      59.591  35.448  48.131  1.00  0.00           H0.      0
ATOM   3046  CA  ASP A 197      59.991  34.959  50.108  1.00  0.00           C0.      0
ATOM   3047  HA  ASP A 197      59.325  34.564  50.874  1.00  0.00           H0.      0
ATOM   3048  CB  ASP A 197      60.713  33.766  49.484  1.00  0.00           C0.      0
ATOM   3049  HB2 ASP A 197      61.513  34.151  48.851  1.00  0.00           H0.      0
ATOM   3050  HB3 ASP A 197      61.270  33.220  50.246  1.00  0.00           H0.      0
ATOM   3051  CG  ASP A 197      59.721  32.818  48.739  1.00  0.00           C0.      0
ATOM   3052  OD1 ASP A 197      59.900  32.496  47.537  1.00  0.00           O0.      0
ATOM   3053  OD2 ASP A 197      58.828  32.309  49.430  1.00  0.00           O0.      0
ATOM   3054  C   ASP A 197      61.035  35.840  50.836  1.00  0.00           C0.      0
ATOM   3055  O   ASP A 197      61.623  35.413  51.794  1.00  0.00           O0.      0
ATOM   3056  N   LEU A 198      61.335  37.014  50.240  1.00  0.00           N0.      0
ATOM   3057  H   LEU A 198      60.751  37.254  49.452  1.00  0.00           H0.      0
ATOM   3058  CA  LEU A 198      62.285  37.957  50.844  1.00  0.00           C0.      0
ATOM   3059  HA  LEU A 198      62.987  37.353  51.418  1.00  0.00           H0.      0
ATOM   3060  CB  LEU A 198      63.046  38.779  49.807  1.00  0.00           C0.      0
ATOM   3061  HB2 LEU A 198      62.371  39.451  49.277  1.00  0.00           H0.      0
ATOM   3062  HB3 LEU A 198      63.790  39.361  50.352  1.00  0.00           H0.      0
ATOM   3063  CG  LEU A 198      63.835  37.950  48.788  1.00  0.00           C0.      0
ATOM   3064  HG  LEU A 198      63.190  37.244  48.266  1.00  0.00           H0.      0
ATOM   3065  CD1 LEU A 198      64.331  38.944  47.702  1.00  0.00           C0.      0
ATOM   3066 HD11 LEU A 198      63.517  39.621  47.441  1.00  0.00           H0.      0
ATOM   3067 HD12 LEU A 198      65.128  39.580  48.086  1.00  0.00           H0.      0
ATOM   3068 HD13 LEU A 198      64.705  38.419  46.823  1.00  0.00           H0.      0
ATOM   3069  CD2 LEU A 198      65.055  37.195  49.375  1.00  0.00           C0.      0
ATOM   3070 HD21 LEU A 198      65.684  37.935  49.869  1.00  0.00           H0.      0
ATOM   3071 HD22 LEU A 198      64.860  36.501  50.193  1.00  0.00           H0.      0
ATOM   3072 HD23 LEU A 198      65.652  36.756  48.576  1.00  0.00           H0.      0
ATOM   3073  C   LEU A 198      61.632  39.001  51.792  1.00  0.00           C0.      0
ATOM   3074  O   LEU A 198      62.145  39.398  52.798  1.00  0.00           O0.      0
ATOM   3075  N   THR A 199      60.378  39.332  51.531  1.00  0.00           N0.      0
ATOM   3076  H   THR A 199      60.007  39.037  50.639  1.00  0.00           H0.      0
ATOM   3077  CA  THR A 199      59.538  39.993  52.566  1.00  0.00           C0.      0
ATOM   3078  HA  THR A 199      59.953  40.947  52.889  1.00  0.00           H0.      0
ATOM   3079  CB  THR A 199      58.063  40.324  52.067  1.00  0.00           C0.      0
ATOM   3080  HB  THR A 199      57.468  39.482  51.716  1.00  0.00           H0.      0
ATOM   3081  CG2 THR A 199      57.214  41.193  53.002  1.00  0.00           C0.      0
ATOM   3082 HG21 THR A 199      57.123  40.836  54.028  1.00  0.00           H0.      0
ATOM   3083 HG22 THR A 199      57.718  42.151  53.130  1.00  0.00           H0.      0
ATOM   3084 HG23 THR A 199      56.239  41.374  52.551  1.00  0.00           H0.      0
ATOM   3085  OG1 THR A 199      58.127  41.195  50.990  1.00  0.00           O0.      0
ATOM   3086  HG1 THR A 199      57.323  40.943  50.529  1.00  0.00           H0.      0
ATOM   3087  C   THR A 199      59.511  39.199  53.855  1.00  0.00           C0.      0
ATOM   3088  O   THR A 199      58.846  38.168  53.940  1.00  0.00           O0.      0
ATOM   3089  N   LYS A 200      60.156  39.757  54.847  1.00  0.00           N0.      0
ATOM   3090  H   LYS A 200      60.743  40.569  54.719  1.00  0.00           H0.      0
ATOM   3091  CA  LYS A 200      60.408  39.058  56.119  1.00  0.00           C0.      0
ATOM   3092  HA  LYS A 200      60.273  37.980  56.028  1.00  0.00           H0.      0
ATOM   3093  CB  LYS A 200      61.888  39.321  56.472  1.00  0.00           C0.      0
ATOM   3094  HB2 LYS A 200      62.471  39.086  55.582  1.00  0.00           H0.      0
ATOM   3095  HB3 LYS A 200      61.891  40.387  56.702  1.00  0.00           H0.      0
ATOM   3096  CG  LYS A 200      62.421  38.577  57.706  1.00  0.00           C0.      0
ATOM   3097  HG2 LYS A 200      62.130  37.530  57.787  1.00  0.00           H0.      0
ATOM   3098  HG3 LYS A 200      63.504  38.525  57.593  1.00  0.00           H0.      0
ATOM   3099  CD  LYS A 200      62.142  39.271  59.000  1.00  0.00           C0.      0
ATOM   3100  HD2 LYS A 200      62.503  40.299  58.983  1.00  0.00           H0.      0
ATOM   3101  HD3 LYS A 200      61.073  39.369  59.185  1.00  0.00           H0.      0
ATOM   3102  CE  LYS A 200      62.753  38.498  60.128  1.00  0.00           C0.      0
ATOM   3103  HE2 LYS A 200      62.490  38.846  61.127  1.00  0.00           H0.      0
ATOM   3104  HE3 LYS A 200      62.288  37.513  60.163  1.00  0.00           H0.      0
ATOM   3105  NZ  LYS A 200      64.122  38.263  59.992  1.00  0.00           N0.      0
ATOM   3106  HZ1 LYS A 200      64.334  37.651  59.217  1.00  0.00           H0.      0
ATOM   3107  HZ2 LYS A 200      64.673  39.108  60.030  1.00  0.00           H0.      0
ATOM   3108  HZ3 LYS A 200      64.422  37.700  60.775  1.00  0.00           H0.      0
ATOM   3109  C   LYS A 200      59.365  39.468  57.147  1.00  0.00           C0.      0
ATOM   3110  O   LYS A 200      58.919  38.639  57.946  1.00  0.00           O0.      0
ATOM   3111  N   ASP A 201      58.844  40.715  57.089  1.00  0.00           N0.      0
ATOM   3112  H   ASP A 201      59.107  41.420  56.415  1.00  0.00           H0.      0
ATOM   3113  CA  ASP A 201      57.762  41.104  58.070  1.00  0.00           C0.      0
ATOM   3114  HA  ASP A 201      57.143  40.298  58.464  1.00  0.00           H0.      0
ATOM   3115  CB  ASP A 201      58.322  41.660  59.397  1.00  0.00           C0.      0
ATOM   3116  HB2 ASP A 201      58.789  40.842  59.945  1.00  0.00           H0.      0
ATOM   3117  HB3 ASP A 201      59.131  42.334  59.117  1.00  0.00           H0.      0
ATOM   3118  CG  ASP A 201      57.290  42.380  60.313  1.00  0.00           C0.      0
ATOM   3119  OD1 ASP A 201      56.940  41.838  61.382  1.00  0.00           O0.      0
ATOM   3120  OD2 ASP A 201      56.857  43.495  59.981  1.00  0.00           O0.      0
ATOM   3121  C   ASP A 201      56.927  42.202  57.376  1.00  0.00           C0.      0
ATOM   3122  O   ASP A 201      57.423  43.069  56.656  1.00  0.00           O0.      0
ATOM   3123  N   ILE A 202      55.585  42.130  57.571  1.00  0.00           N0.      0
ATOM   3124  H   ILE A 202      55.206  41.375  58.123  1.00  0.00           H0.      0
ATOM   3125  CA  ILE A 202      54.645  43.261  57.339  1.00  0.00           C0.      0
ATOM   3126  HA  ILE A 202      55.322  44.058  57.031  1.00  0.00           H0.      0
ATOM   3127  CB  ILE A 202      53.727  42.830  56.195  1.00  0.00           C0.      0
ATOM   3128  HB  ILE A 202      52.980  42.109  56.526  1.00  0.00           H0.      0
ATOM   3129  CG2 ILE A 202      52.962  44.143  55.823  1.00  0.00           C0.      0
ATOM   3130 HG21 ILE A 202      52.617  44.673  56.710  1.00  0.00           H0.      0
ATOM   3131 HG22 ILE A 202      53.594  44.851  55.286  1.00  0.00           H0.      0
ATOM   3132 HG23 ILE A 202      52.116  43.852  55.200  1.00  0.00           H0.      0
ATOM   3133  CG1 ILE A 202      54.538  42.295  54.978  1.00  0.00           C0.      0
ATOM   3134 HG12 ILE A 202      55.090  43.132  54.551  1.00  0.00           H0.      0
ATOM   3135 HG13 ILE A 202      55.172  41.468  55.298  1.00  0.00           H0.      0
ATOM   3136  CD1 ILE A 202      53.575  41.676  53.980  1.00  0.00           C0.      0
ATOM   3137 HD11 ILE A 202      53.049  42.573  53.653  1.00  0.00           H0.      0
ATOM   3138 HD12 ILE A 202      54.067  41.256  53.102  1.00  0.00           H0.      0
ATOM   3139 HD13 ILE A 202      52.919  40.919  54.409  1.00  0.00           H0.      0
ATOM   3140  C   ILE A 202      53.872  43.496  58.639  1.00  0.00           C0.      0
ATOM   3141  O   ILE A 202      53.171  42.599  59.069  1.00  0.00           O0.      0
ATOM   3142  N   THR A 203      54.056  44.652  59.317  1.00  0.00           N0.      0
ATOM   3143  H   THR A 203      54.636  45.327  58.840  1.00  0.00           H0.      0
ATOM   3144  CA  THR A 203      53.545  45.000  60.688  1.00  0.00           C0.      0
ATOM   3145  HA  THR A 203      53.105  44.121  61.158  1.00  0.00           H0.      0
ATOM   3146  CB  THR A 203      54.622  45.533  61.642  1.00  0.00           C0.      0
ATOM   3147  HB  THR A 203      55.132  46.362  61.151  1.00  0.00           H0.      0
ATOM   3148  CG2 THR A 203      54.048  45.946  63.017  1.00  0.00           C0.      0
ATOM   3149 HG21 THR A 203      54.771  46.317  63.744  1.00  0.00           H0.      0
ATOM   3150 HG22 THR A 203      53.267  46.699  62.906  1.00  0.00           H0.      0
ATOM   3151 HG23 THR A 203      53.626  45.044  63.460  1.00  0.00           H0.      0
ATOM   3152  OG1 THR A 203      55.606  44.538  62.005  1.00  0.00           O0.      0
ATOM   3153  HG1 THR A 203      55.988  44.180  61.200  1.00  0.00           H0.      0
ATOM   3154  C   THR A 203      52.369  45.959  60.571  1.00  0.00           C0.      0
ATOM   3155  O   THR A 203      52.557  47.025  59.896  1.00  0.00           O0.      0
ATOM   3156  N   THR A 204      51.157  45.622  61.188  1.00  0.00           N0.      0
ATOM   3157  H   THR A 204      50.964  44.791  61.728  1.00  0.00           H0.      0
ATOM   3158  CA  THR A 204      50.012  46.494  60.952  1.00  0.00           C0.      0
ATOM   3159  HA  THR A 204      50.261  47.080  60.067  1.00  0.00           H0.      0
ATOM   3160  CB  THR A 204      48.794  45.638  60.683  1.00  0.00           C0.      0
ATOM   3161  HB  THR A 204      48.827  44.807  61.388  1.00  0.00           H0.      0
ATOM   3162  CG2 THR A 204      47.410  46.328  60.592  1.00  0.00           C0.      0
ATOM   3163 HG21 THR A 204      47.494  47.241  60.003  1.00  0.00           H0.      0
ATOM   3164 HG22 THR A 204      46.720  45.732  59.994  1.00  0.00           H0.      0
ATOM   3165 HG23 THR A 204      46.960  46.534  61.563  1.00  0.00           H0.      0
ATOM   3166  OG1 THR A 204      48.963  45.062  59.375  1.00  0.00           O0.      0
ATOM   3167  HG1 THR A 204      49.260  44.153  59.452  1.00  0.00           H0.      0
ATOM   3168  C   THR A 204      49.789  47.369  62.115  1.00  0.00           C0.      0
ATOM   3169  O   THR A 204      49.812  46.910  63.222  1.00  0.00           O0.      0
ATOM   3170  N   SER A 205      49.358  48.582  61.769  1.00  0.00           N0.      0
ATOM   3171  H   SER A 205      49.283  48.669  60.765  1.00  0.00           H0.      0
ATOM   3172  CA  SER A 205      48.718  49.514  62.753  1.00  0.00           C0.      0
ATOM   3173  HA  SER A 205      48.452  48.876  63.595  1.00  0.00           H0.      0
ATOM   3174  CB  SER A 205      49.790  50.450  63.331  1.00  0.00           C0.      0
ATOM   3175  HB2 SER A 205      50.067  51.198  62.588  1.00  0.00           H0.      0
ATOM   3176  HB3 SER A 205      49.342  51.101  64.082  1.00  0.00           H0.      0
ATOM   3177  OG  SER A 205      50.924  49.736  63.807  1.00  0.00           O0.      0
ATOM   3178  HG  SER A 205      51.330  49.366  63.020  1.00  0.00           H0.      0
ATOM   3179  C   SER A 205      47.420  50.229  62.214  1.00  0.00           C0.      0
ATOM   3180  O   SER A 205      47.257  50.515  61.018  1.00  0.00           O0.      0
ATOM   3181  N   VAL A 206      46.538  50.638  63.067  1.00  0.00           N0.      0
ATOM   3182  H   VAL A 206      46.621  50.294  64.013  1.00  0.00           H0.      0
ATOM   3183  CA  VAL A 206      45.281  51.419  62.729  1.00  0.00           C0.      0
ATOM   3184  HA  VAL A 206      45.304  51.782  61.701  1.00  0.00           H0.      0
ATOM   3185  CB  VAL A 206      44.100  50.393  62.804  1.00  0.00           C0.      0
ATOM   3186  HB  VAL A 206      44.076  50.125  63.860  1.00  0.00           H0.      0
ATOM   3187  CG1 VAL A 206      42.706  50.999  62.555  1.00  0.00           C0.      0
ATOM   3188 HG11 VAL A 206      42.667  51.232  61.491  1.00  0.00           H0.      0
ATOM   3189 HG12 VAL A 206      41.925  50.276  62.791  1.00  0.00           H0.      0
ATOM   3190 HG13 VAL A 206      42.413  51.864  63.151  1.00  0.00           H0.      0
ATOM   3191  CG2 VAL A 206      44.186  49.095  61.940  1.00  0.00           C0.      0
ATOM   3192 HG21 VAL A 206      45.103  48.534  62.118  1.00  0.00           H0.      0
ATOM   3193 HG22 VAL A 206      43.389  48.363  62.068  1.00  0.00           H0.      0
ATOM   3194 HG23 VAL A 206      44.122  49.428  60.904  1.00  0.00           H0.      0
ATOM   3195  C   VAL A 206      44.923  52.638  63.665  1.00  0.00           C0.      0
ATOM   3196  O   VAL A 206      45.042  52.510  64.897  1.00  0.00           O0.      0
ATOM   3197  N   LEU A 207      44.485  53.790  63.116  1.00  0.00           N0.      0
ATOM   3198  H   LEU A 207      44.498  53.803  62.106  1.00  0.00           H0.      0
ATOM   3199  CA  LEU A 207      43.930  54.985  63.659  1.00  0.00           C0.      0
ATOM   3200  HA  LEU A 207      44.068  55.060  64.738  1.00  0.00           H0.      0
ATOM   3201  CB  LEU A 207      44.755  56.050  63.064  1.00  0.00           C0.      0
ATOM   3202  HB2 LEU A 207      45.789  55.825  63.325  1.00  0.00           H0.      0
ATOM   3203  HB3 LEU A 207      44.602  55.815  62.011  1.00  0.00           H0.      0
ATOM   3204  CG  LEU A 207      44.461  57.537  63.273  1.00  0.00           C0.      0
ATOM   3205  HG  LEU A 207      43.532  57.851  62.796  1.00  0.00           H0.      0
ATOM   3206  CD1 LEU A 207      44.568  58.104  64.714  1.00  0.00           C0.      0
ATOM   3207 HD11 LEU A 207      43.827  57.608  65.341  1.00  0.00           H0.      0
ATOM   3208 HD12 LEU A 207      45.582  57.927  65.074  1.00  0.00           H0.      0
ATOM   3209 HD13 LEU A 207      44.438  59.184  64.792  1.00  0.00           H0.      0
ATOM   3210  CD2 LEU A 207      45.594  58.386  62.634  1.00  0.00           C0.      0
ATOM   3211 HD21 LEU A 207      45.269  59.426  62.622  1.00  0.00           H0.      0
ATOM   3212 HD22 LEU A 207      46.532  58.289  63.181  1.00  0.00           H0.      0
ATOM   3213 HD23 LEU A 207      45.644  58.063  61.594  1.00  0.00           H0.      0
ATOM   3214  C   LEU A 207      42.385  55.085  63.365  1.00  0.00           C0.      0
ATOM   3215  O   LEU A 207      41.875  54.786  62.292  1.00  0.00           O0.      0
ATOM   3216  N   THR A 208      41.635  55.714  64.317  1.00  0.00           N0.      0
ATOM   3217  H   THR A 208      42.173  56.083  65.089  1.00  0.00           H0.      0
ATOM   3218  CA  THR A 208      40.197  56.026  64.228  1.00  0.00           C0.      0
ATOM   3219  HA  THR A 208      39.843  55.761  63.232  1.00  0.00           H0.      0
ATOM   3220  CB  THR A 208      39.393  55.182  65.183  1.00  0.00           C0.      0
ATOM   3221  HB  THR A 208      38.320  55.298  65.026  1.00  0.00           H0.      0
ATOM   3222  CG2 THR A 208      39.813  53.710  65.186  1.00  0.00           C0.      0
ATOM   3223 HG21 THR A 208      40.861  53.430  65.296  1.00  0.00           H0.      0
ATOM   3224 HG22 THR A 208      39.309  53.187  65.999  1.00  0.00           H0.      0
ATOM   3225 HG23 THR A 208      39.386  53.302  64.270  1.00  0.00           H0.      0
ATOM   3226  OG1 THR A 208      39.713  55.574  66.523  1.00  0.00           O0.      0
ATOM   3227  HG1 THR A 208      39.480  56.494  66.666  1.00  0.00           H0.      0
ATOM   3228  C   THR A 208      40.036  57.511  64.424  1.00  0.00           C0.      0
ATOM   3229  O   THR A 208      40.924  58.112  65.109  1.00  0.00           O0.      0
ATOM   3230  N   VAL A 209      39.035  58.063  63.759  1.00  0.00           N0.      0
ATOM   3231  H   VAL A 209      38.379  57.514  63.223  1.00  0.00           H0.      0
ATOM   3232  CA  VAL A 209      38.582  59.506  63.916  1.00  0.00           C0.      0
ATOM   3233  HA  VAL A 209      39.096  59.966  64.760  1.00  0.00           H0.      0
ATOM   3234  CB  VAL A 209      38.758  60.346  62.641  1.00  0.00           C0.      0
ATOM   3235  HB  VAL A 209      38.191  59.855  61.851  1.00  0.00           H0.      0
ATOM   3236  CG1 VAL A 209      38.179  61.758  62.744  1.00  0.00           C0.      0
ATOM   3237 HG11 VAL A 209      37.110  61.715  62.954  1.00  0.00           H0.      0
ATOM   3238 HG12 VAL A 209      38.625  62.270  63.597  1.00  0.00           H0.      0
ATOM   3239 HG13 VAL A 209      38.328  62.375  61.858  1.00  0.00           H0.      0
ATOM   3240  CG2 VAL A 209      40.215  60.456  62.359  1.00  0.00           C0.      0
ATOM   3241 HG21 VAL A 209      40.709  61.003  63.163  1.00  0.00           H0.      0
ATOM   3242 HG22 VAL A 209      40.621  59.451  62.470  1.00  0.00           H0.      0
ATOM   3243 HG23 VAL A 209      40.423  60.874  61.374  1.00  0.00           H0.      0
ATOM   3244  C   VAL A 209      37.109  59.460  64.239  1.00  0.00           C0.      0
ATOM   3245  O   VAL A 209      36.357  58.799  63.548  1.00  0.00           O0.      0
ATOM   3246  N   ASN A 210      36.686  60.091  65.399  1.00  0.00           N0.      0
ATOM   3247  H   ASN A 210      37.298  60.680  65.947  1.00  0.00           H0.      0
ATOM   3248  CA  ASN A 210      35.345  59.929  65.936  1.00  0.00           C0.      0
ATOM   3249  HA  ASN A 210      35.404  60.234  66.981  1.00  0.00           H0.      0
ATOM   3250  CB  ASN A 210      34.391  60.851  65.081  1.00  0.00           C0.      0
ATOM   3251  HB2 ASN A 210      34.473  60.747  63.999  1.00  0.00           H0.      0
ATOM   3252  HB3 ASN A 210      33.350  60.674  65.351  1.00  0.00           H0.      0
ATOM   3253  CG  ASN A 210      34.662  62.369  65.359  1.00  0.00           C0.      0
ATOM   3254  OD1 ASN A 210      34.976  62.777  66.462  1.00  0.00           O0.      0
ATOM   3255  ND2 ASN A 210      34.654  63.163  64.317  1.00  0.00           N0.      0
ATOM   3256 HD21 ASN A 210      34.703  64.169  64.389  1.00  0.00           H0.      0
ATOM   3257 HD22 ASN A 210      34.203  62.860  63.466  1.00  0.00           H0.      0
ATOM   3258  C   ASN A 210      34.923  58.412  66.014  1.00  0.00           C0.      0
ATOM   3259  O   ASN A 210      33.849  58.092  65.634  1.00  0.00           O0.      0
ATOM   3260  N   ASN A 211      35.736  57.569  66.704  1.00  0.00           N0.      0
ATOM   3261  H   ASN A 211      36.651  57.948  66.903  1.00  0.00           H0.      0
ATOM   3262  CA  ASN A 211      35.474  56.153  66.996  1.00  0.00           C0.      0
ATOM   3263  HA  ASN A 211      36.411  55.621  67.156  1.00  0.00           H0.      0
ATOM   3264  CB  ASN A 211      34.719  55.887  68.297  1.00  0.00           C0.      0
ATOM   3265  HB2 ASN A 211      33.766  56.408  68.210  1.00  0.00           H0.      0
ATOM   3266  HB3 ASN A 211      34.523  54.818  68.390  1.00  0.00           H0.      0
ATOM   3267  CG  ASN A 211      35.524  56.324  69.517  1.00  0.00           C0.      0
ATOM   3268  OD1 ASN A 211      36.293  55.561  70.043  1.00  0.00           O0.      0
ATOM   3269  ND2 ASN A 211      35.349  57.484  69.994  1.00  0.00           N0.      0
ATOM   3270 HD21 ASN A 211      35.655  57.723  70.926  1.00  0.00           H0.      0
ATOM   3271 HD22 ASN A 211      34.764  58.114  69.465  1.00  0.00           H0.      0
ATOM   3272  C   ASN A 211      35.049  55.285  65.782  1.00  0.00           C0.      0
ATOM   3273  O   ASN A 211      34.623  54.179  65.934  1.00  0.00           O0.      0
ATOM   3274  N   LYS A 212      35.266  55.778  64.581  1.00  0.00           N0.      0
ATOM   3275  H   LYS A 212      35.692  56.693  64.574  1.00  0.00           H0.      0
ATOM   3276  CA  LYS A 212      35.158  55.049  63.284  1.00  0.00           C0.      0
ATOM   3277  HA  LYS A 212      34.734  54.054  63.424  1.00  0.00           H0.      0
ATOM   3278  CB  LYS A 212      34.128  55.808  62.427  1.00  0.00           C0.      0
ATOM   3279  HB2 LYS A 212      33.326  56.036  63.130  1.00  0.00           H0.      0
ATOM   3280  HB3 LYS A 212      34.561  56.744  62.075  1.00  0.00           H0.      0
ATOM   3281  CG  LYS A 212      33.603  55.004  61.132  1.00  0.00           C0.      0
ATOM   3282  HG2 LYS A 212      33.264  55.790  60.458  1.00  0.00           H0.      0
ATOM   3283  HG3 LYS A 212      34.432  54.568  60.574  1.00  0.00           H0.      0
ATOM   3284  CD  LYS A 212      32.565  54.006  61.457  1.00  0.00           C0.      0
ATOM   3285  HD2 LYS A 212      33.017  53.198  62.032  1.00  0.00           H0.      0
ATOM   3286  HD3 LYS A 212      31.871  54.514  62.127  1.00  0.00           H0.      0
ATOM   3287  CE  LYS A 212      31.909  53.300  60.336  1.00  0.00           C0.      0
ATOM   3288  HE2 LYS A 212      32.759  52.788  59.886  1.00  0.00           H0.      0
ATOM   3289  HE3 LYS A 212      31.288  52.459  60.644  1.00  0.00           H0.      0
ATOM   3290  NZ  LYS A 212      31.197  54.150  59.357  1.00  0.00           N0.      0
ATOM   3291  HZ1 LYS A 212      30.707  53.552  58.707  1.00  0.00           H0.      0
ATOM   3292  HZ2 LYS A 212      30.488  54.787  59.692  1.00  0.00           H0.      0
ATOM   3293  HZ3 LYS A 212      31.849  54.707  58.822  1.00  0.00           H0.      0
ATOM   3294  C   LYS A 212      36.520  55.037  62.622  1.00  0.00           C0.      0
ATOM   3295  O   LYS A 212      37.285  55.982  62.757  1.00  0.00           O0.      0
ATOM   3296  N   ALA A 213      36.928  53.899  62.040  1.00  0.00           N0.      0
ATOM   3297  H   ALA A 213      36.407  53.035  62.077  1.00  0.00           H0.      0
ATOM   3298  CA  ALA A 213      38.267  53.741  61.498  1.00  0.00           C0.      0
ATOM   3299  HA  ALA A 213      38.889  54.072  62.330  1.00  0.00           H0.      0
ATOM   3300  CB  ALA A 213      38.464  52.250  61.228  1.00  0.00           C0.      0
ATOM   3301  HB1 ALA A 213      39.509  52.059  60.984  1.00  0.00           H0.      0
ATOM   3302  HB2 ALA A 213      38.351  51.769  62.200  1.00  0.00           H0.      0
ATOM   3303  HB3 ALA A 213      37.773  51.877  60.472  1.00  0.00           H0.      0
ATOM   3304  C   ALA A 213      38.575  54.613  60.222  1.00  0.00           C0.      0
ATOM   3305  O   ALA A 213      37.904  54.621  59.154  1.00  0.00           O0.      0
ATOM   3306  N   HIE A 214      39.676  55.394  60.322  1.00  0.00           N0.      0
ATOM   3307  H   HIE A 214      40.233  55.263  61.154  1.00  0.00           H0.      0
ATOM   3308  CA  HIE A 214      40.055  56.444  59.376  1.00  0.00           C0.      0
ATOM   3309  HA  HIE A 214      39.238  56.587  58.668  1.00  0.00           H0.      0
ATOM   3310  CB  HIE A 214      40.300  57.749  60.089  1.00  0.00           C0.      0
ATOM   3311  HB2 HIE A 214      39.428  58.147  60.609  1.00  0.00           H0.      0
ATOM   3312  HB3 HIE A 214      41.073  57.654  60.852  1.00  0.00           H0.      0
ATOM   3313  CG  HIE A 214      40.772  58.840  59.231  1.00  0.00           C0.      0
ATOM   3314  ND1 HIE A 214      39.939  59.848  58.698  1.00  0.00           N0.      0
ATOM   3315  CE1 HIE A 214      40.732  60.709  58.009  1.00  0.00           C0.      0
ATOM   3316  HE1 HIE A 214      40.411  61.635  57.556  1.00  0.00           H0.      0
ATOM   3317  NE2 HIE A 214      42.026  60.295  58.144  1.00  0.00           N0.      0
ATOM   3318  HE2 HIE A 214      42.813  60.760  57.713  1.00  0.00           H0.      0
ATOM   3319  CD2 HIE A 214      42.091  59.141  58.907  1.00  0.00           C0.      0
ATOM   3320  HD2 HIE A 214      42.919  58.546  59.265  1.00  0.00           H0.      0
ATOM   3321  C   HIE A 214      41.256  55.977  58.508  1.00  0.00           C0.      0
ATOM   3322  O   HIE A 214      41.121  56.078  57.294  1.00  0.00           O0.      0
ATOM   3323  N   MET A 215      42.333  55.413  59.091  1.00  0.00           N0.      0
ATOM   3324  H   MET A 215      42.367  55.175  60.072  1.00  0.00           H0.      0
ATOM   3325  CA  MET A 215      43.571  55.163  58.285  1.00  0.00           C0.      0
ATOM   3326  HA  MET A 215      43.336  55.155  57.221  1.00  0.00           H0.      0
ATOM   3327  CB  MET A 215      44.624  56.369  58.423  1.00  0.00           C0.      0
ATOM   3328  HB2 MET A 215      44.199  57.242  57.929  1.00  0.00           H0.      0
ATOM   3329  HB3 MET A 215      44.655  56.604  59.487  1.00  0.00           H0.      0
ATOM   3330  CG  MET A 215      46.047  56.204  57.882  1.00  0.00           C0.      0
ATOM   3331  HG2 MET A 215      46.346  55.234  58.280  1.00  0.00           H0.      0
ATOM   3332  HG3 MET A 215      46.125  56.309  56.800  1.00  0.00           H0.      0
ATOM   3333  SD  MET A 215      47.306  57.380  58.567  1.00  0.00           S0.      0
ATOM   3334  CE  MET A 215      46.553  58.922  58.186  1.00  0.00           C0.      0
ATOM   3335  HE1 MET A 215      46.387  58.778  57.118  1.00  0.00           H0.      0
ATOM   3336  HE2 MET A 215      45.638  59.163  58.727  1.00  0.00           H0.      0
ATOM   3337  HE3 MET A 215      47.285  59.721  58.310  1.00  0.00           H0.      0
ATOM   3338  C   MET A 215      44.219  53.877  58.704  1.00  0.00           C0.      0
ATOM   3339  O   MET A 215      44.126  53.610  59.903  1.00  0.00           O0.      0
ATOM   3340  N   VAL A 216      44.869  53.123  57.817  1.00  0.00           N0.      0
ATOM   3341  H   VAL A 216      44.830  53.444  56.860  1.00  0.00           H0.      0
ATOM   3342  CA  VAL A 216      45.393  51.784  58.082  1.00  0.00           C0.      0
ATOM   3343  HA  VAL A 216      45.462  51.689  59.166  1.00  0.00           H0.      0
ATOM   3344  CB  VAL A 216      44.564  50.618  57.543  1.00  0.00           C0.      0
ATOM   3345  HB  VAL A 216      44.524  50.870  56.483  1.00  0.00           H0.      0
ATOM   3346  CG1 VAL A 216      45.127  49.245  57.879  1.00  0.00           C0.      0
ATOM   3347 HG11 VAL A 216      44.551  48.471  57.372  1.00  0.00           H0.      0
ATOM   3348 HG12 VAL A 216      46.125  48.991  57.521  1.00  0.00           H0.      0
ATOM   3349 HG13 VAL A 216      45.224  49.174  58.962  1.00  0.00           H0.      0
ATOM   3350  CG2 VAL A 216      43.107  50.661  58.050  1.00  0.00           C0.      0
ATOM   3351 HG21 VAL A 216      42.662  51.562  57.627  1.00  0.00           H0.      0
ATOM   3352 HG22 VAL A 216      42.643  49.727  57.732  1.00  0.00           H0.      0
ATOM   3353 HG23 VAL A 216      43.116  50.648  59.140  1.00  0.00           H0.      0
ATOM   3354  C   VAL A 216      46.861  51.780  57.553  1.00  0.00           C0.      0
ATOM   3355  O   VAL A 216      47.124  52.196  56.455  1.00  0.00           O0.      0
ATOM   3356  N   THR A 217      47.817  51.420  58.416  1.00  0.00           N0.      0
ATOM   3357  H   THR A 217      47.558  51.126  59.347  1.00  0.00           H0.      0
ATOM   3358  CA  THR A 217      49.231  51.547  58.157  1.00  0.00           C0.      0
ATOM   3359  HA  THR A 217      49.440  51.867  57.137  1.00  0.00           H0.      0
ATOM   3360  CB  THR A 217      49.856  52.527  59.068  1.00  0.00           C0.      0
ATOM   3361  HB  THR A 217      49.544  52.368  60.100  1.00  0.00           H0.      0
ATOM   3362  CG2 THR A 217      51.373  52.674  59.038  1.00  0.00           C0.      0
ATOM   3363 HG21 THR A 217      51.622  53.548  59.639  1.00  0.00           H0.      0
ATOM   3364 HG22 THR A 217      51.912  51.786  59.368  1.00  0.00           H0.      0
ATOM   3365 HG23 THR A 217      51.710  52.912  58.029  1.00  0.00           H0.      0
ATOM   3366  OG1 THR A 217      49.286  53.791  58.807  1.00  0.00           O0.      0
ATOM   3367  HG1 THR A 217      48.714  53.938  59.563  1.00  0.00           H0.      0
ATOM   3368  C   THR A 217      49.937  50.183  58.223  1.00  0.00           C0.      0
ATOM   3369  O   THR A 217      49.791  49.461  59.238  1.00  0.00           O0.      0
ATOM   3370  N   LEU A 218      50.711  49.912  57.176  1.00  0.00           N0.      0
ATOM   3371  H   LEU A 218      50.743  50.565  56.407  1.00  0.00           H0.      0
ATOM   3372  CA  LEU A 218      51.574  48.709  57.037  1.00  0.00           C0.      0
ATOM   3373  HA  LEU A 218      51.524  48.088  57.931  1.00  0.00           H0.      0
ATOM   3374  CB  LEU A 218      51.167  47.887  55.787  1.00  0.00           C0.      0
ATOM   3375  HB2 LEU A 218      50.820  48.519  54.969  1.00  0.00           H0.      0
ATOM   3376  HB3 LEU A 218      52.057  47.325  55.506  1.00  0.00           H0.      0
ATOM   3377  CG  LEU A 218      50.040  46.868  55.999  1.00  0.00           C0.      0
ATOM   3378  HG  LEU A 218      50.432  46.229  56.790  1.00  0.00           H0.      0
ATOM   3379  CD1 LEU A 218      48.623  47.370  56.360  1.00  0.00           C0.      0
ATOM   3380 HD11 LEU A 218      48.279  48.175  55.709  1.00  0.00           H0.      0
ATOM   3381 HD12 LEU A 218      47.941  46.520  56.321  1.00  0.00           H0.      0
ATOM   3382 HD13 LEU A 218      48.671  47.775  57.371  1.00  0.00           H0.      0
ATOM   3383  CD2 LEU A 218      49.985  46.032  54.657  1.00  0.00           C0.      0
ATOM   3384 HD21 LEU A 218      49.631  45.021  54.862  1.00  0.00           H0.      0
ATOM   3385 HD22 LEU A 218      49.321  46.475  53.914  1.00  0.00           H0.      0
ATOM   3386 HD23 LEU A 218      50.977  45.925  54.219  1.00  0.00           H0.      0
ATOM   3387  C   LEU A 218      53.006  49.234  56.839  1.00  0.00           C0.      0
ATOM   3388  O   LEU A 218      53.370  49.870  55.846  1.00  0.00           O0.      0
ATOM   3389  N   ASP A 219      53.804  49.014  57.858  1.00  0.00           N0.      0
ATOM   3390  H   ASP A 219      53.455  48.373  58.557  1.00  0.00           H0.      0
ATOM   3391  CA  ASP A 219      55.253  48.972  57.760  1.00  0.00           C0.      0
ATOM   3392  HA  ASP A 219      55.661  49.736  57.099  1.00  0.00           H0.      0
ATOM   3393  CB  ASP A 219      55.960  49.034  59.118  1.00  0.00           C0.      0
ATOM   3394  HB2 ASP A 219      55.684  48.120  59.645  1.00  0.00           H0.      0
ATOM   3395  HB3 ASP A 219      57.039  49.116  58.989  1.00  0.00           H0.      0
ATOM   3396  CG  ASP A 219      55.503  50.241  59.895  1.00  0.00           C0.      0
ATOM   3397  OD1 ASP A 219      55.599  51.348  59.404  1.00  0.00           O0.      0
ATOM   3398  OD2 ASP A 219      54.853  50.039  60.954  1.00  0.00           O0.      0
ATOM   3399  C   ASP A 219      55.684  47.659  57.203  1.00  0.00           C0.      0
ATOM   3400  O   ASP A 219      55.071  46.604  57.534  1.00  0.00           O0.      0
ATOM   3401  N   TYR A 220      56.701  47.709  56.339  1.00  0.00           N0.      0
ATOM   3402  H   TYR A 220      57.249  48.541  56.168  1.00  0.00           H0.      0
ATOM   3403  CA  TYR A 220      57.155  46.551  55.575  1.00  0.00           C0.      0
ATOM   3404  HA  TYR A 220      56.502  45.734  55.882  1.00  0.00           H0.      0
ATOM   3405  CB  TYR A 220      57.026  46.781  54.118  1.00  0.00           C0.      0
ATOM   3406  HB2 TYR A 220      57.667  47.588  53.763  1.00  0.00           H0.      0
ATOM   3407  HB3 TYR A 220      57.377  45.880  53.615  1.00  0.00           H0.      0
ATOM   3408  CG  TYR A 220      55.634  46.937  53.442  1.00  0.00           C0.      0
ATOM   3409  CD1 TYR A 220      54.952  48.150  53.572  1.00  0.00           C0.      0
ATOM   3410  HD1 TYR A 220      55.531  48.962  53.985  1.00  0.00           H0.      0
ATOM   3411  CE1 TYR A 220      53.658  48.300  53.082  1.00  0.00           C0.      0
ATOM   3412  HE1 TYR A 220      53.124  49.232  53.196  1.00  0.00           H0.      0
ATOM   3413  CZ  TYR A 220      52.917  47.228  52.468  1.00  0.00           C0.      0
ATOM   3414  OH  TYR A 220      51.680  47.365  51.912  1.00  0.00           O0.      0
ATOM   3415  HH  TYR A 220      51.616  46.779  51.154  1.00  0.00           H0.      0
ATOM   3416  CE2 TYR A 220      53.577  45.976  52.375  1.00  0.00           C0.      0
ATOM   3417  HE2 TYR A 220      53.088  45.061  52.078  1.00  0.00           H0.      0
ATOM   3418  CD2 TYR A 220      54.949  45.806  52.856  1.00  0.00           C0.      0
ATOM   3419  HD2 TYR A 220      55.408  44.838  52.717  1.00  0.00           H0.      0
ATOM   3420  C   TYR A 220      58.607  46.257  55.959  1.00  0.00           C0.      0
ATOM   3421  O   TYR A 220      59.384  47.183  56.216  1.00  0.00           O0.      0
ATOM   3422  N   THR A 221      59.091  45.033  55.848  1.00  0.00           N0.      0
ATOM   3423  H   THR A 221      58.473  44.236  55.789  1.00  0.00           H0.      0
ATOM   3424  CA  THR A 221      60.528  44.611  55.969  1.00  0.00           C0.      0
ATOM   3425  HA  THR A 221      61.159  45.490  55.840  1.00  0.00           H0.      0
ATOM   3426  CB  THR A 221      60.858  43.964  57.314  1.00  0.00           C0.      0
ATOM   3427  HB  THR A 221      60.301  43.031  57.399  1.00  0.00           H0.      0
ATOM   3428  CG2 THR A 221      62.353  43.609  57.374  1.00  0.00           C0.      0
ATOM   3429 HG21 THR A 221      62.547  42.622  56.953  1.00  0.00           H0.      0
ATOM   3430 HG22 THR A 221      62.883  44.389  56.828  1.00  0.00           H0.      0
ATOM   3431 HG23 THR A 221      62.637  43.554  58.425  1.00  0.00           H0.      0
ATOM   3432  OG1 THR A 221      60.359  44.827  58.315  1.00  0.00           O0.      0
ATOM   3433  HG1 THR A 221      59.453  45.077  58.118  1.00  0.00           H0.      0
ATOM   3434  C   THR A 221      60.776  43.560  54.799  1.00  0.00           C0.      0
ATOM   3435  O   THR A 221      60.273  42.469  54.990  1.00  0.00           O0.      0
ATOM   3436  N   VAL A 222      61.630  43.910  53.861  1.00  0.00           N0.      0
ATOM   3437  H   VAL A 222      62.057  44.826  53.882  1.00  0.00           H0.      0
ATOM   3438  CA  VAL A 222      62.070  43.045  52.757  1.00  0.00           C0.      0
ATOM   3439  HA  VAL A 222      61.609  42.062  52.853  1.00  0.00           H0.      0
ATOM   3440  CB  VAL A 222      61.531  43.555  51.403  1.00  0.00           C0.      0
ATOM   3441  HB  VAL A 222      60.446  43.626  51.475  1.00  0.00           H0.      0
ATOM   3442  CG1 VAL A 222      62.089  44.945  51.185  1.00  0.00           C0.      0
ATOM   3443 HG11 VAL A 222      61.739  45.300  50.216  1.00  0.00           H0.      0
ATOM   3444 HG12 VAL A 222      61.735  45.639  51.948  1.00  0.00           H0.      0
ATOM   3445 HG13 VAL A 222      63.172  44.889  51.079  1.00  0.00           H0.      0
ATOM   3446  CG2 VAL A 222      61.817  42.577  50.293  1.00  0.00           C0.      0
ATOM   3447 HG21 VAL A 222      61.065  42.754  49.524  1.00  0.00           H0.      0
ATOM   3448 HG22 VAL A 222      62.885  42.616  50.078  1.00  0.00           H0.      0
ATOM   3449 HG23 VAL A 222      61.666  41.585  50.718  1.00  0.00           H0.      0
ATOM   3450  C   VAL A 222      63.596  42.723  52.802  1.00  0.00           C0.      0
ATOM   3451  O   VAL A 222      64.395  43.601  53.150  1.00  0.00           O0.      0
ATOM   3452  N   GLN A 223      63.949  41.463  52.606  1.00  0.00           N0.      0
ATOM   3453  H   GLN A 223      63.184  40.804  52.616  1.00  0.00           H0.      0
ATOM   3454  CA  GLN A 223      65.377  40.997  52.651  1.00  0.00           C0.      0
ATOM   3455  HA  GLN A 223      65.878  41.540  53.453  1.00  0.00           H0.      0
ATOM   3456  CB  GLN A 223      65.449  39.456  53.008  1.00  0.00           C0.      0
ATOM   3457  HB2 GLN A 223      65.018  39.319  54.000  1.00  0.00           H0.      0
ATOM   3458  HB3 GLN A 223      64.780  38.942  52.319  1.00  0.00           H0.      0
ATOM   3459  CG  GLN A 223      66.839  38.888  53.118  1.00  0.00           C0.      0
ATOM   3460  HG2 GLN A 223      67.255  38.935  52.112  1.00  0.00           H0.      0
ATOM   3461  HG3 GLN A 223      67.408  39.538  53.783  1.00  0.00           H0.      0
ATOM   3462  CD  GLN A 223      66.923  37.484  53.605  1.00  0.00           C0.      0
ATOM   3463  OE1 GLN A 223      65.937  36.851  53.993  1.00  0.00           O0.      0
ATOM   3464  NE2 GLN A 223      68.126  36.897  53.626  1.00  0.00           N0.      0
ATOM   3465 HE21 GLN A 223      68.136  35.990  54.070  1.00  0.00           H0.      0
ATOM   3466 HE22 GLN A 223      68.872  37.408  53.175  1.00  0.00           H0.      0
ATOM   3467  C   GLN A 223      66.049  41.249  51.321  1.00  0.00           C0.      0
ATOM   3468  O   GLN A 223      65.454  41.160  50.262  1.00  0.00           O0.      0
ATOM   3469  N   VAL A 224      67.281  41.809  51.446  1.00  0.00           N0.      0
ATOM   3470  H   VAL A 224      67.609  41.957  52.390  1.00  0.00           H0.      0
ATOM   3471  CA  VAL A 224      68.042  42.186  50.337  1.00  0.00           C0.      0
ATOM   3472  HA  VAL A 224      67.413  42.634  49.569  1.00  0.00           H0.      0
ATOM   3473  CB  VAL A 224      69.153  43.189  50.648  1.00  0.00           C0.      0
ATOM   3474  HB  VAL A 224      69.774  42.704  51.402  1.00  0.00           H0.      0
ATOM   3475  CG1 VAL A 224      69.882  43.624  49.380  1.00  0.00           C0.      0
ATOM   3476 HG11 VAL A 224      69.149  44.071  48.708  1.00  0.00           H0.      0
ATOM   3477 HG12 VAL A 224      70.557  44.404  49.734  1.00  0.00           H0.      0
ATOM   3478 HG13 VAL A 224      70.464  42.794  48.978  1.00  0.00           H0.      0
ATOM   3479  CG2 VAL A 224      68.602  44.482  51.282  1.00  0.00           C0.      0
ATOM   3480 HG21 VAL A 224      68.014  44.994  50.520  1.00  0.00           H0.      0
ATOM   3481 HG22 VAL A 224      67.987  44.254  52.153  1.00  0.00           H0.      0
ATOM   3482 HG23 VAL A 224      69.411  45.169  51.529  1.00  0.00           H0.      0
ATOM   3483  C   VAL A 224      68.669  40.930  49.673  1.00  0.00           C0.      0
ATOM   3484  O   VAL A 224      69.152  40.076  50.378  1.00  0.00           O0.      0
ATOM   3485  N   PRO A 225      68.585  40.676  48.403  1.00  0.00           N0.      0
ATOM   3486  CD  PRO A 225      67.975  41.515  47.410  1.00  0.00           C0.      0
ATOM   3487  HD2 PRO A 225      68.373  42.530  47.405  1.00  0.00           H0.      0
ATOM   3488  HD3 PRO A 225      66.909  41.610  47.614  1.00  0.00           H0.      0
ATOM   3489  CG  PRO A 225      68.224  40.904  45.999  1.00  0.00           C0.      0
ATOM   3490  HG2 PRO A 225      69.179  41.298  45.651  1.00  0.00           H0.      0
ATOM   3491  HG3 PRO A 225      67.456  41.107  45.252  1.00  0.00           H0.      0
ATOM   3492  CB  PRO A 225      68.316  39.444  46.390  1.00  0.00           C0.      0
ATOM   3493  HB2 PRO A 225      68.804  38.893  45.585  1.00  0.00           H0.      0
ATOM   3494  HB3 PRO A 225      67.285  39.101  46.477  1.00  0.00           H0.      0
ATOM   3495  CA  PRO A 225      69.041  39.479  47.717  1.00  0.00           C0.      0
ATOM   3496  HA  PRO A 225      68.561  38.625  48.195  1.00  0.00           H0.      0
ATOM   3497  C   PRO A 225      70.508  39.412  47.654  1.00  0.00           C0.      0
ATOM   3498  O   PRO A 225      71.194  40.449  47.677  1.00  0.00           O0.      0
ATOM   3499  N   GLY A 226      71.025  38.189  47.701  1.00  0.00           N0.      0
ATOM   3500  H   GLY A 226      70.395  37.400  47.731  1.00  0.00           H0.      0
ATOM   3501  CA  GLY A 226      72.434  37.939  47.961  1.00  0.00           C0.      0
ATOM   3502  HA2 GLY A 226      72.479  36.852  48.031  1.00  0.00           H0.      0
ATOM   3503  HA3 GLY A 226      73.149  38.266  47.206  1.00  0.00           H0.      0
ATOM   3504  C   GLY A 226      72.878  38.555  49.331  1.00  0.00           C0.      0
ATOM   3505  O   GLY A 226      72.423  38.170  50.397  1.00  0.00           O0.      0
ATOM   3506  N   ALA A 227      73.735  39.582  49.296  1.00  0.00           N0.      0
ATOM   3507  H   ALA A 227      74.091  39.914  48.411  1.00  0.00           H0.      0
ATOM   3508  CA  ALA A 227      74.053  40.446  50.427  1.00  0.00           C0.      0
ATOM   3509  HA  ALA A 227      74.865  41.052  50.026  1.00  0.00           H0.      0
ATOM   3510  CB  ALA A 227      72.886  41.324  50.863  1.00  0.00           C0.      0
ATOM   3511  HB1 ALA A 227      72.141  40.705  51.361  1.00  0.00           H0.      0
ATOM   3512  HB2 ALA A 227      73.268  42.150  51.462  1.00  0.00           H0.      0
ATOM   3513  HB3 ALA A 227      72.420  41.738  49.969  1.00  0.00           H0.      0
ATOM   3514  C   ALA A 227      74.765  39.734  51.673  1.00  0.00           C0.      0
ATOM   3515  O   ALA A 227      74.751  40.320  52.785  1.00  0.00           O0.      0
ATOM   3516  N   GLY A 228      75.381  38.577  51.537  1.00  0.00           N0.      0
ATOM   3517  H   GLY A 228      75.408  38.156  50.619  1.00  0.00           H0.      0
ATOM   3518  CA  GLY A 228      75.888  37.828  52.788  1.00  0.00           C0.      0
ATOM   3519  HA2 GLY A 228      75.144  37.940  53.576  1.00  0.00           H0.      0
ATOM   3520  HA3 GLY A 228      75.953  36.758  52.587  1.00  0.00           H0.      0
ATOM   3521  C   GLY A 228      77.248  38.335  53.381  1.00  0.00           C0.      0
ATOM   3522  O   GLY A 228      78.035  38.988  52.608  1.00  0.00           O0.      0
ATOM   3523  N   ARG A 229      77.637  38.081  54.630  1.00  0.00           N0.      0
ATOM   3524  H   ARG A 229      77.008  37.588  55.248  1.00  0.00           H0.      0
ATOM   3525  CA  ARG A 229      78.834  38.657  55.316  1.00  0.00           C0.      0
ATOM   3526  HA  ARG A 229      79.695  38.338  54.728  1.00  0.00           H0.      0
ATOM   3527  CB  ARG A 229      78.828  40.217  55.342  1.00  0.00           C0.      0
ATOM   3528  HB2 ARG A 229      79.589  40.726  55.933  1.00  0.00           H0.      0
ATOM   3529  HB3 ARG A 229      79.140  40.444  54.323  1.00  0.00           H0.      0
ATOM   3530  CG  ARG A 229      77.538  41.020  55.575  1.00  0.00           C0.      0
ATOM   3531  HG2 ARG A 229      77.785  42.072  55.430  1.00  0.00           H0.      0
ATOM   3532  HG3 ARG A 229      76.856  40.601  54.835  1.00  0.00           H0.      0
ATOM   3533  CD  ARG A 229      76.849  40.875  56.918  1.00  0.00           C0.      0
ATOM   3534  HD2 ARG A 229      75.906  41.420  56.877  1.00  0.00           H0.      0
ATOM   3535  HD3 ARG A 229      76.605  39.826  57.085  1.00  0.00           H0.      0
ATOM   3536  NE  ARG A 229      77.694  41.285  58.031  1.00  0.00           N0.      0
ATOM   3537  HE  ARG A 229      78.660  41.016  58.154  1.00  0.00           H0.      0
ATOM   3538  CZ  ARG A 229      77.192  42.015  59.042  1.00  0.00           C0.      0
ATOM   3539  NH1 ARG A 229      75.913  42.180  59.284  1.00  0.00           N0.      0
ATOM   3540 HH11 ARG A 229      75.262  41.612  58.761  1.00  0.00           H0.      0
ATOM   3541 HH12 ARG A 229      75.722  42.585  60.189  1.00  0.00           H0.      0
ATOM   3542  NH2 ARG A 229      77.993  42.611  59.886  1.00  0.00           N0.      0
ATOM   3543 HH21 ARG A 229      78.985  42.494  59.736  1.00  0.00           H0.      0
ATOM   3544 HH22 ARG A 229      77.757  43.171  60.693  1.00  0.00           H0.      0
ATOM   3545  C   ARG A 229      78.989  38.075  56.714  1.00  0.00           C0.      0
ATOM   3546  O   ARG A 229      78.463  37.015  57.017  1.00  0.00           O0.      0
ATOM   3547  N   ASP A 230      79.905  38.643  57.498  1.00  0.00           N0.      0
ATOM   3548  H   ASP A 230      80.617  39.172  57.015  1.00  0.00           H0.      0
ATOM   3549  CA  ASP A 230      80.285  38.401  58.893  1.00  0.00           C0.      0
ATOM   3550  HA  ASP A 230      80.566  37.356  59.027  1.00  0.00           H0.      0
ATOM   3551  CB  ASP A 230      81.606  39.189  59.310  1.00  0.00           C0.      0
ATOM   3552  HB2 ASP A 230      81.887  38.741  60.263  1.00  0.00           H0.      0
ATOM   3553  HB3 ASP A 230      82.392  38.908  58.609  1.00  0.00           H0.      0
ATOM   3554  CG  ASP A 230      81.506  40.633  59.437  1.00  0.00           C0.      0
ATOM   3555  OD1 ASP A 230      82.496  41.181  59.955  1.00  0.00           O0.      0
ATOM   3556  OD2 ASP A 230      80.553  41.257  58.955  1.00  0.00           O0.      0
ATOM   3557  C   ASP A 230      79.147  38.565  59.977  1.00  0.00           C0.      0
ATOM   3558  O   ASP A 230      79.390  39.262  61.004  1.00  0.00           O0.      0
ATOM   3559  N   GLY A 231      77.934  38.203  59.601  1.00  0.00           N0.      0
ATOM   3560  H   GLY A 231      77.720  37.642  58.788  1.00  0.00           H0.      0
ATOM   3561  CA  GLY A 231      76.775  38.644  60.402  1.00  0.00           C0.      0
ATOM   3562  HA2 GLY A 231      76.841  38.156  61.375  1.00  0.00           H0.      0
ATOM   3563  HA3 GLY A 231      76.818  39.711  60.622  1.00  0.00           H0.      0
ATOM   3564  C   GLY A 231      75.407  38.219  59.657  1.00  0.00           C0.      0
ATOM   3565  O   GLY A 231      75.391  37.306  58.817  1.00  0.00           O0.      0
ATOM   3566  N   ALA A 232      74.336  38.890  59.956  1.00  0.00           N0.      0
ATOM   3567  H   ALA A 232      74.414  39.686  60.573  1.00  0.00           H0.      0
ATOM   3568  CA  ALA A 232      73.066  38.880  59.174  1.00  0.00           C0.      0
ATOM   3569  HA  ALA A 232      72.790  37.863  58.893  1.00  0.00           H0.      0
ATOM   3570  CB  ALA A 232      71.996  39.517  60.029  1.00  0.00           C0.      0
ATOM   3571  HB1 ALA A 232      71.030  39.537  59.525  1.00  0.00           H0.      0
ATOM   3572  HB2 ALA A 232      71.776  38.888  60.892  1.00  0.00           H0.      0
ATOM   3573  HB3 ALA A 232      72.319  40.506  60.354  1.00  0.00           H0.      0
ATOM   3574  C   ALA A 232      73.255  39.613  57.853  1.00  0.00           C0.      0
ATOM   3575  O   ALA A 232      73.928  40.660  57.959  1.00  0.00           O0.      0
ATOM   3576  N   PRO A 233      72.595  39.321  56.711  1.00  0.00           N0.      0
ATOM   3577  CD  PRO A 233      71.964  37.976  56.532  1.00  0.00           C0.      0
ATOM   3578  HD2 PRO A 233      71.225  37.688  57.280  1.00  0.00           H0.      0
ATOM   3579  HD3 PRO A 233      72.805  37.283  56.553  1.00  0.00           H0.      0
ATOM   3580  CG  PRO A 233      71.254  38.073  55.179  1.00  0.00           C0.      0
ATOM   3581  HG2 PRO A 233      70.230  38.407  55.349  1.00  0.00           H0.      0
ATOM   3582  HG3 PRO A 233      71.487  37.221  54.540  1.00  0.00           H0.      0
ATOM   3583  CB  PRO A 233      71.922  39.270  54.424  1.00  0.00           C0.      0
ATOM   3584  HB2 PRO A 233      71.079  39.787  53.963  1.00  0.00           H0.      0
ATOM   3585  HB3 PRO A 233      72.659  38.944  53.691  1.00  0.00           H0.      0
ATOM   3586  CA  PRO A 233      72.527  40.181  55.482  1.00  0.00           C0.      0
ATOM   3587  HA  PRO A 233      73.567  40.327  55.190  1.00  0.00           H0.      0
ATOM   3588  C   PRO A 233      71.698  41.520  55.683  1.00  0.00           C0.      0
ATOM   3589  O   PRO A 233      71.240  41.754  56.746  1.00  0.00           O0.      0
ATOM   3590  N   GLY A 234      71.594  42.285  54.543  1.00  0.00           N0.      0
ATOM   3591  H   GLY A 234      72.071  42.006  53.697  1.00  0.00           H0.      0
ATOM   3592  CA  GLY A 234      70.619  43.374  54.490  1.00  0.00           C0.      0
ATOM   3593  HA2 GLY A 234      70.940  44.153  55.182  1.00  0.00           H0.      0
ATOM   3594  HA3 GLY A 234      70.678  43.869  53.521  1.00  0.00           H0.      0
ATOM   3595  C   GLY A 234      69.162  43.046  54.747  1.00  0.00           C0.      0
ATOM   3596  O   GLY A 234      68.662  42.140  54.035  1.00  0.00           O0.      0
ATOM   3597  N   PHE A 235      68.359  43.880  55.454  1.00  0.00           N0.      0
ATOM   3598  H   PHE A 235      68.943  44.560  55.920  1.00  0.00           H0.      0
ATOM   3599  CA  PHE A 235      66.884  44.060  55.405  1.00  0.00           C0.      0
ATOM   3600  HA  PHE A 235      66.505  43.497  54.552  1.00  0.00           H0.      0
ATOM   3601  CB  PHE A 235      66.315  43.493  56.704  1.00  0.00           C0.      0
ATOM   3602  HB2 PHE A 235      66.708  44.023  57.571  1.00  0.00           H0.      0
ATOM   3603  HB3 PHE A 235      65.254  43.728  56.790  1.00  0.00           H0.      0
ATOM   3604  CG  PHE A 235      66.478  42.020  56.931  1.00  0.00           C0.      0
ATOM   3605  CD1 PHE A 235      67.710  41.595  57.406  1.00  0.00           C0.      0
ATOM   3606  HD1 PHE A 235      68.418  42.356  57.698  1.00  0.00           H0.      0
ATOM   3607  CE1 PHE A 235      67.995  40.202  57.509  1.00  0.00           C0.      0
ATOM   3608  HE1 PHE A 235      68.993  39.869  57.751  1.00  0.00           H0.      0
ATOM   3609  CZ  PHE A 235      67.094  39.242  57.093  1.00  0.00           C0.      0
ATOM   3610  HZ  PHE A 235      67.456  38.245  56.890  1.00  0.00           H0.      0
ATOM   3611  CE2 PHE A 235      65.852  39.675  56.682  1.00  0.00           C0.      0
ATOM   3612  HE2 PHE A 235      65.136  38.936  56.353  1.00  0.00           H0.      0
ATOM   3613  CD2 PHE A 235      65.491  41.012  56.666  1.00  0.00           C0.      0
ATOM   3614  HD2 PHE A 235      64.487  41.245  56.341  1.00  0.00           H0.      0
ATOM   3615  C   PHE A 235      66.391  45.525  55.256  1.00  0.00           C0.      0
ATOM   3616  O   PHE A 235      66.446  46.295  56.178  1.00  0.00           O0.      0
ATOM   3617  N   SER A 236      65.863  45.854  54.084  1.00  0.00           N0.      0
ATOM   3618  H   SER A 236      65.826  45.063  53.456  1.00  0.00           H0.      0
ATOM   3619  CA  SER A 236      65.282  47.082  53.742  1.00  0.00           C0.      0
ATOM   3620  HA  SER A 236      65.865  47.897  54.171  1.00  0.00           H0.      0
ATOM   3621  CB  SER A 236      65.268  47.271  52.205  1.00  0.00           C0.      0
ATOM   3622  HB2 SER A 236      66.283  47.215  51.811  1.00  0.00           H0.      0
ATOM   3623  HB3 SER A 236      64.689  46.426  51.832  1.00  0.00           H0.      0
ATOM   3624  OG  SER A 236      64.650  48.466  51.909  1.00  0.00           O0.      0
ATOM   3625  HG  SER A 236      65.287  49.143  51.669  1.00  0.00           H0.      0
ATOM   3626  C   SER A 236      63.913  47.231  54.329  1.00  0.00           C0.      0
ATOM   3627  O   SER A 236      63.157  46.233  54.278  1.00  0.00           O0.      0
ATOM   3628  N   LYS A 237      63.596  48.330  54.947  1.00  0.00           N0.      0
ATOM   3629  H   LYS A 237      64.342  49.010  54.984  1.00  0.00           H0.      0
ATOM   3630  CA  LYS A 237      62.316  48.603  55.648  1.00  0.00           C0.      0
ATOM   3631  HA  LYS A 237      61.698  47.711  55.540  1.00  0.00           H0.      0
ATOM   3632  CB  LYS A 237      62.431  48.835  57.171  1.00  0.00           C0.      0
ATOM   3633  HB2 LYS A 237      63.210  49.564  57.394  1.00  0.00           H0.      0
ATOM   3634  HB3 LYS A 237      61.462  49.085  57.604  1.00  0.00           H0.      0
ATOM   3635  CG  LYS A 237      62.976  47.609  57.897  1.00  0.00           C0.      0
ATOM   3636  HG2 LYS A 237      62.369  46.735  57.661  1.00  0.00           H0.      0
ATOM   3637  HG3 LYS A 237      63.924  47.350  57.424  1.00  0.00           H0.      0
ATOM   3638  CD  LYS A 237      63.268  47.815  59.370  1.00  0.00           C0.      0
ATOM   3639  HD2 LYS A 237      64.048  48.571  59.454  1.00  0.00           H0.      0
ATOM   3640  HD3 LYS A 237      62.376  48.207  59.858  1.00  0.00           H0.      0
ATOM   3641  CE  LYS A 237      63.683  46.527  60.085  1.00  0.00           C0.      0
ATOM   3642  HE2 LYS A 237      64.459  46.050  59.486  1.00  0.00           H0.      0
ATOM   3643  HE3 LYS A 237      64.029  46.758  61.093  1.00  0.00           H0.      0
ATOM   3644  NZ  LYS A 237      62.570  45.548  60.209  1.00  0.00           N0.      0
ATOM   3645  HZ1 LYS A 237      61.742  45.887  60.678  1.00  0.00           H0.      0
ATOM   3646  HZ2 LYS A 237      62.198  45.338  59.294  1.00  0.00           H0.      0
ATOM   3647  HZ3 LYS A 237      62.813  44.666  60.637  1.00  0.00           H0.      0
ATOM   3648  C   LYS A 237      61.620  49.790  55.067  1.00  0.00           C0.      0
ATOM   3649  O   LYS A 237      62.289  50.772  54.906  1.00  0.00           O0.      0
ATOM   3650  N   PHE A 238      60.305  49.768  54.770  1.00  0.00           N0.      0
ATOM   3651  H   PHE A 238      59.820  48.966  55.146  1.00  0.00           H0.      0
ATOM   3652  CA  PHE A 238      59.590  50.996  54.307  1.00  0.00           C0.      0
ATOM   3653  HA  PHE A 238      60.061  51.912  54.664  1.00  0.00           H0.      0
ATOM   3654  CB  PHE A 238      59.511  50.990  52.784  1.00  0.00           C0.      0
ATOM   3655  HB2 PHE A 238      59.098  51.966  52.529  1.00  0.00           H0.      0
ATOM   3656  HB3 PHE A 238      60.559  50.935  52.491  1.00  0.00           H0.      0
ATOM   3657  CG  PHE A 238      58.662  49.949  52.044  1.00  0.00           C0.      0
ATOM   3658  CD1 PHE A 238      59.274  48.737  51.585  1.00  0.00           C0.      0
ATOM   3659  HD1 PHE A 238      60.229  48.467  52.012  1.00  0.00           H0.      0
ATOM   3660  CE1 PHE A 238      58.462  47.755  50.941  1.00  0.00           C0.      0
ATOM   3661  HE1 PHE A 238      58.731  46.741  50.685  1.00  0.00           H0.      0
ATOM   3662  CZ  PHE A 238      57.084  48.073  50.710  1.00  0.00           C0.      0
ATOM   3663  HZ  PHE A 238      56.475  47.384  50.143  1.00  0.00           H0.      0
ATOM   3664  CE2 PHE A 238      56.531  49.330  51.030  1.00  0.00           C0.      0
ATOM   3665  HE2 PHE A 238      55.618  49.673  50.566  1.00  0.00           H0.      0
ATOM   3666  CD2 PHE A 238      57.311  50.237  51.750  1.00  0.00           C0.      0
ATOM   3667  HD2 PHE A 238      56.950  51.188  52.113  1.00  0.00           H0.      0
ATOM   3668  C   PHE A 238      58.183  51.043  55.022  1.00  0.00           C0.      0
ATOM   3669  O   PHE A 238      57.902  50.228  55.885  1.00  0.00           O0.      0
ATOM   3670  N   ARG A 239      57.290  52.007  54.677  1.00  0.00           N0.      0
ATOM   3671  H   ARG A 239      57.630  52.719  54.046  1.00  0.00           H0.      0
ATOM   3672  CA  ARG A 239      55.891  52.186  55.174  1.00  0.00           C0.      0
ATOM   3673  HA  ARG A 239      55.417  51.273  55.534  1.00  0.00           H0.      0
ATOM   3674  CB  ARG A 239      55.884  53.200  56.356  1.00  0.00           C0.      0
ATOM   3675  HB2 ARG A 239      56.264  52.686  57.239  1.00  0.00           H0.      0
ATOM   3676  HB3 ARG A 239      56.442  54.107  56.125  1.00  0.00           H0.      0
ATOM   3677  CG  ARG A 239      54.412  53.585  56.637  1.00  0.00           C0.      0
ATOM   3678  HG2 ARG A 239      54.032  54.168  55.798  1.00  0.00           H0.      0
ATOM   3679  HG3 ARG A 239      53.750  52.720  56.679  1.00  0.00           H0.      0
ATOM   3680  CD  ARG A 239      54.127  54.423  57.835  1.00  0.00           C0.      0
ATOM   3681  HD2 ARG A 239      54.821  55.263  57.803  1.00  0.00           H0.      0
ATOM   3682  HD3 ARG A 239      53.106  54.803  57.836  1.00  0.00           H0.      0
ATOM   3683  NE  ARG A 239      54.363  53.670  59.007  1.00  0.00           N0.      0
ATOM   3684  HE  ARG A 239      54.694  52.725  58.874  1.00  0.00           H0.      0
ATOM   3685  CZ  ARG A 239      54.237  54.143  60.218  1.00  0.00           C0.      0
ATOM   3686  NH1 ARG A 239      53.887  55.391  60.567  1.00  0.00           N0.      0
ATOM   3687 HH11 ARG A 239      53.691  56.110  59.886  1.00  0.00           H0.      0
ATOM   3688 HH12 ARG A 239      54.096  55.751  61.487  1.00  0.00           H0.      0
ATOM   3689  NH2 ARG A 239      54.505  53.320  61.168  1.00  0.00           N0.      0
ATOM   3690 HH21 ARG A 239      54.633  52.334  60.992  1.00  0.00           H0.      0
ATOM   3691 HH22 ARG A 239      54.379  53.671  62.107  1.00  0.00           H0.      0
ATOM   3692  C   ARG A 239      55.018  52.666  53.957  1.00  0.00           C0.      0
ATOM   3693  O   ARG A 239      55.436  53.515  53.152  1.00  0.00           O0.      0
ATOM   3694  N   LEU A 240      53.778  52.126  53.825  1.00  0.00           N0.      0
ATOM   3695  H   LEU A 240      53.472  51.461  54.521  1.00  0.00           H0.      0
ATOM   3696  CA  LEU A 240      52.653  52.824  53.212  1.00  0.00           C0.      0
ATOM   3697  HA  LEU A 240      53.006  53.846  53.074  1.00  0.00           H0.      0
ATOM   3698  CB  LEU A 240      52.337  52.216  51.844  1.00  0.00           C0.      0
ATOM   3699  HB2 LEU A 240      52.068  51.181  52.054  1.00  0.00           H0.      0
ATOM   3700  HB3 LEU A 240      51.551  52.755  51.314  1.00  0.00           H0.      0
ATOM   3701  CG  LEU A 240      53.557  52.226  50.942  1.00  0.00           C0.      0
ATOM   3702  HG  LEU A 240      54.442  51.817  51.429  1.00  0.00           H0.      0
ATOM   3703  CD1 LEU A 240      53.279  51.188  49.854  1.00  0.00           C0.      0
ATOM   3704 HD11 LEU A 240      53.279  50.143  50.162  1.00  0.00           H0.      0
ATOM   3705 HD12 LEU A 240      52.464  51.545  49.225  1.00  0.00           H0.      0
ATOM   3706 HD13 LEU A 240      54.095  51.208  49.132  1.00  0.00           H0.      0
ATOM   3707  CD2 LEU A 240      53.933  53.590  50.225  1.00  0.00           C0.      0
ATOM   3708 HD21 LEU A 240      54.819  53.338  49.643  1.00  0.00           H0.      0
ATOM   3709 HD22 LEU A 240      53.222  53.837  49.437  1.00  0.00           H0.      0
ATOM   3710 HD23 LEU A 240      54.140  54.280  51.043  1.00  0.00           H0.      0
ATOM   3711  C   LEU A 240      51.351  52.734  54.044  1.00  0.00           C0.      0
ATOM   3712  O   LEU A 240      51.176  51.974  54.972  1.00  0.00           O0.      0
ATOM   3713  N   SER A 241      50.521  53.701  53.711  1.00  0.00           N0.      0
ATOM   3714  H   SER A 241      50.611  54.297  52.900  1.00  0.00           H0.      0
ATOM   3715  CA  SER A 241      49.292  53.929  54.480  1.00  0.00           C0.      0
ATOM   3716  HA  SER A 241      49.145  53.049  55.106  1.00  0.00           H0.      0
ATOM   3717  CB  SER A 241      49.313  55.124  55.387  1.00  0.00           C0.      0
ATOM   3718  HB2 SER A 241      49.518  55.980  54.744  1.00  0.00           H0.      0
ATOM   3719  HB3 SER A 241      48.389  55.200  55.960  1.00  0.00           H0.      0
ATOM   3720  OG  SER A 241      50.436  54.977  56.239  1.00  0.00           O0.      0
ATOM   3721  HG  SER A 241      50.249  54.264  56.854  1.00  0.00           H0.      0
ATOM   3722  C   SER A 241      48.061  53.961  53.563  1.00  0.00           C0.      0
ATOM   3723  O   SER A 241      48.162  54.432  52.413  1.00  0.00           O0.      0
ATOM   3724  N   TYR A 242      46.916  53.555  54.051  1.00  0.00           N0.      0
ATOM   3725  H   TYR A 242      46.985  53.259  55.014  1.00  0.00           H0.      0
ATOM   3726  CA  TYR A 242      45.698  53.213  53.288  1.00  0.00           C0.      0
ATOM   3727  HA  TYR A 242      45.832  53.706  52.325  1.00  0.00           H0.      0
ATOM   3728  CB  TYR A 242      45.676  51.675  53.184  1.00  0.00           C0.      0
ATOM   3729  HB2 TYR A 242      45.709  51.307  54.209  1.00  0.00           H0.      0
ATOM   3730  HB3 TYR A 242      44.684  51.394  52.830  1.00  0.00           H0.      0
ATOM   3731  CG  TYR A 242      46.834  50.931  52.464  1.00  0.00           C0.      0
ATOM   3732  CD1 TYR A 242      47.099  51.164  51.076  1.00  0.00           C0.      0
ATOM   3733  HD1 TYR A 242      46.404  51.753  50.496  1.00  0.00           H0.      0
ATOM   3734  CE1 TYR A 242      48.291  50.688  50.449  1.00  0.00           C0.      0
ATOM   3735  HE1 TYR A 242      48.586  50.859  49.425  1.00  0.00           H0.      0
ATOM   3736  CZ  TYR A 242      49.210  49.984  51.319  1.00  0.00           C0.      0
ATOM   3737  OH  TYR A 242      50.363  49.529  50.782  1.00  0.00           O0.      0
ATOM   3738  HH  TYR A 242      50.801  48.978  51.435  1.00  0.00           H0.      0
ATOM   3739  CE2 TYR A 242      49.043  49.775  52.722  1.00  0.00           C0.      0
ATOM   3740  HE2 TYR A 242      49.792  49.283  53.325  1.00  0.00           H0.      0
ATOM   3741  CD2 TYR A 242      47.853  50.329  53.274  1.00  0.00           C0.      0
ATOM   3742  HD2 TYR A 242      47.804  50.283  54.352  1.00  0.00           H0.      0
ATOM   3743  C   TYR A 242      44.451  53.698  53.979  1.00  0.00           C0.      0
ATOM   3744  O   TYR A 242      44.272  53.628  55.195  1.00  0.00           O0.      0
ATOM   3745  N   TYR A 243      43.467  54.143  53.163  1.00  0.00           N0.      0
ATOM   3746  H   TYR A 243      43.481  54.086  52.155  1.00  0.00           H0.      0
ATOM   3747  CA  TYR A 243      42.102  54.270  53.560  1.00  0.00           C0.      0
ATOM   3748  HA  TYR A 243      42.071  54.793  54.515  1.00  0.00           H0.      0
ATOM   3749  CB  TYR A 243      41.379  55.146  52.521  1.00  0.00           C0.      0
ATOM   3750  HB2 TYR A 243      41.950  56.064  52.386  1.00  0.00           H0.      0
ATOM   3751  HB3 TYR A 243      41.317  54.587  51.587  1.00  0.00           H0.      0
ATOM   3752  CG  TYR A 243      39.968  55.493  52.849  1.00  0.00           C0.      0
ATOM   3753  CD1 TYR A 243      39.739  56.637  53.597  1.00  0.00           C0.      0
ATOM   3754  HD1 TYR A 243      40.526  57.353  53.781  1.00  0.00           H0.      0
ATOM   3755  CE1 TYR A 243      38.460  56.825  54.184  1.00  0.00           C0.      0
ATOM   3756  HE1 TYR A 243      38.202  57.758  54.662  1.00  0.00           H0.      0
ATOM   3757  CZ  TYR A 243      37.407  55.964  53.920  1.00  0.00           C0.      0
ATOM   3758  OH  TYR A 243      36.254  56.128  54.628  1.00  0.00           O0.      0
ATOM   3759  HH  TYR A 243      35.995  55.313  55.065  1.00  0.00           H0.      0
ATOM   3760  CE2 TYR A 243      37.597  54.859  53.113  1.00  0.00           C0.      0
ATOM   3761  HE2 TYR A 243      36.723  54.310  52.794  1.00  0.00           H0.      0
ATOM   3762  CD2 TYR A 243      38.850  54.645  52.521  1.00  0.00           C0.      0
ATOM   3763  HD2 TYR A 243      39.009  53.746  51.943  1.00  0.00           H0.      0
ATOM   3764  C   TYR A 243      41.513  52.856  53.637  1.00  0.00           C0.      0
ATOM   3765  O   TYR A 243      41.777  52.071  52.761  1.00  0.00           O0.      0
ATOM   3766  N   PRO A 244      40.670  52.534  54.661  1.00  0.00           N0.      0
ATOM   3767  CD  PRO A 244      40.413  53.428  55.841  1.00  0.00           C0.      0
ATOM   3768  HD2 PRO A 244      40.039  54.416  55.572  1.00  0.00           H0.      0
ATOM   3769  HD3 PRO A 244      41.376  53.509  56.346  1.00  0.00           H0.      0
ATOM   3770  CG  PRO A 244      39.344  52.619  56.723  1.00  0.00           C0.      0
ATOM   3771  HG2 PRO A 244      38.309  52.917  56.551  1.00  0.00           H0.      0
ATOM   3772  HG3 PRO A 244      39.656  52.762  57.757  1.00  0.00           H0.      0
ATOM   3773  CB  PRO A 244      39.517  51.160  56.247  1.00  0.00           C0.      0
ATOM   3774  HB2 PRO A 244      38.619  50.574  56.445  1.00  0.00           H0.      0
ATOM   3775  HB3 PRO A 244      40.372  50.663  56.706  1.00  0.00           H0.      0
ATOM   3776  CA  PRO A 244      39.915  51.284  54.774  1.00  0.00           C0.      0
ATOM   3777  HA  PRO A 244      40.474  50.413  54.431  1.00  0.00           H0.      0
ATOM   3778  C   PRO A 244      38.680  51.443  53.914  1.00  0.00           C0.      0
ATOM   3779  O   PRO A 244      37.686  51.877  54.355  1.00  0.00           O0.      0
ATOM   3780  N   HIE A 245      38.645  50.917  52.683  1.00  0.00           N0.      0
ATOM   3781  H   HIE A 245      39.569  50.771  52.301  1.00  0.00           H0.      0
ATOM   3782  CA  HIE A 245      37.466  50.716  51.851  1.00  0.00           C0.      0
ATOM   3783  HA  HIE A 245      36.842  51.603  51.957  1.00  0.00           H0.      0
ATOM   3784  CB  HIE A 245      37.782  50.497  50.388  1.00  0.00           C0.      0
ATOM   3785  HB2 HIE A 245      38.470  49.655  50.315  1.00  0.00           H0.      0
ATOM   3786  HB3 HIE A 245      36.871  50.250  49.843  1.00  0.00           H0.      0
ATOM   3787  CG  HIE A 245      38.316  51.728  49.785  1.00  0.00           C0.      0
ATOM   3788  ND1 HIE A 245      39.621  52.249  49.783  1.00  0.00           N0.      0
ATOM   3789  CE1 HIE A 245      39.644  53.402  48.986  1.00  0.00           C0.      0
ATOM   3790  HE1 HIE A 245      40.435  54.039  48.620  1.00  0.00           H0.      0
ATOM   3791  NE2 HIE A 245      38.357  53.602  48.638  1.00  0.00           N0.      0
ATOM   3792  HE2 HIE A 245      38.107  54.323  47.976  1.00  0.00           H0.      0
ATOM   3793  CD2 HIE A 245      37.527  52.613  49.067  1.00  0.00           C0.      0
ATOM   3794  HD2 HIE A 245      36.460  52.466  48.985  1.00  0.00           H0.      0
ATOM   3795  C   HIE A 245      36.615  49.619  52.500  1.00  0.00           C0.      0
ATOM   3796  O   HIE A 245      37.030  48.444  52.551  1.00  0.00           O0.      0
ATOM   3797  N   CYS A 246      35.533  50.013  53.223  1.00  0.00           N0.      0
ATOM   3798  H   CYS A 246      35.533  51.018  53.329  1.00  0.00           H0.      0
ATOM   3799  CA  CYS A 246      34.308  49.166  53.379  1.00  0.00           C0.      0
ATOM   3800  HA  CYS A 246      34.605  48.289  53.954  1.00  0.00           H0.      0
ATOM   3801  CB  CYS A 246      33.292  50.011  54.103  1.00  0.00           C0.      0
ATOM   3802  HB2 CYS A 246      33.670  50.348  55.068  1.00  0.00           H0.      0
ATOM   3803  HB3 CYS A 246      32.930  50.873  53.543  1.00  0.00           H0.      0
ATOM   3804  SG  CYS A 246      31.777  48.997  54.329  1.00  0.00           S0.      0
ATOM   3805  HG  CYS A 246      32.416  48.076  55.056  1.00  0.00           H0.      0
ATOM   3806  C   CYS A 246      33.817  48.635  51.979  1.00  0.00           C0.      0
ATOM   3807  O   CYS A 246      33.569  49.359  51.049  1.00  0.00           O0.      0
ATOM   3808  N   LEU A 247      33.615  47.284  51.883  1.00  0.00           N0.      0
ATOM   3809  H   LEU A 247      33.986  46.699  52.619  1.00  0.00           H0.      0
ATOM   3810  CA  LEU A 247      32.967  46.593  50.805  1.00  0.00           C0.      0
ATOM   3811  HA  LEU A 247      33.500  46.787  49.874  1.00  0.00           H0.      0
ATOM   3812  CB  LEU A 247      32.916  45.085  51.150  1.00  0.00           C0.      0
ATOM   3813  HB2 LEU A 247      33.922  44.740  51.389  1.00  0.00           H0.      0
ATOM   3814  HB3 LEU A 247      32.269  44.951  52.017  1.00  0.00           H0.      0
ATOM   3815  CG  LEU A 247      32.304  44.195  50.043  1.00  0.00           C0.      0
ATOM   3816  HG  LEU A 247      31.309  44.612  49.886  1.00  0.00           H0.      0
ATOM   3817  CD1 LEU A 247      33.190  44.416  48.796  1.00  0.00           C0.      0
ATOM   3818 HD11 LEU A 247      32.736  43.744  48.067  1.00  0.00           H0.      0
ATOM   3819 HD12 LEU A 247      33.088  45.419  48.383  1.00  0.00           H0.      0
ATOM   3820 HD13 LEU A 247      34.252  44.172  48.842  1.00  0.00           H0.      0
ATOM   3821  CD2 LEU A 247      32.093  42.742  50.419  1.00  0.00           C0.      0
ATOM   3822 HD21 LEU A 247      31.388  42.295  49.719  1.00  0.00           H0.      0
ATOM   3823 HD22 LEU A 247      33.095  42.331  50.547  1.00  0.00           H0.      0
ATOM   3824 HD23 LEU A 247      31.647  42.627  51.407  1.00  0.00           H0.      0
ATOM   3825  C   LEU A 247      31.556  47.150  50.516  1.00  0.00           C0.      0
ATOM   3826  O   LEU A 247      31.318  47.608  49.435  1.00  0.00           O0.      0
ATOM   3827  N   ALA A 248      30.649  47.280  51.489  1.00  0.00           N0.      0
ATOM   3828  H   ALA A 248      30.838  46.941  52.422  1.00  0.00           H0.      0
ATOM   3829  CA  ALA A 248      29.327  47.868  51.245  1.00  0.00           C0.      0
ATOM   3830  HA  ALA A 248      29.022  47.243  50.406  1.00  0.00           H0.      0
ATOM   3831  CB  ALA A 248      28.501  47.631  52.432  1.00  0.00           C0.      0
ATOM   3832  HB1 ALA A 248      28.711  48.391  53.184  1.00  0.00           H0.      0
ATOM   3833  HB2 ALA A 248      27.478  47.671  52.057  1.00  0.00           H0.      0
ATOM   3834  HB3 ALA A 248      28.649  46.629  52.834  1.00  0.00           H0.      0
ATOM   3835  C   ALA A 248      29.413  49.363  50.808  1.00  0.00           C0.      0
ATOM   3836  O   ALA A 248      28.742  49.706  49.825  1.00  0.00           O0.      0
ATOM   3837  N   SER A 249      30.214  50.232  51.476  1.00  0.00           N0.      0
ATOM   3838  H   SER A 249      30.748  49.876  52.256  1.00  0.00           H0.      0
ATOM   3839  CA  SER A 249      30.329  51.616  51.027  1.00  0.00           C0.      0
ATOM   3840  HA  SER A 249      29.358  52.107  51.097  1.00  0.00           H0.      0
ATOM   3841  CB  SER A 249      31.171  52.469  52.038  1.00  0.00           C0.      0
ATOM   3842  HB2 SER A 249      32.239  52.254  52.007  1.00  0.00           H0.      0
ATOM   3843  HB3 SER A 249      31.069  53.546  51.910  1.00  0.00           H0.      0
ATOM   3844  OG  SER A 249      30.759  52.228  53.377  1.00  0.00           O0.      0
ATOM   3845  HG  SER A 249      29.950  52.724  53.522  1.00  0.00           H0.      0
ATOM   3846  C   SER A 249      30.946  51.769  49.670  1.00  0.00           C0.      0
ATOM   3847  O   SER A 249      30.430  52.602  48.945  1.00  0.00           O0.      0
ATOM   3848  N   PHE A 250      31.881  50.933  49.195  1.00  0.00           N0.      0
ATOM   3849  H   PHE A 250      32.250  50.328  49.916  1.00  0.00           H0.      0
ATOM   3850  CA  PHE A 250      32.458  50.981  47.777  1.00  0.00           C0.      0
ATOM   3851  HA  PHE A 250      32.713  52.018  47.557  1.00  0.00           H0.      0
ATOM   3852  CB  PHE A 250      33.742  50.164  47.779  1.00  0.00           C0.      0
ATOM   3853  HB2 PHE A 250      34.432  50.541  48.534  1.00  0.00           H0.      0
ATOM   3854  HB3 PHE A 250      33.364  49.196  48.109  1.00  0.00           H0.      0
ATOM   3855  CG  PHE A 250      34.574  50.026  46.485  1.00  0.00           C0.      0
ATOM   3856  CD1 PHE A 250      34.204  49.010  45.643  1.00  0.00           C0.      0
ATOM   3857  HD1 PHE A 250      33.221  48.566  45.700  1.00  0.00           H0.      0
ATOM   3858  CE1 PHE A 250      35.015  48.754  44.561  1.00  0.00           C0.      0
ATOM   3859  HE1 PHE A 250      34.635  48.055  43.831  1.00  0.00           H0.      0
ATOM   3860  CZ  PHE A 250      36.206  49.550  44.334  1.00  0.00           C0.      0
ATOM   3861  HZ  PHE A 250      36.781  49.405  43.431  1.00  0.00           H0.      0
ATOM   3862  CE2 PHE A 250      36.358  50.701  45.136  1.00  0.00           C0.      0
ATOM   3863  HE2 PHE A 250      37.200  51.353  44.955  1.00  0.00           H0.      0
ATOM   3864  CD2 PHE A 250      35.621  50.947  46.231  1.00  0.00           C0.      0
ATOM   3865  HD2 PHE A 250      35.756  51.748  46.942  1.00  0.00           H0.      0
ATOM   3866  C   PHE A 250      31.482  50.358  46.830  1.00  0.00           C0.      0
ATOM   3867  O   PHE A 250      31.411  50.772  45.688  1.00  0.00           O0.      0
ATOM   3868  N   THR A 251      30.722  49.308  47.193  1.00  0.00           N0.      0
ATOM   3869  H   THR A 251      30.913  48.877  48.086  1.00  0.00           H0.      0
ATOM   3870  CA  THR A 251      29.872  48.661  46.238  1.00  0.00           C0.      0
ATOM   3871  HA  THR A 251      30.385  48.361  45.324  1.00  0.00           H0.      0
ATOM   3872  CB  THR A 251      29.305  47.368  46.878  1.00  0.00           C0.      0
ATOM   3873  HB  THR A 251      28.827  47.821  47.747  1.00  0.00           H0.      0
ATOM   3874  CG2 THR A 251      28.138  46.689  46.092  1.00  0.00           C0.      0
ATOM   3875 HG21 THR A 251      27.275  47.294  46.368  1.00  0.00           H0.      0
ATOM   3876 HG22 THR A 251      28.244  46.823  45.015  1.00  0.00           H0.      0
ATOM   3877 HG23 THR A 251      28.113  45.654  46.431  1.00  0.00           H0.      0
ATOM   3878  OG1 THR A 251      30.299  46.380  47.230  1.00  0.00           O0.      0
ATOM   3879  HG1 THR A 251      30.700  46.851  47.963  1.00  0.00           H0.      0
ATOM   3880  C   THR A 251      28.729  49.564  45.690  1.00  0.00           C0.      0
ATOM   3881  O   THR A 251      28.360  49.610  44.530  1.00  0.00           O0.      0
ATOM   3882  N   GLU A 252      28.240  50.415  46.630  1.00  0.00           N0.      0
ATOM   3883  H   GLU A 252      28.631  50.416  47.562  1.00  0.00           H0.      0
ATOM   3884  CA  GLU A 252      27.379  51.558  46.363  1.00  0.00           C0.      0
ATOM   3885  HA  GLU A 252      26.478  51.226  45.845  1.00  0.00           H0.      0
ATOM   3886  CB  GLU A 252      27.047  52.222  47.723  1.00  0.00           C0.      0
ATOM   3887  HB2 GLU A 252      26.512  51.555  48.400  1.00  0.00           H0.      0
ATOM   3888  HB3 GLU A 252      28.006  52.445  48.190  1.00  0.00           H0.      0
ATOM   3889  CG  GLU A 252      26.154  53.486  47.589  1.00  0.00           C0.      0
ATOM   3890  HG2 GLU A 252      25.658  53.468  46.619  1.00  0.00           H0.      0
ATOM   3891  HG3 GLU A 252      25.464  53.498  48.433  1.00  0.00           H0.      0
ATOM   3892  CD  GLU A 252      26.994  54.763  47.781  1.00  0.00           C0.      0
ATOM   3893  OE1 GLU A 252      27.297  55.141  48.917  1.00  0.00           O0.      0
ATOM   3894  OE2 GLU A 252      27.241  55.444  46.746  1.00  0.00           O0.      0
ATOM   3895  C   GLU A 252      28.091  52.502  45.488  1.00  0.00           C0.      0
ATOM   3896  O   GLU A 252      27.629  52.960  44.468  1.00  0.00           O0.      0
ATOM   3897  N   LEU A 253      29.332  52.930  45.853  1.00  0.00           N0.      0
ATOM   3898  H   LEU A 253      29.781  52.574  46.684  1.00  0.00           H0.      0
ATOM   3899  CA  LEU A 253      30.035  54.047  45.273  1.00  0.00           C0.      0
ATOM   3900  HA  LEU A 253      29.243  54.796  45.250  1.00  0.00           H0.      0
ATOM   3901  CB  LEU A 253      31.094  54.560  46.296  1.00  0.00           C0.      0
ATOM   3902  HB2 LEU A 253      30.516  54.911  47.151  1.00  0.00           H0.      0
ATOM   3903  HB3 LEU A 253      31.636  53.697  46.683  1.00  0.00           H0.      0
ATOM   3904  CG  LEU A 253      32.003  55.728  45.742  1.00  0.00           C0.      0
ATOM   3905  HG  LEU A 253      31.400  56.270  45.013  1.00  0.00           H0.      0
ATOM   3906  CD1 LEU A 253      32.599  56.609  46.878  1.00  0.00           C0.      0
ATOM   3907 HD11 LEU A 253      33.282  57.379  46.519  1.00  0.00           H0.      0
ATOM   3908 HD12 LEU A 253      31.731  57.098  47.322  1.00  0.00           H0.      0
ATOM   3909 HD13 LEU A 253      33.046  56.014  47.674  1.00  0.00           H0.      0
ATOM   3910  CD2 LEU A 253      33.149  54.993  45.054  1.00  0.00           C0.      0
ATOM   3911 HD21 LEU A 253      33.910  55.691  44.705  1.00  0.00           H0.      0
ATOM   3912 HD22 LEU A 253      33.682  54.329  45.735  1.00  0.00           H0.      0
ATOM   3913 HD23 LEU A 253      32.740  54.454  44.199  1.00  0.00           H0.      0
ATOM   3914  C   LEU A 253      30.479  53.717  43.812  1.00  0.00           C0.      0
ATOM   3915  O   LEU A 253      30.399  54.567  42.872  1.00  0.00           O0.      0
ATOM   3916  N   VAL A 254      30.979  52.471  43.553  1.00  0.00           N0.      0
ATOM   3917  H   VAL A 254      30.986  51.896  44.383  1.00  0.00           H0.      0
ATOM   3918  CA  VAL A 254      31.412  51.921  42.232  1.00  0.00           C0.      0
ATOM   3919  HA  VAL A 254      32.050  52.703  41.820  1.00  0.00           H0.      0
ATOM   3920  CB  VAL A 254      32.315  50.698  42.460  1.00  0.00           C0.      0
ATOM   3921  HB  VAL A 254      33.001  50.837  43.295  1.00  0.00           H0.      0
ATOM   3922  CG1 VAL A 254      31.572  49.405  42.573  1.00  0.00           C0.      0
ATOM   3923 HG11 VAL A 254      30.946  49.365  41.682  1.00  0.00           H0.      0
ATOM   3924 HG12 VAL A 254      32.174  48.543  42.860  1.00  0.00           H0.      0
ATOM   3925 HG13 VAL A 254      30.752  49.575  43.272  1.00  0.00           H0.      0
ATOM   3926  CG2 VAL A 254      33.216  50.342  41.286  1.00  0.00           C0.      0
ATOM   3927 HG21 VAL A 254      32.646  50.284  40.359  1.00  0.00           H0.      0
ATOM   3928 HG22 VAL A 254      33.881  51.188  41.116  1.00  0.00           H0.      0
ATOM   3929 HG23 VAL A 254      33.786  49.419  41.395  1.00  0.00           H0.      0
ATOM   3930  C   VAL A 254      30.229  51.742  41.273  1.00  0.00           C0.      0
ATOM   3931  O   VAL A 254      30.440  51.947  40.073  1.00  0.00           O0.      0
ATOM   3932  N   GLN A 255      29.014  51.518  41.810  1.00  0.00           N0.      0
ATOM   3933  H   GLN A 255      28.960  51.182  42.761  1.00  0.00           H0.      0
ATOM   3934  CA  GLN A 255      27.855  51.704  40.957  1.00  0.00           C0.      0
ATOM   3935  HA  GLN A 255      28.116  51.348  39.961  1.00  0.00           H0.      0
ATOM   3936  CB  GLN A 255      26.725  50.877  41.593  1.00  0.00           C0.      0
ATOM   3937  HB2 GLN A 255      26.689  51.134  42.652  1.00  0.00           H0.      0
ATOM   3938  HB3 GLN A 255      25.766  51.263  41.246  1.00  0.00           H0.      0
ATOM   3939  CG  GLN A 255      26.858  49.351  41.431  1.00  0.00           C0.      0
ATOM   3940  HG2 GLN A 255      26.708  49.095  40.382  1.00  0.00           H0.      0
ATOM   3941  HG3 GLN A 255      27.864  49.049  41.720  1.00  0.00           H0.      0
ATOM   3942  CD  GLN A 255      25.846  48.440  42.195  1.00  0.00           C0.      0
ATOM   3943  OE1 GLN A 255      25.064  47.743  41.605  1.00  0.00           O0.      0
ATOM   3944  NE2 GLN A 255      25.737  48.529  43.493  1.00  0.00           N0.      0
ATOM   3945 HE21 GLN A 255      24.816  48.629  43.895  1.00  0.00           H0.      0
ATOM   3946 HE22 GLN A 255      26.498  48.942  44.013  1.00  0.00           H0.      0
ATOM   3947  C   GLN A 255      27.370  53.172  40.612  1.00  0.00           C0.      0
ATOM   3948  O   GLN A 255      26.988  53.459  39.516  1.00  0.00           O0.      0
ATOM   3949  N   GLU A 256      27.520  54.022  41.632  1.00  0.00           N0.      0
ATOM   3950  H   GLU A 256      27.925  53.642  42.476  1.00  0.00           H0.      0
ATOM   3951  CA  GLU A 256      27.291  55.454  41.491  1.00  0.00           C0.      0
ATOM   3952  HA  GLU A 256      26.306  55.648  41.066  1.00  0.00           H0.      0
ATOM   3953  CB  GLU A 256      27.236  56.050  42.941  1.00  0.00           C0.      0
ATOM   3954  HB2 GLU A 256      26.536  55.390  43.454  1.00  0.00           H0.      0
ATOM   3955  HB3 GLU A 256      28.177  55.961  43.485  1.00  0.00           H0.      0
ATOM   3956  CG  GLU A 256      26.569  57.501  42.931  1.00  0.00           C0.      0
ATOM   3957  HG2 GLU A 256      25.718  57.550  42.253  1.00  0.00           H0.      0
ATOM   3958  HG3 GLU A 256      26.172  57.666  43.933  1.00  0.00           H0.      0
ATOM   3959  CD  GLU A 256      27.638  58.552  42.737  1.00  0.00           C0.      0
ATOM   3960  OE1 GLU A 256      27.183  59.623  42.428  1.00  0.00           O0.      0
ATOM   3961  OE2 GLU A 256      28.832  58.269  42.952  1.00  0.00           O0.      0
ATOM   3962  C   GLU A 256      28.177  56.193  40.536  1.00  0.00           C0.      0
ATOM   3963  O   GLU A 256      27.803  57.228  39.996  1.00  0.00           O0.      0
ATOM   3964  N   ALA A 257      29.361  55.563  40.226  1.00  0.00           N0.      0
ATOM   3965  H   ALA A 257      29.560  54.866  40.929  1.00  0.00           H0.      0
ATOM   3966  CA  ALA A 257      30.262  56.075  39.235  1.00  0.00           C0.      0
ATOM   3967  HA  ALA A 257      30.465  57.128  39.433  1.00  0.00           H0.      0
ATOM   3968  CB  ALA A 257      31.460  55.195  39.300  1.00  0.00           C0.      0
ATOM   3969  HB1 ALA A 257      32.274  55.545  38.665  1.00  0.00           H0.      0
ATOM   3970  HB2 ALA A 257      31.776  55.094  40.338  1.00  0.00           H0.      0
ATOM   3971  HB3 ALA A 257      31.267  54.134  39.140  1.00  0.00           H0.      0
ATOM   3972  C   ALA A 257      29.648  56.134  37.817  1.00  0.00           C0.      0
ATOM   3973  O   ALA A 257      30.091  56.986  37.054  1.00  0.00           O0.      0
ATOM   3974  N   PHE A 258      28.778  55.158  37.472  1.00  0.00           N0.      0
ATOM   3975  H   PHE A 258      28.545  54.510  38.210  1.00  0.00           H0.      0
ATOM   3976  CA  PHE A 258      27.921  55.097  36.261  1.00  0.00           C0.      0
ATOM   3977  HA  PHE A 258      28.364  55.585  35.392  1.00  0.00           H0.      0
ATOM   3978  CB  PHE A 258      27.860  53.567  35.796  1.00  0.00           C0.      0
ATOM   3979  HB2 PHE A 258      27.199  53.048  36.489  1.00  0.00           H0.      0
ATOM   3980  HB3 PHE A 258      27.307  53.585  34.857  1.00  0.00           H0.      0
ATOM   3981  CG  PHE A 258      29.228  52.909  35.619  1.00  0.00           C0.      0
ATOM   3982  CD1 PHE A 258      30.000  53.101  34.462  1.00  0.00           C0.      0
ATOM   3983  HD1 PHE A 258      29.644  53.729  33.659  1.00  0.00           H0.      0
ATOM   3984  CE1 PHE A 258      31.293  52.540  34.384  1.00  0.00           C0.      0
ATOM   3985  HE1 PHE A 258      31.838  52.592  33.453  1.00  0.00           H0.      0
ATOM   3986  CZ  PHE A 258      31.845  51.795  35.420  1.00  0.00           C0.      0
ATOM   3987  HZ  PHE A 258      32.812  51.316  35.362  1.00  0.00           H0.      0
ATOM   3988  CE2 PHE A 258      31.031  51.626  36.604  1.00  0.00           C0.      0
ATOM   3989  HE2 PHE A 258      31.384  51.079  37.466  1.00  0.00           H0.      0
ATOM   3990  CD2 PHE A 258      29.781  52.198  36.703  1.00  0.00           C0.      0
ATOM   3991  HD2 PHE A 258      29.317  52.079  37.670  1.00  0.00           H0.      0
ATOM   3992  C   PHE A 258      26.541  55.736  36.382  1.00  0.00           C0.      0
ATOM   3993  O   PHE A 258      25.638  55.589  35.550  1.00  0.00           O0.      0
ATOM   3994  N   GLY A 259      26.222  56.220  37.607  1.00  0.00           N0.      0
ATOM   3995  H   GLY A 259      26.955  56.379  38.284  1.00  0.00           H0.      0
ATOM   3996  CA  GLY A 259      24.871  56.699  37.991  1.00  0.00           C0.      0
ATOM   3997  HA2 GLY A 259      24.919  57.272  38.918  1.00  0.00           H0.      0
ATOM   3998  HA3 GLY A 259      24.495  57.465  37.313  1.00  0.00           H0.      0
ATOM   3999  C   GLY A 259      23.961  55.510  38.256  1.00  0.00           C0.      0
ATOM   4000  O   GLY A 259      22.774  55.749  38.200  1.00  0.00           O0.      0
ATOM   4001  N   GLY A 260      24.540  54.364  38.527  1.00  0.00           N0.      0
ATOM   4002  H   GLY A 260      25.549  54.355  38.501  1.00  0.00           H0.      0
ATOM   4003  CA  GLY A 260      23.927  53.078  38.552  1.00  0.00           C0.      0
ATOM   4004  HA2 GLY A 260      24.502  52.375  39.155  1.00  0.00           H0.      0
ATOM   4005  HA3 GLY A 260      22.919  53.169  38.958  1.00  0.00           H0.      0
ATOM   4006  C   GLY A 260      23.802  52.381  37.139  1.00  0.00           C0.      0
ATOM   4007  O   GLY A 260      23.184  51.325  37.084  1.00  0.00           O0.      0
ATOM   4008  N   ARG A 261      24.277  52.947  36.010  1.00  0.00           N0.      0
ATOM   4009  H   ARG A 261      24.851  53.754  36.211  1.00  0.00           H0.      0
ATOM   4010  CA  ARG A 261      24.055  52.412  34.653  1.00  0.00           C0.      0
ATOM   4011  HA  ARG A 261      23.135  51.831  34.593  1.00  0.00           H0.      0
ATOM   4012  CB  ARG A 261      23.963  53.593  33.689  1.00  0.00           C0.      0
ATOM   4013  HB2 ARG A 261      24.949  54.057  33.706  1.00  0.00           H0.      0
ATOM   4014  HB3 ARG A 261      23.685  53.174  32.722  1.00  0.00           H0.      0
ATOM   4015  CG  ARG A 261      22.902  54.660  33.995  1.00  0.00           C0.      0
ATOM   4016  HG2 ARG A 261      23.015  54.925  35.046  1.00  0.00           H0.      0
ATOM   4017  HG3 ARG A 261      23.071  55.464  33.278  1.00  0.00           H0.      0
ATOM   4018  CD  ARG A 261      21.462  54.213  33.778  1.00  0.00           C0.      0
ATOM   4019  HD2 ARG A 261      21.201  53.367  34.413  1.00  0.00           H0.      0
ATOM   4020  HD3 ARG A 261      20.787  55.010  34.092  1.00  0.00           H0.      0
ATOM   4021  NE  ARG A 261      21.070  53.906  32.382  1.00  0.00           N0.      0
ATOM   4022  HE  ARG A 261      21.728  53.415  31.794  1.00  0.00           H0.      0
ATOM   4023  CZ  ARG A 261      19.906  54.046  31.823  1.00  0.00           C0.      0
ATOM   4024  NH1 ARG A 261      19.642  53.559  30.639  1.00  0.00           N0.      0
ATOM   4025 HH11 ARG A 261      20.298  52.943  30.182  1.00  0.00           H0.      0
ATOM   4026 HH12 ARG A 261      18.724  53.707  30.243  1.00  0.00           H0.      0
ATOM   4027  NH2 ARG A 261      18.890  54.595  32.395  1.00  0.00           N0.      0
ATOM   4028 HH21 ARG A 261      19.038  55.120  33.245  1.00  0.00           H0.      0
ATOM   4029 HH22 ARG A 261      17.971  54.645  31.979  1.00  0.00           H0.      0
ATOM   4030  C   ARG A 261      25.099  51.334  34.263  1.00  0.00           C0.      0
ATOM   4031  O   ARG A 261      25.673  51.337  33.175  1.00  0.00           O0.      0
ATOM   4032  N   CYS A 262      25.279  50.387  35.123  1.00  0.00           N0.      0
ATOM   4033  H   CYS A 262      24.888  50.503  36.047  1.00  0.00           H0.      0
ATOM   4034  CA  CYS A 262      26.272  49.309  34.985  1.00  0.00           C0.      0
ATOM   4035  HA  CYS A 262      26.533  49.261  33.928  1.00  0.00           H0.      0
ATOM   4036  CB  CYS A 262      27.571  49.571  35.810  1.00  0.00           C0.      0
ATOM   4037  HB2 CYS A 262      28.246  48.732  35.641  1.00  0.00           H0.      0
ATOM   4038  HB3 CYS A 262      28.073  50.499  35.538  1.00  0.00           H0.      0
ATOM   4039  SG  CYS A 262      27.317  49.747  37.638  1.00  0.00           S0.      0
ATOM   4040  HG  CYS A 262      26.862  48.513  37.876  1.00  0.00           H0.      0
ATOM   4041  C   CYS A 262      25.675  47.967  35.263  1.00  0.00           C0.      0
ATOM   4042  O   CYS A 262      24.707  47.889  36.061  1.00  0.00           O0.      0
ATOM   4043  N   GLN A 263      26.299  46.893  34.789  1.00  0.00           N0.      0
ATOM   4044  H   GLN A 263      26.962  47.133  34.065  1.00  0.00           H0.      0
ATOM   4045  CA  GLN A 263      26.266  45.529  35.454  1.00  0.00           C0.      0
ATOM   4046  HA  GLN A 263      25.330  45.524  36.011  1.00  0.00           H0.      0
ATOM   4047  CB  GLN A 263      26.420  44.419  34.363  1.00  0.00           C0.      0
ATOM   4048  HB2 GLN A 263      26.470  44.875  33.375  1.00  0.00           H0.      0
ATOM   4049  HB3 GLN A 263      27.335  43.838  34.478  1.00  0.00           H0.      0
ATOM   4050  CG  GLN A 263      25.211  43.547  34.294  1.00  0.00           C0.      0
ATOM   4051  HG2 GLN A 263      24.988  43.278  35.327  1.00  0.00           H0.      0
ATOM   4052  HG3 GLN A 263      24.397  44.148  33.890  1.00  0.00           H0.      0
ATOM   4053  CD  GLN A 263      25.453  42.196  33.524  1.00  0.00           C0.      0
ATOM   4054  OE1 GLN A 263      26.442  42.000  32.765  1.00  0.00           O0.      0
ATOM   4055  NE2 GLN A 263      24.591  41.224  33.706  1.00  0.00           N0.      0
ATOM   4056 HE21 GLN A 263      24.814  40.288  33.398  1.00  0.00           H0.      0
ATOM   4057 HE22 GLN A 263      23.809  41.371  34.328  1.00  0.00           H0.      0
ATOM   4058  C   GLN A 263      27.341  45.527  36.466  1.00  0.00           C0.      0
ATOM   4059  O   GLN A 263      28.405  46.196  36.301  1.00  0.00           O0.      0
ATOM   4060  N   HID A 264      27.236  44.757  37.547  1.00  0.00           N0.      0
ATOM   4061  H   HID A 264      26.336  44.346  37.753  1.00  0.00           H0.      0
ATOM   4062  CA  HID A 264      28.210  44.666  38.585  1.00  0.00           C0.      0
ATOM   4063  HA  HID A 264      29.164  45.048  38.220  1.00  0.00           H0.      0
ATOM   4064  CB  HID A 264      27.833  45.557  39.807  1.00  0.00           C0.      0
ATOM   4065  HB2 HID A 264      28.004  46.584  39.482  1.00  0.00           H0.      0
ATOM   4066  HB3 HID A 264      26.764  45.429  39.977  1.00  0.00           H0.      0
ATOM   4067  CG  HID A 264      28.704  45.368  41.086  1.00  0.00           C0.      0
ATOM   4068  ND1 HID A 264      28.544  44.392  42.067  1.00  0.00           N0.      0
ATOM   4069  HD1 HID A 264      27.817  43.693  42.129  1.00  0.00           H0.      0
ATOM   4070  CE1 HID A 264      29.414  44.739  43.034  1.00  0.00           C0.      0
ATOM   4071  HE1 HID A 264      29.615  44.087  43.872  1.00  0.00           H0.      0
ATOM   4072  NE2 HID A 264      30.205  45.754  42.697  1.00  0.00           N0.      0
ATOM   4073  CD2 HID A 264      29.706  46.231  41.513  1.00  0.00           C0.      0
ATOM   4074  HD2 HID A 264      30.034  47.011  40.841  1.00  0.00           H0.      0
ATOM   4075  C   HID A 264      28.306  43.228  39.053  1.00  0.00           C0.      0
ATOM   4076  O   HID A 264      27.355  42.422  38.911  1.00  0.00           O0.      0
ATOM   4077  N   SER A 265      29.495  42.803  39.510  1.00  0.00           N0.      0
ATOM   4078  H   SER A 265      30.256  43.452  39.654  1.00  0.00           H0.      0
ATOM   4079  CA  SER A 265      29.702  41.500  40.290  1.00  0.00           C0.      0
ATOM   4080  HA  SER A 265      28.919  41.343  41.032  1.00  0.00           H0.      0
ATOM   4081  CB  SER A 265      29.716  40.328  39.300  1.00  0.00           C0.      0
ATOM   4082  HB2 SER A 265      28.748  40.120  38.846  1.00  0.00           H0.      0
ATOM   4083  HB3 SER A 265      30.391  40.602  38.490  1.00  0.00           H0.      0
ATOM   4084  OG  SER A 265      30.206  39.165  39.934  1.00  0.00           O0.      0
ATOM   4085  HG  SER A 265      29.678  39.014  40.721  1.00  0.00           H0.      0
ATOM   4086  C   SER A 265      31.050  41.604  41.024  1.00  0.00           C0.      0
ATOM   4087  O   SER A 265      31.940  42.288  40.533  1.00  0.00           O0.      0
ATOM   4088  N   VAL A 266      31.236  40.937  42.180  1.00  0.00           N0.      0
ATOM   4089  H   VAL A 266      30.479  40.372  42.537  1.00  0.00           H0.      0
ATOM   4090  CA  VAL A 266      32.410  40.972  43.053  1.00  0.00           C0.      0
ATOM   4091  HA  VAL A 266      33.211  41.315  42.397  1.00  0.00           H0.      0
ATOM   4092  CB  VAL A 266      32.136  41.867  44.171  1.00  0.00           C0.      0
ATOM   4093  HB  VAL A 266      31.821  42.809  43.720  1.00  0.00           H0.      0
ATOM   4094  CG1 VAL A 266      31.018  41.339  45.125  1.00  0.00           C0.      0
ATOM   4095 HG11 VAL A 266      31.245  40.439  45.696  1.00  0.00           H0.      0
ATOM   4096 HG12 VAL A 266      30.871  42.111  45.880  1.00  0.00           H0.      0
ATOM   4097 HG13 VAL A 266      30.096  41.046  44.624  1.00  0.00           H0.      0
ATOM   4098  CG2 VAL A 266      33.294  42.085  45.179  1.00  0.00           C0.      0
ATOM   4099 HG21 VAL A 266      33.610  41.077  45.448  1.00  0.00           H0.      0
ATOM   4100 HG22 VAL A 266      34.121  42.624  44.717  1.00  0.00           H0.      0
ATOM   4101 HG23 VAL A 266      33.113  42.669  46.081  1.00  0.00           H0.      0
ATOM   4102  C   VAL A 266      32.877  39.618  43.484  1.00  0.00           C0.      0
ATOM   4103  O   VAL A 266      32.069  38.782  43.856  1.00  0.00           O0.      0
ATOM   4104  N   LEU A 267      34.179  39.459  43.552  1.00  0.00           N0.      0
ATOM   4105  H   LEU A 267      34.750  40.282  43.416  1.00  0.00           H0.      0
ATOM   4106  CA  LEU A 267      34.917  38.289  43.847  1.00  0.00           C0.      0
ATOM   4107  HA  LEU A 267      34.307  37.521  44.323  1.00  0.00           H0.      0
ATOM   4108  CB  LEU A 267      35.647  37.700  42.595  1.00  0.00           C0.      0
ATOM   4109  HB2 LEU A 267      36.188  38.584  42.256  1.00  0.00           H0.      0
ATOM   4110  HB3 LEU A 267      36.339  36.945  42.968  1.00  0.00           H0.      0
ATOM   4111  CG  LEU A 267      34.724  37.214  41.429  1.00  0.00           C0.      0
ATOM   4112  HG  LEU A 267      33.761  36.862  41.798  1.00  0.00           H0.      0
ATOM   4113  CD1 LEU A 267      34.547  38.325  40.426  1.00  0.00           C0.      0
ATOM   4114 HD11 LEU A 267      35.572  38.624  40.207  1.00  0.00           H0.      0
ATOM   4115 HD12 LEU A 267      34.242  37.968  39.442  1.00  0.00           H0.      0
ATOM   4116 HD13 LEU A 267      34.017  39.170  40.867  1.00  0.00           H0.      0
ATOM   4117  CD2 LEU A 267      35.418  35.973  40.835  1.00  0.00           C0.      0
ATOM   4118 HD21 LEU A 267      35.226  35.892  39.765  1.00  0.00           H0.      0
ATOM   4119 HD22 LEU A 267      36.506  36.047  40.821  1.00  0.00           H0.      0
ATOM   4120 HD23 LEU A 267      35.164  35.073  41.395  1.00  0.00           H0.      0
ATOM   4121  C   LEU A 267      35.903  38.517  44.906  1.00  0.00           C0.      0
ATOM   4122  O   LEU A 267      36.290  39.635  45.293  1.00  0.00           O0.      0
ATOM   4123  N   GLY A 268      36.302  37.365  45.455  1.00  0.00           N0.      0
ATOM   4124  H   GLY A 268      36.104  36.474  45.021  1.00  0.00           H0.      0
ATOM   4125  CA  GLY A 268      37.357  37.360  46.396  1.00  0.00           C0.      0
ATOM   4126  HA2 GLY A 268      37.291  38.171  47.121  1.00  0.00           H0.      0
ATOM   4127  HA3 GLY A 268      37.477  36.387  46.873  1.00  0.00           H0.      0
ATOM   4128  C   GLY A 268      38.750  37.540  45.628  1.00  0.00           C0.      0
ATOM   4129  O   GLY A 268      38.717  38.152  44.600  1.00  0.00           O0.      0
ATOM   4130  N   ASP A 269      39.870  36.988  46.069  1.00  0.00           N0.      0
ATOM   4131  H   ASP A 269      39.764  36.486  46.939  1.00  0.00           H0.      0
ATOM   4132  CA  ASP A 269      41.214  36.989  45.515  1.00  0.00           C0.      0
ATOM   4133  HA  ASP A 269      41.522  37.993  45.225  1.00  0.00           H0.      0
ATOM   4134  CB  ASP A 269      42.299  36.664  46.534  1.00  0.00           C0.      0
ATOM   4135  HB2 ASP A 269      43.162  36.248  46.013  1.00  0.00           H0.      0
ATOM   4136  HB3 ASP A 269      42.762  37.574  46.915  1.00  0.00           H0.      0
ATOM   4137  CG  ASP A 269      41.876  35.855  47.746  1.00  0.00           C0.      0
ATOM   4138  OD1 ASP A 269      42.241  36.196  48.921  1.00  0.00           O0.      0
ATOM   4139  OD2 ASP A 269      41.140  34.831  47.542  1.00  0.00           O0.      0
ATOM   4140  C   ASP A 269      41.313  36.124  44.215  1.00  0.00           C0.      0
ATOM   4141  O   ASP A 269      42.000  35.096  44.192  1.00  0.00           O0.      0
ATOM   4142  N   PHE A 270      40.510  36.488  43.207  1.00  0.00           N0.      0
ATOM   4143  H   PHE A 270      40.035  37.375  43.295  1.00  0.00           H0.      0
ATOM   4144  CA  PHE A 270      40.162  35.720  41.980  1.00  0.00           C0.      0
ATOM   4145  HA  PHE A 270      39.416  36.362  41.510  1.00  0.00           H0.      0
ATOM   4146  CB  PHE A 270      41.391  35.774  41.038  1.00  0.00           C0.      0
ATOM   4147  HB2 PHE A 270      42.199  35.140  41.404  1.00  0.00           H0.      0
ATOM   4148  HB3 PHE A 270      41.130  35.391  40.052  1.00  0.00           H0.      0
ATOM   4149  CG  PHE A 270      41.978  37.087  40.863  1.00  0.00           C0.      0
ATOM   4150  CD1 PHE A 270      43.163  37.476  41.528  1.00  0.00           C0.      0
ATOM   4151  HD1 PHE A 270      43.739  36.736  42.064  1.00  0.00           H0.      0
ATOM   4152  CE1 PHE A 270      43.642  38.790  41.439  1.00  0.00           C0.      0
ATOM   4153  HE1 PHE A 270      44.576  39.054  41.914  1.00  0.00           H0.      0
ATOM   4154  CZ  PHE A 270      43.040  39.667  40.546  1.00  0.00           C0.      0
ATOM   4155  HZ  PHE A 270      43.465  40.633  40.316  1.00  0.00           H0.      0
ATOM   4156  CE2 PHE A 270      41.917  39.243  39.835  1.00  0.00           C0.      0
ATOM   4157  HE2 PHE A 270      41.500  39.856  39.049  1.00  0.00           H0.      0
ATOM   4158  CD2 PHE A 270      41.287  38.038  40.028  1.00  0.00           C0.      0
ATOM   4159  HD2 PHE A 270      40.347  37.772  39.569  1.00  0.00           H0.      0
ATOM   4160  C   PHE A 270      39.390  34.439  42.140  1.00  0.00           C0.      0
ATOM   4161  O   PHE A 270      39.069  33.829  41.099  1.00  0.00           O0.      0
ATOM   4162  N   LYS A 271      38.898  34.212  43.298  1.00  0.00           N0.      0
ATOM   4163  H   LYS A 271      39.244  34.696  44.115  1.00  0.00           H0.      0
ATOM   4164  CA  LYS A 271      37.848  33.142  43.569  1.00  0.00           C0.      0
ATOM   4165  HA  LYS A 271      37.702  32.664  42.600  1.00  0.00           H0.      0
ATOM   4166  CB  LYS A 271      38.407  32.093  44.541  1.00  0.00           C0.      0
ATOM   4167  HB2 LYS A 271      38.392  32.490  45.556  1.00  0.00           H0.      0
ATOM   4168  HB3 LYS A 271      37.721  31.247  44.502  1.00  0.00           H0.      0
ATOM   4169  CG  LYS A 271      39.867  31.750  44.188  1.00  0.00           C0.      0
ATOM   4170  HG2 LYS A 271      39.943  31.685  43.103  1.00  0.00           H0.      0
ATOM   4171  HG3 LYS A 271      40.512  32.559  44.529  1.00  0.00           H0.      0
ATOM   4172  CD  LYS A 271      40.256  30.395  44.855  1.00  0.00           C0.      0
ATOM   4173  HD2 LYS A 271      39.931  30.407  45.895  1.00  0.00           H0.      0
ATOM   4174  HD3 LYS A 271      39.631  29.596  44.455  1.00  0.00           H0.      0
ATOM   4175  CE  LYS A 271      41.790  30.075  44.590  1.00  0.00           C0.      0
ATOM   4176  HE2 LYS A 271      42.123  30.224  43.563  1.00  0.00           H0.      0
ATOM   4177  HE3 LYS A 271      42.349  30.909  45.015  1.00  0.00           H0.      0
ATOM   4178  NZ  LYS A 271      42.067  28.811  45.218  1.00  0.00           N0.      0
ATOM   4179  HZ1 LYS A 271      43.059  28.639  45.134  1.00  0.00           H0.      0
ATOM   4180  HZ2 LYS A 271      41.799  28.749  46.190  1.00  0.00           H0.      0
ATOM   4181  HZ3 LYS A 271      41.651  28.003  44.777  1.00  0.00           H0.      0
ATOM   4182  C   LYS A 271      36.427  33.574  43.962  1.00  0.00           C0.      0
ATOM   4183  O   LYS A 271      36.304  34.761  44.330  1.00  0.00           O0.      0
ATOM   4184  N   PRO A 272      35.359  32.706  43.877  1.00  0.00           N0.      0
ATOM   4185  CD  PRO A 272      35.434  31.328  43.346  1.00  0.00           C0.      0
ATOM   4186  HD2 PRO A 272      35.866  30.604  44.036  1.00  0.00           H0.      0
ATOM   4187  HD3 PRO A 272      36.003  31.236  42.421  1.00  0.00           H0.      0
ATOM   4188  CG  PRO A 272      33.953  30.950  43.034  1.00  0.00           C0.      0
ATOM   4189  HG2 PRO A 272      33.738  29.963  43.442  1.00  0.00           H0.      0
ATOM   4190  HG3 PRO A 272      33.806  31.062  41.960  1.00  0.00           H0.      0
ATOM   4191  CB  PRO A 272      33.102  31.910  43.903  1.00  0.00           C0.      0
ATOM   4192  HB2 PRO A 272      32.991  31.436  44.878  1.00  0.00           H0.      0
ATOM   4193  HB3 PRO A 272      32.125  32.166  43.492  1.00  0.00           H0.      0
ATOM   4194  CA  PRO A 272      33.988  33.152  44.104  1.00  0.00           C0.      0
ATOM   4195  HA  PRO A 272      33.640  33.834  43.329  1.00  0.00           H0.      0
ATOM   4196  C   PRO A 272      33.769  33.658  45.477  1.00  0.00           C0.      0
ATOM   4197  O   PRO A 272      34.649  33.442  46.348  1.00  0.00           O0.      0
ATOM   4198  N   TYR A 273      32.708  34.303  45.826  1.00  0.00           N0.      0
ATOM   4199  H   TYR A 273      32.005  34.460  45.117  1.00  0.00           H0.      0
ATOM   4200  CA  TYR A 273      32.538  35.122  47.043  1.00  0.00           C0.      0
ATOM   4201  HA  TYR A 273      33.080  34.583  47.819  1.00  0.00           H0.      0
ATOM   4202  CB  TYR A 273      33.246  36.480  46.997  1.00  0.00           C0.      0
ATOM   4203  HB2 TYR A 273      34.322  36.361  46.872  1.00  0.00           H0.      0
ATOM   4204  HB3 TYR A 273      32.931  37.099  46.157  1.00  0.00           H0.      0
ATOM   4205  CG  TYR A 273      32.857  37.211  48.316  1.00  0.00           C0.      0
ATOM   4206  CD1 TYR A 273      33.355  36.698  49.548  1.00  0.00           C0.      0
ATOM   4207  HD1 TYR A 273      34.029  35.862  49.427  1.00  0.00           H0.      0
ATOM   4208  CE1 TYR A 273      32.992  37.182  50.780  1.00  0.00           C0.      0
ATOM   4209  HE1 TYR A 273      33.345  36.839  51.741  1.00  0.00           H0.      0
ATOM   4210  CZ  TYR A 273      32.042  38.263  50.738  1.00  0.00           C0.      0
ATOM   4211  OH  TYR A 273      31.859  38.930  51.909  1.00  0.00           O0.      0
ATOM   4212  HH  TYR A 273      32.352  38.646  52.681  1.00  0.00           H0.      0
ATOM   4213  CE2 TYR A 273      31.651  38.875  49.550  1.00  0.00           C0.      0
ATOM   4214  HE2 TYR A 273      31.114  39.812  49.555  1.00  0.00           H0.      0
ATOM   4215  CD2 TYR A 273      32.000  38.383  48.292  1.00  0.00           C0.      0
ATOM   4216  HD2 TYR A 273      31.683  38.810  47.352  1.00  0.00           H0.      0
ATOM   4217  C   TYR A 273      31.064  35.207  47.406  1.00  0.00           C0.      0
ATOM   4218  O   TYR A 273      30.213  35.494  46.531  1.00  0.00           O0.      0
ATOM   4219  N   ARG A 274      30.706  35.037  48.660  1.00  0.00           N0.      0
ATOM   4220  H   ARG A 274      31.459  34.996  49.331  1.00  0.00           H0.      0
ATOM   4221  CA  ARG A 274      29.317  35.072  49.230  1.00  0.00           C0.      0
ATOM   4222  HA  ARG A 274      28.641  35.601  48.559  1.00  0.00           H0.      0
ATOM   4223  CB  ARG A 274      28.745  33.668  49.308  1.00  0.00           C0.      0
ATOM   4224  HB2 ARG A 274      28.897  33.159  48.356  1.00  0.00           H0.      0
ATOM   4225  HB3 ARG A 274      29.286  33.166  50.110  1.00  0.00           H0.      0
ATOM   4226  CG  ARG A 274      27.248  33.649  49.687  1.00  0.00           C0.      0
ATOM   4227  HG2 ARG A 274      27.056  34.192  50.612  1.00  0.00           H0.      0
ATOM   4228  HG3 ARG A 274      26.689  34.078  48.856  1.00  0.00           H0.      0
ATOM   4229  CD  ARG A 274      26.689  32.236  49.794  1.00  0.00           C0.      0
ATOM   4230  HD2 ARG A 274      25.622  32.218  50.019  1.00  0.00           H0.      0
ATOM   4231  HD3 ARG A 274      26.872  31.802  48.811  1.00  0.00           H0.      0
ATOM   4232  NE  ARG A 274      27.483  31.374  50.760  1.00  0.00           N0.      0
ATOM   4233  HE  ARG A 274      28.129  30.744  50.307  1.00  0.00           H0.      0
ATOM   4234  CZ  ARG A 274      27.447  31.236  52.034  1.00  0.00           C0.      0
ATOM   4235  NH1 ARG A 274      26.776  32.020  52.781  1.00  0.00           N0.      0
ATOM   4236 HH11 ARG A 274      26.263  32.739  52.292  1.00  0.00           H0.      0
ATOM   4237 HH12 ARG A 274      26.866  32.043  53.787  1.00  0.00           H0.      0
ATOM   4238  NH2 ARG A 274      28.355  30.535  52.676  1.00  0.00           N0.      0
ATOM   4239 HH21 ARG A 274      29.026  29.949  52.201  1.00  0.00           H0.      0
ATOM   4240 HH22 ARG A 274      28.340  30.516  53.686  1.00  0.00           H0.      0
ATOM   4241  C   ARG A 274      29.338  35.744  50.574  1.00  0.00           C0.      0
ATOM   4242  O   ARG A 274      30.224  35.364  51.402  1.00  0.00           O0.      0
ATOM   4243  N   PRO A 275      28.444  36.733  50.873  1.00  0.00           N0.      0
ATOM   4244  CD  PRO A 275      27.449  37.264  50.017  1.00  0.00           C0.      0
ATOM   4245  HD2 PRO A 275      27.038  36.474  49.389  1.00  0.00           H0.      0
ATOM   4246  HD3 PRO A 275      28.010  37.978  49.414  1.00  0.00           H0.      0
ATOM   4247  CG  PRO A 275      26.415  37.910  50.900  1.00  0.00           C0.      0
ATOM   4248  HG2 PRO A 275      25.616  37.229  51.193  1.00  0.00           H0.      0
ATOM   4249  HG3 PRO A 275      25.983  38.789  50.423  1.00  0.00           H0.      0
ATOM   4250  CB  PRO A 275      27.131  38.331  52.185  1.00  0.00           C0.      0
ATOM   4251  HB2 PRO A 275      26.589  38.189  53.120  1.00  0.00           H0.      0
ATOM   4252  HB3 PRO A 275      27.413  39.382  52.126  1.00  0.00           H0.      0
ATOM   4253  CA  PRO A 275      28.258  37.355  52.178  1.00  0.00           C0.      0
ATOM   4254  HA  PRO A 275      29.137  37.963  52.392  1.00  0.00           H0.      0
ATOM   4255  C   PRO A 275      28.079  36.289  53.199  1.00  0.00           C0.      0
ATOM   4256  O   PRO A 275      27.468  35.259  52.945  1.00  0.00           O0.      0
ATOM   4257  N   GLY A 276      28.464  36.506  54.475  1.00  0.00           N0.      0
ATOM   4258  H   GLY A 276      28.666  37.477  54.667  1.00  0.00           H0.      0
ATOM   4259  CA  GLY A 276      28.482  35.676  55.659  1.00  0.00           C0.      0
ATOM   4260  HA2 GLY A 276      28.842  36.289  56.486  1.00  0.00           H0.      0
ATOM   4261  HA3 GLY A 276      27.474  35.327  55.882  1.00  0.00           H0.      0
ATOM   4262  C   GLY A 276      29.378  34.388  55.591  1.00  0.00           C0.      0
ATOM   4263  O   GLY A 276      29.525  33.755  56.600  1.00  0.00           O0.      0
ATOM   4264  N   GLN A 277      29.939  34.018  54.433  1.00  0.00           N0.      0
ATOM   4265  H   GLN A 277      29.638  34.442  53.567  1.00  0.00           H0.      0
ATOM   4266  CA  GLN A 277      30.648  32.793  54.384  1.00  0.00           C0.      0
ATOM   4267  HA  GLN A 277      29.970  31.941  54.427  1.00  0.00           H0.      0
ATOM   4268  CB  GLN A 277      31.240  32.557  52.968  1.00  0.00           C0.      0
ATOM   4269  HB2 GLN A 277      31.603  31.529  52.977  1.00  0.00           H0.      0
ATOM   4270  HB3 GLN A 277      30.385  32.649  52.298  1.00  0.00           H0.      0
ATOM   4271  CG  GLN A 277      32.498  33.411  52.620  1.00  0.00           C0.      0
ATOM   4272  HG2 GLN A 277      32.324  34.470  52.809  1.00  0.00           H0.      0
ATOM   4273  HG3 GLN A 277      33.245  33.096  53.348  1.00  0.00           H0.      0
ATOM   4274  CD  GLN A 277      33.118  33.341  51.253  1.00  0.00           C0.      0
ATOM   4275  OE1 GLN A 277      32.429  33.297  50.217  1.00  0.00           O0.      0
ATOM   4276  NE2 GLN A 277      34.428  33.478  51.153  1.00  0.00           N0.      0
ATOM   4277 HE21 GLN A 277      34.838  33.531  50.232  1.00  0.00           H0.      0
ATOM   4278 HE22 GLN A 277      34.903  33.633  52.030  1.00  0.00           H0.      0
ATOM   4279  C   GLN A 277      31.748  32.606  55.465  1.00  0.00           C0.      0
ATOM   4280  O   GLN A 277      32.531  33.491  55.840  1.00  0.00           O0.      0
ATOM   4281  N   ALA A 278      31.936  31.396  55.927  1.00  0.00           N0.      0
ATOM   4282  H   ALA A 278      31.545  30.593  55.456  1.00  0.00           H0.      0
ATOM   4283  CA  ALA A 278      32.980  31.016  56.901  1.00  0.00           C0.      0
ATOM   4284  HA  ALA A 278      32.863  31.555  57.841  1.00  0.00           H0.      0
ATOM   4285  CB  ALA A 278      32.806  29.580  57.315  1.00  0.00           C0.      0
ATOM   4286  HB1 ALA A 278      31.735  29.378  57.339  1.00  0.00           H0.      0
ATOM   4287  HB2 ALA A 278      33.251  28.966  56.532  1.00  0.00           H0.      0
ATOM   4288  HB3 ALA A 278      33.241  29.323  58.280  1.00  0.00           H0.      0
ATOM   4289  C   ALA A 278      34.399  31.307  56.426  1.00  0.00           C0.      0
ATOM   4290  O   ALA A 278      35.267  31.795  57.151  1.00  0.00           O0.      0
ATOM   4291  N   TYR A 279      34.673  31.078  55.125  1.00  0.00           N0.      0
ATOM   4292  H   TYR A 279      33.939  30.563  54.659  1.00  0.00           H0.      0
ATOM   4293  CA  TYR A 279      35.935  31.232  54.493  1.00  0.00           C0.      0
ATOM   4294  HA  TYR A 279      36.736  30.814  55.103  1.00  0.00           H0.      0
ATOM   4295  CB  TYR A 279      35.929  30.525  53.140  1.00  0.00           C0.      0
ATOM   4296  HB2 TYR A 279      35.794  29.471  53.384  1.00  0.00           H0.      0
ATOM   4297  HB3 TYR A 279      35.050  30.771  52.544  1.00  0.00           H0.      0
ATOM   4298  CG  TYR A 279      37.270  30.577  52.465  1.00  0.00           C0.      0
ATOM   4299  CD1 TYR A 279      37.645  31.724  51.779  1.00  0.00           C0.      0
ATOM   4300  HD1 TYR A 279      36.885  32.490  51.817  1.00  0.00           H0.      0
ATOM   4301  CE1 TYR A 279      38.905  31.832  51.051  1.00  0.00           C0.      0
ATOM   4302  HE1 TYR A 279      39.043  32.717  50.448  1.00  0.00           H0.      0
ATOM   4303  CZ  TYR A 279      39.763  30.747  51.119  1.00  0.00           C0.      0
ATOM   4304  OH  TYR A 279      40.893  30.756  50.450  1.00  0.00           O0.      0
ATOM   4305  HH  TYR A 279      41.117  31.571  49.994  1.00  0.00           H0.      0
ATOM   4306  CE2 TYR A 279      39.384  29.570  51.838  1.00  0.00           C0.      0
ATOM   4307  HE2 TYR A 279      40.061  28.730  51.893  1.00  0.00           H0.      0
ATOM   4308  CD2 TYR A 279      38.173  29.529  52.506  1.00  0.00           C0.      0
ATOM   4309  HD2 TYR A 279      38.048  28.552  52.950  1.00  0.00           H0.      0
ATOM   4310  C   TYR A 279      36.333  32.753  54.403  1.00  0.00           C0.      0
ATOM   4311  O   TYR A 279      35.522  33.592  53.944  1.00  0.00           O0.      0
ATOM   4312  N   VAL A 280      37.586  33.100  54.751  1.00  0.00           N0.      0
ATOM   4313  H   VAL A 280      38.154  32.322  55.053  1.00  0.00           H0.      0
ATOM   4314  CA  VAL A 280      38.070  34.508  54.858  1.00  0.00           C0.      0
ATOM   4315  HA  VAL A 280      37.178  35.134  54.871  1.00  0.00           H0.      0
ATOM   4316  CB  VAL A 280      38.720  34.848  56.202  1.00  0.00           C0.      0
ATOM   4317  HB  VAL A 280      39.503  34.134  56.457  1.00  0.00           H0.      0
ATOM   4318  CG1 VAL A 280      39.273  36.257  56.220  1.00  0.00           C0.      0
ATOM   4319 HG11 VAL A 280      39.994  36.302  55.404  1.00  0.00           H0.      0
ATOM   4320 HG12 VAL A 280      38.475  36.994  56.125  1.00  0.00           H0.      0
ATOM   4321 HG13 VAL A 280      39.753  36.374  57.192  1.00  0.00           H0.      0
ATOM   4322  CG2 VAL A 280      37.640  34.741  57.347  1.00  0.00           C0.      0
ATOM   4323 HG21 VAL A 280      37.408  33.689  57.513  1.00  0.00           H0.      0
ATOM   4324 HG22 VAL A 280      38.145  35.122  58.235  1.00  0.00           H0.      0
ATOM   4325 HG23 VAL A 280      36.785  35.369  57.097  1.00  0.00           H0.      0
ATOM   4326  C   VAL A 280      39.018  34.846  53.665  1.00  0.00           C0.      0
ATOM   4327  O   VAL A 280      40.169  34.327  53.623  1.00  0.00           O0.      0
ATOM   4328  N   PRO A 281      38.627  35.868  52.798  1.00  0.00           N0.      0
ATOM   4329  CD  PRO A 281      37.340  36.563  52.755  1.00  0.00           C0.      0
ATOM   4330  HD2 PRO A 281      37.309  37.222  53.623  1.00  0.00           H0.      0
ATOM   4331  HD3 PRO A 281      36.499  35.871  52.773  1.00  0.00           H0.      0
ATOM   4332  CG  PRO A 281      37.182  37.382  51.446  1.00  0.00           C0.      0
ATOM   4333  HG2 PRO A 281      37.505  38.398  51.674  1.00  0.00           H0.      0
ATOM   4334  HG3 PRO A 281      36.168  37.369  51.048  1.00  0.00           H0.      0
ATOM   4335  CB  PRO A 281      38.377  36.789  50.626  1.00  0.00           C0.      0
ATOM   4336  HB2 PRO A 281      38.729  37.494  49.873  1.00  0.00           H0.      0
ATOM   4337  HB3 PRO A 281      38.013  35.909  50.096  1.00  0.00           H0.      0
ATOM   4338  CA  PRO A 281      39.388  36.341  51.628  1.00  0.00           C0.      0
ATOM   4339  HA  PRO A 281      39.989  35.592  51.112  1.00  0.00           H0.      0
ATOM   4340  C   PRO A 281      40.306  37.468  52.092  1.00  0.00           C0.      0
ATOM   4341  O   PRO A 281      40.079  38.157  53.058  1.00  0.00           O0.      0
ATOM   4342  N   CYS A 282      41.367  37.650  51.333  1.00  0.00           N0.      0
ATOM   4343  H   CYS A 282      41.562  37.055  50.540  1.00  0.00           H0.      0
ATOM   4344  CA  CYS A 282      42.368  38.664  51.697  1.00  0.00           C0.      0
ATOM   4345  HA  CYS A 282      42.211  38.969  52.731  1.00  0.00           H0.      0
ATOM   4346  CB  CYS A 282      43.795  38.019  51.667  1.00  0.00           C0.      0
ATOM   4347  HB2 CYS A 282      44.044  37.692  50.657  1.00  0.00           H0.      0
ATOM   4348  HB3 CYS A 282      44.541  38.696  52.083  1.00  0.00           H0.      0
ATOM   4349  SG  CYS A 282      43.886  36.625  52.734  1.00  0.00           S0.      0
ATOM   4350  HG  CYS A 282      42.927  35.842  52.230  1.00  0.00           H0.      0
ATOM   4351  C   CYS A 282      42.251  39.921  50.830  1.00  0.00           C0.      0
ATOM   4352  O   CYS A 282      42.774  41.001  51.281  1.00  0.00           O0.      0
ATOM   4353  N   TYR A 283      41.535  39.876  49.702  1.00  0.00           N0.      0
ATOM   4354  H   TYR A 283      41.214  38.973  49.382  1.00  0.00           H0.      0
ATOM   4355  CA  TYR A 283      41.167  40.990  48.819  1.00  0.00           C0.      0
ATOM   4356  HA  TYR A 283      41.102  41.951  49.329  1.00  0.00           H0.      0
ATOM   4357  CB  TYR A 283      42.093  41.003  47.609  1.00  0.00           C0.      0
ATOM   4358  HB2 TYR A 283      42.049  39.990  47.208  1.00  0.00           H0.      0
ATOM   4359  HB3 TYR A 283      41.765  41.726  46.863  1.00  0.00           H0.      0
ATOM   4360  CG  TYR A 283      43.505  41.199  47.919  1.00  0.00           C0.      0
ATOM   4361  CD1 TYR A 283      44.349  40.132  48.103  1.00  0.00           C0.      0
ATOM   4362  HD1 TYR A 283      43.936  39.140  48.220  1.00  0.00           H0.      0
ATOM   4363  CE1 TYR A 283      45.742  40.295  48.356  1.00  0.00           C0.      0
ATOM   4364  HE1 TYR A 283      46.307  39.417  48.635  1.00  0.00           H0.      0
ATOM   4365  CZ  TYR A 283      46.315  41.557  48.243  1.00  0.00           C0.      0
ATOM   4366  OH  TYR A 283      47.618  41.690  48.498  1.00  0.00           O0.      0
ATOM   4367  HH  TYR A 283      48.049  40.839  48.388  1.00  0.00           H0.      0
ATOM   4368  CE2 TYR A 283      45.516  42.681  48.031  1.00  0.00           C0.      0
ATOM   4369  HE2 TYR A 283      45.966  43.658  48.131  1.00  0.00           H0.      0
ATOM   4370  CD2 TYR A 283      44.135  42.485  47.850  1.00  0.00           C0.      0
ATOM   4371  HD2 TYR A 283      43.499  43.348  47.717  1.00  0.00           H0.      0
ATOM   4372  C   TYR A 283      39.752  40.813  48.255  1.00  0.00           C0.      0
ATOM   4373  O   TYR A 283      39.224  39.679  48.263  1.00  0.00           O0.      0
ATOM   4374  N   PHE A 284      39.224  41.905  47.675  1.00  0.00           N0.      0
ATOM   4375  H   PHE A 284      39.794  42.738  47.634  1.00  0.00           H0.      0
ATOM   4376  CA  PHE A 284      38.038  41.742  46.823  1.00  0.00           C0.      0
ATOM   4377  HA  PHE A 284      37.851  40.683  46.646  1.00  0.00           H0.      0
ATOM   4378  CB  PHE A 284      36.856  42.402  47.408  1.00  0.00           C0.      0
ATOM   4379  HB2 PHE A 284      36.935  43.488  47.458  1.00  0.00           H0.      0
ATOM   4380  HB3 PHE A 284      36.024  42.171  46.743  1.00  0.00           H0.      0
ATOM   4381  CG  PHE A 284      36.354  41.859  48.764  1.00  0.00           C0.      0
ATOM   4382  CD1 PHE A 284      36.556  42.516  49.941  1.00  0.00           C0.      0
ATOM   4383  HD1 PHE A 284      37.134  43.427  49.890  1.00  0.00           H0.      0
ATOM   4384  CE1 PHE A 284      36.237  41.924  51.211  1.00  0.00           C0.      0
ATOM   4385  HE1 PHE A 284      36.560  42.400  52.125  1.00  0.00           H0.      0
ATOM   4386  CZ  PHE A 284      35.494  40.750  51.207  1.00  0.00           C0.      0
ATOM   4387  HZ  PHE A 284      35.186  40.354  52.163  1.00  0.00           H0.      0
ATOM   4388  CE2 PHE A 284      35.256  40.030  50.001  1.00  0.00           C0.      0
ATOM   4389  HE2 PHE A 284      34.716  39.096  49.957  1.00  0.00           H0.      0
ATOM   4390  CD2 PHE A 284      35.695  40.621  48.776  1.00  0.00           C0.      0
ATOM   4391  HD2 PHE A 284      35.406  40.248  47.804  1.00  0.00           H0.      0
ATOM   4392  C   PHE A 284      38.275  42.443  45.465  1.00  0.00           C0.      0
ATOM   4393  O   PHE A 284      38.554  43.642  45.301  1.00  0.00           O0.      0
ATOM   4394  N   ILE A 285      37.990  41.666  44.457  1.00  0.00           N0.      0
ATOM   4395  H   ILE A 285      37.556  40.787  44.700  1.00  0.00           H0.      0
ATOM   4396  CA  ILE A 285      38.026  42.127  43.060  1.00  0.00           C0.      0
ATOM   4397  HA  ILE A 285      38.515  43.099  42.993  1.00  0.00           H0.      0
ATOM   4398  CB  ILE A 285      38.949  41.217  42.194  1.00  0.00           C0.      0
ATOM   4399  HB  ILE A 285      38.340  40.327  42.033  1.00  0.00           H0.      0
ATOM   4400  CG2 ILE A 285      38.983  41.890  40.820  1.00  0.00           C0.      0
ATOM   4401 HG21 ILE A 285      39.586  41.233  40.193  1.00  0.00           H0.      0
ATOM   4402 HG22 ILE A 285      38.027  42.006  40.311  1.00  0.00           H0.      0
ATOM   4403 HG23 ILE A 285      39.379  42.895  40.965  1.00  0.00           H0.      0
ATOM   4404  CG1 ILE A 285      40.299  40.652  42.749  1.00  0.00           C0.      0
ATOM   4405 HG12 ILE A 285      40.175  39.741  43.333  1.00  0.00           H0.      0
ATOM   4406 HG13 ILE A 285      40.822  40.359  41.839  1.00  0.00           H0.      0
ATOM   4407  CD1 ILE A 285      41.148  41.565  43.545  1.00  0.00           C0.      0
ATOM   4408 HD11 ILE A 285      40.599  41.915  44.420  1.00  0.00           H0.      0
ATOM   4409 HD12 ILE A 285      42.056  41.021  43.803  1.00  0.00           H0.      0
ATOM   4410 HD13 ILE A 285      41.454  42.395  42.909  1.00  0.00           H0.      0
ATOM   4411  C   ILE A 285      36.562  42.443  42.644  1.00  0.00           C0.      0
ATOM   4412  O   ILE A 285      35.729  41.519  42.515  1.00  0.00           O0.      0
ATOM   4413  N   HID A 286      36.204  43.698  42.423  1.00  0.00           N0.      0
ATOM   4414  H   HID A 286      36.944  44.367  42.583  1.00  0.00           H0.      0
ATOM   4415  CA  HID A 286      35.016  44.116  41.667  1.00  0.00           C0.      0
ATOM   4416  HA  HID A 286      34.107  43.538  41.838  1.00  0.00           H0.      0
ATOM   4417  CB  HID A 286      34.565  45.538  42.031  1.00  0.00           C0.      0
ATOM   4418  HB2 HID A 286      35.216  46.306  41.615  1.00  0.00           H0.      0
ATOM   4419  HB3 HID A 286      33.608  45.737  41.548  1.00  0.00           H0.      0
ATOM   4420  CG  HID A 286      34.224  45.581  43.531  1.00  0.00           C0.      0
ATOM   4421  ND1 HID A 286      32.892  45.730  44.018  1.00  0.00           N0.      0
ATOM   4422  HD1 HID A 286      32.081  45.757  43.416  1.00  0.00           H0.      0
ATOM   4423  CE1 HID A 286      32.962  45.692  45.375  1.00  0.00           C0.      0
ATOM   4424  HE1 HID A 286      32.123  45.829  46.042  1.00  0.00           H0.      0
ATOM   4425  NE2 HID A 286      34.221  45.520  45.785  1.00  0.00           N0.      0
ATOM   4426  CD2 HID A 286      35.018  45.481  44.669  1.00  0.00           C0.      0
ATOM   4427  HD2 HID A 286      36.091  45.427  44.563  1.00  0.00           H0.      0
ATOM   4428  C   HID A 286      35.149  44.190  40.132  1.00  0.00           C0.      0
ATOM   4429  O   HID A 286      36.029  44.848  39.540  1.00  0.00           O0.      0
ATOM   4430  N   VAL A 287      34.226  43.567  39.373  1.00  0.00           N0.      0
ATOM   4431  H   VAL A 287      33.471  43.035  39.781  1.00  0.00           H0.      0
ATOM   4432  CA  VAL A 287      34.142  43.512  37.971  1.00  0.00           C0.      0
ATOM   4433  HA  VAL A 287      34.976  44.102  37.590  1.00  0.00           H0.      0
ATOM   4434  CB  VAL A 287      34.177  42.007  37.493  1.00  0.00           C0.      0
ATOM   4435  HB  VAL A 287      33.191  41.620  37.747  1.00  0.00           H0.      0
ATOM   4436  CG1 VAL A 287      34.249  41.968  35.997  1.00  0.00           C0.      0
ATOM   4437 HG11 VAL A 287      33.406  42.534  35.600  1.00  0.00           H0.      0
ATOM   4438 HG12 VAL A 287      35.105  42.564  35.684  1.00  0.00           H0.      0
ATOM   4439 HG13 VAL A 287      34.273  40.979  35.541  1.00  0.00           H0.      0
ATOM   4440  CG2 VAL A 287      35.295  41.185  38.235  1.00  0.00           C0.      0
ATOM   4441 HG21 VAL A 287      36.180  41.798  38.402  1.00  0.00           H0.      0
ATOM   4442 HG22 VAL A 287      34.984  40.896  39.240  1.00  0.00           H0.      0
ATOM   4443 HG23 VAL A 287      35.477  40.269  37.673  1.00  0.00           H0.      0
ATOM   4444  C   VAL A 287      32.814  44.271  37.612  1.00  0.00           C0.      0
ATOM   4445  O   VAL A 287      31.757  43.789  37.983  1.00  0.00           O0.      0
ATOM   4446  N   LEU A 288      32.913  45.324  36.799  1.00  0.00           N0.      0
ATOM   4447  H   LEU A 288      33.846  45.622  36.552  1.00  0.00           H0.      0
ATOM   4448  CA  LEU A 288      31.809  46.202  36.394  1.00  0.00           C0.      0
ATOM   4449  HA  LEU A 288      30.898  45.865  36.888  1.00  0.00           H0.      0
ATOM   4450  CB  LEU A 288      32.358  47.636  36.793  1.00  0.00           C0.      0
ATOM   4451  HB2 LEU A 288      33.411  47.650  36.511  1.00  0.00           H0.      0
ATOM   4452  HB3 LEU A 288      31.923  48.417  36.169  1.00  0.00           H0.      0
ATOM   4453  CG  LEU A 288      32.152  48.166  38.197  1.00  0.00           C0.      0
ATOM   4454  HG  LEU A 288      32.559  49.176  38.253  1.00  0.00           H0.      0
ATOM   4455  CD1 LEU A 288      30.634  48.299  38.542  1.00  0.00           C0.      0
ATOM   4456 HD11 LEU A 288      30.106  47.346  38.555  1.00  0.00           H0.      0
ATOM   4457 HD12 LEU A 288      30.601  48.892  39.456  1.00  0.00           H0.      0
ATOM   4458 HD13 LEU A 288      30.275  48.904  37.709  1.00  0.00           H0.      0
ATOM   4459  CD2 LEU A 288      32.802  47.244  39.313  1.00  0.00           C0.      0
ATOM   4460 HD21 LEU A 288      32.653  47.579  40.339  1.00  0.00           H0.      0
ATOM   4461 HD22 LEU A 288      32.599  46.180  39.191  1.00  0.00           H0.      0
ATOM   4462 HD23 LEU A 288      33.881  47.301  39.166  1.00  0.00           H0.      0
ATOM   4463  C   LEU A 288      31.694  46.162  34.856  1.00  0.00           C0.      0
ATOM   4464  O   LEU A 288      32.752  46.053  34.149  1.00  0.00           O0.      0
ATOM   4465  N   LYS A 289      30.498  46.332  34.236  1.00  0.00           N0.      0
ATOM   4466  H   LYS A 289      29.671  46.330  34.816  1.00  0.00           H0.      0
ATOM   4467  CA  LYS A 289      30.295  46.517  32.823  1.00  0.00           C0.      0
ATOM   4468  HA  LYS A 289      31.177  46.610  32.189  1.00  0.00           H0.      0
ATOM   4469  CB  LYS A 289      29.519  45.235  32.457  1.00  0.00           C0.      0
ATOM   4470  HB2 LYS A 289      30.154  44.411  32.783  1.00  0.00           H0.      0
ATOM   4471  HB3 LYS A 289      28.571  45.053  32.963  1.00  0.00           H0.      0
ATOM   4472  CG  LYS A 289      29.262  44.997  31.007  1.00  0.00           C0.      0
ATOM   4473  HG2 LYS A 289      28.618  45.824  30.709  1.00  0.00           H0.      0
ATOM   4474  HG3 LYS A 289      30.216  45.076  30.485  1.00  0.00           H0.      0
ATOM   4475  CD  LYS A 289      28.545  43.667  30.758  1.00  0.00           C0.      0
ATOM   4476  HD2 LYS A 289      27.579  43.648  31.261  1.00  0.00           H0.      0
ATOM   4477  HD3 LYS A 289      28.235  43.629  29.714  1.00  0.00           H0.      0
ATOM   4478  CE  LYS A 289      29.434  42.402  31.027  1.00  0.00           C0.      0
ATOM   4479  HE2 LYS A 289      30.142  42.225  30.217  1.00  0.00           H0.      0
ATOM   4480  HE3 LYS A 289      30.069  42.514  31.905  1.00  0.00           H0.      0
ATOM   4481  NZ  LYS A 289      28.533  41.197  31.336  1.00  0.00           N0.      0
ATOM   4482  HZ1 LYS A 289      27.771  41.325  31.987  1.00  0.00           H0.      0
ATOM   4483  HZ2 LYS A 289      28.207  40.787  30.472  1.00  0.00           H0.      0
ATOM   4484  HZ3 LYS A 289      29.197  40.550  31.736  1.00  0.00           H0.      0
ATOM   4485  C   LYS A 289      29.434  47.737  32.515  1.00  0.00           C0.      0
ATOM   4486  O   LYS A 289      28.346  47.877  33.116  1.00  0.00           O0.      0
ATOM   4487  N   LYS A 290      29.863  48.501  31.589  1.00  0.00           N0.      0
ATOM   4488  H   LYS A 290      30.668  48.171  31.077  1.00  0.00           H0.      0
ATOM   4489  CA  LYS A 290      29.123  49.603  30.953  1.00  0.00           C0.      0
ATOM   4490  HA  LYS A 290      28.761  50.260  31.745  1.00  0.00           H0.      0
ATOM   4491  CB  LYS A 290      30.081  50.491  30.105  1.00  0.00           C0.      0
ATOM   4492  HB2 LYS A 290      30.979  49.941  29.824  1.00  0.00           H0.      0
ATOM   4493  HB3 LYS A 290      29.523  50.748  29.205  1.00  0.00           H0.      0
ATOM   4494  CG  LYS A 290      30.488  51.865  30.711  1.00  0.00           C0.      0
ATOM   4495  HG2 LYS A 290      29.723  52.240  31.391  1.00  0.00           H0.      0
ATOM   4496  HG3 LYS A 290      31.416  51.756  31.272  1.00  0.00           H0.      0
ATOM   4497  CD  LYS A 290      30.691  52.831  29.579  1.00  0.00           C0.      0
ATOM   4498  HD2 LYS A 290      31.403  52.516  28.816  1.00  0.00           H0.      0
ATOM   4499  HD3 LYS A 290      29.723  53.027  29.117  1.00  0.00           H0.      0
ATOM   4500  CE  LYS A 290      31.216  54.043  30.264  1.00  0.00           C0.      0
ATOM   4501  HE2 LYS A 290      30.348  54.573  30.658  1.00  0.00           H0.      0
ATOM   4502  HE3 LYS A 290      31.987  53.713  30.959  1.00  0.00           H0.      0
ATOM   4503  NZ  LYS A 290      31.794  55.015  29.354  1.00  0.00           N0.      0
ATOM   4504  HZ1 LYS A 290      32.745  54.826  29.074  1.00  0.00           H0.      0
ATOM   4505  HZ2 LYS A 290      31.291  55.034  28.478  1.00  0.00           H0.      0
ATOM   4506  HZ3 LYS A 290      31.762  55.909  29.824  1.00  0.00           H0.      0
ATOM   4507  C   LYS A 290      28.046  48.963  30.120  1.00  0.00           C0.      0
ATOM   4508  O   LYS A 290      28.378  48.409  29.065  1.00  0.00           O0.      0
ATOM   4509  N   THR A 291      26.837  48.921  30.605  1.00  0.00           N0.      0
ATOM   4510  H   THR A 291      26.769  49.314  31.533  1.00  0.00           H0.      0
ATOM   4511  CA  THR A 291      25.565  48.435  29.924  1.00  0.00           C0.      0
ATOM   4512  HA  THR A 291      25.834  47.699  29.166  1.00  0.00           H0.      0
ATOM   4513  CB  THR A 291      24.677  47.641  30.978  1.00  0.00           C0.      0
ATOM   4514  HB  THR A 291      23.713  47.401  30.528  1.00  0.00           H0.      0
ATOM   4515  CG2 THR A 291      25.416  46.336  31.301  1.00  0.00           C0.      0
ATOM   4516 HG21 THR A 291      26.418  46.633  31.612  1.00  0.00           H0.      0
ATOM   4517 HG22 THR A 291      24.943  45.874  32.167  1.00  0.00           H0.      0
ATOM   4518 HG23 THR A 291      25.441  45.660  30.446  1.00  0.00           H0.      0
ATOM   4519  OG1 THR A 291      24.583  48.450  32.074  1.00  0.00           O0.      0
ATOM   4520  HG1 THR A 291      23.752  48.929  32.095  1.00  0.00           H0.      0
ATOM   4521  C   THR A 291      24.640  49.355  29.160  1.00  0.00           C0.      0
ATOM   4522  O   THR A 291      23.788  48.862  28.362  1.00  0.00           O0.      0
ATOM   4523  N   GLY A 292      24.819  50.695  29.264  1.00  0.00           N0.      0
ATOM   4524  H   GLY A 292      25.576  51.078  29.812  1.00  0.00           H0.      0
ATOM   4525  CA  GLY A 292      23.959  51.698  28.588  1.00  0.00           C0.      0
ATOM   4526  HA2 GLY A 292      24.461  52.661  28.491  1.00  0.00           H0.      0
ATOM   4527  HA3 GLY A 292      23.599  51.370  27.613  1.00  0.00           H0.      0
ATOM   4528  C   GLY A 292      22.786  51.970  29.443  1.00  0.00           C0.      0
ATOM   4529  O   GLY A 292      21.657  51.786  28.961  1.00  0.00           O0.      0
ATOM   4530  OXT GLY A 292      22.959  52.515  30.544  1.00  0.00           O0.      0
ATOM   4531  N   ACT A 294      49.174  47.886  46.928  1.00  0.00           N0.      0
ATOM   4532  CA  ACT A 294      50.147  47.657  48.067  1.00  0.00           C0.      0
ATOM   4533  C   ACT A 294      49.717  46.825  49.294  1.00  0.00           C0.      0
ATOM   4534  O   ACT A 294      48.539  46.718  49.727  1.00  0.00           O0.      0
ATOM   4535  CE  ACT A 294      48.034  48.835  47.336  1.00  0.00           C0.      0
ATOM   4536  OXT ACT A 294      50.568  46.120  49.778  1.00  0.00           O0.      0
ATOM   4537  HE1 ACT A 294      48.458  49.834  47.449  1.00  0.00           H0.      0
ATOM   4538  HE2 ACT A 294      47.333  48.885  46.502  1.00  0.00           H0.      0
ATOM   4539  HE3 ACT A 294      47.543  48.430  48.221  1.00  0.00           H0.      0
ATOM   4540  H1  ACT A 294      50.510  48.633  48.393  1.00  0.00           H0.      0
ATOM   4541  H3  ACT A 294      50.983  47.168  47.567  1.00  0.00           H0.      0
ATOM   4542  H01 ACT A 294      48.871  46.963  46.587  1.00  0.00           H0.      0
ATOM   4543  H02 ACT A 294      49.547  48.270  46.047  1.00  0.00           H0.      0
ATOM   4544  CA' SAM A 293      50.703  47.375  41.132  1.00  0.00           C0.      0
ATOM   4545  CB  SAM A 293      50.150  48.333  42.277  1.00  0.00           C0.      0
[truncated: 6,254,513 more chars]
