# Supplementary material for: Computational Investigation of GNMT-Catalyzed Methyl Transfer Reaction: Integrating MD, QM, and ML Approaches
Source: J Comput Chem. Author manuscript; Available in PMC 2026 Jun 29. (PMC13312424; doi:10.1002/jcc.70434)
Supplement: SI-3 [file NIHMS2188582-supplement-SI-3.zip › MD-frame-pdbs/sampling-P2-50123.pdb]

ATOM      1  N   VAL A   1      44.162 110.920 100.601  1.00  0.00           N  
ATOM      2  CA  VAL A   1      44.165 110.844 102.063  1.00  0.00           C  
ATOM      3  C   VAL A   1      45.389 111.555 102.691  1.00  0.00           C  
ATOM      4  O   VAL A   1      46.523 111.418 102.099  1.00  0.00           O  
ATOM      5  CB  VAL A   1      44.069 109.352 102.487  1.00  0.00           C  
ATOM      6  CG1 VAL A   1      44.061 109.192 104.046  1.00  0.00           C  
ATOM      7  CG2 VAL A   1      42.747 108.742 102.060  1.00  0.00           C  
ATOM      8  HA  VAL A   1      43.264 111.349 102.413  1.00  0.00           H  
ATOM      9  HB  VAL A   1      44.901 108.854 101.989  1.00  0.00           H  
ATOM     10 HG11 VAL A   1      44.037 108.176 104.442  1.00  0.00           H  
ATOM     11 HG12 VAL A   1      45.094 109.459 104.272  1.00  0.00           H  
ATOM     12 HG13 VAL A   1      43.328 109.835 104.534  1.00  0.00           H  
ATOM     13 HG21 VAL A   1      41.902 109.161 102.608  1.00  0.00           H  
ATOM     14 HG22 VAL A   1      42.606 108.800 100.981  1.00  0.00           H  
ATOM     15 HG23 VAL A   1      42.850 107.677 102.271  1.00  0.00           H  
ATOM     16  H1  VAL A   1      43.848 111.854 100.377  1.00  0.00           H  
ATOM     17  H2  VAL A   1      43.389 110.337 100.311  1.00  0.00           H  
ATOM     18  H3  VAL A   1      45.057 110.661 100.212  1.00  0.00           H  
ATOM     19  N   ASP A   2      45.213 112.231 103.844  1.00  0.00           N  
ATOM     20  CA  ASP A   2      46.330 112.761 104.716  1.00  0.00           C  
ATOM     21  C   ASP A   2      45.933 113.046 106.112  1.00  0.00           C  
ATOM     22  O   ASP A   2      46.698 112.845 107.050  1.00  0.00           O  
ATOM     23  CB  ASP A   2      46.943 113.976 103.926  1.00  0.00           C  
ATOM     24  CG  ASP A   2      46.087 115.232 103.641  1.00  0.00           C  
ATOM     25  OD1 ASP A   2      46.536 115.975 102.722  1.00  0.00           O  
ATOM     26  OD2 ASP A   2      44.931 115.382 104.056  1.00  0.00           O1-
ATOM     27  H   ASP A   2      44.291 112.280 104.252  1.00  0.00           H  
ATOM     28  HA  ASP A   2      47.114 112.004 104.718  1.00  0.00           H  
ATOM     29  HB2 ASP A   2      47.811 114.304 104.497  1.00  0.00           H  
ATOM     30  HB3 ASP A   2      47.311 113.557 102.989  1.00  0.00           H  
ATOM     31  N   SER A   3      44.638 113.426 106.237  1.00  0.00           N  
ATOM     32  CA  SER A   3      43.879 113.654 107.488  1.00  0.00           C  
ATOM     33  C   SER A   3      42.444 113.998 107.308  1.00  0.00           C  
ATOM     34  O   SER A   3      42.140 114.798 106.432  1.00  0.00           O  
ATOM     35  CB  SER A   3      44.437 114.839 108.243  1.00  0.00           C  
ATOM     36  OG  SER A   3      44.026 115.015 109.563  1.00  0.00           O  
ATOM     37  H   SER A   3      44.213 113.644 105.348  1.00  0.00           H  
ATOM     38  HA  SER A   3      43.998 112.812 108.170  1.00  0.00           H  
ATOM     39  HB2 SER A   3      45.523 114.844 108.166  1.00  0.00           H  
ATOM     40  HB3 SER A   3      44.130 115.820 107.881  1.00  0.00           H  
ATOM     41  HG  SER A   3      44.754 114.668 110.084  1.00  0.00           H  
ATOM     42  N   VAL A   4      41.545 113.349 108.050  1.00  0.00           N  
ATOM     43  CA  VAL A   4      40.175 113.750 108.317  1.00  0.00           C  
ATOM     44  C   VAL A   4      40.048 115.230 108.786  1.00  0.00           C  
ATOM     45  O   VAL A   4      39.052 115.876 108.461  1.00  0.00           O  
ATOM     46  CB  VAL A   4      39.389 112.713 109.236  1.00  0.00           C  
ATOM     47  CG1 VAL A   4      39.482 113.185 110.705  1.00  0.00           C  
ATOM     48  CG2 VAL A   4      37.861 112.574 108.941  1.00  0.00           C  
ATOM     49  H   VAL A   4      41.787 112.616 108.702  1.00  0.00           H  
ATOM     50  HA  VAL A   4      39.634 113.717 107.371  1.00  0.00           H  
ATOM     51  HB  VAL A   4      39.886 111.760 109.058  1.00  0.00           H  
ATOM     52 HG11 VAL A   4      40.501 113.238 111.086  1.00  0.00           H  
ATOM     53 HG12 VAL A   4      38.930 114.093 110.949  1.00  0.00           H  
ATOM     54 HG13 VAL A   4      38.933 112.459 111.307  1.00  0.00           H  
ATOM     55 HG21 VAL A   4      37.449 111.685 109.419  1.00  0.00           H  
ATOM     56 HG22 VAL A   4      37.296 113.474 109.183  1.00  0.00           H  
ATOM     57 HG23 VAL A   4      37.748 112.522 107.857  1.00  0.00           H  
ATOM     58  N   TYR A   5      40.993 115.784 109.504  1.00  0.00           N  
ATOM     59  CA  TYR A   5      40.893 117.151 109.924  1.00  0.00           C  
ATOM     60  C   TYR A   5      41.408 118.136 108.862  1.00  0.00           C  
ATOM     61  O   TYR A   5      41.533 119.345 109.116  1.00  0.00           O  
ATOM     62  CB  TYR A   5      41.662 117.297 111.198  1.00  0.00           C  
ATOM     63  CG  TYR A   5      41.246 116.418 112.405  1.00  0.00           C  
ATOM     64  CD1 TYR A   5      42.041 115.360 112.848  1.00  0.00           C  
ATOM     65  CD2 TYR A   5      39.952 116.446 112.903  1.00  0.00           C  
ATOM     66  CE1 TYR A   5      41.575 114.452 113.790  1.00  0.00           C  
ATOM     67  CE2 TYR A   5      39.450 115.589 113.852  1.00  0.00           C  
ATOM     68  CZ  TYR A   5      40.260 114.516 114.243  1.00  0.00           C  
ATOM     69  OH  TYR A   5      39.769 113.551 115.129  1.00  0.00           O  
ATOM     70  H   TYR A   5      41.712 115.128 109.773  1.00  0.00           H  
ATOM     71  HA  TYR A   5      39.854 117.390 110.151  1.00  0.00           H  
ATOM     72  HB2 TYR A   5      42.737 117.138 111.104  1.00  0.00           H  
ATOM     73  HB3 TYR A   5      41.641 118.299 111.627  1.00  0.00           H  
ATOM     74  HD1 TYR A   5      43.054 115.231 112.498  1.00  0.00           H  
ATOM     75  HD2 TYR A   5      39.374 117.336 112.699  1.00  0.00           H  
ATOM     76  HE1 TYR A   5      42.258 113.694 114.145  1.00  0.00           H  
ATOM     77  HE2 TYR A   5      38.607 115.838 114.481  1.00  0.00           H  
ATOM     78  HH  TYR A   5      40.143 113.621 116.011  1.00  0.00           H  
ATOM     79  N   ARG A   6      41.600 117.699 107.611  1.00  0.00           N  
ATOM     80  CA  ARG A   6      41.543 118.539 106.402  1.00  0.00           C  
ATOM     81  C   ARG A   6      40.165 119.142 106.332  1.00  0.00           C  
ATOM     82  O   ARG A   6      39.942 120.247 105.834  1.00  0.00           O  
ATOM     83  CB  ARG A   6      41.876 117.756 105.162  1.00  0.00           C  
ATOM     84  CG  ARG A   6      42.097 118.648 103.938  1.00  0.00           C  
ATOM     85  CD  ARG A   6      42.780 117.800 102.852  1.00  0.00           C  
ATOM     86  NE  ARG A   6      41.926 116.914 102.094  1.00  0.00           N  
ATOM     87  CZ  ARG A   6      41.719 115.607 102.311  1.00  0.00           C  
ATOM     88  NH1 ARG A   6      40.868 114.962 101.549  1.00  0.00           N1+
ATOM     89  NH2 ARG A   6      42.420 114.990 103.274  1.00  0.00           N  
ATOM     90  H   ARG A   6      41.564 116.697 107.478  1.00  0.00           H  
ATOM     91  HA  ARG A   6      42.282 119.339 106.457  1.00  0.00           H  
ATOM     92  HB2 ARG A   6      42.817 117.222 105.299  1.00  0.00           H  
ATOM     93  HB3 ARG A   6      40.993 117.163 104.920  1.00  0.00           H  
ATOM     94  HG2 ARG A   6      41.171 119.132 103.629  1.00  0.00           H  
ATOM     95  HG3 ARG A   6      42.748 119.474 104.226  1.00  0.00           H  
ATOM     96  HD2 ARG A   6      43.097 118.589 102.169  1.00  0.00           H  
ATOM     97  HD3 ARG A   6      43.712 117.379 103.229  1.00  0.00           H  
ATOM     98  HE  ARG A   6      41.482 117.265 101.259  1.00  0.00           H  
ATOM     99 HH11 ARG A   6      40.528 115.529 100.784  1.00  0.00           H  
ATOM    100 HH12 ARG A   6      40.837 113.954 101.495  1.00  0.00           H  
ATOM    101 HH21 ARG A   6      43.212 115.432 103.718  1.00  0.00           H  
ATOM    102 HH22 ARG A   6      42.365 113.983 103.219  1.00  0.00           H  
ATOM    103  N   THR A   7      39.115 118.450 106.925  1.00  0.00           N  
ATOM    104  CA  THR A   7      37.741 118.737 106.757  1.00  0.00           C  
ATOM    105  C   THR A   7      37.027 118.882 108.039  1.00  0.00           C  
ATOM    106  O   THR A   7      36.496 119.899 108.304  1.00  0.00           O  
ATOM    107  CB  THR A   7      37.089 117.655 105.905  1.00  0.00           C  
ATOM    108  CG2 THR A   7      35.669 117.953 105.569  1.00  0.00           C  
ATOM    109  OG1 THR A   7      37.740 117.477 104.718  1.00  0.00           O  
ATOM    110  H   THR A   7      39.292 117.638 107.500  1.00  0.00           H  
ATOM    111  HA  THR A   7      37.574 119.645 106.177  1.00  0.00           H  
ATOM    112  HB  THR A   7      36.998 116.661 106.343  1.00  0.00           H  
ATOM    113  HG1 THR A   7      37.411 116.770 104.158  1.00  0.00           H  
ATOM    114 HG21 THR A   7      35.653 118.875 104.987  1.00  0.00           H  
ATOM    115 HG22 THR A   7      35.231 117.158 104.966  1.00  0.00           H  
ATOM    116 HG23 THR A   7      35.080 118.041 106.482  1.00  0.00           H  
ATOM    117  N   ARG A   8      37.067 117.828 108.921  1.00  0.00           N  
ATOM    118  CA  ARG A   8      36.647 117.839 110.298  1.00  0.00           C  
ATOM    119  C   ARG A   8      37.376 118.802 111.302  1.00  0.00           C  
ATOM    120  O   ARG A   8      38.512 119.272 111.021  1.00  0.00           O  
ATOM    121  CB  ARG A   8      36.488 116.420 110.815  1.00  0.00           C  
ATOM    122  CG  ARG A   8      35.450 115.538 110.111  1.00  0.00           C  
ATOM    123  CD  ARG A   8      34.049 116.208 110.045  1.00  0.00           C  
ATOM    124  NE  ARG A   8      33.825 116.977 108.766  1.00  0.00           N  
ATOM    125  CZ  ARG A   8      33.164 118.122 108.484  1.00  0.00           C  
ATOM    126  NH1 ARG A   8      32.528 118.359 107.303  1.00  0.00           N1+
ATOM    127  NH2 ARG A   8      33.085 118.955 109.401  1.00  0.00           N  
ATOM    128  H   ARG A   8      37.673 117.038 108.751  1.00  0.00           H  
ATOM    129  HA  ARG A   8      35.658 118.295 110.247  1.00  0.00           H  
ATOM    130  HB2 ARG A   8      37.514 116.055 110.788  1.00  0.00           H  
ATOM    131  HB3 ARG A   8      36.207 116.429 111.869  1.00  0.00           H  
ATOM    132  HG2 ARG A   8      35.731 115.310 109.083  1.00  0.00           H  
ATOM    133  HG3 ARG A   8      35.458 114.632 110.715  1.00  0.00           H  
ATOM    134  HD2 ARG A   8      33.284 115.434 109.978  1.00  0.00           H  
ATOM    135  HD3 ARG A   8      33.861 116.849 110.907  1.00  0.00           H  
ATOM    136  HE  ARG A   8      33.906 116.448 107.910  1.00  0.00           H  
ATOM    137 HH11 ARG A   8      32.484 117.703 106.537  1.00  0.00           H  
ATOM    138 HH12 ARG A   8      32.105 119.269 107.194  1.00  0.00           H  
ATOM    139 HH21 ARG A   8      33.590 118.870 110.272  1.00  0.00           H  
ATOM    140 HH22 ARG A   8      32.571 119.805 109.219  1.00  0.00           H  
ATOM    141  N   SER A   9      36.671 119.158 112.378  1.00  0.00           N  
ATOM    142  CA  SER A   9      37.109 120.132 113.407  1.00  0.00           C  
ATOM    143  C   SER A   9      37.938 119.415 114.459  1.00  0.00           C  
ATOM    144  O   SER A   9      37.407 118.606 115.283  1.00  0.00           O  
ATOM    145  CB  SER A   9      35.887 120.938 113.981  1.00  0.00           C  
ATOM    146  OG  SER A   9      35.018 121.376 112.917  1.00  0.00           O  
ATOM    147  H   SER A   9      35.695 118.899 112.362  1.00  0.00           H  
ATOM    148  HA  SER A   9      37.814 120.841 112.971  1.00  0.00           H  
ATOM    149  HB2 SER A   9      35.225 120.300 114.568  1.00  0.00           H  
ATOM    150  HB3 SER A   9      36.331 121.737 114.575  1.00  0.00           H  
ATOM    151  HG  SER A   9      34.610 120.551 112.644  1.00  0.00           H  
ATOM    152  N   LEU A  10      39.267 119.685 114.511  1.00  0.00           N  
ATOM    153  CA  LEU A  10      40.139 119.269 115.561  1.00  0.00           C  
ATOM    154  C   LEU A  10      39.804 119.982 116.855  1.00  0.00           C  
ATOM    155  O   LEU A  10      39.435 121.134 116.729  1.00  0.00           O  
ATOM    156  CB  LEU A  10      41.563 119.680 115.046  1.00  0.00           C  
ATOM    157  CG  LEU A  10      42.708 119.207 115.902  1.00  0.00           C  
ATOM    158  CD1 LEU A  10      42.645 117.750 116.256  1.00  0.00           C  
ATOM    159  CD2 LEU A  10      44.086 119.704 115.317  1.00  0.00           C  
ATOM    160  H   LEU A  10      39.561 120.506 114.001  1.00  0.00           H  
ATOM    161  HA  LEU A  10      40.036 118.188 115.656  1.00  0.00           H  
ATOM    162  HB2 LEU A  10      41.711 119.292 114.038  1.00  0.00           H  
ATOM    163  HB3 LEU A  10      41.680 120.760 114.951  1.00  0.00           H  
ATOM    164  HG  LEU A  10      42.618 119.834 116.788  1.00  0.00           H  
ATOM    165 HD11 LEU A  10      41.722 117.605 116.817  1.00  0.00           H  
ATOM    166 HD12 LEU A  10      42.591 117.160 115.341  1.00  0.00           H  
ATOM    167 HD13 LEU A  10      43.432 117.492 116.965  1.00  0.00           H  
ATOM    168 HD21 LEU A  10      44.087 120.794 115.312  1.00  0.00           H  
ATOM    169 HD22 LEU A  10      44.883 119.355 115.975  1.00  0.00           H  
ATOM    170 HD23 LEU A  10      44.138 119.319 114.299  1.00  0.00           H  
ATOM    171  N   GLY A  11      39.802 119.277 118.032  1.00  0.00           N  
ATOM    172  CA  GLY A  11      39.529 119.841 119.394  1.00  0.00           C  
ATOM    173  C   GLY A  11      38.009 120.229 119.479  1.00  0.00           C  
ATOM    174  O   GLY A  11      37.723 121.337 119.913  1.00  0.00           O  
ATOM    175  H   GLY A  11      40.167 118.336 117.988  1.00  0.00           H  
ATOM    176  HA2 GLY A  11      39.741 119.031 120.092  1.00  0.00           H  
ATOM    177  HA3 GLY A  11      40.094 120.733 119.664  1.00  0.00           H  
ATOM    178  N   VAL A  12      37.161 119.315 119.009  1.00  0.00           N  
ATOM    179  CA  VAL A  12      35.674 119.487 119.079  1.00  0.00           C  
ATOM    180  C   VAL A  12      34.792 118.245 119.242  1.00  0.00           C  
ATOM    181  O   VAL A  12      35.075 117.245 118.484  1.00  0.00           O  
ATOM    182  CB  VAL A  12      35.140 120.275 117.809  1.00  0.00           C  
ATOM    183  CG1 VAL A  12      33.654 120.639 117.788  1.00  0.00           C  
ATOM    184  CG2 VAL A  12      35.745 121.635 117.609  1.00  0.00           C  
ATOM    185  H   VAL A  12      37.534 118.407 118.771  1.00  0.00           H  
ATOM    186  HA  VAL A  12      35.484 120.171 119.906  1.00  0.00           H  
ATOM    187  HB  VAL A  12      35.413 119.644 116.963  1.00  0.00           H  
ATOM    188 HG11 VAL A  12      33.128 119.708 117.577  1.00  0.00           H  
ATOM    189 HG12 VAL A  12      33.319 121.082 118.726  1.00  0.00           H  
ATOM    190 HG13 VAL A  12      33.405 121.398 117.046  1.00  0.00           H  
ATOM    191 HG21 VAL A  12      35.426 122.253 118.448  1.00  0.00           H  
ATOM    192 HG22 VAL A  12      36.827 121.522 117.535  1.00  0.00           H  
ATOM    193 HG23 VAL A  12      35.431 122.097 116.674  1.00  0.00           H  
ATOM    194  N   ALA A  13      33.700 118.262 119.995  1.00  0.00           N  
ATOM    195  CA  ALA A  13      32.875 117.067 120.166  1.00  0.00           C  
ATOM    196  C   ALA A  13      32.279 116.444 118.821  1.00  0.00           C  
ATOM    197  O   ALA A  13      31.674 117.176 118.025  1.00  0.00           O  
ATOM    198  CB  ALA A  13      31.712 117.445 121.138  1.00  0.00           C  
ATOM    199  H   ALA A  13      33.498 119.148 120.437  1.00  0.00           H  
ATOM    200  HA  ALA A  13      33.571 116.343 120.590  1.00  0.00           H  
ATOM    201  HB1 ALA A  13      32.122 117.894 122.042  1.00  0.00           H  
ATOM    202  HB2 ALA A  13      31.144 118.209 120.608  1.00  0.00           H  
ATOM    203  HB3 ALA A  13      31.069 116.592 121.360  1.00  0.00           H  
ATOM    204  N   ALA A  14      32.286 115.134 118.731  1.00  0.00           N  
ATOM    205  CA  ALA A  14      31.735 114.356 117.589  1.00  0.00           C  
ATOM    206  C   ALA A  14      32.193 114.671 116.173  1.00  0.00           C  
ATOM    207  O   ALA A  14      32.049 113.872 115.265  1.00  0.00           O  
ATOM    208  CB  ALA A  14      30.221 114.281 117.691  1.00  0.00           C  
ATOM    209  H   ALA A  14      32.642 114.664 119.550  1.00  0.00           H  
ATOM    210  HA  ALA A  14      32.072 113.329 117.733  1.00  0.00           H  
ATOM    211  HB1 ALA A  14      29.732 114.440 118.651  1.00  0.00           H  
ATOM    212  HB2 ALA A  14      29.842 114.940 116.911  1.00  0.00           H  
ATOM    213  HB3 ALA A  14      29.903 113.297 117.347  1.00  0.00           H  
ATOM    214  N   GLU A  15      32.817 115.815 115.836  1.00  0.00           N  
ATOM    215  CA  GLU A  15      33.628 115.987 114.635  1.00  0.00           C  
ATOM    216  C   GLU A  15      34.868 115.087 114.651  1.00  0.00           C  
ATOM    217  O   GLU A  15      35.325 114.734 113.551  1.00  0.00           O  
ATOM    218  CB  GLU A  15      34.077 117.387 114.705  1.00  0.00           C  
ATOM    219  CG  GLU A  15      32.993 118.493 114.441  1.00  0.00           C  
ATOM    220  CD  GLU A  15      32.872 119.046 112.992  1.00  0.00           C  
ATOM    221  OE1 GLU A  15      33.907 118.958 112.265  1.00  0.00           O  
ATOM    222  OE2 GLU A  15      31.900 119.611 112.634  1.00  0.00           O1-
ATOM    223  H   GLU A  15      33.030 116.360 116.660  1.00  0.00           H  
ATOM    224  HA  GLU A  15      33.063 115.913 113.706  1.00  0.00           H  
ATOM    225  HB2 GLU A  15      34.567 117.546 115.665  1.00  0.00           H  
ATOM    226  HB3 GLU A  15      34.923 117.457 114.022  1.00  0.00           H  
ATOM    227  HG2 GLU A  15      32.014 118.070 114.667  1.00  0.00           H  
ATOM    228  HG3 GLU A  15      33.162 119.372 115.063  1.00  0.00           H  
ATOM    229  N   GLY A  16      35.497 114.810 115.787  1.00  0.00           N  
ATOM    230  CA  GLY A  16      36.722 113.968 115.971  1.00  0.00           C  
ATOM    231  C   GLY A  16      36.389 112.521 116.343  1.00  0.00           C  
ATOM    232  O   GLY A  16      35.208 112.117 116.510  1.00  0.00           O  
ATOM    233  H   GLY A  16      35.205 115.370 116.575  1.00  0.00           H  
ATOM    234  HA2 GLY A  16      37.296 113.946 115.046  1.00  0.00           H  
ATOM    235  HA3 GLY A  16      37.245 114.383 116.833  1.00  0.00           H  
ATOM    236  N   ILE A  17      37.370 111.633 116.493  1.00  0.00           N  
ATOM    237  CA  ILE A  17      37.146 110.182 116.772  1.00  0.00           C  
ATOM    238  C   ILE A  17      37.996 109.624 117.872  1.00  0.00           C  
ATOM    239  O   ILE A  17      38.864 110.394 118.328  1.00  0.00           O  
ATOM    240  CB  ILE A  17      37.274 109.269 115.519  1.00  0.00           C  
ATOM    241  CG1 ILE A  17      38.736 109.043 115.072  1.00  0.00           C  
ATOM    242  CG2 ILE A  17      36.469 109.774 114.339  1.00  0.00           C  
ATOM    243  CD1 ILE A  17      39.021 108.038 113.946  1.00  0.00           C  
ATOM    244  H   ILE A  17      38.338 111.889 116.359  1.00  0.00           H  
ATOM    245  HA  ILE A  17      36.114 110.075 117.108  1.00  0.00           H  
ATOM    246  HB  ILE A  17      36.824 108.296 115.716  1.00  0.00           H  
ATOM    247 HG12 ILE A  17      39.172 110.011 114.827  1.00  0.00           H  
ATOM    248 HG13 ILE A  17      39.169 108.582 115.959  1.00  0.00           H  
ATOM    249 HG21 ILE A  17      36.402 109.053 113.526  1.00  0.00           H  
ATOM    250 HG22 ILE A  17      35.456 109.964 114.696  1.00  0.00           H  
ATOM    251 HG23 ILE A  17      36.784 110.779 114.057  1.00  0.00           H  
ATOM    252 HD11 ILE A  17      38.679 107.072 114.317  1.00  0.00           H  
ATOM    253 HD12 ILE A  17      38.471 108.339 113.054  1.00  0.00           H  
ATOM    254 HD13 ILE A  17      40.109 108.102 113.975  1.00  0.00           H  
ATOM    255  N   PRO A  18      37.675 108.456 118.422  1.00  0.00           N  
ATOM    256  CA  PRO A  18      38.338 107.860 119.592  1.00  0.00           C  
ATOM    257  C   PRO A  18      39.864 107.661 119.475  1.00  0.00           C  
ATOM    258  O   PRO A  18      40.355 107.037 118.549  1.00  0.00           O  
ATOM    259  CB  PRO A  18      37.713 106.543 119.866  1.00  0.00           C  
ATOM    260  CG  PRO A  18      36.325 106.739 119.442  1.00  0.00           C  
ATOM    261  CD  PRO A  18      36.490 107.637 118.155  1.00  0.00           C  
ATOM    262  HA  PRO A  18      38.134 108.560 120.402  1.00  0.00           H  
ATOM    263  HB2 PRO A  18      38.166 105.701 119.342  1.00  0.00           H  
ATOM    264  HB3 PRO A  18      37.690 106.379 120.943  1.00  0.00           H  
ATOM    265  HG2 PRO A  18      35.866 105.787 119.178  1.00  0.00           H  
ATOM    266  HG3 PRO A  18      35.741 107.314 120.160  1.00  0.00           H  
ATOM    267  HD2 PRO A  18      36.593 106.982 117.291  1.00  0.00           H  
ATOM    268  HD3 PRO A  18      35.544 108.140 117.949  1.00  0.00           H  
ATOM    269  N   ASP A  19      40.579 108.103 120.535  1.00  0.00           N  
ATOM    270  CA  ASP A  19      42.056 108.253 120.548  1.00  0.00           C  
ATOM    271  C   ASP A  19      42.924 107.007 120.222  1.00  0.00           C  
ATOM    272  O   ASP A  19      43.862 107.154 119.420  1.00  0.00           O  
ATOM    273  CB  ASP A  19      42.398 108.912 121.889  1.00  0.00           C  
ATOM    274  CG  ASP A  19      42.030 108.226 123.162  1.00  0.00           C  
ATOM    275  OD1 ASP A  19      41.895 108.966 124.162  1.00  0.00           O  
ATOM    276  OD2 ASP A  19      41.867 107.002 123.171  1.00  0.00           O1-
ATOM    277  H   ASP A  19      40.013 108.450 121.296  1.00  0.00           H  
ATOM    278  HA  ASP A  19      42.279 108.916 119.712  1.00  0.00           H  
ATOM    279  HB2 ASP A  19      43.480 109.029 121.953  1.00  0.00           H  
ATOM    280  HB3 ASP A  19      41.936 109.895 121.980  1.00  0.00           H  
ATOM    281  N   GLN A  20      42.363 105.836 120.537  1.00  0.00           N  
ATOM    282  CA  GLN A  20      43.038 104.581 120.156  1.00  0.00           C  
ATOM    283  C   GLN A  20      43.318 104.408 118.632  1.00  0.00           C  
ATOM    284  O   GLN A  20      44.219 103.638 118.257  1.00  0.00           O  
ATOM    285  CB  GLN A  20      42.093 103.451 120.774  1.00  0.00           C  
ATOM    286  CG  GLN A  20      41.759 103.585 122.313  1.00  0.00           C  
ATOM    287  CD  GLN A  20      43.085 103.606 123.107  1.00  0.00           C  
ATOM    288  NE2 GLN A  20      43.499 104.753 123.563  1.00  0.00           N  
ATOM    289  OE1 GLN A  20      43.806 102.699 123.437  1.00  0.00           O  
ATOM    290  H   GLN A  20      41.628 105.902 121.226  1.00  0.00           H  
ATOM    291  HA  GLN A  20      44.045 104.496 120.563  1.00  0.00           H  
ATOM    292  HB2 GLN A  20      41.185 103.545 120.179  1.00  0.00           H  
ATOM    293  HB3 GLN A  20      42.596 102.490 120.677  1.00  0.00           H  
ATOM    294  HG2 GLN A  20      41.085 104.431 122.448  1.00  0.00           H  
ATOM    295  HG3 GLN A  20      41.233 102.685 122.633  1.00  0.00           H  
ATOM    296 HE21 GLN A  20      44.375 104.753 124.066  1.00  0.00           H  
ATOM    297 HE22 GLN A  20      42.942 105.573 123.370  1.00  0.00           H  
ATOM    298  N   TYR A  21      42.660 105.197 117.796  1.00  0.00           N  
ATOM    299  CA  TYR A  21      42.599 105.303 116.285  1.00  0.00           C  
ATOM    300  C   TYR A  21      42.860 106.756 115.782  1.00  0.00           C  
ATOM    301  O   TYR A  21      43.403 107.013 114.694  1.00  0.00           O  
ATOM    302  CB  TYR A  21      41.222 104.941 115.684  1.00  0.00           C  
ATOM    303  CG  TYR A  21      40.697 103.668 116.239  1.00  0.00           C  
ATOM    304  CD1 TYR A  21      39.648 103.711 117.204  1.00  0.00           C  
ATOM    305  CD2 TYR A  21      41.303 102.472 115.831  1.00  0.00           C  
ATOM    306  CE1 TYR A  21      39.223 102.522 117.727  1.00  0.00           C  
ATOM    307  CE2 TYR A  21      40.880 101.262 116.448  1.00  0.00           C  
ATOM    308  CZ  TYR A  21      39.839 101.314 117.444  1.00  0.00           C  
ATOM    309  OH  TYR A  21      39.387 100.196 117.954  1.00  0.00           O  
ATOM    310  H   TYR A  21      41.888 105.603 118.306  1.00  0.00           H  
ATOM    311  HA  TYR A  21      43.286 104.579 115.848  1.00  0.00           H  
ATOM    312  HB2 TYR A  21      40.407 105.620 115.932  1.00  0.00           H  
ATOM    313  HB3 TYR A  21      41.306 104.842 114.602  1.00  0.00           H  
ATOM    314  HD1 TYR A  21      39.227 104.641 117.558  1.00  0.00           H  
ATOM    315  HD2 TYR A  21      42.036 102.487 115.038  1.00  0.00           H  
ATOM    316  HE1 TYR A  21      38.394 102.673 118.403  1.00  0.00           H  
ATOM    317  HE2 TYR A  21      41.173 100.289 116.083  1.00  0.00           H  
ATOM    318  HH  TYR A  21      38.545 100.381 118.378  1.00  0.00           H  
ATOM    319  N   ALA A  22      42.727 107.773 116.646  1.00  0.00           N  
ATOM    320  CA  ALA A  22      42.970 109.162 116.398  1.00  0.00           C  
ATOM    321  C   ALA A  22      44.430 109.583 116.759  1.00  0.00           C  
ATOM    322  O   ALA A  22      45.088 110.249 115.931  1.00  0.00           O  
ATOM    323  CB  ALA A  22      41.894 110.109 116.956  1.00  0.00           C  
ATOM    324  H   ALA A  22      42.127 107.551 117.428  1.00  0.00           H  
ATOM    325  HA  ALA A  22      42.841 109.322 115.327  1.00  0.00           H  
ATOM    326  HB1 ALA A  22      40.860 109.861 116.720  1.00  0.00           H  
ATOM    327  HB2 ALA A  22      41.969 110.116 118.044  1.00  0.00           H  
ATOM    328  HB3 ALA A  22      42.094 111.125 116.619  1.00  0.00           H  
ATOM    329  N   ASP A  23      44.884 109.262 117.958  1.00  0.00           N  
ATOM    330  CA  ASP A  23      46.333 109.064 118.346  1.00  0.00           C  
ATOM    331  C   ASP A  23      46.904 107.814 117.634  1.00  0.00           C  
ATOM    332  O   ASP A  23      47.900 107.865 117.021  1.00  0.00           O  
ATOM    333  CB  ASP A  23      46.546 108.997 119.825  1.00  0.00           C  
ATOM    334  CG  ASP A  23      46.266 110.282 120.605  1.00  0.00           C  
ATOM    335  OD1 ASP A  23      46.586 110.287 121.857  1.00  0.00           O  
ATOM    336  OD2 ASP A  23      45.682 111.187 119.996  1.00  0.00           O1-
ATOM    337  H   ASP A  23      44.266 108.779 118.594  1.00  0.00           H  
ATOM    338  HA  ASP A  23      46.932 109.896 117.973  1.00  0.00           H  
ATOM    339  HB2 ASP A  23      45.839 108.241 120.168  1.00  0.00           H  
ATOM    340  HB3 ASP A  23      47.570 108.677 120.015  1.00  0.00           H  
ATOM    341  N   GLY A  24      46.100 106.758 117.541  1.00  0.00           N  
ATOM    342  CA  GLY A  24      46.431 105.472 116.938  1.00  0.00           C  
ATOM    343  C   GLY A  24      47.193 104.679 117.976  1.00  0.00           C  
ATOM    344  O   GLY A  24      48.204 103.998 117.626  1.00  0.00           O  
ATOM    345  H   GLY A  24      45.219 106.854 118.026  1.00  0.00           H  
ATOM    346  HA2 GLY A  24      45.500 104.985 116.651  1.00  0.00           H  
ATOM    347  HA3 GLY A  24      46.961 105.567 115.991  1.00  0.00           H  
ATOM    348  N   GLU A  25      46.780 104.738 119.267  1.00  0.00           N  
ATOM    349  CA  GLU A  25      47.497 104.002 120.316  1.00  0.00           C  
ATOM    350  C   GLU A  25      47.336 102.467 120.209  1.00  0.00           C  
ATOM    351  O   GLU A  25      48.288 101.676 120.116  1.00  0.00           O  
ATOM    352  CB  GLU A  25      47.141 104.639 121.660  1.00  0.00           C  
ATOM    353  CG  GLU A  25      47.725 106.002 121.789  1.00  0.00           C  
ATOM    354  CD  GLU A  25      49.294 106.067 121.685  1.00  0.00           C  
ATOM    355  OE1 GLU A  25      49.831 106.744 120.762  1.00  0.00           O  
ATOM    356  OE2 GLU A  25      49.901 105.191 122.387  1.00  0.00           O1-
ATOM    357  H   GLU A  25      45.994 105.311 119.541  1.00  0.00           H  
ATOM    358  HA  GLU A  25      48.568 104.125 120.155  1.00  0.00           H  
ATOM    359  HB2 GLU A  25      46.067 104.635 121.840  1.00  0.00           H  
ATOM    360  HB3 GLU A  25      47.628 103.978 122.378  1.00  0.00           H  
ATOM    361  HG2 GLU A  25      47.284 106.759 121.140  1.00  0.00           H  
ATOM    362  HG3 GLU A  25      47.481 106.335 122.797  1.00  0.00           H  
ATOM    363  N   ALA A  26      46.089 102.036 120.029  1.00  0.00           N  
ATOM    364  CA  ALA A  26      45.774 100.587 119.599  1.00  0.00           C  
ATOM    365  C   ALA A  26      45.973 100.191 118.149  1.00  0.00           C  
ATOM    366  O   ALA A  26      46.248  99.039 117.820  1.00  0.00           O  
ATOM    367  CB  ALA A  26      44.406 100.295 120.166  1.00  0.00           C  
ATOM    368  H   ALA A  26      45.370 102.720 119.841  1.00  0.00           H  
ATOM    369  HA  ALA A  26      46.447  99.975 120.200  1.00  0.00           H  
ATOM    370  HB1 ALA A  26      43.654 100.792 119.553  1.00  0.00           H  
ATOM    371  HB2 ALA A  26      44.141  99.241 120.070  1.00  0.00           H  
ATOM    372  HB3 ALA A  26      44.286 100.581 121.211  1.00  0.00           H  
ATOM    373  N   ALA A  27      45.711 101.147 117.270  1.00  0.00           N  
ATOM    374  CA  ALA A  27      46.065 101.095 115.864  1.00  0.00           C  
ATOM    375  C   ALA A  27      47.537 100.736 115.549  1.00  0.00           C  
ATOM    376  O   ALA A  27      47.913 100.214 114.516  1.00  0.00           O  
ATOM    377  CB  ALA A  27      45.723 102.369 115.123  1.00  0.00           C  
ATOM    378  H   ALA A  27      45.258 101.964 117.655  1.00  0.00           H  
ATOM    379  HA  ALA A  27      45.482 100.346 115.329  1.00  0.00           H  
ATOM    380  HB1 ALA A  27      44.681 102.683 115.185  1.00  0.00           H  
ATOM    381  HB2 ALA A  27      46.361 103.086 115.641  1.00  0.00           H  
ATOM    382  HB3 ALA A  27      45.959 102.389 114.059  1.00  0.00           H  
ATOM    383  N   ARG A  28      48.445 101.045 116.520  1.00  0.00           N  
ATOM    384  CA  ARG A  28      49.849 100.656 116.422  1.00  0.00           C  
ATOM    385  C   ARG A  28      50.151  99.210 116.241  1.00  0.00           C  
ATOM    386  O   ARG A  28      51.191  98.775 115.837  1.00  0.00           O  
ATOM    387  CB  ARG A  28      50.596 101.219 117.649  1.00  0.00           C  
ATOM    388  CG  ARG A  28      52.136 101.081 117.532  1.00  0.00           C  
ATOM    389  CD  ARG A  28      52.744 101.815 118.665  1.00  0.00           C  
ATOM    390  NE  ARG A  28      52.553 103.314 118.657  1.00  0.00           N  
ATOM    391  CZ  ARG A  28      51.725 104.005 119.475  1.00  0.00           C  
ATOM    392  NH1 ARG A  28      51.128 103.574 120.489  1.00  0.00           N1+
ATOM    393  NH2 ARG A  28      51.563 105.317 119.279  1.00  0.00           N  
ATOM    394  H   ARG A  28      48.019 101.251 117.413  1.00  0.00           H  
ATOM    395  HA  ARG A  28      50.237 101.084 115.498  1.00  0.00           H  
ATOM    396  HB2 ARG A  28      50.348 102.271 117.792  1.00  0.00           H  
ATOM    397  HB3 ARG A  28      50.324 100.618 118.517  1.00  0.00           H  
ATOM    398  HG2 ARG A  28      52.403 100.024 117.520  1.00  0.00           H  
ATOM    399  HG3 ARG A  28      52.451 101.499 116.576  1.00  0.00           H  
ATOM    400  HD2 ARG A  28      52.343 101.382 119.581  1.00  0.00           H  
ATOM    401  HD3 ARG A  28      53.803 101.561 118.601  1.00  0.00           H  
ATOM    402  HE  ARG A  28      53.084 103.865 117.998  1.00  0.00           H  
ATOM    403 HH11 ARG A  28      51.033 102.573 120.583  1.00  0.00           H  
ATOM    404 HH12 ARG A  28      50.550 104.201 121.032  1.00  0.00           H  
ATOM    405 HH21 ARG A  28      52.171 105.838 118.664  1.00  0.00           H  
ATOM    406 HH22 ARG A  28      50.789 105.853 119.643  1.00  0.00           H  
ATOM    407  N   VAL A  29      49.220  98.332 116.682  1.00  0.00           N  
ATOM    408  CA  VAL A  29      49.448  96.865 116.671  1.00  0.00           C  
ATOM    409  C   VAL A  29      48.239  96.090 116.251  1.00  0.00           C  
ATOM    410  O   VAL A  29      48.068  94.961 116.622  1.00  0.00           O  
ATOM    411  CB  VAL A  29      49.835  96.350 118.065  1.00  0.00           C  
ATOM    412  CG1 VAL A  29      51.184  96.931 118.621  1.00  0.00           C  
ATOM    413  CG2 VAL A  29      48.697  96.374 119.149  1.00  0.00           C  
ATOM    414  H   VAL A  29      48.323  98.763 116.848  1.00  0.00           H  
ATOM    415  HA  VAL A  29      50.254  96.593 115.990  1.00  0.00           H  
ATOM    416  HB  VAL A  29      50.016  95.276 118.005  1.00  0.00           H  
ATOM    417 HG11 VAL A  29      52.019  96.824 117.928  1.00  0.00           H  
ATOM    418 HG12 VAL A  29      51.169  98.006 118.808  1.00  0.00           H  
ATOM    419 HG13 VAL A  29      51.369  96.499 119.604  1.00  0.00           H  
ATOM    420 HG21 VAL A  29      47.900  95.652 118.974  1.00  0.00           H  
ATOM    421 HG22 VAL A  29      49.054  96.199 120.163  1.00  0.00           H  
ATOM    422 HG23 VAL A  29      48.335  97.402 119.169  1.00  0.00           H  
ATOM    423  N   TRP A  30      47.386  96.718 115.490  1.00  0.00           N  
ATOM    424  CA  TRP A  30      46.032  96.220 115.111  1.00  0.00           C  
ATOM    425  C   TRP A  30      46.116  94.954 114.210  1.00  0.00           C  
ATOM    426  O   TRP A  30      45.314  94.039 114.398  1.00  0.00           O  
ATOM    427  CB  TRP A  30      45.217  97.344 114.328  1.00  0.00           C  
ATOM    428  CG  TRP A  30      43.725  97.046 114.300  1.00  0.00           C  
ATOM    429  CD1 TRP A  30      43.096  96.352 113.350  1.00  0.00           C  
ATOM    430  CD2 TRP A  30      42.771  97.080 115.392  1.00  0.00           C  
ATOM    431  CE2 TRP A  30      41.467  96.609 115.021  1.00  0.00           C  
ATOM    432  CE3 TRP A  30      42.856  97.575 116.706  1.00  0.00           C  
ATOM    433  NE1 TRP A  30      41.764  96.158 113.749  1.00  0.00           N  
ATOM    434  CZ2 TRP A  30      40.368  96.664 115.918  1.00  0.00           C  
ATOM    435  CZ3 TRP A  30      41.785  97.704 117.491  1.00  0.00           C  
ATOM    436  CH2 TRP A  30      40.488  97.308 117.104  1.00  0.00           C  
ATOM    437  H   TRP A  30      47.736  97.616 115.188  1.00  0.00           H  
ATOM    438  HA  TRP A  30      45.500  95.925 116.015  1.00  0.00           H  
ATOM    439  HB2 TRP A  30      45.293  98.228 114.962  1.00  0.00           H  
ATOM    440  HB3 TRP A  30      45.677  97.424 113.344  1.00  0.00           H  
ATOM    441  HD1 TRP A  30      43.659  96.145 112.452  1.00  0.00           H  
ATOM    442  HE1 TRP A  30      41.024  95.939 113.097  1.00  0.00           H  
ATOM    443  HE3 TRP A  30      43.837  97.929 116.985  1.00  0.00           H  
ATOM    444  HZ2 TRP A  30      39.449  96.166 115.645  1.00  0.00           H  
ATOM    445  HZ3 TRP A  30      41.885  98.131 118.479  1.00  0.00           H  
ATOM    446  HH2 TRP A  30      39.693  97.328 117.834  1.00  0.00           H  
ATOM    447  N   GLN A  31      47.056  94.862 113.267  1.00  0.00           N  
ATOM    448  CA  GLN A  31      47.424  93.648 112.498  1.00  0.00           C  
ATOM    449  C   GLN A  31      47.638  92.398 113.443  1.00  0.00           C  
ATOM    450  O   GLN A  31      47.113  91.376 113.087  1.00  0.00           O  
ATOM    451  CB  GLN A  31      48.637  93.883 111.600  1.00  0.00           C  
ATOM    452  CG  GLN A  31      48.427  94.991 110.600  1.00  0.00           C  
ATOM    453  CD  GLN A  31      47.393  94.582 109.547  1.00  0.00           C  
ATOM    454  NE2 GLN A  31      47.680  93.859 108.466  1.00  0.00           N  
ATOM    455  OE1 GLN A  31      46.210  94.915 109.631  1.00  0.00           O  
ATOM    456  H   GLN A  31      47.600  95.702 113.132  1.00  0.00           H  
ATOM    457  HA  GLN A  31      46.588  93.343 111.870  1.00  0.00           H  
ATOM    458  HB2 GLN A  31      49.588  93.900 112.131  1.00  0.00           H  
ATOM    459  HB3 GLN A  31      48.626  92.941 111.051  1.00  0.00           H  
ATOM    460  HG2 GLN A  31      48.093  95.973 110.935  1.00  0.00           H  
ATOM    461  HG3 GLN A  31      49.363  95.241 110.099  1.00  0.00           H  
ATOM    462 HE21 GLN A  31      46.877  93.547 107.939  1.00  0.00           H  
ATOM    463 HE22 GLN A  31      48.652  93.719 108.228  1.00  0.00           H  
ATOM    464  N   LEU A  32      48.418  92.538 114.525  1.00  0.00           N  
ATOM    465  CA  LEU A  32      48.818  91.472 115.341  1.00  0.00           C  
ATOM    466  C   LEU A  32      47.582  91.096 116.269  1.00  0.00           C  
ATOM    467  O   LEU A  32      47.445  89.922 116.581  1.00  0.00           O  
ATOM    468  CB  LEU A  32      49.959  91.945 116.216  1.00  0.00           C  
ATOM    469  CG  LEU A  32      51.224  92.323 115.313  1.00  0.00           C  
ATOM    470  CD1 LEU A  32      52.479  92.524 116.158  1.00  0.00           C  
ATOM    471  CD2 LEU A  32      51.544  91.077 114.399  1.00  0.00           C  
ATOM    472  H   LEU A  32      48.793  93.469 114.641  1.00  0.00           H  
ATOM    473  HA  LEU A  32      49.227  90.656 114.745  1.00  0.00           H  
ATOM    474  HB2 LEU A  32      49.709  92.807 116.833  1.00  0.00           H  
ATOM    475  HB3 LEU A  32      50.187  91.141 116.917  1.00  0.00           H  
ATOM    476  HG  LEU A  32      51.159  93.209 114.682  1.00  0.00           H  
ATOM    477 HD11 LEU A  32      53.344  92.717 115.523  1.00  0.00           H  
ATOM    478 HD12 LEU A  32      52.324  93.453 116.706  1.00  0.00           H  
ATOM    479 HD13 LEU A  32      52.647  91.683 116.831  1.00  0.00           H  
ATOM    480 HD21 LEU A  32      52.538  91.201 113.969  1.00  0.00           H  
ATOM    481 HD22 LEU A  32      51.490  90.157 114.981  1.00  0.00           H  
ATOM    482 HD23 LEU A  32      50.954  91.236 113.496  1.00  0.00           H  
ATOM    483  N   TYR A  33      46.832  92.090 116.702  1.00  0.00           N  
ATOM    484  CA  TYR A  33      45.596  91.908 117.447  1.00  0.00           C  
ATOM    485  C   TYR A  33      44.588  91.067 116.608  1.00  0.00           C  
ATOM    486  O   TYR A  33      43.983  90.174 117.133  1.00  0.00           O  
ATOM    487  CB  TYR A  33      45.108  93.323 117.708  1.00  0.00           C  
ATOM    488  CG  TYR A  33      43.838  93.325 118.452  1.00  0.00           C  
ATOM    489  CD1 TYR A  33      42.649  93.917 117.861  1.00  0.00           C  
ATOM    490  CD2 TYR A  33      43.750  92.827 119.762  1.00  0.00           C  
ATOM    491  CE1 TYR A  33      41.412  93.962 118.530  1.00  0.00           C  
ATOM    492  CE2 TYR A  33      42.526  92.910 120.422  1.00  0.00           C  
ATOM    493  CZ  TYR A  33      41.371  93.421 119.804  1.00  0.00           C  
ATOM    494  OH  TYR A  33      40.177  93.487 120.493  1.00  0.00           O  
ATOM    495  H   TYR A  33      47.117  93.050 116.564  1.00  0.00           H  
ATOM    496  HA  TYR A  33      45.676  91.342 118.375  1.00  0.00           H  
ATOM    497  HB2 TYR A  33      45.752  93.975 118.297  1.00  0.00           H  
ATOM    498  HB3 TYR A  33      45.002  93.889 116.783  1.00  0.00           H  
ATOM    499  HD1 TYR A  33      42.711  94.414 116.904  1.00  0.00           H  
ATOM    500  HD2 TYR A  33      44.594  92.313 120.197  1.00  0.00           H  
ATOM    501  HE1 TYR A  33      40.542  94.382 118.047  1.00  0.00           H  
ATOM    502  HE2 TYR A  33      42.541  92.565 121.445  1.00  0.00           H  
ATOM    503  HH  TYR A  33      40.356  93.787 121.386  1.00  0.00           H  
ATOM    504  N   ILE A  34      44.470  91.285 115.307  1.00  0.00           N  
ATOM    505  CA  ILE A  34      43.672  90.407 114.392  1.00  0.00           C  
ATOM    506  C   ILE A  34      44.330  89.038 114.185  1.00  0.00           C  
ATOM    507  O   ILE A  34      43.606  88.050 114.002  1.00  0.00           O  
ATOM    508  CB  ILE A  34      43.491  91.117 112.993  1.00  0.00           C  
ATOM    509  CG1 ILE A  34      42.668  92.408 113.071  1.00  0.00           C  
ATOM    510  CG2 ILE A  34      42.714  90.086 112.120  1.00  0.00           C  
ATOM    511  CD1 ILE A  34      42.590  93.227 111.726  1.00  0.00           C  
ATOM    512  H   ILE A  34      45.046  92.005 114.898  1.00  0.00           H  
ATOM    513  HA  ILE A  34      42.670  90.271 114.799  1.00  0.00           H  
ATOM    514  HB  ILE A  34      44.414  91.414 112.496  1.00  0.00           H  
ATOM    515 HG12 ILE A  34      41.630  92.204 113.337  1.00  0.00           H  
ATOM    516 HG13 ILE A  34      43.091  93.101 113.799  1.00  0.00           H  
ATOM    517 HG21 ILE A  34      41.912  89.604 112.680  1.00  0.00           H  
ATOM    518 HG22 ILE A  34      42.094  90.517 111.334  1.00  0.00           H  
ATOM    519 HG23 ILE A  34      43.343  89.338 111.636  1.00  0.00           H  
ATOM    520 HD11 ILE A  34      43.561  93.681 111.521  1.00  0.00           H  
ATOM    521 HD12 ILE A  34      42.159  92.779 110.831  1.00  0.00           H  
ATOM    522 HD13 ILE A  34      41.973  94.101 111.934  1.00  0.00           H  
ATOM    523  N   GLY A  35      45.662  88.951 114.246  1.00  0.00           N  
ATOM    524  CA  GLY A  35      46.399  87.721 113.969  1.00  0.00           C  
ATOM    525  C   GLY A  35      46.403  87.443 112.496  1.00  0.00           C  
ATOM    526  O   GLY A  35      46.609  88.375 111.702  1.00  0.00           O  
ATOM    527  H   GLY A  35      46.146  89.832 114.143  1.00  0.00           H  
ATOM    528  HA2 GLY A  35      47.460  87.758 114.216  1.00  0.00           H  
ATOM    529  HA3 GLY A  35      45.954  86.862 114.469  1.00  0.00           H  
ATOM    530  N   ASP A  36      46.127  86.162 112.087  1.00  0.00           N  
ATOM    531  CA  ASP A  36      45.901  85.764 110.711  1.00  0.00           C  
ATOM    532  C   ASP A  36      44.628  86.468 110.139  1.00  0.00           C  
ATOM    533  O   ASP A  36      43.448  86.080 110.226  1.00  0.00           O  
ATOM    534  CB  ASP A  36      45.855  84.252 110.419  1.00  0.00           C  
ATOM    535  CG  ASP A  36      46.126  83.904 108.989  1.00  0.00           C  
ATOM    536  OD1 ASP A  36      46.488  82.728 108.781  1.00  0.00           O  
ATOM    537  OD2 ASP A  36      46.100  84.796 108.130  1.00  0.00           O1-
ATOM    538  H   ASP A  36      45.928  85.465 112.790  1.00  0.00           H  
ATOM    539  HA  ASP A  36      46.815  86.177 110.286  1.00  0.00           H  
ATOM    540  HB2 ASP A  36      46.574  83.754 111.071  1.00  0.00           H  
ATOM    541  HB3 ASP A  36      44.871  83.848 110.663  1.00  0.00           H  
ATOM    542  N   THR A  37      44.935  87.667 109.594  1.00  0.00           N  
ATOM    543  CA  THR A  37      44.003  88.433 108.728  1.00  0.00           C  
ATOM    544  C   THR A  37      43.334  87.675 107.600  1.00  0.00           C  
ATOM    545  O   THR A  37      42.187  87.916 107.334  1.00  0.00           O  
ATOM    546  CB  THR A  37      44.663  89.680 108.274  1.00  0.00           C  
ATOM    547  CG2 THR A  37      45.094  90.505 109.454  1.00  0.00           C  
ATOM    548  OG1 THR A  37      45.787  89.323 107.550  1.00  0.00           O  
ATOM    549  H   THR A  37      45.906  87.942 109.637  1.00  0.00           H  
ATOM    550  HA  THR A  37      43.207  88.753 109.400  1.00  0.00           H  
ATOM    551  HB  THR A  37      43.929  90.192 107.653  1.00  0.00           H  
ATOM    552  HG1 THR A  37      45.961  90.025 106.918  1.00  0.00           H  
ATOM    553 HG21 THR A  37      44.175  90.657 110.021  1.00  0.00           H  
ATOM    554 HG22 THR A  37      45.787  89.973 110.106  1.00  0.00           H  
ATOM    555 HG23 THR A  37      45.598  91.443 109.227  1.00  0.00           H  
ATOM    556  N   ARG A  38      43.919  86.579 107.119  1.00  0.00           N  
ATOM    557  CA  ARG A  38      43.196  85.700 106.208  1.00  0.00           C  
ATOM    558  C   ARG A  38      42.119  84.758 106.845  1.00  0.00           C  
ATOM    559  O   ARG A  38      41.101  84.667 106.226  1.00  0.00           O  
ATOM    560  CB  ARG A  38      44.100  84.843 105.326  1.00  0.00           C  
ATOM    561  CG  ARG A  38      45.414  85.439 104.877  1.00  0.00           C  
ATOM    562  CD  ARG A  38      46.433  84.343 104.429  1.00  0.00           C  
ATOM    563  NE  ARG A  38      47.076  83.672 105.608  1.00  0.00           N  
ATOM    564  CZ  ARG A  38      47.784  82.560 105.659  1.00  0.00           C  
ATOM    565  NH1 ARG A  38      48.118  81.878 104.610  1.00  0.00           N1+
ATOM    566  NH2 ARG A  38      48.007  81.950 106.749  1.00  0.00           N  
ATOM    567  H   ARG A  38      44.874  86.350 107.354  1.00  0.00           H  
ATOM    568  HA  ARG A  38      42.633  86.372 105.560  1.00  0.00           H  
ATOM    569  HB2 ARG A  38      44.322  83.936 105.889  1.00  0.00           H  
ATOM    570  HB3 ARG A  38      43.612  84.519 104.407  1.00  0.00           H  
ATOM    571  HG2 ARG A  38      45.130  86.155 104.106  1.00  0.00           H  
ATOM    572  HG3 ARG A  38      45.909  86.042 105.638  1.00  0.00           H  
ATOM    573  HD2 ARG A  38      45.988  83.633 103.731  1.00  0.00           H  
ATOM    574  HD3 ARG A  38      47.205  84.867 103.866  1.00  0.00           H  
ATOM    575  HE  ARG A  38      46.733  83.942 106.520  1.00  0.00           H  
ATOM    576 HH11 ARG A  38      48.108  82.277 103.682  1.00  0.00           H  
ATOM    577 HH12 ARG A  38      48.719  81.087 104.790  1.00  0.00           H  
ATOM    578 HH21 ARG A  38      47.595  82.312 107.597  1.00  0.00           H  
ATOM    579 HH22 ARG A  38      48.592  81.127 106.747  1.00  0.00           H  
ATOM    580  N   SER A  39      42.397  84.209 108.066  1.00  0.00           N  
ATOM    581  CA  SER A  39      41.433  83.394 108.852  1.00  0.00           C  
ATOM    582  C   SER A  39      40.225  84.169 109.242  1.00  0.00           C  
ATOM    583  O   SER A  39      39.135  83.611 109.206  1.00  0.00           O  
ATOM    584  CB  SER A  39      42.076  82.794 110.041  1.00  0.00           C  
ATOM    585  OG  SER A  39      41.325  81.741 110.557  1.00  0.00           O  
ATOM    586  H   SER A  39      43.342  84.359 108.390  1.00  0.00           H  
ATOM    587  HA  SER A  39      41.132  82.614 108.154  1.00  0.00           H  
ATOM    588  HB2 SER A  39      42.982  82.313 109.672  1.00  0.00           H  
ATOM    589  HB3 SER A  39      42.334  83.475 110.852  1.00  0.00           H  
ATOM    590  HG  SER A  39      41.698  80.917 110.237  1.00  0.00           H  
ATOM    591  N   ARG A  40      40.443  85.438 109.680  1.00  0.00           N  
ATOM    592  CA  ARG A  40      39.425  86.438 109.901  1.00  0.00           C  
ATOM    593  C   ARG A  40      38.561  86.515 108.620  1.00  0.00           C  
ATOM    594  O   ARG A  40      37.406  86.118 108.693  1.00  0.00           O  
ATOM    595  CB  ARG A  40      39.992  87.846 110.266  1.00  0.00           C  
ATOM    596  CG  ARG A  40      38.881  88.932 110.177  1.00  0.00           C  
ATOM    597  CD  ARG A  40      39.463  90.385 110.260  1.00  0.00           C  
ATOM    598  NE  ARG A  40      38.510  91.445 110.129  1.00  0.00           N  
ATOM    599  CZ  ARG A  40      37.959  92.118 111.125  1.00  0.00           C  
ATOM    600  NH1 ARG A  40      38.193  91.883 112.328  1.00  0.00           N1+
ATOM    601  NH2 ARG A  40      37.128  93.075 110.869  1.00  0.00           N  
ATOM    602  H   ARG A  40      41.405  85.729 109.576  1.00  0.00           H  
ATOM    603  HA  ARG A  40      38.788  86.145 110.735  1.00  0.00           H  
ATOM    604  HB2 ARG A  40      40.388  87.807 111.282  1.00  0.00           H  
ATOM    605  HB3 ARG A  40      40.864  88.022 109.638  1.00  0.00           H  
ATOM    606  HG2 ARG A  40      38.338  88.898 109.233  1.00  0.00           H  
ATOM    607  HG3 ARG A  40      38.258  88.784 111.060  1.00  0.00           H  
ATOM    608  HD2 ARG A  40      39.964  90.504 111.221  1.00  0.00           H  
ATOM    609  HD3 ARG A  40      40.242  90.340 109.500  1.00  0.00           H  
ATOM    610  HE  ARG A  40      38.322  91.749 109.184  1.00  0.00           H  
ATOM    611 HH11 ARG A  40      38.750  91.121 112.688  1.00  0.00           H  
ATOM    612 HH12 ARG A  40      37.849  92.596 112.955  1.00  0.00           H  
ATOM    613 HH21 ARG A  40      36.794  93.223 109.927  1.00  0.00           H  
ATOM    614 HH22 ARG A  40      36.924  93.809 111.532  1.00  0.00           H  
ATOM    615  N   THR A  41      39.133  86.762 107.455  1.00  0.00           N  
ATOM    616  CA  THR A  41      38.304  86.761 106.188  1.00  0.00           C  
ATOM    617  C   THR A  41      37.570  85.486 105.758  1.00  0.00           C  
ATOM    618  O   THR A  41      36.425  85.557 105.316  1.00  0.00           O  
ATOM    619  CB  THR A  41      39.196  87.211 105.043  1.00  0.00           C  
ATOM    620  CG2 THR A  41      38.563  87.180 103.645  1.00  0.00           C  
ATOM    621  OG1 THR A  41      39.765  88.451 105.256  1.00  0.00           O  
ATOM    622  H   THR A  41      40.126  86.906 107.342  1.00  0.00           H  
ATOM    623  HA  THR A  41      37.543  87.540 106.225  1.00  0.00           H  
ATOM    624  HB  THR A  41      39.979  86.487 104.819  1.00  0.00           H  
ATOM    625  HG1 THR A  41      39.067  89.110 105.249  1.00  0.00           H  
ATOM    626 HG21 THR A  41      37.539  87.546 103.719  1.00  0.00           H  
ATOM    627 HG22 THR A  41      39.194  87.673 102.904  1.00  0.00           H  
ATOM    628 HG23 THR A  41      38.460  86.170 103.248  1.00  0.00           H  
ATOM    629  N   ALA A  42      38.031  84.331 106.134  1.00  0.00           N  
ATOM    630  CA  ALA A  42      37.328  83.105 105.813  1.00  0.00           C  
ATOM    631  C   ALA A  42      36.066  82.738 106.655  1.00  0.00           C  
ATOM    632  O   ALA A  42      35.332  81.783 106.353  1.00  0.00           O  
ATOM    633  CB  ALA A  42      38.347  81.950 105.987  1.00  0.00           C  
ATOM    634  H   ALA A  42      38.992  84.277 106.443  1.00  0.00           H  
ATOM    635  HA  ALA A  42      36.991  83.130 104.776  1.00  0.00           H  
ATOM    636  HB1 ALA A  42      37.939  81.022 105.587  1.00  0.00           H  
ATOM    637  HB2 ALA A  42      39.321  82.148 105.540  1.00  0.00           H  
ATOM    638  HB3 ALA A  42      38.484  81.803 107.058  1.00  0.00           H  
ATOM    639  N   GLU A  43      35.849  83.543 107.685  1.00  0.00           N  
ATOM    640  CA  GLU A  43      34.605  83.573 108.364  1.00  0.00           C  
ATOM    641  C   GLU A  43      33.462  84.220 107.583  1.00  0.00           C  
ATOM    642  O   GLU A  43      32.314  83.867 107.841  1.00  0.00           O  
ATOM    643  CB  GLU A  43      34.775  84.448 109.656  1.00  0.00           C  
ATOM    644  CG  GLU A  43      35.793  83.771 110.600  1.00  0.00           C  
ATOM    645  CD  GLU A  43      35.259  82.328 111.118  1.00  0.00           C  
ATOM    646  OE1 GLU A  43      34.040  82.111 111.238  1.00  0.00           O  
ATOM    647  OE2 GLU A  43      36.110  81.441 111.321  1.00  0.00           O1-
ATOM    648  H   GLU A  43      36.500  84.288 107.885  1.00  0.00           H  
ATOM    649  HA  GLU A  43      34.303  82.569 108.658  1.00  0.00           H  
ATOM    650  HB2 GLU A  43      34.977  85.478 109.364  1.00  0.00           H  
ATOM    651  HB3 GLU A  43      33.793  84.502 110.126  1.00  0.00           H  
ATOM    652  HG2 GLU A  43      36.732  83.565 110.086  1.00  0.00           H  
ATOM    653  HG3 GLU A  43      36.067  84.466 111.393  1.00  0.00           H  
ATOM    654  N   TYR A  44      33.766  85.163 106.677  1.00  0.00           N  
ATOM    655  CA  TYR A  44      32.730  85.965 106.054  1.00  0.00           C  
ATOM    656  C   TYR A  44      32.797  86.219 104.564  1.00  0.00           C  
ATOM    657  O   TYR A  44      31.898  86.774 103.960  1.00  0.00           O  
ATOM    658  CB  TYR A  44      32.548  87.296 106.877  1.00  0.00           C  
ATOM    659  CG  TYR A  44      33.779  88.170 106.942  1.00  0.00           C  
ATOM    660  CD1 TYR A  44      34.347  88.737 105.768  1.00  0.00           C  
ATOM    661  CD2 TYR A  44      34.370  88.504 108.184  1.00  0.00           C  
ATOM    662  CE1 TYR A  44      35.521  89.525 105.833  1.00  0.00           C  
ATOM    663  CE2 TYR A  44      35.566  89.322 108.249  1.00  0.00           C  
ATOM    664  CZ  TYR A  44      36.186  89.788 107.070  1.00  0.00           C  
ATOM    665  OH  TYR A  44      37.413  90.445 107.167  1.00  0.00           O  
ATOM    666  H   TYR A  44      34.728  85.406 106.486  1.00  0.00           H  
ATOM    667  HA  TYR A  44      31.754  85.517 106.235  1.00  0.00           H  
ATOM    668  HB2 TYR A  44      31.653  87.730 106.428  1.00  0.00           H  
ATOM    669  HB3 TYR A  44      32.218  86.920 107.845  1.00  0.00           H  
ATOM    670  HD1 TYR A  44      33.861  88.606 104.813  1.00  0.00           H  
ATOM    671  HD2 TYR A  44      33.946  88.096 109.090  1.00  0.00           H  
ATOM    672  HE1 TYR A  44      36.022  89.780 104.911  1.00  0.00           H  
ATOM    673  HE2 TYR A  44      36.045  89.482 109.203  1.00  0.00           H  
ATOM    674  HH  TYR A  44      37.321  91.389 107.313  1.00  0.00           H  
ATOM    675  N   LYS A  45      33.833  85.607 103.969  1.00  0.00           N  
ATOM    676  CA  LYS A  45      34.198  85.852 102.554  1.00  0.00           C  
ATOM    677  C   LYS A  45      33.139  85.323 101.601  1.00  0.00           C  
ATOM    678  O   LYS A  45      32.470  86.063 100.890  1.00  0.00           O  
ATOM    679  CB  LYS A  45      35.577  85.287 102.183  1.00  0.00           C  
ATOM    680  CG  LYS A  45      36.018  85.605 100.754  1.00  0.00           C  
ATOM    681  CD  LYS A  45      37.356  84.902 100.512  1.00  0.00           C  
ATOM    682  CE  LYS A  45      37.877  85.129  99.093  1.00  0.00           C  
ATOM    683  NZ  LYS A  45      39.145  84.373  98.988  1.00  0.00           N1+
ATOM    684  H   LYS A  45      34.529  85.191 104.570  1.00  0.00           H  
ATOM    685  HA  LYS A  45      34.359  86.895 102.280  1.00  0.00           H  
ATOM    686  HB2 LYS A  45      36.287  85.800 102.832  1.00  0.00           H  
ATOM    687  HB3 LYS A  45      35.596  84.211 102.350  1.00  0.00           H  
ATOM    688  HG2 LYS A  45      35.301  85.264 100.007  1.00  0.00           H  
ATOM    689  HG3 LYS A  45      36.172  86.675 100.610  1.00  0.00           H  
ATOM    690  HD2 LYS A  45      38.061  85.377 101.194  1.00  0.00           H  
ATOM    691  HD3 LYS A  45      37.171  83.852 100.739  1.00  0.00           H  
ATOM    692  HE2 LYS A  45      37.213  84.653  98.372  1.00  0.00           H  
ATOM    693  HE3 LYS A  45      37.907  86.201  98.897  1.00  0.00           H  
ATOM    694  HZ1 LYS A  45      39.844  84.597  99.682  1.00  0.00           H  
ATOM    695  HZ2 LYS A  45      39.078  83.369  99.086  1.00  0.00           H  
ATOM    696  HZ3 LYS A  45      39.564  84.517  98.081  1.00  0.00           H  
ATOM    697  N   ALA A  46      32.981  84.010 101.628  1.00  0.00           N  
ATOM    698  CA  ALA A  46      32.133  83.352 100.616  1.00  0.00           C  
ATOM    699  C   ALA A  46      30.711  83.745 100.798  1.00  0.00           C  
ATOM    700  O   ALA A  46      30.095  84.024  99.801  1.00  0.00           O  
ATOM    701  CB  ALA A  46      32.368  81.843 100.477  1.00  0.00           C  
ATOM    702  H   ALA A  46      33.513  83.408 102.240  1.00  0.00           H  
ATOM    703  HA  ALA A  46      32.485  83.840  99.706  1.00  0.00           H  
ATOM    704  HB1 ALA A  46      33.427  81.585 100.471  1.00  0.00           H  
ATOM    705  HB2 ALA A  46      31.732  81.188 101.072  1.00  0.00           H  
ATOM    706  HB3 ALA A  46      31.964  81.683  99.477  1.00  0.00           H  
ATOM    707  N   TRP A  47      30.230  83.781 101.977  1.00  0.00           N  
ATOM    708  CA  TRP A  47      28.887  84.328 102.286  1.00  0.00           C  
ATOM    709  C   TRP A  47      28.720  85.729 101.639  1.00  0.00           C  
ATOM    710  O   TRP A  47      27.786  85.990 100.920  1.00  0.00           O  
ATOM    711  CB  TRP A  47      28.608  84.336 103.788  1.00  0.00           C  
ATOM    712  CG  TRP A  47      27.290  84.951 104.205  1.00  0.00           C  
ATOM    713  CD1 TRP A  47      26.143  84.212 104.237  1.00  0.00           C  
ATOM    714  CD2 TRP A  47      27.026  86.313 104.569  1.00  0.00           C  
ATOM    715  CE2 TRP A  47      25.639  86.469 104.868  1.00  0.00           C  
ATOM    716  CE3 TRP A  47      27.856  87.354 104.938  1.00  0.00           C  
ATOM    717  NE1 TRP A  47      25.172  85.138 104.686  1.00  0.00           N  
ATOM    718  CZ2 TRP A  47      25.125  87.723 105.360  1.00  0.00           C  
ATOM    719  CZ3 TRP A  47      27.335  88.626 105.278  1.00  0.00           C  
ATOM    720  CH2 TRP A  47      25.975  88.806 105.526  1.00  0.00           C  
ATOM    721  H   TRP A  47      30.800  83.378 102.706  1.00  0.00           H  
ATOM    722  HA  TRP A  47      28.060  83.793 101.818  1.00  0.00           H  
ATOM    723  HB2 TRP A  47      28.622  83.333 104.213  1.00  0.00           H  
ATOM    724  HB3 TRP A  47      29.423  84.839 104.308  1.00  0.00           H  
ATOM    725  HD1 TRP A  47      26.070  83.164 103.986  1.00  0.00           H  
ATOM    726  HE1 TRP A  47      24.240  84.786 104.854  1.00  0.00           H  
ATOM    727  HE3 TRP A  47      28.929  87.257 105.009  1.00  0.00           H  
ATOM    728  HZ2 TRP A  47      24.105  87.823 105.699  1.00  0.00           H  
ATOM    729  HZ3 TRP A  47      28.022  89.457 105.339  1.00  0.00           H  
ATOM    730  HH2 TRP A  47      25.679  89.805 105.808  1.00  0.00           H  
ATOM    731  N   LEU A  48      29.579  86.660 101.999  1.00  0.00           N  
ATOM    732  CA  LEU A  48      29.488  88.023 101.470  1.00  0.00           C  
ATOM    733  C   LEU A  48      29.786  88.231  99.948  1.00  0.00           C  
ATOM    734  O   LEU A  48      28.904  88.836  99.264  1.00  0.00           O  
ATOM    735  CB  LEU A  48      30.363  88.964 102.237  1.00  0.00           C  
ATOM    736  CG  LEU A  48      29.978  90.441 101.974  1.00  0.00           C  
ATOM    737  CD1 LEU A  48      28.448  90.748 101.980  1.00  0.00           C  
ATOM    738  CD2 LEU A  48      30.473  91.248 103.154  1.00  0.00           C  
ATOM    739  H   LEU A  48      30.442  86.454 102.480  1.00  0.00           H  
ATOM    740  HA  LEU A  48      28.428  88.252 101.580  1.00  0.00           H  
ATOM    741  HB2 LEU A  48      30.185  88.783 103.297  1.00  0.00           H  
ATOM    742  HB3 LEU A  48      31.405  88.768 101.982  1.00  0.00           H  
ATOM    743  HG  LEU A  48      30.431  90.840 101.067  1.00  0.00           H  
ATOM    744 HD11 LEU A  48      28.034  90.196 101.136  1.00  0.00           H  
ATOM    745 HD12 LEU A  48      28.041  90.304 102.888  1.00  0.00           H  
ATOM    746 HD13 LEU A  48      28.264  91.813 101.841  1.00  0.00           H  
ATOM    747 HD21 LEU A  48      31.561  91.288 103.208  1.00  0.00           H  
ATOM    748 HD22 LEU A  48      30.083  92.261 103.065  1.00  0.00           H  
ATOM    749 HD23 LEU A  48      30.065  90.910 104.107  1.00  0.00           H  
ATOM    750  N   LEU A  49      30.884  87.698  99.345  1.00  0.00           N  
ATOM    751  CA  LEU A  49      31.215  87.822  97.908  1.00  0.00           C  
ATOM    752  C   LEU A  49      30.029  87.142  97.103  1.00  0.00           C  
ATOM    753  O   LEU A  49      29.480  87.717  96.207  1.00  0.00           O  
ATOM    754  CB  LEU A  49      32.530  87.131  97.674  1.00  0.00           C  
ATOM    755  CG  LEU A  49      33.793  87.586  98.303  1.00  0.00           C  
ATOM    756  CD1 LEU A  49      34.984  86.990  97.457  1.00  0.00           C  
ATOM    757  CD2 LEU A  49      33.808  89.126  98.375  1.00  0.00           C  
ATOM    758  H   LEU A  49      31.412  87.065  99.927  1.00  0.00           H  
ATOM    759  HA  LEU A  49      31.306  88.866  97.608  1.00  0.00           H  
ATOM    760  HB2 LEU A  49      32.306  86.104  97.963  1.00  0.00           H  
ATOM    761  HB3 LEU A  49      32.688  87.152  96.595  1.00  0.00           H  
ATOM    762  HG  LEU A  49      33.798  87.147  99.300  1.00  0.00           H  
ATOM    763 HD11 LEU A  49      35.899  87.416  97.869  1.00  0.00           H  
ATOM    764 HD12 LEU A  49      34.924  85.903  97.509  1.00  0.00           H  
ATOM    765 HD13 LEU A  49      35.023  87.149  96.380  1.00  0.00           H  
ATOM    766 HD21 LEU A  49      33.538  89.633  97.448  1.00  0.00           H  
ATOM    767 HD22 LEU A  49      33.243  89.498  99.229  1.00  0.00           H  
ATOM    768 HD23 LEU A  49      34.832  89.451  98.560  1.00  0.00           H  
ATOM    769  N   GLY A  50      29.596  85.942  97.509  1.00  0.00           N  
ATOM    770  CA  GLY A  50      28.485  85.173  96.903  1.00  0.00           C  
ATOM    771  C   GLY A  50      27.067  85.828  97.117  1.00  0.00           C  
ATOM    772  O   GLY A  50      26.205  85.819  96.264  1.00  0.00           O  
ATOM    773  H   GLY A  50      29.990  85.679  98.402  1.00  0.00           H  
ATOM    774  HA2 GLY A  50      28.674  85.128  95.831  1.00  0.00           H  
ATOM    775  HA3 GLY A  50      28.397  84.190  97.366  1.00  0.00           H  
ATOM    776  N   LEU A  51      26.859  86.539  98.213  1.00  0.00           N  
ATOM    777  CA  LEU A  51      25.771  87.531  98.396  1.00  0.00           C  
ATOM    778  C   LEU A  51      25.749  88.676  97.409  1.00  0.00           C  
ATOM    779  O   LEU A  51      24.790  88.879  96.593  1.00  0.00           O  
ATOM    780  CB  LEU A  51      25.622  88.054  99.837  1.00  0.00           C  
ATOM    781  CG  LEU A  51      24.573  89.111 100.096  1.00  0.00           C  
ATOM    782  CD1 LEU A  51      23.131  88.583  99.893  1.00  0.00           C  
ATOM    783  CD2 LEU A  51      24.594  89.731 101.542  1.00  0.00           C  
ATOM    784  H   LEU A  51      27.495  86.385  98.982  1.00  0.00           H  
ATOM    785  HA  LEU A  51      24.851  87.006  98.142  1.00  0.00           H  
ATOM    786  HB2 LEU A  51      25.417  87.211 100.498  1.00  0.00           H  
ATOM    787  HB3 LEU A  51      26.607  88.410 100.135  1.00  0.00           H  
ATOM    788  HG  LEU A  51      24.803  89.970  99.465  1.00  0.00           H  
ATOM    789 HD11 LEU A  51      22.986  87.643 100.424  1.00  0.00           H  
ATOM    790 HD12 LEU A  51      22.496  89.355 100.328  1.00  0.00           H  
ATOM    791 HD13 LEU A  51      23.048  88.538  98.807  1.00  0.00           H  
ATOM    792 HD21 LEU A  51      23.849  90.526 101.509  1.00  0.00           H  
ATOM    793 HD22 LEU A  51      24.404  88.932 102.258  1.00  0.00           H  
ATOM    794 HD23 LEU A  51      25.573  90.086 101.865  1.00  0.00           H  
ATOM    795  N   LEU A  52      26.807  89.430  97.293  1.00  0.00           N  
ATOM    796  CA  LEU A  52      26.913  90.586  96.410  1.00  0.00           C  
ATOM    797  C   LEU A  52      26.643  90.082  94.991  1.00  0.00           C  
ATOM    798  O   LEU A  52      25.766  90.649  94.317  1.00  0.00           O  
ATOM    799  CB  LEU A  52      28.259  91.329  96.548  1.00  0.00           C  
ATOM    800  CG  LEU A  52      28.573  91.875  97.887  1.00  0.00           C  
ATOM    801  CD1 LEU A  52      29.988  92.512  98.033  1.00  0.00           C  
ATOM    802  CD2 LEU A  52      27.611  93.021  98.119  1.00  0.00           C  
ATOM    803  H   LEU A  52      27.608  89.085  97.802  1.00  0.00           H  
ATOM    804  HA  LEU A  52      26.188  91.325  96.748  1.00  0.00           H  
ATOM    805  HB2 LEU A  52      29.087  90.646  96.358  1.00  0.00           H  
ATOM    806  HB3 LEU A  52      28.326  92.191  95.883  1.00  0.00           H  
ATOM    807  HG  LEU A  52      28.403  91.147  98.680  1.00  0.00           H  
ATOM    808 HD11 LEU A  52      29.845  93.134  98.917  1.00  0.00           H  
ATOM    809 HD12 LEU A  52      30.728  91.736  98.227  1.00  0.00           H  
ATOM    810 HD13 LEU A  52      30.256  93.131  97.178  1.00  0.00           H  
ATOM    811 HD21 LEU A  52      27.568  93.780  97.337  1.00  0.00           H  
ATOM    812 HD22 LEU A  52      26.594  92.659  98.264  1.00  0.00           H  
ATOM    813 HD23 LEU A  52      27.793  93.393  99.127  1.00  0.00           H  
ATOM    814  N   ARG A  53      27.309  88.922  94.545  1.00  0.00           N  
ATOM    815  CA  ARG A  53      27.293  88.298  93.200  1.00  0.00           C  
ATOM    816  C   ARG A  53      25.887  87.844  92.812  1.00  0.00           C  
ATOM    817  O   ARG A  53      25.380  88.199  91.763  1.00  0.00           O  
ATOM    818  CB  ARG A  53      28.323  87.187  93.105  1.00  0.00           C  
ATOM    819  CG  ARG A  53      29.745  87.705  93.055  1.00  0.00           C  
ATOM    820  CD  ARG A  53      30.144  87.981  91.612  1.00  0.00           C  
ATOM    821  NE  ARG A  53      31.381  88.655  91.413  1.00  0.00           N  
ATOM    822  CZ  ARG A  53      31.851  89.535  90.592  1.00  0.00           C  
ATOM    823  NH1 ARG A  53      31.131  90.231  89.795  1.00  0.00           N1+
ATOM    824  NH2 ARG A  53      33.090  89.787  90.524  1.00  0.00           N  
ATOM    825  H   ARG A  53      27.816  88.429  95.266  1.00  0.00           H  
ATOM    826  HA  ARG A  53      27.598  89.058  92.479  1.00  0.00           H  
ATOM    827  HB2 ARG A  53      28.270  86.523  93.968  1.00  0.00           H  
ATOM    828  HB3 ARG A  53      28.215  86.632  92.173  1.00  0.00           H  
ATOM    829  HG2 ARG A  53      29.865  88.430  93.860  1.00  0.00           H  
ATOM    830  HG3 ARG A  53      30.323  86.863  93.437  1.00  0.00           H  
ATOM    831  HD2 ARG A  53      30.128  87.063  91.024  1.00  0.00           H  
ATOM    832  HD3 ARG A  53      29.321  88.580  91.223  1.00  0.00           H  
ATOM    833  HE  ARG A  53      32.105  88.237  91.978  1.00  0.00           H  
ATOM    834 HH11 ARG A  53      30.123  90.225  89.717  1.00  0.00           H  
ATOM    835 HH12 ARG A  53      31.615  90.927  89.246  1.00  0.00           H  
ATOM    836 HH21 ARG A  53      33.797  89.403  91.135  1.00  0.00           H  
ATOM    837 HH22 ARG A  53      33.346  90.456  89.813  1.00  0.00           H  
ATOM    838  N   GLN A  54      25.160  87.183  93.670  1.00  0.00           N  
ATOM    839  CA  GLN A  54      23.760  86.670  93.479  1.00  0.00           C  
ATOM    840  C   GLN A  54      22.755  87.770  93.456  1.00  0.00           C  
ATOM    841  O   GLN A  54      21.790  87.536  92.748  1.00  0.00           O  
ATOM    842  CB  GLN A  54      23.491  85.627  94.582  1.00  0.00           C  
ATOM    843  CG  GLN A  54      22.027  85.152  94.688  1.00  0.00           C  
ATOM    844  CD  GLN A  54      21.979  83.789  95.459  1.00  0.00           C  
ATOM    845  NE2 GLN A  54      20.963  82.999  95.241  1.00  0.00           N  
ATOM    846  OE1 GLN A  54      22.910  83.339  96.099  1.00  0.00           O  
ATOM    847  H   GLN A  54      25.526  87.085  94.606  1.00  0.00           H  
ATOM    848  HA  GLN A  54      23.702  86.230  92.483  1.00  0.00           H  
ATOM    849  HB2 GLN A  54      23.967  84.727  94.191  1.00  0.00           H  
ATOM    850  HB3 GLN A  54      23.739  85.973  95.586  1.00  0.00           H  
ATOM    851  HG2 GLN A  54      21.497  85.952  95.206  1.00  0.00           H  
ATOM    852  HG3 GLN A  54      21.726  84.957  93.659  1.00  0.00           H  
ATOM    853 HE21 GLN A  54      20.823  82.193  95.836  1.00  0.00           H  
ATOM    854 HE22 GLN A  54      20.168  83.328  94.713  1.00  0.00           H  
ATOM    855  N   HIP A  55      23.048  88.946  94.072  1.00  0.00           N  
ATOM    856  CA  HIP A  55      22.352  90.239  93.927  1.00  0.00           C  
ATOM    857  C   HIP A  55      22.691  91.024  92.659  1.00  0.00           C  
ATOM    858  O   HIP A  55      22.003  91.943  92.272  1.00  0.00           O  
ATOM    859  CB  HIP A  55      22.474  91.175  95.218  1.00  0.00           C  
ATOM    860  CG  HIP A  55      21.173  91.970  95.519  1.00  0.00           C  
ATOM    861  CD2 HIP A  55      20.951  93.276  95.288  1.00  0.00           C  
ATOM    862  ND1 HIP A  55      19.890  91.430  95.930  1.00  0.00           N1+
ATOM    863  CE1 HIP A  55      19.029  92.453  95.991  1.00  0.00           C  
ATOM    864  NE2 HIP A  55      19.689  93.574  95.605  1.00  0.00           N  
ATOM    865  H   HIP A  55      23.868  88.863  94.655  1.00  0.00           H  
ATOM    866  HA  HIP A  55      21.321  89.905  93.823  1.00  0.00           H  
ATOM    867  HB2 HIP A  55      22.809  90.595  96.076  1.00  0.00           H  
ATOM    868  HB3 HIP A  55      23.403  91.746  95.210  1.00  0.00           H  
ATOM    869  HD1 HIP A  55      19.891  90.506  96.337  1.00  0.00           H  
ATOM    870  HD2 HIP A  55      21.613  94.058  94.947  1.00  0.00           H  
ATOM    871  HE1 HIP A  55      17.967  92.334  96.152  1.00  0.00           H  
ATOM    872  HE2 HIP A  55      19.270  94.493  95.571  1.00  0.00           H  
ATOM    873  N   GLY A  56      23.779  90.569  91.972  1.00  0.00           N  
ATOM    874  CA  GLY A  56      24.183  91.301  90.787  1.00  0.00           C  
ATOM    875  C   GLY A  56      25.062  92.510  91.115  1.00  0.00           C  
ATOM    876  O   GLY A  56      25.436  93.246  90.202  1.00  0.00           O  
ATOM    877  H   GLY A  56      24.368  89.826  92.322  1.00  0.00           H  
ATOM    878  HA2 GLY A  56      24.839  90.680  90.178  1.00  0.00           H  
ATOM    879  HA3 GLY A  56      23.328  91.632  90.197  1.00  0.00           H  
ATOM    880  N   CYS A  57      25.474  92.705  92.381  1.00  0.00           N  
ATOM    881  CA  CYS A  57      26.164  93.883  92.797  1.00  0.00           C  
ATOM    882  C   CYS A  57      27.595  94.053  92.229  1.00  0.00           C  
ATOM    883  O   CYS A  57      28.449  93.215  92.244  1.00  0.00           O  
ATOM    884  CB  CYS A  57      26.274  94.035  94.352  1.00  0.00           C  
ATOM    885  SG  CYS A  57      24.730  94.012  95.286  1.00  0.00           S  
ATOM    886  H   CYS A  57      25.222  92.075  93.131  1.00  0.00           H  
ATOM    887  HA  CYS A  57      25.588  94.718  92.400  1.00  0.00           H  
ATOM    888  HB2 CYS A  57      26.836  93.207  94.784  1.00  0.00           H  
ATOM    889  HB3 CYS A  57      26.833  94.941  94.579  1.00  0.00           H  
ATOM    890  HG  CYS A  57      24.629  95.283  95.685  1.00  0.00           H  
ATOM    891  N   HIE A  58      27.958  95.332  91.907  1.00  0.00           N  
ATOM    892  CA  HIE A  58      29.332  95.738  91.422  1.00  0.00           C  
ATOM    893  C   HIE A  58      29.881  97.011  92.063  1.00  0.00           C  
ATOM    894  O   HIE A  58      31.049  97.023  92.458  1.00  0.00           O  
ATOM    895  CB  HIE A  58      29.312  95.662  89.867  1.00  0.00           C  
ATOM    896  CG  HIE A  58      30.754  95.886  89.371  1.00  0.00           C  
ATOM    897  CD2 HIE A  58      31.295  97.015  88.870  1.00  0.00           C  
ATOM    898  ND1 HIE A  58      31.841  94.965  89.478  1.00  0.00           N  
ATOM    899  CE1 HIE A  58      32.946  95.576  89.009  1.00  0.00           C  
ATOM    900  NE2 HIE A  58      32.559  96.773  88.521  1.00  0.00           N  
ATOM    901  H   HIE A  58      27.214  96.013  91.948  1.00  0.00           H  
ATOM    902  HA  HIE A  58      30.055  94.976  91.712  1.00  0.00           H  
ATOM    903  HB2 HIE A  58      28.987  94.673  89.547  1.00  0.00           H  
ATOM    904  HB3 HIE A  58      28.698  96.461  89.451  1.00  0.00           H  
ATOM    905  HD2 HIE A  58      30.776  97.906  88.546  1.00  0.00           H  
ATOM    906  HE1 HIE A  58      33.906  95.091  88.917  1.00  0.00           H  
ATOM    907  HE2 HIE A  58      33.208  97.428  88.108  1.00  0.00           H  
ATOM    908  N   ARG A  59      29.243  98.157  91.972  1.00  0.00           N  
ATOM    909  CA  ARG A  59      29.697  99.351  92.654  1.00  0.00           C  
ATOM    910  C   ARG A  59      29.438  99.400  94.172  1.00  0.00           C  
ATOM    911  O   ARG A  59      28.309  99.613  94.559  1.00  0.00           O  
ATOM    912  CB  ARG A  59      29.105 100.547  91.910  1.00  0.00           C  
ATOM    913  CG  ARG A  59      29.574 101.837  92.549  1.00  0.00           C  
ATOM    914  CD  ARG A  59      29.139 102.988  91.641  1.00  0.00           C  
ATOM    915  NE  ARG A  59      30.012 104.167  91.959  1.00  0.00           N  
ATOM    916  CZ  ARG A  59      29.602 105.309  92.490  1.00  0.00           C  
ATOM    917  NH1 ARG A  59      28.449 105.510  92.993  1.00  0.00           N1+
ATOM    918  NH2 ARG A  59      30.342 106.334  92.629  1.00  0.00           N  
ATOM    919  H   ARG A  59      28.266  98.092  91.725  1.00  0.00           H  
ATOM    920  HA  ARG A  59      30.780  99.400  92.540  1.00  0.00           H  
ATOM    921  HB2 ARG A  59      29.585 100.525  90.932  1.00  0.00           H  
ATOM    922  HB3 ARG A  59      28.017 100.510  91.852  1.00  0.00           H  
ATOM    923  HG2 ARG A  59      29.125 101.952  93.534  1.00  0.00           H  
ATOM    924  HG3 ARG A  59      30.649 101.962  92.672  1.00  0.00           H  
ATOM    925  HD2 ARG A  59      29.368 102.628  90.638  1.00  0.00           H  
ATOM    926  HD3 ARG A  59      28.076 103.221  91.577  1.00  0.00           H  
ATOM    927  HE  ARG A  59      30.969 104.132  91.636  1.00  0.00           H  
ATOM    928 HH11 ARG A  59      27.917 104.707  93.295  1.00  0.00           H  
ATOM    929 HH12 ARG A  59      28.261 106.441  93.338  1.00  0.00           H  
ATOM    930 HH21 ARG A  59      31.298 106.248  92.316  1.00  0.00           H  
ATOM    931 HH22 ARG A  59      29.963 107.263  92.746  1.00  0.00           H  
ATOM    932  N   VAL A  60      30.388  99.014  94.984  1.00  0.00           N  
ATOM    933  CA  VAL A  60      30.183  98.737  96.477  1.00  0.00           C  
ATOM    934  C   VAL A  60      31.056  99.582  97.413  1.00  0.00           C  
ATOM    935  O   VAL A  60      32.154 100.043  97.013  1.00  0.00           O  
ATOM    936  CB  VAL A  60      30.286  97.275  96.863  1.00  0.00           C  
ATOM    937  CG1 VAL A  60      29.407  96.461  95.926  1.00  0.00           C  
ATOM    938  CG2 VAL A  60      31.726  96.701  96.696  1.00  0.00           C  
ATOM    939  H   VAL A  60      31.241  98.722  94.529  1.00  0.00           H  
ATOM    940  HA  VAL A  60      29.164  99.044  96.713  1.00  0.00           H  
ATOM    941  HB  VAL A  60      29.991  97.094  97.897  1.00  0.00           H  
ATOM    942 HG11 VAL A  60      29.455  95.419  96.245  1.00  0.00           H  
ATOM    943 HG12 VAL A  60      28.360  96.760  95.946  1.00  0.00           H  
ATOM    944 HG13 VAL A  60      29.663  96.521  94.868  1.00  0.00           H  
ATOM    945 HG21 VAL A  60      31.847  95.686  97.075  1.00  0.00           H  
ATOM    946 HG22 VAL A  60      31.946  96.710  95.629  1.00  0.00           H  
ATOM    947 HG23 VAL A  60      32.519  97.316  97.123  1.00  0.00           H  
ATOM    948  N   LEU A  61      30.546  99.899  98.615  1.00  0.00           N  
ATOM    949  CA  LEU A  61      31.162 100.719  99.697  1.00  0.00           C  
ATOM    950  C   LEU A  61      31.424  99.929 100.968  1.00  0.00           C  
ATOM    951  O   LEU A  61      30.509  99.432 101.580  1.00  0.00           O  
ATOM    952  CB  LEU A  61      30.229 101.899  99.885  1.00  0.00           C  
ATOM    953  CG  LEU A  61      30.694 102.908 100.995  1.00  0.00           C  
ATOM    954  CD1 LEU A  61      32.064 103.470 100.699  1.00  0.00           C  
ATOM    955  CD2 LEU A  61      29.764 104.053 100.838  1.00  0.00           C  
ATOM    956  H   LEU A  61      29.650  99.464  98.779  1.00  0.00           H  
ATOM    957  HA  LEU A  61      32.147 101.035  99.354  1.00  0.00           H  
ATOM    958  HB2 LEU A  61      30.035 102.444  98.962  1.00  0.00           H  
ATOM    959  HB3 LEU A  61      29.259 101.495 100.169  1.00  0.00           H  
ATOM    960  HG  LEU A  61      30.627 102.333 101.919  1.00  0.00           H  
ATOM    961 HD11 LEU A  61      32.834 102.698 100.706  1.00  0.00           H  
ATOM    962 HD12 LEU A  61      32.234 104.063  99.800  1.00  0.00           H  
ATOM    963 HD13 LEU A  61      32.375 104.150 101.492  1.00  0.00           H  
ATOM    964 HD21 LEU A  61      29.849 104.623 101.763  1.00  0.00           H  
ATOM    965 HD22 LEU A  61      30.043 104.654  99.971  1.00  0.00           H  
ATOM    966 HD23 LEU A  61      28.752 103.650 100.867  1.00  0.00           H  
ATOM    967  N   ASH A  62      32.653  99.828 101.509  1.00  0.00           N  
ATOM    968  CA  ASH A  62      32.963  99.340 102.836  1.00  0.00           C  
ATOM    969  C   ASH A  62      33.366 100.467 103.741  1.00  0.00           C  
ATOM    970  O   ASH A  62      34.523 100.859 103.755  1.00  0.00           O  
ATOM    971  CB  ASH A  62      34.076  98.328 102.586  1.00  0.00           C  
ATOM    972  CG  ASH A  62      34.431  97.378 103.780  1.00  0.00           C  
ATOM    973  OD1 ASH A  62      34.734  96.217 103.760  1.00  0.00           O  
ATOM    974  OD2 ASH A  62      34.082  97.938 104.967  1.00  0.00           O  
ATOM    975  H   ASH A  62      33.326 100.396 101.014  1.00  0.00           H  
ATOM    976  HA  ASH A  62      32.091  98.885 103.304  1.00  0.00           H  
ATOM    977  HB2 ASH A  62      33.832  97.562 101.849  1.00  0.00           H  
ATOM    978  HB3 ASH A  62      34.995  98.805 102.247  1.00  0.00           H  
ATOM    979  HD2 ASH A  62      34.080  97.305 105.689  1.00  0.00           H  
ATOM    980  N   VAL A  63      32.370 100.960 104.444  1.00  0.00           N  
ATOM    981  CA  VAL A  63      32.268 102.205 105.344  1.00  0.00           C  
ATOM    982  C   VAL A  63      32.923 102.114 106.651  1.00  0.00           C  
ATOM    983  O   VAL A  63      32.867 103.022 107.384  1.00  0.00           O  
ATOM    984  CB  VAL A  63      30.745 102.526 105.409  1.00  0.00           C  
ATOM    985  CG1 VAL A  63      29.886 101.730 106.457  1.00  0.00           C  
ATOM    986  CG2 VAL A  63      30.575 103.996 105.815  1.00  0.00           C  
ATOM    987  H   VAL A  63      31.566 100.356 104.537  1.00  0.00           H  
ATOM    988  HA  VAL A  63      32.768 102.955 104.732  1.00  0.00           H  
ATOM    989  HB  VAL A  63      30.250 102.293 104.466  1.00  0.00           H  
ATOM    990 HG11 VAL A  63      29.933 100.651 106.315  1.00  0.00           H  
ATOM    991 HG12 VAL A  63      30.216 101.999 107.460  1.00  0.00           H  
ATOM    992 HG13 VAL A  63      28.826 101.986 106.434  1.00  0.00           H  
ATOM    993 HG21 VAL A  63      30.913 104.259 106.816  1.00  0.00           H  
ATOM    994 HG22 VAL A  63      31.029 104.621 105.046  1.00  0.00           H  
ATOM    995 HG23 VAL A  63      29.543 104.346 105.844  1.00  0.00           H  
ATOM    996  N   ALA A  64      33.533 100.921 106.952  1.00  0.00           N  
ATOM    997  CA  ALA A  64      34.459 100.702 108.072  1.00  0.00           C  
ATOM    998  C   ALA A  64      35.695  99.940 107.748  1.00  0.00           C  
ATOM    999  O   ALA A  64      35.990  98.857 108.284  1.00  0.00           O  
ATOM   1000  CB  ALA A  64      33.686 100.113 109.241  1.00  0.00           C  
ATOM   1001  H   ALA A  64      33.539 100.280 106.171  1.00  0.00           H  
ATOM   1002  HA  ALA A  64      34.835 101.634 108.496  1.00  0.00           H  
ATOM   1003  HB1 ALA A  64      32.836 100.729 109.533  1.00  0.00           H  
ATOM   1004  HB2 ALA A  64      33.300  99.113 109.045  1.00  0.00           H  
ATOM   1005  HB3 ALA A  64      34.236 100.195 110.177  1.00  0.00           H  
ATOM   1006  N   CYS A  65      36.543 100.500 106.888  1.00  0.00           N  
ATOM   1007  CA  CYS A  65      37.710  99.802 106.274  1.00  0.00           C  
ATOM   1008  C   CYS A  65      38.745  99.412 107.335  1.00  0.00           C  
ATOM   1009  O   CYS A  65      39.428  98.389 107.212  1.00  0.00           O  
ATOM   1010  CB  CYS A  65      38.254 100.759 105.257  1.00  0.00           C  
ATOM   1011  SG  CYS A  65      39.687 100.164 104.356  1.00  0.00           S  
ATOM   1012  H   CYS A  65      36.352 101.431 106.547  1.00  0.00           H  
ATOM   1013  HA  CYS A  65      37.497  98.825 105.842  1.00  0.00           H  
ATOM   1014  HB2 CYS A  65      37.419 101.026 104.609  1.00  0.00           H  
ATOM   1015  HB3 CYS A  65      38.461 101.732 105.702  1.00  0.00           H  
ATOM   1016  HG  CYS A  65      40.604 100.897 104.993  1.00  0.00           H  
ATOM   1017  N   GLY A  66      39.028 100.284 108.331  1.00  0.00           N  
ATOM   1018  CA  GLY A  66      40.292 100.235 109.075  1.00  0.00           C  
ATOM   1019  C   GLY A  66      41.513  99.864 108.270  1.00  0.00           C  
ATOM   1020  O   GLY A  66      41.853 100.443 107.226  1.00  0.00           O  
ATOM   1021  H   GLY A  66      38.363 101.015 108.542  1.00  0.00           H  
ATOM   1022  HA2 GLY A  66      40.522 101.263 109.353  1.00  0.00           H  
ATOM   1023  HA3 GLY A  66      40.075  99.550 109.894  1.00  0.00           H  
ATOM   1024  N   THR A  67      42.189  98.752 108.700  1.00  0.00           N  
ATOM   1025  CA  THR A  67      43.459  98.250 108.118  1.00  0.00           C  
ATOM   1026  C   THR A  67      43.326  97.547 106.736  1.00  0.00           C  
ATOM   1027  O   THR A  67      44.397  97.080 106.239  1.00  0.00           O  
ATOM   1028  CB  THR A  67      44.343  97.587 109.216  1.00  0.00           C  
ATOM   1029  CG2 THR A  67      44.504  98.453 110.447  1.00  0.00           C  
ATOM   1030  OG1 THR A  67      43.813  96.281 109.463  1.00  0.00           O  
ATOM   1031  H   THR A  67      41.871  98.265 109.526  1.00  0.00           H  
ATOM   1032  HA  THR A  67      44.013  99.133 107.800  1.00  0.00           H  
ATOM   1033  HB  THR A  67      45.359  97.563 108.820  1.00  0.00           H  
ATOM   1034  HG1 THR A  67      44.565  95.685 109.453  1.00  0.00           H  
ATOM   1035 HG21 THR A  67      43.613  98.273 111.050  1.00  0.00           H  
ATOM   1036 HG22 THR A  67      45.421  98.265 111.007  1.00  0.00           H  
ATOM   1037 HG23 THR A  67      44.544  99.505 110.163  1.00  0.00           H  
ATOM   1038  N   GLY A  68      42.084  97.554 106.160  1.00  0.00           N  
ATOM   1039  CA  GLY A  68      41.789  96.985 104.861  1.00  0.00           C  
ATOM   1040  C   GLY A  68      41.368  95.516 104.808  1.00  0.00           C  
ATOM   1041  O   GLY A  68      40.925  95.089 103.735  1.00  0.00           O  
ATOM   1042  H   GLY A  68      41.331  98.003 106.660  1.00  0.00           H  
ATOM   1043  HA2 GLY A  68      40.953  97.540 104.437  1.00  0.00           H  
ATOM   1044  HA3 GLY A  68      42.526  97.175 104.080  1.00  0.00           H  
ATOM   1045  N   VAL A  69      41.445  94.789 105.896  1.00  0.00           N  
ATOM   1046  CA  VAL A  69      41.344  93.342 105.901  1.00  0.00           C  
ATOM   1047  C   VAL A  69      39.994  92.837 105.374  1.00  0.00           C  
ATOM   1048  O   VAL A  69      39.889  91.816 104.655  1.00  0.00           O  
ATOM   1049  CB  VAL A  69      41.498  92.679 107.341  1.00  0.00           C  
ATOM   1050  CG1 VAL A  69      41.356  91.143 107.238  1.00  0.00           C  
ATOM   1051  CG2 VAL A  69      42.933  92.944 107.968  1.00  0.00           C  
ATOM   1052  H   VAL A  69      42.052  95.147 106.619  1.00  0.00           H  
ATOM   1053  HA  VAL A  69      42.182  92.962 105.316  1.00  0.00           H  
ATOM   1054  HB  VAL A  69      40.767  93.136 108.008  1.00  0.00           H  
ATOM   1055 HG11 VAL A  69      40.303  90.882 107.138  1.00  0.00           H  
ATOM   1056 HG12 VAL A  69      41.855  90.832 106.321  1.00  0.00           H  
ATOM   1057 HG13 VAL A  69      41.569  90.614 108.167  1.00  0.00           H  
ATOM   1058 HG21 VAL A  69      42.937  94.026 108.098  1.00  0.00           H  
ATOM   1059 HG22 VAL A  69      43.049  92.521 108.965  1.00  0.00           H  
ATOM   1060 HG23 VAL A  69      43.748  92.776 107.263  1.00  0.00           H  
ATOM   1061  N   ASP A  70      38.958  93.619 105.697  1.00  0.00           N  
ATOM   1062  CA  ASP A  70      37.607  93.440 105.245  1.00  0.00           C  
ATOM   1063  C   ASP A  70      37.383  93.839 103.753  1.00  0.00           C  
ATOM   1064  O   ASP A  70      36.556  93.346 103.023  1.00  0.00           O  
ATOM   1065  CB  ASP A  70      36.675  94.209 106.146  1.00  0.00           C  
ATOM   1066  CG  ASP A  70      36.857  94.057 107.619  1.00  0.00           C  
ATOM   1067  OD1 ASP A  70      37.096  92.861 108.056  1.00  0.00           O  
ATOM   1068  OD2 ASP A  70      36.672  95.029 108.435  1.00  0.00           O1-
ATOM   1069  H   ASP A  70      39.137  94.283 106.438  1.00  0.00           H  
ATOM   1070  HA  ASP A  70      37.356  92.379 105.268  1.00  0.00           H  
ATOM   1071  HB2 ASP A  70      36.588  95.274 105.933  1.00  0.00           H  
ATOM   1072  HB3 ASP A  70      35.660  93.848 105.981  1.00  0.00           H  
ATOM   1073  N   SER A  71      38.128  94.766 103.278  1.00  0.00           N  
ATOM   1074  CA  SER A  71      37.921  95.317 101.918  1.00  0.00           C  
ATOM   1075  C   SER A  71      38.771  94.635 100.801  1.00  0.00           C  
ATOM   1076  O   SER A  71      38.312  94.576  99.724  1.00  0.00           O  
ATOM   1077  CB  SER A  71      38.315  96.798 101.987  1.00  0.00           C  
ATOM   1078  OG  SER A  71      37.504  97.562 102.892  1.00  0.00           O  
ATOM   1079  H   SER A  71      38.871  95.191 103.816  1.00  0.00           H  
ATOM   1080  HA  SER A  71      36.878  95.141 101.657  1.00  0.00           H  
ATOM   1081  HB2 SER A  71      39.369  96.805 102.262  1.00  0.00           H  
ATOM   1082  HB3 SER A  71      38.158  97.240 101.003  1.00  0.00           H  
ATOM   1083  HG  SER A  71      37.399  97.096 103.725  1.00  0.00           H  
ATOM   1084  N   ILE A  72      40.015  94.234 101.032  1.00  0.00           N  
ATOM   1085  CA  ILE A  72      40.933  93.757  99.905  1.00  0.00           C  
ATOM   1086  C   ILE A  72      40.318  92.519  99.305  1.00  0.00           C  
ATOM   1087  O   ILE A  72      40.462  92.312  98.090  1.00  0.00           O  
ATOM   1088  CB  ILE A  72      42.401  93.562 100.394  1.00  0.00           C  
ATOM   1089  CG1 ILE A  72      43.335  93.139  99.178  1.00  0.00           C  
ATOM   1090  CG2 ILE A  72      42.545  92.513 101.558  1.00  0.00           C  
ATOM   1091  CD1 ILE A  72      44.885  93.333  99.291  1.00  0.00           C  
ATOM   1092  H   ILE A  72      40.413  94.510 101.918  1.00  0.00           H  
ATOM   1093  HA  ILE A  72      40.901  94.541  99.149  1.00  0.00           H  
ATOM   1094  HB  ILE A  72      42.740  94.540 100.736  1.00  0.00           H  
ATOM   1095 HG12 ILE A  72      43.151  92.090  98.944  1.00  0.00           H  
ATOM   1096 HG13 ILE A  72      42.972  93.737  98.342  1.00  0.00           H  
ATOM   1097 HG21 ILE A  72      42.170  91.540 101.241  1.00  0.00           H  
ATOM   1098 HG22 ILE A  72      43.621  92.412 101.695  1.00  0.00           H  
ATOM   1099 HG23 ILE A  72      42.031  92.818 102.469  1.00  0.00           H  
ATOM   1100 HD11 ILE A  72      45.226  92.786  98.412  1.00  0.00           H  
ATOM   1101 HD12 ILE A  72      45.092  94.402  99.339  1.00  0.00           H  
ATOM   1102 HD13 ILE A  72      45.141  92.871 100.245  1.00  0.00           H  
ATOM   1103  N   MET A  73      39.433  91.773 100.066  1.00  0.00           N  
ATOM   1104  CA  MET A  73      38.635  90.679  99.440  1.00  0.00           C  
ATOM   1105  C   MET A  73      37.662  91.110  98.326  1.00  0.00           C  
ATOM   1106  O   MET A  73      37.326  90.351  97.425  1.00  0.00           O  
ATOM   1107  CB  MET A  73      37.867  89.865 100.508  1.00  0.00           C  
ATOM   1108  CG  MET A  73      36.577  90.556 100.960  1.00  0.00           C  
ATOM   1109  SD  MET A  73      35.888  89.655 102.345  1.00  0.00           S  
ATOM   1110  CE  MET A  73      34.228  90.390 102.344  1.00  0.00           C  
ATOM   1111  H   MET A  73      39.107  91.999 100.994  1.00  0.00           H  
ATOM   1112  HA  MET A  73      39.317  89.958  98.991  1.00  0.00           H  
ATOM   1113  HB2 MET A  73      37.519  88.932 100.063  1.00  0.00           H  
ATOM   1114  HB3 MET A  73      38.427  89.665 101.422  1.00  0.00           H  
ATOM   1115  HG2 MET A  73      36.761  91.602 101.207  1.00  0.00           H  
ATOM   1116  HG3 MET A  73      35.878  90.537 100.124  1.00  0.00           H  
ATOM   1117  HE1 MET A  73      33.665  90.027 101.485  1.00  0.00           H  
ATOM   1118  HE2 MET A  73      33.736  89.999 103.234  1.00  0.00           H  
ATOM   1119  HE3 MET A  73      34.369  91.471 102.309  1.00  0.00           H  
ATOM   1120  N   LEU A  74      37.188  92.319  98.344  1.00  0.00           N  
ATOM   1121  CA  LEU A  74      36.261  92.913  97.284  1.00  0.00           C  
ATOM   1122  C   LEU A  74      36.991  93.283  95.925  1.00  0.00           C  
ATOM   1123  O   LEU A  74      36.410  93.256  94.899  1.00  0.00           O  
ATOM   1124  CB  LEU A  74      35.415  94.089  97.844  1.00  0.00           C  
ATOM   1125  CG  LEU A  74      34.597  93.857  99.126  1.00  0.00           C  
ATOM   1126  CD1 LEU A  74      34.006  95.100  99.851  1.00  0.00           C  
ATOM   1127  CD2 LEU A  74      33.506  92.876  98.813  1.00  0.00           C  
ATOM   1128  H   LEU A  74      37.476  92.953  99.075  1.00  0.00           H  
ATOM   1129  HA  LEU A  74      35.611  92.058  97.097  1.00  0.00           H  
ATOM   1130  HB2 LEU A  74      36.150  94.840  98.139  1.00  0.00           H  
ATOM   1131  HB3 LEU A  74      34.778  94.574  97.103  1.00  0.00           H  
ATOM   1132  HG  LEU A  74      35.329  93.392  99.787  1.00  0.00           H  
ATOM   1133 HD11 LEU A  74      33.356  95.691  99.205  1.00  0.00           H  
ATOM   1134 HD12 LEU A  74      33.461  94.784 100.740  1.00  0.00           H  
ATOM   1135 HD13 LEU A  74      34.821  95.759 100.151  1.00  0.00           H  
ATOM   1136 HD21 LEU A  74      32.874  92.707  99.685  1.00  0.00           H  
ATOM   1137 HD22 LEU A  74      32.896  93.382  98.065  1.00  0.00           H  
ATOM   1138 HD23 LEU A  74      33.916  91.952  98.406  1.00  0.00           H  
ATOM   1139  N   VAL A  75      38.273  93.645  96.020  1.00  0.00           N  
ATOM   1140  CA  VAL A  75      39.135  94.113  94.935  1.00  0.00           C  
ATOM   1141  C   VAL A  75      39.786  92.891  94.264  1.00  0.00           C  
ATOM   1142  O   VAL A  75      39.987  92.946  93.070  1.00  0.00           O  
ATOM   1143  CB  VAL A  75      40.249  95.129  95.485  1.00  0.00           C  
ATOM   1144  CG1 VAL A  75      40.782  96.110  94.403  1.00  0.00           C  
ATOM   1145  CG2 VAL A  75      39.838  95.976  96.709  1.00  0.00           C  
ATOM   1146  H   VAL A  75      38.721  93.552  96.921  1.00  0.00           H  
ATOM   1147  HA  VAL A  75      38.474  94.546  94.185  1.00  0.00           H  
ATOM   1148  HB  VAL A  75      41.137  94.533  95.695  1.00  0.00           H  
ATOM   1149 HG11 VAL A  75      41.557  96.705  94.886  1.00  0.00           H  
ATOM   1150 HG12 VAL A  75      41.207  95.542  93.575  1.00  0.00           H  
ATOM   1151 HG13 VAL A  75      39.861  96.625  94.134  1.00  0.00           H  
ATOM   1152 HG21 VAL A  75      40.745  96.427  97.112  1.00  0.00           H  
ATOM   1153 HG22 VAL A  75      39.083  96.736  96.511  1.00  0.00           H  
ATOM   1154 HG23 VAL A  75      39.562  95.286  97.506  1.00  0.00           H  
ATOM   1155  N   GLU A  76      40.096  91.806  95.015  1.00  0.00           N  
ATOM   1156  CA  GLU A  76      40.646  90.572  94.466  1.00  0.00           C  
ATOM   1157  C   GLU A  76      39.537  89.704  93.791  1.00  0.00           C  
ATOM   1158  O   GLU A  76      39.800  89.041  92.823  1.00  0.00           O  
ATOM   1159  CB  GLU A  76      41.185  89.744  95.669  1.00  0.00           C  
ATOM   1160  CG  GLU A  76      42.457  90.270  96.343  1.00  0.00           C  
ATOM   1161  CD  GLU A  76      43.724  89.883  95.535  1.00  0.00           C  
ATOM   1162  OE1 GLU A  76      44.721  89.338  96.094  1.00  0.00           O  
ATOM   1163  OE2 GLU A  76      43.873  90.098  94.323  1.00  0.00           O1-
ATOM   1164  H   GLU A  76      39.988  91.815  96.019  1.00  0.00           H  
ATOM   1165  HA  GLU A  76      41.384  90.788  93.693  1.00  0.00           H  
ATOM   1166  HB2 GLU A  76      40.455  89.618  96.468  1.00  0.00           H  
ATOM   1167  HB3 GLU A  76      41.368  88.727  95.324  1.00  0.00           H  
ATOM   1168  HG2 GLU A  76      42.352  91.356  96.353  1.00  0.00           H  
ATOM   1169  HG3 GLU A  76      42.448  89.856  97.351  1.00  0.00           H  
ATOM   1170  N   GLU A  77      38.266  89.896  94.236  1.00  0.00           N  
ATOM   1171  CA  GLU A  77      37.054  89.449  93.499  1.00  0.00           C  
ATOM   1172  C   GLU A  77      36.722  90.255  92.282  1.00  0.00           C  
ATOM   1173  O   GLU A  77      35.807  89.965  91.430  1.00  0.00           O  
ATOM   1174  CB  GLU A  77      35.900  89.325  94.434  1.00  0.00           C  
ATOM   1175  CG  GLU A  77      34.639  88.639  93.893  1.00  0.00           C  
ATOM   1176  CD  GLU A  77      34.893  87.449  92.977  1.00  0.00           C  
ATOM   1177  OE1 GLU A  77      34.199  87.339  91.912  1.00  0.00           O  
ATOM   1178  OE2 GLU A  77      35.745  86.589  93.353  1.00  0.00           O1-
ATOM   1179  H   GLU A  77      38.115  90.549  94.991  1.00  0.00           H  
ATOM   1180  HA  GLU A  77      37.290  88.477  93.065  1.00  0.00           H  
ATOM   1181  HB2 GLU A  77      36.198  88.777  95.328  1.00  0.00           H  
ATOM   1182  HB3 GLU A  77      35.678  90.375  94.624  1.00  0.00           H  
ATOM   1183  HG2 GLU A  77      34.019  88.322  94.731  1.00  0.00           H  
ATOM   1184  HG3 GLU A  77      34.066  89.388  93.347  1.00  0.00           H  
ATOM   1185  N   GLY A  78      37.448  91.368  92.106  1.00  0.00           N  
ATOM   1186  CA  GLY A  78      37.400  92.259  90.949  1.00  0.00           C  
ATOM   1187  C   GLY A  78      36.368  93.383  90.972  1.00  0.00           C  
ATOM   1188  O   GLY A  78      36.282  94.093  89.942  1.00  0.00           O  
ATOM   1189  H   GLY A  78      38.017  91.590  92.910  1.00  0.00           H  
ATOM   1190  HA2 GLY A  78      38.384  92.692  90.772  1.00  0.00           H  
ATOM   1191  HA3 GLY A  78      37.191  91.656  90.066  1.00  0.00           H  
ATOM   1192  N   PHE A  79      35.588  93.594  92.034  1.00  0.00           N  
ATOM   1193  CA  PHE A  79      34.577  94.657  92.122  1.00  0.00           C  
ATOM   1194  C   PHE A  79      35.009  96.127  91.975  1.00  0.00           C  
ATOM   1195  O   PHE A  79      36.204  96.413  92.159  1.00  0.00           O  
ATOM   1196  CB  PHE A  79      33.786  94.486  93.427  1.00  0.00           C  
ATOM   1197  CG  PHE A  79      33.087  93.234  93.503  1.00  0.00           C  
ATOM   1198  CD1 PHE A  79      32.087  92.984  92.499  1.00  0.00           C  
ATOM   1199  CD2 PHE A  79      33.274  92.290  94.540  1.00  0.00           C  
ATOM   1200  CE1 PHE A  79      31.171  91.875  92.593  1.00  0.00           C  
ATOM   1201  CE2 PHE A  79      32.332  91.241  94.715  1.00  0.00           C  
ATOM   1202  CZ  PHE A  79      31.311  91.016  93.764  1.00  0.00           C  
ATOM   1203  H   PHE A  79      35.854  93.064  92.851  1.00  0.00           H  
ATOM   1204  HA  PHE A  79      34.027  94.468  91.201  1.00  0.00           H  
ATOM   1205  HB2 PHE A  79      34.467  94.633  94.266  1.00  0.00           H  
ATOM   1206  HB3 PHE A  79      33.050  95.285  93.512  1.00  0.00           H  
ATOM   1207  HD1 PHE A  79      31.911  93.625  91.649  1.00  0.00           H  
ATOM   1208  HD2 PHE A  79      33.982  92.387  95.348  1.00  0.00           H  
ATOM   1209  HE1 PHE A  79      30.316  91.813  91.936  1.00  0.00           H  
ATOM   1210  HE2 PHE A  79      32.352  90.520  95.519  1.00  0.00           H  
ATOM   1211  HZ  PHE A  79      30.621  90.204  93.938  1.00  0.00           H  
ATOM   1212  N   SER A  80      34.125  97.147  91.689  1.00  0.00           N  
ATOM   1213  CA  SER A  80      34.335  98.560  91.816  1.00  0.00           C  
ATOM   1214  C   SER A  80      34.120  98.914  93.296  1.00  0.00           C  
ATOM   1215  O   SER A  80      32.959  99.087  93.685  1.00  0.00           O  
ATOM   1216  CB  SER A  80      33.444  99.261  90.870  1.00  0.00           C  
ATOM   1217  OG  SER A  80      33.557 100.613  90.971  1.00  0.00           O  
ATOM   1218  H   SER A  80      33.152  96.883  91.731  1.00  0.00           H  
ATOM   1219  HA  SER A  80      35.349  98.776  91.478  1.00  0.00           H  
ATOM   1220  HB2 SER A  80      33.922  98.921  89.952  1.00  0.00           H  
ATOM   1221  HB3 SER A  80      32.393  98.976  90.937  1.00  0.00           H  
ATOM   1222  HG  SER A  80      34.304 100.890  90.435  1.00  0.00           H  
ATOM   1223  N   VAL A  81      35.234  98.898  93.986  1.00  0.00           N  
ATOM   1224  CA  VAL A  81      35.326  99.175  95.493  1.00  0.00           C  
ATOM   1225  C   VAL A  81      35.750 100.600  95.846  1.00  0.00           C  
ATOM   1226  O   VAL A  81      36.845 101.042  95.515  1.00  0.00           O  
ATOM   1227  CB  VAL A  81      36.211  98.153  96.176  1.00  0.00           C  
ATOM   1228  CG1 VAL A  81      36.101  98.118  97.700  1.00  0.00           C  
ATOM   1229  CG2 VAL A  81      35.871  96.735  95.763  1.00  0.00           C  
ATOM   1230  H   VAL A  81      36.120  98.810  93.510  1.00  0.00           H  
ATOM   1231  HA  VAL A  81      34.326  99.073  95.912  1.00  0.00           H  
ATOM   1232  HB  VAL A  81      37.209  98.425  95.833  1.00  0.00           H  
ATOM   1233 HG11 VAL A  81      36.321  99.106  98.103  1.00  0.00           H  
ATOM   1234 HG12 VAL A  81      35.051  97.862  97.847  1.00  0.00           H  
ATOM   1235 HG13 VAL A  81      36.901  97.521  98.136  1.00  0.00           H  
ATOM   1236 HG21 VAL A  81      35.964  96.737  94.677  1.00  0.00           H  
ATOM   1237 HG22 VAL A  81      36.612  96.012  96.104  1.00  0.00           H  
ATOM   1238 HG23 VAL A  81      34.818  96.476  95.874  1.00  0.00           H  
ATOM   1239  N   THR A  82      34.898 101.246  96.696  1.00  0.00           N  
ATOM   1240  CA  THR A  82      35.298 102.315  97.591  1.00  0.00           C  
ATOM   1241  C   THR A  82      35.470 101.742  99.024  1.00  0.00           C  
ATOM   1242  O   THR A  82      34.617 100.932  99.419  1.00  0.00           O  
ATOM   1243  CB  THR A  82      34.342 103.517  97.435  1.00  0.00           C  
ATOM   1244  CG2 THR A  82      34.849 104.717  98.165  1.00  0.00           C  
ATOM   1245  OG1 THR A  82      34.172 103.891  96.113  1.00  0.00           O  
ATOM   1246  H   THR A  82      34.006 100.836  96.935  1.00  0.00           H  
ATOM   1247  HA  THR A  82      36.335 102.557  97.367  1.00  0.00           H  
ATOM   1248  HB  THR A  82      33.329 103.320  97.787  1.00  0.00           H  
ATOM   1249  HG1 THR A  82      34.459 103.102  95.646  1.00  0.00           H  
ATOM   1250 HG21 THR A  82      35.915 104.826  97.960  1.00  0.00           H  
ATOM   1251 HG22 THR A  82      34.325 105.655  97.980  1.00  0.00           H  
ATOM   1252 HG23 THR A  82      34.779 104.493  99.230  1.00  0.00           H  
ATOM   1253  N   SER A  83      36.366 102.346  99.768  1.00  0.00           N  
ATOM   1254  CA  SER A  83      36.519 101.982 101.194  1.00  0.00           C  
ATOM   1255  C   SER A  83      36.670 103.272 102.028  1.00  0.00           C  
ATOM   1256  O   SER A  83      37.563 104.026 101.721  1.00  0.00           O  
ATOM   1257  CB  SER A  83      37.651 100.950 101.317  1.00  0.00           C  
ATOM   1258  OG  SER A  83      37.363  99.814 100.609  1.00  0.00           O  
ATOM   1259  H   SER A  83      37.036 102.947  99.313  1.00  0.00           H  
ATOM   1260  HA  SER A  83      35.644 101.456 101.576  1.00  0.00           H  
ATOM   1261  HB2 SER A  83      38.650 101.343 101.120  1.00  0.00           H  
ATOM   1262  HB3 SER A  83      37.537 100.713 102.376  1.00  0.00           H  
ATOM   1263  HG  SER A  83      37.233  99.173 101.311  1.00  0.00           H  
ATOM   1264  N   VAL A  84      35.838 103.466 103.087  1.00  0.00           N  
ATOM   1265  CA  VAL A  84      35.875 104.652 103.939  1.00  0.00           C  
ATOM   1266  C   VAL A  84      36.147 104.262 105.394  1.00  0.00           C  
ATOM   1267  O   VAL A  84      35.804 103.155 105.819  1.00  0.00           O  
ATOM   1268  CB  VAL A  84      34.498 105.404 103.951  1.00  0.00           C  
ATOM   1269  CG1 VAL A  84      34.568 106.725 104.854  1.00  0.00           C  
ATOM   1270  CG2 VAL A  84      34.109 105.834 102.534  1.00  0.00           C  
ATOM   1271  H   VAL A  84      35.452 102.665 103.568  1.00  0.00           H  
ATOM   1272  HA  VAL A  84      36.590 105.407 103.612  1.00  0.00           H  
ATOM   1273  HB  VAL A  84      33.643 104.895 104.397  1.00  0.00           H  
ATOM   1274 HG11 VAL A  84      34.524 106.516 105.923  1.00  0.00           H  
ATOM   1275 HG12 VAL A  84      35.611 106.999 104.703  1.00  0.00           H  
ATOM   1276 HG13 VAL A  84      33.924 107.556 104.564  1.00  0.00           H  
ATOM   1277 HG21 VAL A  84      33.067 106.138 102.439  1.00  0.00           H  
ATOM   1278 HG22 VAL A  84      34.591 106.790 102.327  1.00  0.00           H  
ATOM   1279 HG23 VAL A  84      34.206 105.109 101.726  1.00  0.00           H  
ATOM   1280  N   ASP A  85      36.780 105.165 106.145  1.00  0.00           N  
ATOM   1281  CA  ASP A  85      37.053 105.220 107.587  1.00  0.00           C  
ATOM   1282  C   ASP A  85      37.452 106.656 107.995  1.00  0.00           C  
ATOM   1283  O   ASP A  85      37.873 107.408 107.137  1.00  0.00           O  
ATOM   1284  CB  ASP A  85      38.178 104.164 107.839  1.00  0.00           C  
ATOM   1285  CG  ASP A  85      38.266 103.730 109.299  1.00  0.00           C  
ATOM   1286  OD1 ASP A  85      38.093 102.518 109.655  1.00  0.00           O  
ATOM   1287  OD2 ASP A  85      38.603 104.702 110.129  1.00  0.00           O1-
ATOM   1288  H   ASP A  85      37.138 106.011 105.724  1.00  0.00           H  
ATOM   1289  HA  ASP A  85      36.171 104.912 108.147  1.00  0.00           H  
ATOM   1290  HB2 ASP A  85      37.901 103.257 107.301  1.00  0.00           H  
ATOM   1291  HB3 ASP A  85      39.103 104.626 107.495  1.00  0.00           H  
ATOM   1292  N   ALA A  86      37.400 107.004 109.282  1.00  0.00           N  
ATOM   1293  CA  ALA A  86      37.944 108.292 109.741  1.00  0.00           C  
ATOM   1294  C   ALA A  86      39.381 108.314 110.284  1.00  0.00           C  
ATOM   1295  O   ALA A  86      39.881 109.428 110.435  1.00  0.00           O  
ATOM   1296  CB  ALA A  86      36.896 108.869 110.770  1.00  0.00           C  
ATOM   1297  H   ALA A  86      36.963 106.350 109.916  1.00  0.00           H  
ATOM   1298  HA  ALA A  86      37.830 108.963 108.890  1.00  0.00           H  
ATOM   1299  HB1 ALA A  86      37.102 109.895 111.076  1.00  0.00           H  
ATOM   1300  HB2 ALA A  86      35.921 108.934 110.286  1.00  0.00           H  
ATOM   1301  HB3 ALA A  86      36.904 108.232 111.654  1.00  0.00           H  
ATOM   1302  N   SER A  87      40.068 107.163 110.618  1.00  0.00           N  
ATOM   1303  CA  SER A  87      41.478 107.173 111.083  1.00  0.00           C  
ATOM   1304  C   SER A  87      42.428 107.119 109.834  1.00  0.00           C  
ATOM   1305  O   SER A  87      42.507 106.035 109.247  1.00  0.00           O  
ATOM   1306  CB  SER A  87      41.728 106.046 112.050  1.00  0.00           C  
ATOM   1307  OG  SER A  87      43.071 105.914 112.303  1.00  0.00           O  
ATOM   1308  H   SER A  87      39.587 106.307 110.381  1.00  0.00           H  
ATOM   1309  HA  SER A  87      41.770 108.107 111.562  1.00  0.00           H  
ATOM   1310  HB2 SER A  87      41.265 106.208 113.025  1.00  0.00           H  
ATOM   1311  HB3 SER A  87      41.273 105.142 111.648  1.00  0.00           H  
ATOM   1312  HG  SER A  87      43.238 106.512 113.035  1.00  0.00           H  
ATOM   1313  N   ASP A  88      42.978 108.309 109.504  1.00  0.00           N  
ATOM   1314  CA  ASP A  88      44.251 108.304 108.847  1.00  0.00           C  
ATOM   1315  C   ASP A  88      45.260 107.179 109.212  1.00  0.00           C  
ATOM   1316  O   ASP A  88      45.828 106.556 108.294  1.00  0.00           O  
ATOM   1317  CB  ASP A  88      44.908 109.675 109.199  1.00  0.00           C  
ATOM   1318  CG  ASP A  88      45.253 110.102 110.652  1.00  0.00           C  
ATOM   1319  OD1 ASP A  88      44.745 109.548 111.654  1.00  0.00           O  
ATOM   1320  OD2 ASP A  88      46.164 110.917 110.942  1.00  0.00           O1-
ATOM   1321  H   ASP A  88      42.699 109.175 109.943  1.00  0.00           H  
ATOM   1322  HA  ASP A  88      44.040 108.250 107.779  1.00  0.00           H  
ATOM   1323  HB2 ASP A  88      45.899 109.599 108.754  1.00  0.00           H  
ATOM   1324  HB3 ASP A  88      44.364 110.414 108.610  1.00  0.00           H  
ATOM   1325  N   LYS A  89      45.417 106.919 110.503  1.00  0.00           N  
ATOM   1326  CA  LYS A  89      46.373 105.922 111.058  1.00  0.00           C  
ATOM   1327  C   LYS A  89      46.129 104.522 110.443  1.00  0.00           C  
ATOM   1328  O   LYS A  89      47.075 103.816 110.139  1.00  0.00           O  
ATOM   1329  CB  LYS A  89      46.474 105.886 112.617  1.00  0.00           C  
ATOM   1330  CG  LYS A  89      46.673 107.282 113.263  1.00  0.00           C  
ATOM   1331  CD  LYS A  89      47.832 108.070 112.715  1.00  0.00           C  
ATOM   1332  CE  LYS A  89      48.060 109.549 113.185  1.00  0.00           C  
ATOM   1333  NZ  LYS A  89      46.752 110.270 113.517  1.00  0.00           N1+
ATOM   1334  H   LYS A  89      44.875 107.475 111.150  1.00  0.00           H  
ATOM   1335  HA  LYS A  89      47.320 106.199 110.596  1.00  0.00           H  
ATOM   1336  HB2 LYS A  89      45.515 105.486 112.944  1.00  0.00           H  
ATOM   1337  HB3 LYS A  89      47.312 105.303 112.998  1.00  0.00           H  
ATOM   1338  HG2 LYS A  89      45.726 107.810 113.150  1.00  0.00           H  
ATOM   1339  HG3 LYS A  89      46.833 107.235 114.340  1.00  0.00           H  
ATOM   1340  HD2 LYS A  89      48.784 107.570 112.891  1.00  0.00           H  
ATOM   1341  HD3 LYS A  89      47.811 108.179 111.630  1.00  0.00           H  
ATOM   1342  HE2 LYS A  89      48.716 109.645 114.051  1.00  0.00           H  
ATOM   1343  HE3 LYS A  89      48.466 110.101 112.337  1.00  0.00           H  
ATOM   1344  HZ1 LYS A  89      46.220 110.261 112.658  1.00  0.00           H  
ATOM   1345  HZ2 LYS A  89      46.169 109.784 114.182  1.00  0.00           H  
ATOM   1346  HZ3 LYS A  89      46.973 111.193 113.862  1.00  0.00           H  
ATOM   1347  N   MET A  90      44.860 104.131 110.472  1.00  0.00           N  
ATOM   1348  CA  MET A  90      44.386 102.800 110.180  1.00  0.00           C  
ATOM   1349  C   MET A  90      44.274 102.552 108.675  1.00  0.00           C  
ATOM   1350  O   MET A  90      44.831 101.627 108.092  1.00  0.00           O  
ATOM   1351  CB  MET A  90      42.994 102.517 110.804  1.00  0.00           C  
ATOM   1352  CG  MET A  90      42.937 102.315 112.282  1.00  0.00           C  
ATOM   1353  SD  MET A  90      43.348 100.734 112.970  1.00  0.00           S  
ATOM   1354  CE  MET A  90      41.709  99.948 113.043  1.00  0.00           C  
ATOM   1355  H   MET A  90      44.245 104.765 110.963  1.00  0.00           H  
ATOM   1356  HA  MET A  90      44.998 102.018 110.628  1.00  0.00           H  
ATOM   1357  HB2 MET A  90      42.373 103.388 110.599  1.00  0.00           H  
ATOM   1358  HB3 MET A  90      42.515 101.665 110.319  1.00  0.00           H  
ATOM   1359  HG2 MET A  90      43.608 103.041 112.741  1.00  0.00           H  
ATOM   1360  HG3 MET A  90      41.950 102.518 112.697  1.00  0.00           H  
ATOM   1361  HE1 MET A  90      41.691  98.875 113.230  1.00  0.00           H  
ATOM   1362  HE2 MET A  90      41.180 100.488 113.829  1.00  0.00           H  
ATOM   1363  HE3 MET A  90      41.204 100.212 112.113  1.00  0.00           H  
ATOM   1364  N   LEU A  91      43.849 103.609 107.976  1.00  0.00           N  
ATOM   1365  CA  LEU A  91      43.840 103.619 106.497  1.00  0.00           C  
ATOM   1366  C   LEU A  91      45.244 103.494 105.849  1.00  0.00           C  
ATOM   1367  O   LEU A  91      45.313 102.892 104.756  1.00  0.00           O  
ATOM   1368  CB  LEU A  91      43.064 104.693 105.838  1.00  0.00           C  
ATOM   1369  CG  LEU A  91      41.505 104.507 105.914  1.00  0.00           C  
ATOM   1370  CD1 LEU A  91      40.824 105.736 105.337  1.00  0.00           C  
ATOM   1371  CD2 LEU A  91      40.889 103.285 105.172  1.00  0.00           C  
ATOM   1372  H   LEU A  91      43.461 104.420 108.437  1.00  0.00           H  
ATOM   1373  HA  LEU A  91      43.334 102.690 106.232  1.00  0.00           H  
ATOM   1374  HB2 LEU A  91      43.418 105.608 106.314  1.00  0.00           H  
ATOM   1375  HB3 LEU A  91      43.297 104.671 104.774  1.00  0.00           H  
ATOM   1376  HG  LEU A  91      41.217 104.489 106.964  1.00  0.00           H  
ATOM   1377 HD11 LEU A  91      40.750 105.707 104.249  1.00  0.00           H  
ATOM   1378 HD12 LEU A  91      39.819 105.786 105.756  1.00  0.00           H  
ATOM   1379 HD13 LEU A  91      41.300 106.644 105.711  1.00  0.00           H  
ATOM   1380 HD21 LEU A  91      41.084 102.347 105.692  1.00  0.00           H  
ATOM   1381 HD22 LEU A  91      39.824 103.482 105.047  1.00  0.00           H  
ATOM   1382 HD23 LEU A  91      41.367 103.214 104.195  1.00  0.00           H  
ATOM   1383  N   LYS A  92      46.275 103.870 106.535  1.00  0.00           N  
ATOM   1384  CA  LYS A  92      47.647 103.753 106.005  1.00  0.00           C  
ATOM   1385  C   LYS A  92      47.953 102.307 105.592  1.00  0.00           C  
ATOM   1386  O   LYS A  92      48.513 102.099 104.541  1.00  0.00           O  
ATOM   1387  CB  LYS A  92      48.697 104.075 107.039  1.00  0.00           C  
ATOM   1388  CG  LYS A  92      50.033 104.397 106.306  1.00  0.00           C  
ATOM   1389  CD  LYS A  92      51.090 104.929 107.248  1.00  0.00           C  
ATOM   1390  CE  LYS A  92      50.764 106.225 107.964  1.00  0.00           C  
ATOM   1391  NZ  LYS A  92      51.426 106.416 109.301  1.00  0.00           N1+
ATOM   1392  H   LYS A  92      46.095 104.401 107.375  1.00  0.00           H  
ATOM   1393  HA  LYS A  92      47.763 104.402 105.138  1.00  0.00           H  
ATOM   1394  HB2 LYS A  92      48.385 104.923 107.650  1.00  0.00           H  
ATOM   1395  HB3 LYS A  92      48.874 103.253 107.734  1.00  0.00           H  
ATOM   1396  HG2 LYS A  92      50.463 103.496 105.867  1.00  0.00           H  
ATOM   1397  HG3 LYS A  92      49.883 105.134 105.517  1.00  0.00           H  
ATOM   1398  HD2 LYS A  92      51.237 104.167 108.014  1.00  0.00           H  
ATOM   1399  HD3 LYS A  92      52.048 105.098 106.757  1.00  0.00           H  
ATOM   1400  HE2 LYS A  92      51.047 107.006 107.257  1.00  0.00           H  
ATOM   1401  HE3 LYS A  92      49.678 106.207 108.052  1.00  0.00           H  
ATOM   1402  HZ1 LYS A  92      51.564 107.385 109.550  1.00  0.00           H  
ATOM   1403  HZ2 LYS A  92      50.868 105.878 109.948  1.00  0.00           H  
ATOM   1404  HZ3 LYS A  92      52.331 105.971 109.250  1.00  0.00           H  
ATOM   1405  N   TYR A  93      47.534 101.337 106.396  1.00  0.00           N  
ATOM   1406  CA  TYR A  93      47.692  99.920 105.987  1.00  0.00           C  
ATOM   1407  C   TYR A  93      46.947  99.510 104.680  1.00  0.00           C  
ATOM   1408  O   TYR A  93      47.468  98.638 103.969  1.00  0.00           O  
ATOM   1409  CB  TYR A  93      47.253  99.027 107.125  1.00  0.00           C  
ATOM   1410  CG  TYR A  93      47.977  99.162 108.395  1.00  0.00           C  
ATOM   1411  CD1 TYR A  93      48.904  98.172 108.745  1.00  0.00           C  
ATOM   1412  CD2 TYR A  93      47.827 100.321 109.166  1.00  0.00           C  
ATOM   1413  CE1 TYR A  93      49.730  98.358 109.873  1.00  0.00           C  
ATOM   1414  CE2 TYR A  93      48.681 100.566 110.238  1.00  0.00           C  
ATOM   1415  CZ  TYR A  93      49.659  99.602 110.585  1.00  0.00           C  
ATOM   1416  OH  TYR A  93      50.607  99.808 111.548  1.00  0.00           O  
ATOM   1417  H   TYR A  93      47.076 101.624 107.250  1.00  0.00           H  
ATOM   1418  HA  TYR A  93      48.690  99.575 105.712  1.00  0.00           H  
ATOM   1419  HB2 TYR A  93      46.177  99.026 107.292  1.00  0.00           H  
ATOM   1420  HB3 TYR A  93      47.484  97.993 106.870  1.00  0.00           H  
ATOM   1421  HD1 TYR A  93      49.010  97.325 108.082  1.00  0.00           H  
ATOM   1422  HD2 TYR A  93      47.071 101.079 109.024  1.00  0.00           H  
ATOM   1423  HE1 TYR A  93      50.501  97.667 110.183  1.00  0.00           H  
ATOM   1424  HE2 TYR A  93      48.623 101.552 110.675  1.00  0.00           H  
ATOM   1425  HH  TYR A  93      51.054  98.972 111.707  1.00  0.00           H  
ATOM   1426  N   ALA A  94      45.738 100.019 104.345  1.00  0.00           N  
ATOM   1427  CA  ALA A  94      45.115  99.724 103.047  1.00  0.00           C  
ATOM   1428  C   ALA A  94      45.854 100.495 101.968  1.00  0.00           C  
ATOM   1429  O   ALA A  94      45.932 100.028 100.871  1.00  0.00           O  
ATOM   1430  CB  ALA A  94      43.630  99.970 103.160  1.00  0.00           C  
ATOM   1431  H   ALA A  94      45.445 100.790 104.927  1.00  0.00           H  
ATOM   1432  HA  ALA A  94      45.245  98.672 102.796  1.00  0.00           H  
ATOM   1433  HB1 ALA A  94      43.155  99.307 103.883  1.00  0.00           H  
ATOM   1434  HB2 ALA A  94      43.396 100.985 103.480  1.00  0.00           H  
ATOM   1435  HB3 ALA A  94      43.147  99.804 102.198  1.00  0.00           H  
ATOM   1436  N   LEU A  95      46.389 101.694 102.248  1.00  0.00           N  
ATOM   1437  CA  LEU A  95      47.095 102.512 101.239  1.00  0.00           C  
ATOM   1438  C   LEU A  95      48.430 101.857 100.732  1.00  0.00           C  
ATOM   1439  O   LEU A  95      48.634 101.654  99.556  1.00  0.00           O  
ATOM   1440  CB  LEU A  95      47.365 103.895 101.820  1.00  0.00           C  
ATOM   1441  CG  LEU A  95      46.150 104.848 102.000  1.00  0.00           C  
ATOM   1442  CD1 LEU A  95      46.796 106.173 102.444  1.00  0.00           C  
ATOM   1443  CD2 LEU A  95      45.346 105.134 100.726  1.00  0.00           C  
ATOM   1444  H   LEU A  95      46.138 102.134 103.122  1.00  0.00           H  
ATOM   1445  HA  LEU A  95      46.466 102.531 100.350  1.00  0.00           H  
ATOM   1446  HB2 LEU A  95      47.840 103.773 102.794  1.00  0.00           H  
ATOM   1447  HB3 LEU A  95      48.143 104.316 101.184  1.00  0.00           H  
ATOM   1448  HG  LEU A  95      45.467 104.414 102.730  1.00  0.00           H  
ATOM   1449 HD11 LEU A  95      47.493 106.436 101.647  1.00  0.00           H  
ATOM   1450 HD12 LEU A  95      46.042 106.907 102.728  1.00  0.00           H  
ATOM   1451 HD13 LEU A  95      47.368 105.998 103.356  1.00  0.00           H  
ATOM   1452 HD21 LEU A  95      46.018 105.375  99.902  1.00  0.00           H  
ATOM   1453 HD22 LEU A  95      44.848 104.213 100.425  1.00  0.00           H  
ATOM   1454 HD23 LEU A  95      44.666 105.944 100.988  1.00  0.00           H  
ATOM   1455  N   LYS A  96      49.320 101.508 101.701  1.00  0.00           N  
ATOM   1456  CA  LYS A  96      50.633 100.849 101.402  1.00  0.00           C  
ATOM   1457  C   LYS A  96      50.466  99.552 100.599  1.00  0.00           C  
ATOM   1458  O   LYS A  96      51.292  99.204  99.778  1.00  0.00           O  
ATOM   1459  CB  LYS A  96      51.291 100.592 102.794  1.00  0.00           C  
ATOM   1460  CG  LYS A  96      51.952 101.852 103.410  1.00  0.00           C  
ATOM   1461  CD  LYS A  96      52.513 101.602 104.845  1.00  0.00           C  
ATOM   1462  CE  LYS A  96      53.645 100.548 104.665  1.00  0.00           C  
ATOM   1463  NZ  LYS A  96      54.222 100.346 106.060  1.00  0.00           N1+
ATOM   1464  H   LYS A  96      49.006 101.603 102.656  1.00  0.00           H  
ATOM   1465  HA  LYS A  96      51.193 101.605 100.852  1.00  0.00           H  
ATOM   1466  HB2 LYS A  96      50.625 100.115 103.512  1.00  0.00           H  
ATOM   1467  HB3 LYS A  96      52.164 100.001 102.519  1.00  0.00           H  
ATOM   1468  HG2 LYS A  96      52.753 102.199 102.756  1.00  0.00           H  
ATOM   1469  HG3 LYS A  96      51.265 102.694 103.493  1.00  0.00           H  
ATOM   1470  HD2 LYS A  96      52.850 102.522 105.324  1.00  0.00           H  
ATOM   1471  HD3 LYS A  96      51.728 101.209 105.490  1.00  0.00           H  
ATOM   1472  HE2 LYS A  96      53.197  99.609 104.343  1.00  0.00           H  
ATOM   1473  HE3 LYS A  96      54.382 100.914 103.950  1.00  0.00           H  
ATOM   1474  HZ1 LYS A  96      54.326 101.244 106.510  1.00  0.00           H  
ATOM   1475  HZ2 LYS A  96      53.486  99.832 106.524  1.00  0.00           H  
ATOM   1476  HZ3 LYS A  96      55.043  99.758 106.028  1.00  0.00           H  
ATOM   1477  N   GLU A  97      49.320  98.871 100.792  1.00  0.00           N  
ATOM   1478  CA  GLU A  97      49.049  97.604 100.038  1.00  0.00           C  
ATOM   1479  C   GLU A  97      48.494  98.006  98.620  1.00  0.00           C  
ATOM   1480  O   GLU A  97      48.997  97.480  97.625  1.00  0.00           O  
ATOM   1481  CB  GLU A  97      48.033  96.809 100.882  1.00  0.00           C  
ATOM   1482  CG  GLU A  97      47.778  95.370 100.483  1.00  0.00           C  
ATOM   1483  CD  GLU A  97      48.973  94.454 100.757  1.00  0.00           C  
ATOM   1484  OE1 GLU A  97      48.925  93.240 100.356  1.00  0.00           O  
ATOM   1485  OE2 GLU A  97      49.995  94.853 101.334  1.00  0.00           O1-
ATOM   1486  H   GLU A  97      48.625  99.109 101.485  1.00  0.00           H  
ATOM   1487  HA  GLU A  97      49.980  97.050  99.915  1.00  0.00           H  
ATOM   1488  HB2 GLU A  97      48.240  96.818 101.953  1.00  0.00           H  
ATOM   1489  HB3 GLU A  97      47.104  97.359 100.736  1.00  0.00           H  
ATOM   1490  HG2 GLU A  97      46.944  95.061 101.114  1.00  0.00           H  
ATOM   1491  HG3 GLU A  97      47.480  95.289  99.437  1.00  0.00           H  
ATOM   1492  N   ARG A  98      47.580  98.935  98.563  1.00  0.00           N  
ATOM   1493  CA  ARG A  98      46.973  99.342  97.299  1.00  0.00           C  
ATOM   1494  C   ARG A  98      48.150  99.882  96.415  1.00  0.00           C  
ATOM   1495  O   ARG A  98      48.197  99.645  95.255  1.00  0.00           O  
ATOM   1496  CB  ARG A  98      45.896 100.445  97.517  1.00  0.00           C  
ATOM   1497  CG  ARG A  98      45.104 100.922  96.253  1.00  0.00           C  
ATOM   1498  CD  ARG A  98      44.046 102.080  96.449  1.00  0.00           C  
ATOM   1499  NE  ARG A  98      44.633 103.332  96.858  1.00  0.00           N  
ATOM   1500  CZ  ARG A  98      43.953 104.483  96.936  1.00  0.00           C  
ATOM   1501  NH1 ARG A  98      42.792 104.716  96.360  1.00  0.00           N1+
ATOM   1502  NH2 ARG A  98      44.437 105.500  97.569  1.00  0.00           N  
ATOM   1503  H   ARG A  98      47.330  99.388  99.430  1.00  0.00           H  
ATOM   1504  HA  ARG A  98      46.589  98.379  96.962  1.00  0.00           H  
ATOM   1505  HB2 ARG A  98      45.243  99.987  98.259  1.00  0.00           H  
ATOM   1506  HB3 ARG A  98      46.350 101.323  97.976  1.00  0.00           H  
ATOM   1507  HG2 ARG A  98      45.780 101.301  95.486  1.00  0.00           H  
ATOM   1508  HG3 ARG A  98      44.685 100.070  95.718  1.00  0.00           H  
ATOM   1509  HD2 ARG A  98      43.462 102.232  95.542  1.00  0.00           H  
ATOM   1510  HD3 ARG A  98      43.348 101.720  97.205  1.00  0.00           H  
ATOM   1511  HE  ARG A  98      45.501 103.357  97.374  1.00  0.00           H  
ATOM   1512 HH11 ARG A  98      42.365 104.043  95.739  1.00  0.00           H  
ATOM   1513 HH12 ARG A  98      42.715 105.713  96.225  1.00  0.00           H  
ATOM   1514 HH21 ARG A  98      45.422 105.427  97.784  1.00  0.00           H  
ATOM   1515 HH22 ARG A  98      44.116 106.417  97.291  1.00  0.00           H  
ATOM   1516  N   TRP A  99      49.049 100.767  96.925  1.00  0.00           N  
ATOM   1517  CA  TRP A  99      50.197 101.317  96.286  1.00  0.00           C  
ATOM   1518  C   TRP A  99      51.117 100.314  95.681  1.00  0.00           C  
ATOM   1519  O   TRP A  99      51.478 100.351  94.510  1.00  0.00           O  
ATOM   1520  CB  TRP A  99      51.005 102.045  97.311  1.00  0.00           C  
ATOM   1521  CG  TRP A  99      52.303 102.693  96.888  1.00  0.00           C  
ATOM   1522  CD1 TRP A  99      53.505 102.260  97.116  1.00  0.00           C  
ATOM   1523  CD2 TRP A  99      52.391 103.821  95.943  1.00  0.00           C  
ATOM   1524  CE2 TRP A  99      53.828 104.082  95.786  1.00  0.00           C  
ATOM   1525  CE3 TRP A  99      51.520 104.695  95.211  1.00  0.00           C  
ATOM   1526  NE1 TRP A  99      54.453 103.032  96.416  1.00  0.00           N  
ATOM   1527  CZ2 TRP A  99      54.364 105.053  95.026  1.00  0.00           C  
ATOM   1528  CZ3 TRP A  99      52.093 105.737  94.467  1.00  0.00           C  
ATOM   1529  CH2 TRP A  99      53.450 105.929  94.398  1.00  0.00           C  
ATOM   1530  H   TRP A  99      48.901 101.074  97.876  1.00  0.00           H  
ATOM   1531  HA  TRP A  99      49.809 101.979  95.512  1.00  0.00           H  
ATOM   1532  HB2 TRP A  99      50.319 102.835  97.615  1.00  0.00           H  
ATOM   1533  HB3 TRP A  99      51.208 101.501  98.234  1.00  0.00           H  
ATOM   1534  HD1 TRP A  99      53.652 101.325  97.636  1.00  0.00           H  
ATOM   1535  HE1 TRP A  99      55.459 102.953  96.467  1.00  0.00           H  
ATOM   1536  HE3 TRP A  99      50.454 104.568  95.097  1.00  0.00           H  
ATOM   1537  HZ2 TRP A  99      55.441 105.078  95.101  1.00  0.00           H  
ATOM   1538  HZ3 TRP A  99      51.460 106.501  94.039  1.00  0.00           H  
ATOM   1539  HH2 TRP A  99      53.806 106.731  93.767  1.00  0.00           H  
ATOM   1540  N   ASN A 100      51.434  99.205  96.414  1.00  0.00           N  
ATOM   1541  CA  ASN A 100      52.267  98.065  95.835  1.00  0.00           C  
ATOM   1542  C   ASN A 100      51.548  97.232  94.709  1.00  0.00           C  
ATOM   1543  O   ASN A 100      52.209  96.441  94.072  1.00  0.00           O  
ATOM   1544  CB  ASN A 100      52.760  97.174  97.009  1.00  0.00           C  
ATOM   1545  CG  ASN A 100      53.916  97.730  97.859  1.00  0.00           C  
ATOM   1546  ND2 ASN A 100      54.304  97.048  98.835  1.00  0.00           N  
ATOM   1547  OD1 ASN A 100      54.409  98.879  97.899  1.00  0.00           O  
ATOM   1548  H   ASN A 100      51.072  99.048  97.343  1.00  0.00           H  
ATOM   1549  HA  ASN A 100      53.144  98.482  95.341  1.00  0.00           H  
ATOM   1550  HB2 ASN A 100      51.877  97.063  97.639  1.00  0.00           H  
ATOM   1551  HB3 ASN A 100      53.029  96.209  96.581  1.00  0.00           H  
ATOM   1552 HD21 ASN A 100      55.099  97.404  99.347  1.00  0.00           H  
ATOM   1553 HD22 ASN A 100      53.936  96.144  99.093  1.00  0.00           H  
ATOM   1554  N   ARG A 101      50.217  97.473  94.546  1.00  0.00           N  
ATOM   1555  CA  ARG A 101      49.496  96.737  93.433  1.00  0.00           C  
ATOM   1556  C   ARG A 101      48.808  97.803  92.512  1.00  0.00           C  
ATOM   1557  O   ARG A 101      47.965  97.513  91.698  1.00  0.00           O  
ATOM   1558  CB  ARG A 101      48.568  95.648  93.935  1.00  0.00           C  
ATOM   1559  CG  ARG A 101      49.446  94.628  94.702  1.00  0.00           C  
ATOM   1560  CD  ARG A 101      48.787  93.350  95.171  1.00  0.00           C  
ATOM   1561  NE  ARG A 101      47.932  92.764  94.165  1.00  0.00           N  
ATOM   1562  CZ  ARG A 101      46.935  91.923  94.334  1.00  0.00           C  
ATOM   1563  NH1 ARG A 101      46.578  91.417  95.488  1.00  0.00           N1+
ATOM   1564  NH2 ARG A 101      46.213  91.407  93.353  1.00  0.00           N  
ATOM   1565  H   ARG A 101      49.736  97.966  95.284  1.00  0.00           H  
ATOM   1566  HA  ARG A 101      50.212  96.241  92.779  1.00  0.00           H  
ATOM   1567  HB2 ARG A 101      47.804  96.002  94.628  1.00  0.00           H  
ATOM   1568  HB3 ARG A 101      48.025  95.273  93.067  1.00  0.00           H  
ATOM   1569  HG2 ARG A 101      50.219  94.357  93.983  1.00  0.00           H  
ATOM   1570  HG3 ARG A 101      50.016  95.079  95.514  1.00  0.00           H  
ATOM   1571  HD2 ARG A 101      49.522  92.576  95.389  1.00  0.00           H  
ATOM   1572  HD3 ARG A 101      48.197  93.665  96.031  1.00  0.00           H  
ATOM   1573  HE  ARG A 101      48.263  92.823  93.214  1.00  0.00           H  
ATOM   1574 HH11 ARG A 101      47.170  91.704  96.254  1.00  0.00           H  
ATOM   1575 HH12 ARG A 101      45.926  90.663  95.644  1.00  0.00           H  
ATOM   1576 HH21 ARG A 101      46.430  91.715  92.416  1.00  0.00           H  
ATOM   1577 HH22 ARG A 101      45.334  91.020  93.665  1.00  0.00           H  
ATOM   1578  N   ARG A 102      49.216  99.061  92.530  1.00  0.00           N  
ATOM   1579  CA  ARG A 102      48.461 100.214  91.892  1.00  0.00           C  
ATOM   1580  C   ARG A 102      48.237 100.218  90.411  1.00  0.00           C  
ATOM   1581  O   ARG A 102      47.283 100.827  89.978  1.00  0.00           O  
ATOM   1582  CB  ARG A 102      48.985 101.564  92.382  1.00  0.00           C  
ATOM   1583  CG  ARG A 102      50.439 101.790  91.879  1.00  0.00           C  
ATOM   1584  CD  ARG A 102      51.017 102.919  92.657  1.00  0.00           C  
ATOM   1585  NE  ARG A 102      52.427 103.228  92.259  1.00  0.00           N  
ATOM   1586  CZ  ARG A 102      53.518 102.614  92.578  1.00  0.00           C  
ATOM   1587  NH1 ARG A 102      53.581 101.590  93.288  1.00  0.00           N1+
ATOM   1588  NH2 ARG A 102      54.616 103.199  92.368  1.00  0.00           N  
ATOM   1589  H   ARG A 102      49.824  99.287  93.304  1.00  0.00           H  
ATOM   1590  HA  ARG A 102      47.431 100.182  92.249  1.00  0.00           H  
ATOM   1591  HB2 ARG A 102      48.337 102.319  91.935  1.00  0.00           H  
ATOM   1592  HB3 ARG A 102      48.871 101.656  93.461  1.00  0.00           H  
ATOM   1593  HG2 ARG A 102      51.033 100.882  91.985  1.00  0.00           H  
ATOM   1594  HG3 ARG A 102      50.343 102.025  90.820  1.00  0.00           H  
ATOM   1595  HD2 ARG A 102      50.450 103.843  92.555  1.00  0.00           H  
ATOM   1596  HD3 ARG A 102      51.083 102.602  93.697  1.00  0.00           H  
ATOM   1597  HE  ARG A 102      52.499 103.956  91.563  1.00  0.00           H  
ATOM   1598 HH11 ARG A 102      52.720 101.140  93.568  1.00  0.00           H  
ATOM   1599 HH12 ARG A 102      54.406 101.231  93.747  1.00  0.00           H  
ATOM   1600 HH21 ARG A 102      54.619 103.926  91.667  1.00  0.00           H  
ATOM   1601 HH22 ARG A 102      55.507 102.782  92.599  1.00  0.00           H  
ATOM   1602  N   LYS A 103      48.916  99.392  89.664  1.00  0.00           N  
ATOM   1603  CA  LYS A 103      48.800  99.138  88.200  1.00  0.00           C  
ATOM   1604  C   LYS A 103      48.013  97.881  87.819  1.00  0.00           C  
ATOM   1605  O   LYS A 103      47.569  97.831  86.647  1.00  0.00           O  
ATOM   1606  CB  LYS A 103      50.194  99.113  87.501  1.00  0.00           C  
ATOM   1607  CG  LYS A 103      51.052 100.398  87.601  1.00  0.00           C  
ATOM   1608  CD  LYS A 103      50.628 101.549  86.698  1.00  0.00           C  
ATOM   1609  CE  LYS A 103      51.659 102.703  86.894  1.00  0.00           C  
ATOM   1610  NZ  LYS A 103      51.339 103.807  85.915  1.00  0.00           N1+
ATOM   1611  H   LYS A 103      49.701  99.031  90.188  1.00  0.00           H  
ATOM   1612  HA  LYS A 103      48.162  99.850  87.677  1.00  0.00           H  
ATOM   1613  HB2 LYS A 103      50.714  98.328  88.050  1.00  0.00           H  
ATOM   1614  HB3 LYS A 103      50.127  98.784  86.464  1.00  0.00           H  
ATOM   1615  HG2 LYS A 103      51.064 100.812  88.610  1.00  0.00           H  
ATOM   1616  HG3 LYS A 103      52.010 100.080  87.190  1.00  0.00           H  
ATOM   1617  HD2 LYS A 103      50.667 101.217  85.660  1.00  0.00           H  
ATOM   1618  HD3 LYS A 103      49.618 101.843  86.985  1.00  0.00           H  
ATOM   1619  HE2 LYS A 103      51.543 103.098  87.904  1.00  0.00           H  
ATOM   1620  HE3 LYS A 103      52.679 102.350  86.746  1.00  0.00           H  
ATOM   1621  HZ1 LYS A 103      51.431 103.402  84.994  1.00  0.00           H  
ATOM   1622  HZ2 LYS A 103      50.412 104.138  86.140  1.00  0.00           H  
ATOM   1623  HZ3 LYS A 103      51.976 104.567  86.107  1.00  0.00           H  
ATOM   1624  N   GLU A 104      47.608  97.065  88.733  1.00  0.00           N  
ATOM   1625  CA  GLU A 104      46.514  96.111  88.476  1.00  0.00           C  
ATOM   1626  C   GLU A 104      45.171  96.772  88.399  1.00  0.00           C  
ATOM   1627  O   GLU A 104      44.980  97.705  89.195  1.00  0.00           O  
ATOM   1628  CB  GLU A 104      46.565  94.955  89.520  1.00  0.00           C  
ATOM   1629  CG  GLU A 104      47.925  94.263  89.728  1.00  0.00           C  
ATOM   1630  CD  GLU A 104      47.846  93.163  90.838  1.00  0.00           C  
ATOM   1631  OE1 GLU A 104      48.803  92.947  91.621  1.00  0.00           O  
ATOM   1632  OE2 GLU A 104      46.951  92.327  90.823  1.00  0.00           O1-
ATOM   1633  H   GLU A 104      47.938  97.138  89.685  1.00  0.00           H  
ATOM   1634  HA  GLU A 104      46.621  95.706  87.470  1.00  0.00           H  
ATOM   1635  HB2 GLU A 104      46.204  95.271  90.498  1.00  0.00           H  
ATOM   1636  HB3 GLU A 104      45.869  94.206  89.145  1.00  0.00           H  
ATOM   1637  HG2 GLU A 104      48.106  93.710  88.806  1.00  0.00           H  
ATOM   1638  HG3 GLU A 104      48.694  94.964  90.052  1.00  0.00           H  
ATOM   1639  N   PRO A 105      44.148  96.417  87.589  1.00  0.00           N  
ATOM   1640  CA  PRO A 105      43.116  97.366  87.201  1.00  0.00           C  
ATOM   1641  C   PRO A 105      42.112  97.742  88.291  1.00  0.00           C  
ATOM   1642  O   PRO A 105      41.711  98.948  88.383  1.00  0.00           O  
ATOM   1643  CB  PRO A 105      42.364  96.741  85.999  1.00  0.00           C  
ATOM   1644  CG  PRO A 105      42.933  95.330  85.916  1.00  0.00           C  
ATOM   1645  CD  PRO A 105      44.225  95.330  86.609  1.00  0.00           C  
ATOM   1646  HA  PRO A 105      43.607  98.264  86.823  1.00  0.00           H  
ATOM   1647  HB2 PRO A 105      41.277  96.800  86.059  1.00  0.00           H  
ATOM   1648  HB3 PRO A 105      42.690  97.268  85.103  1.00  0.00           H  
ATOM   1649  HG2 PRO A 105      42.242  94.766  86.543  1.00  0.00           H  
ATOM   1650  HG3 PRO A 105      42.881  94.861  84.933  1.00  0.00           H  
ATOM   1651  HD2 PRO A 105      44.503  94.409  87.122  1.00  0.00           H  
ATOM   1652  HD3 PRO A 105      45.032  95.688  85.969  1.00  0.00           H  
ATOM   1653  N   ALA A 106      41.664  96.765  89.057  1.00  0.00           N  
ATOM   1654  CA  ALA A 106      40.741  97.073  90.157  1.00  0.00           C  
ATOM   1655  C   ALA A 106      41.433  97.698  91.377  1.00  0.00           C  
ATOM   1656  O   ALA A 106      40.714  98.288  92.181  1.00  0.00           O  
ATOM   1657  CB  ALA A 106      40.041  95.759  90.528  1.00  0.00           C  
ATOM   1658  H   ALA A 106      41.935  95.798  88.949  1.00  0.00           H  
ATOM   1659  HA  ALA A 106      39.995  97.735  89.715  1.00  0.00           H  
ATOM   1660  HB1 ALA A 106      39.387  95.869  91.393  1.00  0.00           H  
ATOM   1661  HB2 ALA A 106      39.549  95.346  89.647  1.00  0.00           H  
ATOM   1662  HB3 ALA A 106      40.842  95.071  90.797  1.00  0.00           H  
ATOM   1663  N   PHE A 107      42.791  97.635  91.410  1.00  0.00           N  
ATOM   1664  CA  PHE A 107      43.536  98.318  92.489  1.00  0.00           C  
ATOM   1665  C   PHE A 107      43.867  99.695  92.012  1.00  0.00           C  
ATOM   1666  O   PHE A 107      43.735 100.594  92.881  1.00  0.00           O  
ATOM   1667  CB  PHE A 107      44.889  97.510  92.771  1.00  0.00           C  
ATOM   1668  CG  PHE A 107      44.685  96.126  93.454  1.00  0.00           C  
ATOM   1669  CD1 PHE A 107      44.277  95.083  92.676  1.00  0.00           C  
ATOM   1670  CD2 PHE A 107      44.780  95.993  94.884  1.00  0.00           C  
ATOM   1671  CE1 PHE A 107      43.856  93.887  93.282  1.00  0.00           C  
ATOM   1672  CE2 PHE A 107      44.271  94.799  95.470  1.00  0.00           C  
ATOM   1673  CZ  PHE A 107      43.886  93.703  94.663  1.00  0.00           C  
ATOM   1674  H   PHE A 107      43.239  97.402  90.536  1.00  0.00           H  
ATOM   1675  HA  PHE A 107      42.961  98.324  93.416  1.00  0.00           H  
ATOM   1676  HB2 PHE A 107      45.383  97.393  91.807  1.00  0.00           H  
ATOM   1677  HB3 PHE A 107      45.481  98.125  93.450  1.00  0.00           H  
ATOM   1678  HD1 PHE A 107      44.261  95.240  91.607  1.00  0.00           H  
ATOM   1679  HD2 PHE A 107      45.216  96.762  95.503  1.00  0.00           H  
ATOM   1680  HE1 PHE A 107      43.493  93.038  92.720  1.00  0.00           H  
ATOM   1681  HE2 PHE A 107      44.401  94.606  96.525  1.00  0.00           H  
ATOM   1682  HZ  PHE A 107      43.584  92.729  95.017  1.00  0.00           H  
ATOM   1683  N   ASP A 108      44.108 100.065  90.752  1.00  0.00           N  
ATOM   1684  CA  ASP A 108      43.900 101.437  90.220  1.00  0.00           C  
ATOM   1685  C   ASP A 108      42.532 101.991  90.458  1.00  0.00           C  
ATOM   1686  O   ASP A 108      42.488 103.034  91.048  1.00  0.00           O  
ATOM   1687  CB  ASP A 108      44.208 101.319  88.711  1.00  0.00           C  
ATOM   1688  CG  ASP A 108      44.014 102.633  87.880  1.00  0.00           C  
ATOM   1689  OD1 ASP A 108      44.119 102.585  86.626  1.00  0.00           O  
ATOM   1690  OD2 ASP A 108      43.762 103.742  88.383  1.00  0.00           O1-
ATOM   1691  H   ASP A 108      44.303  99.307  90.113  1.00  0.00           H  
ATOM   1692  HA  ASP A 108      44.597 102.163  90.639  1.00  0.00           H  
ATOM   1693  HB2 ASP A 108      45.242 101.053  88.491  1.00  0.00           H  
ATOM   1694  HB3 ASP A 108      43.488 100.640  88.254  1.00  0.00           H  
ATOM   1695  N   LYS A 109      41.460 101.203  90.067  1.00  0.00           N  
ATOM   1696  CA  LYS A 109      40.103 101.568  90.365  1.00  0.00           C  
ATOM   1697  C   LYS A 109      39.745 101.709  91.846  1.00  0.00           C  
ATOM   1698  O   LYS A 109      38.791 102.446  92.091  1.00  0.00           O  
ATOM   1699  CB  LYS A 109      39.103 100.633  89.605  1.00  0.00           C  
ATOM   1700  CG  LYS A 109      38.944 101.093  88.177  1.00  0.00           C  
ATOM   1701  CD  LYS A 109      38.209 100.242  87.228  1.00  0.00           C  
ATOM   1702  CE  LYS A 109      38.629 100.552  85.824  1.00  0.00           C  
ATOM   1703  NZ  LYS A 109      39.870  99.857  85.392  1.00  0.00           N1+
ATOM   1704  H   LYS A 109      41.697 100.425  89.468  1.00  0.00           H  
ATOM   1705  HA  LYS A 109      40.064 102.598  90.011  1.00  0.00           H  
ATOM   1706  HB2 LYS A 109      39.371  99.579  89.679  1.00  0.00           H  
ATOM   1707  HB3 LYS A 109      38.143 100.710  90.117  1.00  0.00           H  
ATOM   1708  HG2 LYS A 109      38.654 102.142  88.117  1.00  0.00           H  
ATOM   1709  HG3 LYS A 109      39.980 101.235  87.869  1.00  0.00           H  
ATOM   1710  HD2 LYS A 109      38.397  99.173  87.338  1.00  0.00           H  
ATOM   1711  HD3 LYS A 109      37.149 100.435  87.385  1.00  0.00           H  
ATOM   1712  HE2 LYS A 109      37.824 100.250  85.155  1.00  0.00           H  
ATOM   1713  HE3 LYS A 109      38.650 101.636  85.708  1.00  0.00           H  
ATOM   1714  HZ1 LYS A 109      39.705  98.862  85.341  1.00  0.00           H  
ATOM   1715  HZ2 LYS A 109      40.050 100.137  84.438  1.00  0.00           H  
ATOM   1716  HZ3 LYS A 109      40.715 100.078  85.900  1.00  0.00           H  
ATOM   1717  N   TRP A 110      40.402 101.067  92.784  1.00  0.00           N  
ATOM   1718  CA  TRP A 110      39.972 101.093  94.182  1.00  0.00           C  
ATOM   1719  C   TRP A 110      40.150 102.490  94.707  1.00  0.00           C  
ATOM   1720  O   TRP A 110      41.290 103.061  94.701  1.00  0.00           O  
ATOM   1721  CB  TRP A 110      40.811 100.029  94.981  1.00  0.00           C  
ATOM   1722  CG  TRP A 110      40.578  99.842  96.464  1.00  0.00           C  
ATOM   1723  CD1 TRP A 110      39.529 100.355  97.154  1.00  0.00           C  
ATOM   1724  CD2 TRP A 110      41.474  99.199  97.428  1.00  0.00           C  
ATOM   1725  CE2 TRP A 110      40.844  99.283  98.693  1.00  0.00           C  
ATOM   1726  CE3 TRP A 110      42.661  98.462  97.321  1.00  0.00           C  
ATOM   1727  NE1 TRP A 110      39.666 100.008  98.445  1.00  0.00           N  
ATOM   1728  CZ2 TRP A 110      41.356  98.581  99.809  1.00  0.00           C  
ATOM   1729  CZ3 TRP A 110      43.210  97.898  98.532  1.00  0.00           C  
ATOM   1730  CH2 TRP A 110      42.561  97.939  99.714  1.00  0.00           C  
ATOM   1731  H   TRP A 110      40.929 100.291  92.410  1.00  0.00           H  
ATOM   1732  HA  TRP A 110      38.927 100.809  94.300  1.00  0.00           H  
ATOM   1733  HB2 TRP A 110      40.664  99.080  94.465  1.00  0.00           H  
ATOM   1734  HB3 TRP A 110      41.895 100.112  94.901  1.00  0.00           H  
ATOM   1735  HD1 TRP A 110      38.751 100.985  96.747  1.00  0.00           H  
ATOM   1736  HE1 TRP A 110      39.015 100.239  99.182  1.00  0.00           H  
ATOM   1737  HE3 TRP A 110      43.125  98.178  96.389  1.00  0.00           H  
ATOM   1738  HZ2 TRP A 110      40.724  98.512 100.681  1.00  0.00           H  
ATOM   1739  HZ3 TRP A 110      44.122  97.320  98.561  1.00  0.00           H  
ATOM   1740  HH2 TRP A 110      42.868  97.367 100.577  1.00  0.00           H  
ATOM   1741  N   VAL A 111      39.082 103.027  95.216  1.00  0.00           N  
ATOM   1742  CA  VAL A 111      39.093 104.375  95.862  1.00  0.00           C  
ATOM   1743  C   VAL A 111      39.135 104.291  97.375  1.00  0.00           C  
ATOM   1744  O   VAL A 111      38.378 103.518  97.972  1.00  0.00           O  
ATOM   1745  CB  VAL A 111      37.867 105.221  95.412  1.00  0.00           C  
ATOM   1746  CG1 VAL A 111      37.638 106.554  96.122  1.00  0.00           C  
ATOM   1747  CG2 VAL A 111      37.787 105.617  93.994  1.00  0.00           C  
ATOM   1748  H   VAL A 111      38.238 102.475  95.169  1.00  0.00           H  
ATOM   1749  HA  VAL A 111      40.002 104.892  95.555  1.00  0.00           H  
ATOM   1750  HB  VAL A 111      37.076 104.540  95.727  1.00  0.00           H  
ATOM   1751 HG11 VAL A 111      36.557 106.682  96.184  1.00  0.00           H  
ATOM   1752 HG12 VAL A 111      37.806 106.515  97.198  1.00  0.00           H  
ATOM   1753 HG13 VAL A 111      38.166 107.345  95.590  1.00  0.00           H  
ATOM   1754 HG21 VAL A 111      38.440 106.429  93.677  1.00  0.00           H  
ATOM   1755 HG22 VAL A 111      37.995 104.775  93.334  1.00  0.00           H  
ATOM   1756 HG23 VAL A 111      36.758 105.916  93.792  1.00  0.00           H  
ATOM   1757  N   ILE A 112      40.071 105.035  97.991  1.00  0.00           N  
ATOM   1758  CA  ILE A 112      40.101 105.172  99.459  1.00  0.00           C  
ATOM   1759  C   ILE A 112      39.962 106.628  99.818  1.00  0.00           C  
ATOM   1760  O   ILE A 112      40.816 107.380  99.343  1.00  0.00           O  
ATOM   1761  CB  ILE A 112      41.400 104.484  99.988  1.00  0.00           C  
ATOM   1762  CG1 ILE A 112      41.553 103.070  99.497  1.00  0.00           C  
ATOM   1763  CG2 ILE A 112      41.512 104.548 101.500  1.00  0.00           C  
ATOM   1764  CD1 ILE A 112      42.855 102.390  99.903  1.00  0.00           C  
ATOM   1765  H   ILE A 112      40.597 105.709  97.455  1.00  0.00           H  
ATOM   1766  HA  ILE A 112      39.226 104.705  99.913  1.00  0.00           H  
ATOM   1767  HB  ILE A 112      42.202 105.107  99.595  1.00  0.00           H  
ATOM   1768 HG12 ILE A 112      40.698 102.540  99.917  1.00  0.00           H  
ATOM   1769 HG13 ILE A 112      41.513 103.052  98.408  1.00  0.00           H  
ATOM   1770 HG21 ILE A 112      42.531 104.259 101.754  1.00  0.00           H  
ATOM   1771 HG22 ILE A 112      41.203 105.515 101.897  1.00  0.00           H  
ATOM   1772 HG23 ILE A 112      40.815 103.819 101.914  1.00  0.00           H  
ATOM   1773 HD11 ILE A 112      43.636 102.914  99.351  1.00  0.00           H  
ATOM   1774 HD12 ILE A 112      43.062 102.325 100.971  1.00  0.00           H  
ATOM   1775 HD13 ILE A 112      42.813 101.408  99.432  1.00  0.00           H  
ATOM   1776  N   GLU A 113      39.022 106.991 100.731  1.00  0.00           N  
ATOM   1777  CA  GLU A 113      38.853 108.387 101.169  1.00  0.00           C  
ATOM   1778  C   GLU A 113      38.675 108.354 102.706  1.00  0.00           C  
ATOM   1779  O   GLU A 113      37.961 107.485 103.155  1.00  0.00           O  
ATOM   1780  CB  GLU A 113      37.731 109.117 100.500  1.00  0.00           C  
ATOM   1781  CG  GLU A 113      37.831 109.234  98.957  1.00  0.00           C  
ATOM   1782  CD  GLU A 113      39.160 109.941  98.524  1.00  0.00           C  
ATOM   1783  OE1 GLU A 113      39.566 109.762  97.357  1.00  0.00           O  
ATOM   1784  OE2 GLU A 113      39.745 110.713  99.227  1.00  0.00           O1-
ATOM   1785  H   GLU A 113      38.508 106.315 101.279  1.00  0.00           H  
ATOM   1786  HA  GLU A 113      39.795 108.887 100.942  1.00  0.00           H  
ATOM   1787  HB2 GLU A 113      36.813 108.580 100.738  1.00  0.00           H  
ATOM   1788  HB3 GLU A 113      37.663 110.147 100.848  1.00  0.00           H  
ATOM   1789  HG2 GLU A 113      37.817 108.238  98.518  1.00  0.00           H  
ATOM   1790  HG3 GLU A 113      36.987 109.838  98.623  1.00  0.00           H  
ATOM   1791  N   GLU A 114      39.195 109.271 103.528  1.00  0.00           N  
ATOM   1792  CA  GLU A 114      38.836 109.457 104.943  1.00  0.00           C  
ATOM   1793  C   GLU A 114      37.559 110.358 105.211  1.00  0.00           C  
ATOM   1794  O   GLU A 114      37.407 111.477 104.721  1.00  0.00           O  
ATOM   1795  CB  GLU A 114      40.084 110.026 105.678  1.00  0.00           C  
ATOM   1796  CG  GLU A 114      40.476 111.507 105.523  1.00  0.00           C  
ATOM   1797  CD  GLU A 114      40.973 112.000 104.150  1.00  0.00           C  
ATOM   1798  OE1 GLU A 114      40.199 112.073 103.162  1.00  0.00           O  
ATOM   1799  OE2 GLU A 114      42.193 112.276 103.985  1.00  0.00           O1-
ATOM   1800  H   GLU A 114      39.620 110.067 103.076  1.00  0.00           H  
ATOM   1801  HA  GLU A 114      38.586 108.459 105.306  1.00  0.00           H  
ATOM   1802  HB2 GLU A 114      39.762 109.871 106.708  1.00  0.00           H  
ATOM   1803  HB3 GLU A 114      40.888 109.323 105.464  1.00  0.00           H  
ATOM   1804  HG2 GLU A 114      39.576 112.053 105.806  1.00  0.00           H  
ATOM   1805  HG3 GLU A 114      41.276 111.706 106.237  1.00  0.00           H  
ATOM   1806  N   ALA A 115      36.615 109.782 105.994  1.00  0.00           N  
ATOM   1807  CA  ALA A 115      35.526 110.562 106.415  1.00  0.00           C  
ATOM   1808  C   ALA A 115      34.918 110.017 107.701  1.00  0.00           C  
ATOM   1809  O   ALA A 115      34.944 108.845 108.051  1.00  0.00           O  
ATOM   1810  CB  ALA A 115      34.505 110.684 105.262  1.00  0.00           C  
ATOM   1811  H   ALA A 115      36.810 108.923 106.487  1.00  0.00           H  
ATOM   1812  HA  ALA A 115      35.839 111.546 106.762  1.00  0.00           H  
ATOM   1813  HB1 ALA A 115      34.948 111.225 104.426  1.00  0.00           H  
ATOM   1814  HB2 ALA A 115      34.167 109.690 104.969  1.00  0.00           H  
ATOM   1815  HB3 ALA A 115      33.575 111.170 105.560  1.00  0.00           H  
ATOM   1816  N   ASN A 116      34.240 110.939 108.365  1.00  0.00           N  
ATOM   1817  CA  ASN A 116      33.380 110.734 109.458  1.00  0.00           C  
ATOM   1818  C   ASN A 116      31.952 110.329 108.993  1.00  0.00           C  
ATOM   1819  O   ASN A 116      31.366 111.016 108.171  1.00  0.00           O  
ATOM   1820  CB  ASN A 116      33.352 112.099 110.162  1.00  0.00           C  
ATOM   1821  CG  ASN A 116      32.724 112.039 111.561  1.00  0.00           C  
ATOM   1822  ND2 ASN A 116      33.155 112.971 112.355  1.00  0.00           N  
ATOM   1823  OD1 ASN A 116      31.953 111.161 112.019  1.00  0.00           O  
ATOM   1824  H   ASN A 116      34.147 111.879 108.009  1.00  0.00           H  
ATOM   1825  HA  ASN A 116      33.857 109.973 110.075  1.00  0.00           H  
ATOM   1826  HB2 ASN A 116      34.389 112.403 110.304  1.00  0.00           H  
ATOM   1827  HB3 ASN A 116      32.729 112.729 109.525  1.00  0.00           H  
ATOM   1828 HD21 ASN A 116      32.812 112.942 113.304  1.00  0.00           H  
ATOM   1829 HD22 ASN A 116      33.927 113.530 112.019  1.00  0.00           H  
ATOM   1830  N   TRP A 117      31.411 109.243 109.564  1.00  0.00           N  
ATOM   1831  CA  TRP A 117      29.955 108.885 109.452  1.00  0.00           C  
ATOM   1832  C   TRP A 117      28.970 110.029 109.683  1.00  0.00           C  
ATOM   1833  O   TRP A 117      27.971 110.335 108.905  1.00  0.00           O  
ATOM   1834  CB  TRP A 117      29.583 107.658 110.279  1.00  0.00           C  
ATOM   1835  CG  TRP A 117      30.446 106.426 110.135  1.00  0.00           C  
ATOM   1836  CD1 TRP A 117      30.893 105.983 109.000  1.00  0.00           C  
ATOM   1837  CD2 TRP A 117      31.011 105.586 111.209  1.00  0.00           C  
ATOM   1838  CE2 TRP A 117      31.774 104.548 110.610  1.00  0.00           C  
ATOM   1839  CE3 TRP A 117      30.904 105.617 112.608  1.00  0.00           C  
ATOM   1840  NE1 TRP A 117      31.676 104.914 109.293  1.00  0.00           N  
ATOM   1841  CZ2 TRP A 117      32.502 103.628 111.277  1.00  0.00           C  
ATOM   1842  CZ3 TRP A 117      31.618 104.667 113.325  1.00  0.00           C  
ATOM   1843  CH2 TRP A 117      32.544 103.803 112.679  1.00  0.00           C  
ATOM   1844  H   TRP A 117      31.836 108.664 110.276  1.00  0.00           H  
ATOM   1845  HA  TRP A 117      29.866 108.572 108.411  1.00  0.00           H  
ATOM   1846  HB2 TRP A 117      29.592 107.954 111.328  1.00  0.00           H  
ATOM   1847  HB3 TRP A 117      28.556 107.444 109.985  1.00  0.00           H  
ATOM   1848  HD1 TRP A 117      30.723 106.343 107.996  1.00  0.00           H  
ATOM   1849  HE1 TRP A 117      32.072 104.422 108.505  1.00  0.00           H  
ATOM   1850  HE3 TRP A 117      30.332 106.366 113.134  1.00  0.00           H  
ATOM   1851  HZ2 TRP A 117      33.167 102.889 110.855  1.00  0.00           H  
ATOM   1852  HZ3 TRP A 117      31.737 104.768 114.393  1.00  0.00           H  
ATOM   1853  HH2 TRP A 117      33.103 103.067 113.237  1.00  0.00           H  
ATOM   1854  N   LEU A 118      29.235 110.861 110.687  1.00  0.00           N  
ATOM   1855  CA  LEU A 118      28.266 111.868 111.105  1.00  0.00           C  
ATOM   1856  C   LEU A 118      28.074 112.917 109.964  1.00  0.00           C  
ATOM   1857  O   LEU A 118      27.132 113.665 109.976  1.00  0.00           O  
ATOM   1858  CB  LEU A 118      28.723 112.598 112.452  1.00  0.00           C  
ATOM   1859  CG  LEU A 118      27.962 113.740 113.104  1.00  0.00           C  
ATOM   1860  CD1 LEU A 118      26.679 113.153 113.681  1.00  0.00           C  
ATOM   1861  CD2 LEU A 118      28.862 114.335 114.149  1.00  0.00           C  
ATOM   1862  H   LEU A 118      30.059 110.763 111.263  1.00  0.00           H  
ATOM   1863  HA  LEU A 118      27.330 111.349 111.309  1.00  0.00           H  
ATOM   1864  HB2 LEU A 118      28.912 111.811 113.184  1.00  0.00           H  
ATOM   1865  HB3 LEU A 118      29.682 112.994 112.118  1.00  0.00           H  
ATOM   1866  HG  LEU A 118      27.695 114.511 112.382  1.00  0.00           H  
ATOM   1867 HD11 LEU A 118      26.932 112.317 114.333  1.00  0.00           H  
ATOM   1868 HD12 LEU A 118      26.213 113.892 114.333  1.00  0.00           H  
ATOM   1869 HD13 LEU A 118      25.949 112.846 112.933  1.00  0.00           H  
ATOM   1870 HD21 LEU A 118      28.355 115.162 114.645  1.00  0.00           H  
ATOM   1871 HD22 LEU A 118      29.292 113.686 114.913  1.00  0.00           H  
ATOM   1872 HD23 LEU A 118      29.721 114.703 113.587  1.00  0.00           H  
ATOM   1873  N   THR A 119      29.059 113.052 109.016  1.00  0.00           N  
ATOM   1874  CA  THR A 119      29.010 113.884 107.829  1.00  0.00           C  
ATOM   1875  C   THR A 119      29.530 113.106 106.558  1.00  0.00           C  
ATOM   1876  O   THR A 119      30.316 113.516 105.698  1.00  0.00           O  
ATOM   1877  CB  THR A 119      29.976 115.051 108.070  1.00  0.00           C  
ATOM   1878  CG2 THR A 119      29.566 115.842 109.336  1.00  0.00           C  
ATOM   1879  OG1 THR A 119      31.308 114.699 108.215  1.00  0.00           O  
ATOM   1880  H   THR A 119      29.932 112.556 109.131  1.00  0.00           H  
ATOM   1881  HA  THR A 119      27.989 114.219 107.650  1.00  0.00           H  
ATOM   1882  HB  THR A 119      29.983 115.756 107.239  1.00  0.00           H  
ATOM   1883  HG1 THR A 119      31.847 114.965 107.466  1.00  0.00           H  
ATOM   1884 HG21 THR A 119      28.601 115.513 109.721  1.00  0.00           H  
ATOM   1885 HG22 THR A 119      30.297 115.865 110.145  1.00  0.00           H  
ATOM   1886 HG23 THR A 119      29.531 116.889 109.035  1.00  0.00           H  
ATOM   1887  N   LEU A 120      29.031 111.848 106.443  1.00  0.00           N  
ATOM   1888  CA  LEU A 120      29.492 110.896 105.417  1.00  0.00           C  
ATOM   1889  C   LEU A 120      29.269 111.342 103.980  1.00  0.00           C  
ATOM   1890  O   LEU A 120      30.187 111.543 103.169  1.00  0.00           O  
ATOM   1891  CB  LEU A 120      28.861 109.548 105.684  1.00  0.00           C  
ATOM   1892  CG  LEU A 120      29.383 108.282 104.909  1.00  0.00           C  
ATOM   1893  CD1 LEU A 120      30.811 107.862 105.263  1.00  0.00           C  
ATOM   1894  CD2 LEU A 120      28.464 107.099 105.215  1.00  0.00           C  
ATOM   1895  H   LEU A 120      28.661 111.453 107.296  1.00  0.00           H  
ATOM   1896  HA  LEU A 120      30.548 110.686 105.590  1.00  0.00           H  
ATOM   1897  HB2 LEU A 120      28.807 109.170 106.705  1.00  0.00           H  
ATOM   1898  HB3 LEU A 120      27.816 109.723 105.431  1.00  0.00           H  
ATOM   1899  HG  LEU A 120      29.383 108.423 103.828  1.00  0.00           H  
ATOM   1900 HD11 LEU A 120      31.027 106.955 104.696  1.00  0.00           H  
ATOM   1901 HD12 LEU A 120      31.591 108.580 105.012  1.00  0.00           H  
ATOM   1902 HD13 LEU A 120      30.969 107.663 106.323  1.00  0.00           H  
ATOM   1903 HD21 LEU A 120      28.729 106.285 104.541  1.00  0.00           H  
ATOM   1904 HD22 LEU A 120      28.582 106.865 106.273  1.00  0.00           H  
ATOM   1905 HD23 LEU A 120      27.450 107.413 104.969  1.00  0.00           H  
ATOM   1906  N   ASP A 121      27.969 111.537 103.673  1.00  0.00           N  
ATOM   1907  CA  ASP A 121      27.564 112.086 102.325  1.00  0.00           C  
ATOM   1908  C   ASP A 121      27.979 113.591 102.159  1.00  0.00           C  
ATOM   1909  O   ASP A 121      28.027 114.096 101.039  1.00  0.00           O  
ATOM   1910  CB  ASP A 121      26.049 111.871 102.130  1.00  0.00           C  
ATOM   1911  CG  ASP A 121      25.239 112.849 102.980  1.00  0.00           C  
ATOM   1912  OD1 ASP A 121      24.092 113.115 102.543  1.00  0.00           O  
ATOM   1913  OD2 ASP A 121      25.641 113.267 104.060  1.00  0.00           O1-
ATOM   1914  H   ASP A 121      27.266 111.507 104.397  1.00  0.00           H  
ATOM   1915  HA  ASP A 121      28.102 111.545 101.546  1.00  0.00           H  
ATOM   1916  HB2 ASP A 121      25.746 111.969 101.088  1.00  0.00           H  
ATOM   1917  HB3 ASP A 121      25.903 110.826 102.402  1.00  0.00           H  
ATOM   1918  N   LYS A 122      28.381 114.336 103.201  1.00  0.00           N  
ATOM   1919  CA  LYS A 122      28.823 115.765 103.073  1.00  0.00           C  
ATOM   1920  C   LYS A 122      30.305 115.844 102.611  1.00  0.00           C  
ATOM   1921  O   LYS A 122      30.562 116.807 101.897  1.00  0.00           O  
ATOM   1922  CB  LYS A 122      28.684 116.475 104.397  1.00  0.00           C  
ATOM   1923  CG  LYS A 122      27.283 116.342 105.060  1.00  0.00           C  
ATOM   1924  CD  LYS A 122      26.165 116.767 104.182  1.00  0.00           C  
ATOM   1925  CE  LYS A 122      24.838 116.747 104.909  1.00  0.00           C  
ATOM   1926  NZ  LYS A 122      24.512 115.423 105.524  1.00  0.00           N1+
ATOM   1927  H   LYS A 122      28.135 113.970 104.110  1.00  0.00           H  
ATOM   1928  HA  LYS A 122      28.290 116.376 102.344  1.00  0.00           H  
ATOM   1929  HB2 LYS A 122      29.412 116.068 105.099  1.00  0.00           H  
ATOM   1930  HB3 LYS A 122      28.967 117.523 104.295  1.00  0.00           H  
ATOM   1931  HG2 LYS A 122      27.153 115.289 105.305  1.00  0.00           H  
ATOM   1932  HG3 LYS A 122      27.364 116.888 106.000  1.00  0.00           H  
ATOM   1933  HD2 LYS A 122      26.352 117.821 103.983  1.00  0.00           H  
ATOM   1934  HD3 LYS A 122      26.138 116.145 103.288  1.00  0.00           H  
ATOM   1935  HE2 LYS A 122      24.750 117.536 105.657  1.00  0.00           H  
ATOM   1936  HE3 LYS A 122      24.131 116.829 104.084  1.00  0.00           H  
ATOM   1937  HZ1 LYS A 122      24.780 114.654 104.927  1.00  0.00           H  
ATOM   1938  HZ2 LYS A 122      25.006 115.347 106.401  1.00  0.00           H  
ATOM   1939  HZ3 LYS A 122      23.516 115.346 105.672  1.00  0.00           H  
ATOM   1940  N   ASP A 123      31.075 114.832 102.936  1.00  0.00           N  
ATOM   1941  CA  ASP A 123      32.553 114.926 102.784  1.00  0.00           C  
ATOM   1942  C   ASP A 123      33.062 113.864 101.846  1.00  0.00           C  
ATOM   1943  O   ASP A 123      34.178 113.978 101.355  1.00  0.00           O  
ATOM   1944  CB  ASP A 123      33.286 114.907 104.158  1.00  0.00           C  
ATOM   1945  CG  ASP A 123      32.964 115.946 105.189  1.00  0.00           C  
ATOM   1946  OD1 ASP A 123      32.453 116.987 104.836  1.00  0.00           O  
ATOM   1947  OD2 ASP A 123      33.265 115.663 106.361  1.00  0.00           O1-
ATOM   1948  H   ASP A 123      30.710 114.162 103.598  1.00  0.00           H  
ATOM   1949  HA  ASP A 123      32.877 115.858 102.321  1.00  0.00           H  
ATOM   1950  HB2 ASP A 123      33.095 113.945 104.634  1.00  0.00           H  
ATOM   1951  HB3 ASP A 123      34.372 114.811 104.151  1.00  0.00           H  
ATOM   1952  N   VAL A 124      32.255 112.779 101.523  1.00  0.00           N  
ATOM   1953  CA  VAL A 124      32.493 111.749 100.428  1.00  0.00           C  
ATOM   1954  C   VAL A 124      31.395 111.735  99.359  1.00  0.00           C  
ATOM   1955  O   VAL A 124      30.201 111.400  99.634  1.00  0.00           O  
ATOM   1956  CB  VAL A 124      32.704 110.308 101.008  1.00  0.00           C  
ATOM   1957  CG1 VAL A 124      32.832 109.223  99.995  1.00  0.00           C  
ATOM   1958  CG2 VAL A 124      33.943 110.273 101.928  1.00  0.00           C  
ATOM   1959  H   VAL A 124      31.315 112.756 101.892  1.00  0.00           H  
ATOM   1960  HA  VAL A 124      33.456 111.906  99.943  1.00  0.00           H  
ATOM   1961  HB  VAL A 124      31.783 110.093 101.550  1.00  0.00           H  
ATOM   1962 HG11 VAL A 124      32.925 108.283 100.539  1.00  0.00           H  
ATOM   1963 HG12 VAL A 124      31.922 109.072  99.415  1.00  0.00           H  
ATOM   1964 HG13 VAL A 124      33.633 109.520  99.319  1.00  0.00           H  
ATOM   1965 HG21 VAL A 124      34.870 110.503 101.403  1.00  0.00           H  
ATOM   1966 HG22 VAL A 124      33.828 110.990 102.741  1.00  0.00           H  
ATOM   1967 HG23 VAL A 124      34.020 109.339 102.484  1.00  0.00           H  
ATOM   1968  N   PRO A 125      31.619 112.125  98.108  1.00  0.00           N  
ATOM   1969  CA  PRO A 125      30.597 112.111  97.041  1.00  0.00           C  
ATOM   1970  C   PRO A 125      30.195 110.668  96.558  1.00  0.00           C  
ATOM   1971  O   PRO A 125      31.092 109.763  96.482  1.00  0.00           O  
ATOM   1972  CB  PRO A 125      31.221 112.982  95.919  1.00  0.00           C  
ATOM   1973  CG  PRO A 125      32.646 112.563  96.041  1.00  0.00           C  
ATOM   1974  CD  PRO A 125      32.900 112.596  97.542  1.00  0.00           C  
ATOM   1975  HA  PRO A 125      29.748 112.660  97.449  1.00  0.00           H  
ATOM   1976  HB2 PRO A 125      30.854 112.609  94.963  1.00  0.00           H  
ATOM   1977  HB3 PRO A 125      31.170 114.042  96.169  1.00  0.00           H  
ATOM   1978  HG2 PRO A 125      32.744 111.585  95.568  1.00  0.00           H  
ATOM   1979  HG3 PRO A 125      33.303 113.352  95.674  1.00  0.00           H  
ATOM   1980  HD2 PRO A 125      33.656 111.823  97.680  1.00  0.00           H  
ATOM   1981  HD3 PRO A 125      33.188 113.624  97.759  1.00  0.00           H  
ATOM   1982  N   ALA A 126      28.878 110.416  96.417  1.00  0.00           N  
ATOM   1983  CA  ALA A 126      28.350 109.071  96.194  1.00  0.00           C  
ATOM   1984  C   ALA A 126      27.625 108.977  94.795  1.00  0.00           C  
ATOM   1985  O   ALA A 126      27.653 107.953  94.143  1.00  0.00           O  
ATOM   1986  CB  ALA A 126      27.442 108.788  97.384  1.00  0.00           C  
ATOM   1987  H   ALA A 126      28.325 111.242  96.601  1.00  0.00           H  
ATOM   1988  HA  ALA A 126      29.117 108.297  96.216  1.00  0.00           H  
ATOM   1989  HB1 ALA A 126      26.615 109.496  97.411  1.00  0.00           H  
ATOM   1990  HB2 ALA A 126      26.928 107.837  97.250  1.00  0.00           H  
ATOM   1991  HB3 ALA A 126      27.986 108.818  98.330  1.00  0.00           H  
ATOM   1992  N   GLY A 127      27.066 110.087  94.284  1.00  0.00           N  
ATOM   1993  CA  GLY A 127      26.407 110.094  92.918  1.00  0.00           C  
ATOM   1994  C   GLY A 127      25.105 109.285  93.000  1.00  0.00           C  
ATOM   1995  O   GLY A 127      24.274 109.559  93.848  1.00  0.00           O  
ATOM   1996  H   GLY A 127      26.974 110.836  94.955  1.00  0.00           H  
ATOM   1997  HA2 GLY A 127      26.111 111.121  92.707  1.00  0.00           H  
ATOM   1998  HA3 GLY A 127      27.015 109.666  92.121  1.00  0.00           H  
ATOM   1999  N   ASP A 128      24.977 108.225  92.167  1.00  0.00           N  
ATOM   2000  CA  ASP A 128      23.919 107.272  92.230  1.00  0.00           C  
ATOM   2001  C   ASP A 128      24.234 106.099  93.204  1.00  0.00           C  
ATOM   2002  O   ASP A 128      23.487 105.119  93.237  1.00  0.00           O  
ATOM   2003  CB  ASP A 128      23.525 106.839  90.823  1.00  0.00           C  
ATOM   2004  CG  ASP A 128      24.617 106.454  89.841  1.00  0.00           C  
ATOM   2005  OD1 ASP A 128      25.720 106.173  90.262  1.00  0.00           O  
ATOM   2006  OD2 ASP A 128      24.234 106.351  88.662  1.00  0.00           O1-
ATOM   2007  H   ASP A 128      25.720 108.031  91.511  1.00  0.00           H  
ATOM   2008  HA  ASP A 128      23.051 107.753  92.678  1.00  0.00           H  
ATOM   2009  HB2 ASP A 128      22.754 106.069  90.864  1.00  0.00           H  
ATOM   2010  HB3 ASP A 128      23.097 107.726  90.357  1.00  0.00           H  
ATOM   2011  N   GLY A 129      25.284 106.192  94.018  1.00  0.00           N  
ATOM   2012  CA  GLY A 129      25.496 105.351  95.175  1.00  0.00           C  
ATOM   2013  C   GLY A 129      25.936 103.965  94.780  1.00  0.00           C  
ATOM   2014  O   GLY A 129      26.630 103.709  93.805  1.00  0.00           O  
ATOM   2015  H   GLY A 129      25.802 107.018  93.754  1.00  0.00           H  
ATOM   2016  HA2 GLY A 129      26.172 105.891  95.837  1.00  0.00           H  
ATOM   2017  HA3 GLY A 129      24.517 105.274  95.648  1.00  0.00           H  
ATOM   2018  N   PHE A 130      25.744 103.108  95.795  1.00  0.00           N  
ATOM   2019  CA  PHE A 130      26.463 101.850  95.939  1.00  0.00           C  
ATOM   2020  C   PHE A 130      25.440 100.726  95.964  1.00  0.00           C  
ATOM   2021  O   PHE A 130      24.402 100.791  96.612  1.00  0.00           O  
ATOM   2022  CB  PHE A 130      27.402 101.860  97.088  1.00  0.00           C  
ATOM   2023  CG  PHE A 130      28.481 102.934  96.866  1.00  0.00           C  
ATOM   2024  CD1 PHE A 130      28.291 104.179  97.455  1.00  0.00           C  
ATOM   2025  CD2 PHE A 130      29.602 102.562  96.137  1.00  0.00           C  
ATOM   2026  CE1 PHE A 130      29.354 105.134  97.271  1.00  0.00           C  
ATOM   2027  CE2 PHE A 130      30.584 103.540  95.934  1.00  0.00           C  
ATOM   2028  CZ  PHE A 130      30.483 104.836  96.436  1.00  0.00           C  
ATOM   2029  H   PHE A 130      25.466 103.514  96.677  1.00  0.00           H  
ATOM   2030  HA  PHE A 130      27.118 101.816  95.068  1.00  0.00           H  
ATOM   2031  HB2 PHE A 130      26.769 102.120  97.935  1.00  0.00           H  
ATOM   2032  HB3 PHE A 130      27.837 100.860  97.098  1.00  0.00           H  
ATOM   2033  HD1 PHE A 130      27.402 104.438  98.011  1.00  0.00           H  
ATOM   2034  HD2 PHE A 130      29.741 101.545  95.803  1.00  0.00           H  
ATOM   2035  HE1 PHE A 130      29.234 106.135  97.658  1.00  0.00           H  
ATOM   2036  HE2 PHE A 130      31.494 103.279  95.412  1.00  0.00           H  
ATOM   2037  HZ  PHE A 130      31.265 105.553  96.230  1.00  0.00           H  
ATOM   2038  N   ASP A 131      25.660  99.643  95.225  1.00  0.00           N  
ATOM   2039  CA  ASP A 131      24.818  98.400  95.159  1.00  0.00           C  
ATOM   2040  C   ASP A 131      24.790  97.710  96.569  1.00  0.00           C  
ATOM   2041  O   ASP A 131      23.869  96.917  96.773  1.00  0.00           O  
ATOM   2042  CB  ASP A 131      25.323  97.441  94.093  1.00  0.00           C  
ATOM   2043  CG  ASP A 131      25.415  98.003  92.719  1.00  0.00           C  
ATOM   2044  OD1 ASP A 131      24.478  98.684  92.281  1.00  0.00           O  
ATOM   2045  OD2 ASP A 131      26.423  97.648  92.001  1.00  0.00           O1-
ATOM   2046  H   ASP A 131      26.554  99.634  94.755  1.00  0.00           H  
ATOM   2047  HA  ASP A 131      23.759  98.594  94.994  1.00  0.00           H  
ATOM   2048  HB2 ASP A 131      26.307  97.048  94.348  1.00  0.00           H  
ATOM   2049  HB3 ASP A 131      24.628  96.602  94.049  1.00  0.00           H  
ATOM   2050  N   ALA A 132      25.828  97.899  97.434  1.00  0.00           N  
ATOM   2051  CA  ALA A 132      25.899  97.412  98.804  1.00  0.00           C  
ATOM   2052  C   ALA A 132      26.825  98.254  99.698  1.00  0.00           C  
ATOM   2053  O   ALA A 132      27.875  98.752  99.243  1.00  0.00           O  
ATOM   2054  CB  ALA A 132      26.432  96.021  98.699  1.00  0.00           C  
ATOM   2055  H   ALA A 132      26.515  98.575  97.133  1.00  0.00           H  
ATOM   2056  HA  ALA A 132      24.907  97.511  99.243  1.00  0.00           H  
ATOM   2057  HB1 ALA A 132      26.597  95.626  99.700  1.00  0.00           H  
ATOM   2058  HB2 ALA A 132      25.693  95.336  98.285  1.00  0.00           H  
ATOM   2059  HB3 ALA A 132      27.411  96.059  98.219  1.00  0.00           H  
ATOM   2060  N   VAL A 133      26.371  98.457 100.938  1.00  0.00           N  
ATOM   2061  CA  VAL A 133      27.117  99.234 101.921  1.00  0.00           C  
ATOM   2062  C   VAL A 133      27.418  98.347 103.142  1.00  0.00           C  
ATOM   2063  O   VAL A 133      26.515  97.670 103.597  1.00  0.00           O  
ATOM   2064  CB  VAL A 133      26.341 100.545 102.292  1.00  0.00           C  
ATOM   2065  CG1 VAL A 133      27.136 101.431 103.255  1.00  0.00           C  
ATOM   2066  CG2 VAL A 133      26.099 101.202 100.950  1.00  0.00           C  
ATOM   2067  H   VAL A 133      25.472  98.155 101.284  1.00  0.00           H  
ATOM   2068  HA  VAL A 133      28.081  99.405 101.441  1.00  0.00           H  
ATOM   2069  HB  VAL A 133      25.430 100.191 102.773  1.00  0.00           H  
ATOM   2070 HG11 VAL A 133      28.119 101.526 102.793  1.00  0.00           H  
ATOM   2071 HG12 VAL A 133      26.655 102.408 103.214  1.00  0.00           H  
ATOM   2072 HG13 VAL A 133      27.218 101.045 104.271  1.00  0.00           H  
ATOM   2073 HG21 VAL A 133      26.963 101.202 100.286  1.00  0.00           H  
ATOM   2074 HG22 VAL A 133      25.253 100.738 100.442  1.00  0.00           H  
ATOM   2075 HG23 VAL A 133      25.841 102.256 101.056  1.00  0.00           H  
ATOM   2076  N   ILE A 134      28.726  98.319 103.573  1.00  0.00           N  
ATOM   2077  CA  ILE A 134      29.224  97.241 104.461  1.00  0.00           C  
ATOM   2078  C   ILE A 134      30.072  97.686 105.679  1.00  0.00           C  
ATOM   2079  O   ILE A 134      31.021  98.448 105.467  1.00  0.00           O  
ATOM   2080  CB  ILE A 134      29.975  96.270 103.547  1.00  0.00           C  
ATOM   2081  CG1 ILE A 134      29.020  95.348 102.834  1.00  0.00           C  
ATOM   2082  CG2 ILE A 134      30.956  95.435 104.348  1.00  0.00           C  
ATOM   2083  CD1 ILE A 134      29.573  94.967 101.477  1.00  0.00           C  
ATOM   2084  H   ILE A 134      29.413  98.894 103.106  1.00  0.00           H  
ATOM   2085  HA  ILE A 134      28.354  96.723 104.866  1.00  0.00           H  
ATOM   2086  HB  ILE A 134      30.528  96.907 102.858  1.00  0.00           H  
ATOM   2087 HG12 ILE A 134      28.861  94.423 103.389  1.00  0.00           H  
ATOM   2088 HG13 ILE A 134      28.047  95.827 102.728  1.00  0.00           H  
ATOM   2089 HG21 ILE A 134      30.475  94.819 105.108  1.00  0.00           H  
ATOM   2090 HG22 ILE A 134      31.455  94.679 103.741  1.00  0.00           H  
ATOM   2091 HG23 ILE A 134      31.734  96.018 104.839  1.00  0.00           H  
ATOM   2092 HD11 ILE A 134      29.399  95.839 100.846  1.00  0.00           H  
ATOM   2093 HD12 ILE A 134      30.611  94.645 101.551  1.00  0.00           H  
ATOM   2094 HD13 ILE A 134      28.917  94.236 101.005  1.00  0.00           H  
ATOM   2095  N   CYS A 135      29.601  97.315 106.873  1.00  0.00           N  
ATOM   2096  CA  CYS A 135      30.182  97.704 108.149  1.00  0.00           C  
ATOM   2097  C   CYS A 135      30.315  96.452 109.027  1.00  0.00           C  
ATOM   2098  O   CYS A 135      29.278  95.950 109.523  1.00  0.00           O  
ATOM   2099  CB  CYS A 135      29.325  98.819 108.792  1.00  0.00           C  
ATOM   2100  SG  CYS A 135      29.917  99.347 110.392  1.00  0.00           S  
ATOM   2101  H   CYS A 135      28.768  96.744 106.910  1.00  0.00           H  
ATOM   2102  HA  CYS A 135      31.190  98.079 107.967  1.00  0.00           H  
ATOM   2103  HB2 CYS A 135      29.200  99.639 108.086  1.00  0.00           H  
ATOM   2104  HB3 CYS A 135      28.308  98.480 108.989  1.00  0.00           H  
ATOM   2105  HG  CYS A 135      29.681  98.166 110.969  1.00  0.00           H  
ATOM   2106  N   LEU A 136      31.547  96.024 109.389  1.00  0.00           N  
ATOM   2107  CA  LEU A 136      31.977  94.754 110.004  1.00  0.00           C  
ATOM   2108  C   LEU A 136      32.938  95.110 111.155  1.00  0.00           C  
ATOM   2109  O   LEU A 136      33.604  96.130 111.173  1.00  0.00           O  
ATOM   2110  CB  LEU A 136      32.586  93.793 108.976  1.00  0.00           C  
ATOM   2111  CG  LEU A 136      31.714  93.239 107.785  1.00  0.00           C  
ATOM   2112  CD1 LEU A 136      32.637  92.361 106.971  1.00  0.00           C  
ATOM   2113  CD2 LEU A 136      30.527  92.374 108.170  1.00  0.00           C  
ATOM   2114  H   LEU A 136      32.278  96.655 109.091  1.00  0.00           H  
ATOM   2115  HA  LEU A 136      31.062  94.290 110.374  1.00  0.00           H  
ATOM   2116  HB2 LEU A 136      33.517  94.275 108.678  1.00  0.00           H  
ATOM   2117  HB3 LEU A 136      32.975  92.945 109.541  1.00  0.00           H  
ATOM   2118  HG  LEU A 136      31.441  94.089 107.159  1.00  0.00           H  
ATOM   2119 HD11 LEU A 136      32.119  91.713 106.265  1.00  0.00           H  
ATOM   2120 HD12 LEU A 136      33.190  93.204 106.554  1.00  0.00           H  
ATOM   2121 HD13 LEU A 136      33.378  91.751 107.488  1.00  0.00           H  
ATOM   2122 HD21 LEU A 136      30.757  91.586 108.888  1.00  0.00           H  
ATOM   2123 HD22 LEU A 136      29.847  93.079 108.648  1.00  0.00           H  
ATOM   2124 HD23 LEU A 136      30.128  92.029 107.217  1.00  0.00           H  
ATOM   2125  N   GLY A 137      33.059  94.184 112.086  1.00  0.00           N  
ATOM   2126  CA  GLY A 137      33.895  94.181 113.233  1.00  0.00           C  
ATOM   2127  C   GLY A 137      33.361  94.838 114.513  1.00  0.00           C  
ATOM   2128  O   GLY A 137      34.152  95.176 115.324  1.00  0.00           O  
ATOM   2129  H   GLY A 137      32.290  93.528 112.076  1.00  0.00           H  
ATOM   2130  HA2 GLY A 137      34.173  93.193 113.602  1.00  0.00           H  
ATOM   2131  HA3 GLY A 137      34.853  94.616 112.949  1.00  0.00           H  
ATOM   2132  N   ASN A 138      32.072  95.163 114.637  1.00  0.00           N  
ATOM   2133  CA  ASN A 138      31.561  96.030 115.738  1.00  0.00           C  
ATOM   2134  C   ASN A 138      32.223  97.412 115.710  1.00  0.00           C  
ATOM   2135  O   ASN A 138      32.739  97.869 116.757  1.00  0.00           O  
ATOM   2136  CB  ASN A 138      31.561  95.269 117.117  1.00  0.00           C  
ATOM   2137  CG  ASN A 138      30.700  96.010 118.191  1.00  0.00           C  
ATOM   2138  ND2 ASN A 138      31.308  96.314 119.327  1.00  0.00           N  
ATOM   2139  OD1 ASN A 138      29.554  96.390 117.928  1.00  0.00           O  
ATOM   2140  H   ASN A 138      31.472  94.847 113.887  1.00  0.00           H  
ATOM   2141  HA  ASN A 138      30.500  96.192 115.545  1.00  0.00           H  
ATOM   2142  HB2 ASN A 138      31.132  94.308 116.833  1.00  0.00           H  
ATOM   2143  HB3 ASN A 138      32.571  95.139 117.508  1.00  0.00           H  
ATOM   2144 HD21 ASN A 138      30.840  96.976 119.929  1.00  0.00           H  
ATOM   2145 HD22 ASN A 138      32.280  96.095 119.492  1.00  0.00           H  
ATOM   2146  N   SER A 139      32.321  98.051 114.524  1.00  0.00           N  
ATOM   2147  CA  SER A 139      33.000  99.322 114.266  1.00  0.00           C  
ATOM   2148  C   SER A 139      32.218 100.557 114.704  1.00  0.00           C  
ATOM   2149  O   SER A 139      32.653 101.442 115.432  1.00  0.00           O  
ATOM   2150  CB  SER A 139      33.314  99.342 112.751  1.00  0.00           C  
ATOM   2151  OG  SER A 139      34.176  98.315 112.461  1.00  0.00           O  
ATOM   2152  H   SER A 139      31.809  97.618 113.770  1.00  0.00           H  
ATOM   2153  HA  SER A 139      33.957  99.417 114.780  1.00  0.00           H  
ATOM   2154  HB2 SER A 139      32.349  99.210 112.263  1.00  0.00           H  
ATOM   2155  HB3 SER A 139      33.743 100.296 112.445  1.00  0.00           H  
ATOM   2156  HG  SER A 139      33.719  97.631 111.965  1.00  0.00           H  
ATOM   2157  N   PHE A 140      30.954 100.532 114.229  1.00  0.00           N  
ATOM   2158  CA  PHE A 140      30.006 101.619 114.268  1.00  0.00           C  
ATOM   2159  C   PHE A 140      29.534 101.994 115.741  1.00  0.00           C  
ATOM   2160  O   PHE A 140      29.158 103.132 115.987  1.00  0.00           O  
ATOM   2161  CB  PHE A 140      28.799 101.326 113.340  1.00  0.00           C  
ATOM   2162  CG  PHE A 140      27.607 102.230 113.499  1.00  0.00           C  
ATOM   2163  CD1 PHE A 140      27.693 103.609 113.230  1.00  0.00           C  
ATOM   2164  CD2 PHE A 140      26.494 101.729 114.171  1.00  0.00           C  
ATOM   2165  CE1 PHE A 140      26.554 104.384 113.455  1.00  0.00           C  
ATOM   2166  CE2 PHE A 140      25.475 102.539 114.619  1.00  0.00           C  
ATOM   2167  CZ  PHE A 140      25.465 103.879 114.257  1.00  0.00           C  
ATOM   2168  H   PHE A 140      30.659  99.652 113.831  1.00  0.00           H  
ATOM   2169  HA  PHE A 140      30.424 102.559 113.906  1.00  0.00           H  
ATOM   2170  HB2 PHE A 140      29.168 101.345 112.314  1.00  0.00           H  
ATOM   2171  HB3 PHE A 140      28.455 100.305 113.507  1.00  0.00           H  
ATOM   2172  HD1 PHE A 140      28.460 104.078 112.633  1.00  0.00           H  
ATOM   2173  HD2 PHE A 140      26.454 100.690 114.462  1.00  0.00           H  
ATOM   2174  HE1 PHE A 140      26.661 105.426 113.188  1.00  0.00           H  
ATOM   2175  HE2 PHE A 140      24.741 102.117 115.289  1.00  0.00           H  
ATOM   2176  HZ  PHE A 140      24.660 104.487 114.641  1.00  0.00           H  
ATOM   2177  N   ALA A 141      29.761 101.050 116.665  1.00  0.00           N  
ATOM   2178  CA  ALA A 141      29.758 101.260 118.107  1.00  0.00           C  
ATOM   2179  C   ALA A 141      30.732 102.282 118.630  1.00  0.00           C  
ATOM   2180  O   ALA A 141      30.521 102.827 119.703  1.00  0.00           O  
ATOM   2181  CB  ALA A 141      29.836  99.888 118.771  1.00  0.00           C  
ATOM   2182  H   ALA A 141      30.006 100.118 116.360  1.00  0.00           H  
ATOM   2183  HA  ALA A 141      28.772 101.576 118.447  1.00  0.00           H  
ATOM   2184  HB1 ALA A 141      30.608  99.191 118.444  1.00  0.00           H  
ATOM   2185  HB2 ALA A 141      29.952 100.031 119.845  1.00  0.00           H  
ATOM   2186  HB3 ALA A 141      28.855  99.414 118.750  1.00  0.00           H  
ATOM   2187  N   HID A 142      31.765 102.565 117.915  1.00  0.00           N  
ATOM   2188  CA  HID A 142      32.796 103.505 118.332  1.00  0.00           C  
ATOM   2189  C   HID A 142      32.473 105.013 118.200  1.00  0.00           C  
ATOM   2190  O   HID A 142      33.127 105.849 118.833  1.00  0.00           O  
ATOM   2191  CB  HID A 142      34.144 103.251 117.577  1.00  0.00           C  
ATOM   2192  CG  HID A 142      35.086 102.242 118.201  1.00  0.00           C  
ATOM   2193  CD2 HID A 142      35.446 101.043 117.709  1.00  0.00           C  
ATOM   2194  ND1 HID A 142      35.359 102.228 119.504  1.00  0.00           N  
ATOM   2195  CE1 HID A 142      35.936 101.035 119.815  1.00  0.00           C  
ATOM   2196  NE2 HID A 142      36.031 100.348 118.720  1.00  0.00           N  
ATOM   2197  H   HID A 142      31.782 102.198 116.974  1.00  0.00           H  
ATOM   2198  HA  HID A 142      32.957 103.345 119.398  1.00  0.00           H  
ATOM   2199  HB2 HID A 142      33.985 103.055 116.518  1.00  0.00           H  
ATOM   2200  HB3 HID A 142      34.727 104.172 117.598  1.00  0.00           H  
ATOM   2201  HD1 HID A 142      35.106 102.886 120.227  1.00  0.00           H  
ATOM   2202  HD2 HID A 142      35.220 100.636 116.734  1.00  0.00           H  
ATOM   2203  HE1 HID A 142      35.970 100.700 120.842  1.00  0.00           H  
ATOM   2204  N   LEU A 143      31.329 105.311 117.528  1.00  0.00           N  
ATOM   2205  CA  LEU A 143      30.821 106.604 117.217  1.00  0.00           C  
ATOM   2206  C   LEU A 143      30.489 107.407 118.463  1.00  0.00           C  
ATOM   2207  O   LEU A 143      29.564 106.978 119.128  1.00  0.00           O  
ATOM   2208  CB  LEU A 143      29.608 106.370 116.358  1.00  0.00           C  
ATOM   2209  CG  LEU A 143      28.906 107.673 115.876  1.00  0.00           C  
ATOM   2210  CD1 LEU A 143      29.869 108.593 115.161  1.00  0.00           C  
ATOM   2211  CD2 LEU A 143      27.731 107.352 114.846  1.00  0.00           C  
ATOM   2212  H   LEU A 143      30.867 104.527 117.088  1.00  0.00           H  
ATOM   2213  HA  LEU A 143      31.600 107.080 116.621  1.00  0.00           H  
ATOM   2214  HB2 LEU A 143      29.943 105.731 115.539  1.00  0.00           H  
ATOM   2215  HB3 LEU A 143      28.910 105.707 116.869  1.00  0.00           H  
ATOM   2216  HG  LEU A 143      28.507 108.238 116.719  1.00  0.00           H  
ATOM   2217 HD11 LEU A 143      29.333 109.524 114.979  1.00  0.00           H  
ATOM   2218 HD12 LEU A 143      30.712 108.851 115.801  1.00  0.00           H  
ATOM   2219 HD13 LEU A 143      30.252 108.105 114.264  1.00  0.00           H  
ATOM   2220 HD21 LEU A 143      28.115 106.681 114.077  1.00  0.00           H  
ATOM   2221 HD22 LEU A 143      26.921 106.854 115.379  1.00  0.00           H  
ATOM   2222 HD23 LEU A 143      27.318 108.271 114.428  1.00  0.00           H  
ATOM   2223  N   PRO A 144      31.168 108.478 118.813  1.00  0.00           N  
ATOM   2224  CA  PRO A 144      30.878 109.452 119.915  1.00  0.00           C  
ATOM   2225  C   PRO A 144      29.712 110.443 119.640  1.00  0.00           C  
ATOM   2226  O   PRO A 144      29.324 110.590 118.501  1.00  0.00           O  
ATOM   2227  CB  PRO A 144      32.153 110.147 120.146  1.00  0.00           C  
ATOM   2228  CG  PRO A 144      32.722 110.332 118.753  1.00  0.00           C  
ATOM   2229  CD  PRO A 144      32.348 108.936 118.110  1.00  0.00           C  
ATOM   2230  HA  PRO A 144      30.590 108.852 120.777  1.00  0.00           H  
ATOM   2231  HB2 PRO A 144      32.110 111.089 120.693  1.00  0.00           H  
ATOM   2232  HB3 PRO A 144      32.760 109.391 120.645  1.00  0.00           H  
ATOM   2233  HG2 PRO A 144      32.200 111.123 118.215  1.00  0.00           H  
ATOM   2234  HG3 PRO A 144      33.773 110.581 118.611  1.00  0.00           H  
ATOM   2235  HD2 PRO A 144      32.239 109.016 117.029  1.00  0.00           H  
ATOM   2236  HD3 PRO A 144      33.183 108.243 118.216  1.00  0.00           H  
ATOM   2237  N   ASP A 145      29.273 111.154 120.684  1.00  0.00           N  
ATOM   2238  CA  ASP A 145      28.224 112.197 120.548  1.00  0.00           C  
ATOM   2239  C   ASP A 145      28.488 113.478 121.303  1.00  0.00           C  
ATOM   2240  O   ASP A 145      29.500 113.686 121.952  1.00  0.00           O  
ATOM   2241  CB  ASP A 145      26.900 111.548 120.799  1.00  0.00           C  
ATOM   2242  CG  ASP A 145      26.850 110.818 122.166  1.00  0.00           C  
ATOM   2243  OD1 ASP A 145      26.200 109.763 122.331  1.00  0.00           O  
ATOM   2244  OD2 ASP A 145      27.551 111.164 123.124  1.00  0.00           O1-
ATOM   2245  H   ASP A 145      29.579 110.944 121.623  1.00  0.00           H  
ATOM   2246  HA  ASP A 145      28.231 112.574 119.526  1.00  0.00           H  
ATOM   2247  HB2 ASP A 145      26.091 112.278 120.845  1.00  0.00           H  
ATOM   2248  HB3 ASP A 145      26.755 110.761 120.059  1.00  0.00           H  
ATOM   2249  N   SER A 146      27.665 114.489 121.149  1.00  0.00           N  
ATOM   2250  CA  SER A 146      27.943 115.885 121.544  1.00  0.00           C  
ATOM   2251  C   SER A 146      27.693 116.086 123.025  1.00  0.00           C  
ATOM   2252  O   SER A 146      28.470 116.586 123.758  1.00  0.00           O  
ATOM   2253  CB  SER A 146      27.264 116.909 120.593  1.00  0.00           C  
ATOM   2254  OG  SER A 146      25.855 116.772 120.612  1.00  0.00           O  
ATOM   2255  H   SER A 146      26.747 114.399 120.740  1.00  0.00           H  
ATOM   2256  HA  SER A 146      28.991 116.170 121.465  1.00  0.00           H  
ATOM   2257  HB2 SER A 146      27.580 117.896 120.929  1.00  0.00           H  
ATOM   2258  HB3 SER A 146      27.683 116.838 119.590  1.00  0.00           H  
ATOM   2259  HG  SER A 146      25.650 116.033 120.034  1.00  0.00           H  
ATOM   2260  N   LYS A 147      26.496 115.675 123.487  1.00  0.00           N  
ATOM   2261  CA  LYS A 147      25.981 115.863 124.891  1.00  0.00           C  
ATOM   2262  C   LYS A 147      25.300 114.600 125.461  1.00  0.00           C  
ATOM   2263  O   LYS A 147      24.494 114.704 126.375  1.00  0.00           O  
ATOM   2264  CB  LYS A 147      24.982 117.077 124.909  1.00  0.00           C  
ATOM   2265  CG  LYS A 147      23.761 116.836 124.025  1.00  0.00           C  
ATOM   2266  CD  LYS A 147      23.217 118.170 123.585  1.00  0.00           C  
ATOM   2267  CE  LYS A 147      24.044 118.817 122.411  1.00  0.00           C  
ATOM   2268  NZ  LYS A 147      23.815 120.267 122.193  1.00  0.00           N1+
ATOM   2269  H   LYS A 147      25.902 115.227 122.803  1.00  0.00           H  
ATOM   2270  HA  LYS A 147      26.785 116.080 125.594  1.00  0.00           H  
ATOM   2271  HB2 LYS A 147      24.666 117.315 125.924  1.00  0.00           H  
ATOM   2272  HB3 LYS A 147      25.519 117.924 124.484  1.00  0.00           H  
ATOM   2273  HG2 LYS A 147      23.939 116.231 123.137  1.00  0.00           H  
ATOM   2274  HG3 LYS A 147      22.959 116.388 124.611  1.00  0.00           H  
ATOM   2275  HD2 LYS A 147      22.154 118.120 123.342  1.00  0.00           H  
ATOM   2276  HD3 LYS A 147      23.246 118.786 124.484  1.00  0.00           H  
ATOM   2277  HE2 LYS A 147      25.077 118.531 122.609  1.00  0.00           H  
ATOM   2278  HE3 LYS A 147      23.624 118.307 121.544  1.00  0.00           H  
ATOM   2279  HZ1 LYS A 147      24.067 120.761 123.037  1.00  0.00           H  
ATOM   2280  HZ2 LYS A 147      24.470 120.637 121.519  1.00  0.00           H  
ATOM   2281  HZ3 LYS A 147      22.950 120.551 121.755  1.00  0.00           H  
ATOM   2282  N   GLY A 148      25.549 113.416 124.970  1.00  0.00           N  
ATOM   2283  CA  GLY A 148      25.004 112.108 125.382  1.00  0.00           C  
ATOM   2284  C   GLY A 148      23.722 111.598 124.731  1.00  0.00           C  
ATOM   2285  O   GLY A 148      23.195 110.589 125.187  1.00  0.00           O  
ATOM   2286  H   GLY A 148      26.279 113.425 124.271  1.00  0.00           H  
ATOM   2287  HA2 GLY A 148      25.789 111.390 125.145  1.00  0.00           H  
ATOM   2288  HA3 GLY A 148      24.931 112.165 126.468  1.00  0.00           H  
ATOM   2289  N   ASP A 149      23.143 112.350 123.811  1.00  0.00           N  
ATOM   2290  CA  ASP A 149      21.901 112.131 123.079  1.00  0.00           C  
ATOM   2291  C   ASP A 149      22.075 111.372 121.694  1.00  0.00           C  
ATOM   2292  O   ASP A 149      23.093 111.638 121.048  1.00  0.00           O  
ATOM   2293  CB  ASP A 149      21.274 113.435 122.757  1.00  0.00           C  
ATOM   2294  CG  ASP A 149      20.742 114.188 123.970  1.00  0.00           C  
ATOM   2295  OD1 ASP A 149      20.469 115.373 123.731  1.00  0.00           O  
ATOM   2296  OD2 ASP A 149      20.532 113.711 125.133  1.00  0.00           O1-
ATOM   2297  H   ASP A 149      23.660 113.201 123.637  1.00  0.00           H  
ATOM   2298  HA  ASP A 149      21.238 111.549 123.718  1.00  0.00           H  
ATOM   2299  HB2 ASP A 149      21.930 114.069 122.159  1.00  0.00           H  
ATOM   2300  HB3 ASP A 149      20.371 113.232 122.181  1.00  0.00           H  
ATOM   2301  N   GLN A 150      21.131 110.406 121.422  1.00  0.00           N  
ATOM   2302  CA  GLN A 150      21.131 109.629 120.185  1.00  0.00           C  
ATOM   2303  C   GLN A 150      21.079 110.405 118.806  1.00  0.00           C  
ATOM   2304  O   GLN A 150      21.149 109.825 117.722  1.00  0.00           O  
ATOM   2305  CB  GLN A 150      20.051 108.519 120.073  1.00  0.00           C  
ATOM   2306  CG  GLN A 150      19.945 107.519 121.250  1.00  0.00           C  
ATOM   2307  CD  GLN A 150      18.606 106.741 121.233  1.00  0.00           C  
ATOM   2308  NE2 GLN A 150      18.487 105.535 121.722  1.00  0.00           N  
ATOM   2309  OE1 GLN A 150      17.605 107.085 120.631  1.00  0.00           O  
ATOM   2310  H   GLN A 150      20.268 110.294 121.935  1.00  0.00           H  
ATOM   2311  HA  GLN A 150      22.053 109.049 120.153  1.00  0.00           H  
ATOM   2312  HB2 GLN A 150      19.077 108.964 119.863  1.00  0.00           H  
ATOM   2313  HB3 GLN A 150      20.260 107.874 119.220  1.00  0.00           H  
ATOM   2314  HG2 GLN A 150      20.770 106.808 121.215  1.00  0.00           H  
ATOM   2315  HG3 GLN A 150      19.936 108.059 122.197  1.00  0.00           H  
ATOM   2316 HE21 GLN A 150      17.572 105.108 121.694  1.00  0.00           H  
ATOM   2317 HE22 GLN A 150      19.063 105.136 122.449  1.00  0.00           H  
ATOM   2318  N   SER A 151      20.849 111.732 118.817  1.00  0.00           N  
ATOM   2319  CA  SER A 151      20.912 112.574 117.595  1.00  0.00           C  
ATOM   2320  C   SER A 151      22.107 112.313 116.628  1.00  0.00           C  
ATOM   2321  O   SER A 151      21.877 112.182 115.383  1.00  0.00           O  
ATOM   2322  CB  SER A 151      20.986 114.060 118.101  1.00  0.00           C  
ATOM   2323  OG  SER A 151      22.001 114.257 119.003  1.00  0.00           O  
ATOM   2324  H   SER A 151      20.910 112.255 119.679  1.00  0.00           H  
ATOM   2325  HA  SER A 151      20.034 112.482 116.955  1.00  0.00           H  
ATOM   2326  HB2 SER A 151      21.067 114.739 117.253  1.00  0.00           H  
ATOM   2327  HB3 SER A 151      20.019 114.321 118.530  1.00  0.00           H  
ATOM   2328  HG  SER A 151      22.769 114.556 118.512  1.00  0.00           H  
ATOM   2329  N   GLU A 152      23.343 112.124 117.166  1.00  0.00           N  
ATOM   2330  CA  GLU A 152      24.538 111.903 116.275  1.00  0.00           C  
ATOM   2331  C   GLU A 152      24.501 110.500 115.624  1.00  0.00           C  
ATOM   2332  O   GLU A 152      24.807 110.350 114.463  1.00  0.00           O  
ATOM   2333  CB  GLU A 152      25.871 112.208 117.055  1.00  0.00           C  
ATOM   2334  CG  GLU A 152      26.239 113.693 117.355  1.00  0.00           C  
ATOM   2335  CD  GLU A 152      25.188 114.510 118.237  1.00  0.00           C  
ATOM   2336  OE1 GLU A 152      24.134 115.000 117.723  1.00  0.00           O  
ATOM   2337  OE2 GLU A 152      25.385 114.574 119.446  1.00  0.00           O1-
ATOM   2338  H   GLU A 152      23.555 112.054 118.151  1.00  0.00           H  
ATOM   2339  HA  GLU A 152      24.492 112.618 115.453  1.00  0.00           H  
ATOM   2340  HB2 GLU A 152      25.838 111.634 117.982  1.00  0.00           H  
ATOM   2341  HB3 GLU A 152      26.609 111.747 116.399  1.00  0.00           H  
ATOM   2342  HG2 GLU A 152      27.174 113.699 117.915  1.00  0.00           H  
ATOM   2343  HG3 GLU A 152      26.399 114.193 116.399  1.00  0.00           H  
ATOM   2344  N   HIE A 153      24.143 109.422 116.381  1.00  0.00           N  
ATOM   2345  CA  HIE A 153      23.841 108.096 115.871  1.00  0.00           C  
ATOM   2346  C   HIE A 153      22.789 108.023 114.816  1.00  0.00           C  
ATOM   2347  O   HIE A 153      23.018 107.493 113.774  1.00  0.00           O  
ATOM   2348  CB  HIE A 153      23.597 107.128 117.029  1.00  0.00           C  
ATOM   2349  CG  HIE A 153      24.736 107.046 118.066  1.00  0.00           C  
ATOM   2350  CD2 HIE A 153      25.869 106.270 117.971  1.00  0.00           C  
ATOM   2351  ND1 HIE A 153      24.948 108.031 119.054  1.00  0.00           N  
ATOM   2352  CE1 HIE A 153      26.160 107.756 119.535  1.00  0.00           C  
ATOM   2353  NE2 HIE A 153      26.748 106.770 118.887  1.00  0.00           N  
ATOM   2354  H   HIE A 153      23.898 109.522 117.355  1.00  0.00           H  
ATOM   2355  HA  HIE A 153      24.779 107.766 115.427  1.00  0.00           H  
ATOM   2356  HB2 HIE A 153      22.693 107.370 117.586  1.00  0.00           H  
ATOM   2357  HB3 HIE A 153      23.374 106.156 116.590  1.00  0.00           H  
ATOM   2358  HD2 HIE A 153      26.092 105.677 117.096  1.00  0.00           H  
ATOM   2359  HE1 HIE A 153      26.592 108.423 120.267  1.00  0.00           H  
ATOM   2360  HE2 HIE A 153      27.695 106.452 119.041  1.00  0.00           H  
ATOM   2361  N   ARG A 154      21.634 108.693 115.061  1.00  0.00           N  
ATOM   2362  CA  ARG A 154      20.640 108.763 113.992  1.00  0.00           C  
ATOM   2363  C   ARG A 154      21.047 109.479 112.713  1.00  0.00           C  
ATOM   2364  O   ARG A 154      20.711 109.036 111.608  1.00  0.00           O  
ATOM   2365  CB  ARG A 154      19.368 109.423 114.583  1.00  0.00           C  
ATOM   2366  CG  ARG A 154      18.663 108.554 115.600  1.00  0.00           C  
ATOM   2367  CD  ARG A 154      17.476 109.049 116.429  1.00  0.00           C  
ATOM   2368  NE  ARG A 154      16.986 108.127 117.469  1.00  0.00           N  
ATOM   2369  CZ  ARG A 154      16.075 107.155 117.374  1.00  0.00           C  
ATOM   2370  NH1 ARG A 154      16.049 106.250 118.354  1.00  0.00           N1+
ATOM   2371  NH2 ARG A 154      15.354 106.973 116.344  1.00  0.00           N  
ATOM   2372  H   ARG A 154      21.481 109.242 115.894  1.00  0.00           H  
ATOM   2373  HA  ARG A 154      20.327 107.808 113.571  1.00  0.00           H  
ATOM   2374  HB2 ARG A 154      19.709 110.330 115.081  1.00  0.00           H  
ATOM   2375  HB3 ARG A 154      18.606 109.637 113.834  1.00  0.00           H  
ATOM   2376  HG2 ARG A 154      18.418 107.585 115.167  1.00  0.00           H  
ATOM   2377  HG3 ARG A 154      19.366 108.152 116.329  1.00  0.00           H  
ATOM   2378  HD2 ARG A 154      17.788 110.016 116.825  1.00  0.00           H  
ATOM   2379  HD3 ARG A 154      16.700 109.322 115.713  1.00  0.00           H  
ATOM   2380  HE  ARG A 154      17.503 108.119 118.336  1.00  0.00           H  
ATOM   2381 HH11 ARG A 154      16.613 106.479 119.160  1.00  0.00           H  
ATOM   2382 HH12 ARG A 154      15.425 105.461 118.273  1.00  0.00           H  
ATOM   2383 HH21 ARG A 154      15.404 107.566 115.528  1.00  0.00           H  
ATOM   2384 HH22 ARG A 154      14.753 106.161 116.307  1.00  0.00           H  
ATOM   2385  N   LEU A 155      21.824 110.497 112.864  1.00  0.00           N  
ATOM   2386  CA  LEU A 155      22.281 111.377 111.817  1.00  0.00           C  
ATOM   2387  C   LEU A 155      23.327 110.558 111.006  1.00  0.00           C  
ATOM   2388  O   LEU A 155      23.278 110.549 109.770  1.00  0.00           O  
ATOM   2389  CB  LEU A 155      22.910 112.724 112.307  1.00  0.00           C  
ATOM   2390  CG  LEU A 155      23.598 113.555 111.205  1.00  0.00           C  
ATOM   2391  CD1 LEU A 155      22.652 113.861 110.049  1.00  0.00           C  
ATOM   2392  CD2 LEU A 155      24.047 114.875 111.780  1.00  0.00           C  
ATOM   2393  H   LEU A 155      21.983 110.771 113.823  1.00  0.00           H  
ATOM   2394  HA  LEU A 155      21.423 111.581 111.176  1.00  0.00           H  
ATOM   2395  HB2 LEU A 155      22.122 113.325 112.761  1.00  0.00           H  
ATOM   2396  HB3 LEU A 155      23.652 112.420 113.046  1.00  0.00           H  
ATOM   2397  HG  LEU A 155      24.466 112.998 110.848  1.00  0.00           H  
ATOM   2398 HD11 LEU A 155      21.822 114.455 110.430  1.00  0.00           H  
ATOM   2399 HD12 LEU A 155      23.148 114.380 109.230  1.00  0.00           H  
ATOM   2400 HD13 LEU A 155      22.218 113.002 109.537  1.00  0.00           H  
ATOM   2401 HD21 LEU A 155      24.527 114.625 112.726  1.00  0.00           H  
ATOM   2402 HD22 LEU A 155      24.710 115.418 111.107  1.00  0.00           H  
ATOM   2403 HD23 LEU A 155      23.224 115.579 111.901  1.00  0.00           H  
ATOM   2404  N   ALA A 156      24.102 109.649 111.693  1.00  0.00           N  
ATOM   2405  CA  ALA A 156      25.088 108.917 110.949  1.00  0.00           C  
ATOM   2406  C   ALA A 156      24.407 107.757 110.169  1.00  0.00           C  
ATOM   2407  O   ALA A 156      24.800 107.545 108.996  1.00  0.00           O  
ATOM   2408  CB  ALA A 156      26.179 108.425 111.963  1.00  0.00           C  
ATOM   2409  H   ALA A 156      24.081 109.588 112.702  1.00  0.00           H  
ATOM   2410  HA  ALA A 156      25.507 109.546 110.164  1.00  0.00           H  
ATOM   2411  HB1 ALA A 156      27.114 108.304 111.416  1.00  0.00           H  
ATOM   2412  HB2 ALA A 156      26.368 109.303 112.582  1.00  0.00           H  
ATOM   2413  HB3 ALA A 156      25.796 107.541 112.472  1.00  0.00           H  
ATOM   2414  N   LEU A 157      23.464 107.037 110.768  1.00  0.00           N  
ATOM   2415  CA  LEU A 157      22.653 105.959 110.169  1.00  0.00           C  
ATOM   2416  C   LEU A 157      21.824 106.544 109.009  1.00  0.00           C  
ATOM   2417  O   LEU A 157      21.862 105.930 107.909  1.00  0.00           O  
ATOM   2418  CB  LEU A 157      21.845 105.170 111.136  1.00  0.00           C  
ATOM   2419  CG  LEU A 157      22.734 104.284 112.066  1.00  0.00           C  
ATOM   2420  CD1 LEU A 157      21.982 103.961 113.422  1.00  0.00           C  
ATOM   2421  CD2 LEU A 157      23.178 102.968 111.363  1.00  0.00           C  
ATOM   2422  H   LEU A 157      23.229 107.195 111.738  1.00  0.00           H  
ATOM   2423  HA  LEU A 157      23.449 105.362 109.724  1.00  0.00           H  
ATOM   2424  HB2 LEU A 157      21.236 105.859 111.721  1.00  0.00           H  
ATOM   2425  HB3 LEU A 157      21.102 104.468 110.755  1.00  0.00           H  
ATOM   2426  HG  LEU A 157      23.595 104.879 112.370  1.00  0.00           H  
ATOM   2427 HD11 LEU A 157      22.474 103.264 114.101  1.00  0.00           H  
ATOM   2428 HD12 LEU A 157      21.760 104.860 113.995  1.00  0.00           H  
ATOM   2429 HD13 LEU A 157      21.027 103.545 113.103  1.00  0.00           H  
ATOM   2430 HD21 LEU A 157      24.162 102.626 111.682  1.00  0.00           H  
ATOM   2431 HD22 LEU A 157      22.468 102.197 111.664  1.00  0.00           H  
ATOM   2432 HD23 LEU A 157      23.295 103.111 110.288  1.00  0.00           H  
ATOM   2433  N   LYS A 158      21.304 107.808 109.067  1.00  0.00           N  
ATOM   2434  CA  LYS A 158      20.555 108.485 108.002  1.00  0.00           C  
ATOM   2435  C   LYS A 158      21.461 108.771 106.816  1.00  0.00           C  
ATOM   2436  O   LYS A 158      20.972 108.598 105.684  1.00  0.00           O  
ATOM   2437  CB  LYS A 158      19.927 109.830 108.554  1.00  0.00           C  
ATOM   2438  CG  LYS A 158      19.101 110.670 107.540  1.00  0.00           C  
ATOM   2439  CD  LYS A 158      17.904 109.919 106.885  1.00  0.00           C  
ATOM   2440  CE  LYS A 158      17.413 110.745 105.677  1.00  0.00           C  
ATOM   2441  NZ  LYS A 158      16.579 111.861 106.151  1.00  0.00           N1+
ATOM   2442  H   LYS A 158      21.275 108.307 109.943  1.00  0.00           H  
ATOM   2443  HA  LYS A 158      19.741 107.923 107.547  1.00  0.00           H  
ATOM   2444  HB2 LYS A 158      19.324 109.650 109.445  1.00  0.00           H  
ATOM   2445  HB3 LYS A 158      20.648 110.581 108.878  1.00  0.00           H  
ATOM   2446  HG2 LYS A 158      18.883 111.633 108.001  1.00  0.00           H  
ATOM   2447  HG3 LYS A 158      19.699 111.022 106.699  1.00  0.00           H  
ATOM   2448  HD2 LYS A 158      18.240 108.946 106.524  1.00  0.00           H  
ATOM   2449  HD3 LYS A 158      17.118 109.836 107.635  1.00  0.00           H  
ATOM   2450  HE2 LYS A 158      18.256 111.128 105.101  1.00  0.00           H  
ATOM   2451  HE3 LYS A 158      16.761 110.103 105.085  1.00  0.00           H  
ATOM   2452  HZ1 LYS A 158      17.126 112.384 106.819  1.00  0.00           H  
ATOM   2453  HZ2 LYS A 158      16.360 112.610 105.509  1.00  0.00           H  
ATOM   2454  HZ3 LYS A 158      15.670 111.534 106.447  1.00  0.00           H  
ATOM   2455  N   ASN A 159      22.740 109.215 107.015  1.00  0.00           N  
ATOM   2456  CA  ASN A 159      23.717 109.353 105.948  1.00  0.00           C  
ATOM   2457  C   ASN A 159      24.198 108.038 105.319  1.00  0.00           C  
ATOM   2458  O   ASN A 159      24.361 108.084 104.076  1.00  0.00           O  
ATOM   2459  CB  ASN A 159      24.955 110.309 106.351  1.00  0.00           C  
ATOM   2460  CG  ASN A 159      24.622 111.696 106.818  1.00  0.00           C  
ATOM   2461  ND2 ASN A 159      25.440 112.310 107.637  1.00  0.00           N  
ATOM   2462  OD1 ASN A 159      23.686 112.298 106.419  1.00  0.00           O  
ATOM   2463  H   ASN A 159      22.974 109.563 107.934  1.00  0.00           H  
ATOM   2464  HA  ASN A 159      23.234 109.792 105.075  1.00  0.00           H  
ATOM   2465  HB2 ASN A 159      25.613 109.780 107.040  1.00  0.00           H  
ATOM   2466  HB3 ASN A 159      25.512 110.437 105.423  1.00  0.00           H  
ATOM   2467 HD21 ASN A 159      25.315 113.309 107.707  1.00  0.00           H  
ATOM   2468 HD22 ASN A 159      26.216 111.814 108.052  1.00  0.00           H  
ATOM   2469  N   ILE A 160      24.412 106.925 106.094  1.00  0.00           N  
ATOM   2470  CA  ILE A 160      24.836 105.620 105.658  1.00  0.00           C  
ATOM   2471  C   ILE A 160      23.736 105.012 104.752  1.00  0.00           C  
ATOM   2472  O   ILE A 160      24.031 104.490 103.682  1.00  0.00           O  
ATOM   2473  CB  ILE A 160      25.240 104.680 106.845  1.00  0.00           C  
ATOM   2474  CG1 ILE A 160      26.627 105.128 107.377  1.00  0.00           C  
ATOM   2475  CG2 ILE A 160      25.128 103.146 106.650  1.00  0.00           C  
ATOM   2476  CD1 ILE A 160      26.938 104.486 108.724  1.00  0.00           C  
ATOM   2477  H   ILE A 160      24.486 107.003 107.098  1.00  0.00           H  
ATOM   2478  HA  ILE A 160      25.661 105.689 104.949  1.00  0.00           H  
ATOM   2479  HB  ILE A 160      24.402 104.782 107.535  1.00  0.00           H  
ATOM   2480 HG12 ILE A 160      27.416 104.980 106.639  1.00  0.00           H  
ATOM   2481 HG13 ILE A 160      26.496 106.199 107.532  1.00  0.00           H  
ATOM   2482 HG21 ILE A 160      24.099 102.944 106.350  1.00  0.00           H  
ATOM   2483 HG22 ILE A 160      25.836 102.771 105.912  1.00  0.00           H  
ATOM   2484 HG23 ILE A 160      25.371 102.559 107.536  1.00  0.00           H  
ATOM   2485 HD11 ILE A 160      27.073 103.414 108.581  1.00  0.00           H  
ATOM   2486 HD12 ILE A 160      27.813 104.956 109.173  1.00  0.00           H  
ATOM   2487 HD13 ILE A 160      26.178 104.737 109.465  1.00  0.00           H  
ATOM   2488  N   ALA A 161      22.450 105.218 105.043  1.00  0.00           N  
ATOM   2489  CA  ALA A 161      21.351 104.704 104.261  1.00  0.00           C  
ATOM   2490  C   ALA A 161      21.116 105.567 102.959  1.00  0.00           C  
ATOM   2491  O   ALA A 161      20.552 105.022 101.954  1.00  0.00           O  
ATOM   2492  CB  ALA A 161      20.183 104.773 105.239  1.00  0.00           C  
ATOM   2493  H   ALA A 161      22.231 105.788 105.847  1.00  0.00           H  
ATOM   2494  HA  ALA A 161      21.572 103.690 103.925  1.00  0.00           H  
ATOM   2495  HB1 ALA A 161      19.939 105.783 105.571  1.00  0.00           H  
ATOM   2496  HB2 ALA A 161      19.293 104.331 104.794  1.00  0.00           H  
ATOM   2497  HB3 ALA A 161      20.488 104.210 106.122  1.00  0.00           H  
ATOM   2498  N   SER A 162      21.545 106.865 102.875  1.00  0.00           N  
ATOM   2499  CA  SER A 162      21.505 107.608 101.645  1.00  0.00           C  
ATOM   2500  C   SER A 162      22.420 106.917 100.612  1.00  0.00           C  
ATOM   2501  O   SER A 162      22.207 106.830  99.380  1.00  0.00           O  
ATOM   2502  CB  SER A 162      21.882 109.102 101.781  1.00  0.00           C  
ATOM   2503  OG  SER A 162      23.260 109.391 101.729  1.00  0.00           O  
ATOM   2504  H   SER A 162      21.857 107.306 103.729  1.00  0.00           H  
ATOM   2505  HA  SER A 162      20.471 107.635 101.298  1.00  0.00           H  
ATOM   2506  HB2 SER A 162      21.484 109.635 100.918  1.00  0.00           H  
ATOM   2507  HB3 SER A 162      21.388 109.448 102.689  1.00  0.00           H  
ATOM   2508  HG  SER A 162      23.597 109.274 102.620  1.00  0.00           H  
ATOM   2509  N   MET A 163      23.513 106.264 101.087  1.00  0.00           N  
ATOM   2510  CA  MET A 163      24.515 105.664 100.209  1.00  0.00           C  
ATOM   2511  C   MET A 163      24.098 104.391  99.512  1.00  0.00           C  
ATOM   2512  O   MET A 163      24.556 104.177  98.396  1.00  0.00           O  
ATOM   2513  CB  MET A 163      25.823 105.643 100.952  1.00  0.00           C  
ATOM   2514  CG  MET A 163      26.330 107.082 101.154  1.00  0.00           C  
ATOM   2515  SD  MET A 163      28.134 107.146 101.507  1.00  0.00           S  
ATOM   2516  CE  MET A 163      28.198 108.987 101.645  1.00  0.00           C  
ATOM   2517  H   MET A 163      23.720 106.276 102.076  1.00  0.00           H  
ATOM   2518  HA  MET A 163      24.657 106.388  99.406  1.00  0.00           H  
ATOM   2519  HB2 MET A 163      25.591 105.110 101.874  1.00  0.00           H  
ATOM   2520  HB3 MET A 163      26.669 105.187 100.439  1.00  0.00           H  
ATOM   2521  HG2 MET A 163      26.004 107.620 100.263  1.00  0.00           H  
ATOM   2522  HG3 MET A 163      25.805 107.491 102.016  1.00  0.00           H  
ATOM   2523  HE1 MET A 163      29.212 109.363 101.778  1.00  0.00           H  
ATOM   2524  HE2 MET A 163      27.772 109.544 100.810  1.00  0.00           H  
ATOM   2525  HE3 MET A 163      27.567 109.388 102.437  1.00  0.00           H  
ATOM   2526  N   VAL A 164      23.181 103.752 100.177  1.00  0.00           N  
ATOM   2527  CA  VAL A 164      22.704 102.471  99.567  1.00  0.00           C  
ATOM   2528  C   VAL A 164      21.746 102.803  98.440  1.00  0.00           C  
ATOM   2529  O   VAL A 164      20.817 103.633  98.514  1.00  0.00           O  
ATOM   2530  CB  VAL A 164      21.984 101.619 100.685  1.00  0.00           C  
ATOM   2531  CG1 VAL A 164      21.747 100.201 100.126  1.00  0.00           C  
ATOM   2532  CG2 VAL A 164      22.764 101.459 101.967  1.00  0.00           C  
ATOM   2533  H   VAL A 164      22.765 104.309 100.909  1.00  0.00           H  
ATOM   2534  HA  VAL A 164      23.502 101.923  99.066  1.00  0.00           H  
ATOM   2535  HB  VAL A 164      21.012 102.099 100.805  1.00  0.00           H  
ATOM   2536 HG11 VAL A 164      22.698  99.701  99.948  1.00  0.00           H  
ATOM   2537 HG12 VAL A 164      21.239  99.618 100.894  1.00  0.00           H  
ATOM   2538 HG13 VAL A 164      21.037 100.193  99.299  1.00  0.00           H  
ATOM   2539 HG21 VAL A 164      23.509 100.664 101.934  1.00  0.00           H  
ATOM   2540 HG22 VAL A 164      23.168 102.367 102.413  1.00  0.00           H  
ATOM   2541 HG23 VAL A 164      21.985 101.145 102.661  1.00  0.00           H  
ATOM   2542  N   ARG A 165      21.878 102.197  97.264  1.00  0.00           N  
ATOM   2543  CA  ARG A 165      20.987 102.313  96.148  1.00  0.00           C  
ATOM   2544  C   ARG A 165      19.559 101.833  96.417  1.00  0.00           C  
ATOM   2545  O   ARG A 165      19.476 100.881  97.200  1.00  0.00           O  
ATOM   2546  CB  ARG A 165      21.573 101.650  95.009  1.00  0.00           C  
ATOM   2547  CG  ARG A 165      22.563 102.369  94.107  1.00  0.00           C  
ATOM   2548  CD  ARG A 165      23.284 101.545  93.036  1.00  0.00           C  
ATOM   2549  NE  ARG A 165      24.099 102.485  92.209  1.00  0.00           N  
ATOM   2550  CZ  ARG A 165      24.963 102.234  91.215  1.00  0.00           C  
ATOM   2551  NH1 ARG A 165      25.484 103.198  90.477  1.00  0.00           N1+
ATOM   2552  NH2 ARG A 165      25.290 101.003  90.967  1.00  0.00           N  
ATOM   2553  H   ARG A 165      22.661 101.587  97.084  1.00  0.00           H  
ATOM   2554  HA  ARG A 165      20.868 103.393  96.056  1.00  0.00           H  
ATOM   2555  HB2 ARG A 165      22.092 100.719  95.236  1.00  0.00           H  
ATOM   2556  HB3 ARG A 165      20.815 101.268  94.323  1.00  0.00           H  
ATOM   2557  HG2 ARG A 165      22.006 103.197  93.669  1.00  0.00           H  
ATOM   2558  HG3 ARG A 165      23.335 102.834  94.719  1.00  0.00           H  
ATOM   2559  HD2 ARG A 165      23.849 100.764  93.544  1.00  0.00           H  
ATOM   2560  HD3 ARG A 165      22.563 101.047  92.387  1.00  0.00           H  
ATOM   2561  HE  ARG A 165      23.986 103.484  92.304  1.00  0.00           H  
ATOM   2562 HH11 ARG A 165      25.339 104.183  90.648  1.00  0.00           H  
ATOM   2563 HH12 ARG A 165      26.150 102.972  89.752  1.00  0.00           H  
ATOM   2564 HH21 ARG A 165      24.904 100.277  91.553  1.00  0.00           H  
ATOM   2565 HH22 ARG A 165      25.993 100.831  90.262  1.00  0.00           H  
ATOM   2566  N   PRO A 166      18.506 102.242  95.679  1.00  0.00           N  
ATOM   2567  CA  PRO A 166      17.195 101.537  95.677  1.00  0.00           C  
ATOM   2568  C   PRO A 166      17.316 100.028  95.290  1.00  0.00           C  
ATOM   2569  O   PRO A 166      18.067  99.584  94.399  1.00  0.00           O  
ATOM   2570  CB  PRO A 166      16.295 102.291  94.654  1.00  0.00           C  
ATOM   2571  CG  PRO A 166      16.898 103.671  94.481  1.00  0.00           C  
ATOM   2572  CD  PRO A 166      18.374 103.509  94.785  1.00  0.00           C  
ATOM   2573  HA  PRO A 166      16.758 101.663  96.668  1.00  0.00           H  
ATOM   2574  HB2 PRO A 166      16.379 101.824  93.672  1.00  0.00           H  
ATOM   2575  HB3 PRO A 166      15.251 102.346  94.966  1.00  0.00           H  
ATOM   2576  HG2 PRO A 166      16.801 103.913  93.423  1.00  0.00           H  
ATOM   2577  HG3 PRO A 166      16.568 104.492  95.119  1.00  0.00           H  
ATOM   2578  HD2 PRO A 166      18.972 103.391  93.880  1.00  0.00           H  
ATOM   2579  HD3 PRO A 166      18.711 104.412  95.293  1.00  0.00           H  
ATOM   2580  N   GLY A 167      16.598  99.150  95.989  1.00  0.00           N  
ATOM   2581  CA  GLY A 167      16.854  97.673  96.042  1.00  0.00           C  
ATOM   2582  C   GLY A 167      18.290  97.259  96.371  1.00  0.00           C  
ATOM   2583  O   GLY A 167      18.665  96.120  96.256  1.00  0.00           O  
ATOM   2584  H   GLY A 167      16.025  99.617  96.678  1.00  0.00           H  
ATOM   2585  HA2 GLY A 167      16.219  97.146  96.755  1.00  0.00           H  
ATOM   2586  HA3 GLY A 167      16.566  97.236  95.087  1.00  0.00           H  
ATOM   2587  N   GLY A 168      19.211  98.172  96.747  1.00  0.00           N  
ATOM   2588  CA  GLY A 168      20.611  97.936  97.142  1.00  0.00           C  
ATOM   2589  C   GLY A 168      20.700  97.484  98.583  1.00  0.00           C  
ATOM   2590  O   GLY A 168      19.626  97.574  99.276  1.00  0.00           O  
ATOM   2591  H   GLY A 168      18.863  99.109  96.889  1.00  0.00           H  
ATOM   2592  HA2 GLY A 168      21.141  97.220  96.514  1.00  0.00           H  
ATOM   2593  HA3 GLY A 168      21.168  98.858  96.975  1.00  0.00           H  
ATOM   2594  N   LEU A 169      21.862  96.885  99.051  1.00  0.00           N  
ATOM   2595  CA  LEU A 169      22.033  96.180 100.341  1.00  0.00           C  
ATOM   2596  C   LEU A 169      22.694  97.044 101.467  1.00  0.00           C  
ATOM   2597  O   LEU A 169      23.718  97.670 101.195  1.00  0.00           O  
ATOM   2598  CB  LEU A 169      22.743  94.813 100.086  1.00  0.00           C  
ATOM   2599  CG  LEU A 169      21.988  93.876  99.066  1.00  0.00           C  
ATOM   2600  CD1 LEU A 169      22.583  92.506  99.186  1.00  0.00           C  
ATOM   2601  CD2 LEU A 169      20.494  93.821  99.475  1.00  0.00           C  
ATOM   2602  H   LEU A 169      22.631  96.853  98.398  1.00  0.00           H  
ATOM   2603  HA  LEU A 169      21.086  95.937 100.825  1.00  0.00           H  
ATOM   2604  HB2 LEU A 169      23.800  94.998  99.891  1.00  0.00           H  
ATOM   2605  HB3 LEU A 169      22.771  94.402 101.095  1.00  0.00           H  
ATOM   2606  HG  LEU A 169      22.086  94.215  98.035  1.00  0.00           H  
ATOM   2607 HD11 LEU A 169      22.419  92.034 100.154  1.00  0.00           H  
ATOM   2608 HD12 LEU A 169      22.239  91.790  98.440  1.00  0.00           H  
ATOM   2609 HD13 LEU A 169      23.664  92.547  99.056  1.00  0.00           H  
ATOM   2610 HD21 LEU A 169      19.963  93.215  98.742  1.00  0.00           H  
ATOM   2611 HD22 LEU A 169      20.383  93.376 100.464  1.00  0.00           H  
ATOM   2612 HD23 LEU A 169      20.100  94.837  99.461  1.00  0.00           H  
ATOM   2613  N   LEU A 170      22.327  96.898 102.764  1.00  0.00           N  
ATOM   2614  CA  LEU A 170      23.003  97.430 103.949  1.00  0.00           C  
ATOM   2615  C   LEU A 170      23.422  96.220 104.854  1.00  0.00           C  
ATOM   2616  O   LEU A 170      22.547  95.464 105.210  1.00  0.00           O  
ATOM   2617  CB  LEU A 170      22.231  98.497 104.708  1.00  0.00           C  
ATOM   2618  CG  LEU A 170      22.777  98.905 106.135  1.00  0.00           C  
ATOM   2619  CD1 LEU A 170      24.093  99.588 105.920  1.00  0.00           C  
ATOM   2620  CD2 LEU A 170      21.890  99.688 106.947  1.00  0.00           C  
ATOM   2621  H   LEU A 170      21.582  96.246 102.965  1.00  0.00           H  
ATOM   2622  HA  LEU A 170      23.972  97.845 103.673  1.00  0.00           H  
ATOM   2623  HB2 LEU A 170      22.055  99.369 104.078  1.00  0.00           H  
ATOM   2624  HB3 LEU A 170      21.238  98.081 104.879  1.00  0.00           H  
ATOM   2625  HG  LEU A 170      22.858  97.953 106.661  1.00  0.00           H  
ATOM   2626 HD11 LEU A 170      24.482 100.057 106.824  1.00  0.00           H  
ATOM   2627 HD12 LEU A 170      24.843  98.825 105.714  1.00  0.00           H  
ATOM   2628 HD13 LEU A 170      24.140 100.351 105.142  1.00  0.00           H  
ATOM   2629 HD21 LEU A 170      20.846  99.391 106.847  1.00  0.00           H  
ATOM   2630 HD22 LEU A 170      22.136  99.502 107.992  1.00  0.00           H  
ATOM   2631 HD23 LEU A 170      21.959 100.723 106.610  1.00  0.00           H  
ATOM   2632  N   VAL A 171      24.687  96.117 105.224  1.00  0.00           N  
ATOM   2633  CA  VAL A 171      25.193  95.050 106.098  1.00  0.00           C  
ATOM   2634  C   VAL A 171      25.926  95.623 107.234  1.00  0.00           C  
ATOM   2635  O   VAL A 171      26.903  96.347 107.112  1.00  0.00           O  
ATOM   2636  CB  VAL A 171      26.083  94.149 105.293  1.00  0.00           C  
ATOM   2637  CG1 VAL A 171      26.509  92.840 106.036  1.00  0.00           C  
ATOM   2638  CG2 VAL A 171      25.415  93.817 103.927  1.00  0.00           C  
ATOM   2639  H   VAL A 171      25.376  96.631 104.694  1.00  0.00           H  
ATOM   2640  HA  VAL A 171      24.361  94.484 106.520  1.00  0.00           H  
ATOM   2641  HB  VAL A 171      27.035  94.623 105.054  1.00  0.00           H  
ATOM   2642 HG11 VAL A 171      27.216  93.100 106.825  1.00  0.00           H  
ATOM   2643 HG12 VAL A 171      25.634  92.366 106.480  1.00  0.00           H  
ATOM   2644 HG13 VAL A 171      27.002  92.120 105.383  1.00  0.00           H  
ATOM   2645 HG21 VAL A 171      24.391  93.456 104.022  1.00  0.00           H  
ATOM   2646 HG22 VAL A 171      25.363  94.708 103.302  1.00  0.00           H  
ATOM   2647 HG23 VAL A 171      26.055  93.087 103.431  1.00  0.00           H  
ATOM   2648  N   ILE A 172      25.561  95.230 108.484  1.00  0.00           N  
ATOM   2649  CA  ILE A 172      26.007  95.905 109.684  1.00  0.00           C  
ATOM   2650  C   ILE A 172      25.974  95.017 110.914  1.00  0.00           C  
ATOM   2651  O   ILE A 172      25.003  94.343 111.115  1.00  0.00           O  
ATOM   2652  CB  ILE A 172      25.195  97.182 109.852  1.00  0.00           C  
ATOM   2653  CG1 ILE A 172      25.822  98.051 110.935  1.00  0.00           C  
ATOM   2654  CG2 ILE A 172      23.756  96.887 110.163  1.00  0.00           C  
ATOM   2655  CD1 ILE A 172      25.417  99.491 111.000  1.00  0.00           C  
ATOM   2656  H   ILE A 172      24.772  94.604 108.572  1.00  0.00           H  
ATOM   2657  HA  ILE A 172      27.049  96.224 109.685  1.00  0.00           H  
ATOM   2658  HB  ILE A 172      25.161  97.677 108.882  1.00  0.00           H  
ATOM   2659 HG12 ILE A 172      25.655  97.610 111.918  1.00  0.00           H  
ATOM   2660 HG13 ILE A 172      26.911  98.049 110.885  1.00  0.00           H  
ATOM   2661 HG21 ILE A 172      23.713  96.348 111.111  1.00  0.00           H  
ATOM   2662 HG22 ILE A 172      23.267  97.861 110.176  1.00  0.00           H  
ATOM   2663 HG23 ILE A 172      23.207  96.348 109.391  1.00  0.00           H  
ATOM   2664 HD11 ILE A 172      26.054 100.010 111.715  1.00  0.00           H  
ATOM   2665 HD12 ILE A 172      25.567  99.949 110.023  1.00  0.00           H  
ATOM   2666 HD13 ILE A 172      24.380  99.607 111.314  1.00  0.00           H  
ATOM   2667  N   ASP A 173      26.978  95.074 111.734  1.00  0.00           N  
ATOM   2668  CA  ASP A 173      27.169  94.326 112.976  1.00  0.00           C  
ATOM   2669  C   ASP A 173      27.122  95.146 114.288  1.00  0.00           C  
ATOM   2670  O   ASP A 173      27.321  96.319 114.394  1.00  0.00           O  
ATOM   2671  CB  ASP A 173      28.380  93.414 112.868  1.00  0.00           C  
ATOM   2672  CG  ASP A 173      29.713  94.067 112.905  1.00  0.00           C  
ATOM   2673  OD1 ASP A 173      30.774  93.363 113.052  1.00  0.00           O  
ATOM   2674  OD2 ASP A 173      29.801  95.286 112.713  1.00  0.00           O1-
ATOM   2675  H   ASP A 173      27.758  95.607 111.378  1.00  0.00           H  
ATOM   2676  HA  ASP A 173      26.324  93.637 112.981  1.00  0.00           H  
ATOM   2677  HB2 ASP A 173      28.289  92.686 113.674  1.00  0.00           H  
ATOM   2678  HB3 ASP A 173      28.367  92.906 111.904  1.00  0.00           H  
ATOM   2679  N   HIE A 174      26.850  94.335 115.342  1.00  0.00           N  
ATOM   2680  CA  HIE A 174      26.775  94.703 116.780  1.00  0.00           C  
ATOM   2681  C   HIE A 174      27.277  93.559 117.644  1.00  0.00           C  
ATOM   2682  O   HIE A 174      27.181  92.362 117.427  1.00  0.00           O  
ATOM   2683  CB  HIE A 174      25.332  95.161 117.167  1.00  0.00           C  
ATOM   2684  CG  HIE A 174      25.099  95.799 118.521  1.00  0.00           C  
ATOM   2685  CD2 HIE A 174      24.109  95.575 119.405  1.00  0.00           C  
ATOM   2686  ND1 HIE A 174      25.846  96.866 118.898  1.00  0.00           N  
ATOM   2687  CE1 HIE A 174      25.322  97.356 120.007  1.00  0.00           C  
ATOM   2688  NE2 HIE A 174      24.223  96.620 120.331  1.00  0.00           N  
ATOM   2689  H   HIE A 174      26.688  93.357 115.146  1.00  0.00           H  
ATOM   2690  HA  HIE A 174      27.405  95.571 116.979  1.00  0.00           H  
ATOM   2691  HB2 HIE A 174      25.061  95.940 116.453  1.00  0.00           H  
ATOM   2692  HB3 HIE A 174      24.667  94.300 117.224  1.00  0.00           H  
ATOM   2693  HD2 HIE A 174      23.252  94.920 119.369  1.00  0.00           H  
ATOM   2694  HE1 HIE A 174      25.588  98.296 120.466  1.00  0.00           H  
ATOM   2695  HE2 HIE A 174      23.589  96.934 121.052  1.00  0.00           H  
ATOM   2696  N   ARG A 175      27.916  93.932 118.772  1.00  0.00           N  
ATOM   2697  CA  ARG A 175      28.265  92.984 119.899  1.00  0.00           C  
ATOM   2698  C   ARG A 175      27.043  92.394 120.636  1.00  0.00           C  
ATOM   2699  O   ARG A 175      26.017  93.054 120.735  1.00  0.00           O  
ATOM   2700  CB  ARG A 175      29.176  93.684 120.938  1.00  0.00           C  
ATOM   2701  CG  ARG A 175      30.589  93.376 120.644  1.00  0.00           C  
ATOM   2702  CD  ARG A 175      31.565  93.986 121.689  1.00  0.00           C  
ATOM   2703  NE  ARG A 175      33.032  93.644 121.412  1.00  0.00           N  
ATOM   2704  CZ  ARG A 175      33.741  92.744 122.020  1.00  0.00           C  
ATOM   2705  NH1 ARG A 175      33.234  91.766 122.787  1.00  0.00           N1+
ATOM   2706  NH2 ARG A 175      35.061  92.677 121.674  1.00  0.00           N  
ATOM   2707  H   ARG A 175      27.979  94.930 118.911  1.00  0.00           H  
ATOM   2708  HA  ARG A 175      28.844  92.127 119.556  1.00  0.00           H  
ATOM   2709  HB2 ARG A 175      28.925  94.743 121.012  1.00  0.00           H  
ATOM   2710  HB3 ARG A 175      28.928  93.238 121.901  1.00  0.00           H  
ATOM   2711  HG2 ARG A 175      30.640  92.288 120.660  1.00  0.00           H  
ATOM   2712  HG3 ARG A 175      30.774  93.631 119.600  1.00  0.00           H  
ATOM   2713  HD2 ARG A 175      31.557  95.074 121.744  1.00  0.00           H  
ATOM   2714  HD3 ARG A 175      31.345  93.704 122.719  1.00  0.00           H  
ATOM   2715  HE  ARG A 175      33.385  94.137 120.605  1.00  0.00           H  
ATOM   2716 HH11 ARG A 175      32.229  91.684 122.726  1.00  0.00           H  
ATOM   2717 HH12 ARG A 175      33.724  90.944 123.109  1.00  0.00           H  
ATOM   2718 HH21 ARG A 175      35.368  92.984 120.762  1.00  0.00           H  
ATOM   2719 HH22 ARG A 175      35.681  91.976 122.054  1.00  0.00           H  
ATOM   2720  N   ASN A 176      27.091  91.147 121.188  1.00  0.00           N  
ATOM   2721  CA  ASN A 176      26.370  90.740 122.429  1.00  0.00           C  
ATOM   2722  C   ASN A 176      27.052  91.308 123.715  1.00  0.00           C  
ATOM   2723  O   ASN A 176      28.183  90.933 124.068  1.00  0.00           O  
ATOM   2724  CB  ASN A 176      26.328  89.142 122.401  1.00  0.00           C  
ATOM   2725  CG  ASN A 176      25.708  88.382 123.569  1.00  0.00           C  
ATOM   2726  ND2 ASN A 176      25.904  87.085 123.543  1.00  0.00           N  
ATOM   2727  OD1 ASN A 176      25.065  88.913 124.425  1.00  0.00           O  
ATOM   2728  H   ASN A 176      27.930  90.619 120.995  1.00  0.00           H  
ATOM   2729  HA  ASN A 176      25.305  90.974 122.406  1.00  0.00           H  
ATOM   2730  HB2 ASN A 176      25.865  88.770 121.488  1.00  0.00           H  
ATOM   2731  HB3 ASN A 176      27.379  88.868 122.300  1.00  0.00           H  
ATOM   2732 HD21 ASN A 176      25.429  86.484 124.201  1.00  0.00           H  
ATOM   2733 HD22 ASN A 176      26.547  86.700 122.866  1.00  0.00           H  
ATOM   2734  N   TYR A 177      26.355  92.170 124.439  1.00  0.00           N  
ATOM   2735  CA  TYR A 177      26.818  92.560 125.778  1.00  0.00           C  
ATOM   2736  C   TYR A 177      26.231  91.509 126.857  1.00  0.00           C  
ATOM   2737  O   TYR A 177      26.803  91.380 127.932  1.00  0.00           O  
ATOM   2738  CB  TYR A 177      26.637  93.968 126.198  1.00  0.00           C  
ATOM   2739  CG  TYR A 177      27.290  94.928 125.179  1.00  0.00           C  
ATOM   2740  CD1 TYR A 177      28.682  94.979 125.008  1.00  0.00           C  
ATOM   2741  CD2 TYR A 177      26.419  95.645 124.306  1.00  0.00           C  
ATOM   2742  CE1 TYR A 177      29.240  95.796 123.990  1.00  0.00           C  
ATOM   2743  CE2 TYR A 177      26.954  96.481 123.286  1.00  0.00           C  
ATOM   2744  CZ  TYR A 177      28.378  96.590 123.239  1.00  0.00           C  
ATOM   2745  OH  TYR A 177      28.932  97.463 122.419  1.00  0.00           O  
ATOM   2746  H   TYR A 177      25.535  92.634 124.075  1.00  0.00           H  
ATOM   2747  HA  TYR A 177      27.891  92.378 125.847  1.00  0.00           H  
ATOM   2748  HB2 TYR A 177      25.560  94.115 126.275  1.00  0.00           H  
ATOM   2749  HB3 TYR A 177      27.091  94.063 127.184  1.00  0.00           H  
ATOM   2750  HD1 TYR A 177      29.350  94.402 125.629  1.00  0.00           H  
ATOM   2751  HD2 TYR A 177      25.354  95.595 124.473  1.00  0.00           H  
ATOM   2752  HE1 TYR A 177      30.306  95.911 123.861  1.00  0.00           H  
ATOM   2753  HE2 TYR A 177      26.342  97.185 122.739  1.00  0.00           H  
ATOM   2754  HH  TYR A 177      28.319  98.117 122.077  1.00  0.00           H  
ATOM   2755  N   ASP A 178      25.101  90.844 126.667  1.00  0.00           N  
ATOM   2756  CA  ASP A 178      24.315  90.262 127.826  1.00  0.00           C  
ATOM   2757  C   ASP A 178      25.116  89.092 128.514  1.00  0.00           C  
ATOM   2758  O   ASP A 178      25.235  88.948 129.742  1.00  0.00           O  
ATOM   2759  CB  ASP A 178      22.864  89.767 127.353  1.00  0.00           C  
ATOM   2760  CG  ASP A 178      22.015  90.952 126.780  1.00  0.00           C  
ATOM   2761  OD1 ASP A 178      20.804  91.041 127.191  1.00  0.00           O  
ATOM   2762  OD2 ASP A 178      22.630  91.713 126.058  1.00  0.00           O1-
ATOM   2763  H   ASP A 178      24.635  90.892 125.773  1.00  0.00           H  
ATOM   2764  HA  ASP A 178      24.215  91.074 128.547  1.00  0.00           H  
ATOM   2765  HB2 ASP A 178      23.047  88.945 126.661  1.00  0.00           H  
ATOM   2766  HB3 ASP A 178      22.345  89.264 128.168  1.00  0.00           H  
ATOM   2767  N   TYR A 179      25.731  88.204 127.719  1.00  0.00           N  
ATOM   2768  CA  TYR A 179      26.807  87.354 128.227  1.00  0.00           C  
ATOM   2769  C   TYR A 179      27.937  88.104 128.991  1.00  0.00           C  
ATOM   2770  O   TYR A 179      28.344  87.689 130.109  1.00  0.00           O  
ATOM   2771  CB  TYR A 179      27.344  86.457 127.150  1.00  0.00           C  
ATOM   2772  CG  TYR A 179      28.234  85.356 127.661  1.00  0.00           C  
ATOM   2773  CD1 TYR A 179      29.592  85.541 127.979  1.00  0.00           C  
ATOM   2774  CD2 TYR A 179      27.606  84.086 127.929  1.00  0.00           C  
ATOM   2775  CE1 TYR A 179      30.463  84.437 128.274  1.00  0.00           C  
ATOM   2776  CE2 TYR A 179      28.420  83.034 128.300  1.00  0.00           C  
ATOM   2777  CZ  TYR A 179      29.854  83.192 128.410  1.00  0.00           C  
ATOM   2778  OH  TYR A 179      30.619  82.111 128.799  1.00  0.00           O  
ATOM   2779  H   TYR A 179      25.672  88.341 126.720  1.00  0.00           H  
ATOM   2780  HA  TYR A 179      26.374  86.591 128.873  1.00  0.00           H  
ATOM   2781  HB2 TYR A 179      26.610  85.939 126.532  1.00  0.00           H  
ATOM   2782  HB3 TYR A 179      27.952  87.046 126.462  1.00  0.00           H  
ATOM   2783  HD1 TYR A 179      30.075  86.500 127.860  1.00  0.00           H  
ATOM   2784  HD2 TYR A 179      26.565  83.926 127.688  1.00  0.00           H  
ATOM   2785  HE1 TYR A 179      31.541  84.467 128.322  1.00  0.00           H  
ATOM   2786  HE2 TYR A 179      27.882  82.144 128.592  1.00  0.00           H  
ATOM   2787  HH  TYR A 179      31.491  82.395 129.082  1.00  0.00           H  
ATOM   2788  N   ILE A 180      28.544  89.133 128.336  1.00  0.00           N  
ATOM   2789  CA  ILE A 180      29.746  89.841 128.932  1.00  0.00           C  
ATOM   2790  C   ILE A 180      29.409  90.386 130.342  1.00  0.00           C  
ATOM   2791  O   ILE A 180      30.179  90.328 131.303  1.00  0.00           O  
ATOM   2792  CB  ILE A 180      30.414  90.862 128.000  1.00  0.00           C  
ATOM   2793  CG1 ILE A 180      31.141  90.043 127.006  1.00  0.00           C  
ATOM   2794  CG2 ILE A 180      31.346  91.856 128.695  1.00  0.00           C  
ATOM   2795  CD1 ILE A 180      31.676  90.769 125.711  1.00  0.00           C  
ATOM   2796  H   ILE A 180      28.376  89.297 127.353  1.00  0.00           H  
ATOM   2797  HA  ILE A 180      30.470  89.054 129.143  1.00  0.00           H  
ATOM   2798  HB  ILE A 180      29.600  91.383 127.496  1.00  0.00           H  
ATOM   2799 HG12 ILE A 180      32.034  89.547 127.389  1.00  0.00           H  
ATOM   2800 HG13 ILE A 180      30.571  89.188 126.642  1.00  0.00           H  
ATOM   2801 HG21 ILE A 180      32.094  91.269 129.227  1.00  0.00           H  
ATOM   2802 HG22 ILE A 180      31.875  92.496 127.988  1.00  0.00           H  
ATOM   2803 HG23 ILE A 180      30.819  92.507 129.393  1.00  0.00           H  
ATOM   2804 HD11 ILE A 180      30.785  91.169 125.228  1.00  0.00           H  
ATOM   2805 HD12 ILE A 180      32.452  91.463 126.037  1.00  0.00           H  
ATOM   2806 HD13 ILE A 180      31.874  90.032 124.933  1.00  0.00           H  
ATOM   2807  N   LEU A 181      28.222  91.049 130.414  1.00  0.00           N  
ATOM   2808  CA  LEU A 181      27.587  91.530 131.706  1.00  0.00           C  
ATOM   2809  C   LEU A 181      27.320  90.362 132.665  1.00  0.00           C  
ATOM   2810  O   LEU A 181      27.849  90.419 133.760  1.00  0.00           O  
ATOM   2811  CB  LEU A 181      26.405  92.446 131.503  1.00  0.00           C  
ATOM   2812  CG  LEU A 181      26.663  93.847 130.857  1.00  0.00           C  
ATOM   2813  CD1 LEU A 181      25.286  94.486 130.478  1.00  0.00           C  
ATOM   2814  CD2 LEU A 181      27.416  94.878 131.800  1.00  0.00           C  
ATOM   2815  H   LEU A 181      27.599  91.144 129.625  1.00  0.00           H  
ATOM   2816  HA  LEU A 181      28.335  92.123 132.231  1.00  0.00           H  
ATOM   2817  HB2 LEU A 181      25.731  91.938 130.814  1.00  0.00           H  
ATOM   2818  HB3 LEU A 181      25.880  92.574 132.449  1.00  0.00           H  
ATOM   2819  HG  LEU A 181      27.232  93.710 129.938  1.00  0.00           H  
ATOM   2820 HD11 LEU A 181      24.606  94.644 131.315  1.00  0.00           H  
ATOM   2821 HD12 LEU A 181      25.430  95.458 130.005  1.00  0.00           H  
ATOM   2822 HD13 LEU A 181      24.679  93.818 129.869  1.00  0.00           H  
ATOM   2823 HD21 LEU A 181      27.518  95.877 131.375  1.00  0.00           H  
ATOM   2824 HD22 LEU A 181      26.984  94.969 132.796  1.00  0.00           H  
ATOM   2825 HD23 LEU A 181      28.420  94.536 132.049  1.00  0.00           H  
ATOM   2826  N   SER A 182      26.460  89.396 132.383  1.00  0.00           N  
ATOM   2827  CA  SER A 182      25.883  88.413 133.293  1.00  0.00           C  
ATOM   2828  C   SER A 182      26.951  87.465 133.848  1.00  0.00           C  
ATOM   2829  O   SER A 182      26.698  86.845 134.896  1.00  0.00           O  
ATOM   2830  CB  SER A 182      24.807  87.573 132.692  1.00  0.00           C  
ATOM   2831  OG  SER A 182      25.182  86.882 131.490  1.00  0.00           O  
ATOM   2832  H   SER A 182      26.235  89.276 131.407  1.00  0.00           H  
ATOM   2833  HA  SER A 182      25.443  89.018 134.087  1.00  0.00           H  
ATOM   2834  HB2 SER A 182      24.566  86.826 133.449  1.00  0.00           H  
ATOM   2835  HB3 SER A 182      23.931  88.155 132.407  1.00  0.00           H  
ATOM   2836  HG  SER A 182      25.203  87.512 130.765  1.00  0.00           H  
ATOM   2837  N   THR A 183      28.052  87.189 133.107  1.00  0.00           N  
ATOM   2838  CA  THR A 183      29.263  86.397 133.547  1.00  0.00           C  
ATOM   2839  C   THR A 183      30.533  87.205 133.926  1.00  0.00           C  
ATOM   2840  O   THR A 183      31.259  86.714 134.779  1.00  0.00           O  
ATOM   2841  CB  THR A 183      29.722  85.387 132.466  1.00  0.00           C  
ATOM   2842  CG2 THR A 183      28.716  84.456 131.926  1.00  0.00           C  
ATOM   2843  OG1 THR A 183      30.207  86.040 131.393  1.00  0.00           O  
ATOM   2844  H   THR A 183      28.099  87.725 132.252  1.00  0.00           H  
ATOM   2845  HA  THR A 183      29.008  85.797 134.420  1.00  0.00           H  
ATOM   2846  HB  THR A 183      30.517  84.766 132.879  1.00  0.00           H  
ATOM   2847  HG1 THR A 183      29.489  86.335 130.827  1.00  0.00           H  
ATOM   2848 HG21 THR A 183      29.205  83.670 131.350  1.00  0.00           H  
ATOM   2849 HG22 THR A 183      28.224  84.017 132.793  1.00  0.00           H  
ATOM   2850 HG23 THR A 183      27.915  85.015 131.442  1.00  0.00           H  
ATOM   2851  N   GLY A 184      30.819  88.373 133.328  1.00  0.00           N  
ATOM   2852  CA  GLY A 184      32.088  89.120 133.447  1.00  0.00           C  
ATOM   2853  C   GLY A 184      33.148  88.624 132.511  1.00  0.00           C  
ATOM   2854  O   GLY A 184      34.272  89.021 132.687  1.00  0.00           O  
ATOM   2855  H   GLY A 184      30.113  88.756 132.716  1.00  0.00           H  
ATOM   2856  HA2 GLY A 184      31.961  90.199 133.370  1.00  0.00           H  
ATOM   2857  HA3 GLY A 184      32.514  88.978 134.441  1.00  0.00           H  
ATOM   2858  N   CYS A 185      32.757  87.772 131.542  1.00  0.00           N  
ATOM   2859  CA  CYS A 185      33.770  87.038 130.713  1.00  0.00           C  
ATOM   2860  C   CYS A 185      33.460  86.986 129.186  1.00  0.00           C  
ATOM   2861  O   CYS A 185      32.323  87.302 128.772  1.00  0.00           O  
ATOM   2862  CB  CYS A 185      33.698  85.548 131.241  1.00  0.00           C  
ATOM   2863  SG  CYS A 185      33.898  85.428 133.087  1.00  0.00           S  
ATOM   2864  H   CYS A 185      31.829  87.374 131.568  1.00  0.00           H  
ATOM   2865  HA  CYS A 185      34.791  87.418 130.777  1.00  0.00           H  
ATOM   2866  HB2 CYS A 185      32.791  85.116 130.819  1.00  0.00           H  
ATOM   2867  HB3 CYS A 185      34.601  85.022 130.931  1.00  0.00           H  
ATOM   2868  HG  CYS A 185      33.504  84.154 133.023  1.00  0.00           H  
ATOM   2869  N   ALA A 186      34.437  86.676 128.314  1.00  0.00           N  
ATOM   2870  CA  ALA A 186      34.272  86.611 126.942  1.00  0.00           C  
ATOM   2871  C   ALA A 186      33.450  85.339 126.607  1.00  0.00           C  
ATOM   2872  O   ALA A 186      33.671  84.336 127.271  1.00  0.00           O  
ATOM   2873  CB  ALA A 186      35.672  86.550 126.263  1.00  0.00           C  
ATOM   2874  H   ALA A 186      35.315  86.443 128.753  1.00  0.00           H  
ATOM   2875  HA  ALA A 186      33.735  87.463 126.528  1.00  0.00           H  
ATOM   2876  HB1 ALA A 186      35.569  86.720 125.191  1.00  0.00           H  
ATOM   2877  HB2 ALA A 186      36.181  87.427 126.666  1.00  0.00           H  
ATOM   2878  HB3 ALA A 186      36.214  85.626 126.466  1.00  0.00           H  
ATOM   2879  N   PRO A 187      32.605  85.425 125.571  1.00  0.00           N  
ATOM   2880  CA  PRO A 187      31.848  84.267 125.089  1.00  0.00           C  
ATOM   2881  C   PRO A 187      32.980  83.183 124.724  1.00  0.00           C  
ATOM   2882  O   PRO A 187      34.088  83.557 124.372  1.00  0.00           O  
ATOM   2883  CB  PRO A 187      30.919  84.690 123.991  1.00  0.00           C  
ATOM   2884  CG  PRO A 187      30.874  86.161 124.161  1.00  0.00           C  
ATOM   2885  CD  PRO A 187      32.207  86.592 124.746  1.00  0.00           C  
ATOM   2886  HA  PRO A 187      31.193  83.882 125.870  1.00  0.00           H  
ATOM   2887  HB2 PRO A 187      31.271  84.516 122.975  1.00  0.00           H  
ATOM   2888  HB3 PRO A 187      29.934  84.226 124.001  1.00  0.00           H  
ATOM   2889  HG2 PRO A 187      30.774  86.695 123.216  1.00  0.00           H  
ATOM   2890  HG3 PRO A 187      30.193  86.587 124.898  1.00  0.00           H  
ATOM   2891  HD2 PRO A 187      32.914  86.723 123.927  1.00  0.00           H  
ATOM   2892  HD3 PRO A 187      32.267  87.484 125.370  1.00  0.00           H  
ATOM   2893  N   PRO A 188      32.718  81.870 124.867  1.00  0.00           N  
ATOM   2894  CA  PRO A 188      33.699  80.796 124.544  1.00  0.00           C  
ATOM   2895  C   PRO A 188      34.373  80.833 123.136  1.00  0.00           C  
ATOM   2896  O   PRO A 188      33.959  81.558 122.208  1.00  0.00           O  
ATOM   2897  CB  PRO A 188      32.785  79.524 124.645  1.00  0.00           C  
ATOM   2898  CG  PRO A 188      31.722  79.847 125.643  1.00  0.00           C  
ATOM   2899  CD  PRO A 188      31.484  81.329 125.429  1.00  0.00           C  
ATOM   2900  HA  PRO A 188      34.378  80.688 125.390  1.00  0.00           H  
ATOM   2901  HB2 PRO A 188      32.351  79.303 123.670  1.00  0.00           H  
ATOM   2902  HB3 PRO A 188      33.316  78.633 124.977  1.00  0.00           H  
ATOM   2903  HG2 PRO A 188      30.786  79.289 125.641  1.00  0.00           H  
ATOM   2904  HG3 PRO A 188      32.151  79.650 126.626  1.00  0.00           H  
ATOM   2905  HD2 PRO A 188      30.695  81.382 124.678  1.00  0.00           H  
ATOM   2906  HD3 PRO A 188      31.230  81.784 126.386  1.00  0.00           H  
ATOM   2907  N   GLY A 189      35.439  80.007 123.027  1.00  0.00           N  
ATOM   2908  CA  GLY A 189      36.221  79.813 121.808  1.00  0.00           C  
ATOM   2909  C   GLY A 189      36.929  81.012 121.353  1.00  0.00           C  
ATOM   2910  O   GLY A 189      37.198  81.938 122.073  1.00  0.00           O  
ATOM   2911  H   GLY A 189      35.756  79.571 123.881  1.00  0.00           H  
ATOM   2912  HA2 GLY A 189      36.995  79.074 122.018  1.00  0.00           H  
ATOM   2913  HA3 GLY A 189      35.586  79.420 121.015  1.00  0.00           H  
ATOM   2914  N   LYS A 190      37.529  80.888 120.166  1.00  0.00           N  
ATOM   2915  CA  LYS A 190      38.215  81.901 119.391  1.00  0.00           C  
ATOM   2916  C   LYS A 190      37.263  82.945 118.859  1.00  0.00           C  
ATOM   2917  O   LYS A 190      36.111  82.694 118.484  1.00  0.00           O  
ATOM   2918  CB  LYS A 190      38.967  81.290 118.187  1.00  0.00           C  
ATOM   2919  CG  LYS A 190      40.269  80.441 118.533  1.00  0.00           C  
ATOM   2920  CD  LYS A 190      41.417  81.218 119.255  1.00  0.00           C  
ATOM   2921  CE  LYS A 190      42.775  80.491 119.083  1.00  0.00           C  
ATOM   2922  NZ  LYS A 190      43.896  81.538 119.015  1.00  0.00           N1+
ATOM   2923  H   LYS A 190      37.574  79.967 119.754  1.00  0.00           H  
ATOM   2924  HA  LYS A 190      38.837  82.478 120.077  1.00  0.00           H  
ATOM   2925  HB2 LYS A 190      38.277  80.653 117.634  1.00  0.00           H  
ATOM   2926  HB3 LYS A 190      39.331  82.053 117.498  1.00  0.00           H  
ATOM   2927  HG2 LYS A 190      40.104  79.539 119.121  1.00  0.00           H  
ATOM   2928  HG3 LYS A 190      40.707  80.072 117.606  1.00  0.00           H  
ATOM   2929  HD2 LYS A 190      41.608  82.177 118.774  1.00  0.00           H  
ATOM   2930  HD3 LYS A 190      41.084  81.474 120.260  1.00  0.00           H  
ATOM   2931  HE2 LYS A 190      42.822  79.721 119.853  1.00  0.00           H  
ATOM   2932  HE3 LYS A 190      42.862  79.924 118.156  1.00  0.00           H  
ATOM   2933  HZ1 LYS A 190      43.680  82.292 118.379  1.00  0.00           H  
ATOM   2934  HZ2 LYS A 190      43.969  81.802 119.986  1.00  0.00           H  
ATOM   2935  HZ3 LYS A 190      44.756  81.189 118.616  1.00  0.00           H  
ATOM   2936  N   ASN A 191      37.770  84.186 118.952  1.00  0.00           N  
ATOM   2937  CA  ASN A 191      36.930  85.324 118.506  1.00  0.00           C  
ATOM   2938  C   ASN A 191      36.844  85.359 117.015  1.00  0.00           C  
ATOM   2939  O   ASN A 191      37.919  85.435 116.373  1.00  0.00           O  
ATOM   2940  CB  ASN A 191      37.445  86.680 119.104  1.00  0.00           C  
ATOM   2941  CG  ASN A 191      36.672  87.888 118.674  1.00  0.00           C  
ATOM   2942  ND2 ASN A 191      36.011  88.593 119.534  1.00  0.00           N  
ATOM   2943  OD1 ASN A 191      36.381  88.102 117.504  1.00  0.00           O  
ATOM   2944  H   ASN A 191      38.680  84.389 119.339  1.00  0.00           H  
ATOM   2945  HA  ASN A 191      35.933  85.132 118.904  1.00  0.00           H  
ATOM   2946  HB2 ASN A 191      37.416  86.651 120.194  1.00  0.00           H  
ATOM   2947  HB3 ASN A 191      38.462  86.920 118.798  1.00  0.00           H  
ATOM   2948 HD21 ASN A 191      35.609  89.453 119.190  1.00  0.00           H  
ATOM   2949 HD22 ASN A 191      36.104  88.535 120.537  1.00  0.00           H  
ATOM   2950  N   ILE A 192      35.647  85.358 116.437  1.00  0.00           N  
ATOM   2951  CA  ILE A 192      35.584  85.266 114.904  1.00  0.00           C  
ATOM   2952  C   ILE A 192      36.463  86.274 114.137  1.00  0.00           C  
ATOM   2953  O   ILE A 192      36.930  86.039 113.025  1.00  0.00           O  
ATOM   2954  CB  ILE A 192      34.147  85.215 114.372  1.00  0.00           C  
ATOM   2955  CG1 ILE A 192      33.141  86.255 115.071  1.00  0.00           C  
ATOM   2956  CG2 ILE A 192      33.632  83.763 114.496  1.00  0.00           C  
ATOM   2957  CD1 ILE A 192      32.178  86.932 114.139  1.00  0.00           C  
ATOM   2958  H   ILE A 192      34.835  85.235 117.025  1.00  0.00           H  
ATOM   2959  HA  ILE A 192      36.004  84.274 114.744  1.00  0.00           H  
ATOM   2960  HB  ILE A 192      34.220  85.351 113.293  1.00  0.00           H  
ATOM   2961 HG12 ILE A 192      32.577  85.600 115.736  1.00  0.00           H  
ATOM   2962 HG13 ILE A 192      33.648  86.958 115.732  1.00  0.00           H  
ATOM   2963 HG21 ILE A 192      32.769  83.649 113.840  1.00  0.00           H  
ATOM   2964 HG22 ILE A 192      34.319  83.074 114.005  1.00  0.00           H  
ATOM   2965 HG23 ILE A 192      33.410  83.435 115.510  1.00  0.00           H  
ATOM   2966 HD11 ILE A 192      32.877  87.474 113.503  1.00  0.00           H  
ATOM   2967 HD12 ILE A 192      31.618  86.269 113.480  1.00  0.00           H  
ATOM   2968 HD13 ILE A 192      31.383  87.483 114.641  1.00  0.00           H  
ATOM   2969  N   TYR A 193      36.423  87.464 114.608  1.00  0.00           N  
ATOM   2970  CA  TYR A 193      37.010  88.614 113.893  1.00  0.00           C  
ATOM   2971  C   TYR A 193      38.480  88.861 114.186  1.00  0.00           C  
ATOM   2972  O   TYR A 193      39.233  89.590 113.549  1.00  0.00           O  
ATOM   2973  CB  TYR A 193      36.212  89.885 114.321  1.00  0.00           C  
ATOM   2974  CG  TYR A 193      34.926  90.046 113.592  1.00  0.00           C  
ATOM   2975  CD1 TYR A 193      33.822  90.484 114.323  1.00  0.00           C  
ATOM   2976  CD2 TYR A 193      34.931  90.069 112.164  1.00  0.00           C  
ATOM   2977  CE1 TYR A 193      32.588  90.725 113.738  1.00  0.00           C  
ATOM   2978  CE2 TYR A 193      33.706  90.322 111.584  1.00  0.00           C  
ATOM   2979  CZ  TYR A 193      32.495  90.661 112.338  1.00  0.00           C  
ATOM   2980  OH  TYR A 193      31.394  91.169 111.750  1.00  0.00           O  
ATOM   2981  H   TYR A 193      36.056  87.735 115.509  1.00  0.00           H  
ATOM   2982  HA  TYR A 193      36.887  88.469 112.820  1.00  0.00           H  
ATOM   2983  HB2 TYR A 193      35.812  89.765 115.326  1.00  0.00           H  
ATOM   2984  HB3 TYR A 193      36.862  90.758 114.263  1.00  0.00           H  
ATOM   2985  HD1 TYR A 193      33.850  90.536 115.401  1.00  0.00           H  
ATOM   2986  HD2 TYR A 193      35.852  90.178 111.609  1.00  0.00           H  
ATOM   2987  HE1 TYR A 193      31.722  91.090 114.272  1.00  0.00           H  
ATOM   2988  HE2 TYR A 193      33.535  90.278 110.519  1.00  0.00           H  
ATOM   2989  HH  TYR A 193      31.140  91.901 112.317  1.00  0.00           H  
ATOM   2990  N   TYR A 194      38.896  88.266 115.335  1.00  0.00           N  
ATOM   2991  CA  TYR A 194      40.147  88.686 116.028  1.00  0.00           C  
ATOM   2992  C   TYR A 194      40.703  87.404 116.676  1.00  0.00           C  
ATOM   2993  O   TYR A 194      40.905  87.299 117.915  1.00  0.00           O  
ATOM   2994  CB  TYR A 194      39.982  89.860 117.073  1.00  0.00           C  
ATOM   2995  CG  TYR A 194      39.313  91.124 116.587  1.00  0.00           C  
ATOM   2996  CD1 TYR A 194      38.010  91.341 117.026  1.00  0.00           C  
ATOM   2997  CD2 TYR A 194      39.963  92.008 115.768  1.00  0.00           C  
ATOM   2998  CE1 TYR A 194      37.277  92.424 116.494  1.00  0.00           C  
ATOM   2999  CE2 TYR A 194      39.249  93.120 115.292  1.00  0.00           C  
ATOM   3000  CZ  TYR A 194      37.911  93.383 115.623  1.00  0.00           C  
ATOM   3001  OH  TYR A 194      37.257  94.550 115.243  1.00  0.00           O  
ATOM   3002  H   TYR A 194      38.291  87.596 115.787  1.00  0.00           H  
ATOM   3003  HA  TYR A 194      40.799  89.025 115.223  1.00  0.00           H  
ATOM   3004  HB2 TYR A 194      39.478  89.451 117.947  1.00  0.00           H  
ATOM   3005  HB3 TYR A 194      41.035  90.028 117.303  1.00  0.00           H  
ATOM   3006  HD1 TYR A 194      37.664  90.658 117.788  1.00  0.00           H  
ATOM   3007  HD2 TYR A 194      40.883  91.733 115.274  1.00  0.00           H  
ATOM   3008  HE1 TYR A 194      36.212  92.458 116.672  1.00  0.00           H  
ATOM   3009  HE2 TYR A 194      39.728  93.768 114.573  1.00  0.00           H  
ATOM   3010  HH  TYR A 194      37.392  94.832 114.335  1.00  0.00           H  
ATOM   3011  N   LYS A 195      41.018  86.392 115.836  1.00  0.00           N  
ATOM   3012  CA  LYS A 195      41.373  85.027 116.361  1.00  0.00           C  
ATOM   3013  C   LYS A 195      42.773  84.898 116.913  1.00  0.00           C  
ATOM   3014  O   LYS A 195      43.192  83.799 117.240  1.00  0.00           O  
ATOM   3015  CB  LYS A 195      41.209  84.000 115.265  1.00  0.00           C  
ATOM   3016  CG  LYS A 195      39.862  83.924 114.532  1.00  0.00           C  
ATOM   3017  CD  LYS A 195      40.022  82.993 113.339  1.00  0.00           C  
ATOM   3018  CE  LYS A 195      38.684  82.907 112.552  1.00  0.00           C  
ATOM   3019  NZ  LYS A 195      38.815  81.824 111.487  1.00  0.00           N1+
ATOM   3020  H   LYS A 195      41.076  86.476 114.831  1.00  0.00           H  
ATOM   3021  HA  LYS A 195      40.749  84.716 117.198  1.00  0.00           H  
ATOM   3022  HB2 LYS A 195      41.946  84.147 114.476  1.00  0.00           H  
ATOM   3023  HB3 LYS A 195      41.431  83.018 115.684  1.00  0.00           H  
ATOM   3024  HG2 LYS A 195      39.013  83.709 115.182  1.00  0.00           H  
ATOM   3025  HG3 LYS A 195      39.705  84.932 114.147  1.00  0.00           H  
ATOM   3026  HD2 LYS A 195      40.769  83.391 112.653  1.00  0.00           H  
ATOM   3027  HD3 LYS A 195      40.315  81.966 113.555  1.00  0.00           H  
ATOM   3028  HE2 LYS A 195      37.898  82.592 113.239  1.00  0.00           H  
ATOM   3029  HE3 LYS A 195      38.421  83.831 112.036  1.00  0.00           H  
ATOM   3030  HZ1 LYS A 195      37.939  81.494 111.108  1.00  0.00           H  
ATOM   3031  HZ2 LYS A 195      39.439  81.971 110.707  1.00  0.00           H  
ATOM   3032  HZ3 LYS A 195      39.217  81.000 111.912  1.00  0.00           H  
ATOM   3033  N   SER A 196      43.479  85.982 117.068  1.00  0.00           N  
ATOM   3034  CA  SER A 196      44.877  86.076 117.466  1.00  0.00           C  
ATOM   3035  C   SER A 196      45.426  85.193 118.595  1.00  0.00           C  
ATOM   3036  O   SER A 196      44.828  85.157 119.706  1.00  0.00           O  
ATOM   3037  CB  SER A 196      45.220  87.514 117.739  1.00  0.00           C  
ATOM   3038  OG  SER A 196      46.507  87.735 118.256  1.00  0.00           O  
ATOM   3039  H   SER A 196      42.989  86.846 116.885  1.00  0.00           H  
ATOM   3040  HA  SER A 196      45.424  85.817 116.559  1.00  0.00           H  
ATOM   3041  HB2 SER A 196      45.095  88.099 116.828  1.00  0.00           H  
ATOM   3042  HB3 SER A 196      44.492  87.840 118.482  1.00  0.00           H  
ATOM   3043  HG  SER A 196      46.715  88.657 118.091  1.00  0.00           H  
ATOM   3044  N   ASP A 197      46.462  84.250 118.329  1.00  0.00           N  
ATOM   3045  CA  ASP A 197      47.188  83.448 119.323  1.00  0.00           C  
ATOM   3046  C   ASP A 197      48.007  84.271 120.375  1.00  0.00           C  
ATOM   3047  O   ASP A 197      48.301  83.794 121.491  1.00  0.00           O  
ATOM   3048  CB  ASP A 197      48.193  82.572 118.604  1.00  0.00           C  
ATOM   3049  CG  ASP A 197      47.563  81.445 117.837  1.00  0.00           C  
ATOM   3050  OD1 ASP A 197      46.372  81.075 118.044  1.00  0.00           O  
ATOM   3051  OD2 ASP A 197      48.306  80.854 116.965  1.00  0.00           O1-
ATOM   3052  H   ASP A 197      46.788  84.118 117.382  1.00  0.00           H  
ATOM   3053  HA  ASP A 197      46.484  82.766 119.802  1.00  0.00           H  
ATOM   3054  HB2 ASP A 197      48.851  83.118 117.928  1.00  0.00           H  
ATOM   3055  HB3 ASP A 197      48.856  82.168 119.370  1.00  0.00           H  
ATOM   3056  N   LEU A 198      48.256  85.610 120.046  1.00  0.00           N  
ATOM   3057  CA  LEU A 198      49.125  86.460 120.732  1.00  0.00           C  
ATOM   3058  C   LEU A 198      48.458  87.401 121.715  1.00  0.00           C  
ATOM   3059  O   LEU A 198      49.206  88.094 122.383  1.00  0.00           O  
ATOM   3060  CB  LEU A 198      50.005  87.221 119.703  1.00  0.00           C  
ATOM   3061  CG  LEU A 198      50.899  86.207 118.900  1.00  0.00           C  
ATOM   3062  CD1 LEU A 198      51.853  86.826 117.879  1.00  0.00           C  
ATOM   3063  CD2 LEU A 198      51.714  85.225 119.772  1.00  0.00           C  
ATOM   3064  H   LEU A 198      48.169  85.859 119.072  1.00  0.00           H  
ATOM   3065  HA  LEU A 198      49.806  85.828 121.301  1.00  0.00           H  
ATOM   3066  HB2 LEU A 198      49.463  87.811 118.964  1.00  0.00           H  
ATOM   3067  HB3 LEU A 198      50.690  87.880 120.238  1.00  0.00           H  
ATOM   3068  HG  LEU A 198      50.207  85.598 118.320  1.00  0.00           H  
ATOM   3069 HD11 LEU A 198      52.118  86.072 117.139  1.00  0.00           H  
ATOM   3070 HD12 LEU A 198      51.304  87.624 117.378  1.00  0.00           H  
ATOM   3071 HD13 LEU A 198      52.631  87.419 118.361  1.00  0.00           H  
ATOM   3072 HD21 LEU A 198      52.426  84.553 119.293  1.00  0.00           H  
ATOM   3073 HD22 LEU A 198      52.302  85.826 120.465  1.00  0.00           H  
ATOM   3074 HD23 LEU A 198      51.028  84.550 120.283  1.00  0.00           H  
ATOM   3075  N   THR A 199      47.080  87.453 121.806  1.00  0.00           N  
ATOM   3076  CA  THR A 199      46.352  88.383 122.687  1.00  0.00           C  
ATOM   3077  C   THR A 199      46.046  87.585 124.015  1.00  0.00           C  
ATOM   3078  O   THR A 199      45.369  86.552 123.903  1.00  0.00           O  
ATOM   3079  CB  THR A 199      44.982  88.802 122.023  1.00  0.00           C  
ATOM   3080  CG2 THR A 199      44.261  89.892 122.802  1.00  0.00           C  
ATOM   3081  OG1 THR A 199      45.272  89.435 120.795  1.00  0.00           O  
ATOM   3082  H   THR A 199      46.486  86.910 121.196  1.00  0.00           H  
ATOM   3083  HA  THR A 199      46.998  89.208 122.987  1.00  0.00           H  
ATOM   3084  HB  THR A 199      44.340  87.932 121.889  1.00  0.00           H  
ATOM   3085  HG1 THR A 199      44.447  89.844 120.524  1.00  0.00           H  
ATOM   3086 HG21 THR A 199      44.000  89.503 123.787  1.00  0.00           H  
ATOM   3087 HG22 THR A 199      44.937  90.747 122.828  1.00  0.00           H  
ATOM   3088 HG23 THR A 199      43.384  90.241 122.258  1.00  0.00           H  
ATOM   3089  N   LYS A 200      46.610  88.058 125.135  1.00  0.00           N  
ATOM   3090  CA  LYS A 200      46.526  87.571 126.514  1.00  0.00           C  
ATOM   3091  C   LYS A 200      45.758  88.479 127.370  1.00  0.00           C  
ATOM   3092  O   LYS A 200      45.620  89.705 127.058  1.00  0.00           O  
ATOM   3093  CB  LYS A 200      47.937  87.183 127.036  1.00  0.00           C  
ATOM   3094  CG  LYS A 200      48.848  88.290 127.459  1.00  0.00           C  
ATOM   3095  CD  LYS A 200      50.213  87.660 127.931  1.00  0.00           C  
ATOM   3096  CE  LYS A 200      49.967  86.574 129.052  1.00  0.00           C  
ATOM   3097  NZ  LYS A 200      51.216  86.081 129.678  1.00  0.00           N1+
ATOM   3098  H   LYS A 200      47.141  88.914 125.070  1.00  0.00           H  
ATOM   3099  HA  LYS A 200      45.890  86.687 126.535  1.00  0.00           H  
ATOM   3100  HB2 LYS A 200      47.717  86.492 127.849  1.00  0.00           H  
ATOM   3101  HB3 LYS A 200      48.463  86.583 126.294  1.00  0.00           H  
ATOM   3102  HG2 LYS A 200      49.017  88.959 126.616  1.00  0.00           H  
ATOM   3103  HG3 LYS A 200      48.441  88.942 128.233  1.00  0.00           H  
ATOM   3104  HD2 LYS A 200      50.626  87.041 127.135  1.00  0.00           H  
ATOM   3105  HD3 LYS A 200      50.954  88.364 128.309  1.00  0.00           H  
ATOM   3106  HE2 LYS A 200      49.464  87.044 129.897  1.00  0.00           H  
ATOM   3107  HE3 LYS A 200      49.419  85.693 128.718  1.00  0.00           H  
ATOM   3108  HZ1 LYS A 200      50.958  85.517 130.474  1.00  0.00           H  
ATOM   3109  HZ2 LYS A 200      51.800  85.513 129.080  1.00  0.00           H  
ATOM   3110  HZ3 LYS A 200      51.833  86.843 129.922  1.00  0.00           H  
ATOM   3111  N   ASP A 201      45.321  88.004 128.555  1.00  0.00           N  
ATOM   3112  CA  ASP A 201      44.685  88.813 129.548  1.00  0.00           C  
ATOM   3113  C   ASP A 201      43.438  89.505 128.897  1.00  0.00           C  
ATOM   3114  O   ASP A 201      43.087  90.601 129.366  1.00  0.00           O  
ATOM   3115  CB  ASP A 201      45.812  89.687 130.200  1.00  0.00           C  
ATOM   3116  CG  ASP A 201      46.918  88.892 130.897  1.00  0.00           C  
ATOM   3117  OD1 ASP A 201      46.678  87.679 131.263  1.00  0.00           O  
ATOM   3118  OD2 ASP A 201      47.987  89.499 131.166  1.00  0.00           O1-
ATOM   3119  H   ASP A 201      45.566  87.052 128.788  1.00  0.00           H  
ATOM   3120  HA  ASP A 201      44.279  88.126 130.290  1.00  0.00           H  
ATOM   3121  HB2 ASP A 201      46.324  90.327 129.480  1.00  0.00           H  
ATOM   3122  HB3 ASP A 201      45.421  90.322 130.994  1.00  0.00           H  
ATOM   3123  N   ILE A 202      42.647  88.808 128.032  1.00  0.00           N  
ATOM   3124  CA  ILE A 202      41.254  89.320 127.674  1.00  0.00           C  
ATOM   3125  C   ILE A 202      40.329  89.407 128.908  1.00  0.00           C  
ATOM   3126  O   ILE A 202      39.805  88.430 129.417  1.00  0.00           O  
ATOM   3127  CB  ILE A 202      40.633  88.387 126.578  1.00  0.00           C  
ATOM   3128  CG1 ILE A 202      41.449  88.489 125.241  1.00  0.00           C  
ATOM   3129  CG2 ILE A 202      39.225  88.765 126.218  1.00  0.00           C  
ATOM   3130  CD1 ILE A 202      41.702  87.121 124.712  1.00  0.00           C  
ATOM   3131  H   ILE A 202      42.894  87.854 127.809  1.00  0.00           H  
ATOM   3132  HA  ILE A 202      41.342  90.323 127.257  1.00  0.00           H  
ATOM   3133  HB  ILE A 202      40.661  87.371 126.969  1.00  0.00           H  
ATOM   3134 HG12 ILE A 202      40.835  89.099 124.579  1.00  0.00           H  
ATOM   3135 HG13 ILE A 202      42.409  88.989 125.367  1.00  0.00           H  
ATOM   3136 HG21 ILE A 202      38.889  88.258 125.313  1.00  0.00           H  
ATOM   3137 HG22 ILE A 202      38.572  88.591 127.074  1.00  0.00           H  
ATOM   3138 HG23 ILE A 202      39.258  89.822 125.957  1.00  0.00           H  
ATOM   3139 HD11 ILE A 202      42.563  86.689 125.221  1.00  0.00           H  
ATOM   3140 HD12 ILE A 202      40.836  86.459 124.698  1.00  0.00           H  
ATOM   3141 HD13 ILE A 202      42.046  87.256 123.687  1.00  0.00           H  
ATOM   3142  N   THR A 203      40.258  90.622 129.423  1.00  0.00           N  
ATOM   3143  CA  THR A 203      39.645  91.158 130.696  1.00  0.00           C  
ATOM   3144  C   THR A 203      38.609  92.243 130.469  1.00  0.00           C  
ATOM   3145  O   THR A 203      38.736  93.083 129.601  1.00  0.00           O  
ATOM   3146  CB  THR A 203      40.721  91.801 131.590  1.00  0.00           C  
ATOM   3147  CG2 THR A 203      40.453  92.233 133.057  1.00  0.00           C  
ATOM   3148  OG1 THR A 203      41.713  90.839 131.705  1.00  0.00           O  
ATOM   3149  H   THR A 203      40.768  91.235 128.804  1.00  0.00           H  
ATOM   3150  HA  THR A 203      39.157  90.399 131.308  1.00  0.00           H  
ATOM   3151  HB  THR A 203      41.139  92.657 131.063  1.00  0.00           H  
ATOM   3152  HG1 THR A 203      41.953  90.500 130.840  1.00  0.00           H  
ATOM   3153 HG21 THR A 203      41.366  92.362 133.639  1.00  0.00           H  
ATOM   3154 HG22 THR A 203      39.981  93.213 133.126  1.00  0.00           H  
ATOM   3155 HG23 THR A 203      39.752  91.548 133.535  1.00  0.00           H  
ATOM   3156  N   THR A 204      37.663  92.367 131.379  1.00  0.00           N  
ATOM   3157  CA  THR A 204      36.572  93.346 131.396  1.00  0.00           C  
ATOM   3158  C   THR A 204      35.927  93.571 132.722  1.00  0.00           C  
ATOM   3159  O   THR A 204      35.862  92.653 133.548  1.00  0.00           O  
ATOM   3160  CB  THR A 204      35.606  92.805 130.322  1.00  0.00           C  
ATOM   3161  CG2 THR A 204      34.767  91.551 130.837  1.00  0.00           C  
ATOM   3162  OG1 THR A 204      34.662  93.780 130.089  1.00  0.00           O  
ATOM   3163  H   THR A 204      37.577  91.673 132.107  1.00  0.00           H  
ATOM   3164  HA  THR A 204      36.973  94.306 131.070  1.00  0.00           H  
ATOM   3165  HB  THR A 204      36.125  92.651 129.376  1.00  0.00           H  
ATOM   3166  HG1 THR A 204      35.137  94.569 129.822  1.00  0.00           H  
ATOM   3167 HG21 THR A 204      35.388  90.682 131.057  1.00  0.00           H  
ATOM   3168 HG22 THR A 204      34.206  91.669 131.763  1.00  0.00           H  
ATOM   3169 HG23 THR A 204      34.101  91.289 130.015  1.00  0.00           H  
ATOM   3170  N   SER A 205      35.581  94.821 132.969  1.00  0.00           N  
ATOM   3171  CA  SER A 205      34.788  95.280 134.099  1.00  0.00           C  
ATOM   3172  C   SER A 205      33.688  96.315 133.616  1.00  0.00           C  
ATOM   3173  O   SER A 205      33.654  96.732 132.440  1.00  0.00           O  
ATOM   3174  CB  SER A 205      35.610  96.010 135.142  1.00  0.00           C  
ATOM   3175  OG  SER A 205      34.852  96.071 136.316  1.00  0.00           O  
ATOM   3176  H   SER A 205      35.645  95.565 132.289  1.00  0.00           H  
ATOM   3177  HA  SER A 205      34.207  94.422 134.438  1.00  0.00           H  
ATOM   3178  HB2 SER A 205      36.476  95.410 135.422  1.00  0.00           H  
ATOM   3179  HB3 SER A 205      35.832  97.023 134.808  1.00  0.00           H  
ATOM   3180  HG  SER A 205      35.416  96.295 137.059  1.00  0.00           H  
ATOM   3181  N   VAL A 206      32.841  96.754 134.505  1.00  0.00           N  
ATOM   3182  CA  VAL A 206      31.878  97.833 134.384  1.00  0.00           C  
ATOM   3183  C   VAL A 206      32.553  99.121 134.802  1.00  0.00           C  
ATOM   3184  O   VAL A 206      33.196  99.170 135.862  1.00  0.00           O  
ATOM   3185  CB  VAL A 206      30.656  97.534 135.162  1.00  0.00           C  
ATOM   3186  CG1 VAL A 206      29.657  98.705 135.196  1.00  0.00           C  
ATOM   3187  CG2 VAL A 206      29.879  96.363 134.548  1.00  0.00           C  
ATOM   3188  H   VAL A 206      33.040  96.498 135.462  1.00  0.00           H  
ATOM   3189  HA  VAL A 206      31.505  97.966 133.368  1.00  0.00           H  
ATOM   3190  HB  VAL A 206      30.828  97.210 136.190  1.00  0.00           H  
ATOM   3191 HG11 VAL A 206      28.664  98.534 135.613  1.00  0.00           H  
ATOM   3192 HG12 VAL A 206      30.097  99.602 135.632  1.00  0.00           H  
ATOM   3193 HG13 VAL A 206      29.349  98.945 134.179  1.00  0.00           H  
ATOM   3194 HG21 VAL A 206      30.474  95.468 134.730  1.00  0.00           H  
ATOM   3195 HG22 VAL A 206      28.955  96.163 135.091  1.00  0.00           H  
ATOM   3196 HG23 VAL A 206      29.718  96.506 133.479  1.00  0.00           H  
ATOM   3197  N   LEU A 207      32.315 100.191 133.960  1.00  0.00           N  
ATOM   3198  CA  LEU A 207      32.840 101.568 134.333  1.00  0.00           C  
ATOM   3199  C   LEU A 207      31.691 102.386 134.968  1.00  0.00           C  
ATOM   3200  O   LEU A 207      30.604 102.424 134.389  1.00  0.00           O  
ATOM   3201  CB  LEU A 207      33.540 102.388 133.250  1.00  0.00           C  
ATOM   3202  CG  LEU A 207      34.688 101.728 132.445  1.00  0.00           C  
ATOM   3203  CD1 LEU A 207      35.104 102.593 131.312  1.00  0.00           C  
ATOM   3204  CD2 LEU A 207      35.918 101.538 133.361  1.00  0.00           C  
ATOM   3205  H   LEU A 207      31.673 100.063 133.192  1.00  0.00           H  
ATOM   3206  HA  LEU A 207      33.618 101.502 135.094  1.00  0.00           H  
ATOM   3207  HB2 LEU A 207      32.819 102.693 132.491  1.00  0.00           H  
ATOM   3208  HB3 LEU A 207      34.032 103.209 133.771  1.00  0.00           H  
ATOM   3209  HG  LEU A 207      34.252 100.814 132.042  1.00  0.00           H  
ATOM   3210 HD11 LEU A 207      34.266 102.892 130.681  1.00  0.00           H  
ATOM   3211 HD12 LEU A 207      35.607 103.452 131.753  1.00  0.00           H  
ATOM   3212 HD13 LEU A 207      35.883 102.165 130.681  1.00  0.00           H  
ATOM   3213 HD21 LEU A 207      35.831 100.582 133.876  1.00  0.00           H  
ATOM   3214 HD22 LEU A 207      36.782 101.630 132.703  1.00  0.00           H  
ATOM   3215 HD23 LEU A 207      36.008 102.389 134.036  1.00  0.00           H  
ATOM   3216  N   THR A 208      31.923 103.061 136.073  1.00  0.00           N  
ATOM   3217  CA  THR A 208      30.852 103.744 136.815  1.00  0.00           C  
ATOM   3218  C   THR A 208      31.240 105.102 137.472  1.00  0.00           C  
ATOM   3219  O   THR A 208      32.418 105.410 137.629  1.00  0.00           O  
ATOM   3220  CB  THR A 208      30.344 102.749 137.906  1.00  0.00           C  
ATOM   3221  CG2 THR A 208      31.408 102.488 138.907  1.00  0.00           C  
ATOM   3222  OG1 THR A 208      29.285 103.262 138.609  1.00  0.00           O  
ATOM   3223  H   THR A 208      32.835 102.989 136.500  1.00  0.00           H  
ATOM   3224  HA  THR A 208      29.999 103.904 136.156  1.00  0.00           H  
ATOM   3225  HB  THR A 208      30.007 101.835 137.418  1.00  0.00           H  
ATOM   3226  HG1 THR A 208      29.146 102.556 139.245  1.00  0.00           H  
ATOM   3227 HG21 THR A 208      31.480 103.357 139.561  1.00  0.00           H  
ATOM   3228 HG22 THR A 208      31.220 101.696 139.630  1.00  0.00           H  
ATOM   3229 HG23 THR A 208      32.334 102.148 138.445  1.00  0.00           H  
ATOM   3230  N   VAL A 209      30.248 105.911 137.824  1.00  0.00           N  
ATOM   3231  CA  VAL A 209      30.413 107.222 138.450  1.00  0.00           C  
ATOM   3232  C   VAL A 209      29.116 107.596 139.146  1.00  0.00           C  
ATOM   3233  O   VAL A 209      27.989 107.276 138.726  1.00  0.00           O  
ATOM   3234  CB  VAL A 209      30.946 108.359 137.523  1.00  0.00           C  
ATOM   3235  CG1 VAL A 209      29.900 108.548 136.417  1.00  0.00           C  
ATOM   3236  CG2 VAL A 209      31.246 109.701 138.194  1.00  0.00           C  
ATOM   3237  H   VAL A 209      29.304 105.552 137.770  1.00  0.00           H  
ATOM   3238  HA  VAL A 209      31.146 107.059 139.240  1.00  0.00           H  
ATOM   3239  HB  VAL A 209      31.925 108.037 137.171  1.00  0.00           H  
ATOM   3240 HG11 VAL A 209      30.459 109.034 135.616  1.00  0.00           H  
ATOM   3241 HG12 VAL A 209      29.474 107.611 136.062  1.00  0.00           H  
ATOM   3242 HG13 VAL A 209      29.031 109.137 136.708  1.00  0.00           H  
ATOM   3243 HG21 VAL A 209      31.839 110.359 137.560  1.00  0.00           H  
ATOM   3244 HG22 VAL A 209      30.287 110.175 138.405  1.00  0.00           H  
ATOM   3245 HG23 VAL A 209      31.884 109.519 139.059  1.00  0.00           H  
ATOM   3246  N   ASN A 210      29.126 108.293 140.331  1.00  0.00           N  
ATOM   3247  CA  ASN A 210      28.006 108.382 141.284  1.00  0.00           C  
ATOM   3248  C   ASN A 210      27.307 106.995 141.504  1.00  0.00           C  
ATOM   3249  O   ASN A 210      26.077 106.954 141.625  1.00  0.00           O  
ATOM   3250  CB  ASN A 210      26.943 109.462 140.900  1.00  0.00           C  
ATOM   3251  CG  ASN A 210      27.575 110.764 140.423  1.00  0.00           C  
ATOM   3252  ND2 ASN A 210      28.386 111.518 141.172  1.00  0.00           N  
ATOM   3253  OD1 ASN A 210      27.314 111.200 139.264  1.00  0.00           O  
ATOM   3254  H   ASN A 210      30.080 108.541 140.555  1.00  0.00           H  
ATOM   3255  HA  ASN A 210      28.459 108.748 142.205  1.00  0.00           H  
ATOM   3256  HB2 ASN A 210      26.291 109.002 140.157  1.00  0.00           H  
ATOM   3257  HB3 ASN A 210      26.264 109.692 141.720  1.00  0.00           H  
ATOM   3258 HD21 ASN A 210      28.555 112.458 140.842  1.00  0.00           H  
ATOM   3259 HD22 ASN A 210      28.731 111.121 142.035  1.00  0.00           H  
ATOM   3260  N   ASN A 211      28.051 105.894 141.574  1.00  0.00           N  
ATOM   3261  CA  ASN A 211      27.614 104.466 141.672  1.00  0.00           C  
ATOM   3262  C   ASN A 211      26.747 104.014 140.466  1.00  0.00           C  
ATOM   3263  O   ASN A 211      26.163 102.880 140.509  1.00  0.00           O  
ATOM   3264  CB  ASN A 211      26.950 104.070 143.023  1.00  0.00           C  
ATOM   3265  CG  ASN A 211      27.779 104.522 144.183  1.00  0.00           C  
ATOM   3266  ND2 ASN A 211      28.433 103.655 144.859  1.00  0.00           N  
ATOM   3267  OD1 ASN A 211      27.739 105.708 144.483  1.00  0.00           O  
ATOM   3268  H   ASN A 211      29.050 106.035 141.615  1.00  0.00           H  
ATOM   3269  HA  ASN A 211      28.509 103.851 141.573  1.00  0.00           H  
ATOM   3270  HB2 ASN A 211      26.066 104.707 143.055  1.00  0.00           H  
ATOM   3271  HB3 ASN A 211      26.627 103.038 143.162  1.00  0.00           H  
ATOM   3272 HD21 ASN A 211      29.092 104.004 145.540  1.00  0.00           H  
ATOM   3273 HD22 ASN A 211      28.271 102.659 144.815  1.00  0.00           H  
ATOM   3274  N   LYS A 212      26.601 104.839 139.416  1.00  0.00           N  
ATOM   3275  CA  LYS A 212      25.852 104.500 138.154  1.00  0.00           C  
ATOM   3276  C   LYS A 212      26.835 104.111 137.041  1.00  0.00           C  
ATOM   3277  O   LYS A 212      27.624 104.967 136.685  1.00  0.00           O  
ATOM   3278  CB  LYS A 212      24.801 105.596 137.756  1.00  0.00           C  
ATOM   3279  CG  LYS A 212      23.670 105.686 138.838  1.00  0.00           C  
ATOM   3280  CD  LYS A 212      22.802 106.931 138.584  1.00  0.00           C  
ATOM   3281  CE  LYS A 212      23.548 108.233 138.744  1.00  0.00           C  
ATOM   3282  NZ  LYS A 212      22.613 109.388 138.538  1.00  0.00           N1+
ATOM   3283  H   LYS A 212      27.149 105.683 139.337  1.00  0.00           H  
ATOM   3284  HA  LYS A 212      25.296 103.587 138.367  1.00  0.00           H  
ATOM   3285  HB2 LYS A 212      25.259 106.559 137.528  1.00  0.00           H  
ATOM   3286  HB3 LYS A 212      24.333 105.301 136.816  1.00  0.00           H  
ATOM   3287  HG2 LYS A 212      23.012 104.819 138.793  1.00  0.00           H  
ATOM   3288  HG3 LYS A 212      24.132 105.761 139.822  1.00  0.00           H  
ATOM   3289  HD2 LYS A 212      22.310 106.871 137.613  1.00  0.00           H  
ATOM   3290  HD3 LYS A 212      22.006 106.877 139.325  1.00  0.00           H  
ATOM   3291  HE2 LYS A 212      24.026 108.256 139.722  1.00  0.00           H  
ATOM   3292  HE3 LYS A 212      24.368 108.277 138.026  1.00  0.00           H  
ATOM   3293  HZ1 LYS A 212      22.514 109.550 137.545  1.00  0.00           H  
ATOM   3294  HZ2 LYS A 212      21.695 109.290 138.950  1.00  0.00           H  
ATOM   3295  HZ3 LYS A 212      23.008 110.261 138.860  1.00  0.00           H  
ATOM   3296  N   ALA A 213      26.729 102.854 136.630  1.00  0.00           N  
ATOM   3297  CA  ALA A 213      27.420 102.293 135.492  1.00  0.00           C  
ATOM   3298  C   ALA A 213      27.141 103.075 134.134  1.00  0.00           C  
ATOM   3299  O   ALA A 213      26.106 103.745 134.172  1.00  0.00           O  
ATOM   3300  CB  ALA A 213      27.052 100.904 135.331  1.00  0.00           C  
ATOM   3301  H   ALA A 213      26.168 102.256 137.220  1.00  0.00           H  
ATOM   3302  HA  ALA A 213      28.477 102.292 135.759  1.00  0.00           H  
ATOM   3303  HB1 ALA A 213      25.973 100.836 135.190  1.00  0.00           H  
ATOM   3304  HB2 ALA A 213      27.464 100.570 134.380  1.00  0.00           H  
ATOM   3305  HB3 ALA A 213      27.445 100.334 136.174  1.00  0.00           H  
ATOM   3306  N   HIE A 214      28.117 103.206 133.247  1.00  0.00           N  
ATOM   3307  CA  HIE A 214      27.928 103.679 131.821  1.00  0.00           C  
ATOM   3308  C   HIE A 214      28.473 102.894 130.671  1.00  0.00           C  
ATOM   3309  O   HIE A 214      27.942 103.055 129.583  1.00  0.00           O  
ATOM   3310  CB  HIE A 214      28.505 105.058 131.711  1.00  0.00           C  
ATOM   3311  CG  HIE A 214      29.930 105.235 132.151  1.00  0.00           C  
ATOM   3312  CD2 HIE A 214      30.281 105.590 133.413  1.00  0.00           C  
ATOM   3313  ND1 HIE A 214      31.101 105.080 131.386  1.00  0.00           N  
ATOM   3314  CE1 HIE A 214      32.169 105.444 132.155  1.00  0.00           C  
ATOM   3315  NE2 HIE A 214      31.679 105.734 133.377  1.00  0.00           N  
ATOM   3316  H   HIE A 214      29.039 102.888 133.507  1.00  0.00           H  
ATOM   3317  HA  HIE A 214      26.844 103.684 131.713  1.00  0.00           H  
ATOM   3318  HB2 HIE A 214      28.501 105.518 130.722  1.00  0.00           H  
ATOM   3319  HB3 HIE A 214      27.925 105.746 132.325  1.00  0.00           H  
ATOM   3320  HD2 HIE A 214      29.546 105.741 134.190  1.00  0.00           H  
ATOM   3321  HE1 HIE A 214      33.221 105.496 131.913  1.00  0.00           H  
ATOM   3322  HE2 HIE A 214      32.193 106.249 134.077  1.00  0.00           H  
ATOM   3323  N   MET A 215      29.508 102.051 130.827  1.00  0.00           N  
ATOM   3324  CA  MET A 215      30.102 101.241 129.777  1.00  0.00           C  
ATOM   3325  C   MET A 215      30.627  99.930 130.353  1.00  0.00           C  
ATOM   3326  O   MET A 215      30.857  99.828 131.611  1.00  0.00           O  
ATOM   3327  CB  MET A 215      31.305 102.025 129.227  1.00  0.00           C  
ATOM   3328  CG  MET A 215      30.913 103.114 128.256  1.00  0.00           C  
ATOM   3329  SD  MET A 215      32.400 103.644 127.323  1.00  0.00           S  
ATOM   3330  CE  MET A 215      33.100 104.990 128.295  1.00  0.00           C  
ATOM   3331  H   MET A 215      29.768 101.812 131.774  1.00  0.00           H  
ATOM   3332  HA  MET A 215      29.403 101.062 128.961  1.00  0.00           H  
ATOM   3333  HB2 MET A 215      31.873 102.447 130.056  1.00  0.00           H  
ATOM   3334  HB3 MET A 215      31.964 101.375 128.651  1.00  0.00           H  
ATOM   3335  HG2 MET A 215      30.126 102.819 127.563  1.00  0.00           H  
ATOM   3336  HG3 MET A 215      30.492 103.964 128.793  1.00  0.00           H  
ATOM   3337  HE1 MET A 215      34.171 104.847 128.156  1.00  0.00           H  
ATOM   3338  HE2 MET A 215      32.679 105.955 128.011  1.00  0.00           H  
ATOM   3339  HE3 MET A 215      32.809 104.737 129.314  1.00  0.00           H  
ATOM   3340  N   VAL A 216      30.783  98.934 129.466  1.00  0.00           N  
ATOM   3341  CA  VAL A 216      31.776  97.848 129.577  1.00  0.00           C  
ATOM   3342  C   VAL A 216      33.154  98.348 129.068  1.00  0.00           C  
ATOM   3343  O   VAL A 216      33.306  98.763 127.946  1.00  0.00           O  
ATOM   3344  CB  VAL A 216      31.336  96.516 128.859  1.00  0.00           C  
ATOM   3345  CG1 VAL A 216      30.299  95.748 129.589  1.00  0.00           C  
ATOM   3346  CG2 VAL A 216      30.932  96.608 127.406  1.00  0.00           C  
ATOM   3347  H   VAL A 216      30.468  99.220 128.549  1.00  0.00           H  
ATOM   3348  HA  VAL A 216      31.897  97.612 130.635  1.00  0.00           H  
ATOM   3349  HB  VAL A 216      32.270  95.955 128.846  1.00  0.00           H  
ATOM   3350 HG11 VAL A 216      30.606  95.557 130.619  1.00  0.00           H  
ATOM   3351 HG12 VAL A 216      29.362  96.292 129.466  1.00  0.00           H  
ATOM   3352 HG13 VAL A 216      30.262  94.815 129.027  1.00  0.00           H  
ATOM   3353 HG21 VAL A 216      30.876  95.603 126.988  1.00  0.00           H  
ATOM   3354 HG22 VAL A 216      29.998  97.163 127.323  1.00  0.00           H  
ATOM   3355 HG23 VAL A 216      31.706  97.176 126.890  1.00  0.00           H  
ATOM   3356  N   THR A 217      34.210  98.261 129.909  1.00  0.00           N  
ATOM   3357  CA  THR A 217      35.654  98.390 129.479  1.00  0.00           C  
ATOM   3358  C   THR A 217      36.244  97.021 129.201  1.00  0.00           C  
ATOM   3359  O   THR A 217      35.858  95.994 129.820  1.00  0.00           O  
ATOM   3360  CB  THR A 217      36.485  99.099 130.532  1.00  0.00           C  
ATOM   3361  CG2 THR A 217      36.570  98.375 131.911  1.00  0.00           C  
ATOM   3362  OG1 THR A 217      37.770  99.332 129.973  1.00  0.00           O  
ATOM   3363  H   THR A 217      33.918  97.794 130.756  1.00  0.00           H  
ATOM   3364  HA  THR A 217      35.763  98.810 128.479  1.00  0.00           H  
ATOM   3365  HB  THR A 217      36.045 100.062 130.790  1.00  0.00           H  
ATOM   3366  HG1 THR A 217      37.679 100.111 129.420  1.00  0.00           H  
ATOM   3367 HG21 THR A 217      35.652  98.398 132.498  1.00  0.00           H  
ATOM   3368 HG22 THR A 217      36.825  97.326 131.766  1.00  0.00           H  
ATOM   3369 HG23 THR A 217      37.418  98.856 132.399  1.00  0.00           H  
ATOM   3370  N   LEU A 218      37.122  97.028 128.182  1.00  0.00           N  
ATOM   3371  CA  LEU A 218      37.698  95.817 127.672  1.00  0.00           C  
ATOM   3372  C   LEU A 218      39.223  96.097 127.568  1.00  0.00           C  
ATOM   3373  O   LEU A 218      39.657  97.035 126.901  1.00  0.00           O  
ATOM   3374  CB  LEU A 218      37.210  95.413 126.245  1.00  0.00           C  
ATOM   3375  CG  LEU A 218      35.720  95.128 126.135  1.00  0.00           C  
ATOM   3376  CD1 LEU A 218      35.285  95.200 124.717  1.00  0.00           C  
ATOM   3377  CD2 LEU A 218      35.309  93.827 126.733  1.00  0.00           C  
ATOM   3378  H   LEU A 218      37.429  97.897 127.767  1.00  0.00           H  
ATOM   3379  HA  LEU A 218      37.571  94.900 128.248  1.00  0.00           H  
ATOM   3380  HB2 LEU A 218      37.560  96.216 125.596  1.00  0.00           H  
ATOM   3381  HB3 LEU A 218      37.749  94.515 125.942  1.00  0.00           H  
ATOM   3382  HG  LEU A 218      35.084  95.872 126.615  1.00  0.00           H  
ATOM   3383 HD11 LEU A 218      35.297  96.241 124.395  1.00  0.00           H  
ATOM   3384 HD12 LEU A 218      35.891  94.570 124.067  1.00  0.00           H  
ATOM   3385 HD13 LEU A 218      34.277  94.791 124.646  1.00  0.00           H  
ATOM   3386 HD21 LEU A 218      35.762  92.995 126.195  1.00  0.00           H  
ATOM   3387 HD22 LEU A 218      35.546  93.899 127.794  1.00  0.00           H  
ATOM   3388 HD23 LEU A 218      34.240  93.748 126.532  1.00  0.00           H  
ATOM   3389  N   ASP A 219      40.086  95.320 128.214  1.00  0.00           N  
ATOM   3390  CA  ASP A 219      41.530  95.171 128.169  1.00  0.00           C  
ATOM   3391  C   ASP A 219      42.111  94.025 127.308  1.00  0.00           C  
ATOM   3392  O   ASP A 219      41.494  92.917 127.314  1.00  0.00           O  
ATOM   3393  CB  ASP A 219      42.165  95.090 129.561  1.00  0.00           C  
ATOM   3394  CG  ASP A 219      41.854  96.325 130.444  1.00  0.00           C  
ATOM   3395  OD1 ASP A 219      42.398  97.410 130.123  1.00  0.00           O  
ATOM   3396  OD2 ASP A 219      41.173  96.155 131.493  1.00  0.00           O1-
ATOM   3397  H   ASP A 219      39.644  94.533 128.666  1.00  0.00           H  
ATOM   3398  HA  ASP A 219      41.903  96.111 127.764  1.00  0.00           H  
ATOM   3399  HB2 ASP A 219      41.717  94.218 130.036  1.00  0.00           H  
ATOM   3400  HB3 ASP A 219      43.240  94.923 129.477  1.00  0.00           H  
ATOM   3401  N   TYR A 220      43.162  94.303 126.526  1.00  0.00           N  
ATOM   3402  CA  TYR A 220      43.815  93.397 125.610  1.00  0.00           C  
ATOM   3403  C   TYR A 220      45.337  93.623 125.724  1.00  0.00           C  
ATOM   3404  O   TYR A 220      45.808  94.793 125.609  1.00  0.00           O  
ATOM   3405  CB  TYR A 220      43.368  93.622 124.170  1.00  0.00           C  
ATOM   3406  CG  TYR A 220      41.882  93.496 123.834  1.00  0.00           C  
ATOM   3407  CD1 TYR A 220      41.059  94.596 123.894  1.00  0.00           C  
ATOM   3408  CD2 TYR A 220      41.334  92.199 123.817  1.00  0.00           C  
ATOM   3409  CE1 TYR A 220      39.641  94.485 123.810  1.00  0.00           C  
ATOM   3410  CE2 TYR A 220      39.973  92.049 123.665  1.00  0.00           C  
ATOM   3411  CZ  TYR A 220      39.151  93.200 123.686  1.00  0.00           C  
ATOM   3412  OH  TYR A 220      37.819  93.097 123.625  1.00  0.00           O  
ATOM   3413  H   TYR A 220      43.469  95.266 126.521  1.00  0.00           H  
ATOM   3414  HA  TYR A 220      43.511  92.377 125.840  1.00  0.00           H  
ATOM   3415  HB2 TYR A 220      43.760  94.560 123.778  1.00  0.00           H  
ATOM   3416  HB3 TYR A 220      43.886  92.800 123.673  1.00  0.00           H  
ATOM   3417  HD1 TYR A 220      41.530  95.549 124.091  1.00  0.00           H  
ATOM   3418  HD2 TYR A 220      41.959  91.334 123.986  1.00  0.00           H  
ATOM   3419  HE1 TYR A 220      38.906  95.268 123.925  1.00  0.00           H  
ATOM   3420  HE2 TYR A 220      39.441  91.114 123.757  1.00  0.00           H  
ATOM   3421  HH  TYR A 220      37.566  92.209 123.365  1.00  0.00           H  
ATOM   3422  N   THR A 221      46.149  92.581 125.893  1.00  0.00           N  
ATOM   3423  CA  THR A 221      47.611  92.573 125.940  1.00  0.00           C  
ATOM   3424  C   THR A 221      48.111  91.653 124.794  1.00  0.00           C  
ATOM   3425  O   THR A 221      47.765  90.531 124.776  1.00  0.00           O  
ATOM   3426  CB  THR A 221      48.046  91.991 127.295  1.00  0.00           C  
ATOM   3427  CG2 THR A 221      49.599  91.949 127.559  1.00  0.00           C  
ATOM   3428  OG1 THR A 221      47.579  92.818 128.331  1.00  0.00           O  
ATOM   3429  H   THR A 221      45.712  91.704 126.140  1.00  0.00           H  
ATOM   3430  HA  THR A 221      47.894  93.612 125.771  1.00  0.00           H  
ATOM   3431  HB  THR A 221      47.697  90.961 127.357  1.00  0.00           H  
ATOM   3432  HG1 THR A 221      46.657  92.915 128.081  1.00  0.00           H  
ATOM   3433 HG21 THR A 221      50.193  91.250 126.971  1.00  0.00           H  
ATOM   3434 HG22 THR A 221      49.944  92.971 127.398  1.00  0.00           H  
ATOM   3435 HG23 THR A 221      49.785  91.545 128.554  1.00  0.00           H  
ATOM   3436  N   VAL A 222      48.941  92.227 123.818  1.00  0.00           N  
ATOM   3437  CA  VAL A 222      49.447  91.537 122.622  1.00  0.00           C  
ATOM   3438  C   VAL A 222      50.927  91.538 122.463  1.00  0.00           C  
ATOM   3439  O   VAL A 222      51.564  92.559 122.526  1.00  0.00           O  
ATOM   3440  CB  VAL A 222      48.760  92.022 121.333  1.00  0.00           C  
ATOM   3441  CG1 VAL A 222      48.646  90.929 120.256  1.00  0.00           C  
ATOM   3442  CG2 VAL A 222      47.268  92.567 121.459  1.00  0.00           C  
ATOM   3443  H   VAL A 222      49.241  93.190 123.877  1.00  0.00           H  
ATOM   3444  HA  VAL A 222      49.183  90.497 122.811  1.00  0.00           H  
ATOM   3445  HB  VAL A 222      49.445  92.776 120.943  1.00  0.00           H  
ATOM   3446 HG11 VAL A 222      48.309  91.403 119.333  1.00  0.00           H  
ATOM   3447 HG12 VAL A 222      49.549  90.339 120.101  1.00  0.00           H  
ATOM   3448 HG13 VAL A 222      47.876  90.215 120.553  1.00  0.00           H  
ATOM   3449 HG21 VAL A 222      47.101  93.204 122.328  1.00  0.00           H  
ATOM   3450 HG22 VAL A 222      46.937  93.121 120.580  1.00  0.00           H  
ATOM   3451 HG23 VAL A 222      46.616  91.743 121.750  1.00  0.00           H  
ATOM   3452  N   GLN A 223      51.522  90.337 122.351  1.00  0.00           N  
ATOM   3453  CA  GLN A 223      52.910  90.053 122.079  1.00  0.00           C  
ATOM   3454  C   GLN A 223      53.311  90.683 120.731  1.00  0.00           C  
ATOM   3455  O   GLN A 223      52.691  90.455 119.643  1.00  0.00           O  
ATOM   3456  CB  GLN A 223      53.129  88.499 122.129  1.00  0.00           C  
ATOM   3457  CG  GLN A 223      54.612  88.134 122.278  1.00  0.00           C  
ATOM   3458  CD  GLN A 223      54.846  86.640 122.043  1.00  0.00           C  
ATOM   3459  NE2 GLN A 223      55.283  86.181 120.901  1.00  0.00           N  
ATOM   3460  OE1 GLN A 223      54.612  85.822 122.920  1.00  0.00           O  
ATOM   3461  H   GLN A 223      50.952  89.530 122.559  1.00  0.00           H  
ATOM   3462  HA  GLN A 223      53.532  90.463 122.873  1.00  0.00           H  
ATOM   3463  HB2 GLN A 223      52.517  88.009 122.886  1.00  0.00           H  
ATOM   3464  HB3 GLN A 223      52.877  88.169 121.120  1.00  0.00           H  
ATOM   3465  HG2 GLN A 223      55.188  88.682 121.533  1.00  0.00           H  
ATOM   3466  HG3 GLN A 223      55.067  88.471 123.210  1.00  0.00           H  
ATOM   3467 HE21 GLN A 223      55.483  85.191 120.871  1.00  0.00           H  
ATOM   3468 HE22 GLN A 223      55.506  86.864 120.191  1.00  0.00           H  
ATOM   3469  N   VAL A 224      54.408  91.465 120.714  1.00  0.00           N  
ATOM   3470  CA  VAL A 224      54.957  92.164 119.560  1.00  0.00           C  
ATOM   3471  C   VAL A 224      56.366  91.611 119.177  1.00  0.00           C  
ATOM   3472  O   VAL A 224      56.939  90.919 119.945  1.00  0.00           O  
ATOM   3473  CB  VAL A 224      54.936  93.642 119.882  1.00  0.00           C  
ATOM   3474  CG1 VAL A 224      53.475  94.140 119.950  1.00  0.00           C  
ATOM   3475  CG2 VAL A 224      55.695  94.114 121.191  1.00  0.00           C  
ATOM   3476  H   VAL A 224      54.876  91.628 121.594  1.00  0.00           H  
ATOM   3477  HA  VAL A 224      54.380  92.036 118.644  1.00  0.00           H  
ATOM   3478  HB  VAL A 224      55.377  94.162 119.031  1.00  0.00           H  
ATOM   3479 HG11 VAL A 224      52.977  93.526 120.701  1.00  0.00           H  
ATOM   3480 HG12 VAL A 224      53.436  95.216 120.121  1.00  0.00           H  
ATOM   3481 HG13 VAL A 224      52.980  94.024 118.986  1.00  0.00           H  
ATOM   3482 HG21 VAL A 224      55.733  95.203 121.223  1.00  0.00           H  
ATOM   3483 HG22 VAL A 224      55.234  93.756 122.111  1.00  0.00           H  
ATOM   3484 HG23 VAL A 224      56.744  93.822 121.141  1.00  0.00           H  
ATOM   3485  N   PRO A 225      56.864  91.887 117.963  1.00  0.00           N  
ATOM   3486  CA  PRO A 225      58.132  91.345 117.555  1.00  0.00           C  
ATOM   3487  C   PRO A 225      59.361  91.699 118.329  1.00  0.00           C  
ATOM   3488  O   PRO A 225      59.399  92.561 119.174  1.00  0.00           O  
ATOM   3489  CB  PRO A 225      58.272  91.725 116.050  1.00  0.00           C  
ATOM   3490  CG  PRO A 225      56.795  92.072 115.615  1.00  0.00           C  
ATOM   3491  CD  PRO A 225      56.249  92.725 116.857  1.00  0.00           C  
ATOM   3492  HA  PRO A 225      58.126  90.255 117.565  1.00  0.00           H  
ATOM   3493  HB2 PRO A 225      58.925  92.589 115.928  1.00  0.00           H  
ATOM   3494  HB3 PRO A 225      58.500  90.830 115.470  1.00  0.00           H  
ATOM   3495  HG2 PRO A 225      56.715  92.699 114.727  1.00  0.00           H  
ATOM   3496  HG3 PRO A 225      56.182  91.200 115.385  1.00  0.00           H  
ATOM   3497  HD2 PRO A 225      56.690  93.722 116.882  1.00  0.00           H  
ATOM   3498  HD3 PRO A 225      55.160  92.759 116.844  1.00  0.00           H  
ATOM   3499  N   GLY A 226      60.506  91.043 118.100  1.00  0.00           N  
ATOM   3500  CA  GLY A 226      61.804  91.489 118.687  1.00  0.00           C  
ATOM   3501  C   GLY A 226      62.482  92.630 117.830  1.00  0.00           C  
ATOM   3502  O   GLY A 226      61.808  93.216 116.963  1.00  0.00           O  
ATOM   3503  H   GLY A 226      60.584  90.338 117.382  1.00  0.00           H  
ATOM   3504  HA2 GLY A 226      61.728  91.957 119.668  1.00  0.00           H  
ATOM   3505  HA3 GLY A 226      62.529  90.685 118.816  1.00  0.00           H  
ATOM   3506  N   ALA A 227      63.729  92.950 118.078  1.00  0.00           N  
ATOM   3507  CA  ALA A 227      64.356  94.253 117.599  1.00  0.00           C  
ATOM   3508  C   ALA A 227      65.808  94.004 117.164  1.00  0.00           C  
ATOM   3509  O   ALA A 227      66.577  94.985 116.998  1.00  0.00           O  
ATOM   3510  CB  ALA A 227      64.164  95.219 118.825  1.00  0.00           C  
ATOM   3511  H   ALA A 227      64.320  92.294 118.567  1.00  0.00           H  
ATOM   3512  HA  ALA A 227      63.830  94.596 116.708  1.00  0.00           H  
ATOM   3513  HB1 ALA A 227      63.112  95.206 119.109  1.00  0.00           H  
ATOM   3514  HB2 ALA A 227      64.691  94.898 119.723  1.00  0.00           H  
ATOM   3515  HB3 ALA A 227      64.575  96.160 118.460  1.00  0.00           H  
ATOM   3516  N   GLY A 228      66.207  92.745 117.063  1.00  0.00           N  
ATOM   3517  CA  GLY A 228      67.565  92.340 116.793  1.00  0.00           C  
ATOM   3518  C   GLY A 228      68.503  92.617 117.968  1.00  0.00           C  
ATOM   3519  O   GLY A 228      69.739  92.635 117.788  1.00  0.00           O  
ATOM   3520  H   GLY A 228      65.572  91.968 117.181  1.00  0.00           H  
ATOM   3521  HA2 GLY A 228      67.578  91.278 116.548  1.00  0.00           H  
ATOM   3522  HA3 GLY A 228      68.039  92.888 115.979  1.00  0.00           H  
ATOM   3523  N   ARG A 229      67.915  92.808 119.179  1.00  0.00           N  
ATOM   3524  CA  ARG A 229      68.626  93.365 120.347  1.00  0.00           C  
ATOM   3525  C   ARG A 229      67.947  92.611 121.494  1.00  0.00           C  
ATOM   3526  O   ARG A 229      66.782  92.310 121.499  1.00  0.00           O  
ATOM   3527  CB  ARG A 229      68.367  94.873 120.395  1.00  0.00           C  
ATOM   3528  CG  ARG A 229      69.222  95.720 119.507  1.00  0.00           C  
ATOM   3529  CD  ARG A 229      68.491  96.989 119.043  1.00  0.00           C  
ATOM   3530  NE  ARG A 229      69.384  97.749 118.169  1.00  0.00           N  
ATOM   3531  CZ  ARG A 229      69.517  97.572 116.843  1.00  0.00           C  
ATOM   3532  NH1 ARG A 229      68.814  96.736 116.137  1.00  0.00           N1+
ATOM   3533  NH2 ARG A 229      70.270  98.413 116.202  1.00  0.00           N  
ATOM   3534  H   ARG A 229      66.906  92.788 119.221  1.00  0.00           H  
ATOM   3535  HA  ARG A 229      69.701  93.185 120.292  1.00  0.00           H  
ATOM   3536  HB2 ARG A 229      67.295  95.033 120.280  1.00  0.00           H  
ATOM   3537  HB3 ARG A 229      68.755  95.253 121.341  1.00  0.00           H  
ATOM   3538  HG2 ARG A 229      70.132  95.989 120.044  1.00  0.00           H  
ATOM   3539  HG3 ARG A 229      69.458  95.121 118.627  1.00  0.00           H  
ATOM   3540  HD2 ARG A 229      67.490  96.821 118.648  1.00  0.00           H  
ATOM   3541  HD3 ARG A 229      68.425  97.584 119.953  1.00  0.00           H  
ATOM   3542  HE  ARG A 229      69.744  98.625 118.519  1.00  0.00           H  
ATOM   3543 HH11 ARG A 229      68.165  96.014 116.414  1.00  0.00           H  
ATOM   3544 HH12 ARG A 229      69.063  96.536 115.178  1.00  0.00           H  
ATOM   3545 HH21 ARG A 229      70.902  99.003 116.725  1.00  0.00           H  
ATOM   3546 HH22 ARG A 229      70.455  98.182 115.237  1.00  0.00           H  
ATOM   3547  N   ASP A 230      68.842  92.205 122.437  1.00  0.00           N  
ATOM   3548  CA  ASP A 230      68.496  91.586 123.685  1.00  0.00           C  
ATOM   3549  C   ASP A 230      67.704  92.546 124.522  1.00  0.00           C  
ATOM   3550  O   ASP A 230      67.985  93.714 124.726  1.00  0.00           O  
ATOM   3551  CB  ASP A 230      69.763  91.088 124.407  1.00  0.00           C  
ATOM   3552  CG  ASP A 230      70.367  89.926 123.635  1.00  0.00           C  
ATOM   3553  OD1 ASP A 230      71.630  89.948 123.511  1.00  0.00           O  
ATOM   3554  OD2 ASP A 230      69.566  89.124 123.125  1.00  0.00           O1-
ATOM   3555  H   ASP A 230      69.787  92.503 122.234  1.00  0.00           H  
ATOM   3556  HA  ASP A 230      67.817  90.765 123.459  1.00  0.00           H  
ATOM   3557  HB2 ASP A 230      70.455  91.911 124.591  1.00  0.00           H  
ATOM   3558  HB3 ASP A 230      69.475  90.756 125.406  1.00  0.00           H  
ATOM   3559  N   GLY A 231      66.797  91.940 125.259  1.00  0.00           N  
ATOM   3560  CA  GLY A 231      66.136  92.746 126.348  1.00  0.00           C  
ATOM   3561  C   GLY A 231      64.990  93.625 125.914  1.00  0.00           C  
ATOM   3562  O   GLY A 231      64.533  94.299 126.836  1.00  0.00           O  
ATOM   3563  H   GLY A 231      66.642  90.963 125.060  1.00  0.00           H  
ATOM   3564  HA2 GLY A 231      65.643  92.056 127.033  1.00  0.00           H  
ATOM   3565  HA3 GLY A 231      66.936  93.294 126.847  1.00  0.00           H  
ATOM   3566  N   ALA A 232      64.535  93.626 124.671  1.00  0.00           N  
ATOM   3567  CA  ALA A 232      63.456  94.514 124.221  1.00  0.00           C  
ATOM   3568  C   ALA A 232      62.077  94.030 124.677  1.00  0.00           C  
ATOM   3569  O   ALA A 232      61.883  92.884 125.125  1.00  0.00           O  
ATOM   3570  CB  ALA A 232      63.543  94.494 122.736  1.00  0.00           C  
ATOM   3571  H   ALA A 232      65.015  92.986 124.054  1.00  0.00           H  
ATOM   3572  HA  ALA A 232      63.556  95.496 124.682  1.00  0.00           H  
ATOM   3573  HB1 ALA A 232      63.313  93.507 122.332  1.00  0.00           H  
ATOM   3574  HB2 ALA A 232      62.982  95.291 122.250  1.00  0.00           H  
ATOM   3575  HB3 ALA A 232      64.565  94.724 122.432  1.00  0.00           H  
ATOM   3576  N   PRO A 233      61.087  94.905 124.661  1.00  0.00           N  
ATOM   3577  CA  PRO A 233      59.687  94.605 125.038  1.00  0.00           C  
ATOM   3578  C   PRO A 233      59.069  93.340 124.380  1.00  0.00           C  
ATOM   3579  O   PRO A 233      59.190  93.156 123.122  1.00  0.00           O  
ATOM   3580  CB  PRO A 233      58.890  95.851 124.786  1.00  0.00           C  
ATOM   3581  CG  PRO A 233      59.905  96.958 124.780  1.00  0.00           C  
ATOM   3582  CD  PRO A 233      61.200  96.346 124.287  1.00  0.00           C  
ATOM   3583  HA  PRO A 233      59.627  94.458 126.116  1.00  0.00           H  
ATOM   3584  HB2 PRO A 233      58.476  95.800 123.779  1.00  0.00           H  
ATOM   3585  HB3 PRO A 233      58.095  96.073 125.498  1.00  0.00           H  
ATOM   3586  HG2 PRO A 233      59.538  97.799 124.193  1.00  0.00           H  
ATOM   3587  HG3 PRO A 233      60.063  97.245 125.819  1.00  0.00           H  
ATOM   3588  HD2 PRO A 233      61.338  96.469 123.213  1.00  0.00           H  
ATOM   3589  HD3 PRO A 233      62.008  96.849 124.819  1.00  0.00           H  
ATOM   3590  N   GLY A 234      58.368  92.537 125.191  1.00  0.00           N  
ATOM   3591  CA  GLY A 234      57.696  91.303 124.801  1.00  0.00           C  
ATOM   3592  C   GLY A 234      56.303  91.587 124.291  1.00  0.00           C  
ATOM   3593  O   GLY A 234      55.838  90.893 123.453  1.00  0.00           O  
ATOM   3594  H   GLY A 234      58.505  92.704 126.177  1.00  0.00           H  
ATOM   3595  HA2 GLY A 234      58.234  90.876 123.955  1.00  0.00           H  
ATOM   3596  HA3 GLY A 234      57.693  90.521 125.560  1.00  0.00           H  
ATOM   3597  N   PHE A 235      55.725  92.706 124.796  1.00  0.00           N  
ATOM   3598  CA  PHE A 235      54.269  92.858 124.678  1.00  0.00           C  
ATOM   3599  C   PHE A 235      53.846  94.333 124.642  1.00  0.00           C  
ATOM   3600  O   PHE A 235      54.575  95.254 124.989  1.00  0.00           O  
ATOM   3601  CB  PHE A 235      53.562  92.163 125.905  1.00  0.00           C  
ATOM   3602  CG  PHE A 235      54.059  90.723 126.169  1.00  0.00           C  
ATOM   3603  CD1 PHE A 235      53.247  89.716 125.698  1.00  0.00           C  
ATOM   3604  CD2 PHE A 235      55.066  90.470 127.065  1.00  0.00           C  
ATOM   3605  CE1 PHE A 235      53.551  88.424 126.056  1.00  0.00           C  
ATOM   3606  CE2 PHE A 235      55.417  89.141 127.405  1.00  0.00           C  
ATOM   3607  CZ  PHE A 235      54.645  88.126 126.855  1.00  0.00           C  
ATOM   3608  H   PHE A 235      56.074  93.321 125.518  1.00  0.00           H  
ATOM   3609  HA  PHE A 235      53.958  92.297 123.797  1.00  0.00           H  
ATOM   3610  HB2 PHE A 235      53.719  92.740 126.816  1.00  0.00           H  
ATOM   3611  HB3 PHE A 235      52.477  92.060 125.873  1.00  0.00           H  
ATOM   3612  HD1 PHE A 235      52.417  89.881 125.029  1.00  0.00           H  
ATOM   3613  HD2 PHE A 235      55.652  91.313 127.397  1.00  0.00           H  
ATOM   3614  HE1 PHE A 235      52.956  87.597 125.696  1.00  0.00           H  
ATOM   3615  HE2 PHE A 235      56.271  88.940 128.036  1.00  0.00           H  
ATOM   3616  HZ  PHE A 235      54.921  87.091 126.988  1.00  0.00           H  
ATOM   3617  N   SER A 236      52.662  94.594 124.113  1.00  0.00           N  
ATOM   3618  CA  SER A 236      51.964  95.936 124.081  1.00  0.00           C  
ATOM   3619  C   SER A 236      50.522  95.730 124.560  1.00  0.00           C  
ATOM   3620  O   SER A 236      50.139  94.587 124.864  1.00  0.00           O  
ATOM   3621  CB  SER A 236      52.037  96.441 122.647  1.00  0.00           C  
ATOM   3622  OG  SER A 236      51.173  97.529 122.303  1.00  0.00           O  
ATOM   3623  H   SER A 236      52.124  93.827 123.734  1.00  0.00           H  
ATOM   3624  HA  SER A 236      52.450  96.602 124.794  1.00  0.00           H  
ATOM   3625  HB2 SER A 236      53.071  96.753 122.500  1.00  0.00           H  
ATOM   3626  HB3 SER A 236      51.892  95.546 122.043  1.00  0.00           H  
ATOM   3627  HG  SER A 236      51.676  98.059 121.680  1.00  0.00           H  
ATOM   3628  N   LYS A 237      49.793  96.842 124.872  1.00  0.00           N  
ATOM   3629  CA  LYS A 237      48.566  96.723 125.761  1.00  0.00           C  
ATOM   3630  C   LYS A 237      47.727  97.969 125.533  1.00  0.00           C  
ATOM   3631  O   LYS A 237      48.225  99.095 125.417  1.00  0.00           O  
ATOM   3632  CB  LYS A 237      49.029  96.552 127.203  1.00  0.00           C  
ATOM   3633  CG  LYS A 237      47.758  96.137 127.996  1.00  0.00           C  
ATOM   3634  CD  LYS A 237      48.135  95.696 129.425  1.00  0.00           C  
ATOM   3635  CE  LYS A 237      46.917  95.443 130.288  1.00  0.00           C  
ATOM   3636  NZ  LYS A 237      47.230  94.969 131.647  1.00  0.00           N1+
ATOM   3637  H   LYS A 237      50.240  97.726 124.678  1.00  0.00           H  
ATOM   3638  HA  LYS A 237      48.039  95.863 125.348  1.00  0.00           H  
ATOM   3639  HB2 LYS A 237      49.794  95.776 127.192  1.00  0.00           H  
ATOM   3640  HB3 LYS A 237      49.427  97.487 127.594  1.00  0.00           H  
ATOM   3641  HG2 LYS A 237      47.147  97.020 128.181  1.00  0.00           H  
ATOM   3642  HG3 LYS A 237      47.217  95.275 127.604  1.00  0.00           H  
ATOM   3643  HD2 LYS A 237      48.818  94.847 129.410  1.00  0.00           H  
ATOM   3644  HD3 LYS A 237      48.704  96.462 129.953  1.00  0.00           H  
ATOM   3645  HE2 LYS A 237      46.094  96.154 130.353  1.00  0.00           H  
ATOM   3646  HE3 LYS A 237      46.443  94.657 129.700  1.00  0.00           H  
ATOM   3647  HZ1 LYS A 237      46.471  94.562 132.174  1.00  0.00           H  
ATOM   3648  HZ2 LYS A 237      47.793  94.142 131.513  1.00  0.00           H  
ATOM   3649  HZ3 LYS A 237      47.604  95.605 132.337  1.00  0.00           H  
ATOM   3650  N   PHE A 238      46.447  97.786 125.449  1.00  0.00           N  
ATOM   3651  CA  PHE A 238      45.547  98.927 125.174  1.00  0.00           C  
ATOM   3652  C   PHE A 238      44.191  98.624 125.776  1.00  0.00           C  
ATOM   3653  O   PHE A 238      43.916  97.522 126.261  1.00  0.00           O  
ATOM   3654  CB  PHE A 238      45.420  99.271 123.737  1.00  0.00           C  
ATOM   3655  CG  PHE A 238      44.909  98.177 122.880  1.00  0.00           C  
ATOM   3656  CD1 PHE A 238      45.728  97.195 122.287  1.00  0.00           C  
ATOM   3657  CD2 PHE A 238      43.546  98.185 122.488  1.00  0.00           C  
ATOM   3658  CE1 PHE A 238      45.193  96.246 121.386  1.00  0.00           C  
ATOM   3659  CE2 PHE A 238      43.012  97.296 121.474  1.00  0.00           C  
ATOM   3660  CZ  PHE A 238      43.883  96.394 120.887  1.00  0.00           C  
ATOM   3661  H   PHE A 238      46.048  96.880 125.653  1.00  0.00           H  
ATOM   3662  HA  PHE A 238      46.003  99.804 125.634  1.00  0.00           H  
ATOM   3663  HB2 PHE A 238      44.815 100.165 123.588  1.00  0.00           H  
ATOM   3664  HB3 PHE A 238      46.464  99.442 123.470  1.00  0.00           H  
ATOM   3665  HD1 PHE A 238      46.764  97.229 122.588  1.00  0.00           H  
ATOM   3666  HD2 PHE A 238      42.842  98.928 122.830  1.00  0.00           H  
ATOM   3667  HE1 PHE A 238      45.820  95.483 120.948  1.00  0.00           H  
ATOM   3668  HE2 PHE A 238      42.075  97.510 120.982  1.00  0.00           H  
ATOM   3669  HZ  PHE A 238      43.411  95.759 120.153  1.00  0.00           H  
ATOM   3670  N   ARG A 239      43.248  99.555 125.760  1.00  0.00           N  
ATOM   3671  CA  ARG A 239      41.887  99.364 126.283  1.00  0.00           C  
ATOM   3672  C   ARG A 239      40.877 100.018 125.213  1.00  0.00           C  
ATOM   3673  O   ARG A 239      41.193 100.957 124.593  1.00  0.00           O  
ATOM   3674  CB  ARG A 239      41.720 100.041 127.648  1.00  0.00           C  
ATOM   3675  CG  ARG A 239      40.317  99.952 128.207  1.00  0.00           C  
ATOM   3676  CD  ARG A 239      40.345 100.690 129.565  1.00  0.00           C  
ATOM   3677  NE  ARG A 239      40.846  99.857 130.645  1.00  0.00           N  
ATOM   3678  CZ  ARG A 239      40.414  99.868 131.914  1.00  0.00           C  
ATOM   3679  NH1 ARG A 239      39.582 100.830 132.395  1.00  0.00           N1+
ATOM   3680  NH2 ARG A 239      40.651  98.829 132.634  1.00  0.00           N  
ATOM   3681  H   ARG A 239      43.480 100.448 125.348  1.00  0.00           H  
ATOM   3682  HA  ARG A 239      41.708  98.305 126.474  1.00  0.00           H  
ATOM   3683  HB2 ARG A 239      42.420  99.509 128.292  1.00  0.00           H  
ATOM   3684  HB3 ARG A 239      42.020 101.086 127.571  1.00  0.00           H  
ATOM   3685  HG2 ARG A 239      39.551 100.445 127.609  1.00  0.00           H  
ATOM   3686  HG3 ARG A 239      39.915  98.944 128.314  1.00  0.00           H  
ATOM   3687  HD2 ARG A 239      40.904 101.624 129.600  1.00  0.00           H  
ATOM   3688  HD3 ARG A 239      39.300 100.962 129.721  1.00  0.00           H  
ATOM   3689  HE  ARG A 239      41.213  98.944 130.418  1.00  0.00           H  
ATOM   3690 HH11 ARG A 239      39.359 101.615 131.799  1.00  0.00           H  
ATOM   3691 HH12 ARG A 239      39.319 100.855 133.370  1.00  0.00           H  
ATOM   3692 HH21 ARG A 239      41.127  98.003 132.301  1.00  0.00           H  
ATOM   3693 HH22 ARG A 239      40.285  98.771 133.574  1.00  0.00           H  
ATOM   3694  N   LEU A 240      39.728  99.317 124.997  1.00  0.00           N  
ATOM   3695  CA  LEU A 240      38.535  99.730 124.253  1.00  0.00           C  
ATOM   3696  C   LEU A 240      37.392  99.686 125.210  1.00  0.00           C  
ATOM   3697  O   LEU A 240      37.340  98.893 126.118  1.00  0.00           O  
ATOM   3698  CB  LEU A 240      38.207  98.779 123.129  1.00  0.00           C  
ATOM   3699  CG  LEU A 240      39.341  98.487 122.124  1.00  0.00           C  
ATOM   3700  CD1 LEU A 240      38.834  97.563 121.048  1.00  0.00           C  
ATOM   3701  CD2 LEU A 240      39.804  99.778 121.357  1.00  0.00           C  
ATOM   3702  H   LEU A 240      39.541  98.539 125.614  1.00  0.00           H  
ATOM   3703  HA  LEU A 240      38.592 100.778 123.955  1.00  0.00           H  
ATOM   3704  HB2 LEU A 240      37.885  97.853 123.608  1.00  0.00           H  
ATOM   3705  HB3 LEU A 240      37.334  99.261 122.688  1.00  0.00           H  
ATOM   3706  HG  LEU A 240      40.156  97.952 122.612  1.00  0.00           H  
ATOM   3707 HD11 LEU A 240      38.646  96.574 121.466  1.00  0.00           H  
ATOM   3708 HD12 LEU A 240      37.979  98.078 120.610  1.00  0.00           H  
ATOM   3709 HD13 LEU A 240      39.524  97.411 120.219  1.00  0.00           H  
ATOM   3710 HD21 LEU A 240      38.993 100.015 120.669  1.00  0.00           H  
ATOM   3711 HD22 LEU A 240      40.185 100.587 121.982  1.00  0.00           H  
ATOM   3712 HD23 LEU A 240      40.647  99.394 120.783  1.00  0.00           H  
ATOM   3713  N   SER A 241      36.439 100.639 125.129  1.00  0.00           N  
ATOM   3714  CA  SER A 241      35.206 100.653 125.896  1.00  0.00           C  
ATOM   3715  C   SER A 241      33.969 101.031 125.045  1.00  0.00           C  
ATOM   3716  O   SER A 241      34.077 101.757 124.069  1.00  0.00           O  
ATOM   3717  CB  SER A 241      35.329 101.516 127.186  1.00  0.00           C  
ATOM   3718  OG  SER A 241      36.561 101.296 127.944  1.00  0.00           O  
ATOM   3719  H   SER A 241      36.517 101.355 124.421  1.00  0.00           H  
ATOM   3720  HA  SER A 241      34.933  99.639 126.184  1.00  0.00           H  
ATOM   3721  HB2 SER A 241      35.393 102.572 126.921  1.00  0.00           H  
ATOM   3722  HB3 SER A 241      34.514 101.303 127.877  1.00  0.00           H  
ATOM   3723  HG  SER A 241      37.264 101.806 127.534  1.00  0.00           H  
ATOM   3724  N   TYR A 242      32.776 100.543 125.453  1.00  0.00           N  
ATOM   3725  CA  TYR A 242      31.523 100.739 124.668  1.00  0.00           C  
ATOM   3726  C   TYR A 242      30.294 100.994 125.549  1.00  0.00           C  
ATOM   3727  O   TYR A 242      30.196 100.360 126.635  1.00  0.00           O  
ATOM   3728  CB  TYR A 242      31.239  99.549 123.831  1.00  0.00           C  
ATOM   3729  CG  TYR A 242      32.260  99.141 122.775  1.00  0.00           C  
ATOM   3730  CD1 TYR A 242      32.419  99.888 121.621  1.00  0.00           C  
ATOM   3731  CD2 TYR A 242      33.050  98.010 123.142  1.00  0.00           C  
ATOM   3732  CE1 TYR A 242      33.347  99.488 120.643  1.00  0.00           C  
ATOM   3733  CE2 TYR A 242      33.972  97.658 122.193  1.00  0.00           C  
ATOM   3734  CZ  TYR A 242      34.161  98.370 120.978  1.00  0.00           C  
ATOM   3735  OH  TYR A 242      35.150  98.040 120.119  1.00  0.00           O  
ATOM   3736  H   TYR A 242      32.780 100.018 126.315  1.00  0.00           H  
ATOM   3737  HA  TYR A 242      31.674 101.654 124.097  1.00  0.00           H  
ATOM   3738  HB2 TYR A 242      31.040  98.775 124.572  1.00  0.00           H  
ATOM   3739  HB3 TYR A 242      30.471  99.775 123.092  1.00  0.00           H  
ATOM   3740  HD1 TYR A 242      31.943 100.854 121.536  1.00  0.00           H  
ATOM   3741  HD2 TYR A 242      32.870  97.531 124.094  1.00  0.00           H  
ATOM   3742  HE1 TYR A 242      33.575 100.039 119.743  1.00  0.00           H  
ATOM   3743  HE2 TYR A 242      34.650  96.862 122.464  1.00  0.00           H  
ATOM   3744  HH  TYR A 242      35.569  98.768 119.654  1.00  0.00           H  
ATOM   3745  N   TYR A 243      29.446 101.848 125.040  1.00  0.00           N  
ATOM   3746  CA  TYR A 243      28.154 102.141 125.605  1.00  0.00           C  
ATOM   3747  C   TYR A 243      27.219 101.005 125.287  1.00  0.00           C  
ATOM   3748  O   TYR A 243      26.928 100.796 124.102  1.00  0.00           O  
ATOM   3749  CB  TYR A 243      27.636 103.428 125.192  1.00  0.00           C  
ATOM   3750  CG  TYR A 243      28.452 104.639 125.691  1.00  0.00           C  
ATOM   3751  CD1 TYR A 243      29.582 105.054 124.983  1.00  0.00           C  
ATOM   3752  CD2 TYR A 243      28.257 105.052 127.034  1.00  0.00           C  
ATOM   3753  CE1 TYR A 243      30.367 106.084 125.530  1.00  0.00           C  
ATOM   3754  CE2 TYR A 243      29.071 106.080 127.556  1.00  0.00           C  
ATOM   3755  CZ  TYR A 243      30.088 106.629 126.740  1.00  0.00           C  
ATOM   3756  OH  TYR A 243      30.825 107.698 127.207  1.00  0.00           O  
ATOM   3757  H   TYR A 243      29.692 102.215 124.131  1.00  0.00           H  
ATOM   3758  HA  TYR A 243      28.257 102.143 126.690  1.00  0.00           H  
ATOM   3759  HB2 TYR A 243      27.558 103.450 124.105  1.00  0.00           H  
ATOM   3760  HB3 TYR A 243      26.632 103.520 125.606  1.00  0.00           H  
ATOM   3761  HD1 TYR A 243      29.831 104.758 123.975  1.00  0.00           H  
ATOM   3762  HD2 TYR A 243      27.519 104.557 127.648  1.00  0.00           H  
ATOM   3763  HE1 TYR A 243      31.170 106.465 124.916  1.00  0.00           H  
ATOM   3764  HE2 TYR A 243      28.950 106.510 128.539  1.00  0.00           H  
ATOM   3765  HH  TYR A 243      30.772 107.724 128.165  1.00  0.00           H  
ATOM   3766  N   PRO A 244      26.748 100.131 126.210  1.00  0.00           N  
ATOM   3767  CA  PRO A 244      26.145  98.874 125.839  1.00  0.00           C  
ATOM   3768  C   PRO A 244      24.583  99.147 125.670  1.00  0.00           C  
ATOM   3769  O   PRO A 244      24.092  99.993 126.426  1.00  0.00           O  
ATOM   3770  CB  PRO A 244      26.457  97.889 127.002  1.00  0.00           C  
ATOM   3771  CG  PRO A 244      26.512  98.782 128.244  1.00  0.00           C  
ATOM   3772  CD  PRO A 244      27.070 100.129 127.649  1.00  0.00           C  
ATOM   3773  HA  PRO A 244      26.495  98.502 124.876  1.00  0.00           H  
ATOM   3774  HB2 PRO A 244      25.670  97.136 127.059  1.00  0.00           H  
ATOM   3775  HB3 PRO A 244      27.422  97.399 126.870  1.00  0.00           H  
ATOM   3776  HG2 PRO A 244      25.547  98.955 128.721  1.00  0.00           H  
ATOM   3777  HG3 PRO A 244      27.134  98.382 129.046  1.00  0.00           H  
ATOM   3778  HD2 PRO A 244      26.461 100.899 128.123  1.00  0.00           H  
ATOM   3779  HD3 PRO A 244      28.158 100.180 127.611  1.00  0.00           H  
ATOM   3780  N   HIE A 245      23.945  98.519 124.637  1.00  0.00           N  
ATOM   3781  CA  HIE A 245      22.517  98.535 124.497  1.00  0.00           C  
ATOM   3782  C   HIE A 245      21.975  97.316 123.845  1.00  0.00           C  
ATOM   3783  O   HIE A 245      22.546  96.698 122.938  1.00  0.00           O  
ATOM   3784  CB  HIE A 245      22.009  99.853 123.864  1.00  0.00           C  
ATOM   3785  CG  HIE A 245      22.669 100.178 122.558  1.00  0.00           C  
ATOM   3786  CD2 HIE A 245      23.832 100.897 122.479  1.00  0.00           C  
ATOM   3787  ND1 HIE A 245      22.164  99.963 121.191  1.00  0.00           N  
ATOM   3788  CE1 HIE A 245      23.071 100.604 120.403  1.00  0.00           C  
ATOM   3789  NE2 HIE A 245      24.092 101.047 121.127  1.00  0.00           N  
ATOM   3790  H   HIE A 245      24.398  97.869 124.009  1.00  0.00           H  
ATOM   3791  HA  HIE A 245      22.105  98.669 125.497  1.00  0.00           H  
ATOM   3792  HB2 HIE A 245      20.932  99.810 123.703  1.00  0.00           H  
ATOM   3793  HB3 HIE A 245      22.209 100.699 124.522  1.00  0.00           H  
ATOM   3794  HD2 HIE A 245      24.392 101.305 123.308  1.00  0.00           H  
ATOM   3795  HE1 HIE A 245      22.929 100.684 119.336  1.00  0.00           H  
ATOM   3796  HE2 HIE A 245      24.999 101.245 120.730  1.00  0.00           H  
ATOM   3797  N   CYS A 246      20.775  96.937 124.300  1.00  0.00           N  
ATOM   3798  CA  CYS A 246      20.016  95.720 123.834  1.00  0.00           C  
ATOM   3799  C   CYS A 246      19.783  95.639 122.313  1.00  0.00           C  
ATOM   3800  O   CYS A 246      19.335  96.591 121.672  1.00  0.00           O  
ATOM   3801  CB  CYS A 246      18.579  95.727 124.456  1.00  0.00           C  
ATOM   3802  SG  CYS A 246      17.716  94.187 123.888  1.00  0.00           S  
ATOM   3803  H   CYS A 246      20.409  97.521 125.039  1.00  0.00           H  
ATOM   3804  HA  CYS A 246      20.564  94.833 124.152  1.00  0.00           H  
ATOM   3805  HB2 CYS A 246      18.490  95.796 125.540  1.00  0.00           H  
ATOM   3806  HB3 CYS A 246      18.057  96.648 124.197  1.00  0.00           H  
ATOM   3807  HG  CYS A 246      18.484  93.317 124.548  1.00  0.00           H  
ATOM   3808  N   LEU A 247      19.871  94.471 121.811  1.00  0.00           N  
ATOM   3809  CA  LEU A 247      19.938  94.211 120.371  1.00  0.00           C  
ATOM   3810  C   LEU A 247      18.617  94.733 119.682  1.00  0.00           C  
ATOM   3811  O   LEU A 247      18.562  95.374 118.626  1.00  0.00           O  
ATOM   3812  CB  LEU A 247      20.334  92.752 120.164  1.00  0.00           C  
ATOM   3813  CG  LEU A 247      20.229  92.362 118.682  1.00  0.00           C  
ATOM   3814  CD1 LEU A 247      21.449  92.946 117.962  1.00  0.00           C  
ATOM   3815  CD2 LEU A 247      20.000  90.819 118.477  1.00  0.00           C  
ATOM   3816  H   LEU A 247      20.211  93.692 122.358  1.00  0.00           H  
ATOM   3817  HA  LEU A 247      20.708  94.834 119.917  1.00  0.00           H  
ATOM   3818  HB2 LEU A 247      21.276  92.415 120.595  1.00  0.00           H  
ATOM   3819  HB3 LEU A 247      19.527  92.173 120.614  1.00  0.00           H  
ATOM   3820  HG  LEU A 247      19.353  92.842 118.244  1.00  0.00           H  
ATOM   3821 HD11 LEU A 247      22.332  92.552 118.465  1.00  0.00           H  
ATOM   3822 HD12 LEU A 247      21.523  92.504 116.969  1.00  0.00           H  
ATOM   3823 HD13 LEU A 247      21.362  94.032 118.004  1.00  0.00           H  
ATOM   3824 HD21 LEU A 247      20.718  90.303 119.115  1.00  0.00           H  
ATOM   3825 HD22 LEU A 247      18.976  90.515 118.695  1.00  0.00           H  
ATOM   3826 HD23 LEU A 247      20.324  90.545 117.472  1.00  0.00           H  
ATOM   3827  N   ALA A 248      17.552  94.524 120.351  1.00  0.00           N  
ATOM   3828  CA  ALA A 248      16.217  94.889 119.785  1.00  0.00           C  
ATOM   3829  C   ALA A 248      15.999  96.402 119.911  1.00  0.00           C  
ATOM   3830  O   ALA A 248      15.246  96.893 119.119  1.00  0.00           O  
ATOM   3831  CB  ALA A 248      15.182  94.116 120.634  1.00  0.00           C  
ATOM   3832  H   ALA A 248      17.498  93.893 121.138  1.00  0.00           H  
ATOM   3833  HA  ALA A 248      16.250  94.703 118.711  1.00  0.00           H  
ATOM   3834  HB1 ALA A 248      15.517  94.176 121.670  1.00  0.00           H  
ATOM   3835  HB2 ALA A 248      14.184  94.530 120.489  1.00  0.00           H  
ATOM   3836  HB3 ALA A 248      15.145  93.062 120.358  1.00  0.00           H  
ATOM   3837  N   SER A 249      16.733  97.146 120.796  1.00  0.00           N  
ATOM   3838  CA  SER A 249      16.840  98.589 120.704  1.00  0.00           C  
ATOM   3839  C   SER A 249      17.891  99.093 119.632  1.00  0.00           C  
ATOM   3840  O   SER A 249      17.712 100.161 118.981  1.00  0.00           O  
ATOM   3841  CB  SER A 249      17.343  99.146 122.044  1.00  0.00           C  
ATOM   3842  OG  SER A 249      16.482  98.857 123.082  1.00  0.00           O  
ATOM   3843  H   SER A 249      17.351  96.724 121.475  1.00  0.00           H  
ATOM   3844  HA  SER A 249      15.846  98.917 120.402  1.00  0.00           H  
ATOM   3845  HB2 SER A 249      18.326  98.761 122.314  1.00  0.00           H  
ATOM   3846  HB3 SER A 249      17.505 100.217 121.918  1.00  0.00           H  
ATOM   3847  HG  SER A 249      16.855  99.231 123.883  1.00  0.00           H  
ATOM   3848  N   PHE A 250      18.972  98.319 119.318  1.00  0.00           N  
ATOM   3849  CA  PHE A 250      19.889  98.656 118.218  1.00  0.00           C  
ATOM   3850  C   PHE A 250      19.174  98.475 116.895  1.00  0.00           C  
ATOM   3851  O   PHE A 250      19.309  99.372 116.070  1.00  0.00           O  
ATOM   3852  CB  PHE A 250      21.084  97.686 118.247  1.00  0.00           C  
ATOM   3853  CG  PHE A 250      21.977  97.694 116.986  1.00  0.00           C  
ATOM   3854  CD1 PHE A 250      21.803  96.607 116.087  1.00  0.00           C  
ATOM   3855  CD2 PHE A 250      22.957  98.712 116.747  1.00  0.00           C  
ATOM   3856  CE1 PHE A 250      22.502  96.565 114.903  1.00  0.00           C  
ATOM   3857  CE2 PHE A 250      23.797  98.527 115.636  1.00  0.00           C  
ATOM   3858  CZ  PHE A 250      23.622  97.395 114.811  1.00  0.00           C  
ATOM   3859  H   PHE A 250      19.187  97.443 119.773  1.00  0.00           H  
ATOM   3860  HA  PHE A 250      20.236  99.682 118.326  1.00  0.00           H  
ATOM   3861  HB2 PHE A 250      21.800  97.835 119.054  1.00  0.00           H  
ATOM   3862  HB3 PHE A 250      20.711  96.671 118.380  1.00  0.00           H  
ATOM   3863  HD1 PHE A 250      21.089  95.825 116.300  1.00  0.00           H  
ATOM   3864  HD2 PHE A 250      23.127  99.551 117.406  1.00  0.00           H  
ATOM   3865  HE1 PHE A 250      22.314  95.844 114.121  1.00  0.00           H  
ATOM   3866  HE2 PHE A 250      24.638  99.186 115.481  1.00  0.00           H  
ATOM   3867  HZ  PHE A 250      24.139  97.381 113.863  1.00  0.00           H  
ATOM   3868  N   THR A 251      18.423  97.377 116.680  1.00  0.00           N  
ATOM   3869  CA  THR A 251      17.673  97.212 115.413  1.00  0.00           C  
ATOM   3870  C   THR A 251      16.430  98.127 115.380  1.00  0.00           C  
ATOM   3871  O   THR A 251      16.023  98.361 114.247  1.00  0.00           O  
ATOM   3872  CB  THR A 251      17.229  95.806 115.194  1.00  0.00           C  
ATOM   3873  CG2 THR A 251      18.485  94.857 115.256  1.00  0.00           C  
ATOM   3874  OG1 THR A 251      16.276  95.398 116.107  1.00  0.00           O  
ATOM   3875  H   THR A 251      18.438  96.552 117.263  1.00  0.00           H  
ATOM   3876  HA  THR A 251      18.388  97.416 114.615  1.00  0.00           H  
ATOM   3877  HB  THR A 251      16.817  95.845 114.186  1.00  0.00           H  
ATOM   3878  HG1 THR A 251      15.439  95.633 115.699  1.00  0.00           H  
ATOM   3879 HG21 THR A 251      18.956  94.777 116.236  1.00  0.00           H  
ATOM   3880 HG22 THR A 251      18.194  93.851 114.953  1.00  0.00           H  
ATOM   3881 HG23 THR A 251      19.207  95.146 114.493  1.00  0.00           H  
ATOM   3882  N   GLU A 252      15.918  98.689 116.519  1.00  0.00           N  
ATOM   3883  CA  GLU A 252      15.014  99.835 116.559  1.00  0.00           C  
ATOM   3884  C   GLU A 252      15.784 101.134 116.139  1.00  0.00           C  
ATOM   3885  O   GLU A 252      15.156 101.849 115.332  1.00  0.00           O  
ATOM   3886  CB  GLU A 252      14.303  99.936 117.923  1.00  0.00           C  
ATOM   3887  CG  GLU A 252      13.445 101.151 118.208  1.00  0.00           C  
ATOM   3888  CD  GLU A 252      12.501 101.602 117.048  1.00  0.00           C  
ATOM   3889  OE1 GLU A 252      11.994 100.762 116.274  1.00  0.00           O  
ATOM   3890  OE2 GLU A 252      12.305 102.871 116.876  1.00  0.00           O1-
ATOM   3891  H   GLU A 252      16.366  98.595 117.420  1.00  0.00           H  
ATOM   3892  HA  GLU A 252      14.249  99.776 115.785  1.00  0.00           H  
ATOM   3893  HB2 GLU A 252      13.675  99.050 118.025  1.00  0.00           H  
ATOM   3894  HB3 GLU A 252      15.041  99.931 118.725  1.00  0.00           H  
ATOM   3895  HG2 GLU A 252      12.749 100.923 119.016  1.00  0.00           H  
ATOM   3896  HG3 GLU A 252      14.141 101.965 118.414  1.00  0.00           H  
ATOM   3897  N   LEU A 253      16.996 101.386 116.532  1.00  0.00           N  
ATOM   3898  CA  LEU A 253      17.766 102.560 116.036  1.00  0.00           C  
ATOM   3899  C   LEU A 253      18.126 102.483 114.564  1.00  0.00           C  
ATOM   3900  O   LEU A 253      18.001 103.475 113.853  1.00  0.00           O  
ATOM   3901  CB  LEU A 253      19.072 102.689 116.942  1.00  0.00           C  
ATOM   3902  CG  LEU A 253      20.002 103.879 116.699  1.00  0.00           C  
ATOM   3903  CD1 LEU A 253      19.538 105.308 117.161  1.00  0.00           C  
ATOM   3904  CD2 LEU A 253      21.397 103.528 117.299  1.00  0.00           C  
ATOM   3905  H   LEU A 253      17.500 100.775 117.159  1.00  0.00           H  
ATOM   3906  HA  LEU A 253      17.163 103.448 116.226  1.00  0.00           H  
ATOM   3907  HB2 LEU A 253      18.761 102.782 117.983  1.00  0.00           H  
ATOM   3908  HB3 LEU A 253      19.645 101.772 116.804  1.00  0.00           H  
ATOM   3909  HG  LEU A 253      20.205 104.074 115.646  1.00  0.00           H  
ATOM   3910 HD11 LEU A 253      19.382 105.177 118.232  1.00  0.00           H  
ATOM   3911 HD12 LEU A 253      20.355 106.014 117.016  1.00  0.00           H  
ATOM   3912 HD13 LEU A 253      18.577 105.528 116.695  1.00  0.00           H  
ATOM   3913 HD21 LEU A 253      22.071 104.379 117.190  1.00  0.00           H  
ATOM   3914 HD22 LEU A 253      21.252 103.306 118.357  1.00  0.00           H  
ATOM   3915 HD23 LEU A 253      21.763 102.707 116.683  1.00  0.00           H  
ATOM   3916  N   VAL A 254      18.578 101.276 114.096  1.00  0.00           N  
ATOM   3917  CA  VAL A 254      18.986 100.950 112.752  1.00  0.00           C  
ATOM   3918  C   VAL A 254      17.780 101.118 111.849  1.00  0.00           C  
ATOM   3919  O   VAL A 254      17.872 101.982 110.882  1.00  0.00           O  
ATOM   3920  CB  VAL A 254      19.701  99.561 112.582  1.00  0.00           C  
ATOM   3921  CG1 VAL A 254      19.806  99.043 111.166  1.00  0.00           C  
ATOM   3922  CG2 VAL A 254      21.129  99.673 113.235  1.00  0.00           C  
ATOM   3923  H   VAL A 254      18.670 100.536 114.778  1.00  0.00           H  
ATOM   3924  HA  VAL A 254      19.723 101.706 112.483  1.00  0.00           H  
ATOM   3925  HB  VAL A 254      19.118  98.847 113.163  1.00  0.00           H  
ATOM   3926 HG11 VAL A 254      19.927  99.851 110.445  1.00  0.00           H  
ATOM   3927 HG12 VAL A 254      20.494  98.198 111.122  1.00  0.00           H  
ATOM   3928 HG13 VAL A 254      18.910  98.450 110.985  1.00  0.00           H  
ATOM   3929 HG21 VAL A 254      21.565  98.697 113.447  1.00  0.00           H  
ATOM   3930 HG22 VAL A 254      21.833 100.249 112.633  1.00  0.00           H  
ATOM   3931 HG23 VAL A 254      20.938 100.190 114.175  1.00  0.00           H  
ATOM   3932  N   GLN A 255      16.657 100.392 112.109  1.00  0.00           N  
ATOM   3933  CA  GLN A 255      15.518 100.388 111.167  1.00  0.00           C  
ATOM   3934  C   GLN A 255      14.816 101.705 110.948  1.00  0.00           C  
ATOM   3935  O   GLN A 255      14.164 101.839 109.954  1.00  0.00           O  
ATOM   3936  CB  GLN A 255      14.549  99.293 111.726  1.00  0.00           C  
ATOM   3937  CG  GLN A 255      13.523  99.678 112.820  1.00  0.00           C  
ATOM   3938  CD  GLN A 255      12.803  98.421 113.232  1.00  0.00           C  
ATOM   3939  NE2 GLN A 255      12.399  98.298 114.479  1.00  0.00           N  
ATOM   3940  OE1 GLN A 255      12.643  97.448 112.511  1.00  0.00           O  
ATOM   3941  H   GLN A 255      16.652  99.754 112.892  1.00  0.00           H  
ATOM   3942  HA  GLN A 255      15.907 100.045 110.209  1.00  0.00           H  
ATOM   3943  HB2 GLN A 255      13.899  99.043 110.886  1.00  0.00           H  
ATOM   3944  HB3 GLN A 255      15.008  98.331 111.953  1.00  0.00           H  
ATOM   3945  HG2 GLN A 255      14.017 100.114 113.689  1.00  0.00           H  
ATOM   3946  HG3 GLN A 255      12.948 100.483 112.364  1.00  0.00           H  
ATOM   3947 HE21 GLN A 255      11.760  97.531 114.634  1.00  0.00           H  
ATOM   3948 HE22 GLN A 255      12.459  99.129 115.049  1.00  0.00           H  
ATOM   3949  N   GLU A 256      14.741 102.572 111.988  1.00  0.00           N  
ATOM   3950  CA  GLU A 256      14.155 103.946 111.875  1.00  0.00           C  
ATOM   3951  C   GLU A 256      15.082 104.892 111.034  1.00  0.00           C  
ATOM   3952  O   GLU A 256      14.690 105.547 110.064  1.00  0.00           O  
ATOM   3953  CB  GLU A 256      13.891 104.544 113.281  1.00  0.00           C  
ATOM   3954  CG  GLU A 256      12.986 105.806 113.184  1.00  0.00           C  
ATOM   3955  CD  GLU A 256      11.545 105.487 112.804  1.00  0.00           C  
ATOM   3956  OE1 GLU A 256      11.206 105.665 111.644  1.00  0.00           O  
ATOM   3957  OE2 GLU A 256      10.751 104.977 113.588  1.00  0.00           O1-
ATOM   3958  H   GLU A 256      15.034 102.359 112.931  1.00  0.00           H  
ATOM   3959  HA  GLU A 256      13.223 103.833 111.320  1.00  0.00           H  
ATOM   3960  HB2 GLU A 256      13.397 103.753 113.846  1.00  0.00           H  
ATOM   3961  HB3 GLU A 256      14.857 104.714 113.755  1.00  0.00           H  
ATOM   3962  HG2 GLU A 256      13.141 106.265 114.160  1.00  0.00           H  
ATOM   3963  HG3 GLU A 256      13.344 106.477 112.403  1.00  0.00           H  
ATOM   3964  N   ALA A 257      16.378 104.844 111.424  1.00  0.00           N  
ATOM   3965  CA  ALA A 257      17.303 105.733 110.743  1.00  0.00           C  
ATOM   3966  C   ALA A 257      17.628 105.261 109.280  1.00  0.00           C  
ATOM   3967  O   ALA A 257      17.947 106.113 108.447  1.00  0.00           O  
ATOM   3968  CB  ALA A 257      18.626 106.007 111.521  1.00  0.00           C  
ATOM   3969  H   ALA A 257      16.764 104.168 112.066  1.00  0.00           H  
ATOM   3970  HA  ALA A 257      16.941 106.756 110.632  1.00  0.00           H  
ATOM   3971  HB1 ALA A 257      19.241 106.803 111.101  1.00  0.00           H  
ATOM   3972  HB2 ALA A 257      18.420 106.344 112.537  1.00  0.00           H  
ATOM   3973  HB3 ALA A 257      19.150 105.059 111.639  1.00  0.00           H  
ATOM   3974  N   PHE A 258      17.510 103.962 109.026  1.00  0.00           N  
ATOM   3975  CA  PHE A 258      17.647 103.398 107.676  1.00  0.00           C  
ATOM   3976  C   PHE A 258      16.530 104.001 106.749  1.00  0.00           C  
ATOM   3977  O   PHE A 258      16.836 104.113 105.568  1.00  0.00           O  
ATOM   3978  CB  PHE A 258      17.775 101.868 107.646  1.00  0.00           C  
ATOM   3979  CG  PHE A 258      17.644 101.130 106.339  1.00  0.00           C  
ATOM   3980  CD1 PHE A 258      18.747 101.112 105.446  1.00  0.00           C  
ATOM   3981  CD2 PHE A 258      16.387 100.597 106.017  1.00  0.00           C  
ATOM   3982  CE1 PHE A 258      18.676 100.274 104.293  1.00  0.00           C  
ATOM   3983  CE2 PHE A 258      16.270  99.807 104.848  1.00  0.00           C  
ATOM   3984  CZ  PHE A 258      17.420  99.650 104.038  1.00  0.00           C  
ATOM   3985  H   PHE A 258      17.507 103.305 109.793  1.00  0.00           H  
ATOM   3986  HA  PHE A 258      18.615 103.722 107.294  1.00  0.00           H  
ATOM   3987  HB2 PHE A 258      18.728 101.640 108.120  1.00  0.00           H  
ATOM   3988  HB3 PHE A 258      16.931 101.548 108.259  1.00  0.00           H  
ATOM   3989  HD1 PHE A 258      19.701 101.419 105.845  1.00  0.00           H  
ATOM   3990  HD2 PHE A 258      15.552 100.765 106.681  1.00  0.00           H  
ATOM   3991  HE1 PHE A 258      19.505 100.101 103.621  1.00  0.00           H  
ATOM   3992  HE2 PHE A 258      15.291  99.419 104.614  1.00  0.00           H  
ATOM   3993  HZ  PHE A 258      17.447  98.901 103.260  1.00  0.00           H  
ATOM   3994  N   GLY A 259      15.337 104.256 107.222  1.00  0.00           N  
ATOM   3995  CA  GLY A 259      14.153 104.680 106.443  1.00  0.00           C  
ATOM   3996  C   GLY A 259      13.080 103.582 106.379  1.00  0.00           C  
ATOM   3997  O   GLY A 259      13.380 102.390 106.147  1.00  0.00           O  
ATOM   3998  H   GLY A 259      15.312 104.108 108.221  1.00  0.00           H  
ATOM   3999  HA2 GLY A 259      13.742 105.606 106.841  1.00  0.00           H  
ATOM   4000  HA3 GLY A 259      14.309 104.923 105.392  1.00  0.00           H  
ATOM   4001  N   GLY A 260      11.843 103.941 106.579  1.00  0.00           N  
ATOM   4002  CA  GLY A 260      10.601 103.195 106.226  1.00  0.00           C  
ATOM   4003  C   GLY A 260      10.294 102.051 107.168  1.00  0.00           C  
ATOM   4004  O   GLY A 260       9.591 101.102 106.760  1.00  0.00           O  
ATOM   4005  H   GLY A 260      11.701 104.932 106.715  1.00  0.00           H  
ATOM   4006  HA2 GLY A 260       9.785 103.916 106.178  1.00  0.00           H  
ATOM   4007  HA3 GLY A 260      10.647 102.894 105.180  1.00  0.00           H  
ATOM   4008  N   ARG A 261      10.929 101.991 108.325  1.00  0.00           N  
ATOM   4009  CA  ARG A 261      10.981 100.817 109.297  1.00  0.00           C  
ATOM   4010  C   ARG A 261      11.178  99.461 108.712  1.00  0.00           C  
ATOM   4011  O   ARG A 261      10.571  98.477 109.091  1.00  0.00           O  
ATOM   4012  CB  ARG A 261       9.681 100.998 110.204  1.00  0.00           C  
ATOM   4013  CG  ARG A 261       9.896 102.204 111.084  1.00  0.00           C  
ATOM   4014  CD  ARG A 261       8.738 102.440 112.059  1.00  0.00           C  
ATOM   4015  NE  ARG A 261       8.814 101.500 113.166  1.00  0.00           N  
ATOM   4016  CZ  ARG A 261       9.724 101.381 114.104  1.00  0.00           C  
ATOM   4017  NH1 ARG A 261       9.708 100.381 114.978  1.00  0.00           N1+
ATOM   4018  NH2 ARG A 261      10.715 102.219 114.238  1.00  0.00           N  
ATOM   4019  H   ARG A 261      11.534 102.774 108.524  1.00  0.00           H  
ATOM   4020  HA  ARG A 261      11.851 101.046 109.914  1.00  0.00           H  
ATOM   4021  HB2 ARG A 261       8.757 101.128 109.639  1.00  0.00           H  
ATOM   4022  HB3 ARG A 261       9.539 100.160 110.886  1.00  0.00           H  
ATOM   4023  HG2 ARG A 261      10.850 102.253 111.610  1.00  0.00           H  
ATOM   4024  HG3 ARG A 261       9.970 103.072 110.429  1.00  0.00           H  
ATOM   4025  HD2 ARG A 261       8.929 103.461 112.389  1.00  0.00           H  
ATOM   4026  HD3 ARG A 261       7.764 102.353 111.578  1.00  0.00           H  
ATOM   4027  HE  ARG A 261       8.101 100.787 113.228  1.00  0.00           H  
ATOM   4028 HH11 ARG A 261       8.942  99.728 114.900  1.00  0.00           H  
ATOM   4029 HH12 ARG A 261      10.432 100.371 115.682  1.00  0.00           H  
ATOM   4030 HH21 ARG A 261      10.561 103.094 113.756  1.00  0.00           H  
ATOM   4031 HH22 ARG A 261      11.320 102.213 115.048  1.00  0.00           H  
ATOM   4032  N   CYS A 262      12.131  99.396 107.871  1.00  0.00           N  
ATOM   4033  CA  CYS A 262      12.201  98.150 107.029  1.00  0.00           C  
ATOM   4034  C   CYS A 262      12.729  96.885 107.837  1.00  0.00           C  
ATOM   4035  O   CYS A 262      13.472  97.030 108.841  1.00  0.00           O  
ATOM   4036  CB  CYS A 262      12.985  98.286 105.726  1.00  0.00           C  
ATOM   4037  SG  CYS A 262      12.583  99.705 104.741  1.00  0.00           S  
ATOM   4038  H   CYS A 262      12.540 100.236 107.488  1.00  0.00           H  
ATOM   4039  HA  CYS A 262      11.174  97.822 106.867  1.00  0.00           H  
ATOM   4040  HB2 CYS A 262      14.017  98.407 106.056  1.00  0.00           H  
ATOM   4041  HB3 CYS A 262      12.894  97.404 105.092  1.00  0.00           H  
ATOM   4042  HG  CYS A 262      12.735 100.591 105.731  1.00  0.00           H  
ATOM   4043  N   GLN A 263      12.387  95.675 107.408  1.00  0.00           N  
ATOM   4044  CA  GLN A 263      12.840  94.493 108.097  1.00  0.00           C  
ATOM   4045  C   GLN A 263      14.271  94.068 107.672  1.00  0.00           C  
ATOM   4046  O   GLN A 263      14.809  94.434 106.628  1.00  0.00           O  
ATOM   4047  CB  GLN A 263      11.877  93.364 107.548  1.00  0.00           C  
ATOM   4048  CG  GLN A 263      10.400  93.599 107.836  1.00  0.00           C  
ATOM   4049  CD  GLN A 263      10.047  93.378 109.333  1.00  0.00           C  
ATOM   4050  NE2 GLN A 263       8.765  93.188 109.636  1.00  0.00           N  
ATOM   4051  OE1 GLN A 263      10.789  93.306 110.269  1.00  0.00           O  
ATOM   4052  H   GLN A 263      11.601  95.607 106.777  1.00  0.00           H  
ATOM   4053  HA  GLN A 263      12.762  94.526 109.184  1.00  0.00           H  
ATOM   4054  HB2 GLN A 263      12.028  93.320 106.469  1.00  0.00           H  
ATOM   4055  HB3 GLN A 263      12.051  92.404 108.034  1.00  0.00           H  
ATOM   4056  HG2 GLN A 263       9.938  94.529 107.503  1.00  0.00           H  
ATOM   4057  HG3 GLN A 263       9.846  92.908 107.200  1.00  0.00           H  
ATOM   4058 HE21 GLN A 263       8.487  93.099 110.602  1.00  0.00           H  
ATOM   4059 HE22 GLN A 263       7.992  93.272 108.992  1.00  0.00           H  
ATOM   4060  N   HID A 264      14.811  93.136 108.492  1.00  0.00           N  
ATOM   4061  CA  HID A 264      16.240  92.814 108.461  1.00  0.00           C  
ATOM   4062  C   HID A 264      16.336  91.253 108.480  1.00  0.00           C  
ATOM   4063  O   HID A 264      15.531  90.610 109.207  1.00  0.00           O  
ATOM   4064  CB  HID A 264      17.024  93.440 109.519  1.00  0.00           C  
ATOM   4065  CG  HID A 264      16.740  93.035 110.933  1.00  0.00           C  
ATOM   4066  CD2 HID A 264      17.080  91.809 111.461  1.00  0.00           C  
ATOM   4067  ND1 HID A 264      15.859  93.628 111.811  1.00  0.00           N  
ATOM   4068  CE1 HID A 264      15.643  92.783 112.857  1.00  0.00           C  
ATOM   4069  NE2 HID A 264      16.285  91.690 112.635  1.00  0.00           N  
ATOM   4070  H   HID A 264      14.245  92.880 109.288  1.00  0.00           H  
ATOM   4071  HA  HID A 264      16.706  93.128 107.527  1.00  0.00           H  
ATOM   4072  HB2 HID A 264      18.056  93.129 109.365  1.00  0.00           H  
ATOM   4073  HB3 HID A 264      16.928  94.526 109.508  1.00  0.00           H  
ATOM   4074  HD1 HID A 264      15.260  94.414 111.604  1.00  0.00           H  
ATOM   4075  HD2 HID A 264      17.614  91.069 110.883  1.00  0.00           H  
ATOM   4076  HE1 HID A 264      14.900  92.816 113.640  1.00  0.00           H  
ATOM   4077  N   SER A 265      17.217  90.588 107.767  1.00  0.00           N  
ATOM   4078  CA  SER A 265      17.721  89.211 108.124  1.00  0.00           C  
ATOM   4079  C   SER A 265      18.853  89.365 109.156  1.00  0.00           C  
ATOM   4080  O   SER A 265      19.466  90.381 109.271  1.00  0.00           O  
ATOM   4081  CB  SER A 265      18.010  88.543 106.823  1.00  0.00           C  
ATOM   4082  OG  SER A 265      18.654  87.278 106.989  1.00  0.00           O  
ATOM   4083  H   SER A 265      17.944  91.159 107.360  1.00  0.00           H  
ATOM   4084  HA  SER A 265      16.847  88.779 108.611  1.00  0.00           H  
ATOM   4085  HB2 SER A 265      17.027  88.354 106.393  1.00  0.00           H  
ATOM   4086  HB3 SER A 265      18.656  89.225 106.272  1.00  0.00           H  
ATOM   4087  HG  SER A 265      18.030  86.636 107.336  1.00  0.00           H  
ATOM   4088  N   VAL A 266      19.074  88.336 109.981  1.00  0.00           N  
ATOM   4089  CA  VAL A 266      20.057  88.339 111.118  1.00  0.00           C  
ATOM   4090  C   VAL A 266      20.779  86.987 111.363  1.00  0.00           C  
ATOM   4091  O   VAL A 266      20.137  85.921 111.168  1.00  0.00           O  
ATOM   4092  CB  VAL A 266      19.427  88.823 112.463  1.00  0.00           C  
ATOM   4093  CG1 VAL A 266      18.164  88.048 113.001  1.00  0.00           C  
ATOM   4094  CG2 VAL A 266      20.448  89.086 113.572  1.00  0.00           C  
ATOM   4095  H   VAL A 266      18.612  87.456 109.799  1.00  0.00           H  
ATOM   4096  HA  VAL A 266      20.779  89.140 110.957  1.00  0.00           H  
ATOM   4097  HB  VAL A 266      18.995  89.773 112.150  1.00  0.00           H  
ATOM   4098 HG11 VAL A 266      18.029  88.177 114.076  1.00  0.00           H  
ATOM   4099 HG12 VAL A 266      17.278  88.461 112.518  1.00  0.00           H  
ATOM   4100 HG13 VAL A 266      18.309  87.027 112.650  1.00  0.00           H  
ATOM   4101 HG21 VAL A 266      21.220  89.786 113.252  1.00  0.00           H  
ATOM   4102 HG22 VAL A 266      20.001  89.510 114.471  1.00  0.00           H  
ATOM   4103 HG23 VAL A 266      20.927  88.193 113.975  1.00  0.00           H  
ATOM   4104  N   LEU A 267      21.988  87.067 111.896  1.00  0.00           N  
ATOM   4105  CA  LEU A 267      22.942  85.969 112.112  1.00  0.00           C  
ATOM   4106  C   LEU A 267      23.704  86.248 113.389  1.00  0.00           C  
ATOM   4107  O   LEU A 267      23.607  87.356 113.902  1.00  0.00           O  
ATOM   4108  CB  LEU A 267      23.900  85.723 110.893  1.00  0.00           C  
ATOM   4109  CG  LEU A 267      23.163  85.344 109.651  1.00  0.00           C  
ATOM   4110  CD1 LEU A 267      24.224  85.481 108.516  1.00  0.00           C  
ATOM   4111  CD2 LEU A 267      22.474  83.984 109.555  1.00  0.00           C  
ATOM   4112  H   LEU A 267      22.404  87.983 111.974  1.00  0.00           H  
ATOM   4113  HA  LEU A 267      22.353  85.063 112.260  1.00  0.00           H  
ATOM   4114  HB2 LEU A 267      24.440  86.667 110.821  1.00  0.00           H  
ATOM   4115  HB3 LEU A 267      24.593  84.903 111.081  1.00  0.00           H  
ATOM   4116  HG  LEU A 267      22.448  86.138 109.435  1.00  0.00           H  
ATOM   4117 HD11 LEU A 267      23.822  85.271 107.524  1.00  0.00           H  
ATOM   4118 HD12 LEU A 267      24.706  86.458 108.534  1.00  0.00           H  
ATOM   4119 HD13 LEU A 267      25.039  84.782 108.703  1.00  0.00           H  
ATOM   4120 HD21 LEU A 267      23.107  83.131 109.802  1.00  0.00           H  
ATOM   4121 HD22 LEU A 267      21.644  83.950 110.260  1.00  0.00           H  
ATOM   4122 HD23 LEU A 267      21.984  83.857 108.589  1.00  0.00           H  
ATOM   4123  N   GLY A 268      24.272  85.231 114.090  1.00  0.00           N  
ATOM   4124  CA  GLY A 268      25.175  85.231 115.197  1.00  0.00           C  
ATOM   4125  C   GLY A 268      26.526  84.600 114.833  1.00  0.00           C  
ATOM   4126  O   GLY A 268      26.626  83.442 114.486  1.00  0.00           O  
ATOM   4127  H   GLY A 268      24.367  84.383 113.550  1.00  0.00           H  
ATOM   4128  HA2 GLY A 268      25.213  86.267 115.536  1.00  0.00           H  
ATOM   4129  HA3 GLY A 268      24.606  84.659 115.930  1.00  0.00           H  
ATOM   4130  N   ASP A 269      27.592  85.359 114.931  1.00  0.00           N  
ATOM   4131  CA  ASP A 269      28.977  85.040 114.469  1.00  0.00           C  
ATOM   4132  C   ASP A 269      28.947  84.561 113.055  1.00  0.00           C  
ATOM   4133  O   ASP A 269      29.748  83.756 112.681  1.00  0.00           O  
ATOM   4134  CB  ASP A 269      29.773  84.082 115.374  1.00  0.00           C  
ATOM   4135  CG  ASP A 269      30.020  84.476 116.805  1.00  0.00           C  
ATOM   4136  OD1 ASP A 269      30.721  83.702 117.506  1.00  0.00           O  
ATOM   4137  OD2 ASP A 269      29.741  85.606 117.263  1.00  0.00           O1-
ATOM   4138  H   ASP A 269      27.397  86.282 115.292  1.00  0.00           H  
ATOM   4139  HA  ASP A 269      29.472  86.011 114.433  1.00  0.00           H  
ATOM   4140  HB2 ASP A 269      29.260  83.121 115.415  1.00  0.00           H  
ATOM   4141  HB3 ASP A 269      30.769  83.944 114.954  1.00  0.00           H  
ATOM   4142  N   PHE A 270      28.059  85.002 112.214  1.00  0.00           N  
ATOM   4143  CA  PHE A 270      27.774  84.510 110.834  1.00  0.00           C  
ATOM   4144  C   PHE A 270      27.067  83.199 110.815  1.00  0.00           C  
ATOM   4145  O   PHE A 270      26.691  82.722 109.723  1.00  0.00           O  
ATOM   4146  CB  PHE A 270      28.927  84.634 109.862  1.00  0.00           C  
ATOM   4147  CG  PHE A 270      29.582  86.073 109.754  1.00  0.00           C  
ATOM   4148  CD1 PHE A 270      30.629  86.366 110.671  1.00  0.00           C  
ATOM   4149  CD2 PHE A 270      29.184  87.023 108.793  1.00  0.00           C  
ATOM   4150  CE1 PHE A 270      31.361  87.521 110.497  1.00  0.00           C  
ATOM   4151  CE2 PHE A 270      29.908  88.245 108.680  1.00  0.00           C  
ATOM   4152  CZ  PHE A 270      31.045  88.447 109.487  1.00  0.00           C  
ATOM   4153  H   PHE A 270      27.375  85.638 112.598  1.00  0.00           H  
ATOM   4154  HA  PHE A 270      27.077  85.240 110.421  1.00  0.00           H  
ATOM   4155  HB2 PHE A 270      29.733  83.956 110.146  1.00  0.00           H  
ATOM   4156  HB3 PHE A 270      28.591  84.294 108.882  1.00  0.00           H  
ATOM   4157  HD1 PHE A 270      30.928  85.630 111.401  1.00  0.00           H  
ATOM   4158  HD2 PHE A 270      28.392  86.935 108.064  1.00  0.00           H  
ATOM   4159  HE1 PHE A 270      32.180  87.830 111.131  1.00  0.00           H  
ATOM   4160  HE2 PHE A 270      29.574  89.062 108.059  1.00  0.00           H  
ATOM   4161  HZ  PHE A 270      31.557  89.383 109.319  1.00  0.00           H  
ATOM   4162  N   LYS A 271      26.812  82.456 111.915  1.00  0.00           N  
ATOM   4163  CA  LYS A 271      26.055  81.215 111.990  1.00  0.00           C  
ATOM   4164  C   LYS A 271      24.569  81.631 112.048  1.00  0.00           C  
ATOM   4165  O   LYS A 271      24.277  82.755 112.501  1.00  0.00           O  
ATOM   4166  CB  LYS A 271      26.453  80.410 113.237  1.00  0.00           C  
ATOM   4167  CG  LYS A 271      27.858  79.815 113.261  1.00  0.00           C  
ATOM   4168  CD  LYS A 271      28.139  78.968 114.513  1.00  0.00           C  
ATOM   4169  CE  LYS A 271      29.525  78.349 114.406  1.00  0.00           C  
ATOM   4170  NZ  LYS A 271      30.508  79.430 114.711  1.00  0.00           N1+
ATOM   4171  H   LYS A 271      26.967  82.896 112.811  1.00  0.00           H  
ATOM   4172  HA  LYS A 271      26.301  80.606 111.120  1.00  0.00           H  
ATOM   4173  HB2 LYS A 271      26.351  81.010 114.141  1.00  0.00           H  
ATOM   4174  HB3 LYS A 271      25.659  79.677 113.379  1.00  0.00           H  
ATOM   4175  HG2 LYS A 271      28.000  79.169 112.395  1.00  0.00           H  
ATOM   4176  HG3 LYS A 271      28.634  80.578 113.212  1.00  0.00           H  
ATOM   4177  HD2 LYS A 271      28.064  79.596 115.400  1.00  0.00           H  
ATOM   4178  HD3 LYS A 271      27.309  78.271 114.629  1.00  0.00           H  
ATOM   4179  HE2 LYS A 271      29.751  77.605 115.171  1.00  0.00           H  
ATOM   4180  HE3 LYS A 271      29.744  77.846 113.464  1.00  0.00           H  
ATOM   4181  HZ1 LYS A 271      30.443  79.753 115.666  1.00  0.00           H  
ATOM   4182  HZ2 LYS A 271      31.422  78.999 114.687  1.00  0.00           H  
ATOM   4183  HZ3 LYS A 271      30.642  80.224 114.102  1.00  0.00           H  
ATOM   4184  N   PRO A 272      23.552  80.740 111.727  1.00  0.00           N  
ATOM   4185  CA  PRO A 272      22.156  80.943 112.222  1.00  0.00           C  
ATOM   4186  C   PRO A 272      22.042  81.210 113.815  1.00  0.00           C  
ATOM   4187  O   PRO A 272      22.750  80.587 114.638  1.00  0.00           O  
ATOM   4188  CB  PRO A 272      21.338  79.728 111.820  1.00  0.00           C  
ATOM   4189  CG  PRO A 272      22.129  79.138 110.717  1.00  0.00           C  
ATOM   4190  CD  PRO A 272      23.555  79.537 110.872  1.00  0.00           C  
ATOM   4191  HA  PRO A 272      21.715  81.817 111.744  1.00  0.00           H  
ATOM   4192  HB2 PRO A 272      21.328  79.038 112.664  1.00  0.00           H  
ATOM   4193  HB3 PRO A 272      20.356  80.027 111.456  1.00  0.00           H  
ATOM   4194  HG2 PRO A 272      22.013  78.055 110.705  1.00  0.00           H  
ATOM   4195  HG3 PRO A 272      21.710  79.619 109.833  1.00  0.00           H  
ATOM   4196  HD2 PRO A 272      23.991  78.737 111.472  1.00  0.00           H  
ATOM   4197  HD3 PRO A 272      24.057  79.786 109.938  1.00  0.00           H  
ATOM   4198  N   TYR A 273      21.071  82.034 114.232  1.00  0.00           N  
ATOM   4199  CA  TYR A 273      20.775  82.347 115.632  1.00  0.00           C  
ATOM   4200  C   TYR A 273      19.255  82.104 115.813  1.00  0.00           C  
ATOM   4201  O   TYR A 273      18.425  82.590 115.058  1.00  0.00           O  
ATOM   4202  CB  TYR A 273      21.071  83.744 116.068  1.00  0.00           C  
ATOM   4203  CG  TYR A 273      20.860  83.903 117.588  1.00  0.00           C  
ATOM   4204  CD1 TYR A 273      21.842  83.655 118.485  1.00  0.00           C  
ATOM   4205  CD2 TYR A 273      19.623  84.417 118.039  1.00  0.00           C  
ATOM   4206  CE1 TYR A 273      21.584  83.853 119.872  1.00  0.00           C  
ATOM   4207  CE2 TYR A 273      19.293  84.586 119.424  1.00  0.00           C  
ATOM   4208  CZ  TYR A 273      20.367  84.368 120.304  1.00  0.00           C  
ATOM   4209  OH  TYR A 273      20.092  84.364 121.642  1.00  0.00           O  
ATOM   4210  H   TYR A 273      20.628  82.591 113.515  1.00  0.00           H  
ATOM   4211  HA  TYR A 273      21.404  81.695 116.239  1.00  0.00           H  
ATOM   4212  HB2 TYR A 273      22.083  83.988 115.744  1.00  0.00           H  
ATOM   4213  HB3 TYR A 273      20.417  84.414 115.511  1.00  0.00           H  
ATOM   4214  HD1 TYR A 273      22.779  83.265 118.118  1.00  0.00           H  
ATOM   4215  HD2 TYR A 273      18.850  84.603 117.308  1.00  0.00           H  
ATOM   4216  HE1 TYR A 273      22.329  83.589 120.608  1.00  0.00           H  
ATOM   4217  HE2 TYR A 273      18.400  85.045 119.821  1.00  0.00           H  
ATOM   4218  HH  TYR A 273      19.734  85.237 121.818  1.00  0.00           H  
ATOM   4219  N   ARG A 274      18.951  81.557 116.974  1.00  0.00           N  
ATOM   4220  CA  ARG A 274      17.591  81.486 117.536  1.00  0.00           C  
ATOM   4221  C   ARG A 274      17.651  81.731 119.041  1.00  0.00           C  
ATOM   4222  O   ARG A 274      18.659  81.407 119.698  1.00  0.00           O  
ATOM   4223  CB  ARG A 274      16.910  80.221 117.055  1.00  0.00           C  
ATOM   4224  CG  ARG A 274      17.374  78.868 117.639  1.00  0.00           C  
ATOM   4225  CD  ARG A 274      16.680  78.498 118.983  1.00  0.00           C  
ATOM   4226  NE  ARG A 274      16.946  77.152 119.491  1.00  0.00           N  
ATOM   4227  CZ  ARG A 274      16.704  76.646 120.735  1.00  0.00           C  
ATOM   4228  NH1 ARG A 274      16.095  77.394 121.616  1.00  0.00           N1+
ATOM   4229  NH2 ARG A 274      17.126  75.492 121.046  1.00  0.00           N  
ATOM   4230  H   ARG A 274      19.671  81.055 117.474  1.00  0.00           H  
ATOM   4231  HA  ARG A 274      17.197  82.348 116.998  1.00  0.00           H  
ATOM   4232  HB2 ARG A 274      15.864  80.273 117.360  1.00  0.00           H  
ATOM   4233  HB3 ARG A 274      16.837  80.170 115.969  1.00  0.00           H  
ATOM   4234  HG2 ARG A 274      17.050  78.117 116.918  1.00  0.00           H  
ATOM   4235  HG3 ARG A 274      18.457  78.749 117.667  1.00  0.00           H  
ATOM   4236  HD2 ARG A 274      17.138  79.186 119.693  1.00  0.00           H  
ATOM   4237  HD3 ARG A 274      15.623  78.730 119.113  1.00  0.00           H  
ATOM   4238  HE  ARG A 274      17.338  76.494 118.832  1.00  0.00           H  
ATOM   4239 HH11 ARG A 274      15.915  78.369 121.423  1.00  0.00           H  
ATOM   4240 HH12 ARG A 274      15.833  76.913 122.464  1.00  0.00           H  
ATOM   4241 HH21 ARG A 274      17.613  74.925 120.366  1.00  0.00           H  
ATOM   4242 HH22 ARG A 274      17.152  75.338 122.043  1.00  0.00           H  
ATOM   4243  N   PRO A 275      16.652  82.392 119.683  1.00  0.00           N  
ATOM   4244  CA  PRO A 275      16.764  82.638 121.118  1.00  0.00           C  
ATOM   4245  C   PRO A 275      16.854  81.337 121.886  1.00  0.00           C  
ATOM   4246  O   PRO A 275      16.165  80.343 121.641  1.00  0.00           O  
ATOM   4247  CB  PRO A 275      15.415  83.321 121.469  1.00  0.00           C  
ATOM   4248  CG  PRO A 275      14.436  82.909 120.341  1.00  0.00           C  
ATOM   4249  CD  PRO A 275      15.385  82.809 119.131  1.00  0.00           C  
ATOM   4250  HA  PRO A 275      17.641  83.231 121.376  1.00  0.00           H  
ATOM   4251  HB2 PRO A 275      15.136  83.026 122.480  1.00  0.00           H  
ATOM   4252  HB3 PRO A 275      15.582  84.394 121.369  1.00  0.00           H  
ATOM   4253  HG2 PRO A 275      13.915  81.999 120.636  1.00  0.00           H  
ATOM   4254  HG3 PRO A 275      13.699  83.697 120.194  1.00  0.00           H  
ATOM   4255  HD2 PRO A 275      14.937  82.113 118.420  1.00  0.00           H  
ATOM   4256  HD3 PRO A 275      15.482  83.836 118.780  1.00  0.00           H  
ATOM   4257  N   GLY A 276      17.734  81.259 122.852  1.00  0.00           N  
ATOM   4258  CA  GLY A 276      17.748  80.139 123.848  1.00  0.00           C  
ATOM   4259  C   GLY A 276      18.470  78.891 123.242  1.00  0.00           C  
ATOM   4260  O   GLY A 276      18.437  77.749 123.851  1.00  0.00           O  
ATOM   4261  H   GLY A 276      18.233  82.117 123.044  1.00  0.00           H  
ATOM   4262  HA2 GLY A 276      18.255  80.502 124.743  1.00  0.00           H  
ATOM   4263  HA3 GLY A 276      16.704  79.984 124.121  1.00  0.00           H  
ATOM   4264  N   GLN A 277      19.181  79.080 122.134  1.00  0.00           N  
ATOM   4265  CA  GLN A 277      20.131  78.066 121.645  1.00  0.00           C  
ATOM   4266  C   GLN A 277      21.334  77.917 122.592  1.00  0.00           C  
ATOM   4267  O   GLN A 277      21.644  78.882 123.288  1.00  0.00           O  
ATOM   4268  CB  GLN A 277      20.639  78.373 120.219  1.00  0.00           C  
ATOM   4269  CG  GLN A 277      21.453  79.661 120.081  1.00  0.00           C  
ATOM   4270  CD  GLN A 277      21.835  79.958 118.642  1.00  0.00           C  
ATOM   4271  NE2 GLN A 277      23.029  80.455 118.465  1.00  0.00           N  
ATOM   4272  OE1 GLN A 277      21.073  79.825 117.682  1.00  0.00           O  
ATOM   4273  H   GLN A 277      19.155  79.994 121.702  1.00  0.00           H  
ATOM   4274  HA  GLN A 277      19.641  77.091 121.665  1.00  0.00           H  
ATOM   4275  HB2 GLN A 277      21.120  77.520 119.740  1.00  0.00           H  
ATOM   4276  HB3 GLN A 277      19.719  78.477 119.644  1.00  0.00           H  
ATOM   4277  HG2 GLN A 277      20.939  80.491 120.566  1.00  0.00           H  
ATOM   4278  HG3 GLN A 277      22.419  79.491 120.554  1.00  0.00           H  
ATOM   4279 HE21 GLN A 277      23.258  80.568 117.487  1.00  0.00           H  
ATOM   4280 HE22 GLN A 277      23.603  80.748 119.242  1.00  0.00           H  
ATOM   4281  N   ALA A 278      22.071  76.791 122.590  1.00  0.00           N  
ATOM   4282  CA  ALA A 278      23.340  76.630 123.314  1.00  0.00           C  
ATOM   4283  C   ALA A 278      24.547  77.529 122.936  1.00  0.00           C  
ATOM   4284  O   ALA A 278      25.284  77.933 123.841  1.00  0.00           O  
ATOM   4285  CB  ALA A 278      23.829  75.105 123.130  1.00  0.00           C  
ATOM   4286  H   ALA A 278      21.810  75.926 122.139  1.00  0.00           H  
ATOM   4287  HA  ALA A 278      23.105  76.754 124.371  1.00  0.00           H  
ATOM   4288  HB1 ALA A 278      24.797  74.973 123.615  1.00  0.00           H  
ATOM   4289  HB2 ALA A 278      23.063  74.458 123.558  1.00  0.00           H  
ATOM   4290  HB3 ALA A 278      23.951  74.821 122.084  1.00  0.00           H  
ATOM   4291  N   TYR A 279      24.742  77.757 121.668  1.00  0.00           N  
ATOM   4292  CA  TYR A 279      25.862  78.617 121.144  1.00  0.00           C  
ATOM   4293  C   TYR A 279      25.652  80.157 121.408  1.00  0.00           C  
ATOM   4294  O   TYR A 279      24.546  80.635 121.175  1.00  0.00           O  
ATOM   4295  CB  TYR A 279      26.066  78.336 119.601  1.00  0.00           C  
ATOM   4296  CG  TYR A 279      27.190  79.073 118.929  1.00  0.00           C  
ATOM   4297  CD1 TYR A 279      27.041  80.377 118.358  1.00  0.00           C  
ATOM   4298  CD2 TYR A 279      28.461  78.609 119.124  1.00  0.00           C  
ATOM   4299  CE1 TYR A 279      28.084  81.116 117.874  1.00  0.00           C  
ATOM   4300  CE2 TYR A 279      29.558  79.321 118.604  1.00  0.00           C  
ATOM   4301  CZ  TYR A 279      29.378  80.581 118.015  1.00  0.00           C  
ATOM   4302  OH  TYR A 279      30.424  81.113 117.329  1.00  0.00           O  
ATOM   4303  H   TYR A 279      24.197  77.198 121.028  1.00  0.00           H  
ATOM   4304  HA  TYR A 279      26.765  78.319 121.678  1.00  0.00           H  
ATOM   4305  HB2 TYR A 279      26.306  77.275 119.537  1.00  0.00           H  
ATOM   4306  HB3 TYR A 279      25.186  78.491 118.977  1.00  0.00           H  
ATOM   4307  HD1 TYR A 279      26.006  80.675 118.283  1.00  0.00           H  
ATOM   4308  HD2 TYR A 279      28.691  77.687 119.635  1.00  0.00           H  
ATOM   4309  HE1 TYR A 279      27.909  81.977 117.245  1.00  0.00           H  
ATOM   4310  HE2 TYR A 279      30.560  78.917 118.634  1.00  0.00           H  
ATOM   4311  HH  TYR A 279      30.376  82.071 117.353  1.00  0.00           H  
ATOM   4312  N   VAL A 280      26.581  80.885 122.024  1.00  0.00           N  
ATOM   4313  CA  VAL A 280      26.547  82.317 122.383  1.00  0.00           C  
ATOM   4314  C   VAL A 280      27.246  83.069 121.246  1.00  0.00           C  
ATOM   4315  O   VAL A 280      28.473  82.832 121.183  1.00  0.00           O  
ATOM   4316  CB  VAL A 280      27.384  82.593 123.714  1.00  0.00           C  
ATOM   4317  CG1 VAL A 280      26.995  84.025 124.130  1.00  0.00           C  
ATOM   4318  CG2 VAL A 280      27.176  81.599 124.780  1.00  0.00           C  
ATOM   4319  H   VAL A 280      27.410  80.350 122.238  1.00  0.00           H  
ATOM   4320  HA  VAL A 280      25.536  82.712 122.486  1.00  0.00           H  
ATOM   4321  HB  VAL A 280      28.451  82.703 123.521  1.00  0.00           H  
ATOM   4322 HG11 VAL A 280      27.614  84.752 123.604  1.00  0.00           H  
ATOM   4323 HG12 VAL A 280      25.934  84.188 123.947  1.00  0.00           H  
ATOM   4324 HG13 VAL A 280      27.210  84.160 125.190  1.00  0.00           H  
ATOM   4325 HG21 VAL A 280      26.258  81.832 125.320  1.00  0.00           H  
ATOM   4326 HG22 VAL A 280      26.992  80.574 124.459  1.00  0.00           H  
ATOM   4327 HG23 VAL A 280      28.018  81.600 125.473  1.00  0.00           H  
ATOM   4328  N   PRO A 281      26.612  83.921 120.434  1.00  0.00           N  
ATOM   4329  CA  PRO A 281      27.322  84.718 119.451  1.00  0.00           C  
ATOM   4330  C   PRO A 281      28.042  85.784 120.276  1.00  0.00           C  
ATOM   4331  O   PRO A 281      27.433  86.319 121.239  1.00  0.00           O  
ATOM   4332  CB  PRO A 281      26.233  85.351 118.601  1.00  0.00           C  
ATOM   4333  CG  PRO A 281      24.996  85.369 119.456  1.00  0.00           C  
ATOM   4334  CD  PRO A 281      25.158  84.073 120.312  1.00  0.00           C  
ATOM   4335  HA  PRO A 281      28.014  84.086 118.895  1.00  0.00           H  
ATOM   4336  HB2 PRO A 281      26.519  86.377 118.372  1.00  0.00           H  
ATOM   4337  HB3 PRO A 281      26.015  84.669 117.780  1.00  0.00           H  
ATOM   4338  HG2 PRO A 281      25.009  86.200 120.162  1.00  0.00           H  
ATOM   4339  HG3 PRO A 281      24.065  85.405 118.892  1.00  0.00           H  
ATOM   4340  HD2 PRO A 281      24.685  84.310 121.265  1.00  0.00           H  
ATOM   4341  HD3 PRO A 281      24.686  83.177 119.908  1.00  0.00           H  
ATOM   4342  N   CYS A 282      29.290  86.072 119.907  1.00  0.00           N  
ATOM   4343  CA  CYS A 282      29.907  87.319 120.393  1.00  0.00           C  
ATOM   4344  C   CYS A 282      29.446  88.619 119.702  1.00  0.00           C  
ATOM   4345  O   CYS A 282      29.474  89.696 120.319  1.00  0.00           O  
ATOM   4346  CB  CYS A 282      31.396  87.020 120.014  1.00  0.00           C  
ATOM   4347  SG  CYS A 282      32.534  88.295 120.580  1.00  0.00           S  
ATOM   4348  H   CYS A 282      29.747  85.475 119.233  1.00  0.00           H  
ATOM   4349  HA  CYS A 282      29.728  87.461 121.458  1.00  0.00           H  
ATOM   4350  HB2 CYS A 282      31.684  86.090 120.504  1.00  0.00           H  
ATOM   4351  HB3 CYS A 282      31.308  86.836 118.943  1.00  0.00           H  
ATOM   4352  HG  CYS A 282      32.009  89.190 119.738  1.00  0.00           H  
ATOM   4353  N   TYR A 283      28.894  88.448 118.447  1.00  0.00           N  
ATOM   4354  CA  TYR A 283      28.417  89.376 117.504  1.00  0.00           C  
ATOM   4355  C   TYR A 283      27.162  88.992 116.658  1.00  0.00           C  
ATOM   4356  O   TYR A 283      27.064  87.811 116.217  1.00  0.00           O  
ATOM   4357  CB  TYR A 283      29.563  89.569 116.530  1.00  0.00           C  
ATOM   4358  CG  TYR A 283      30.907  90.121 117.051  1.00  0.00           C  
ATOM   4359  CD1 TYR A 283      31.972  89.229 117.057  1.00  0.00           C  
ATOM   4360  CD2 TYR A 283      31.103  91.432 117.493  1.00  0.00           C  
ATOM   4361  CE1 TYR A 283      33.213  89.529 117.666  1.00  0.00           C  
ATOM   4362  CE2 TYR A 283      32.283  91.681 118.139  1.00  0.00           C  
ATOM   4363  CZ  TYR A 283      33.385  90.854 118.099  1.00  0.00           C  
ATOM   4364  OH  TYR A 283      34.595  91.317 118.646  1.00  0.00           O  
ATOM   4365  H   TYR A 283      28.870  87.481 118.155  1.00  0.00           H  
ATOM   4366  HA  TYR A 283      28.215  90.301 118.043  1.00  0.00           H  
ATOM   4367  HB2 TYR A 283      29.799  88.624 116.042  1.00  0.00           H  
ATOM   4368  HB3 TYR A 283      29.403  90.362 115.799  1.00  0.00           H  
ATOM   4369  HD1 TYR A 283      31.882  88.239 116.634  1.00  0.00           H  
ATOM   4370  HD2 TYR A 283      30.373  92.213 117.340  1.00  0.00           H  
ATOM   4371  HE1 TYR A 283      34.057  88.861 117.569  1.00  0.00           H  
ATOM   4372  HE2 TYR A 283      32.530  92.692 118.426  1.00  0.00           H  
ATOM   4373  HH  TYR A 283      34.763  92.245 118.463  1.00  0.00           H  
ATOM   4374  N   PHE A 284      26.205  89.899 116.633  1.00  0.00           N  
ATOM   4375  CA  PHE A 284      25.094  89.796 115.679  1.00  0.00           C  
ATOM   4376  C   PHE A 284      25.351  90.688 114.519  1.00  0.00           C  
ATOM   4377  O   PHE A 284      25.795  91.836 114.630  1.00  0.00           O  
ATOM   4378  CB  PHE A 284      23.768  90.265 116.331  1.00  0.00           C  
ATOM   4379  CG  PHE A 284      23.447  89.529 117.663  1.00  0.00           C  
ATOM   4380  CD1 PHE A 284      23.992  90.048 118.910  1.00  0.00           C  
ATOM   4381  CD2 PHE A 284      22.687  88.344 117.643  1.00  0.00           C  
ATOM   4382  CE1 PHE A 284      23.647  89.381 120.074  1.00  0.00           C  
ATOM   4383  CE2 PHE A 284      22.550  87.651 118.901  1.00  0.00           C  
ATOM   4384  CZ  PHE A 284      22.962  88.211 120.085  1.00  0.00           C  
ATOM   4385  H   PHE A 284      26.197  90.750 117.176  1.00  0.00           H  
ATOM   4386  HA  PHE A 284      24.896  88.773 115.356  1.00  0.00           H  
ATOM   4387  HB2 PHE A 284      23.867  91.299 116.662  1.00  0.00           H  
ATOM   4388  HB3 PHE A 284      23.058  90.168 115.510  1.00  0.00           H  
ATOM   4389  HD1 PHE A 284      24.566  90.962 118.963  1.00  0.00           H  
ATOM   4390  HD2 PHE A 284      22.304  87.886 116.743  1.00  0.00           H  
ATOM   4391  HE1 PHE A 284      24.066  89.799 120.977  1.00  0.00           H  
ATOM   4392  HE2 PHE A 284      21.994  86.725 118.893  1.00  0.00           H  
ATOM   4393  HZ  PHE A 284      22.686  87.680 120.984  1.00  0.00           H  
ATOM   4394  N   ILE A 285      24.987  90.159 113.353  1.00  0.00           N  
ATOM   4395  CA  ILE A 285      25.162  90.731 111.995  1.00  0.00           C  
ATOM   4396  C   ILE A 285      23.773  90.747 111.323  1.00  0.00           C  
ATOM   4397  O   ILE A 285      22.990  89.884 111.606  1.00  0.00           O  
ATOM   4398  CB  ILE A 285      26.152  89.928 111.106  1.00  0.00           C  
ATOM   4399  CG1 ILE A 285      27.503  89.498 111.856  1.00  0.00           C  
ATOM   4400  CG2 ILE A 285      26.439  90.864 109.898  1.00  0.00           C  
ATOM   4401  CD1 ILE A 285      27.319  88.164 112.610  1.00  0.00           C  
ATOM   4402  H   ILE A 285      24.491  89.284 113.432  1.00  0.00           H  
ATOM   4403  HA  ILE A 285      25.466  91.768 112.140  1.00  0.00           H  
ATOM   4404  HB  ILE A 285      25.731  88.997 110.728  1.00  0.00           H  
ATOM   4405 HG12 ILE A 285      28.212  89.259 111.064  1.00  0.00           H  
ATOM   4406 HG13 ILE A 285      27.857  90.349 112.441  1.00  0.00           H  
ATOM   4407 HG21 ILE A 285      27.172  90.451 109.206  1.00  0.00           H  
ATOM   4408 HG22 ILE A 285      25.573  91.128 109.293  1.00  0.00           H  
ATOM   4409 HG23 ILE A 285      26.846  91.832 110.191  1.00  0.00           H  
ATOM   4410 HD11 ILE A 285      26.820  87.388 112.031  1.00  0.00           H  
ATOM   4411 HD12 ILE A 285      28.343  87.854 112.815  1.00  0.00           H  
ATOM   4412 HD13 ILE A 285      26.694  88.404 113.470  1.00  0.00           H  
ATOM   4413  N   HID A 286      23.518  91.713 110.464  1.00  0.00           N  
ATOM   4414  CA  HID A 286      22.286  91.844 109.781  1.00  0.00           C  
ATOM   4415  C   HID A 286      22.454  92.257 108.340  1.00  0.00           C  
ATOM   4416  O   HID A 286      23.482  92.796 107.959  1.00  0.00           O  
ATOM   4417  CB  HID A 286      21.421  92.959 110.526  1.00  0.00           C  
ATOM   4418  CG  HID A 286      21.529  92.910 112.083  1.00  0.00           C  
ATOM   4419  CD2 HID A 286      20.528  92.541 112.974  1.00  0.00           C  
ATOM   4420  ND1 HID A 286      22.585  93.296 112.877  1.00  0.00           N  
ATOM   4421  CE1 HID A 286      22.257  93.111 114.173  1.00  0.00           C  
ATOM   4422  NE2 HID A 286      20.952  92.728 114.286  1.00  0.00           N  
ATOM   4423  H   HID A 286      24.229  92.395 110.245  1.00  0.00           H  
ATOM   4424  HA  HID A 286      21.720  90.912 109.769  1.00  0.00           H  
ATOM   4425  HB2 HID A 286      21.755  93.954 110.230  1.00  0.00           H  
ATOM   4426  HB3 HID A 286      20.345  92.838 110.401  1.00  0.00           H  
ATOM   4427  HD1 HID A 286      23.495  93.581 112.544  1.00  0.00           H  
ATOM   4428  HD2 HID A 286      19.553  92.149 112.719  1.00  0.00           H  
ATOM   4429  HE1 HID A 286      22.836  93.476 115.009  1.00  0.00           H  
ATOM   4430  N   VAL A 287      21.380  92.117 107.636  1.00  0.00           N  
ATOM   4431  CA  VAL A 287      21.163  92.365 106.201  1.00  0.00           C  
ATOM   4432  C   VAL A 287      19.808  93.076 105.940  1.00  0.00           C  
ATOM   4433  O   VAL A 287      18.794  92.478 106.151  1.00  0.00           O  
ATOM   4434  CB  VAL A 287      21.230  91.079 105.397  1.00  0.00           C  
ATOM   4435  CG1 VAL A 287      21.178  91.481 103.919  1.00  0.00           C  
ATOM   4436  CG2 VAL A 287      22.593  90.318 105.466  1.00  0.00           C  
ATOM   4437  H   VAL A 287      20.611  91.608 108.051  1.00  0.00           H  
ATOM   4438  HA  VAL A 287      21.838  93.158 105.881  1.00  0.00           H  
ATOM   4439  HB  VAL A 287      20.483  90.330 105.659  1.00  0.00           H  
ATOM   4440 HG11 VAL A 287      20.242  91.962 103.633  1.00  0.00           H  
ATOM   4441 HG12 VAL A 287      22.022  92.161 103.805  1.00  0.00           H  
ATOM   4442 HG13 VAL A 287      21.337  90.690 103.186  1.00  0.00           H  
ATOM   4443 HG21 VAL A 287      22.489  89.410 104.872  1.00  0.00           H  
ATOM   4444 HG22 VAL A 287      23.387  90.935 105.045  1.00  0.00           H  
ATOM   4445 HG23 VAL A 287      22.725  89.844 106.438  1.00  0.00           H  
ATOM   4446  N   LEU A 288      19.815  94.380 105.604  1.00  0.00           N  
ATOM   4447  CA  LEU A 288      18.718  95.112 105.141  1.00  0.00           C  
ATOM   4448  C   LEU A 288      18.873  95.326 103.613  1.00  0.00           C  
ATOM   4449  O   LEU A 288      19.953  95.455 103.113  1.00  0.00           O  
ATOM   4450  CB  LEU A 288      18.588  96.498 105.845  1.00  0.00           C  
ATOM   4451  CG  LEU A 288      18.091  96.342 107.286  1.00  0.00           C  
ATOM   4452  CD1 LEU A 288      19.199  95.871 108.180  1.00  0.00           C  
ATOM   4453  CD2 LEU A 288      17.570  97.581 107.928  1.00  0.00           C  
ATOM   4454  H   LEU A 288      20.692  94.883 105.617  1.00  0.00           H  
ATOM   4455  HA  LEU A 288      17.763  94.624 105.338  1.00  0.00           H  
ATOM   4456  HB2 LEU A 288      19.517  97.065 105.800  1.00  0.00           H  
ATOM   4457  HB3 LEU A 288      17.829  97.047 105.288  1.00  0.00           H  
ATOM   4458  HG  LEU A 288      17.210  95.700 107.249  1.00  0.00           H  
ATOM   4459 HD11 LEU A 288      19.341  94.813 107.966  1.00  0.00           H  
ATOM   4460 HD12 LEU A 288      20.095  96.456 107.970  1.00  0.00           H  
ATOM   4461 HD13 LEU A 288      18.946  95.924 109.239  1.00  0.00           H  
ATOM   4462 HD21 LEU A 288      18.390  98.299 107.947  1.00  0.00           H  
ATOM   4463 HD22 LEU A 288      16.659  98.010 107.512  1.00  0.00           H  
ATOM   4464 HD23 LEU A 288      17.309  97.340 108.959  1.00  0.00           H  
ATOM   4465  N   LYS A 289      17.773  95.341 102.863  1.00  0.00           N  
ATOM   4466  CA  LYS A 289      17.654  95.779 101.440  1.00  0.00           C  
ATOM   4467  C   LYS A 289      16.746  97.036 101.469  1.00  0.00           C  
ATOM   4468  O   LYS A 289      15.578  96.920 101.957  1.00  0.00           O  
ATOM   4469  CB  LYS A 289      16.935  94.679 100.664  1.00  0.00           C  
ATOM   4470  CG  LYS A 289      16.859  95.007  99.159  1.00  0.00           C  
ATOM   4471  CD  LYS A 289      16.455  93.782  98.321  1.00  0.00           C  
ATOM   4472  CE  LYS A 289      15.038  93.173  98.649  1.00  0.00           C  
ATOM   4473  NZ  LYS A 289      14.012  94.133  98.189  1.00  0.00           N1+
ATOM   4474  H   LYS A 289      16.941  95.006 103.326  1.00  0.00           H  
ATOM   4475  HA  LYS A 289      18.637  96.006 101.029  1.00  0.00           H  
ATOM   4476  HB2 LYS A 289      17.516  93.767 100.806  1.00  0.00           H  
ATOM   4477  HB3 LYS A 289      15.935  94.462 101.038  1.00  0.00           H  
ATOM   4478  HG2 LYS A 289      16.092  95.768  99.017  1.00  0.00           H  
ATOM   4479  HG3 LYS A 289      17.871  95.314  98.887  1.00  0.00           H  
ATOM   4480  HD2 LYS A 289      16.484  94.203  97.316  1.00  0.00           H  
ATOM   4481  HD3 LYS A 289      17.258  93.047  98.290  1.00  0.00           H  
ATOM   4482  HE2 LYS A 289      14.921  92.242  98.095  1.00  0.00           H  
ATOM   4483  HE3 LYS A 289      14.980  92.892  99.701  1.00  0.00           H  
ATOM   4484  HZ1 LYS A 289      13.088  93.728  98.152  1.00  0.00           H  
ATOM   4485  HZ2 LYS A 289      13.973  94.866  98.883  1.00  0.00           H  
ATOM   4486  HZ3 LYS A 289      14.131  94.582  97.291  1.00  0.00           H  
ATOM   4487  N   LYS A 290      17.251  98.053 100.833  1.00  0.00           N  
ATOM   4488  CA  LYS A 290      16.488  99.305 100.585  1.00  0.00           C  
ATOM   4489  C   LYS A 290      15.281  99.099  99.579  1.00  0.00           C  
ATOM   4490  O   LYS A 290      15.363  98.220  98.688  1.00  0.00           O  
ATOM   4491  CB  LYS A 290      17.470 100.363 100.070  1.00  0.00           C  
ATOM   4492  CG  LYS A 290      16.938 101.809  99.953  1.00  0.00           C  
ATOM   4493  CD  LYS A 290      18.010 102.899 100.000  1.00  0.00           C  
ATOM   4494  CE  LYS A 290      17.523 104.264  99.464  1.00  0.00           C  
ATOM   4495  NZ  LYS A 290      18.503 105.288  99.422  1.00  0.00           N1+
ATOM   4496  H   LYS A 290      18.196  98.058 100.475  1.00  0.00           H  
ATOM   4497  HA  LYS A 290      16.161  99.735 101.531  1.00  0.00           H  
ATOM   4498  HB2 LYS A 290      18.292 100.433 100.783  1.00  0.00           H  
ATOM   4499  HB3 LYS A 290      17.893 100.006  99.131  1.00  0.00           H  
ATOM   4500  HG2 LYS A 290      16.634 101.850  98.907  1.00  0.00           H  
ATOM   4501  HG3 LYS A 290      16.093 102.083 100.585  1.00  0.00           H  
ATOM   4502  HD2 LYS A 290      18.256 103.141 101.033  1.00  0.00           H  
ATOM   4503  HD3 LYS A 290      18.903 102.541  99.489  1.00  0.00           H  
ATOM   4504  HE2 LYS A 290      17.250 104.072  98.427  1.00  0.00           H  
ATOM   4505  HE3 LYS A 290      16.605 104.641  99.917  1.00  0.00           H  
ATOM   4506  HZ1 LYS A 290      18.471 105.690 100.349  1.00  0.00           H  
ATOM   4507  HZ2 LYS A 290      19.414 104.860  99.506  1.00  0.00           H  
ATOM   4508  HZ3 LYS A 290      18.435 105.918  98.636  1.00  0.00           H  
ATOM   4509  N   THR A 291      14.310  99.960  99.627  1.00  0.00           N  
ATOM   4510  CA  THR A 291      13.139 100.057  98.649  1.00  0.00           C  
ATOM   4511  C   THR A 291      13.618 100.466  97.240  1.00  0.00           C  
ATOM   4512  O   THR A 291      14.551 101.219  97.129  1.00  0.00           O  
ATOM   4513  CB  THR A 291      11.950 101.010  99.103  1.00  0.00           C  
ATOM   4514  CG2 THR A 291      10.754 101.034  98.190  1.00  0.00           C  
ATOM   4515  OG1 THR A 291      11.571 100.802 100.377  1.00  0.00           O  
ATOM   4516  H   THR A 291      14.359 100.626 100.383  1.00  0.00           H  
ATOM   4517  HA  THR A 291      12.691  99.074  98.498  1.00  0.00           H  
ATOM   4518  HB  THR A 291      12.426 101.980  98.957  1.00  0.00           H  
ATOM   4519  HG1 THR A 291      12.248 101.039 101.015  1.00  0.00           H  
ATOM   4520 HG21 THR A 291      10.571  99.972  98.029  1.00  0.00           H  
ATOM   4521 HG22 THR A 291       9.952 101.515  98.752  1.00  0.00           H  
ATOM   4522 HG23 THR A 291      11.110 101.557  97.302  1.00  0.00           H  
ATOM   4523  N   GLY A 292      13.014  99.900  96.188  1.00  0.00           N  
ATOM   4524  CA  GLY A 292      13.132 100.213  94.765  1.00  0.00           C  
ATOM   4525  C   GLY A 292      13.038  99.019  93.878  1.00  0.00           C  
ATOM   4526  O   GLY A 292      12.953  99.255  92.623  1.00  0.00           O  
ATOM   4527  OXT GLY A 292      12.770  97.885  94.339  1.00  0.00           O1-
ATOM   4528  H   GLY A 292      12.397  99.127  96.395  1.00  0.00           H  
ATOM   4529  HA2 GLY A 292      12.318 100.889  94.506  1.00  0.00           H  
ATOM   4530  HA3 GLY A 292      14.135 100.613  94.616  1.00  0.00           H  
ATOM   4531  N   ACT A 294      35.330  96.804 117.163  1.00  0.00           N  
ATOM   4532  CA  ACT A 294      36.097  95.775 117.985  1.00  0.00           C  
ATOM   4533  C   ACT A 294      35.188  94.940 118.839  1.00  0.00           C  
ATOM   4534  O   ACT A 294      34.111  95.343 119.300  1.00  0.00           O  
ATOM   4535  CE  ACT A 294      36.241  97.718 116.412  1.00  0.00           C  
ATOM   4536  OXT ACT A 294      35.530  93.748 119.054  1.00  0.00           O1-
ATOM   4537  HE1 ACT A 294      37.130  97.166 116.103  1.00  0.00           H  
ATOM   4538  HE2 ACT A 294      35.820  98.233 115.546  1.00  0.00           H  
ATOM   4539  HE3 ACT A 294      36.651  98.447 117.111  1.00  0.00           H  
ATOM   4540  H1  ACT A 294      36.753  96.113 118.788  1.00  0.00           H  
ATOM   4541  H3  ACT A 294      36.591  95.057 117.329  1.00  0.00           H  
ATOM   4542  H01 ACT A 294      34.718  97.361 117.778  1.00  0.00           H  
ATOM   4543  H02 ACT A 294      34.705  96.368 116.469  1.00  0.00           H  
ATOM   4544  CA' SAM A 293      37.667  97.162 111.508  1.00  0.00           C  
ATOM   4545  CB  SAM A 293      37.288  98.182 112.570  1.00  0.00           C  
ATOM   4546  CG  SAM A 293      38.579  98.802 113.222  1.00  0.00           C  
ATOM   4547  SD  SAM A 293      38.205  99.717 114.765  1.00  0.00           S  
ATOM   4548  C5' SAM A 293      36.868 100.994 114.285  1.00  0.00           C  
ATOM   4549  C4' SAM A 293      37.234 101.824 113.020  1.00  0.00           C  
ATOM   4550  O4' SAM A 293      36.203 102.792 113.081  1.00  0.00           O  
ATOM   4551  C3' SAM A 293      38.532 102.493 113.218  1.00  0.00           C  
ATOM   4552  O3' SAM A 293      39.378 102.236 112.074  1.00  0.00           O  
ATOM   4553  C2' SAM A 293      38.136 103.990 113.479  1.00  0.00           C  
ATOM   4554  O2' SAM A 293      39.046 104.951 112.848  1.00  0.00           O  
ATOM   4555  C1' SAM A 293      36.782 104.040 112.723  1.00  0.00           C  
ATOM   4556  OXT SAM A 293      39.482  95.742 112.110  1.00  0.00           O  
ATOM   4557  N1  SAM A 293      33.510 107.804 111.403  1.00  0.00           N  
ATOM   4558  C2  SAM A 293      34.064 106.813 110.663  1.00  0.00           C  
ATOM   4559  N3  SAM A 293      35.015 105.946 111.043  1.00  0.00           N  
ATOM   4560  C4  SAM A 293      35.224 105.925 112.382  1.00  0.00           C  
ATOM   4561  C5  SAM A 293      34.489 106.687 113.281  1.00  0.00           C  
ATOM   4562  C6  SAM A 293      33.690 107.670 112.714  1.00  0.00           C  
ATOM   4563  N6  SAM A 293      32.920 108.460 113.437  1.00  0.00           N  
ATOM   4564  N7  SAM A 293      34.754 106.458 114.587  1.00  0.00           N  
ATOM   4565  C8  SAM A 293      35.682 105.465 114.482  1.00  0.00           C  
ATOM   4566  N9  SAM A 293      35.910 105.090 113.186  1.00  0.00           N  
ATOM   4567  C'  SAM A 293      38.280  95.883 112.123  1.00  0.00           C  
ATOM   4568  N'  SAM A 293      36.448  96.961 110.508  1.00  0.00           N  
ATOM   4569  O'  SAM A 293      37.511  95.095 112.610  1.00  0.00           O  
ATOM   4570 HN61 SAM A 293      33.128 108.380 114.425  1.00  0.00           H  
ATOM   4571 HN62 SAM A 293      32.642 109.364 113.078  1.00  0.00           H  
ATOM   4572  HA  SAM A 293      38.449  97.533 110.844  1.00  0.00           H  
ATOM   4573  HB1 SAM A 293      36.637  97.701 113.311  1.00  0.00           H  
ATOM   4574  HB2 SAM A 293      36.589  98.922 112.164  1.00  0.00           H  
ATOM   4575  HG1 SAM A 293      39.104  99.495 112.551  1.00  0.00           H  
ATOM   4576  HG2 SAM A 293      39.321  98.065 113.552  1.00  0.00           H  
ATOM   4577 HO2' SAM A 293      39.028 104.734 111.899  1.00  0.00           H  
ATOM   4578 HO3' SAM A 293      38.878 102.324 111.243  1.00  0.00           H  
ATOM   4579  H01 SAM A 293      36.148 104.980 115.328  1.00  0.00           H  
ATOM   4580  H02 SAM A 293      37.175 101.255 112.083  1.00  0.00           H  
ATOM   4581  H03 SAM A 293      38.971 102.182 114.173  1.00  0.00           H  
ATOM   4582  H04 SAM A 293      37.905 104.181 114.534  1.00  0.00           H  
ATOM   4583  H05 SAM A 293      36.945 104.150 111.645  1.00  0.00           H  
ATOM   4584  H06 SAM A 293      33.833 106.862 109.601  1.00  0.00           H  
ATOM   4585  H07 SAM A 293      35.539  96.636 110.869  1.00  0.00           H  
ATOM   4586  H08 SAM A 293      36.691  96.312 109.745  1.00  0.00           H  
ATOM   4587  H09 SAM A 293      36.287  97.877 110.067  1.00  0.00           H  
ATOM   4588 H5'1 SAM A 293      36.752 101.628 115.173  1.00  0.00           H  
ATOM   4589 H5'2 SAM A 293      35.837 100.692 114.061  1.00  0.00           H  
END
