# Supplementary material for: Computational Investigation of GNMT-Catalyzed Methyl Transfer Reaction: Integrating MD, QM, and ML Approaches
Source: J Comput Chem. Author manuscript; Available in PMC 2026 Jun 29. (PMC13312424; doi:10.1002/jcc.70434)
Supplement: SI-3 [file NIHMS2188582-supplement-SI-3.zip › MD-frame-pdbs/sampling-R1-8765.pdb]

ATOM      1  N   VAL A   1      19.694 120.484 121.044  1.00  0.00           N  
ATOM      2  CA  VAL A   1      21.088 120.508 120.382  1.00  0.00           C  
ATOM      3  C   VAL A   1      20.880 120.554 118.890  1.00  0.00           C  
ATOM      4  O   VAL A   1      20.125 119.787 118.298  1.00  0.00           O  
ATOM      5  CB  VAL A   1      21.920 119.429 121.026  1.00  0.00           C  
ATOM      6  CG1 VAL A   1      21.652 118.009 120.537  1.00  0.00           C  
ATOM      7  CG2 VAL A   1      23.388 119.772 120.744  1.00  0.00           C  
ATOM      8  HA  VAL A   1      21.492 121.454 120.745  1.00  0.00           H  
ATOM      9  HB  VAL A   1      21.765 119.503 122.103  1.00  0.00           H  
ATOM     10 HG11 VAL A   1      22.309 117.264 120.985  1.00  0.00           H  
ATOM     11 HG12 VAL A   1      20.609 117.743 120.709  1.00  0.00           H  
ATOM     12 HG13 VAL A   1      21.834 118.006 119.463  1.00  0.00           H  
ATOM     13 HG21 VAL A   1      23.719 120.785 120.970  1.00  0.00           H  
ATOM     14 HG22 VAL A   1      24.119 119.163 121.277  1.00  0.00           H  
ATOM     15 HG23 VAL A   1      23.585 119.679 119.677  1.00  0.00           H  
ATOM     16  H1  VAL A   1      19.237 121.315 120.695  1.00  0.00           H  
ATOM     17  H2  VAL A   1      19.802 120.335 122.038  1.00  0.00           H  
ATOM     18  H3  VAL A   1      19.285 119.633 120.685  1.00  0.00           H  
ATOM     19  N   ASP A   2      21.728 121.399 118.243  1.00  0.00           N  
ATOM     20  CA  ASP A   2      21.785 121.603 116.748  1.00  0.00           C  
ATOM     21  C   ASP A   2      23.201 121.788 116.168  1.00  0.00           C  
ATOM     22  O   ASP A   2      24.215 121.826 116.877  1.00  0.00           O  
ATOM     23  CB  ASP A   2      20.984 122.878 116.525  1.00  0.00           C  
ATOM     24  CG  ASP A   2      20.569 123.138 115.038  1.00  0.00           C  
ATOM     25  OD1 ASP A   2      20.209 124.337 114.745  1.00  0.00           O  
ATOM     26  OD2 ASP A   2      20.539 122.229 114.216  1.00  0.00           O1-
ATOM     27  H   ASP A   2      22.340 121.958 118.821  1.00  0.00           H  
ATOM     28  HA  ASP A   2      21.307 120.783 116.212  1.00  0.00           H  
ATOM     29  HB2 ASP A   2      20.060 122.866 117.102  1.00  0.00           H  
ATOM     30  HB3 ASP A   2      21.564 123.735 116.869  1.00  0.00           H  
ATOM     31  N   SER A   3      23.360 121.784 114.812  1.00  0.00           N  
ATOM     32  CA  SER A   3      24.553 121.701 113.906  1.00  0.00           C  
ATOM     33  C   SER A   3      25.305 122.983 113.542  1.00  0.00           C  
ATOM     34  O   SER A   3      25.989 123.010 112.513  1.00  0.00           O  
ATOM     35  CB  SER A   3      24.132 120.914 112.637  1.00  0.00           C  
ATOM     36  OG  SER A   3      22.964 121.473 112.073  1.00  0.00           O  
ATOM     37  H   SER A   3      22.453 121.648 114.388  1.00  0.00           H  
ATOM     38  HA  SER A   3      25.360 121.185 114.424  1.00  0.00           H  
ATOM     39  HB2 SER A   3      24.921 120.930 111.884  1.00  0.00           H  
ATOM     40  HB3 SER A   3      23.974 119.847 112.798  1.00  0.00           H  
ATOM     41  HG  SER A   3      22.735 120.947 111.303  1.00  0.00           H  
ATOM     42  N   VAL A   4      25.113 123.996 114.328  1.00  0.00           N  
ATOM     43  CA  VAL A   4      25.425 125.410 113.987  1.00  0.00           C  
ATOM     44  C   VAL A   4      26.948 125.687 113.963  1.00  0.00           C  
ATOM     45  O   VAL A   4      27.461 126.294 113.013  1.00  0.00           O  
ATOM     46  CB  VAL A   4      24.573 126.428 114.815  1.00  0.00           C  
ATOM     47  CG1 VAL A   4      24.634 126.369 116.331  1.00  0.00           C  
ATOM     48  CG2 VAL A   4      24.612 127.823 114.138  1.00  0.00           C  
ATOM     49  H   VAL A   4      24.634 123.882 115.209  1.00  0.00           H  
ATOM     50  HA  VAL A   4      25.279 125.444 112.908  1.00  0.00           H  
ATOM     51  HB  VAL A   4      23.528 126.253 114.556  1.00  0.00           H  
ATOM     52 HG11 VAL A   4      23.866 127.001 116.777  1.00  0.00           H  
ATOM     53 HG12 VAL A   4      24.531 125.318 116.601  1.00  0.00           H  
ATOM     54 HG13 VAL A   4      25.589 126.726 116.713  1.00  0.00           H  
ATOM     55 HG21 VAL A   4      23.993 128.458 114.773  1.00  0.00           H  
ATOM     56 HG22 VAL A   4      25.638 128.188 114.141  1.00  0.00           H  
ATOM     57 HG23 VAL A   4      24.322 127.742 113.090  1.00  0.00           H  
ATOM     58  N   TYR A   5      27.645 125.158 115.000  1.00  0.00           N  
ATOM     59  CA  TYR A   5      29.072 125.407 115.250  1.00  0.00           C  
ATOM     60  C   TYR A   5      29.968 124.426 114.529  1.00  0.00           C  
ATOM     61  O   TYR A   5      30.893 124.800 113.831  1.00  0.00           O  
ATOM     62  CB  TYR A   5      29.385 125.596 116.750  1.00  0.00           C  
ATOM     63  CG  TYR A   5      28.455 126.497 117.474  1.00  0.00           C  
ATOM     64  CD1 TYR A   5      28.507 127.876 117.184  1.00  0.00           C  
ATOM     65  CD2 TYR A   5      27.496 126.044 118.393  1.00  0.00           C  
ATOM     66  CE1 TYR A   5      27.721 128.766 117.895  1.00  0.00           C  
ATOM     67  CE2 TYR A   5      26.772 126.966 119.086  1.00  0.00           C  
ATOM     68  CZ  TYR A   5      26.856 128.353 118.817  1.00  0.00           C  
ATOM     69  OH  TYR A   5      26.118 129.256 119.502  1.00  0.00           O  
ATOM     70  H   TYR A   5      27.108 124.658 115.695  1.00  0.00           H  
ATOM     71  HA  TYR A   5      29.256 126.399 114.836  1.00  0.00           H  
ATOM     72  HB2 TYR A   5      29.411 124.624 117.244  1.00  0.00           H  
ATOM     73  HB3 TYR A   5      30.410 125.940 116.887  1.00  0.00           H  
ATOM     74  HD1 TYR A   5      29.258 128.326 116.553  1.00  0.00           H  
ATOM     75  HD2 TYR A   5      27.381 124.986 118.576  1.00  0.00           H  
ATOM     76  HE1 TYR A   5      27.829 129.826 117.714  1.00  0.00           H  
ATOM     77  HE2 TYR A   5      26.090 126.647 119.861  1.00  0.00           H  
ATOM     78  HH  TYR A   5      26.393 129.208 120.421  1.00  0.00           H  
ATOM     79  N   ARG A   6      29.565 123.107 114.519  1.00  0.00           N  
ATOM     80  CA  ARG A   6      30.293 121.923 114.006  1.00  0.00           C  
ATOM     81  C   ARG A   6      29.336 120.801 113.586  1.00  0.00           C  
ATOM     82  O   ARG A   6      28.384 120.570 114.239  1.00  0.00           O  
ATOM     83  CB  ARG A   6      31.357 121.386 114.938  1.00  0.00           C  
ATOM     84  CG  ARG A   6      30.843 120.995 116.350  1.00  0.00           C  
ATOM     85  CD  ARG A   6      31.966 120.385 117.222  1.00  0.00           C  
ATOM     86  NE  ARG A   6      32.635 119.216 116.681  1.00  0.00           N  
ATOM     87  CZ  ARG A   6      33.907 119.119 116.336  1.00  0.00           C  
ATOM     88  NH1 ARG A   6      34.331 117.911 116.103  1.00  0.00           N1+
ATOM     89  NH2 ARG A   6      34.786 120.097 116.202  1.00  0.00           N  
ATOM     90  H   ARG A   6      28.655 122.854 114.880  1.00  0.00           H  
ATOM     91  HA  ARG A   6      30.698 122.246 113.047  1.00  0.00           H  
ATOM     92  HB2 ARG A   6      31.886 120.542 114.495  1.00  0.00           H  
ATOM     93  HB3 ARG A   6      32.117 122.158 115.064  1.00  0.00           H  
ATOM     94  HG2 ARG A   6      30.276 121.782 116.847  1.00  0.00           H  
ATOM     95  HG3 ARG A   6      30.162 120.149 116.248  1.00  0.00           H  
ATOM     96  HD2 ARG A   6      32.750 121.128 117.365  1.00  0.00           H  
ATOM     97  HD3 ARG A   6      31.504 120.263 118.202  1.00  0.00           H  
ATOM     98  HE  ARG A   6      32.037 118.437 116.446  1.00  0.00           H  
ATOM     99 HH11 ARG A   6      33.868 117.171 116.611  1.00  0.00           H  
ATOM    100 HH12 ARG A   6      35.332 117.778 116.065  1.00  0.00           H  
ATOM    101 HH21 ARG A   6      34.549 121.055 116.416  1.00  0.00           H  
ATOM    102 HH22 ARG A   6      35.741 119.852 115.983  1.00  0.00           H  
ATOM    103  N   THR A   7      29.759 119.999 112.583  1.00  0.00           N  
ATOM    104  CA  THR A   7      29.012 118.835 112.056  1.00  0.00           C  
ATOM    105  C   THR A   7      29.729 117.467 112.236  1.00  0.00           C  
ATOM    106  O   THR A   7      28.943 116.521 112.310  1.00  0.00           O  
ATOM    107  CB  THR A   7      28.687 118.975 110.547  1.00  0.00           C  
ATOM    108  CG2 THR A   7      27.591 120.049 110.410  1.00  0.00           C  
ATOM    109  OG1 THR A   7      29.763 119.413 109.758  1.00  0.00           O  
ATOM    110  H   THR A   7      30.699 120.238 112.300  1.00  0.00           H  
ATOM    111  HA  THR A   7      28.072 118.822 112.608  1.00  0.00           H  
ATOM    112  HB  THR A   7      28.363 118.054 110.064  1.00  0.00           H  
ATOM    113  HG1 THR A   7      29.989 120.332 109.923  1.00  0.00           H  
ATOM    114 HG21 THR A   7      27.969 120.944 110.903  1.00  0.00           H  
ATOM    115 HG22 THR A   7      27.368 120.161 109.348  1.00  0.00           H  
ATOM    116 HG23 THR A   7      26.689 119.714 110.924  1.00  0.00           H  
ATOM    117  N   ARG A   8      30.998 117.427 112.547  1.00  0.00           N  
ATOM    118  CA  ARG A   8      31.804 116.216 112.924  1.00  0.00           C  
ATOM    119  C   ARG A   8      31.542 115.810 114.336  1.00  0.00           C  
ATOM    120  O   ARG A   8      30.814 116.566 115.049  1.00  0.00           O  
ATOM    121  CB  ARG A   8      33.273 116.548 112.733  1.00  0.00           C  
ATOM    122  CG  ARG A   8      33.716 116.553 111.287  1.00  0.00           C  
ATOM    123  CD  ARG A   8      34.382 115.188 110.921  1.00  0.00           C  
ATOM    124  NE  ARG A   8      34.554 114.895 109.480  1.00  0.00           N  
ATOM    125  CZ  ARG A   8      35.709 114.613 108.908  1.00  0.00           C  
ATOM    126  NH1 ARG A   8      35.782 114.184 107.712  1.00  0.00           N1+
ATOM    127  NH2 ARG A   8      36.892 114.851 109.429  1.00  0.00           N  
ATOM    128  H   ARG A   8      31.530 118.268 112.717  1.00  0.00           H  
ATOM    129  HA  ARG A   8      31.599 115.385 112.250  1.00  0.00           H  
ATOM    130  HB2 ARG A   8      33.305 117.585 113.071  1.00  0.00           H  
ATOM    131  HB3 ARG A   8      33.879 115.947 113.411  1.00  0.00           H  
ATOM    132  HG2 ARG A   8      32.874 116.827 110.651  1.00  0.00           H  
ATOM    133  HG3 ARG A   8      34.459 117.340 111.157  1.00  0.00           H  
ATOM    134  HD2 ARG A   8      35.315 115.039 111.466  1.00  0.00           H  
ATOM    135  HD3 ARG A   8      33.660 114.433 111.232  1.00  0.00           H  
ATOM    136  HE  ARG A   8      33.737 114.901 108.885  1.00  0.00           H  
ATOM    137 HH11 ARG A   8      34.925 113.813 107.328  1.00  0.00           H  
ATOM    138 HH12 ARG A   8      36.665 114.053 107.239  1.00  0.00           H  
ATOM    139 HH21 ARG A   8      37.041 115.224 110.355  1.00  0.00           H  
ATOM    140 HH22 ARG A   8      37.681 114.379 109.011  1.00  0.00           H  
ATOM    141  N   SER A   9      31.987 114.619 114.662  1.00  0.00           N  
ATOM    142  CA  SER A   9      31.705 114.057 115.986  1.00  0.00           C  
ATOM    143  C   SER A   9      32.548 114.848 117.024  1.00  0.00           C  
ATOM    144  O   SER A   9      33.705 115.366 116.703  1.00  0.00           O  
ATOM    145  CB  SER A   9      32.125 112.616 116.063  1.00  0.00           C  
ATOM    146  OG  SER A   9      32.014 112.027 117.298  1.00  0.00           O  
ATOM    147  H   SER A   9      32.438 114.064 113.950  1.00  0.00           H  
ATOM    148  HA  SER A   9      30.674 114.167 116.320  1.00  0.00           H  
ATOM    149  HB2 SER A   9      31.647 111.991 115.309  1.00  0.00           H  
ATOM    150  HB3 SER A   9      33.188 112.551 115.830  1.00  0.00           H  
ATOM    151  HG  SER A   9      31.128 111.705 117.484  1.00  0.00           H  
ATOM    152  N   LEU A  10      32.039 114.921 118.215  1.00  0.00           N  
ATOM    153  CA  LEU A  10      32.792 115.545 119.298  1.00  0.00           C  
ATOM    154  C   LEU A  10      33.793 114.719 120.124  1.00  0.00           C  
ATOM    155  O   LEU A  10      33.622 113.524 120.236  1.00  0.00           O  
ATOM    156  CB  LEU A  10      31.642 116.160 120.175  1.00  0.00           C  
ATOM    157  CG  LEU A  10      30.995 117.376 119.489  1.00  0.00           C  
ATOM    158  CD1 LEU A  10      29.721 117.133 118.642  1.00  0.00           C  
ATOM    159  CD2 LEU A  10      30.685 118.402 120.568  1.00  0.00           C  
ATOM    160  H   LEU A  10      31.284 114.289 118.441  1.00  0.00           H  
ATOM    161  HA  LEU A  10      33.227 116.472 118.926  1.00  0.00           H  
ATOM    162  HB2 LEU A  10      30.883 115.407 120.390  1.00  0.00           H  
ATOM    163  HB3 LEU A  10      32.114 116.455 121.112  1.00  0.00           H  
ATOM    164  HG  LEU A  10      31.700 117.867 118.819  1.00  0.00           H  
ATOM    165 HD11 LEU A  10      29.159 118.046 118.442  1.00  0.00           H  
ATOM    166 HD12 LEU A  10      29.970 116.671 117.687  1.00  0.00           H  
ATOM    167 HD13 LEU A  10      29.017 116.460 119.130  1.00  0.00           H  
ATOM    168 HD21 LEU A  10      30.223 119.239 120.044  1.00  0.00           H  
ATOM    169 HD22 LEU A  10      29.950 118.114 121.320  1.00  0.00           H  
ATOM    170 HD23 LEU A  10      31.606 118.750 121.033  1.00  0.00           H  
ATOM    171  N   GLY A  11      34.715 115.358 120.778  1.00  0.00           N  
ATOM    172  CA  GLY A  11      35.772 114.680 121.507  1.00  0.00           C  
ATOM    173  C   GLY A  11      35.258 113.999 122.732  1.00  0.00           C  
ATOM    174  O   GLY A  11      34.709 114.679 123.591  1.00  0.00           O  
ATOM    175  H   GLY A  11      34.675 116.367 120.763  1.00  0.00           H  
ATOM    176  HA2 GLY A  11      36.344 114.043 120.832  1.00  0.00           H  
ATOM    177  HA3 GLY A  11      36.435 115.452 121.898  1.00  0.00           H  
ATOM    178  N   VAL A  12      35.450 112.708 122.891  1.00  0.00           N  
ATOM    179  CA  VAL A  12      34.783 111.880 123.874  1.00  0.00           C  
ATOM    180  C   VAL A  12      35.395 112.010 125.308  1.00  0.00           C  
ATOM    181  O   VAL A  12      34.841 111.448 126.237  1.00  0.00           O  
ATOM    182  CB  VAL A  12      34.650 110.385 123.377  1.00  0.00           C  
ATOM    183  CG1 VAL A  12      33.639 110.270 122.179  1.00  0.00           C  
ATOM    184  CG2 VAL A  12      36.047 109.813 123.228  1.00  0.00           C  
ATOM    185  H   VAL A  12      35.941 112.224 122.151  1.00  0.00           H  
ATOM    186  HA  VAL A  12      33.760 112.240 123.978  1.00  0.00           H  
ATOM    187  HB  VAL A  12      34.240 109.773 124.182  1.00  0.00           H  
ATOM    188 HG11 VAL A  12      33.219 109.266 122.243  1.00  0.00           H  
ATOM    189 HG12 VAL A  12      32.883 111.054 122.198  1.00  0.00           H  
ATOM    190 HG13 VAL A  12      34.156 110.387 121.226  1.00  0.00           H  
ATOM    191 HG21 VAL A  12      36.427 109.874 124.248  1.00  0.00           H  
ATOM    192 HG22 VAL A  12      36.068 108.776 122.893  1.00  0.00           H  
ATOM    193 HG23 VAL A  12      36.645 110.435 122.561  1.00  0.00           H  
ATOM    194  N   ALA A  13      36.358 112.880 125.557  1.00  0.00           N  
ATOM    195  CA  ALA A  13      36.710 113.419 126.941  1.00  0.00           C  
ATOM    196  C   ALA A  13      35.532 114.074 127.664  1.00  0.00           C  
ATOM    197  O   ALA A  13      35.266 113.853 128.853  1.00  0.00           O  
ATOM    198  CB  ALA A  13      37.831 114.321 126.762  1.00  0.00           C  
ATOM    199  H   ALA A  13      36.950 113.216 124.810  1.00  0.00           H  
ATOM    200  HA  ALA A  13      36.997 112.556 127.543  1.00  0.00           H  
ATOM    201  HB1 ALA A  13      38.618 113.796 126.221  1.00  0.00           H  
ATOM    202  HB2 ALA A  13      37.564 115.197 126.171  1.00  0.00           H  
ATOM    203  HB3 ALA A  13      38.186 114.759 127.694  1.00  0.00           H  
ATOM    204  N   ALA A  14      34.631 114.689 126.866  1.00  0.00           N  
ATOM    205  CA  ALA A  14      33.340 115.180 127.303  1.00  0.00           C  
ATOM    206  C   ALA A  14      32.473 114.030 127.841  1.00  0.00           C  
ATOM    207  O   ALA A  14      31.620 114.282 128.729  1.00  0.00           O  
ATOM    208  CB  ALA A  14      32.660 116.022 126.320  1.00  0.00           C  
ATOM    209  H   ALA A  14      34.810 114.715 125.872  1.00  0.00           H  
ATOM    210  HA  ALA A  14      33.594 115.800 128.163  1.00  0.00           H  
ATOM    211  HB1 ALA A  14      31.641 116.193 126.669  1.00  0.00           H  
ATOM    212  HB2 ALA A  14      33.075 117.025 126.219  1.00  0.00           H  
ATOM    213  HB3 ALA A  14      32.425 115.484 125.402  1.00  0.00           H  
ATOM    214  N   GLU A  15      32.627 112.810 127.318  1.00  0.00           N  
ATOM    215  CA  GLU A  15      31.863 111.626 127.928  1.00  0.00           C  
ATOM    216  C   GLU A  15      32.533 110.941 129.110  1.00  0.00           C  
ATOM    217  O   GLU A  15      31.990 109.943 129.582  1.00  0.00           O  
ATOM    218  CB  GLU A  15      31.460 110.595 126.827  1.00  0.00           C  
ATOM    219  CG  GLU A  15      30.818 111.137 125.510  1.00  0.00           C  
ATOM    220  CD  GLU A  15      29.832 112.294 125.793  1.00  0.00           C  
ATOM    221  OE1 GLU A  15      29.937 113.389 125.229  1.00  0.00           O  
ATOM    222  OE2 GLU A  15      28.842 112.158 126.553  1.00  0.00           O1-
ATOM    223  H   GLU A  15      33.465 112.627 126.787  1.00  0.00           H  
ATOM    224  HA  GLU A  15      30.888 111.924 128.315  1.00  0.00           H  
ATOM    225  HB2 GLU A  15      32.312 109.984 126.529  1.00  0.00           H  
ATOM    226  HB3 GLU A  15      30.803 109.864 127.299  1.00  0.00           H  
ATOM    227  HG2 GLU A  15      31.591 111.382 124.782  1.00  0.00           H  
ATOM    228  HG3 GLU A  15      30.258 110.323 125.051  1.00  0.00           H  
ATOM    229  N   GLY A  16      33.808 111.345 129.505  1.00  0.00           N  
ATOM    230  CA  GLY A  16      34.528 110.579 130.522  1.00  0.00           C  
ATOM    231  C   GLY A  16      35.244 109.437 129.962  1.00  0.00           C  
ATOM    232  O   GLY A  16      35.649 108.520 130.706  1.00  0.00           O  
ATOM    233  H   GLY A  16      34.189 112.229 129.195  1.00  0.00           H  
ATOM    234  HA2 GLY A  16      35.246 111.165 131.097  1.00  0.00           H  
ATOM    235  HA3 GLY A  16      33.798 110.266 131.268  1.00  0.00           H  
ATOM    236  N   ILE A  17      35.442 109.290 128.608  1.00  0.00           N  
ATOM    237  CA  ILE A  17      36.117 108.210 127.825  1.00  0.00           C  
ATOM    238  C   ILE A  17      37.448 108.625 127.209  1.00  0.00           C  
ATOM    239  O   ILE A  17      37.491 109.715 126.623  1.00  0.00           O  
ATOM    240  CB  ILE A  17      35.045 107.622 126.804  1.00  0.00           C  
ATOM    241  CG1 ILE A  17      33.821 107.146 127.625  1.00  0.00           C  
ATOM    242  CG2 ILE A  17      35.581 106.402 126.062  1.00  0.00           C  
ATOM    243  CD1 ILE A  17      32.633 106.773 126.829  1.00  0.00           C  
ATOM    244  H   ILE A  17      35.100 110.125 128.154  1.00  0.00           H  
ATOM    245  HA  ILE A  17      36.311 107.414 128.544  1.00  0.00           H  
ATOM    246  HB  ILE A  17      34.783 108.386 126.071  1.00  0.00           H  
ATOM    247 HG12 ILE A  17      34.182 106.297 128.205  1.00  0.00           H  
ATOM    248 HG13 ILE A  17      33.429 107.911 128.296  1.00  0.00           H  
ATOM    249 HG21 ILE A  17      36.221 106.732 125.243  1.00  0.00           H  
ATOM    250 HG22 ILE A  17      36.087 105.772 126.794  1.00  0.00           H  
ATOM    251 HG23 ILE A  17      34.751 105.843 125.630  1.00  0.00           H  
ATOM    252 HD11 ILE A  17      31.856 106.374 127.481  1.00  0.00           H  
ATOM    253 HD12 ILE A  17      32.422 107.663 126.236  1.00  0.00           H  
ATOM    254 HD13 ILE A  17      32.784 105.960 126.118  1.00  0.00           H  
ATOM    255  N   PRO A  18      38.507 107.776 127.104  1.00  0.00           N  
ATOM    256  CA  PRO A  18      39.674 107.943 126.279  1.00  0.00           C  
ATOM    257  C   PRO A  18      39.341 107.611 124.790  1.00  0.00           C  
ATOM    258  O   PRO A  18      38.632 106.645 124.559  1.00  0.00           O  
ATOM    259  CB  PRO A  18      40.774 106.952 126.731  1.00  0.00           C  
ATOM    260  CG  PRO A  18      40.316 106.535 128.107  1.00  0.00           C  
ATOM    261  CD  PRO A  18      38.777 106.633 128.019  1.00  0.00           C  
ATOM    262  HA  PRO A  18      40.004 108.978 126.353  1.00  0.00           H  
ATOM    263  HB2 PRO A  18      40.830 106.124 126.025  1.00  0.00           H  
ATOM    264  HB3 PRO A  18      41.707 107.506 126.836  1.00  0.00           H  
ATOM    265  HG2 PRO A  18      40.550 105.525 128.443  1.00  0.00           H  
ATOM    266  HG3 PRO A  18      40.718 107.197 128.874  1.00  0.00           H  
ATOM    267  HD2 PRO A  18      38.341 105.708 127.644  1.00  0.00           H  
ATOM    268  HD3 PRO A  18      38.378 106.935 128.987  1.00  0.00           H  
ATOM    269  N   ASP A  19      39.814 108.464 123.857  1.00  0.00           N  
ATOM    270  CA  ASP A  19      39.664 108.392 122.419  1.00  0.00           C  
ATOM    271  C   ASP A  19      40.278 107.100 121.699  1.00  0.00           C  
ATOM    272  O   ASP A  19      41.467 106.796 121.839  1.00  0.00           O  
ATOM    273  CB  ASP A  19      40.105 109.673 121.813  1.00  0.00           C  
ATOM    274  CG  ASP A  19      39.370 110.877 122.280  1.00  0.00           C  
ATOM    275  OD1 ASP A  19      39.607 111.244 123.426  1.00  0.00           O  
ATOM    276  OD2 ASP A  19      38.619 111.399 121.418  1.00  0.00           O1-
ATOM    277  H   ASP A  19      40.562 109.045 124.208  1.00  0.00           H  
ATOM    278  HA  ASP A  19      38.602 108.406 122.168  1.00  0.00           H  
ATOM    279  HB2 ASP A  19      41.178 109.831 121.922  1.00  0.00           H  
ATOM    280  HB3 ASP A  19      39.891 109.515 120.755  1.00  0.00           H  
ATOM    281  N   GLN A  20      39.386 106.363 121.080  1.00  0.00           N  
ATOM    282  CA  GLN A  20      39.576 104.946 120.876  1.00  0.00           C  
ATOM    283  C   GLN A  20      40.886 104.683 120.007  1.00  0.00           C  
ATOM    284  O   GLN A  20      41.745 103.874 120.437  1.00  0.00           O  
ATOM    285  CB  GLN A  20      38.356 104.358 120.136  1.00  0.00           C  
ATOM    286  CG  GLN A  20      36.962 104.792 120.705  1.00  0.00           C  
ATOM    287  CD  GLN A  20      36.512 104.134 122.066  1.00  0.00           C  
ATOM    288  NE2 GLN A  20      35.376 104.485 122.614  1.00  0.00           N  
ATOM    289  OE1 GLN A  20      37.156 103.278 122.627  1.00  0.00           O  
ATOM    290  H   GLN A  20      38.542 106.837 120.792  1.00  0.00           H  
ATOM    291  HA  GLN A  20      39.543 104.403 121.821  1.00  0.00           H  
ATOM    292  HB2 GLN A  20      38.533 104.696 119.116  1.00  0.00           H  
ATOM    293  HB3 GLN A  20      38.457 103.273 120.172  1.00  0.00           H  
ATOM    294  HG2 GLN A  20      36.786 105.867 120.723  1.00  0.00           H  
ATOM    295  HG3 GLN A  20      36.308 104.368 119.942  1.00  0.00           H  
ATOM    296 HE21 GLN A  20      35.068 104.066 123.479  1.00  0.00           H  
ATOM    297 HE22 GLN A  20      34.846 105.191 122.122  1.00  0.00           H  
ATOM    298  N   TYR A  21      41.076 105.290 118.827  1.00  0.00           N  
ATOM    299  CA  TYR A  21      42.273 104.942 118.009  1.00  0.00           C  
ATOM    300  C   TYR A  21      43.312 106.068 117.786  1.00  0.00           C  
ATOM    301  O   TYR A  21      44.220 105.827 117.001  1.00  0.00           O  
ATOM    302  CB  TYR A  21      41.812 104.409 116.620  1.00  0.00           C  
ATOM    303  CG  TYR A  21      40.876 103.176 116.748  1.00  0.00           C  
ATOM    304  CD1 TYR A  21      39.480 103.366 116.612  1.00  0.00           C  
ATOM    305  CD2 TYR A  21      41.368 101.950 117.149  1.00  0.00           C  
ATOM    306  CE1 TYR A  21      38.588 102.287 116.868  1.00  0.00           C  
ATOM    307  CE2 TYR A  21      40.481 100.875 117.264  1.00  0.00           C  
ATOM    308  CZ  TYR A  21      39.094 101.004 117.152  1.00  0.00           C  
ATOM    309  OH  TYR A  21      38.265  99.914 117.285  1.00  0.00           O  
ATOM    310  H   TYR A  21      40.341 105.887 118.476  1.00  0.00           H  
ATOM    311  HA  TYR A  21      42.862 104.118 118.412  1.00  0.00           H  
ATOM    312  HB2 TYR A  21      41.298 105.220 116.104  1.00  0.00           H  
ATOM    313  HB3 TYR A  21      42.642 103.923 116.105  1.00  0.00           H  
ATOM    314  HD1 TYR A  21      39.044 104.322 116.362  1.00  0.00           H  
ATOM    315  HD2 TYR A  21      42.440 101.820 117.168  1.00  0.00           H  
ATOM    316  HE1 TYR A  21      37.539 102.453 116.675  1.00  0.00           H  
ATOM    317  HE2 TYR A  21      40.884  99.879 117.373  1.00  0.00           H  
ATOM    318  HH  TYR A  21      37.403 100.291 117.478  1.00  0.00           H  
ATOM    319  N   ALA A  22      43.116 107.214 118.468  1.00  0.00           N  
ATOM    320  CA  ALA A  22      43.613 108.500 118.051  1.00  0.00           C  
ATOM    321  C   ALA A  22      45.154 108.681 118.093  1.00  0.00           C  
ATOM    322  O   ALA A  22      45.820 109.106 117.124  1.00  0.00           O  
ATOM    323  CB  ALA A  22      42.827 109.535 118.839  1.00  0.00           C  
ATOM    324  H   ALA A  22      42.410 107.214 119.192  1.00  0.00           H  
ATOM    325  HA  ALA A  22      43.351 108.633 117.001  1.00  0.00           H  
ATOM    326  HB1 ALA A  22      43.101 110.582 118.707  1.00  0.00           H  
ATOM    327  HB2 ALA A  22      41.759 109.378 118.693  1.00  0.00           H  
ATOM    328  HB3 ALA A  22      43.103 109.251 119.854  1.00  0.00           H  
ATOM    329  N   ASP A  23      45.779 108.131 119.143  1.00  0.00           N  
ATOM    330  CA  ASP A  23      47.220 108.094 119.261  1.00  0.00           C  
ATOM    331  C   ASP A  23      47.878 107.000 118.379  1.00  0.00           C  
ATOM    332  O   ASP A  23      49.104 106.931 118.211  1.00  0.00           O  
ATOM    333  CB  ASP A  23      47.565 107.858 120.759  1.00  0.00           C  
ATOM    334  CG  ASP A  23      46.962 106.599 121.458  1.00  0.00           C  
ATOM    335  OD1 ASP A  23      46.991 106.575 122.684  1.00  0.00           O  
ATOM    336  OD2 ASP A  23      46.418 105.746 120.739  1.00  0.00           O1-
ATOM    337  H   ASP A  23      45.216 107.826 119.923  1.00  0.00           H  
ATOM    338  HA  ASP A  23      47.624 109.069 118.989  1.00  0.00           H  
ATOM    339  HB2 ASP A  23      48.645 107.811 120.903  1.00  0.00           H  
ATOM    340  HB3 ASP A  23      47.141 108.723 121.268  1.00  0.00           H  
ATOM    341  N   GLY A  24      47.114 106.061 117.842  1.00  0.00           N  
ATOM    342  CA  GLY A  24      47.640 104.998 116.977  1.00  0.00           C  
ATOM    343  C   GLY A  24      48.378 103.832 117.696  1.00  0.00           C  
ATOM    344  O   GLY A  24      49.178 103.078 117.101  1.00  0.00           O  
ATOM    345  H   GLY A  24      46.125 106.029 118.044  1.00  0.00           H  
ATOM    346  HA2 GLY A  24      46.722 104.495 116.671  1.00  0.00           H  
ATOM    347  HA3 GLY A  24      48.123 105.370 116.072  1.00  0.00           H  
ATOM    348  N   GLU A  25      48.362 103.804 119.025  1.00  0.00           N  
ATOM    349  CA  GLU A  25      49.068 102.794 119.914  1.00  0.00           C  
ATOM    350  C   GLU A  25      48.465 101.388 119.830  1.00  0.00           C  
ATOM    351  O   GLU A  25      49.106 100.366 120.132  1.00  0.00           O  
ATOM    352  CB  GLU A  25      48.983 103.368 121.320  1.00  0.00           C  
ATOM    353  CG  GLU A  25      49.545 102.482 122.573  1.00  0.00           C  
ATOM    354  CD  GLU A  25      51.055 102.149 122.485  1.00  0.00           C  
ATOM    355  OE1 GLU A  25      51.724 102.490 121.475  1.00  0.00           O  
ATOM    356  OE2 GLU A  25      51.477 101.258 123.275  1.00  0.00           O1-
ATOM    357  H   GLU A  25      47.834 104.547 119.461  1.00  0.00           H  
ATOM    358  HA  GLU A  25      50.090 102.705 119.545  1.00  0.00           H  
ATOM    359  HB2 GLU A  25      49.269 104.414 121.420  1.00  0.00           H  
ATOM    360  HB3 GLU A  25      47.908 103.477 121.462  1.00  0.00           H  
ATOM    361  HG2 GLU A  25      49.460 103.042 123.504  1.00  0.00           H  
ATOM    362  HG3 GLU A  25      48.915 101.597 122.651  1.00  0.00           H  
ATOM    363  N   ALA A  26      47.179 101.168 119.526  1.00  0.00           N  
ATOM    364  CA  ALA A  26      46.649  99.826 118.991  1.00  0.00           C  
ATOM    365  C   ALA A  26      46.973  99.666 117.471  1.00  0.00           C  
ATOM    366  O   ALA A  26      47.071  98.532 116.959  1.00  0.00           O  
ATOM    367  CB  ALA A  26      45.119  99.834 119.211  1.00  0.00           C  
ATOM    368  H   ALA A  26      46.509 101.920 119.607  1.00  0.00           H  
ATOM    369  HA  ALA A  26      47.149  99.030 119.543  1.00  0.00           H  
ATOM    370  HB1 ALA A  26      44.669  98.847 119.103  1.00  0.00           H  
ATOM    371  HB2 ALA A  26      44.881 100.067 120.249  1.00  0.00           H  
ATOM    372  HB3 ALA A  26      44.626 100.500 118.503  1.00  0.00           H  
ATOM    373  N   ALA A  27      47.111 100.691 116.658  1.00  0.00           N  
ATOM    374  CA  ALA A  27      47.201 100.554 115.217  1.00  0.00           C  
ATOM    375  C   ALA A  27      48.367  99.778 114.779  1.00  0.00           C  
ATOM    376  O   ALA A  27      48.349  98.932 113.878  1.00  0.00           O  
ATOM    377  CB  ALA A  27      47.215 101.967 114.545  1.00  0.00           C  
ATOM    378  H   ALA A  27      46.978 101.566 117.144  1.00  0.00           H  
ATOM    379  HA  ALA A  27      46.221 100.153 114.956  1.00  0.00           H  
ATOM    380  HB1 ALA A  27      46.235 102.396 114.754  1.00  0.00           H  
ATOM    381  HB2 ALA A  27      48.016 102.450 115.106  1.00  0.00           H  
ATOM    382  HB3 ALA A  27      47.279 101.881 113.461  1.00  0.00           H  
ATOM    383  N   ARG A  28      49.469 100.050 115.461  1.00  0.00           N  
ATOM    384  CA  ARG A  28      50.793  99.534 115.237  1.00  0.00           C  
ATOM    385  C   ARG A  28      50.927  98.042 115.553  1.00  0.00           C  
ATOM    386  O   ARG A  28      51.800  97.317 115.037  1.00  0.00           O  
ATOM    387  CB  ARG A  28      51.856 100.345 116.013  1.00  0.00           C  
ATOM    388  CG  ARG A  28      51.667 100.383 117.557  1.00  0.00           C  
ATOM    389  CD  ARG A  28      52.957 101.002 118.122  1.00  0.00           C  
ATOM    390  NE  ARG A  28      52.898 100.864 119.603  1.00  0.00           N  
ATOM    391  CZ  ARG A  28      53.616 100.060 120.399  1.00  0.00           C  
ATOM    392  NH1 ARG A  28      54.317  99.095 119.919  1.00  0.00           N1+
ATOM    393  NH2 ARG A  28      53.618 100.235 121.664  1.00  0.00           N  
ATOM    394  H   ARG A  28      49.332 100.617 116.285  1.00  0.00           H  
ATOM    395  HA  ARG A  28      51.045  99.586 114.178  1.00  0.00           H  
ATOM    396  HB2 ARG A  28      52.785  99.787 115.895  1.00  0.00           H  
ATOM    397  HB3 ARG A  28      51.967 101.344 115.594  1.00  0.00           H  
ATOM    398  HG2 ARG A  28      50.746 100.894 117.839  1.00  0.00           H  
ATOM    399  HG3 ARG A  28      51.531  99.392 117.993  1.00  0.00           H  
ATOM    400  HD2 ARG A  28      53.787 100.504 117.623  1.00  0.00           H  
ATOM    401  HD3 ARG A  28      53.001 102.077 117.944  1.00  0.00           H  
ATOM    402  HE  ARG A  28      52.496 101.651 120.092  1.00  0.00           H  
ATOM    403 HH11 ARG A  28      54.521  99.003 118.934  1.00  0.00           H  
ATOM    404 HH12 ARG A  28      54.650  98.391 120.562  1.00  0.00           H  
ATOM    405 HH21 ARG A  28      53.004 100.924 122.077  1.00  0.00           H  
ATOM    406 HH22 ARG A  28      53.957  99.543 122.316  1.00  0.00           H  
ATOM    407  N   VAL A  29      50.005  97.466 116.358  1.00  0.00           N  
ATOM    408  CA  VAL A  29      49.960  96.015 116.667  1.00  0.00           C  
ATOM    409  C   VAL A  29      48.639  95.455 116.162  1.00  0.00           C  
ATOM    410  O   VAL A  29      48.316  94.345 116.527  1.00  0.00           O  
ATOM    411  CB  VAL A  29      50.090  95.611 118.169  1.00  0.00           C  
ATOM    412  CG1 VAL A  29      51.445  96.023 118.679  1.00  0.00           C  
ATOM    413  CG2 VAL A  29      49.062  96.182 119.101  1.00  0.00           C  
ATOM    414  H   VAL A  29      49.252  98.064 116.664  1.00  0.00           H  
ATOM    415  HA  VAL A  29      50.793  95.499 116.190  1.00  0.00           H  
ATOM    416  HB  VAL A  29      50.153  94.529 118.287  1.00  0.00           H  
ATOM    417 HG11 VAL A  29      51.534  95.613 119.687  1.00  0.00           H  
ATOM    418 HG12 VAL A  29      52.276  95.629 118.095  1.00  0.00           H  
ATOM    419 HG13 VAL A  29      51.495  97.111 118.716  1.00  0.00           H  
ATOM    420 HG21 VAL A  29      49.239  95.911 120.142  1.00  0.00           H  
ATOM    421 HG22 VAL A  29      49.154  97.267 119.059  1.00  0.00           H  
ATOM    422 HG23 VAL A  29      48.054  95.807 118.925  1.00  0.00           H  
ATOM    423  N   TRP A  30      47.842  96.150 115.416  1.00  0.00           N  
ATOM    424  CA  TRP A  30      46.511  95.759 114.955  1.00  0.00           C  
ATOM    425  C   TRP A  30      46.631  94.430 114.235  1.00  0.00           C  
ATOM    426  O   TRP A  30      45.903  93.472 114.559  1.00  0.00           O  
ATOM    427  CB  TRP A  30      45.889  96.932 114.094  1.00  0.00           C  
ATOM    428  CG  TRP A  30      44.394  96.916 113.896  1.00  0.00           C  
ATOM    429  CD1 TRP A  30      43.774  96.643 112.701  1.00  0.00           C  
ATOM    430  CD2 TRP A  30      43.298  96.919 114.912  1.00  0.00           C  
ATOM    431  CE2 TRP A  30      42.034  96.774 114.195  1.00  0.00           C  
ATOM    432  CE3 TRP A  30      43.217  97.209 116.255  1.00  0.00           C  
ATOM    433  NE1 TRP A  30      42.455  96.559 112.911  1.00  0.00           N  
ATOM    434  CZ2 TRP A  30      40.790  96.774 114.847  1.00  0.00           C  
ATOM    435  CZ3 TRP A  30      41.927  97.295 116.900  1.00  0.00           C  
ATOM    436  CH2 TRP A  30      40.758  96.985 116.245  1.00  0.00           C  
ATOM    437  H   TRP A  30      48.167  97.080 115.189  1.00  0.00           H  
ATOM    438  HA  TRP A  30      45.955  95.536 115.866  1.00  0.00           H  
ATOM    439  HB2 TRP A  30      46.233  97.835 114.599  1.00  0.00           H  
ATOM    440  HB3 TRP A  30      46.381  97.050 113.129  1.00  0.00           H  
ATOM    441  HD1 TRP A  30      44.200  96.388 111.743  1.00  0.00           H  
ATOM    442  HE1 TRP A  30      41.885  96.213 112.152  1.00  0.00           H  
ATOM    443  HE3 TRP A  30      44.078  97.370 116.888  1.00  0.00           H  
ATOM    444  HZ2 TRP A  30      39.928  96.524 114.246  1.00  0.00           H  
ATOM    445  HZ3 TRP A  30      41.964  97.512 117.958  1.00  0.00           H  
ATOM    446  HH2 TRP A  30      39.845  96.832 116.803  1.00  0.00           H  
ATOM    447  N   GLN A  31      47.687  94.288 113.381  1.00  0.00           N  
ATOM    448  CA  GLN A  31      47.883  93.046 112.604  1.00  0.00           C  
ATOM    449  C   GLN A  31      48.081  91.798 113.463  1.00  0.00           C  
ATOM    450  O   GLN A  31      47.715  90.659 113.101  1.00  0.00           O  
ATOM    451  CB  GLN A  31      49.011  93.268 111.643  1.00  0.00           C  
ATOM    452  CG  GLN A  31      50.501  93.461 112.139  1.00  0.00           C  
ATOM    453  CD  GLN A  31      50.868  94.852 112.673  1.00  0.00           C  
ATOM    454  NE2 GLN A  31      52.034  95.013 113.251  1.00  0.00           N  
ATOM    455  OE1 GLN A  31      50.111  95.879 112.576  1.00  0.00           O  
ATOM    456  H   GLN A  31      48.162  95.151 113.156  1.00  0.00           H  
ATOM    457  HA  GLN A  31      47.075  92.810 111.911  1.00  0.00           H  
ATOM    458  HB2 GLN A  31      48.900  92.429 110.958  1.00  0.00           H  
ATOM    459  HB3 GLN A  31      48.760  94.137 111.036  1.00  0.00           H  
ATOM    460  HG2 GLN A  31      50.702  92.836 113.009  1.00  0.00           H  
ATOM    461  HG3 GLN A  31      51.129  93.118 111.317  1.00  0.00           H  
ATOM    462 HE21 GLN A  31      52.164  95.907 113.703  1.00  0.00           H  
ATOM    463 HE22 GLN A  31      52.738  94.288 113.248  1.00  0.00           H  
ATOM    464  N   LEU A  32      48.708  92.048 114.624  1.00  0.00           N  
ATOM    465  CA  LEU A  32      48.920  91.023 115.589  1.00  0.00           C  
ATOM    466  C   LEU A  32      47.613  90.683 116.359  1.00  0.00           C  
ATOM    467  O   LEU A  32      47.422  89.541 116.642  1.00  0.00           O  
ATOM    468  CB  LEU A  32      50.018  91.399 116.669  1.00  0.00           C  
ATOM    469  CG  LEU A  32      51.330  92.120 116.096  1.00  0.00           C  
ATOM    470  CD1 LEU A  32      52.200  92.428 117.323  1.00  0.00           C  
ATOM    471  CD2 LEU A  32      52.174  91.320 115.142  1.00  0.00           C  
ATOM    472  H   LEU A  32      48.628  93.006 114.934  1.00  0.00           H  
ATOM    473  HA  LEU A  32      49.306  90.115 115.127  1.00  0.00           H  
ATOM    474  HB2 LEU A  32      49.529  92.125 117.319  1.00  0.00           H  
ATOM    475  HB3 LEU A  32      50.235  90.526 117.284  1.00  0.00           H  
ATOM    476  HG  LEU A  32      51.008  93.045 115.615  1.00  0.00           H  
ATOM    477 HD11 LEU A  32      51.860  93.227 117.982  1.00  0.00           H  
ATOM    478 HD12 LEU A  32      52.402  91.500 117.858  1.00  0.00           H  
ATOM    479 HD13 LEU A  32      53.192  92.732 116.991  1.00  0.00           H  
ATOM    480 HD21 LEU A  32      52.912  92.011 114.738  1.00  0.00           H  
ATOM    481 HD22 LEU A  32      52.599  90.494 115.715  1.00  0.00           H  
ATOM    482 HD23 LEU A  32      51.636  90.974 114.260  1.00  0.00           H  
ATOM    483  N   TYR A  33      46.700  91.636 116.541  1.00  0.00           N  
ATOM    484  CA  TYR A  33      45.442  91.241 117.113  1.00  0.00           C  
ATOM    485  C   TYR A  33      44.582  90.360 116.160  1.00  0.00           C  
ATOM    486  O   TYR A  33      44.054  89.275 116.571  1.00  0.00           O  
ATOM    487  CB  TYR A  33      44.618  92.528 117.598  1.00  0.00           C  
ATOM    488  CG  TYR A  33      43.215  92.357 118.055  1.00  0.00           C  
ATOM    489  CD1 TYR A  33      42.136  93.085 117.450  1.00  0.00           C  
ATOM    490  CD2 TYR A  33      42.838  91.531 119.171  1.00  0.00           C  
ATOM    491  CE1 TYR A  33      40.757  92.905 117.833  1.00  0.00           C  
ATOM    492  CE2 TYR A  33      41.520  91.277 119.521  1.00  0.00           C  
ATOM    493  CZ  TYR A  33      40.416  91.924 118.862  1.00  0.00           C  
ATOM    494  OH  TYR A  33      39.192  91.649 119.237  1.00  0.00           O  
ATOM    495  H   TYR A  33      47.032  92.589 116.596  1.00  0.00           H  
ATOM    496  HA  TYR A  33      45.625  90.593 117.971  1.00  0.00           H  
ATOM    497  HB2 TYR A  33      45.210  92.982 118.393  1.00  0.00           H  
ATOM    498  HB3 TYR A  33      44.516  93.304 116.839  1.00  0.00           H  
ATOM    499  HD1 TYR A  33      42.378  93.615 116.541  1.00  0.00           H  
ATOM    500  HD2 TYR A  33      43.603  90.930 119.637  1.00  0.00           H  
ATOM    501  HE1 TYR A  33      39.917  93.327 117.301  1.00  0.00           H  
ATOM    502  HE2 TYR A  33      41.339  90.576 120.323  1.00  0.00           H  
ATOM    503  HH  TYR A  33      38.561  92.277 118.874  1.00  0.00           H  
ATOM    504  N   ILE A  34      44.547  90.661 114.835  1.00  0.00           N  
ATOM    505  CA  ILE A  34      43.885  89.879 113.731  1.00  0.00           C  
ATOM    506  C   ILE A  34      44.437  88.457 113.577  1.00  0.00           C  
ATOM    507  O   ILE A  34      43.729  87.416 113.482  1.00  0.00           O  
ATOM    508  CB  ILE A  34      43.893  90.689 112.359  1.00  0.00           C  
ATOM    509  CG1 ILE A  34      43.262  92.054 112.551  1.00  0.00           C  
ATOM    510  CG2 ILE A  34      42.959  89.904 111.341  1.00  0.00           C  
ATOM    511  CD1 ILE A  34      43.761  92.976 111.500  1.00  0.00           C  
ATOM    512  H   ILE A  34      45.066  91.469 114.526  1.00  0.00           H  
ATOM    513  HA  ILE A  34      42.844  89.888 114.056  1.00  0.00           H  
ATOM    514  HB  ILE A  34      44.910  90.803 111.986  1.00  0.00           H  
ATOM    515 HG12 ILE A  34      42.175  91.991 112.613  1.00  0.00           H  
ATOM    516 HG13 ILE A  34      43.634  92.467 113.489  1.00  0.00           H  
ATOM    517 HG21 ILE A  34      42.918  90.392 110.368  1.00  0.00           H  
ATOM    518 HG22 ILE A  34      43.299  88.879 111.196  1.00  0.00           H  
ATOM    519 HG23 ILE A  34      41.988  89.820 111.830  1.00  0.00           H  
ATOM    520 HD11 ILE A  34      43.173  93.888 111.594  1.00  0.00           H  
ATOM    521 HD12 ILE A  34      44.833  93.176 111.512  1.00  0.00           H  
ATOM    522 HD13 ILE A  34      43.561  92.596 110.498  1.00  0.00           H  
ATOM    523  N   GLY A  35      45.765  88.302 113.518  1.00  0.00           N  
ATOM    524  CA  GLY A  35      46.371  87.115 113.013  1.00  0.00           C  
ATOM    525  C   GLY A  35      46.339  87.044 111.527  1.00  0.00           C  
ATOM    526  O   GLY A  35      46.358  88.057 110.801  1.00  0.00           O  
ATOM    527  H   GLY A  35      46.355  89.088 113.750  1.00  0.00           H  
ATOM    528  HA2 GLY A  35      47.387  86.879 113.329  1.00  0.00           H  
ATOM    529  HA3 GLY A  35      45.764  86.257 113.300  1.00  0.00           H  
ATOM    530  N   ASP A  36      46.223  85.796 110.943  1.00  0.00           N  
ATOM    531  CA  ASP A  36      46.185  85.545 109.547  1.00  0.00           C  
ATOM    532  C   ASP A  36      44.864  86.143 108.892  1.00  0.00           C  
ATOM    533  O   ASP A  36      43.724  85.744 109.164  1.00  0.00           O  
ATOM    534  CB  ASP A  36      46.270  83.983 109.355  1.00  0.00           C  
ATOM    535  CG  ASP A  36      45.955  83.418 107.986  1.00  0.00           C  
ATOM    536  OD1 ASP A  36      45.830  84.207 107.057  1.00  0.00           O  
ATOM    537  OD2 ASP A  36      45.829  82.155 107.850  1.00  0.00           O1-
ATOM    538  H   ASP A  36      46.343  85.041 111.603  1.00  0.00           H  
ATOM    539  HA  ASP A  36      47.056  85.972 109.050  1.00  0.00           H  
ATOM    540  HB2 ASP A  36      47.268  83.588 109.544  1.00  0.00           H  
ATOM    541  HB3 ASP A  36      45.651  83.449 110.076  1.00  0.00           H  
ATOM    542  N   THR A  37      45.006  87.209 108.112  1.00  0.00           N  
ATOM    543  CA  THR A  37      43.944  87.834 107.321  1.00  0.00           C  
ATOM    544  C   THR A  37      43.299  86.914 106.312  1.00  0.00           C  
ATOM    545  O   THR A  37      42.074  87.143 106.108  1.00  0.00           O  
ATOM    546  CB  THR A  37      44.315  89.166 106.650  1.00  0.00           C  
ATOM    547  CG2 THR A  37      45.092  90.112 107.580  1.00  0.00           C  
ATOM    548  OG1 THR A  37      45.189  88.895 105.623  1.00  0.00           O  
ATOM    549  H   THR A  37      45.949  87.495 107.889  1.00  0.00           H  
ATOM    550  HA  THR A  37      43.224  88.178 108.065  1.00  0.00           H  
ATOM    551  HB  THR A  37      43.432  89.718 106.329  1.00  0.00           H  
ATOM    552  HG1 THR A  37      45.999  88.557 106.011  1.00  0.00           H  
ATOM    553 HG21 THR A  37      44.669  90.111 108.585  1.00  0.00           H  
ATOM    554 HG22 THR A  37      46.066  89.697 107.842  1.00  0.00           H  
ATOM    555 HG23 THR A  37      45.194  91.093 107.116  1.00  0.00           H  
ATOM    556  N   ARG A  38      43.916  85.824 105.729  1.00  0.00           N  
ATOM    557  CA  ARG A  38      43.144  84.836 104.987  1.00  0.00           C  
ATOM    558  C   ARG A  38      42.245  83.989 105.923  1.00  0.00           C  
ATOM    559  O   ARG A  38      41.106  83.791 105.609  1.00  0.00           O  
ATOM    560  CB  ARG A  38      44.174  84.111 104.028  1.00  0.00           C  
ATOM    561  CG  ARG A  38      44.880  85.152 103.104  1.00  0.00           C  
ATOM    562  CD  ARG A  38      43.937  85.805 102.093  1.00  0.00           C  
ATOM    563  NE  ARG A  38      44.577  86.816 101.302  1.00  0.00           N  
ATOM    564  CZ  ARG A  38      44.163  87.235 100.140  1.00  0.00           C  
ATOM    565  NH1 ARG A  38      43.113  86.730  99.479  1.00  0.00           N1+
ATOM    566  NH2 ARG A  38      44.828  88.206  99.624  1.00  0.00           N  
ATOM    567  H   ARG A  38      44.857  85.546 105.966  1.00  0.00           H  
ATOM    568  HA  ARG A  38      42.486  85.399 104.325  1.00  0.00           H  
ATOM    569  HB2 ARG A  38      44.846  83.538 104.667  1.00  0.00           H  
ATOM    570  HB3 ARG A  38      43.580  83.468 103.379  1.00  0.00           H  
ATOM    571  HG2 ARG A  38      45.306  85.873 103.800  1.00  0.00           H  
ATOM    572  HG3 ARG A  38      45.625  84.646 102.489  1.00  0.00           H  
ATOM    573  HD2 ARG A  38      43.400  85.013 101.571  1.00  0.00           H  
ATOM    574  HD3 ARG A  38      43.217  86.260 102.773  1.00  0.00           H  
ATOM    575  HE  ARG A  38      45.484  87.164 101.577  1.00  0.00           H  
ATOM    576 HH11 ARG A  38      42.729  85.903  99.914  1.00  0.00           H  
ATOM    577 HH12 ARG A  38      42.832  87.074  98.573  1.00  0.00           H  
ATOM    578 HH21 ARG A  38      45.529  88.730 100.129  1.00  0.00           H  
ATOM    579 HH22 ARG A  38      44.504  88.477  98.706  1.00  0.00           H  
ATOM    580  N   SER A  39      42.752  83.586 107.050  1.00  0.00           N  
ATOM    581  CA  SER A  39      42.003  82.758 108.047  1.00  0.00           C  
ATOM    582  C   SER A  39      40.799  83.601 108.621  1.00  0.00           C  
ATOM    583  O   SER A  39      39.737  83.103 109.072  1.00  0.00           O  
ATOM    584  CB  SER A  39      42.871  82.309 109.191  1.00  0.00           C  
ATOM    585  OG  SER A  39      42.281  81.477 110.120  1.00  0.00           O  
ATOM    586  H   SER A  39      43.711  83.855 107.222  1.00  0.00           H  
ATOM    587  HA  SER A  39      41.559  81.956 107.459  1.00  0.00           H  
ATOM    588  HB2 SER A  39      43.761  81.846 108.766  1.00  0.00           H  
ATOM    589  HB3 SER A  39      43.166  83.213 109.724  1.00  0.00           H  
ATOM    590  HG  SER A  39      42.823  81.420 110.910  1.00  0.00           H  
ATOM    591  N   ARG A  40      40.947  84.890 108.683  1.00  0.00           N  
ATOM    592  CA  ARG A  40      39.854  85.839 109.037  1.00  0.00           C  
ATOM    593  C   ARG A  40      38.815  85.709 107.934  1.00  0.00           C  
ATOM    594  O   ARG A  40      37.670  85.356 108.151  1.00  0.00           O  
ATOM    595  CB  ARG A  40      40.341  87.256 109.280  1.00  0.00           C  
ATOM    596  CG  ARG A  40      39.295  88.362 109.437  1.00  0.00           C  
ATOM    597  CD  ARG A  40      40.009  89.724 109.588  1.00  0.00           C  
ATOM    598  NE  ARG A  40      38.925  90.700 109.540  1.00  0.00           N  
ATOM    599  CZ  ARG A  40      38.689  91.729 110.277  1.00  0.00           C  
ATOM    600  NH1 ARG A  40      39.218  91.883 111.457  1.00  0.00           N1+
ATOM    601  NH2 ARG A  40      38.096  92.714 109.774  1.00  0.00           N  
ATOM    602  H   ARG A  40      41.868  85.305 108.711  1.00  0.00           H  
ATOM    603  HA  ARG A  40      39.231  85.545 109.883  1.00  0.00           H  
ATOM    604  HB2 ARG A  40      40.875  87.129 110.221  1.00  0.00           H  
ATOM    605  HB3 ARG A  40      41.043  87.563 108.505  1.00  0.00           H  
ATOM    606  HG2 ARG A  40      38.697  88.393 108.526  1.00  0.00           H  
ATOM    607  HG3 ARG A  40      38.649  88.070 110.266  1.00  0.00           H  
ATOM    608  HD2 ARG A  40      40.563  89.806 110.523  1.00  0.00           H  
ATOM    609  HD3 ARG A  40      40.693  89.926 108.764  1.00  0.00           H  
ATOM    610  HE  ARG A  40      38.443  90.754 108.654  1.00  0.00           H  
ATOM    611 HH11 ARG A  40      39.600  91.077 111.930  1.00  0.00           H  
ATOM    612 HH12 ARG A  40      39.072  92.730 111.988  1.00  0.00           H  
ATOM    613 HH21 ARG A  40      37.897  92.796 108.787  1.00  0.00           H  
ATOM    614 HH22 ARG A  40      38.291  93.575 110.262  1.00  0.00           H  
ATOM    615  N   THR A  41      39.098  86.162 106.695  1.00  0.00           N  
ATOM    616  CA  THR A  41      38.188  86.466 105.526  1.00  0.00           C  
ATOM    617  C   THR A  41      37.649  85.186 104.866  1.00  0.00           C  
ATOM    618  O   THR A  41      36.562  85.247 104.245  1.00  0.00           O  
ATOM    619  CB  THR A  41      38.836  87.431 104.430  1.00  0.00           C  
ATOM    620  CG2 THR A  41      39.114  88.831 104.903  1.00  0.00           C  
ATOM    621  OG1 THR A  41      40.054  86.847 104.058  1.00  0.00           O  
ATOM    622  H   THR A  41      40.074  86.294 106.473  1.00  0.00           H  
ATOM    623  HA  THR A  41      37.294  86.964 105.900  1.00  0.00           H  
ATOM    624  HB  THR A  41      38.230  87.480 103.526  1.00  0.00           H  
ATOM    625  HG1 THR A  41      40.763  87.253 104.564  1.00  0.00           H  
ATOM    626 HG21 THR A  41      39.954  88.904 105.594  1.00  0.00           H  
ATOM    627 HG22 THR A  41      39.290  89.526 104.083  1.00  0.00           H  
ATOM    628 HG23 THR A  41      38.194  89.285 105.274  1.00  0.00           H  
ATOM    629  N   ALA A  42      38.285  84.060 105.026  1.00  0.00           N  
ATOM    630  CA  ALA A  42      37.633  82.776 104.941  1.00  0.00           C  
ATOM    631  C   ALA A  42      36.249  82.674 105.611  1.00  0.00           C  
ATOM    632  O   ALA A  42      35.414  81.787 105.189  1.00  0.00           O  
ATOM    633  CB  ALA A  42      38.500  81.715 105.626  1.00  0.00           C  
ATOM    634  H   ALA A  42      39.175  84.037 105.505  1.00  0.00           H  
ATOM    635  HA  ALA A  42      37.596  82.532 103.880  1.00  0.00           H  
ATOM    636  HB1 ALA A  42      38.471  81.964 106.687  1.00  0.00           H  
ATOM    637  HB2 ALA A  42      38.030  80.742 105.489  1.00  0.00           H  
ATOM    638  HB3 ALA A  42      39.509  81.664 105.215  1.00  0.00           H  
ATOM    639  N   GLU A  43      35.981  83.378 106.711  1.00  0.00           N  
ATOM    640  CA  GLU A  43      34.865  83.179 107.618  1.00  0.00           C  
ATOM    641  C   GLU A  43      33.527  83.648 107.075  1.00  0.00           C  
ATOM    642  O   GLU A  43      32.492  83.549 107.788  1.00  0.00           O  
ATOM    643  CB  GLU A  43      35.340  83.729 108.968  1.00  0.00           C  
ATOM    644  CG  GLU A  43      34.406  83.355 110.142  1.00  0.00           C  
ATOM    645  CD  GLU A  43      34.354  81.870 110.425  1.00  0.00           C  
ATOM    646  OE1 GLU A  43      35.418  81.242 110.655  1.00  0.00           O  
ATOM    647  OE2 GLU A  43      33.230  81.325 110.460  1.00  0.00           O1-
ATOM    648  H   GLU A  43      36.615  84.113 106.990  1.00  0.00           H  
ATOM    649  HA  GLU A  43      34.795  82.095 107.712  1.00  0.00           H  
ATOM    650  HB2 GLU A  43      36.320  83.412 109.322  1.00  0.00           H  
ATOM    651  HB3 GLU A  43      35.473  84.808 108.891  1.00  0.00           H  
ATOM    652  HG2 GLU A  43      34.741  83.932 111.004  1.00  0.00           H  
ATOM    653  HG3 GLU A  43      33.438  83.833 109.990  1.00  0.00           H  
ATOM    654  N   TYR A  44      33.460  84.320 105.949  1.00  0.00           N  
ATOM    655  CA  TYR A  44      32.409  85.127 105.336  1.00  0.00           C  
ATOM    656  C   TYR A  44      32.579  85.382 103.798  1.00  0.00           C  
ATOM    657  O   TYR A  44      31.504  85.607 103.196  1.00  0.00           O  
ATOM    658  CB  TYR A  44      32.262  86.463 106.146  1.00  0.00           C  
ATOM    659  CG  TYR A  44      33.500  87.228 106.554  1.00  0.00           C  
ATOM    660  CD1 TYR A  44      34.053  87.045 107.860  1.00  0.00           C  
ATOM    661  CD2 TYR A  44      34.086  88.195 105.643  1.00  0.00           C  
ATOM    662  CE1 TYR A  44      35.056  87.902 108.314  1.00  0.00           C  
ATOM    663  CE2 TYR A  44      35.166  88.989 106.115  1.00  0.00           C  
ATOM    664  CZ  TYR A  44      35.614  88.836 107.452  1.00  0.00           C  
ATOM    665  OH  TYR A  44      36.576  89.739 107.845  1.00  0.00           O  
ATOM    666  H   TYR A  44      34.301  84.178 105.409  1.00  0.00           H  
ATOM    667  HA  TYR A  44      31.493  84.536 105.340  1.00  0.00           H  
ATOM    668  HB2 TYR A  44      31.703  87.062 105.426  1.00  0.00           H  
ATOM    669  HB3 TYR A  44      31.608  86.287 107.000  1.00  0.00           H  
ATOM    670  HD1 TYR A  44      33.605  86.410 108.611  1.00  0.00           H  
ATOM    671  HD2 TYR A  44      33.715  88.353 104.641  1.00  0.00           H  
ATOM    672  HE1 TYR A  44      35.502  87.872 109.298  1.00  0.00           H  
ATOM    673  HE2 TYR A  44      35.660  89.723 105.495  1.00  0.00           H  
ATOM    674  HH  TYR A  44      36.688  90.529 107.311  1.00  0.00           H  
ATOM    675  N   LYS A  45      33.722  85.256 103.189  1.00  0.00           N  
ATOM    676  CA  LYS A  45      33.967  85.699 101.802  1.00  0.00           C  
ATOM    677  C   LYS A  45      32.996  85.087 100.860  1.00  0.00           C  
ATOM    678  O   LYS A  45      32.322  85.757 100.118  1.00  0.00           O  
ATOM    679  CB  LYS A  45      35.480  85.469 101.378  1.00  0.00           C  
ATOM    680  CG  LYS A  45      35.695  85.710  99.847  1.00  0.00           C  
ATOM    681  CD  LYS A  45      37.139  85.681  99.583  1.00  0.00           C  
ATOM    682  CE  LYS A  45      37.989  84.529 100.160  1.00  0.00           C  
ATOM    683  NZ  LYS A  45      39.407  84.643  99.807  1.00  0.00           N1+
ATOM    684  H   LYS A  45      34.492  85.057 103.812  1.00  0.00           H  
ATOM    685  HA  LYS A  45      33.850  86.782 101.830  1.00  0.00           H  
ATOM    686  HB2 LYS A  45      35.928  86.293 101.933  1.00  0.00           H  
ATOM    687  HB3 LYS A  45      35.815  84.488 101.710  1.00  0.00           H  
ATOM    688  HG2 LYS A  45      35.251  84.935  99.223  1.00  0.00           H  
ATOM    689  HG3 LYS A  45      35.386  86.673  99.439  1.00  0.00           H  
ATOM    690  HD2 LYS A  45      37.266  85.747  98.502  1.00  0.00           H  
ATOM    691  HD3 LYS A  45      37.552  86.602  99.996  1.00  0.00           H  
ATOM    692  HE2 LYS A  45      37.916  84.434 101.244  1.00  0.00           H  
ATOM    693  HE3 LYS A  45      37.608  83.588  99.763  1.00  0.00           H  
ATOM    694  HZ1 LYS A  45      39.789  83.729  99.611  1.00  0.00           H  
ATOM    695  HZ2 LYS A  45      39.611  85.303  99.070  1.00  0.00           H  
ATOM    696  HZ3 LYS A  45      39.932  84.993 100.596  1.00  0.00           H  
ATOM    697  N   ALA A  46      32.912  83.762 100.774  1.00  0.00           N  
ATOM    698  CA  ALA A  46      32.050  83.019  99.889  1.00  0.00           C  
ATOM    699  C   ALA A  46      30.528  83.289 100.090  1.00  0.00           C  
ATOM    700  O   ALA A  46      29.776  83.231  99.155  1.00  0.00           O  
ATOM    701  CB  ALA A  46      32.456  81.469  99.880  1.00  0.00           C  
ATOM    702  H   ALA A  46      33.420  83.274 101.498  1.00  0.00           H  
ATOM    703  HA  ALA A  46      32.222  83.394  98.881  1.00  0.00           H  
ATOM    704  HB1 ALA A  46      32.083  80.958  98.993  1.00  0.00           H  
ATOM    705  HB2 ALA A  46      33.497  81.355 100.180  1.00  0.00           H  
ATOM    706  HB3 ALA A  46      32.017  80.973 100.747  1.00  0.00           H  
ATOM    707  N   TRP A  47      30.041  83.526 101.315  1.00  0.00           N  
ATOM    708  CA  TRP A  47      28.594  84.002 101.612  1.00  0.00           C  
ATOM    709  C   TRP A  47      28.275  85.395 101.040  1.00  0.00           C  
ATOM    710  O   TRP A  47      27.181  85.577 100.461  1.00  0.00           O  
ATOM    711  CB  TRP A  47      28.471  83.946 103.122  1.00  0.00           C  
ATOM    712  CG  TRP A  47      27.421  84.826 103.727  1.00  0.00           C  
ATOM    713  CD1 TRP A  47      26.100  84.596 103.634  1.00  0.00           C  
ATOM    714  CD2 TRP A  47      27.430  86.178 104.372  1.00  0.00           C  
ATOM    715  CE2 TRP A  47      26.127  86.554 104.752  1.00  0.00           C  
ATOM    716  CE3 TRP A  47      28.523  87.073 104.662  1.00  0.00           C  
ATOM    717  NE1 TRP A  47      25.304  85.602 104.176  1.00  0.00           N  
ATOM    718  CZ2 TRP A  47      25.868  87.814 105.340  1.00  0.00           C  
ATOM    719  CZ3 TRP A  47      28.256  88.361 105.102  1.00  0.00           C  
ATOM    720  CH2 TRP A  47      26.940  88.728 105.512  1.00  0.00           C  
ATOM    721  H   TRP A  47      30.697  83.582 102.080  1.00  0.00           H  
ATOM    722  HA  TRP A  47      27.852  83.387 101.104  1.00  0.00           H  
ATOM    723  HB2 TRP A  47      28.533  82.929 103.507  1.00  0.00           H  
ATOM    724  HB3 TRP A  47      29.337  84.485 103.508  1.00  0.00           H  
ATOM    725  HD1 TRP A  47      25.734  83.603 103.416  1.00  0.00           H  
ATOM    726  HE1 TRP A  47      24.325  85.591 104.428  1.00  0.00           H  
ATOM    727  HE3 TRP A  47      29.531  86.697 104.571  1.00  0.00           H  
ATOM    728  HZ2 TRP A  47      24.888  88.025 105.745  1.00  0.00           H  
ATOM    729  HZ3 TRP A  47      29.043  89.075 105.293  1.00  0.00           H  
ATOM    730  HH2 TRP A  47      26.861  89.632 106.100  1.00  0.00           H  
ATOM    731  N   LEU A  48      29.193  86.337 101.283  1.00  0.00           N  
ATOM    732  CA  LEU A  48      29.101  87.755 100.794  1.00  0.00           C  
ATOM    733  C   LEU A  48      29.280  87.796  99.258  1.00  0.00           C  
ATOM    734  O   LEU A  48      28.572  88.586  98.626  1.00  0.00           O  
ATOM    735  CB  LEU A  48      30.182  88.607 101.579  1.00  0.00           C  
ATOM    736  CG  LEU A  48      30.005  90.096 101.318  1.00  0.00           C  
ATOM    737  CD1 LEU A  48      28.629  90.713 101.441  1.00  0.00           C  
ATOM    738  CD2 LEU A  48      31.047  90.850 102.117  1.00  0.00           C  
ATOM    739  H   LEU A  48      30.033  86.065 101.774  1.00  0.00           H  
ATOM    740  HA  LEU A  48      28.146  88.216 101.050  1.00  0.00           H  
ATOM    741  HB2 LEU A  48      30.085  88.376 102.641  1.00  0.00           H  
ATOM    742  HB3 LEU A  48      31.200  88.343 101.292  1.00  0.00           H  
ATOM    743  HG  LEU A  48      30.271  90.291 100.279  1.00  0.00           H  
ATOM    744 HD11 LEU A  48      28.648  91.800 101.363  1.00  0.00           H  
ATOM    745 HD12 LEU A  48      27.887  90.445 100.689  1.00  0.00           H  
ATOM    746 HD13 LEU A  48      28.314  90.450 102.451  1.00  0.00           H  
ATOM    747 HD21 LEU A  48      30.853  91.920 102.034  1.00  0.00           H  
ATOM    748 HD22 LEU A  48      30.935  90.510 103.147  1.00  0.00           H  
ATOM    749 HD23 LEU A  48      32.024  90.484 101.803  1.00  0.00           H  
ATOM    750  N   LEU A  49      30.298  87.066  98.705  1.00  0.00           N  
ATOM    751  CA  LEU A  49      30.311  86.960  97.243  1.00  0.00           C  
ATOM    752  C   LEU A  49      28.894  86.461  96.765  1.00  0.00           C  
ATOM    753  O   LEU A  49      28.303  87.043  95.888  1.00  0.00           O  
ATOM    754  CB  LEU A  49      31.413  86.081  96.679  1.00  0.00           C  
ATOM    755  CG  LEU A  49      32.846  86.688  96.923  1.00  0.00           C  
ATOM    756  CD1 LEU A  49      33.862  85.510  96.564  1.00  0.00           C  
ATOM    757  CD2 LEU A  49      33.176  87.969  96.102  1.00  0.00           C  
ATOM    758  H   LEU A  49      30.995  86.776  99.376  1.00  0.00           H  
ATOM    759  HA  LEU A  49      30.324  87.983  96.866  1.00  0.00           H  
ATOM    760  HB2 LEU A  49      31.319  85.242  97.368  1.00  0.00           H  
ATOM    761  HB3 LEU A  49      31.343  85.769  95.637  1.00  0.00           H  
ATOM    762  HG  LEU A  49      32.989  86.991  97.961  1.00  0.00           H  
ATOM    763 HD11 LEU A  49      33.866  85.270  95.500  1.00  0.00           H  
ATOM    764 HD12 LEU A  49      34.856  85.822  96.887  1.00  0.00           H  
ATOM    765 HD13 LEU A  49      33.477  84.573  96.964  1.00  0.00           H  
ATOM    766 HD21 LEU A  49      34.208  88.317  96.144  1.00  0.00           H  
ATOM    767 HD22 LEU A  49      32.934  87.761  95.060  1.00  0.00           H  
ATOM    768 HD23 LEU A  49      32.639  88.869  96.405  1.00  0.00           H  
ATOM    769  N   GLY A  50      28.291  85.505  97.488  1.00  0.00           N  
ATOM    770  CA  GLY A  50      26.896  85.077  97.149  1.00  0.00           C  
ATOM    771  C   GLY A  50      25.748  86.157  97.130  1.00  0.00           C  
ATOM    772  O   GLY A  50      25.254  86.448  96.019  1.00  0.00           O  
ATOM    773  H   GLY A  50      28.790  84.954  98.172  1.00  0.00           H  
ATOM    774  HA2 GLY A  50      26.829  84.372  96.321  1.00  0.00           H  
ATOM    775  HA3 GLY A  50      26.646  84.431  97.991  1.00  0.00           H  
ATOM    776  N   LEU A  51      25.431  86.828  98.299  1.00  0.00           N  
ATOM    777  CA  LEU A  51      24.613  88.111  98.359  1.00  0.00           C  
ATOM    778  C   LEU A  51      24.940  89.127  97.231  1.00  0.00           C  
ATOM    779  O   LEU A  51      24.051  89.757  96.658  1.00  0.00           O  
ATOM    780  CB  LEU A  51      24.804  88.820  99.739  1.00  0.00           C  
ATOM    781  CG  LEU A  51      24.500  87.978 101.017  1.00  0.00           C  
ATOM    782  CD1 LEU A  51      24.267  88.822 102.285  1.00  0.00           C  
ATOM    783  CD2 LEU A  51      23.260  87.056 100.889  1.00  0.00           C  
ATOM    784  H   LEU A  51      25.774  86.449  99.170  1.00  0.00           H  
ATOM    785  HA  LEU A  51      23.598  87.792  98.118  1.00  0.00           H  
ATOM    786  HB2 LEU A  51      25.805  89.251  99.784  1.00  0.00           H  
ATOM    787  HB3 LEU A  51      24.085  89.638  99.728  1.00  0.00           H  
ATOM    788  HG  LEU A  51      25.332  87.295 101.189  1.00  0.00           H  
ATOM    789 HD11 LEU A  51      23.593  89.647 102.053  1.00  0.00           H  
ATOM    790 HD12 LEU A  51      23.875  88.200 103.090  1.00  0.00           H  
ATOM    791 HD13 LEU A  51      25.224  89.147 102.693  1.00  0.00           H  
ATOM    792 HD21 LEU A  51      23.349  86.414 100.013  1.00  0.00           H  
ATOM    793 HD22 LEU A  51      23.129  86.416 101.761  1.00  0.00           H  
ATOM    794 HD23 LEU A  51      22.321  87.608 100.836  1.00  0.00           H  
ATOM    795  N   LEU A  52      26.239  89.422  96.947  1.00  0.00           N  
ATOM    796  CA  LEU A  52      26.498  90.472  96.040  1.00  0.00           C  
ATOM    797  C   LEU A  52      26.180  90.044  94.592  1.00  0.00           C  
ATOM    798  O   LEU A  52      25.635  90.791  93.776  1.00  0.00           O  
ATOM    799  CB  LEU A  52      27.901  91.065  96.183  1.00  0.00           C  
ATOM    800  CG  LEU A  52      28.340  91.907  97.432  1.00  0.00           C  
ATOM    801  CD1 LEU A  52      29.863  92.198  97.308  1.00  0.00           C  
ATOM    802  CD2 LEU A  52      27.563  93.155  97.665  1.00  0.00           C  
ATOM    803  H   LEU A  52      26.950  89.083  97.578  1.00  0.00           H  
ATOM    804  HA  LEU A  52      25.862  91.318  96.302  1.00  0.00           H  
ATOM    805  HB2 LEU A  52      28.632  90.281  95.986  1.00  0.00           H  
ATOM    806  HB3 LEU A  52      27.962  91.793  95.374  1.00  0.00           H  
ATOM    807  HG  LEU A  52      28.271  91.308  98.342  1.00  0.00           H  
ATOM    808 HD11 LEU A  52      30.119  92.655  96.351  1.00  0.00           H  
ATOM    809 HD12 LEU A  52      30.105  92.908  98.099  1.00  0.00           H  
ATOM    810 HD13 LEU A  52      30.367  91.242  97.451  1.00  0.00           H  
ATOM    811 HD21 LEU A  52      27.815  93.810  96.831  1.00  0.00           H  
ATOM    812 HD22 LEU A  52      26.519  92.862  97.770  1.00  0.00           H  
ATOM    813 HD23 LEU A  52      27.928  93.623  98.579  1.00  0.00           H  
ATOM    814  N   ARG A  53      26.631  88.813  94.278  1.00  0.00           N  
ATOM    815  CA  ARG A  53      26.381  88.248  92.891  1.00  0.00           C  
ATOM    816  C   ARG A  53      24.974  87.966  92.658  1.00  0.00           C  
ATOM    817  O   ARG A  53      24.630  88.325  91.509  1.00  0.00           O  
ATOM    818  CB  ARG A  53      27.147  86.967  92.699  1.00  0.00           C  
ATOM    819  CG  ARG A  53      28.707  87.215  92.650  1.00  0.00           C  
ATOM    820  CD  ARG A  53      29.333  85.814  92.546  1.00  0.00           C  
ATOM    821  NE  ARG A  53      30.792  86.110  92.359  1.00  0.00           N  
ATOM    822  CZ  ARG A  53      31.718  85.289  92.736  1.00  0.00           C  
ATOM    823  NH1 ARG A  53      31.476  84.128  93.333  1.00  0.00           N1+
ATOM    824  NH2 ARG A  53      32.958  85.494  92.517  1.00  0.00           N  
ATOM    825  H   ARG A  53      27.082  88.284  95.011  1.00  0.00           H  
ATOM    826  HA  ARG A  53      26.691  88.951  92.118  1.00  0.00           H  
ATOM    827  HB2 ARG A  53      27.004  86.216  93.476  1.00  0.00           H  
ATOM    828  HB3 ARG A  53      26.950  86.610  91.688  1.00  0.00           H  
ATOM    829  HG2 ARG A  53      28.998  87.888  91.842  1.00  0.00           H  
ATOM    830  HG3 ARG A  53      29.018  87.685  93.583  1.00  0.00           H  
ATOM    831  HD2 ARG A  53      29.052  85.185  93.391  1.00  0.00           H  
ATOM    832  HD3 ARG A  53      28.960  85.333  91.642  1.00  0.00           H  
ATOM    833  HE  ARG A  53      30.998  86.932  91.810  1.00  0.00           H  
ATOM    834 HH11 ARG A  53      30.563  83.710  93.444  1.00  0.00           H  
ATOM    835 HH12 ARG A  53      32.327  83.608  93.492  1.00  0.00           H  
ATOM    836 HH21 ARG A  53      33.138  86.410  92.134  1.00  0.00           H  
ATOM    837 HH22 ARG A  53      33.757  84.905  92.704  1.00  0.00           H  
ATOM    838  N   GLN A  54      24.121  87.642  93.564  1.00  0.00           N  
ATOM    839  CA  GLN A  54      22.646  87.563  93.522  1.00  0.00           C  
ATOM    840  C   GLN A  54      22.054  88.948  93.205  1.00  0.00           C  
ATOM    841  O   GLN A  54      21.214  89.066  92.288  1.00  0.00           O  
ATOM    842  CB  GLN A  54      22.108  87.011  94.878  1.00  0.00           C  
ATOM    843  CG  GLN A  54      22.420  85.583  95.003  1.00  0.00           C  
ATOM    844  CD  GLN A  54      21.422  84.682  94.330  1.00  0.00           C  
ATOM    845  NE2 GLN A  54      21.685  83.423  94.135  1.00  0.00           N  
ATOM    846  OE1 GLN A  54      20.371  85.076  93.853  1.00  0.00           O  
ATOM    847  H   GLN A  54      24.494  87.401  94.472  1.00  0.00           H  
ATOM    848  HA  GLN A  54      22.266  86.948  92.705  1.00  0.00           H  
ATOM    849  HB2 GLN A  54      22.634  87.585  95.641  1.00  0.00           H  
ATOM    850  HB3 GLN A  54      21.053  87.231  95.037  1.00  0.00           H  
ATOM    851  HG2 GLN A  54      23.326  85.413  94.420  1.00  0.00           H  
ATOM    852  HG3 GLN A  54      22.582  85.271  96.035  1.00  0.00           H  
ATOM    853 HE21 GLN A  54      21.048  82.780  93.690  1.00  0.00           H  
ATOM    854 HE22 GLN A  54      22.590  83.045  94.378  1.00  0.00           H  
ATOM    855  N   HIP A  55      22.586  90.032  93.799  1.00  0.00           N  
ATOM    856  CA  HIP A  55      22.197  91.449  93.546  1.00  0.00           C  
ATOM    857  C   HIP A  55      22.961  92.040  92.323  1.00  0.00           C  
ATOM    858  O   HIP A  55      22.734  93.168  92.046  1.00  0.00           O  
ATOM    859  CB  HIP A  55      22.422  92.270  94.808  1.00  0.00           C  
ATOM    860  CG  HIP A  55      21.768  93.647  94.741  1.00  0.00           C  
ATOM    861  CD2 HIP A  55      22.454  94.805  94.902  1.00  0.00           C  
ATOM    862  ND1 HIP A  55      20.539  93.907  94.285  1.00  0.00           N1+
ATOM    863  CE1 HIP A  55      20.390  95.274  94.340  1.00  0.00           C  
ATOM    864  NE2 HIP A  55      21.562  95.826  94.623  1.00  0.00           N  
ATOM    865  H   HIP A  55      23.250  89.912  94.551  1.00  0.00           H  
ATOM    866  HA  HIP A  55      21.134  91.376  93.315  1.00  0.00           H  
ATOM    867  HB2 HIP A  55      22.025  91.629  95.595  1.00  0.00           H  
ATOM    868  HB3 HIP A  55      23.480  92.497  94.932  1.00  0.00           H  
ATOM    869  HD1 HIP A  55      19.875  93.163  94.127  1.00  0.00           H  
ATOM    870  HD2 HIP A  55      23.434  94.950  95.331  1.00  0.00           H  
ATOM    871  HE1 HIP A  55      19.431  95.769  94.303  1.00  0.00           H  
ATOM    872  HE2 HIP A  55      21.713  96.808  94.804  1.00  0.00           H  
ATOM    873  N   GLY A  56      23.833  91.305  91.636  1.00  0.00           N  
ATOM    874  CA  GLY A  56      24.506  91.800  90.478  1.00  0.00           C  
ATOM    875  C   GLY A  56      25.361  93.069  90.697  1.00  0.00           C  
ATOM    876  O   GLY A  56      25.540  93.819  89.756  1.00  0.00           O  
ATOM    877  H   GLY A  56      23.884  90.337  91.919  1.00  0.00           H  
ATOM    878  HA2 GLY A  56      25.166  91.094  89.974  1.00  0.00           H  
ATOM    879  HA3 GLY A  56      23.748  92.096  89.752  1.00  0.00           H  
ATOM    880  N   CYS A  57      25.929  93.241  91.892  1.00  0.00           N  
ATOM    881  CA  CYS A  57      26.615  94.511  92.216  1.00  0.00           C  
ATOM    882  C   CYS A  57      27.812  94.883  91.272  1.00  0.00           C  
ATOM    883  O   CYS A  57      28.503  94.076  90.703  1.00  0.00           O  
ATOM    884  CB  CYS A  57      27.091  94.485  93.645  1.00  0.00           C  
ATOM    885  SG  CYS A  57      25.736  93.934  94.686  1.00  0.00           S  
ATOM    886  H   CYS A  57      25.821  92.478  92.545  1.00  0.00           H  
ATOM    887  HA  CYS A  57      26.011  95.399  92.027  1.00  0.00           H  
ATOM    888  HB2 CYS A  57      27.894  93.761  93.779  1.00  0.00           H  
ATOM    889  HB3 CYS A  57      27.488  95.482  93.840  1.00  0.00           H  
ATOM    890  HG  CYS A  57      25.728  92.643  94.341  1.00  0.00           H  
ATOM    891  N   HIE A  58      28.075  96.185  91.144  1.00  0.00           N  
ATOM    892  CA  HIE A  58      29.320  96.648  90.504  1.00  0.00           C  
ATOM    893  C   HIE A  58      30.133  97.520  91.502  1.00  0.00           C  
ATOM    894  O   HIE A  58      31.316  97.468  91.602  1.00  0.00           O  
ATOM    895  CB  HIE A  58      28.941  97.494  89.312  1.00  0.00           C  
ATOM    896  CG  HIE A  58      30.020  98.195  88.496  1.00  0.00           C  
ATOM    897  CD2 HIE A  58      30.407  99.466  88.578  1.00  0.00           C  
ATOM    898  ND1 HIE A  58      30.876  97.482  87.635  1.00  0.00           N  
ATOM    899  CE1 HIE A  58      31.706  98.402  87.150  1.00  0.00           C  
ATOM    900  NE2 HIE A  58      31.444  99.640  87.711  1.00  0.00           N  
ATOM    901  H   HIE A  58      27.431  96.904  91.441  1.00  0.00           H  
ATOM    902  HA  HIE A  58      29.935  95.802  90.196  1.00  0.00           H  
ATOM    903  HB2 HIE A  58      28.510  96.832  88.561  1.00  0.00           H  
ATOM    904  HB3 HIE A  58      28.260  98.299  89.586  1.00  0.00           H  
ATOM    905  HD2 HIE A  58      29.921 100.127  89.281  1.00  0.00           H  
ATOM    906  HE1 HIE A  58      32.537  98.147  86.509  1.00  0.00           H  
ATOM    907  HE2 HIE A  58      31.982 100.488  87.611  1.00  0.00           H  
ATOM    908  N   ARG A  59      29.458  98.339  92.276  1.00  0.00           N  
ATOM    909  CA  ARG A  59      30.065  99.307  93.159  1.00  0.00           C  
ATOM    910  C   ARG A  59      29.711  99.111  94.648  1.00  0.00           C  
ATOM    911  O   ARG A  59      28.583  98.852  94.944  1.00  0.00           O  
ATOM    912  CB  ARG A  59      29.752 100.781  92.725  1.00  0.00           C  
ATOM    913  CG  ARG A  59      28.364 101.321  92.589  1.00  0.00           C  
ATOM    914  CD  ARG A  59      28.317 102.688  91.830  1.00  0.00           C  
ATOM    915  NE  ARG A  59      28.619 103.910  92.646  1.00  0.00           N  
ATOM    916  CZ  ARG A  59      29.709 104.653  92.693  1.00  0.00           C  
ATOM    917  NH1 ARG A  59      30.820 104.308  92.118  1.00  0.00           N1+
ATOM    918  NH2 ARG A  59      29.699 105.856  93.249  1.00  0.00           N  
ATOM    919  H   ARG A  59      28.451  98.306  92.209  1.00  0.00           H  
ATOM    920  HA  ARG A  59      31.142  99.178  93.048  1.00  0.00           H  
ATOM    921  HB2 ARG A  59      30.363 101.400  93.381  1.00  0.00           H  
ATOM    922  HB3 ARG A  59      30.227 100.889  91.750  1.00  0.00           H  
ATOM    923  HG2 ARG A  59      27.807 100.651  91.933  1.00  0.00           H  
ATOM    924  HG3 ARG A  59      27.845 101.269  93.546  1.00  0.00           H  
ATOM    925  HD2 ARG A  59      28.944 102.728  90.939  1.00  0.00           H  
ATOM    926  HD3 ARG A  59      27.286 102.737  91.479  1.00  0.00           H  
ATOM    927  HE  ARG A  59      27.788 104.254  93.107  1.00  0.00           H  
ATOM    928 HH11 ARG A  59      30.870 103.538  91.467  1.00  0.00           H  
ATOM    929 HH12 ARG A  59      31.557 104.980  91.954  1.00  0.00           H  
ATOM    930 HH21 ARG A  59      28.800 106.229  93.519  1.00  0.00           H  
ATOM    931 HH22 ARG A  59      30.526 106.397  93.459  1.00  0.00           H  
ATOM    932  N   VAL A  60      30.659  99.189  95.593  1.00  0.00           N  
ATOM    933  CA  VAL A  60      30.512  98.758  97.011  1.00  0.00           C  
ATOM    934  C   VAL A  60      31.290  99.675  97.982  1.00  0.00           C  
ATOM    935  O   VAL A  60      32.534  99.917  97.886  1.00  0.00           O  
ATOM    936  CB  VAL A  60      30.954  97.320  97.101  1.00  0.00           C  
ATOM    937  CG1 VAL A  60      31.097  96.738  98.533  1.00  0.00           C  
ATOM    938  CG2 VAL A  60      29.977  96.389  96.416  1.00  0.00           C  
ATOM    939  H   VAL A  60      31.558  99.534  95.287  1.00  0.00           H  
ATOM    940  HA  VAL A  60      29.476  98.670  97.337  1.00  0.00           H  
ATOM    941  HB  VAL A  60      31.931  97.244  96.625  1.00  0.00           H  
ATOM    942 HG11 VAL A  60      30.200  96.926  99.123  1.00  0.00           H  
ATOM    943 HG12 VAL A  60      31.134  95.656  98.411  1.00  0.00           H  
ATOM    944 HG13 VAL A  60      32.023  96.934  99.075  1.00  0.00           H  
ATOM    945 HG21 VAL A  60      29.807  96.463  95.342  1.00  0.00           H  
ATOM    946 HG22 VAL A  60      30.283  95.345  96.483  1.00  0.00           H  
ATOM    947 HG23 VAL A  60      28.986  96.370  96.868  1.00  0.00           H  
ATOM    948  N   LEU A  61      30.571 100.060  99.031  1.00  0.00           N  
ATOM    949  CA  LEU A  61      31.137 101.004 100.014  1.00  0.00           C  
ATOM    950  C   LEU A  61      31.389 100.363 101.472  1.00  0.00           C  
ATOM    951  O   LEU A  61      30.507 100.208 102.275  1.00  0.00           O  
ATOM    952  CB  LEU A  61      30.228 102.247 100.155  1.00  0.00           C  
ATOM    953  CG  LEU A  61      30.472 103.329 101.215  1.00  0.00           C  
ATOM    954  CD1 LEU A  61      31.755 104.145 100.921  1.00  0.00           C  
ATOM    955  CD2 LEU A  61      29.225 104.215 101.343  1.00  0.00           C  
ATOM    956  H   LEU A  61      29.698  99.662  99.344  1.00  0.00           H  
ATOM    957  HA  LEU A  61      32.131 101.308  99.687  1.00  0.00           H  
ATOM    958  HB2 LEU A  61      30.073 102.674  99.163  1.00  0.00           H  
ATOM    959  HB3 LEU A  61      29.268 101.827 100.454  1.00  0.00           H  
ATOM    960  HG  LEU A  61      30.589 102.768 102.142  1.00  0.00           H  
ATOM    961 HD11 LEU A  61      31.838 105.052 101.520  1.00  0.00           H  
ATOM    962 HD12 LEU A  61      32.597 103.456 100.983  1.00  0.00           H  
ATOM    963 HD13 LEU A  61      31.682 104.485  99.888  1.00  0.00           H  
ATOM    964 HD21 LEU A  61      29.076 104.695 100.377  1.00  0.00           H  
ATOM    965 HD22 LEU A  61      28.317 103.690 101.641  1.00  0.00           H  
ATOM    966 HD23 LEU A  61      29.417 104.860 102.201  1.00  0.00           H  
ATOM    967  N   ASH A  62      32.679 100.243 101.756  1.00  0.00           N  
ATOM    968  CA  ASH A  62      33.215  99.914 103.025  1.00  0.00           C  
ATOM    969  C   ASH A  62      33.328 101.169 104.001  1.00  0.00           C  
ATOM    970  O   ASH A  62      34.377 101.819 104.067  1.00  0.00           O  
ATOM    971  CB  ASH A  62      34.491  99.061 102.906  1.00  0.00           C  
ATOM    972  CG  ASH A  62      34.824  98.359 104.222  1.00  0.00           C  
ATOM    973  OD1 ASH A  62      35.893  97.867 104.463  1.00  0.00           O  
ATOM    974  OD2 ASH A  62      33.935  98.313 105.173  1.00  0.00           O  
ATOM    975  H   ASH A  62      33.358 100.500 101.053  1.00  0.00           H  
ATOM    976  HA  ASH A  62      32.445  99.247 103.413  1.00  0.00           H  
ATOM    977  HB2 ASH A  62      34.430  98.210 102.228  1.00  0.00           H  
ATOM    978  HB3 ASH A  62      35.317  99.734 102.672  1.00  0.00           H  
ATOM    979  HD2 ASH A  62      34.170  97.742 105.907  1.00  0.00           H  
ATOM    980  N   VAL A  63      32.265 101.569 104.627  1.00  0.00           N  
ATOM    981  CA  VAL A  63      32.195 102.725 105.560  1.00  0.00           C  
ATOM    982  C   VAL A  63      32.916 102.499 106.905  1.00  0.00           C  
ATOM    983  O   VAL A  63      32.813 103.377 107.801  1.00  0.00           O  
ATOM    984  CB  VAL A  63      30.771 103.249 105.681  1.00  0.00           C  
ATOM    985  CG1 VAL A  63      29.873 102.596 106.681  1.00  0.00           C  
ATOM    986  CG2 VAL A  63      30.725 104.771 106.084  1.00  0.00           C  
ATOM    987  H   VAL A  63      31.458 100.962 104.649  1.00  0.00           H  
ATOM    988  HA  VAL A  63      32.789 103.525 105.118  1.00  0.00           H  
ATOM    989  HB  VAL A  63      30.309 103.206 104.695  1.00  0.00           H  
ATOM    990 HG11 VAL A  63      29.965 101.513 106.771  1.00  0.00           H  
ATOM    991 HG12 VAL A  63      30.138 102.916 107.688  1.00  0.00           H  
ATOM    992 HG13 VAL A  63      28.843 102.792 106.383  1.00  0.00           H  
ATOM    993 HG21 VAL A  63      31.358 105.298 105.369  1.00  0.00           H  
ATOM    994 HG22 VAL A  63      29.681 105.048 105.938  1.00  0.00           H  
ATOM    995 HG23 VAL A  63      31.085 104.849 107.110  1.00  0.00           H  
ATOM    996  N   ALA A  64      33.594 101.376 107.081  1.00  0.00           N  
ATOM    997  CA  ALA A  64      34.539 101.302 108.179  1.00  0.00           C  
ATOM    998  C   ALA A  64      35.784 100.519 107.757  1.00  0.00           C  
ATOM    999  O   ALA A  64      35.994  99.297 108.107  1.00  0.00           O  
ATOM   1000  CB  ALA A  64      33.777 100.722 109.395  1.00  0.00           C  
ATOM   1001  H   ALA A  64      33.713 100.760 106.290  1.00  0.00           H  
ATOM   1002  HA  ALA A  64      34.851 102.309 108.454  1.00  0.00           H  
ATOM   1003  HB1 ALA A  64      32.988 101.421 109.670  1.00  0.00           H  
ATOM   1004  HB2 ALA A  64      33.412  99.714 109.195  1.00  0.00           H  
ATOM   1005  HB3 ALA A  64      34.417 100.791 110.275  1.00  0.00           H  
ATOM   1006  N   CYS A  65      36.638 101.166 107.017  1.00  0.00           N  
ATOM   1007  CA  CYS A  65      37.792 100.542 106.309  1.00  0.00           C  
ATOM   1008  C   CYS A  65      38.785  99.874 107.288  1.00  0.00           C  
ATOM   1009  O   CYS A  65      39.349  98.813 106.946  1.00  0.00           O  
ATOM   1010  CB  CYS A  65      38.531 101.569 105.458  1.00  0.00           C  
ATOM   1011  SG  CYS A  65      40.104 100.992 104.848  1.00  0.00           S  
ATOM   1012  H   CYS A  65      36.359 102.126 106.877  1.00  0.00           H  
ATOM   1013  HA  CYS A  65      37.348  99.820 105.625  1.00  0.00           H  
ATOM   1014  HB2 CYS A  65      37.892 101.699 104.585  1.00  0.00           H  
ATOM   1015  HB3 CYS A  65      38.837 102.525 105.884  1.00  0.00           H  
ATOM   1016  HG  CYS A  65      40.775 101.311 105.958  1.00  0.00           H  
ATOM   1017  N   GLY A  66      39.056 100.453 108.453  1.00  0.00           N  
ATOM   1018  CA  GLY A  66      40.207 100.271 109.335  1.00  0.00           C  
ATOM   1019  C   GLY A  66      41.460 100.200 108.493  1.00  0.00           C  
ATOM   1020  O   GLY A  66      41.620 101.087 107.647  1.00  0.00           O  
ATOM   1021  H   GLY A  66      38.413 101.197 108.680  1.00  0.00           H  
ATOM   1022  HA2 GLY A  66      40.262 101.226 109.857  1.00  0.00           H  
ATOM   1023  HA3 GLY A  66      40.169  99.455 110.057  1.00  0.00           H  
ATOM   1024  N   THR A  67      42.310  99.204 108.751  1.00  0.00           N  
ATOM   1025  CA  THR A  67      43.536  98.891 108.079  1.00  0.00           C  
ATOM   1026  C   THR A  67      43.415  98.295 106.653  1.00  0.00           C  
ATOM   1027  O   THR A  67      44.416  97.858 106.044  1.00  0.00           O  
ATOM   1028  CB  THR A  67      44.316  97.955 108.956  1.00  0.00           C  
ATOM   1029  CG2 THR A  67      44.936  98.605 110.149  1.00  0.00           C  
ATOM   1030  OG1 THR A  67      43.536  96.869 109.370  1.00  0.00           O  
ATOM   1031  H   THR A  67      41.968  98.527 109.417  1.00  0.00           H  
ATOM   1032  HA  THR A  67      44.011  99.865 107.967  1.00  0.00           H  
ATOM   1033  HB  THR A  67      45.177  97.699 108.340  1.00  0.00           H  
ATOM   1034  HG1 THR A  67      44.187  96.175 109.491  1.00  0.00           H  
ATOM   1035 HG21 THR A  67      44.186  98.613 110.940  1.00  0.00           H  
ATOM   1036 HG22 THR A  67      45.739  97.981 110.543  1.00  0.00           H  
ATOM   1037 HG23 THR A  67      45.284  99.609 109.909  1.00  0.00           H  
ATOM   1038  N   GLY A  68      42.176  98.353 106.116  1.00  0.00           N  
ATOM   1039  CA  GLY A  68      41.812  97.980 104.745  1.00  0.00           C  
ATOM   1040  C   GLY A  68      41.673  96.490 104.483  1.00  0.00           C  
ATOM   1041  O   GLY A  68      41.438  95.979 103.433  1.00  0.00           O  
ATOM   1042  H   GLY A  68      41.413  98.852 106.549  1.00  0.00           H  
ATOM   1043  HA2 GLY A  68      40.797  98.363 104.633  1.00  0.00           H  
ATOM   1044  HA3 GLY A  68      42.438  98.432 103.977  1.00  0.00           H  
ATOM   1045  N   VAL A  69      41.775  95.711 105.547  1.00  0.00           N  
ATOM   1046  CA  VAL A  69      41.787  94.258 105.531  1.00  0.00           C  
ATOM   1047  C   VAL A  69      40.526  93.484 105.201  1.00  0.00           C  
ATOM   1048  O   VAL A  69      40.624  92.290 104.995  1.00  0.00           O  
ATOM   1049  CB  VAL A  69      42.493  93.695 106.763  1.00  0.00           C  
ATOM   1050  CG1 VAL A  69      43.938  94.094 106.807  1.00  0.00           C  
ATOM   1051  CG2 VAL A  69      41.768  94.060 108.125  1.00  0.00           C  
ATOM   1052  H   VAL A  69      42.193  96.098 106.380  1.00  0.00           H  
ATOM   1053  HA  VAL A  69      42.404  94.063 104.653  1.00  0.00           H  
ATOM   1054  HB  VAL A  69      42.576  92.613 106.659  1.00  0.00           H  
ATOM   1055 HG11 VAL A  69      44.460  93.423 107.489  1.00  0.00           H  
ATOM   1056 HG12 VAL A  69      44.417  94.163 105.830  1.00  0.00           H  
ATOM   1057 HG13 VAL A  69      43.993  95.047 107.333  1.00  0.00           H  
ATOM   1058 HG21 VAL A  69      41.292  95.039 108.087  1.00  0.00           H  
ATOM   1059 HG22 VAL A  69      41.067  93.240 108.290  1.00  0.00           H  
ATOM   1060 HG23 VAL A  69      42.521  94.043 108.912  1.00  0.00           H  
ATOM   1061  N   ASP A  70      39.344  94.160 105.048  1.00  0.00           N  
ATOM   1062  CA  ASP A  70      38.104  93.531 104.558  1.00  0.00           C  
ATOM   1063  C   ASP A  70      37.814  93.982 103.145  1.00  0.00           C  
ATOM   1064  O   ASP A  70      36.825  93.505 102.531  1.00  0.00           O  
ATOM   1065  CB  ASP A  70      36.889  93.916 105.453  1.00  0.00           C  
ATOM   1066  CG  ASP A  70      37.210  93.465 106.872  1.00  0.00           C  
ATOM   1067  OD1 ASP A  70      37.376  94.359 107.750  1.00  0.00           O  
ATOM   1068  OD2 ASP A  70      37.146  92.241 107.121  1.00  0.00           O1-
ATOM   1069  H   ASP A  70      39.382  95.152 105.233  1.00  0.00           H  
ATOM   1070  HA  ASP A  70      38.161  92.442 104.539  1.00  0.00           H  
ATOM   1071  HB2 ASP A  70      36.756  94.986 105.293  1.00  0.00           H  
ATOM   1072  HB3 ASP A  70      36.000  93.385 105.109  1.00  0.00           H  
ATOM   1073  N   SER A  71      38.608  94.894 102.542  1.00  0.00           N  
ATOM   1074  CA  SER A  71      38.432  95.460 101.187  1.00  0.00           C  
ATOM   1075  C   SER A  71      39.047  94.585 100.113  1.00  0.00           C  
ATOM   1076  O   SER A  71      38.445  94.313  99.046  1.00  0.00           O  
ATOM   1077  CB  SER A  71      38.977  96.887 101.141  1.00  0.00           C  
ATOM   1078  OG  SER A  71      38.489  97.703 102.237  1.00  0.00           O  
ATOM   1079  H   SER A  71      39.363  95.306 103.071  1.00  0.00           H  
ATOM   1080  HA  SER A  71      37.353  95.454 101.038  1.00  0.00           H  
ATOM   1081  HB2 SER A  71      40.051  96.706 101.199  1.00  0.00           H  
ATOM   1082  HB3 SER A  71      38.890  97.302 100.136  1.00  0.00           H  
ATOM   1083  HG  SER A  71      38.890  97.346 103.033  1.00  0.00           H  
ATOM   1084  N   ILE A  72      40.256  94.034 100.484  1.00  0.00           N  
ATOM   1085  CA  ILE A  72      41.032  93.072  99.642  1.00  0.00           C  
ATOM   1086  C   ILE A  72      40.216  91.946  99.065  1.00  0.00           C  
ATOM   1087  O   ILE A  72      40.399  91.597  97.944  1.00  0.00           O  
ATOM   1088  CB  ILE A  72      42.203  92.620 100.488  1.00  0.00           C  
ATOM   1089  CG1 ILE A  72      43.139  93.772 100.971  1.00  0.00           C  
ATOM   1090  CG2 ILE A  72      43.037  91.573  99.679  1.00  0.00           C  
ATOM   1091  CD1 ILE A  72      43.780  94.712 100.011  1.00  0.00           C  
ATOM   1092  H   ILE A  72      40.749  94.470 101.250  1.00  0.00           H  
ATOM   1093  HA  ILE A  72      41.449  93.460  98.713  1.00  0.00           H  
ATOM   1094  HB  ILE A  72      41.883  92.158 101.421  1.00  0.00           H  
ATOM   1095 HG12 ILE A  72      42.618  94.374 101.716  1.00  0.00           H  
ATOM   1096 HG13 ILE A  72      43.939  93.389 101.605  1.00  0.00           H  
ATOM   1097 HG21 ILE A  72      43.889  91.219 100.259  1.00  0.00           H  
ATOM   1098 HG22 ILE A  72      42.427  90.712  99.406  1.00  0.00           H  
ATOM   1099 HG23 ILE A  72      43.466  92.042  98.793  1.00  0.00           H  
ATOM   1100 HD11 ILE A  72      42.917  95.132  99.495  1.00  0.00           H  
ATOM   1101 HD12 ILE A  72      44.328  95.541 100.461  1.00  0.00           H  
ATOM   1102 HD13 ILE A  72      44.400  94.142  99.319  1.00  0.00           H  
ATOM   1103  N   MET A  73      39.207  91.441  99.717  1.00  0.00           N  
ATOM   1104  CA  MET A  73      38.328  90.336  99.207  1.00  0.00           C  
ATOM   1105  C   MET A  73      37.303  90.680  98.170  1.00  0.00           C  
ATOM   1106  O   MET A  73      36.745  89.782  97.538  1.00  0.00           O  
ATOM   1107  CB  MET A  73      37.583  89.613 100.362  1.00  0.00           C  
ATOM   1108  CG  MET A  73      36.670  90.596 101.178  1.00  0.00           C  
ATOM   1109  SD  MET A  73      35.588  89.884 102.469  1.00  0.00           S  
ATOM   1110  CE  MET A  73      34.639  91.247 103.137  1.00  0.00           C  
ATOM   1111  H   MET A  73      39.108  91.582 100.712  1.00  0.00           H  
ATOM   1112  HA  MET A  73      38.996  89.661  98.673  1.00  0.00           H  
ATOM   1113  HB2 MET A  73      36.933  88.829  99.973  1.00  0.00           H  
ATOM   1114  HB3 MET A  73      38.270  89.193 101.097  1.00  0.00           H  
ATOM   1115  HG2 MET A  73      37.174  91.503 101.511  1.00  0.00           H  
ATOM   1116  HG3 MET A  73      35.949  90.984 100.459  1.00  0.00           H  
ATOM   1117  HE1 MET A  73      35.358  92.010 103.434  1.00  0.00           H  
ATOM   1118  HE2 MET A  73      33.950  91.687 102.416  1.00  0.00           H  
ATOM   1119  HE3 MET A  73      34.078  91.042 104.049  1.00  0.00           H  
ATOM   1120  N   LEU A  74      37.118  91.978  97.963  1.00  0.00           N  
ATOM   1121  CA  LEU A  74      36.292  92.499  96.875  1.00  0.00           C  
ATOM   1122  C   LEU A  74      37.073  93.155  95.773  1.00  0.00           C  
ATOM   1123  O   LEU A  74      36.618  92.947  94.626  1.00  0.00           O  
ATOM   1124  CB  LEU A  74      35.257  93.557  97.422  1.00  0.00           C  
ATOM   1125  CG  LEU A  74      34.316  93.040  98.564  1.00  0.00           C  
ATOM   1126  CD1 LEU A  74      33.116  93.973  98.897  1.00  0.00           C  
ATOM   1127  CD2 LEU A  74      33.674  91.659  98.425  1.00  0.00           C  
ATOM   1128  H   LEU A  74      37.715  92.614  98.474  1.00  0.00           H  
ATOM   1129  HA  LEU A  74      35.671  91.708  96.454  1.00  0.00           H  
ATOM   1130  HB2 LEU A  74      35.790  94.362  97.927  1.00  0.00           H  
ATOM   1131  HB3 LEU A  74      34.667  93.959  96.599  1.00  0.00           H  
ATOM   1132  HG  LEU A  74      34.969  93.019  99.436  1.00  0.00           H  
ATOM   1133 HD11 LEU A  74      32.449  93.607  99.678  1.00  0.00           H  
ATOM   1134 HD12 LEU A  74      33.467  94.948  99.239  1.00  0.00           H  
ATOM   1135 HD13 LEU A  74      32.581  94.161  97.966  1.00  0.00           H  
ATOM   1136 HD21 LEU A  74      32.952  91.697  97.610  1.00  0.00           H  
ATOM   1137 HD22 LEU A  74      34.495  91.038  98.066  1.00  0.00           H  
ATOM   1138 HD23 LEU A  74      33.376  91.286  99.405  1.00  0.00           H  
ATOM   1139  N   VAL A  75      38.208  93.730  96.111  1.00  0.00           N  
ATOM   1140  CA  VAL A  75      39.176  94.257  95.197  1.00  0.00           C  
ATOM   1141  C   VAL A  75      39.833  93.127  94.360  1.00  0.00           C  
ATOM   1142  O   VAL A  75      39.822  93.186  93.150  1.00  0.00           O  
ATOM   1143  CB  VAL A  75      40.302  95.107  95.844  1.00  0.00           C  
ATOM   1144  CG1 VAL A  75      41.267  95.812  94.869  1.00  0.00           C  
ATOM   1145  CG2 VAL A  75      39.686  96.298  96.667  1.00  0.00           C  
ATOM   1146  H   VAL A  75      38.395  93.764  97.102  1.00  0.00           H  
ATOM   1147  HA  VAL A  75      38.617  94.916  94.533  1.00  0.00           H  
ATOM   1148  HB  VAL A  75      40.901  94.539  96.555  1.00  0.00           H  
ATOM   1149 HG11 VAL A  75      40.770  96.613  94.322  1.00  0.00           H  
ATOM   1150 HG12 VAL A  75      41.967  96.403  95.458  1.00  0.00           H  
ATOM   1151 HG13 VAL A  75      41.797  95.133  94.201  1.00  0.00           H  
ATOM   1152 HG21 VAL A  75      39.123  96.935  95.986  1.00  0.00           H  
ATOM   1153 HG22 VAL A  75      38.935  95.969  97.384  1.00  0.00           H  
ATOM   1154 HG23 VAL A  75      40.429  96.860  97.232  1.00  0.00           H  
ATOM   1155  N   GLU A  76      40.226  92.034  94.969  1.00  0.00           N  
ATOM   1156  CA  GLU A  76      40.677  90.835  94.177  1.00  0.00           C  
ATOM   1157  C   GLU A  76      39.577  90.218  93.198  1.00  0.00           C  
ATOM   1158  O   GLU A  76      39.886  89.895  92.010  1.00  0.00           O  
ATOM   1159  CB  GLU A  76      41.249  89.684  95.043  1.00  0.00           C  
ATOM   1160  CG  GLU A  76      42.500  90.001  95.826  1.00  0.00           C  
ATOM   1161  CD  GLU A  76      43.117  88.831  96.609  1.00  0.00           C  
ATOM   1162  OE1 GLU A  76      44.296  88.813  96.978  1.00  0.00           O  
ATOM   1163  OE2 GLU A  76      42.309  88.002  97.053  1.00  0.00           O1-
ATOM   1164  H   GLU A  76      40.196  92.060  95.978  1.00  0.00           H  
ATOM   1165  HA  GLU A  76      41.539  91.149  93.589  1.00  0.00           H  
ATOM   1166  HB2 GLU A  76      40.464  89.434  95.757  1.00  0.00           H  
ATOM   1167  HB3 GLU A  76      41.474  88.772  94.490  1.00  0.00           H  
ATOM   1168  HG2 GLU A  76      43.283  90.281  95.121  1.00  0.00           H  
ATOM   1169  HG3 GLU A  76      42.363  90.889  96.443  1.00  0.00           H  
ATOM   1170  N   GLU A  77      38.339  90.297  93.734  1.00  0.00           N  
ATOM   1171  CA  GLU A  77      37.117  89.884  92.937  1.00  0.00           C  
ATOM   1172  C   GLU A  77      36.919  90.844  91.744  1.00  0.00           C  
ATOM   1173  O   GLU A  77      36.180  90.441  90.847  1.00  0.00           O  
ATOM   1174  CB  GLU A  77      35.865  89.564  93.782  1.00  0.00           C  
ATOM   1175  CG  GLU A  77      34.646  89.097  92.943  1.00  0.00           C  
ATOM   1176  CD  GLU A  77      34.871  87.941  91.991  1.00  0.00           C  
ATOM   1177  OE1 GLU A  77      35.471  86.958  92.377  1.00  0.00           O  
ATOM   1178  OE2 GLU A  77      34.276  87.882  90.918  1.00  0.00           O1-
ATOM   1179  H   GLU A  77      38.203  90.875  94.552  1.00  0.00           H  
ATOM   1180  HA  GLU A  77      37.396  88.935  92.481  1.00  0.00           H  
ATOM   1181  HB2 GLU A  77      36.088  88.793  94.518  1.00  0.00           H  
ATOM   1182  HB3 GLU A  77      35.488  90.409  94.357  1.00  0.00           H  
ATOM   1183  HG2 GLU A  77      33.924  88.762  93.687  1.00  0.00           H  
ATOM   1184  HG3 GLU A  77      34.165  89.945  92.456  1.00  0.00           H  
ATOM   1185  N   GLY A  78      37.493  92.040  91.750  1.00  0.00           N  
ATOM   1186  CA  GLY A  78      37.312  92.917  90.575  1.00  0.00           C  
ATOM   1187  C   GLY A  78      36.158  93.917  90.712  1.00  0.00           C  
ATOM   1188  O   GLY A  78      35.712  94.367  89.670  1.00  0.00           O  
ATOM   1189  H   GLY A  78      37.938  92.351  92.601  1.00  0.00           H  
ATOM   1190  HA2 GLY A  78      38.224  93.509  90.514  1.00  0.00           H  
ATOM   1191  HA3 GLY A  78      37.217  92.309  89.676  1.00  0.00           H  
ATOM   1192  N   PHE A  79      35.668  94.151  91.902  1.00  0.00           N  
ATOM   1193  CA  PHE A  79      34.513  95.102  92.034  1.00  0.00           C  
ATOM   1194  C   PHE A  79      35.073  96.532  92.012  1.00  0.00           C  
ATOM   1195  O   PHE A  79      36.251  96.677  92.387  1.00  0.00           O  
ATOM   1196  CB  PHE A  79      33.672  94.920  93.329  1.00  0.00           C  
ATOM   1197  CG  PHE A  79      32.731  93.675  93.428  1.00  0.00           C  
ATOM   1198  CD1 PHE A  79      31.386  93.699  93.024  1.00  0.00           C  
ATOM   1199  CD2 PHE A  79      33.305  92.490  93.954  1.00  0.00           C  
ATOM   1200  CE1 PHE A  79      30.534  92.544  93.249  1.00  0.00           C  
ATOM   1201  CE2 PHE A  79      32.452  91.337  94.143  1.00  0.00           C  
ATOM   1202  CZ  PHE A  79      31.087  91.378  93.742  1.00  0.00           C  
ATOM   1203  H   PHE A  79      35.938  93.591  92.697  1.00  0.00           H  
ATOM   1204  HA  PHE A  79      33.810  95.050  91.204  1.00  0.00           H  
ATOM   1205  HB2 PHE A  79      34.347  94.997  94.182  1.00  0.00           H  
ATOM   1206  HB3 PHE A  79      33.003  95.778  93.385  1.00  0.00           H  
ATOM   1207  HD1 PHE A  79      30.916  94.585  92.622  1.00  0.00           H  
ATOM   1208  HD2 PHE A  79      34.350  92.493  94.229  1.00  0.00           H  
ATOM   1209  HE1 PHE A  79      29.513  92.586  92.901  1.00  0.00           H  
ATOM   1210  HE2 PHE A  79      32.812  90.427  94.601  1.00  0.00           H  
ATOM   1211  HZ  PHE A  79      30.402  90.567  93.940  1.00  0.00           H  
ATOM   1212  N   SER A  80      34.205  97.519  91.818  1.00  0.00           N  
ATOM   1213  CA  SER A  80      34.440  98.932  92.082  1.00  0.00           C  
ATOM   1214  C   SER A  80      34.268  99.273  93.602  1.00  0.00           C  
ATOM   1215  O   SER A  80      33.201  99.755  94.054  1.00  0.00           O  
ATOM   1216  CB  SER A  80      33.570  99.776  91.120  1.00  0.00           C  
ATOM   1217  OG  SER A  80      34.251  99.564  89.874  1.00  0.00           O  
ATOM   1218  H   SER A  80      33.245  97.282  91.613  1.00  0.00           H  
ATOM   1219  HA  SER A  80      35.473  99.187  91.842  1.00  0.00           H  
ATOM   1220  HB2 SER A  80      32.518  99.534  90.975  1.00  0.00           H  
ATOM   1221  HB3 SER A  80      33.633 100.822  91.419  1.00  0.00           H  
ATOM   1222  HG  SER A  80      34.209  98.642  89.611  1.00  0.00           H  
ATOM   1223  N   VAL A  81      35.297  99.118  94.428  1.00  0.00           N  
ATOM   1224  CA  VAL A  81      35.380  99.221  95.895  1.00  0.00           C  
ATOM   1225  C   VAL A  81      35.768 100.699  96.357  1.00  0.00           C  
ATOM   1226  O   VAL A  81      36.764 101.267  95.868  1.00  0.00           O  
ATOM   1227  CB  VAL A  81      36.351  98.194  96.519  1.00  0.00           C  
ATOM   1228  CG1 VAL A  81      36.140  98.129  98.059  1.00  0.00           C  
ATOM   1229  CG2 VAL A  81      36.185  96.756  96.031  1.00  0.00           C  
ATOM   1230  H   VAL A  81      36.119  98.759  93.964  1.00  0.00           H  
ATOM   1231  HA  VAL A  81      34.357  99.013  96.211  1.00  0.00           H  
ATOM   1232  HB  VAL A  81      37.386  98.496  96.355  1.00  0.00           H  
ATOM   1233 HG11 VAL A  81      36.619  98.991  98.521  1.00  0.00           H  
ATOM   1234 HG12 VAL A  81      35.068  98.215  98.238  1.00  0.00           H  
ATOM   1235 HG13 VAL A  81      36.575  97.221  98.475  1.00  0.00           H  
ATOM   1236 HG21 VAL A  81      36.980  96.168  96.490  1.00  0.00           H  
ATOM   1237 HG22 VAL A  81      35.147  96.427  96.007  1.00  0.00           H  
ATOM   1238 HG23 VAL A  81      36.436  96.703  94.971  1.00  0.00           H  
ATOM   1239  N   THR A  82      35.126 101.287  97.384  1.00  0.00           N  
ATOM   1240  CA  THR A  82      35.444 102.524  98.010  1.00  0.00           C  
ATOM   1241  C   THR A  82      35.511 102.151  99.484  1.00  0.00           C  
ATOM   1242  O   THR A  82      34.744 101.316  99.930  1.00  0.00           O  
ATOM   1243  CB  THR A  82      34.423 103.542  97.736  1.00  0.00           C  
ATOM   1244  CG2 THR A  82      34.841 104.947  98.208  1.00  0.00           C  
ATOM   1245  OG1 THR A  82      34.153 103.674  96.369  1.00  0.00           O  
ATOM   1246  H   THR A  82      34.411 100.773  97.879  1.00  0.00           H  
ATOM   1247  HA  THR A  82      36.455 102.846  97.761  1.00  0.00           H  
ATOM   1248  HB  THR A  82      33.486 103.308  98.242  1.00  0.00           H  
ATOM   1249  HG1 THR A  82      33.499 103.012  96.131  1.00  0.00           H  
ATOM   1250 HG21 THR A  82      34.097 105.623  97.786  1.00  0.00           H  
ATOM   1251 HG22 THR A  82      34.836 104.988  99.297  1.00  0.00           H  
ATOM   1252 HG23 THR A  82      35.783 105.242  97.747  1.00  0.00           H  
ATOM   1253  N   SER A  83      36.459 102.650 100.278  1.00  0.00           N  
ATOM   1254  CA  SER A  83      36.793 102.170 101.630  1.00  0.00           C  
ATOM   1255  C   SER A  83      37.227 103.363 102.465  1.00  0.00           C  
ATOM   1256  O   SER A  83      38.129 104.043 102.033  1.00  0.00           O  
ATOM   1257  CB  SER A  83      37.957 101.140 101.741  1.00  0.00           C  
ATOM   1258  OG  SER A  83      37.622  99.915 101.113  1.00  0.00           O  
ATOM   1259  H   SER A  83      37.044 103.383  99.903  1.00  0.00           H  
ATOM   1260  HA  SER A  83      35.847 101.798 102.027  1.00  0.00           H  
ATOM   1261  HB2 SER A  83      38.835 101.606 101.294  1.00  0.00           H  
ATOM   1262  HB3 SER A  83      38.154 100.998 102.804  1.00  0.00           H  
ATOM   1263  HG  SER A  83      37.987  99.141 101.550  1.00  0.00           H  
ATOM   1264  N   VAL A  84      36.492 103.756 103.470  1.00  0.00           N  
ATOM   1265  CA  VAL A  84      36.747 104.966 104.252  1.00  0.00           C  
ATOM   1266  C   VAL A  84      36.634 104.699 105.720  1.00  0.00           C  
ATOM   1267  O   VAL A  84      35.983 103.825 106.234  1.00  0.00           O  
ATOM   1268  CB  VAL A  84      35.843 106.100 103.743  1.00  0.00           C  
ATOM   1269  CG1 VAL A  84      35.998 106.408 102.274  1.00  0.00           C  
ATOM   1270  CG2 VAL A  84      34.359 105.803 103.895  1.00  0.00           C  
ATOM   1271  H   VAL A  84      35.687 103.190 103.700  1.00  0.00           H  
ATOM   1272  HA  VAL A  84      37.804 105.234 104.261  1.00  0.00           H  
ATOM   1273  HB  VAL A  84      36.012 106.933 104.426  1.00  0.00           H  
ATOM   1274 HG11 VAL A  84      35.806 107.435 101.961  1.00  0.00           H  
ATOM   1275 HG12 VAL A  84      37.027 106.299 101.932  1.00  0.00           H  
ATOM   1276 HG13 VAL A  84      35.499 105.624 101.706  1.00  0.00           H  
ATOM   1277 HG21 VAL A  84      34.008 105.003 103.243  1.00  0.00           H  
ATOM   1278 HG22 VAL A  84      34.057 105.498 104.897  1.00  0.00           H  
ATOM   1279 HG23 VAL A  84      33.932 106.774 103.645  1.00  0.00           H  
ATOM   1280  N   ASP A  85      37.312 105.585 106.511  1.00  0.00           N  
ATOM   1281  CA  ASP A  85      37.397 105.429 107.997  1.00  0.00           C  
ATOM   1282  C   ASP A  85      37.710 106.742 108.641  1.00  0.00           C  
ATOM   1283  O   ASP A  85      38.355 107.563 108.011  1.00  0.00           O  
ATOM   1284  CB  ASP A  85      38.519 104.432 108.393  1.00  0.00           C  
ATOM   1285  CG  ASP A  85      38.151 103.871 109.788  1.00  0.00           C  
ATOM   1286  OD1 ASP A  85      37.718 102.678 109.785  1.00  0.00           O  
ATOM   1287  OD2 ASP A  85      38.277 104.527 110.851  1.00  0.00           O1-
ATOM   1288  H   ASP A  85      37.887 106.301 106.090  1.00  0.00           H  
ATOM   1289  HA  ASP A  85      36.419 105.028 108.262  1.00  0.00           H  
ATOM   1290  HB2 ASP A  85      38.567 103.688 107.597  1.00  0.00           H  
ATOM   1291  HB3 ASP A  85      39.392 105.070 108.530  1.00  0.00           H  
ATOM   1292  N   ALA A  86      37.225 107.079 109.892  1.00  0.00           N  
ATOM   1293  CA  ALA A  86      37.768 108.323 110.554  1.00  0.00           C  
ATOM   1294  C   ALA A  86      39.216 108.090 111.088  1.00  0.00           C  
ATOM   1295  O   ALA A  86      39.869 109.129 111.225  1.00  0.00           O  
ATOM   1296  CB  ALA A  86      36.907 108.706 111.765  1.00  0.00           C  
ATOM   1297  H   ALA A  86      36.811 106.355 110.461  1.00  0.00           H  
ATOM   1298  HA  ALA A  86      37.743 109.191 109.895  1.00  0.00           H  
ATOM   1299  HB1 ALA A  86      37.239 109.528 112.399  1.00  0.00           H  
ATOM   1300  HB2 ALA A  86      35.908 108.888 111.368  1.00  0.00           H  
ATOM   1301  HB3 ALA A  86      36.868 107.819 112.399  1.00  0.00           H  
ATOM   1302  N   SER A  87      39.805 106.893 111.337  1.00  0.00           N  
ATOM   1303  CA  SER A  87      41.149 106.790 111.894  1.00  0.00           C  
ATOM   1304  C   SER A  87      42.311 106.912 110.858  1.00  0.00           C  
ATOM   1305  O   SER A  87      42.672 106.003 110.119  1.00  0.00           O  
ATOM   1306  CB  SER A  87      41.314 105.503 112.725  1.00  0.00           C  
ATOM   1307  OG  SER A  87      42.546 105.544 113.487  1.00  0.00           O  
ATOM   1308  H   SER A  87      39.375 106.047 110.990  1.00  0.00           H  
ATOM   1309  HA  SER A  87      41.329 107.577 112.626  1.00  0.00           H  
ATOM   1310  HB2 SER A  87      40.513 105.479 113.464  1.00  0.00           H  
ATOM   1311  HB3 SER A  87      41.400 104.682 112.014  1.00  0.00           H  
ATOM   1312  HG  SER A  87      42.747 106.407 113.859  1.00  0.00           H  
ATOM   1313  N   ASP A  88      42.934 108.073 110.883  1.00  0.00           N  
ATOM   1314  CA  ASP A  88      44.270 108.334 110.230  1.00  0.00           C  
ATOM   1315  C   ASP A  88      45.365 107.341 110.600  1.00  0.00           C  
ATOM   1316  O   ASP A  88      46.187 107.037 109.770  1.00  0.00           O  
ATOM   1317  CB  ASP A  88      44.817 109.784 110.452  1.00  0.00           C  
ATOM   1318  CG  ASP A  88      45.361 110.106 111.853  1.00  0.00           C  
ATOM   1319  OD1 ASP A  88      46.526 110.478 111.911  1.00  0.00           O  
ATOM   1320  OD2 ASP A  88      44.643 109.932 112.863  1.00  0.00           O1-
ATOM   1321  H   ASP A  88      42.588 108.727 111.571  1.00  0.00           H  
ATOM   1322  HA  ASP A  88      44.115 108.204 109.159  1.00  0.00           H  
ATOM   1323  HB2 ASP A  88      45.562 109.993 109.684  1.00  0.00           H  
ATOM   1324  HB3 ASP A  88      44.052 110.543 110.284  1.00  0.00           H  
ATOM   1325  N   LYS A  89      45.354 106.827 111.870  1.00  0.00           N  
ATOM   1326  CA  LYS A  89      46.280 105.872 112.350  1.00  0.00           C  
ATOM   1327  C   LYS A  89      45.996 104.518 111.730  1.00  0.00           C  
ATOM   1328  O   LYS A  89      46.998 103.813 111.479  1.00  0.00           O  
ATOM   1329  CB  LYS A  89      46.366 105.879 113.834  1.00  0.00           C  
ATOM   1330  CG  LYS A  89      46.554 107.246 114.430  1.00  0.00           C  
ATOM   1331  CD  LYS A  89      47.772 107.991 113.936  1.00  0.00           C  
ATOM   1332  CE  LYS A  89      48.098 109.268 114.784  1.00  0.00           C  
ATOM   1333  NZ  LYS A  89      47.079 110.374 114.762  1.00  0.00           N1+
ATOM   1334  H   LYS A  89      44.682 107.176 112.539  1.00  0.00           H  
ATOM   1335  HA  LYS A  89      47.326 106.027 112.087  1.00  0.00           H  
ATOM   1336  HB2 LYS A  89      45.479 105.477 114.326  1.00  0.00           H  
ATOM   1337  HB3 LYS A  89      47.168 105.156 113.987  1.00  0.00           H  
ATOM   1338  HG2 LYS A  89      45.677 107.870 114.254  1.00  0.00           H  
ATOM   1339  HG3 LYS A  89      46.578 107.106 115.511  1.00  0.00           H  
ATOM   1340  HD2 LYS A  89      48.570 107.248 113.938  1.00  0.00           H  
ATOM   1341  HD3 LYS A  89      47.605 108.318 112.909  1.00  0.00           H  
ATOM   1342  HE2 LYS A  89      48.269 108.915 115.800  1.00  0.00           H  
ATOM   1343  HE3 LYS A  89      49.058 109.719 114.534  1.00  0.00           H  
ATOM   1344  HZ1 LYS A  89      47.444 111.200 115.214  1.00  0.00           H  
ATOM   1345  HZ2 LYS A  89      46.865 110.692 113.828  1.00  0.00           H  
ATOM   1346  HZ3 LYS A  89      46.259 110.008 115.224  1.00  0.00           H  
ATOM   1347  N   MET A  90      44.774 104.172 111.297  1.00  0.00           N  
ATOM   1348  CA  MET A  90      44.548 102.894 110.549  1.00  0.00           C  
ATOM   1349  C   MET A  90      44.717 103.105 108.990  1.00  0.00           C  
ATOM   1350  O   MET A  90      45.262 102.277 108.268  1.00  0.00           O  
ATOM   1351  CB  MET A  90      43.154 102.325 110.729  1.00  0.00           C  
ATOM   1352  CG  MET A  90      42.785 101.848 112.168  1.00  0.00           C  
ATOM   1353  SD  MET A  90      43.960 100.688 112.828  1.00  0.00           S  
ATOM   1354  CE  MET A  90      43.219 100.375 114.487  1.00  0.00           C  
ATOM   1355  H   MET A  90      44.045 104.853 111.455  1.00  0.00           H  
ATOM   1356  HA  MET A  90      45.303 102.163 110.836  1.00  0.00           H  
ATOM   1357  HB2 MET A  90      42.445 103.111 110.466  1.00  0.00           H  
ATOM   1358  HB3 MET A  90      42.985 101.480 110.061  1.00  0.00           H  
ATOM   1359  HG2 MET A  90      42.785 102.764 112.759  1.00  0.00           H  
ATOM   1360  HG3 MET A  90      41.772 101.468 112.310  1.00  0.00           H  
ATOM   1361  HE1 MET A  90      43.221 101.328 115.018  1.00  0.00           H  
ATOM   1362  HE2 MET A  90      42.175 100.060 114.482  1.00  0.00           H  
ATOM   1363  HE3 MET A  90      43.933  99.764 115.039  1.00  0.00           H  
ATOM   1364  N   LEU A  91      44.292 104.248 108.438  1.00  0.00           N  
ATOM   1365  CA  LEU A  91      44.204 104.448 106.969  1.00  0.00           C  
ATOM   1366  C   LEU A  91      45.545 104.303 106.259  1.00  0.00           C  
ATOM   1367  O   LEU A  91      45.624 103.753 105.145  1.00  0.00           O  
ATOM   1368  CB  LEU A  91      43.631 105.856 106.663  1.00  0.00           C  
ATOM   1369  CG  LEU A  91      42.085 106.120 106.799  1.00  0.00           C  
ATOM   1370  CD1 LEU A  91      41.663 107.606 106.563  1.00  0.00           C  
ATOM   1371  CD2 LEU A  91      41.308 105.245 105.818  1.00  0.00           C  
ATOM   1372  H   LEU A  91      43.743 104.902 108.977  1.00  0.00           H  
ATOM   1373  HA  LEU A  91      43.500 103.774 106.480  1.00  0.00           H  
ATOM   1374  HB2 LEU A  91      44.099 106.549 107.361  1.00  0.00           H  
ATOM   1375  HB3 LEU A  91      43.944 106.193 105.675  1.00  0.00           H  
ATOM   1376  HG  LEU A  91      41.809 105.762 107.791  1.00  0.00           H  
ATOM   1377 HD11 LEU A  91      40.626 107.623 106.900  1.00  0.00           H  
ATOM   1378 HD12 LEU A  91      42.203 108.344 107.155  1.00  0.00           H  
ATOM   1379 HD13 LEU A  91      41.561 107.923 105.526  1.00  0.00           H  
ATOM   1380 HD21 LEU A  91      40.231 105.396 105.746  1.00  0.00           H  
ATOM   1381 HD22 LEU A  91      41.695 105.325 104.802  1.00  0.00           H  
ATOM   1382 HD23 LEU A  91      41.433 104.249 106.242  1.00  0.00           H  
ATOM   1383  N   LYS A  92      46.610 104.778 106.883  1.00  0.00           N  
ATOM   1384  CA  LYS A  92      47.949 104.637 106.214  1.00  0.00           C  
ATOM   1385  C   LYS A  92      48.335 103.227 105.808  1.00  0.00           C  
ATOM   1386  O   LYS A  92      48.966 103.095 104.752  1.00  0.00           O  
ATOM   1387  CB  LYS A  92      49.034 105.344 107.066  1.00  0.00           C  
ATOM   1388  CG  LYS A  92      49.259 104.751 108.493  1.00  0.00           C  
ATOM   1389  CD  LYS A  92      50.285 105.744 109.118  1.00  0.00           C  
ATOM   1390  CE  LYS A  92      49.671 106.939 109.760  1.00  0.00           C  
ATOM   1391  NZ  LYS A  92      50.710 107.842 110.280  1.00  0.00           N1+
ATOM   1392  H   LYS A  92      46.477 105.171 107.803  1.00  0.00           H  
ATOM   1393  HA  LYS A  92      47.819 105.167 105.270  1.00  0.00           H  
ATOM   1394  HB2 LYS A  92      50.018 105.333 106.597  1.00  0.00           H  
ATOM   1395  HB3 LYS A  92      48.675 106.371 107.099  1.00  0.00           H  
ATOM   1396  HG2 LYS A  92      48.429 104.634 109.190  1.00  0.00           H  
ATOM   1397  HG3 LYS A  92      49.756 103.782 108.436  1.00  0.00           H  
ATOM   1398  HD2 LYS A  92      50.853 105.240 109.899  1.00  0.00           H  
ATOM   1399  HD3 LYS A  92      51.043 106.046 108.394  1.00  0.00           H  
ATOM   1400  HE2 LYS A  92      49.250 107.626 109.025  1.00  0.00           H  
ATOM   1401  HE3 LYS A  92      48.939 106.746 110.544  1.00  0.00           H  
ATOM   1402  HZ1 LYS A  92      51.200 107.413 111.052  1.00  0.00           H  
ATOM   1403  HZ2 LYS A  92      51.451 108.056 109.629  1.00  0.00           H  
ATOM   1404  HZ3 LYS A  92      50.241 108.682 110.587  1.00  0.00           H  
ATOM   1405  N   TYR A  93      48.014 102.161 106.534  1.00  0.00           N  
ATOM   1406  CA  TYR A  93      48.173 100.742 106.144  1.00  0.00           C  
ATOM   1407  C   TYR A  93      47.135 100.294 105.087  1.00  0.00           C  
ATOM   1408  O   TYR A  93      47.589  99.549 104.161  1.00  0.00           O  
ATOM   1409  CB  TYR A  93      48.174  99.824 107.350  1.00  0.00           C  
ATOM   1410  CG  TYR A  93      49.051 100.286 108.537  1.00  0.00           C  
ATOM   1411  CD1 TYR A  93      48.482 101.089 109.556  1.00  0.00           C  
ATOM   1412  CD2 TYR A  93      50.449  99.974 108.587  1.00  0.00           C  
ATOM   1413  CE1 TYR A  93      49.340 101.567 110.563  1.00  0.00           C  
ATOM   1414  CE2 TYR A  93      51.267 100.345 109.558  1.00  0.00           C  
ATOM   1415  CZ  TYR A  93      50.694 101.100 110.627  1.00  0.00           C  
ATOM   1416  OH  TYR A  93      51.495 101.530 111.631  1.00  0.00           O  
ATOM   1417  H   TYR A  93      47.292 102.277 107.231  1.00  0.00           H  
ATOM   1418  HA  TYR A  93      49.147 100.690 105.659  1.00  0.00           H  
ATOM   1419  HB2 TYR A  93      47.114  99.800 107.605  1.00  0.00           H  
ATOM   1420  HB3 TYR A  93      48.498  98.828 107.047  1.00  0.00           H  
ATOM   1421  HD1 TYR A  93      47.416 101.258 109.541  1.00  0.00           H  
ATOM   1422  HD2 TYR A  93      50.810  99.366 107.771  1.00  0.00           H  
ATOM   1423  HE1 TYR A  93      48.982 102.141 111.404  1.00  0.00           H  
ATOM   1424  HE2 TYR A  93      52.335 100.190 109.576  1.00  0.00           H  
ATOM   1425  HH  TYR A  93      52.264 100.988 111.821  1.00  0.00           H  
ATOM   1426  N   ALA A  94      45.880 100.757 105.115  1.00  0.00           N  
ATOM   1427  CA  ALA A  94      45.062 100.597 103.918  1.00  0.00           C  
ATOM   1428  C   ALA A  94      45.732 101.256 102.605  1.00  0.00           C  
ATOM   1429  O   ALA A  94      45.804 100.498 101.593  1.00  0.00           O  
ATOM   1430  CB  ALA A  94      43.641 101.102 104.123  1.00  0.00           C  
ATOM   1431  H   ALA A  94      45.565 101.379 105.845  1.00  0.00           H  
ATOM   1432  HA  ALA A  94      45.002  99.514 103.815  1.00  0.00           H  
ATOM   1433  HB1 ALA A  94      43.636 102.101 104.558  1.00  0.00           H  
ATOM   1434  HB2 ALA A  94      43.054 101.340 103.236  1.00  0.00           H  
ATOM   1435  HB3 ALA A  94      43.102 100.420 104.781  1.00  0.00           H  
ATOM   1436  N   LEU A  95      46.218 102.506 102.633  1.00  0.00           N  
ATOM   1437  CA  LEU A  95      46.950 103.179 101.521  1.00  0.00           C  
ATOM   1438  C   LEU A  95      48.218 102.440 101.083  1.00  0.00           C  
ATOM   1439  O   LEU A  95      48.508 102.446  99.903  1.00  0.00           O  
ATOM   1440  CB  LEU A  95      47.214 104.632 101.869  1.00  0.00           C  
ATOM   1441  CG  LEU A  95      45.826 105.426 101.836  1.00  0.00           C  
ATOM   1442  CD1 LEU A  95      46.093 106.823 102.560  1.00  0.00           C  
ATOM   1443  CD2 LEU A  95      45.268 105.525 100.378  1.00  0.00           C  
ATOM   1444  H   LEU A  95      46.110 103.027 103.491  1.00  0.00           H  
ATOM   1445  HA  LEU A  95      46.384 103.273 100.595  1.00  0.00           H  
ATOM   1446  HB2 LEU A  95      47.734 104.684 102.825  1.00  0.00           H  
ATOM   1447  HB3 LEU A  95      48.012 105.017 101.233  1.00  0.00           H  
ATOM   1448  HG  LEU A  95      45.101 104.920 102.474  1.00  0.00           H  
ATOM   1449 HD11 LEU A  95      46.912 107.433 102.180  1.00  0.00           H  
ATOM   1450 HD12 LEU A  95      45.167 107.393 102.485  1.00  0.00           H  
ATOM   1451 HD13 LEU A  95      46.216 106.593 103.619  1.00  0.00           H  
ATOM   1452 HD21 LEU A  95      46.150 105.622  99.743  1.00  0.00           H  
ATOM   1453 HD22 LEU A  95      44.773 104.603 100.074  1.00  0.00           H  
ATOM   1454 HD23 LEU A  95      44.578 106.367 100.314  1.00  0.00           H  
ATOM   1455  N   LYS A  96      48.965 101.892 102.060  1.00  0.00           N  
ATOM   1456  CA  LYS A  96      50.184 101.056 101.865  1.00  0.00           C  
ATOM   1457  C   LYS A  96      49.814  99.798 101.144  1.00  0.00           C  
ATOM   1458  O   LYS A  96      50.670  99.380 100.331  1.00  0.00           O  
ATOM   1459  CB  LYS A  96      50.986 100.795 103.171  1.00  0.00           C  
ATOM   1460  CG  LYS A  96      52.255  99.949 103.058  1.00  0.00           C  
ATOM   1461  CD  LYS A  96      53.045  99.973 104.339  1.00  0.00           C  
ATOM   1462  CE  LYS A  96      54.294  99.131 104.194  1.00  0.00           C  
ATOM   1463  NZ  LYS A  96      55.252  99.141 105.346  1.00  0.00           N1+
ATOM   1464  H   LYS A  96      48.704 102.187 102.989  1.00  0.00           H  
ATOM   1465  HA  LYS A  96      50.889 101.490 101.156  1.00  0.00           H  
ATOM   1466  HB2 LYS A  96      51.046 101.688 103.795  1.00  0.00           H  
ATOM   1467  HB3 LYS A  96      50.449 100.098 103.813  1.00  0.00           H  
ATOM   1468  HG2 LYS A  96      51.931  98.930 102.845  1.00  0.00           H  
ATOM   1469  HG3 LYS A  96      52.970 100.234 102.286  1.00  0.00           H  
ATOM   1470  HD2 LYS A  96      53.370 100.965 104.652  1.00  0.00           H  
ATOM   1471  HD3 LYS A  96      52.447  99.485 105.109  1.00  0.00           H  
ATOM   1472  HE2 LYS A  96      53.940  98.156 103.859  1.00  0.00           H  
ATOM   1473  HE3 LYS A  96      54.883  99.600 103.405  1.00  0.00           H  
ATOM   1474  HZ1 LYS A  96      55.367 100.031 105.811  1.00  0.00           H  
ATOM   1475  HZ2 LYS A  96      54.944  98.463 106.028  1.00  0.00           H  
ATOM   1476  HZ3 LYS A  96      56.161  98.818 105.047  1.00  0.00           H  
ATOM   1477  N   GLU A  97      48.624  99.156 101.379  1.00  0.00           N  
ATOM   1478  CA  GLU A  97      48.225  97.881 100.872  1.00  0.00           C  
ATOM   1479  C   GLU A  97      47.856  97.971  99.355  1.00  0.00           C  
ATOM   1480  O   GLU A  97      48.154  97.075  98.592  1.00  0.00           O  
ATOM   1481  CB  GLU A  97      47.039  97.275 101.719  1.00  0.00           C  
ATOM   1482  CG  GLU A  97      46.817  95.785 101.448  1.00  0.00           C  
ATOM   1483  CD  GLU A  97      47.992  94.875 101.888  1.00  0.00           C  
ATOM   1484  OE1 GLU A  97      48.746  95.235 102.870  1.00  0.00           O  
ATOM   1485  OE2 GLU A  97      48.022  93.680 101.416  1.00  0.00           O1-
ATOM   1486  H   GLU A  97      47.992  99.622 102.015  1.00  0.00           H  
ATOM   1487  HA  GLU A  97      49.122  97.264 100.939  1.00  0.00           H  
ATOM   1488  HB2 GLU A  97      47.305  97.216 102.775  1.00  0.00           H  
ATOM   1489  HB3 GLU A  97      46.097  97.809 101.600  1.00  0.00           H  
ATOM   1490  HG2 GLU A  97      45.894  95.480 101.942  1.00  0.00           H  
ATOM   1491  HG3 GLU A  97      46.788  95.631 100.370  1.00  0.00           H  
ATOM   1492  N   ARG A  98      47.229  99.092  99.019  1.00  0.00           N  
ATOM   1493  CA  ARG A  98      46.976  99.499  97.623  1.00  0.00           C  
ATOM   1494  C   ARG A  98      48.253  99.679  96.878  1.00  0.00           C  
ATOM   1495  O   ARG A  98      48.387  99.040  95.875  1.00  0.00           O  
ATOM   1496  CB  ARG A  98      46.007 100.690  97.600  1.00  0.00           C  
ATOM   1497  CG  ARG A  98      45.350 100.986  96.186  1.00  0.00           C  
ATOM   1498  CD  ARG A  98      44.375 102.154  96.210  1.00  0.00           C  
ATOM   1499  NE  ARG A  98      45.044 103.368  96.710  1.00  0.00           N  
ATOM   1500  CZ  ARG A  98      44.557 104.557  96.765  1.00  0.00           C  
ATOM   1501  NH1 ARG A  98      43.376 104.842  96.438  1.00  0.00           N1+
ATOM   1502  NH2 ARG A  98      45.344 105.500  97.187  1.00  0.00           N  
ATOM   1503  H   ARG A  98      46.862  99.727  99.714  1.00  0.00           H  
ATOM   1504  HA  ARG A  98      46.437  98.774  97.014  1.00  0.00           H  
ATOM   1505  HB2 ARG A  98      45.183 100.265  98.172  1.00  0.00           H  
ATOM   1506  HB3 ARG A  98      46.578 101.521  98.014  1.00  0.00           H  
ATOM   1507  HG2 ARG A  98      46.147 101.262  95.496  1.00  0.00           H  
ATOM   1508  HG3 ARG A  98      44.838 100.077  95.873  1.00  0.00           H  
ATOM   1509  HD2 ARG A  98      43.920 102.320  95.234  1.00  0.00           H  
ATOM   1510  HD3 ARG A  98      43.489 101.934  96.805  1.00  0.00           H  
ATOM   1511  HE  ARG A  98      45.981 103.294  97.079  1.00  0.00           H  
ATOM   1512 HH11 ARG A  98      42.732 104.080  96.287  1.00  0.00           H  
ATOM   1513 HH12 ARG A  98      43.041 105.782  96.601  1.00  0.00           H  
ATOM   1514 HH21 ARG A  98      46.341 105.391  97.068  1.00  0.00           H  
ATOM   1515 HH22 ARG A  98      45.019 106.456  97.206  1.00  0.00           H  
ATOM   1516  N   TRP A  99      49.124 100.607  97.316  1.00  0.00           N  
ATOM   1517  CA  TRP A  99      50.402 100.886  96.632  1.00  0.00           C  
ATOM   1518  C   TRP A  99      51.263  99.649  96.176  1.00  0.00           C  
ATOM   1519  O   TRP A  99      51.938  99.698  95.178  1.00  0.00           O  
ATOM   1520  CB  TRP A  99      51.162 101.825  97.588  1.00  0.00           C  
ATOM   1521  CG  TRP A  99      52.556 102.243  97.199  1.00  0.00           C  
ATOM   1522  CD1 TRP A  99      52.811 103.479  96.724  1.00  0.00           C  
ATOM   1523  CD2 TRP A  99      53.825 101.538  97.297  1.00  0.00           C  
ATOM   1524  CE2 TRP A  99      54.858 102.445  96.857  1.00  0.00           C  
ATOM   1525  CE3 TRP A  99      54.267 100.380  97.915  1.00  0.00           C  
ATOM   1526  NE1 TRP A  99      54.195 103.597  96.562  1.00  0.00           N  
ATOM   1527  CZ2 TRP A  99      56.230 102.176  96.886  1.00  0.00           C  
ATOM   1528  CZ3 TRP A  99      55.678 100.055  97.938  1.00  0.00           C  
ATOM   1529  CH2 TRP A  99      56.663 100.948  97.449  1.00  0.00           C  
ATOM   1530  H   TRP A  99      48.911 101.085  98.180  1.00  0.00           H  
ATOM   1531  HA  TRP A  99      50.195 101.327  95.657  1.00  0.00           H  
ATOM   1532  HB2 TRP A  99      50.505 102.611  97.958  1.00  0.00           H  
ATOM   1533  HB3 TRP A  99      51.276 101.260  98.513  1.00  0.00           H  
ATOM   1534  HD1 TRP A  99      52.173 104.320  96.497  1.00  0.00           H  
ATOM   1535  HE1 TRP A  99      54.629 104.421  96.171  1.00  0.00           H  
ATOM   1536  HE3 TRP A  99      53.532  99.822  98.475  1.00  0.00           H  
ATOM   1537  HZ2 TRP A  99      56.917 102.986  96.690  1.00  0.00           H  
ATOM   1538  HZ3 TRP A  99      55.984  99.155  98.450  1.00  0.00           H  
ATOM   1539  HH2 TRP A  99      57.705 100.769  97.669  1.00  0.00           H  
ATOM   1540  N   ASN A 100      51.261  98.629  97.064  1.00  0.00           N  
ATOM   1541  CA  ASN A 100      52.023  97.316  96.942  1.00  0.00           C  
ATOM   1542  C   ASN A 100      51.731  96.364  95.739  1.00  0.00           C  
ATOM   1543  O   ASN A 100      52.630  95.614  95.300  1.00  0.00           O  
ATOM   1544  CB  ASN A 100      51.894  96.627  98.287  1.00  0.00           C  
ATOM   1545  CG  ASN A 100      52.827  95.421  98.327  1.00  0.00           C  
ATOM   1546  ND2 ASN A 100      52.289  94.248  98.306  1.00  0.00           N  
ATOM   1547  OD1 ASN A 100      54.047  95.553  98.494  1.00  0.00           O  
ATOM   1548  H   ASN A 100      50.726  98.751  97.912  1.00  0.00           H  
ATOM   1549  HA  ASN A 100      53.074  97.558  96.794  1.00  0.00           H  
ATOM   1550  HB2 ASN A 100      52.362  97.301  99.005  1.00  0.00           H  
ATOM   1551  HB3 ASN A 100      50.844  96.442  98.509  1.00  0.00           H  
ATOM   1552 HD21 ASN A 100      52.903  93.447  98.344  1.00  0.00           H  
ATOM   1553 HD22 ASN A 100      51.298  94.098  98.422  1.00  0.00           H  
ATOM   1554  N   ARG A 101      50.515  96.406  95.107  1.00  0.00           N  
ATOM   1555  CA  ARG A 101      50.076  95.630  93.921  1.00  0.00           C  
ATOM   1556  C   ARG A 101      49.209  96.291  92.934  1.00  0.00           C  
ATOM   1557  O   ARG A 101      48.376  95.622  92.277  1.00  0.00           O  
ATOM   1558  CB  ARG A 101      49.382  94.291  94.438  1.00  0.00           C  
ATOM   1559  CG  ARG A 101      47.986  94.440  94.953  1.00  0.00           C  
ATOM   1560  CD  ARG A 101      47.633  93.301  96.022  1.00  0.00           C  
ATOM   1561  NE  ARG A 101      47.282  92.153  95.188  1.00  0.00           N  
ATOM   1562  CZ  ARG A 101      46.571  91.106  95.525  1.00  0.00           C  
ATOM   1563  NH1 ARG A 101      46.272  90.768  96.796  1.00  0.00           N1+
ATOM   1564  NH2 ARG A 101      46.103  90.297  94.599  1.00  0.00           N  
ATOM   1565  H   ARG A 101      49.839  97.014  95.547  1.00  0.00           H  
ATOM   1566  HA  ARG A 101      50.944  95.245  93.388  1.00  0.00           H  
ATOM   1567  HB2 ARG A 101      49.378  93.541  93.648  1.00  0.00           H  
ATOM   1568  HB3 ARG A 101      49.994  93.850  95.225  1.00  0.00           H  
ATOM   1569  HG2 ARG A 101      47.956  95.331  95.579  1.00  0.00           H  
ATOM   1570  HG3 ARG A 101      47.250  94.431  94.149  1.00  0.00           H  
ATOM   1571  HD2 ARG A 101      48.505  93.113  96.649  1.00  0.00           H  
ATOM   1572  HD3 ARG A 101      46.753  93.661  96.554  1.00  0.00           H  
ATOM   1573  HE  ARG A 101      47.539  92.193  94.211  1.00  0.00           H  
ATOM   1574 HH11 ARG A 101      46.593  91.312  97.584  1.00  0.00           H  
ATOM   1575 HH12 ARG A 101      45.539  90.079  96.887  1.00  0.00           H  
ATOM   1576 HH21 ARG A 101      46.272  90.583  93.645  1.00  0.00           H  
ATOM   1577 HH22 ARG A 101      45.613  89.439  94.812  1.00  0.00           H  
ATOM   1578  N   ARG A 102      49.367  97.613  92.772  1.00  0.00           N  
ATOM   1579  CA  ARG A 102      48.574  98.445  91.804  1.00  0.00           C  
ATOM   1580  C   ARG A 102      48.730  98.056  90.338  1.00  0.00           C  
ATOM   1581  O   ARG A 102      48.094  98.679  89.460  1.00  0.00           O  
ATOM   1582  CB  ARG A 102      48.949  99.927  92.142  1.00  0.00           C  
ATOM   1583  CG  ARG A 102      47.756 100.811  91.803  1.00  0.00           C  
ATOM   1584  CD  ARG A 102      48.019 102.292  92.033  1.00  0.00           C  
ATOM   1585  NE  ARG A 102      47.201 103.273  91.240  1.00  0.00           N  
ATOM   1586  CZ  ARG A 102      46.542 104.281  91.805  1.00  0.00           C  
ATOM   1587  NH1 ARG A 102      46.921 104.709  93.008  1.00  0.00           N1+
ATOM   1588  NH2 ARG A 102      45.534 104.834  91.235  1.00  0.00           N  
ATOM   1589  H   ARG A 102      49.920  98.027  93.509  1.00  0.00           H  
ATOM   1590  HA  ARG A 102      47.498  98.348  91.949  1.00  0.00           H  
ATOM   1591  HB2 ARG A 102      49.230 100.027  93.191  1.00  0.00           H  
ATOM   1592  HB3 ARG A 102      49.886 100.071  91.605  1.00  0.00           H  
ATOM   1593  HG2 ARG A 102      47.476 100.724  90.753  1.00  0.00           H  
ATOM   1594  HG3 ARG A 102      46.925 100.509  92.441  1.00  0.00           H  
ATOM   1595  HD2 ARG A 102      47.898 102.510  93.094  1.00  0.00           H  
ATOM   1596  HD3 ARG A 102      49.032 102.595  91.767  1.00  0.00           H  
ATOM   1597  HE  ARG A 102      47.007 103.015  90.282  1.00  0.00           H  
ATOM   1598 HH11 ARG A 102      47.867 104.579  93.340  1.00  0.00           H  
ATOM   1599 HH12 ARG A 102      46.315 105.376  93.466  1.00  0.00           H  
ATOM   1600 HH21 ARG A 102      45.295 104.531  90.301  1.00  0.00           H  
ATOM   1601 HH22 ARG A 102      44.989 105.570  91.661  1.00  0.00           H  
ATOM   1602  N   LYS A 103      49.620  97.072  89.984  1.00  0.00           N  
ATOM   1603  CA  LYS A 103      49.752  96.371  88.688  1.00  0.00           C  
ATOM   1604  C   LYS A 103      48.463  95.708  88.172  1.00  0.00           C  
ATOM   1605  O   LYS A 103      48.084  95.777  86.990  1.00  0.00           O  
ATOM   1606  CB  LYS A 103      50.916  95.422  88.670  1.00  0.00           C  
ATOM   1607  CG  LYS A 103      51.369  94.767  87.435  1.00  0.00           C  
ATOM   1608  CD  LYS A 103      52.783  94.094  87.469  1.00  0.00           C  
ATOM   1609  CE  LYS A 103      53.207  93.413  86.160  1.00  0.00           C  
ATOM   1610  NZ  LYS A 103      52.656  92.007  86.066  1.00  0.00           N1+
ATOM   1611  H   LYS A 103      50.382  96.948  90.634  1.00  0.00           H  
ATOM   1612  HA  LYS A 103      50.030  97.146  87.973  1.00  0.00           H  
ATOM   1613  HB2 LYS A 103      51.825  95.873  89.071  1.00  0.00           H  
ATOM   1614  HB3 LYS A 103      50.583  94.688  89.405  1.00  0.00           H  
ATOM   1615  HG2 LYS A 103      50.708  93.940  87.176  1.00  0.00           H  
ATOM   1616  HG3 LYS A 103      51.416  95.442  86.581  1.00  0.00           H  
ATOM   1617  HD2 LYS A 103      53.418  94.961  87.648  1.00  0.00           H  
ATOM   1618  HD3 LYS A 103      52.789  93.478  88.369  1.00  0.00           H  
ATOM   1619  HE2 LYS A 103      53.012  93.896  85.203  1.00  0.00           H  
ATOM   1620  HE3 LYS A 103      54.292  93.319  86.149  1.00  0.00           H  
ATOM   1621  HZ1 LYS A 103      51.681  92.012  85.805  1.00  0.00           H  
ATOM   1622  HZ2 LYS A 103      53.207  91.482  85.403  1.00  0.00           H  
ATOM   1623  HZ3 LYS A 103      52.774  91.428  86.885  1.00  0.00           H  
ATOM   1624  N   GLU A 104      47.708  95.134  89.056  1.00  0.00           N  
ATOM   1625  CA  GLU A 104      46.355  94.653  88.942  1.00  0.00           C  
ATOM   1626  C   GLU A 104      45.343  95.821  88.876  1.00  0.00           C  
ATOM   1627  O   GLU A 104      45.272  96.607  89.805  1.00  0.00           O  
ATOM   1628  CB  GLU A 104      46.022  93.832  90.266  1.00  0.00           C  
ATOM   1629  CG  GLU A 104      47.010  92.587  90.432  1.00  0.00           C  
ATOM   1630  CD  GLU A 104      46.790  91.835  91.647  1.00  0.00           C  
ATOM   1631  OE1 GLU A 104      45.640  91.249  91.805  1.00  0.00           O  
ATOM   1632  OE2 GLU A 104      47.667  91.818  92.521  1.00  0.00           O1-
ATOM   1633  H   GLU A 104      48.027  95.232  90.009  1.00  0.00           H  
ATOM   1634  HA  GLU A 104      46.194  93.971  88.107  1.00  0.00           H  
ATOM   1635  HB2 GLU A 104      46.265  94.465  91.120  1.00  0.00           H  
ATOM   1636  HB3 GLU A 104      44.970  93.551  90.264  1.00  0.00           H  
ATOM   1637  HG2 GLU A 104      46.929  91.932  89.564  1.00  0.00           H  
ATOM   1638  HG3 GLU A 104      48.058  92.878  90.352  1.00  0.00           H  
ATOM   1639  N   PRO A 105      44.549  95.969  87.773  1.00  0.00           N  
ATOM   1640  CA  PRO A 105      43.561  97.040  87.565  1.00  0.00           C  
ATOM   1641  C   PRO A 105      42.578  97.341  88.697  1.00  0.00           C  
ATOM   1642  O   PRO A 105      42.288  98.513  88.876  1.00  0.00           O  
ATOM   1643  CB  PRO A 105      42.790  96.576  86.266  1.00  0.00           C  
ATOM   1644  CG  PRO A 105      43.842  95.783  85.479  1.00  0.00           C  
ATOM   1645  CD  PRO A 105      44.600  95.086  86.631  1.00  0.00           C  
ATOM   1646  HA  PRO A 105      44.126  97.949  87.357  1.00  0.00           H  
ATOM   1647  HB2 PRO A 105      42.085  95.841  86.655  1.00  0.00           H  
ATOM   1648  HB3 PRO A 105      42.326  97.368  85.679  1.00  0.00           H  
ATOM   1649  HG2 PRO A 105      43.404  95.093  84.757  1.00  0.00           H  
ATOM   1650  HG3 PRO A 105      44.470  96.467  84.908  1.00  0.00           H  
ATOM   1651  HD2 PRO A 105      44.124  94.138  86.881  1.00  0.00           H  
ATOM   1652  HD3 PRO A 105      45.553  94.870  86.148  1.00  0.00           H  
ATOM   1653  N   ALA A 106      42.122  96.429  89.530  1.00  0.00           N  
ATOM   1654  CA  ALA A 106      41.239  96.664  90.615  1.00  0.00           C  
ATOM   1655  C   ALA A 106      41.839  97.540  91.628  1.00  0.00           C  
ATOM   1656  O   ALA A 106      41.240  98.448  92.202  1.00  0.00           O  
ATOM   1657  CB  ALA A 106      40.701  95.326  91.066  1.00  0.00           C  
ATOM   1658  H   ALA A 106      42.291  95.447  89.370  1.00  0.00           H  
ATOM   1659  HA  ALA A 106      40.435  97.279  90.211  1.00  0.00           H  
ATOM   1660  HB1 ALA A 106      39.898  95.540  91.773  1.00  0.00           H  
ATOM   1661  HB2 ALA A 106      40.267  94.788  90.224  1.00  0.00           H  
ATOM   1662  HB3 ALA A 106      41.572  94.834  91.501  1.00  0.00           H  
ATOM   1663  N   PHE A 107      43.084  97.318  91.978  1.00  0.00           N  
ATOM   1664  CA  PHE A 107      43.794  97.996  93.017  1.00  0.00           C  
ATOM   1665  C   PHE A 107      44.127  99.404  92.560  1.00  0.00           C  
ATOM   1666  O   PHE A 107      44.183 100.273  93.388  1.00  0.00           O  
ATOM   1667  CB  PHE A 107      45.046  97.123  93.396  1.00  0.00           C  
ATOM   1668  CG  PHE A 107      44.668  95.857  94.059  1.00  0.00           C  
ATOM   1669  CD1 PHE A 107      44.258  94.690  93.364  1.00  0.00           C  
ATOM   1670  CD2 PHE A 107      44.768  95.790  95.408  1.00  0.00           C  
ATOM   1671  CE1 PHE A 107      44.125  93.484  94.042  1.00  0.00           C  
ATOM   1672  CE2 PHE A 107      44.347  94.595  96.177  1.00  0.00           C  
ATOM   1673  CZ  PHE A 107      44.033  93.393  95.449  1.00  0.00           C  
ATOM   1674  H   PHE A 107      43.614  96.626  91.469  1.00  0.00           H  
ATOM   1675  HA  PHE A 107      43.110  98.071  93.861  1.00  0.00           H  
ATOM   1676  HB2 PHE A 107      45.565  96.817  92.487  1.00  0.00           H  
ATOM   1677  HB3 PHE A 107      45.607  97.803  94.037  1.00  0.00           H  
ATOM   1678  HD1 PHE A 107      44.016  94.838  92.323  1.00  0.00           H  
ATOM   1679  HD2 PHE A 107      44.936  96.673  96.007  1.00  0.00           H  
ATOM   1680  HE1 PHE A 107      43.972  92.616  93.417  1.00  0.00           H  
ATOM   1681  HE2 PHE A 107      44.314  94.697  97.251  1.00  0.00           H  
ATOM   1682  HZ  PHE A 107      43.800  92.442  95.904  1.00  0.00           H  
ATOM   1683  N   ASP A 108      44.175  99.613  91.275  1.00  0.00           N  
ATOM   1684  CA  ASP A 108      44.293 100.926  90.662  1.00  0.00           C  
ATOM   1685  C   ASP A 108      42.917 101.696  90.787  1.00  0.00           C  
ATOM   1686  O   ASP A 108      42.814 102.948  91.051  1.00  0.00           O  
ATOM   1687  CB  ASP A 108      44.636 100.882  89.181  1.00  0.00           C  
ATOM   1688  CG  ASP A 108      44.591 102.242  88.400  1.00  0.00           C  
ATOM   1689  OD1 ASP A 108      45.170 103.271  88.896  1.00  0.00           O  
ATOM   1690  OD2 ASP A 108      44.139 102.138  87.237  1.00  0.00           O1-
ATOM   1691  H   ASP A 108      44.030  98.823  90.663  1.00  0.00           H  
ATOM   1692  HA  ASP A 108      45.041 101.516  91.192  1.00  0.00           H  
ATOM   1693  HB2 ASP A 108      45.612 100.418  89.031  1.00  0.00           H  
ATOM   1694  HB3 ASP A 108      43.992 100.212  88.612  1.00  0.00           H  
ATOM   1695  N   LYS A 109      41.824 101.010  90.589  1.00  0.00           N  
ATOM   1696  CA  LYS A 109      40.466 101.593  90.794  1.00  0.00           C  
ATOM   1697  C   LYS A 109      40.047 101.741  92.300  1.00  0.00           C  
ATOM   1698  O   LYS A 109      39.123 102.525  92.509  1.00  0.00           O  
ATOM   1699  CB  LYS A 109      39.516 100.646  89.975  1.00  0.00           C  
ATOM   1700  CG  LYS A 109      38.295 101.351  89.352  1.00  0.00           C  
ATOM   1701  CD  LYS A 109      37.565 100.443  88.345  1.00  0.00           C  
ATOM   1702  CE  LYS A 109      36.475 101.153  87.568  1.00  0.00           C  
ATOM   1703  NZ  LYS A 109      36.535 100.766  86.133  1.00  0.00           N1+
ATOM   1704  H   LYS A 109      41.899 100.121  90.117  1.00  0.00           H  
ATOM   1705  HA  LYS A 109      40.364 102.540  90.264  1.00  0.00           H  
ATOM   1706  HB2 LYS A 109      40.069 100.234  89.132  1.00  0.00           H  
ATOM   1707  HB3 LYS A 109      39.197  99.778  90.553  1.00  0.00           H  
ATOM   1708  HG2 LYS A 109      37.664 101.729  90.157  1.00  0.00           H  
ATOM   1709  HG3 LYS A 109      38.633 102.283  88.899  1.00  0.00           H  
ATOM   1710  HD2 LYS A 109      38.320 100.116  87.630  1.00  0.00           H  
ATOM   1711  HD3 LYS A 109      37.132  99.564  88.823  1.00  0.00           H  
ATOM   1712  HE2 LYS A 109      35.572 100.897  88.123  1.00  0.00           H  
ATOM   1713  HE3 LYS A 109      36.573 102.237  87.614  1.00  0.00           H  
ATOM   1714  HZ1 LYS A 109      35.989 101.290  85.464  1.00  0.00           H  
ATOM   1715  HZ2 LYS A 109      37.490 100.795  85.805  1.00  0.00           H  
ATOM   1716  HZ3 LYS A 109      36.217  99.808  86.075  1.00  0.00           H  
ATOM   1717  N   TRP A 110      40.622 101.029  93.288  1.00  0.00           N  
ATOM   1718  CA  TRP A 110      40.258 101.156  94.722  1.00  0.00           C  
ATOM   1719  C   TRP A 110      40.538 102.556  95.219  1.00  0.00           C  
ATOM   1720  O   TRP A 110      41.681 103.022  95.255  1.00  0.00           O  
ATOM   1721  CB  TRP A 110      40.967 100.074  95.515  1.00  0.00           C  
ATOM   1722  CG  TRP A 110      40.657 100.061  96.937  1.00  0.00           C  
ATOM   1723  CD1 TRP A 110      39.545 100.526  97.518  1.00  0.00           C  
ATOM   1724  CD2 TRP A 110      41.410  99.475  98.047  1.00  0.00           C  
ATOM   1725  CE2 TRP A 110      40.774  99.795  99.283  1.00  0.00           C  
ATOM   1726  CE3 TRP A 110      42.593  98.718  98.170  1.00  0.00           C  
ATOM   1727  NE1 TRP A 110      39.652 100.500  98.858  1.00  0.00           N  
ATOM   1728  CZ2 TRP A 110      41.208  99.369 100.541  1.00  0.00           C  
ATOM   1729  CZ3 TRP A 110      42.976  98.209  99.411  1.00  0.00           C  
ATOM   1730  CH2 TRP A 110      42.375  98.579 100.593  1.00  0.00           C  
ATOM   1731  H   TRP A 110      41.292 100.323  93.017  1.00  0.00           H  
ATOM   1732  HA  TRP A 110      39.208 100.873  94.787  1.00  0.00           H  
ATOM   1733  HB2 TRP A 110      40.535  99.180  95.063  1.00  0.00           H  
ATOM   1734  HB3 TRP A 110      42.043 100.133  95.359  1.00  0.00           H  
ATOM   1735  HD1 TRP A 110      38.828 101.141  96.993  1.00  0.00           H  
ATOM   1736  HE1 TRP A 110      38.890 100.801  99.449  1.00  0.00           H  
ATOM   1737  HE3 TRP A 110      43.204  98.551  97.296  1.00  0.00           H  
ATOM   1738  HZ2 TRP A 110      40.658  99.684 101.417  1.00  0.00           H  
ATOM   1739  HZ3 TRP A 110      43.861  97.593  99.452  1.00  0.00           H  
ATOM   1740  HH2 TRP A 110      42.808  98.245 101.524  1.00  0.00           H  
ATOM   1741  N   VAL A 111      39.435 103.302  95.568  1.00  0.00           N  
ATOM   1742  CA  VAL A 111      39.452 104.649  96.266  1.00  0.00           C  
ATOM   1743  C   VAL A 111      39.522 104.552  97.752  1.00  0.00           C  
ATOM   1744  O   VAL A 111      38.703 103.831  98.319  1.00  0.00           O  
ATOM   1745  CB  VAL A 111      38.311 105.502  95.770  1.00  0.00           C  
ATOM   1746  CG1 VAL A 111      38.202 106.763  96.593  1.00  0.00           C  
ATOM   1747  CG2 VAL A 111      38.483 105.826  94.283  1.00  0.00           C  
ATOM   1748  H   VAL A 111      38.602 102.768  95.365  1.00  0.00           H  
ATOM   1749  HA  VAL A 111      40.321 105.166  95.858  1.00  0.00           H  
ATOM   1750  HB  VAL A 111      37.403 104.924  95.941  1.00  0.00           H  
ATOM   1751 HG11 VAL A 111      39.156 107.257  96.772  1.00  0.00           H  
ATOM   1752 HG12 VAL A 111      37.599 107.419  95.965  1.00  0.00           H  
ATOM   1753 HG13 VAL A 111      37.603 106.585  97.486  1.00  0.00           H  
ATOM   1754 HG21 VAL A 111      38.275 104.975  93.636  1.00  0.00           H  
ATOM   1755 HG22 VAL A 111      37.746 106.589  94.033  1.00  0.00           H  
ATOM   1756 HG23 VAL A 111      39.441 106.262  94.002  1.00  0.00           H  
ATOM   1757  N   ILE A 112      40.438 105.236  98.430  1.00  0.00           N  
ATOM   1758  CA  ILE A 112      40.538 105.241  99.924  1.00  0.00           C  
ATOM   1759  C   ILE A 112      40.600 106.687 100.413  1.00  0.00           C  
ATOM   1760  O   ILE A 112      41.401 107.430  99.967  1.00  0.00           O  
ATOM   1761  CB  ILE A 112      41.775 104.446 100.411  1.00  0.00           C  
ATOM   1762  CG1 ILE A 112      41.877 102.997  99.914  1.00  0.00           C  
ATOM   1763  CG2 ILE A 112      41.862 104.499 101.891  1.00  0.00           C  
ATOM   1764  CD1 ILE A 112      43.236 102.283 100.055  1.00  0.00           C  
ATOM   1765  H   ILE A 112      41.050 105.781  97.838  1.00  0.00           H  
ATOM   1766  HA  ILE A 112      39.614 104.816 100.315  1.00  0.00           H  
ATOM   1767  HB  ILE A 112      42.632 104.934  99.948  1.00  0.00           H  
ATOM   1768 HG12 ILE A 112      41.125 102.416 100.448  1.00  0.00           H  
ATOM   1769 HG13 ILE A 112      41.594 103.047  98.862  1.00  0.00           H  
ATOM   1770 HG21 ILE A 112      41.957 105.491 102.332  1.00  0.00           H  
ATOM   1771 HG22 ILE A 112      40.914 104.091 102.241  1.00  0.00           H  
ATOM   1772 HG23 ILE A 112      42.694 103.944 102.324  1.00  0.00           H  
ATOM   1773 HD11 ILE A 112      43.148 101.208  99.896  1.00  0.00           H  
ATOM   1774 HD12 ILE A 112      43.766 102.825  99.272  1.00  0.00           H  
ATOM   1775 HD13 ILE A 112      43.698 102.437 101.030  1.00  0.00           H  
ATOM   1776  N   GLU A 113      39.819 107.035 101.414  1.00  0.00           N  
ATOM   1777  CA  GLU A 113      39.723 108.415 101.946  1.00  0.00           C  
ATOM   1778  C   GLU A 113      39.504 108.393 103.486  1.00  0.00           C  
ATOM   1779  O   GLU A 113      39.005 107.337 104.000  1.00  0.00           O  
ATOM   1780  CB  GLU A 113      38.506 109.212 101.304  1.00  0.00           C  
ATOM   1781  CG  GLU A 113      38.566 109.619  99.848  1.00  0.00           C  
ATOM   1782  CD  GLU A 113      39.787 110.526  99.497  1.00  0.00           C  
ATOM   1783  OE1 GLU A 113      40.456 111.002 100.443  1.00  0.00           O  
ATOM   1784  OE2 GLU A 113      39.976 110.898  98.291  1.00  0.00           O1-
ATOM   1785  H   GLU A 113      39.166 106.394 101.839  1.00  0.00           H  
ATOM   1786  HA  GLU A 113      40.629 109.009 101.819  1.00  0.00           H  
ATOM   1787  HB2 GLU A 113      37.658 108.550 101.485  1.00  0.00           H  
ATOM   1788  HB3 GLU A 113      38.192 110.116 101.828  1.00  0.00           H  
ATOM   1789  HG2 GLU A 113      38.474 108.726  99.230  1.00  0.00           H  
ATOM   1790  HG3 GLU A 113      37.654 110.141  99.561  1.00  0.00           H  
ATOM   1791  N   GLU A 114      39.728 109.496 104.240  1.00  0.00           N  
ATOM   1792  CA  GLU A 114      38.994 109.807 105.517  1.00  0.00           C  
ATOM   1793  C   GLU A 114      37.510 110.185 105.338  1.00  0.00           C  
ATOM   1794  O   GLU A 114      37.214 111.114 104.568  1.00  0.00           O  
ATOM   1795  CB  GLU A 114      39.751 110.856 106.402  1.00  0.00           C  
ATOM   1796  CG  GLU A 114      39.180 111.027 107.835  1.00  0.00           C  
ATOM   1797  CD  GLU A 114      39.106 112.527 108.134  1.00  0.00           C  
ATOM   1798  OE1 GLU A 114      38.620 113.279 107.248  1.00  0.00           O  
ATOM   1799  OE2 GLU A 114      39.132 112.840 109.366  1.00  0.00           O1-
ATOM   1800  H   GLU A 114      40.230 110.273 103.835  1.00  0.00           H  
ATOM   1801  HA  GLU A 114      38.967 108.856 106.050  1.00  0.00           H  
ATOM   1802  HB2 GLU A 114      40.804 110.648 106.595  1.00  0.00           H  
ATOM   1803  HB3 GLU A 114      39.804 111.796 105.853  1.00  0.00           H  
ATOM   1804  HG2 GLU A 114      38.236 110.520 108.036  1.00  0.00           H  
ATOM   1805  HG3 GLU A 114      39.897 110.548 108.500  1.00  0.00           H  
ATOM   1806  N   ALA A 115      36.611 109.633 106.120  1.00  0.00           N  
ATOM   1807  CA  ALA A 115      35.223 110.157 106.341  1.00  0.00           C  
ATOM   1808  C   ALA A 115      34.924 110.031 107.797  1.00  0.00           C  
ATOM   1809  O   ALA A 115      35.461 109.170 108.490  1.00  0.00           O  
ATOM   1810  CB  ALA A 115      34.178 109.438 105.424  1.00  0.00           C  
ATOM   1811  H   ALA A 115      36.928 108.881 106.714  1.00  0.00           H  
ATOM   1812  HA  ALA A 115      35.156 111.228 106.148  1.00  0.00           H  
ATOM   1813  HB1 ALA A 115      34.488 109.698 104.413  1.00  0.00           H  
ATOM   1814  HB2 ALA A 115      34.272 108.384 105.688  1.00  0.00           H  
ATOM   1815  HB3 ALA A 115      33.237 109.908 105.713  1.00  0.00           H  
ATOM   1816  N   ASN A 116      33.819 110.660 108.209  1.00  0.00           N  
ATOM   1817  CA  ASN A 116      33.177 110.407 109.388  1.00  0.00           C  
ATOM   1818  C   ASN A 116      31.628 110.333 109.164  1.00  0.00           C  
ATOM   1819  O   ASN A 116      31.032 111.171 108.402  1.00  0.00           O  
ATOM   1820  CB  ASN A 116      33.426 111.628 110.212  1.00  0.00           C  
ATOM   1821  CG  ASN A 116      32.935 111.586 111.685  1.00  0.00           C  
ATOM   1822  ND2 ASN A 116      33.807 111.792 112.621  1.00  0.00           N  
ATOM   1823  OD1 ASN A 116      31.741 111.287 111.874  1.00  0.00           O  
ATOM   1824  H   ASN A 116      33.492 111.460 107.686  1.00  0.00           H  
ATOM   1825  HA  ASN A 116      33.528 109.511 109.901  1.00  0.00           H  
ATOM   1826  HB2 ASN A 116      34.492 111.844 110.289  1.00  0.00           H  
ATOM   1827  HB3 ASN A 116      33.000 112.506 109.726  1.00  0.00           H  
ATOM   1828 HD21 ASN A 116      33.685 111.373 113.533  1.00  0.00           H  
ATOM   1829 HD22 ASN A 116      34.742 111.882 112.252  1.00  0.00           H  
ATOM   1830  N   TRP A 117      31.000 109.376 109.768  1.00  0.00           N  
ATOM   1831  CA  TRP A 117      29.528 108.968 109.585  1.00  0.00           C  
ATOM   1832  C   TRP A 117      28.582 110.109 109.812  1.00  0.00           C  
ATOM   1833  O   TRP A 117      27.579 110.232 109.122  1.00  0.00           O  
ATOM   1834  CB  TRP A 117      29.224 107.752 110.475  1.00  0.00           C  
ATOM   1835  CG  TRP A 117      30.131 106.523 110.500  1.00  0.00           C  
ATOM   1836  CD1 TRP A 117      31.053 106.192 109.535  1.00  0.00           C  
ATOM   1837  CD2 TRP A 117      30.304 105.547 111.579  1.00  0.00           C  
ATOM   1838  CE2 TRP A 117      31.260 104.577 111.102  1.00  0.00           C  
ATOM   1839  CE3 TRP A 117      29.741 105.369 112.850  1.00  0.00           C  
ATOM   1840  NE1 TRP A 117      31.641 104.970 109.811  1.00  0.00           N  
ATOM   1841  CZ2 TRP A 117      31.662 103.462 111.887  1.00  0.00           C  
ATOM   1842  CZ3 TRP A 117      30.013 104.186 113.560  1.00  0.00           C  
ATOM   1843  CH2 TRP A 117      31.082 103.358 113.178  1.00  0.00           C  
ATOM   1844  H   TRP A 117      31.620 108.721 110.223  1.00  0.00           H  
ATOM   1845  HA  TRP A 117      29.467 108.670 108.538  1.00  0.00           H  
ATOM   1846  HB2 TRP A 117      29.267 108.045 111.524  1.00  0.00           H  
ATOM   1847  HB3 TRP A 117      28.213 107.446 110.207  1.00  0.00           H  
ATOM   1848  HD1 TRP A 117      31.241 106.780 108.649  1.00  0.00           H  
ATOM   1849  HE1 TRP A 117      32.259 104.486 109.175  1.00  0.00           H  
ATOM   1850  HE3 TRP A 117      29.134 106.090 113.378  1.00  0.00           H  
ATOM   1851  HZ2 TRP A 117      32.464 102.806 111.583  1.00  0.00           H  
ATOM   1852  HZ3 TRP A 117      29.585 103.986 114.531  1.00  0.00           H  
ATOM   1853  HH2 TRP A 117      31.528 102.688 113.899  1.00  0.00           H  
ATOM   1854  N   LEU A 118      28.866 111.124 110.625  1.00  0.00           N  
ATOM   1855  CA  LEU A 118      28.091 112.424 110.764  1.00  0.00           C  
ATOM   1856  C   LEU A 118      28.216 113.373 109.580  1.00  0.00           C  
ATOM   1857  O   LEU A 118      27.353 114.193 109.417  1.00  0.00           O  
ATOM   1858  CB  LEU A 118      28.574 113.148 112.047  1.00  0.00           C  
ATOM   1859  CG  LEU A 118      28.335 112.205 113.293  1.00  0.00           C  
ATOM   1860  CD1 LEU A 118      28.613 112.928 114.591  1.00  0.00           C  
ATOM   1861  CD2 LEU A 118      26.868 111.697 113.372  1.00  0.00           C  
ATOM   1862  H   LEU A 118      29.635 110.971 111.260  1.00  0.00           H  
ATOM   1863  HA  LEU A 118      27.025 112.204 110.728  1.00  0.00           H  
ATOM   1864  HB2 LEU A 118      29.597 113.522 112.010  1.00  0.00           H  
ATOM   1865  HB3 LEU A 118      27.904 113.981 112.261  1.00  0.00           H  
ATOM   1866  HG  LEU A 118      29.020 111.357 113.293  1.00  0.00           H  
ATOM   1867 HD11 LEU A 118      27.936 113.770 114.739  1.00  0.00           H  
ATOM   1868 HD12 LEU A 118      28.508 112.146 115.342  1.00  0.00           H  
ATOM   1869 HD13 LEU A 118      29.655 113.250 114.633  1.00  0.00           H  
ATOM   1870 HD21 LEU A 118      26.537 111.355 114.354  1.00  0.00           H  
ATOM   1871 HD22 LEU A 118      26.164 112.518 113.241  1.00  0.00           H  
ATOM   1872 HD23 LEU A 118      26.802 110.903 112.630  1.00  0.00           H  
ATOM   1873  N   THR A 119      29.282 113.266 108.788  1.00  0.00           N  
ATOM   1874  CA  THR A 119      29.637 114.181 107.628  1.00  0.00           C  
ATOM   1875  C   THR A 119      29.863 113.441 106.368  1.00  0.00           C  
ATOM   1876  O   THR A 119      30.351 114.042 105.415  1.00  0.00           O  
ATOM   1877  CB  THR A 119      30.653 115.268 107.937  1.00  0.00           C  
ATOM   1878  CG2 THR A 119      30.268 116.208 109.014  1.00  0.00           C  
ATOM   1879  OG1 THR A 119      31.851 114.648 108.349  1.00  0.00           O  
ATOM   1880  H   THR A 119      29.953 112.561 109.059  1.00  0.00           H  
ATOM   1881  HA  THR A 119      28.683 114.698 107.526  1.00  0.00           H  
ATOM   1882  HB  THR A 119      30.903 115.851 107.051  1.00  0.00           H  
ATOM   1883  HG1 THR A 119      32.149 114.111 107.610  1.00  0.00           H  
ATOM   1884 HG21 THR A 119      30.088 115.575 109.884  1.00  0.00           H  
ATOM   1885 HG22 THR A 119      31.132 116.848 109.196  1.00  0.00           H  
ATOM   1886 HG23 THR A 119      29.298 116.699 108.942  1.00  0.00           H  
ATOM   1887  N   LEU A 120      29.603 112.159 106.302  1.00  0.00           N  
ATOM   1888  CA  LEU A 120      29.916 111.240 105.179  1.00  0.00           C  
ATOM   1889  C   LEU A 120      29.571 111.824 103.813  1.00  0.00           C  
ATOM   1890  O   LEU A 120      30.401 111.706 102.906  1.00  0.00           O  
ATOM   1891  CB  LEU A 120      29.208 109.929 105.569  1.00  0.00           C  
ATOM   1892  CG  LEU A 120      29.184 108.805 104.489  1.00  0.00           C  
ATOM   1893  CD1 LEU A 120      30.674 108.304 104.040  1.00  0.00           C  
ATOM   1894  CD2 LEU A 120      28.428 107.649 105.131  1.00  0.00           C  
ATOM   1895  H   LEU A 120      29.188 111.766 107.134  1.00  0.00           H  
ATOM   1896  HA  LEU A 120      30.987 111.077 105.059  1.00  0.00           H  
ATOM   1897  HB2 LEU A 120      29.647 109.494 106.468  1.00  0.00           H  
ATOM   1898  HB3 LEU A 120      28.194 110.258 105.796  1.00  0.00           H  
ATOM   1899  HG  LEU A 120      28.660 109.158 103.602  1.00  0.00           H  
ATOM   1900 HD11 LEU A 120      31.200 109.195 103.694  1.00  0.00           H  
ATOM   1901 HD12 LEU A 120      31.075 107.920 104.978  1.00  0.00           H  
ATOM   1902 HD13 LEU A 120      30.691 107.599 103.210  1.00  0.00           H  
ATOM   1903 HD21 LEU A 120      28.321 106.966 104.289  1.00  0.00           H  
ATOM   1904 HD22 LEU A 120      28.988 107.110 105.895  1.00  0.00           H  
ATOM   1905 HD23 LEU A 120      27.448 107.887 105.547  1.00  0.00           H  
ATOM   1906  N   ASP A 121      28.361 112.390 103.560  1.00  0.00           N  
ATOM   1907  CA  ASP A 121      28.032 112.724 102.159  1.00  0.00           C  
ATOM   1908  C   ASP A 121      28.654 114.040 101.664  1.00  0.00           C  
ATOM   1909  O   ASP A 121      28.965 114.221 100.465  1.00  0.00           O  
ATOM   1910  CB  ASP A 121      26.502 112.730 101.895  1.00  0.00           C  
ATOM   1911  CG  ASP A 121      25.659 113.862 102.515  1.00  0.00           C  
ATOM   1912  OD1 ASP A 121      24.427 113.766 102.356  1.00  0.00           O  
ATOM   1913  OD2 ASP A 121      26.139 114.777 103.178  1.00  0.00           O1-
ATOM   1914  H   ASP A 121      27.601 112.427 104.224  1.00  0.00           H  
ATOM   1915  HA  ASP A 121      28.329 111.904 101.506  1.00  0.00           H  
ATOM   1916  HB2 ASP A 121      26.318 112.863 100.828  1.00  0.00           H  
ATOM   1917  HB3 ASP A 121      26.141 111.764 102.249  1.00  0.00           H  
ATOM   1918  N   LYS A 122      29.018 114.920 102.601  1.00  0.00           N  
ATOM   1919  CA  LYS A 122      29.963 116.025 102.429  1.00  0.00           C  
ATOM   1920  C   LYS A 122      31.390 115.539 102.148  1.00  0.00           C  
ATOM   1921  O   LYS A 122      32.070 116.139 101.348  1.00  0.00           O  
ATOM   1922  CB  LYS A 122      29.813 116.963 103.640  1.00  0.00           C  
ATOM   1923  CG  LYS A 122      30.874 118.078 103.802  1.00  0.00           C  
ATOM   1924  CD  LYS A 122      30.790 118.742 105.206  1.00  0.00           C  
ATOM   1925  CE  LYS A 122      29.516 119.560 105.274  1.00  0.00           C  
ATOM   1926  NZ  LYS A 122      29.132 119.903 106.660  1.00  0.00           N1+
ATOM   1927  H   LYS A 122      28.796 114.725 103.567  1.00  0.00           H  
ATOM   1928  HA  LYS A 122      29.595 116.559 101.554  1.00  0.00           H  
ATOM   1929  HB2 LYS A 122      28.915 117.562 103.488  1.00  0.00           H  
ATOM   1930  HB3 LYS A 122      29.733 116.360 104.546  1.00  0.00           H  
ATOM   1931  HG2 LYS A 122      31.840 117.579 103.728  1.00  0.00           H  
ATOM   1932  HG3 LYS A 122      30.738 118.882 103.078  1.00  0.00           H  
ATOM   1933  HD2 LYS A 122      30.771 117.923 105.924  1.00  0.00           H  
ATOM   1934  HD3 LYS A 122      31.665 119.342 105.453  1.00  0.00           H  
ATOM   1935  HE2 LYS A 122      29.734 120.397 104.610  1.00  0.00           H  
ATOM   1936  HE3 LYS A 122      28.717 119.000 104.790  1.00  0.00           H  
ATOM   1937  HZ1 LYS A 122      28.185 120.239 106.755  1.00  0.00           H  
ATOM   1938  HZ2 LYS A 122      29.133 119.103 107.275  1.00  0.00           H  
ATOM   1939  HZ3 LYS A 122      29.776 120.558 107.079  1.00  0.00           H  
ATOM   1940  N   ASP A 123      31.839 114.482 102.799  1.00  0.00           N  
ATOM   1941  CA  ASP A 123      33.249 114.008 102.781  1.00  0.00           C  
ATOM   1942  C   ASP A 123      33.564 113.141 101.580  1.00  0.00           C  
ATOM   1943  O   ASP A 123      34.779 113.083 101.257  1.00  0.00           O  
ATOM   1944  CB  ASP A 123      33.562 113.316 104.082  1.00  0.00           C  
ATOM   1945  CG  ASP A 123      33.451 114.044 105.402  1.00  0.00           C  
ATOM   1946  OD1 ASP A 123      33.479 115.308 105.512  1.00  0.00           O  
ATOM   1947  OD2 ASP A 123      33.409 113.339 106.416  1.00  0.00           O1-
ATOM   1948  H   ASP A 123      31.263 114.115 103.544  1.00  0.00           H  
ATOM   1949  HA  ASP A 123      33.829 114.928 102.695  1.00  0.00           H  
ATOM   1950  HB2 ASP A 123      32.927 112.434 104.154  1.00  0.00           H  
ATOM   1951  HB3 ASP A 123      34.617 113.053 103.997  1.00  0.00           H  
ATOM   1952  N   VAL A 124      32.582 112.483 100.948  1.00  0.00           N  
ATOM   1953  CA  VAL A 124      32.810 111.557  99.824  1.00  0.00           C  
ATOM   1954  C   VAL A 124      31.754 111.742  98.730  1.00  0.00           C  
ATOM   1955  O   VAL A 124      30.576 111.539  98.905  1.00  0.00           O  
ATOM   1956  CB  VAL A 124      32.719 110.051 100.263  1.00  0.00           C  
ATOM   1957  CG1 VAL A 124      32.707 109.075  99.013  1.00  0.00           C  
ATOM   1958  CG2 VAL A 124      33.904 109.594 101.077  1.00  0.00           C  
ATOM   1959  H   VAL A 124      31.632 112.639 101.259  1.00  0.00           H  
ATOM   1960  HA  VAL A 124      33.770 111.783  99.358  1.00  0.00           H  
ATOM   1961  HB  VAL A 124      31.823 109.844 100.848  1.00  0.00           H  
ATOM   1962 HG11 VAL A 124      31.790 109.247  98.450  1.00  0.00           H  
ATOM   1963 HG12 VAL A 124      33.574 109.179  98.360  1.00  0.00           H  
ATOM   1964 HG13 VAL A 124      32.675 108.041  99.357  1.00  0.00           H  
ATOM   1965 HG21 VAL A 124      33.603 108.677 101.585  1.00  0.00           H  
ATOM   1966 HG22 VAL A 124      34.820 109.416 100.513  1.00  0.00           H  
ATOM   1967 HG23 VAL A 124      34.120 110.389 101.789  1.00  0.00           H  
ATOM   1968  N   PRO A 125      32.030 112.051  97.471  1.00  0.00           N  
ATOM   1969  CA  PRO A 125      31.112 111.983  96.276  1.00  0.00           C  
ATOM   1970  C   PRO A 125      30.600 110.551  96.006  1.00  0.00           C  
ATOM   1971  O   PRO A 125      31.449 109.644  95.982  1.00  0.00           O  
ATOM   1972  CB  PRO A 125      31.821 112.785  95.162  1.00  0.00           C  
ATOM   1973  CG  PRO A 125      32.468 113.857  96.007  1.00  0.00           C  
ATOM   1974  CD  PRO A 125      32.995 113.130  97.244  1.00  0.00           C  
ATOM   1975  HA  PRO A 125      30.253 112.628  96.461  1.00  0.00           H  
ATOM   1976  HB2 PRO A 125      32.553 112.317  94.502  1.00  0.00           H  
ATOM   1977  HB3 PRO A 125      30.998 113.096  94.520  1.00  0.00           H  
ATOM   1978  HG2 PRO A 125      33.215 114.358  95.390  1.00  0.00           H  
ATOM   1979  HG3 PRO A 125      31.631 114.496  96.287  1.00  0.00           H  
ATOM   1980  HD2 PRO A 125      33.911 112.630  96.930  1.00  0.00           H  
ATOM   1981  HD3 PRO A 125      33.208 113.816  98.065  1.00  0.00           H  
ATOM   1982  N   ALA A 126      29.264 110.424  95.738  1.00  0.00           N  
ATOM   1983  CA  ALA A 126      28.620 109.117  95.607  1.00  0.00           C  
ATOM   1984  C   ALA A 126      27.936 108.767  94.190  1.00  0.00           C  
ATOM   1985  O   ALA A 126      27.603 107.616  94.003  1.00  0.00           O  
ATOM   1986  CB  ALA A 126      27.543 109.105  96.661  1.00  0.00           C  
ATOM   1987  H   ALA A 126      28.692 111.256  95.717  1.00  0.00           H  
ATOM   1988  HA  ALA A 126      29.268 108.278  95.862  1.00  0.00           H  
ATOM   1989  HB1 ALA A 126      26.955 110.018  96.557  1.00  0.00           H  
ATOM   1990  HB2 ALA A 126      26.831 108.296  96.497  1.00  0.00           H  
ATOM   1991  HB3 ALA A 126      28.036 108.992  97.626  1.00  0.00           H  
ATOM   1992  N   GLY A 127      27.646 109.751  93.260  1.00  0.00           N  
ATOM   1993  CA  GLY A 127      26.895 109.516  92.082  1.00  0.00           C  
ATOM   1994  C   GLY A 127      25.395 109.494  92.397  1.00  0.00           C  
ATOM   1995  O   GLY A 127      24.718 110.521  92.498  1.00  0.00           O  
ATOM   1996  H   GLY A 127      28.171 110.611  93.329  1.00  0.00           H  
ATOM   1997  HA2 GLY A 127      27.142 110.259  91.324  1.00  0.00           H  
ATOM   1998  HA3 GLY A 127      27.150 108.570  91.605  1.00  0.00           H  
ATOM   1999  N   ASP A 128      24.949 108.299  92.418  1.00  0.00           N  
ATOM   2000  CA  ASP A 128      23.701 107.849  92.970  1.00  0.00           C  
ATOM   2001  C   ASP A 128      23.740 106.687  93.969  1.00  0.00           C  
ATOM   2002  O   ASP A 128      22.728 105.936  94.045  1.00  0.00           O  
ATOM   2003  CB  ASP A 128      22.605 107.589  91.932  1.00  0.00           C  
ATOM   2004  CG  ASP A 128      22.865 106.525  90.894  1.00  0.00           C  
ATOM   2005  OD1 ASP A 128      23.874 105.698  90.948  1.00  0.00           O  
ATOM   2006  OD2 ASP A 128      22.047 106.358  89.935  1.00  0.00           O1-
ATOM   2007  H   ASP A 128      25.602 107.532  92.343  1.00  0.00           H  
ATOM   2008  HA  ASP A 128      23.340 108.717  93.522  1.00  0.00           H  
ATOM   2009  HB2 ASP A 128      21.659 107.423  92.446  1.00  0.00           H  
ATOM   2010  HB3 ASP A 128      22.475 108.574  91.483  1.00  0.00           H  
ATOM   2011  N   GLY A 129      24.833 106.484  94.704  1.00  0.00           N  
ATOM   2012  CA  GLY A 129      24.827 105.537  95.839  1.00  0.00           C  
ATOM   2013  C   GLY A 129      25.606 104.321  95.463  1.00  0.00           C  
ATOM   2014  O   GLY A 129      26.156 104.212  94.357  1.00  0.00           O  
ATOM   2015  H   GLY A 129      25.632 107.092  94.593  1.00  0.00           H  
ATOM   2016  HA2 GLY A 129      25.289 105.960  96.731  1.00  0.00           H  
ATOM   2017  HA3 GLY A 129      23.834 105.205  96.141  1.00  0.00           H  
ATOM   2018  N   PHE A 130      25.563 103.417  96.379  1.00  0.00           N  
ATOM   2019  CA  PHE A 130      26.286 102.115  96.400  1.00  0.00           C  
ATOM   2020  C   PHE A 130      25.422 100.881  96.441  1.00  0.00           C  
ATOM   2021  O   PHE A 130      24.447 100.784  97.248  1.00  0.00           O  
ATOM   2022  CB  PHE A 130      27.418 102.196  97.493  1.00  0.00           C  
ATOM   2023  CG  PHE A 130      28.303 103.363  97.183  1.00  0.00           C  
ATOM   2024  CD1 PHE A 130      27.970 104.634  97.579  1.00  0.00           C  
ATOM   2025  CD2 PHE A 130      29.503 103.173  96.490  1.00  0.00           C  
ATOM   2026  CE1 PHE A 130      28.917 105.696  97.417  1.00  0.00           C  
ATOM   2027  CE2 PHE A 130      30.462 104.250  96.326  1.00  0.00           C  
ATOM   2028  CZ  PHE A 130      30.147 105.522  96.821  1.00  0.00           C  
ATOM   2029  H   PHE A 130      25.066 103.681  97.217  1.00  0.00           H  
ATOM   2030  HA  PHE A 130      26.843 102.047  95.465  1.00  0.00           H  
ATOM   2031  HB2 PHE A 130      26.937 102.322  98.463  1.00  0.00           H  
ATOM   2032  HB3 PHE A 130      27.961 101.256  97.398  1.00  0.00           H  
ATOM   2033  HD1 PHE A 130      27.027 104.843  98.064  1.00  0.00           H  
ATOM   2034  HD2 PHE A 130      29.623 102.197  96.045  1.00  0.00           H  
ATOM   2035  HE1 PHE A 130      28.661 106.676  97.791  1.00  0.00           H  
ATOM   2036  HE2 PHE A 130      31.415 104.043  95.863  1.00  0.00           H  
ATOM   2037  HZ  PHE A 130      30.870 106.322  96.766  1.00  0.00           H  
ATOM   2038  N   ASP A 131      25.675  99.881  95.612  1.00  0.00           N  
ATOM   2039  CA  ASP A 131      24.738  98.695  95.504  1.00  0.00           C  
ATOM   2040  C   ASP A 131      24.721  97.815  96.802  1.00  0.00           C  
ATOM   2041  O   ASP A 131      23.699  97.101  97.150  1.00  0.00           O  
ATOM   2042  CB  ASP A 131      25.273  97.793  94.391  1.00  0.00           C  
ATOM   2043  CG  ASP A 131      25.425  98.508  93.024  1.00  0.00           C  
ATOM   2044  OD1 ASP A 131      26.281  98.043  92.192  1.00  0.00           O  
ATOM   2045  OD2 ASP A 131      24.543  99.291  92.684  1.00  0.00           O1-
ATOM   2046  H   ASP A 131      26.523 100.000  95.075  1.00  0.00           H  
ATOM   2047  HA  ASP A 131      23.710  98.994  95.293  1.00  0.00           H  
ATOM   2048  HB2 ASP A 131      26.242  97.371  94.655  1.00  0.00           H  
ATOM   2049  HB3 ASP A 131      24.676  96.881  94.393  1.00  0.00           H  
ATOM   2050  N   ALA A 132      25.821  97.821  97.532  1.00  0.00           N  
ATOM   2051  CA  ALA A 132      25.906  97.458  98.915  1.00  0.00           C  
ATOM   2052  C   ALA A 132      26.812  98.471  99.672  1.00  0.00           C  
ATOM   2053  O   ALA A 132      27.861  98.850  99.174  1.00  0.00           O  
ATOM   2054  CB  ALA A 132      26.251  95.956  99.093  1.00  0.00           C  
ATOM   2055  H   ALA A 132      26.555  98.448  97.236  1.00  0.00           H  
ATOM   2056  HA  ALA A 132      24.884  97.504  99.291  1.00  0.00           H  
ATOM   2057  HB1 ALA A 132      27.314  95.893  98.866  1.00  0.00           H  
ATOM   2058  HB2 ALA A 132      26.096  95.598 100.112  1.00  0.00           H  
ATOM   2059  HB3 ALA A 132      25.628  95.379  98.408  1.00  0.00           H  
ATOM   2060  N   VAL A 133      26.558  98.536 100.986  1.00  0.00           N  
ATOM   2061  CA  VAL A 133      27.297  99.324 101.907  1.00  0.00           C  
ATOM   2062  C   VAL A 133      27.655  98.303 102.982  1.00  0.00           C  
ATOM   2063  O   VAL A 133      26.818  97.458 103.361  1.00  0.00           O  
ATOM   2064  CB  VAL A 133      26.500 100.515 102.482  1.00  0.00           C  
ATOM   2065  CG1 VAL A 133      27.257 101.133 103.675  1.00  0.00           C  
ATOM   2066  CG2 VAL A 133      26.231 101.575 101.437  1.00  0.00           C  
ATOM   2067  H   VAL A 133      25.792  98.034 101.412  1.00  0.00           H  
ATOM   2068  HA  VAL A 133      28.273  99.552 101.478  1.00  0.00           H  
ATOM   2069  HB  VAL A 133      25.566 100.039 102.777  1.00  0.00           H  
ATOM   2070 HG11 VAL A 133      28.278 101.474 103.506  1.00  0.00           H  
ATOM   2071 HG12 VAL A 133      26.652 101.963 104.039  1.00  0.00           H  
ATOM   2072 HG13 VAL A 133      27.397 100.588 104.609  1.00  0.00           H  
ATOM   2073 HG21 VAL A 133      25.440 101.239 100.767  1.00  0.00           H  
ATOM   2074 HG22 VAL A 133      25.929 102.470 101.980  1.00  0.00           H  
ATOM   2075 HG23 VAL A 133      27.121 101.797 100.848  1.00  0.00           H  
ATOM   2076  N   ILE A 134      28.888  98.302 103.485  1.00  0.00           N  
ATOM   2077  CA  ILE A 134      29.507  97.403 104.439  1.00  0.00           C  
ATOM   2078  C   ILE A 134      30.347  98.121 105.528  1.00  0.00           C  
ATOM   2079  O   ILE A 134      30.829  99.228 105.313  1.00  0.00           O  
ATOM   2080  CB  ILE A 134      30.126  96.146 103.711  1.00  0.00           C  
ATOM   2081  CG1 ILE A 134      31.531  96.453 103.153  1.00  0.00           C  
ATOM   2082  CG2 ILE A 134      29.089  95.495 102.788  1.00  0.00           C  
ATOM   2083  CD1 ILE A 134      32.357  95.210 102.742  1.00  0.00           C  
ATOM   2084  H   ILE A 134      29.494  99.066 103.222  1.00  0.00           H  
ATOM   2085  HA  ILE A 134      28.670  96.996 105.004  1.00  0.00           H  
ATOM   2086  HB  ILE A 134      30.352  95.470 104.536  1.00  0.00           H  
ATOM   2087 HG12 ILE A 134      31.449  97.165 102.332  1.00  0.00           H  
ATOM   2088 HG13 ILE A 134      32.052  97.015 103.927  1.00  0.00           H  
ATOM   2089 HG21 ILE A 134      28.163  95.327 103.338  1.00  0.00           H  
ATOM   2090 HG22 ILE A 134      28.849  96.167 101.965  1.00  0.00           H  
ATOM   2091 HG23 ILE A 134      29.513  94.615 102.302  1.00  0.00           H  
ATOM   2092 HD11 ILE A 134      32.362  94.646 103.673  1.00  0.00           H  
ATOM   2093 HD12 ILE A 134      31.866  94.830 101.845  1.00  0.00           H  
ATOM   2094 HD13 ILE A 134      33.356  95.603 102.552  1.00  0.00           H  
ATOM   2095  N   CYS A 135      30.567  97.417 106.665  1.00  0.00           N  
ATOM   2096  CA  CYS A 135      31.307  97.896 107.837  1.00  0.00           C  
ATOM   2097  C   CYS A 135      32.467  96.924 108.243  1.00  0.00           C  
ATOM   2098  O   CYS A 135      33.516  97.231 107.730  1.00  0.00           O  
ATOM   2099  CB  CYS A 135      30.309  98.240 108.999  1.00  0.00           C  
ATOM   2100  SG  CYS A 135      28.844  99.156 108.470  1.00  0.00           S  
ATOM   2101  H   CYS A 135      30.121  96.512 106.729  1.00  0.00           H  
ATOM   2102  HA  CYS A 135      31.779  98.824 107.513  1.00  0.00           H  
ATOM   2103  HB2 CYS A 135      29.926  97.329 109.455  1.00  0.00           H  
ATOM   2104  HB3 CYS A 135      30.707  98.917 109.757  1.00  0.00           H  
ATOM   2105  HG  CYS A 135      28.455  98.534 107.352  1.00  0.00           H  
ATOM   2106  N   LEU A 136      32.122  95.801 108.901  1.00  0.00           N  
ATOM   2107  CA  LEU A 136      33.036  94.656 109.092  1.00  0.00           C  
ATOM   2108  C   LEU A 136      34.161  94.887 110.115  1.00  0.00           C  
ATOM   2109  O   LEU A 136      34.740  95.979 110.180  1.00  0.00           O  
ATOM   2110  CB  LEU A 136      33.619  94.054 107.746  1.00  0.00           C  
ATOM   2111  CG  LEU A 136      32.688  92.896 107.368  1.00  0.00           C  
ATOM   2112  CD1 LEU A 136      31.283  93.331 107.150  1.00  0.00           C  
ATOM   2113  CD2 LEU A 136      33.046  92.070 106.143  1.00  0.00           C  
ATOM   2114  H   LEU A 136      31.198  95.872 109.300  1.00  0.00           H  
ATOM   2115  HA  LEU A 136      32.360  93.880 109.452  1.00  0.00           H  
ATOM   2116  HB2 LEU A 136      33.887  94.803 107.001  1.00  0.00           H  
ATOM   2117  HB3 LEU A 136      34.623  93.776 108.064  1.00  0.00           H  
ATOM   2118  HG  LEU A 136      32.686  92.297 108.279  1.00  0.00           H  
ATOM   2119 HD11 LEU A 136      30.585  92.556 106.833  1.00  0.00           H  
ATOM   2120 HD12 LEU A 136      30.897  93.782 108.065  1.00  0.00           H  
ATOM   2121 HD13 LEU A 136      31.063  94.131 106.443  1.00  0.00           H  
ATOM   2122 HD21 LEU A 136      34.134  92.026 106.138  1.00  0.00           H  
ATOM   2123 HD22 LEU A 136      32.677  91.052 106.268  1.00  0.00           H  
ATOM   2124 HD23 LEU A 136      32.674  92.567 105.248  1.00  0.00           H  
ATOM   2125  N   GLY A 137      34.306  93.860 110.954  1.00  0.00           N  
ATOM   2126  CA  GLY A 137      35.300  93.780 112.079  1.00  0.00           C  
ATOM   2127  C   GLY A 137      34.902  94.438 113.378  1.00  0.00           C  
ATOM   2128  O   GLY A 137      35.825  94.871 114.089  1.00  0.00           O  
ATOM   2129  H   GLY A 137      33.677  93.071 110.911  1.00  0.00           H  
ATOM   2130  HA2 GLY A 137      35.593  92.747 112.269  1.00  0.00           H  
ATOM   2131  HA3 GLY A 137      36.236  94.134 111.648  1.00  0.00           H  
ATOM   2132  N   ASN A 138      33.606  94.471 113.679  1.00  0.00           N  
ATOM   2133  CA  ASN A 138      32.837  95.336 114.645  1.00  0.00           C  
ATOM   2134  C   ASN A 138      33.103  96.754 114.362  1.00  0.00           C  
ATOM   2135  O   ASN A 138      34.263  97.211 114.279  1.00  0.00           O  
ATOM   2136  CB  ASN A 138      33.188  94.954 116.104  1.00  0.00           C  
ATOM   2137  CG  ASN A 138      32.743  96.042 117.116  1.00  0.00           C  
ATOM   2138  ND2 ASN A 138      33.521  96.282 118.136  1.00  0.00           N  
ATOM   2139  OD1 ASN A 138      31.715  96.652 117.139  1.00  0.00           O  
ATOM   2140  H   ASN A 138      32.984  94.152 112.950  1.00  0.00           H  
ATOM   2141  HA  ASN A 138      31.756  95.193 114.646  1.00  0.00           H  
ATOM   2142  HB2 ASN A 138      32.609  94.101 116.458  1.00  0.00           H  
ATOM   2143  HB3 ASN A 138      34.273  94.862 116.119  1.00  0.00           H  
ATOM   2144 HD21 ASN A 138      33.177  97.031 118.720  1.00  0.00           H  
ATOM   2145 HD22 ASN A 138      34.369  95.771 118.332  1.00  0.00           H  
ATOM   2146  N   SER A 139      32.062  97.497 114.116  1.00  0.00           N  
ATOM   2147  CA  SER A 139      32.242  98.920 113.698  1.00  0.00           C  
ATOM   2148  C   SER A 139      31.440  99.859 114.621  1.00  0.00           C  
ATOM   2149  O   SER A 139      31.989 100.680 115.360  1.00  0.00           O  
ATOM   2150  CB  SER A 139      31.777  98.974 112.272  1.00  0.00           C  
ATOM   2151  OG  SER A 139      30.510  98.333 112.140  1.00  0.00           O  
ATOM   2152  H   SER A 139      31.130  97.113 114.189  1.00  0.00           H  
ATOM   2153  HA  SER A 139      33.289  99.209 113.795  1.00  0.00           H  
ATOM   2154  HB2 SER A 139      31.760 100.037 112.034  1.00  0.00           H  
ATOM   2155  HB3 SER A 139      32.494  98.545 111.572  1.00  0.00           H  
ATOM   2156  HG  SER A 139      30.560  97.385 111.994  1.00  0.00           H  
ATOM   2157  N   PHE A 140      30.108  99.731 114.747  1.00  0.00           N  
ATOM   2158  CA  PHE A 140      29.211 100.806 115.217  1.00  0.00           C  
ATOM   2159  C   PHE A 140      29.161 101.036 116.692  1.00  0.00           C  
ATOM   2160  O   PHE A 140      28.772 102.115 117.141  1.00  0.00           O  
ATOM   2161  CB  PHE A 140      27.833 100.516 114.627  1.00  0.00           C  
ATOM   2162  CG  PHE A 140      26.904 101.776 114.500  1.00  0.00           C  
ATOM   2163  CD1 PHE A 140      27.057 102.542 113.345  1.00  0.00           C  
ATOM   2164  CD2 PHE A 140      26.161 102.247 115.618  1.00  0.00           C  
ATOM   2165  CE1 PHE A 140      26.363 103.759 113.240  1.00  0.00           C  
ATOM   2166  CE2 PHE A 140      25.460 103.442 115.539  1.00  0.00           C  
ATOM   2167  CZ  PHE A 140      25.541 104.179 114.293  1.00  0.00           C  
ATOM   2168  H   PHE A 140      29.619  98.998 114.252  1.00  0.00           H  
ATOM   2169  HA  PHE A 140      29.544 101.753 114.794  1.00  0.00           H  
ATOM   2170  HB2 PHE A 140      27.968 100.097 113.630  1.00  0.00           H  
ATOM   2171  HB3 PHE A 140      27.351  99.659 115.096  1.00  0.00           H  
ATOM   2172  HD1 PHE A 140      27.674 102.139 112.555  1.00  0.00           H  
ATOM   2173  HD2 PHE A 140      26.229 101.724 116.560  1.00  0.00           H  
ATOM   2174  HE1 PHE A 140      26.446 104.368 112.352  1.00  0.00           H  
ATOM   2175  HE2 PHE A 140      25.059 103.830 116.464  1.00  0.00           H  
ATOM   2176  HZ  PHE A 140      24.872 105.024 114.227  1.00  0.00           H  
ATOM   2177  N   ALA A 141      29.690 100.096 117.491  1.00  0.00           N  
ATOM   2178  CA  ALA A 141      29.806 100.152 118.979  1.00  0.00           C  
ATOM   2179  C   ALA A 141      30.459 101.379 119.600  1.00  0.00           C  
ATOM   2180  O   ALA A 141      30.281 101.584 120.809  1.00  0.00           O  
ATOM   2181  CB  ALA A 141      30.536  98.908 119.453  1.00  0.00           C  
ATOM   2182  H   ALA A 141      29.996  99.240 117.050  1.00  0.00           H  
ATOM   2183  HA  ALA A 141      28.823 100.017 119.430  1.00  0.00           H  
ATOM   2184  HB1 ALA A 141      31.538  98.833 119.029  1.00  0.00           H  
ATOM   2185  HB2 ALA A 141      30.644  98.974 120.536  1.00  0.00           H  
ATOM   2186  HB3 ALA A 141      29.974  97.998 119.242  1.00  0.00           H  
ATOM   2187  N   HID A 142      31.220 102.143 118.852  1.00  0.00           N  
ATOM   2188  CA  HID A 142      32.032 103.284 119.366  1.00  0.00           C  
ATOM   2189  C   HID A 142      31.373 104.594 119.442  1.00  0.00           C  
ATOM   2190  O   HID A 142      31.983 105.522 119.927  1.00  0.00           O  
ATOM   2191  CB  HID A 142      33.306 103.405 118.433  1.00  0.00           C  
ATOM   2192  CG  HID A 142      34.279 102.266 118.604  1.00  0.00           C  
ATOM   2193  CD2 HID A 142      34.667 101.427 117.582  1.00  0.00           C  
ATOM   2194  ND1 HID A 142      35.007 101.840 119.679  1.00  0.00           N  
ATOM   2195  CE1 HID A 142      35.682 100.765 119.335  1.00  0.00           C  
ATOM   2196  NE2 HID A 142      35.548 100.491 118.044  1.00  0.00           N  
ATOM   2197  H   HID A 142      31.083 101.908 117.879  1.00  0.00           H  
ATOM   2198  HA  HID A 142      32.413 103.041 120.358  1.00  0.00           H  
ATOM   2199  HB2 HID A 142      33.075 103.533 117.375  1.00  0.00           H  
ATOM   2200  HB3 HID A 142      33.820 104.291 118.805  1.00  0.00           H  
ATOM   2201  HD1 HID A 142      34.911 102.193 120.620  1.00  0.00           H  
ATOM   2202  HD2 HID A 142      34.310 101.501 116.566  1.00  0.00           H  
ATOM   2203  HE1 HID A 142      36.181 100.067 119.992  1.00  0.00           H  
ATOM   2204  N   LEU A 143      30.067 104.734 119.186  1.00  0.00           N  
ATOM   2205  CA  LEU A 143      29.409 106.005 119.466  1.00  0.00           C  
ATOM   2206  C   LEU A 143      28.756 106.054 120.874  1.00  0.00           C  
ATOM   2207  O   LEU A 143      27.891 105.198 121.060  1.00  0.00           O  
ATOM   2208  CB  LEU A 143      28.329 106.383 118.411  1.00  0.00           C  
ATOM   2209  CG  LEU A 143      28.778 107.131 117.091  1.00  0.00           C  
ATOM   2210  CD1 LEU A 143      30.021 106.392 116.414  1.00  0.00           C  
ATOM   2211  CD2 LEU A 143      27.653 107.269 115.990  1.00  0.00           C  
ATOM   2212  H   LEU A 143      29.560 103.918 118.873  1.00  0.00           H  
ATOM   2213  HA  LEU A 143      30.157 106.791 119.355  1.00  0.00           H  
ATOM   2214  HB2 LEU A 143      27.704 105.533 118.141  1.00  0.00           H  
ATOM   2215  HB3 LEU A 143      27.657 107.082 118.908  1.00  0.00           H  
ATOM   2216  HG  LEU A 143      29.142 108.118 117.377  1.00  0.00           H  
ATOM   2217 HD11 LEU A 143      30.367 106.765 115.450  1.00  0.00           H  
ATOM   2218 HD12 LEU A 143      30.912 106.486 117.034  1.00  0.00           H  
ATOM   2219 HD13 LEU A 143      29.793 105.328 116.346  1.00  0.00           H  
ATOM   2220 HD21 LEU A 143      27.357 106.289 115.615  1.00  0.00           H  
ATOM   2221 HD22 LEU A 143      26.708 107.690 116.330  1.00  0.00           H  
ATOM   2222 HD23 LEU A 143      28.104 107.922 115.243  1.00  0.00           H  
ATOM   2223  N   PRO A 144      29.216 106.845 121.867  1.00  0.00           N  
ATOM   2224  CA  PRO A 144      28.711 106.835 123.214  1.00  0.00           C  
ATOM   2225  C   PRO A 144      27.278 107.302 123.402  1.00  0.00           C  
ATOM   2226  O   PRO A 144      26.776 107.978 122.497  1.00  0.00           O  
ATOM   2227  CB  PRO A 144      29.793 107.491 124.092  1.00  0.00           C  
ATOM   2228  CG  PRO A 144      30.372 108.513 123.137  1.00  0.00           C  
ATOM   2229  CD  PRO A 144      30.396 107.627 121.877  1.00  0.00           C  
ATOM   2230  HA  PRO A 144      28.741 105.811 123.587  1.00  0.00           H  
ATOM   2231  HB2 PRO A 144      29.370 108.024 124.943  1.00  0.00           H  
ATOM   2232  HB3 PRO A 144      30.577 106.828 124.457  1.00  0.00           H  
ATOM   2233  HG2 PRO A 144      29.765 109.416 123.067  1.00  0.00           H  
ATOM   2234  HG3 PRO A 144      31.349 108.795 123.530  1.00  0.00           H  
ATOM   2235  HD2 PRO A 144      30.432 108.226 120.967  1.00  0.00           H  
ATOM   2236  HD3 PRO A 144      31.241 106.954 122.021  1.00  0.00           H  
ATOM   2237  N   ASP A 145      26.689 107.101 124.578  1.00  0.00           N  
ATOM   2238  CA  ASP A 145      25.479 107.797 125.045  1.00  0.00           C  
ATOM   2239  C   ASP A 145      25.574 108.115 126.574  1.00  0.00           C  
ATOM   2240  O   ASP A 145      25.556 107.165 127.359  1.00  0.00           O  
ATOM   2241  CB  ASP A 145      24.180 107.024 124.714  1.00  0.00           C  
ATOM   2242  CG  ASP A 145      22.980 107.851 125.102  1.00  0.00           C  
ATOM   2243  OD1 ASP A 145      21.899 107.228 125.159  1.00  0.00           O  
ATOM   2244  OD2 ASP A 145      23.047 109.069 125.476  1.00  0.00           O1-
ATOM   2245  H   ASP A 145      27.082 106.452 125.244  1.00  0.00           H  
ATOM   2246  HA  ASP A 145      25.406 108.666 124.391  1.00  0.00           H  
ATOM   2247  HB2 ASP A 145      24.185 106.745 123.660  1.00  0.00           H  
ATOM   2248  HB3 ASP A 145      24.204 106.156 125.374  1.00  0.00           H  
ATOM   2249  N   SER A 146      25.703 109.358 126.887  1.00  0.00           N  
ATOM   2250  CA  SER A 146      25.602 109.808 128.285  1.00  0.00           C  
ATOM   2251  C   SER A 146      24.315 110.559 128.659  1.00  0.00           C  
ATOM   2252  O   SER A 146      24.171 110.829 129.882  1.00  0.00           O  
ATOM   2253  CB  SER A 146      26.742 110.756 128.510  1.00  0.00           C  
ATOM   2254  OG  SER A 146      27.923 110.243 127.974  1.00  0.00           O  
ATOM   2255  H   SER A 146      25.786 109.991 126.105  1.00  0.00           H  
ATOM   2256  HA  SER A 146      25.603 109.000 129.015  1.00  0.00           H  
ATOM   2257  HB2 SER A 146      26.574 111.740 128.073  1.00  0.00           H  
ATOM   2258  HB3 SER A 146      26.800 111.009 129.569  1.00  0.00           H  
ATOM   2259  HG  SER A 146      28.197 110.888 127.320  1.00  0.00           H  
ATOM   2260  N   LYS A 147      23.347 110.620 127.741  1.00  0.00           N  
ATOM   2261  CA  LYS A 147      22.059 111.419 127.833  1.00  0.00           C  
ATOM   2262  C   LYS A 147      20.750 110.656 127.940  1.00  0.00           C  
ATOM   2263  O   LYS A 147      19.824 111.314 128.359  1.00  0.00           O  
ATOM   2264  CB  LYS A 147      22.054 112.329 126.595  1.00  0.00           C  
ATOM   2265  CG  LYS A 147      23.245 113.346 126.613  1.00  0.00           C  
ATOM   2266  CD  LYS A 147      22.929 114.580 127.424  1.00  0.00           C  
ATOM   2267  CE  LYS A 147      23.882 115.733 127.254  1.00  0.00           C  
ATOM   2268  NZ  LYS A 147      25.288 115.423 127.627  1.00  0.00           N1+
ATOM   2269  H   LYS A 147      23.381 110.012 126.935  1.00  0.00           H  
ATOM   2270  HA  LYS A 147      22.111 112.168 128.624  1.00  0.00           H  
ATOM   2271  HB2 LYS A 147      21.911 111.696 125.719  1.00  0.00           H  
ATOM   2272  HB3 LYS A 147      21.168 112.964 126.570  1.00  0.00           H  
ATOM   2273  HG2 LYS A 147      24.145 112.955 127.087  1.00  0.00           H  
ATOM   2274  HG3 LYS A 147      23.397 113.719 125.601  1.00  0.00           H  
ATOM   2275  HD2 LYS A 147      21.925 114.973 127.267  1.00  0.00           H  
ATOM   2276  HD3 LYS A 147      22.790 114.267 128.458  1.00  0.00           H  
ATOM   2277  HE2 LYS A 147      23.886 115.886 126.176  1.00  0.00           H  
ATOM   2278  HE3 LYS A 147      23.554 116.651 127.741  1.00  0.00           H  
ATOM   2279  HZ1 LYS A 147      25.852 116.251 127.500  1.00  0.00           H  
ATOM   2280  HZ2 LYS A 147      25.344 115.118 128.587  1.00  0.00           H  
ATOM   2281  HZ3 LYS A 147      25.655 114.768 126.950  1.00  0.00           H  
ATOM   2282  N   GLY A 148      20.735 109.366 127.657  1.00  0.00           N  
ATOM   2283  CA  GLY A 148      19.455 108.708 127.332  1.00  0.00           C  
ATOM   2284  C   GLY A 148      18.822 109.111 125.997  1.00  0.00           C  
ATOM   2285  O   GLY A 148      17.715 109.626 126.026  1.00  0.00           O  
ATOM   2286  H   GLY A 148      21.593 108.919 127.368  1.00  0.00           H  
ATOM   2287  HA2 GLY A 148      19.641 107.634 127.310  1.00  0.00           H  
ATOM   2288  HA3 GLY A 148      18.749 109.057 128.086  1.00  0.00           H  
ATOM   2289  N   ASP A 149      19.472 108.993 124.836  1.00  0.00           N  
ATOM   2290  CA  ASP A 149      18.989 109.416 123.550  1.00  0.00           C  
ATOM   2291  C   ASP A 149      19.644 108.559 122.380  1.00  0.00           C  
ATOM   2292  O   ASP A 149      20.875 108.444 122.405  1.00  0.00           O  
ATOM   2293  CB  ASP A 149      19.211 110.977 123.365  1.00  0.00           C  
ATOM   2294  CG  ASP A 149      18.788 111.482 121.970  1.00  0.00           C  
ATOM   2295  OD1 ASP A 149      17.708 111.043 121.503  1.00  0.00           O  
ATOM   2296  OD2 ASP A 149      19.510 112.196 121.286  1.00  0.00           O1-
ATOM   2297  H   ASP A 149      20.436 108.690 124.840  1.00  0.00           H  
ATOM   2298  HA  ASP A 149      17.914 109.258 123.474  1.00  0.00           H  
ATOM   2299  HB2 ASP A 149      18.594 111.464 124.121  1.00  0.00           H  
ATOM   2300  HB3 ASP A 149      20.299 111.011 123.398  1.00  0.00           H  
ATOM   2301  N   GLN A 150      18.904 108.165 121.341  1.00  0.00           N  
ATOM   2302  CA  GLN A 150      19.464 107.441 120.212  1.00  0.00           C  
ATOM   2303  C   GLN A 150      19.609 108.338 118.920  1.00  0.00           C  
ATOM   2304  O   GLN A 150      19.803 107.852 117.796  1.00  0.00           O  
ATOM   2305  CB  GLN A 150      18.513 106.329 119.914  1.00  0.00           C  
ATOM   2306  CG  GLN A 150      18.263 105.347 121.096  1.00  0.00           C  
ATOM   2307  CD  GLN A 150      17.559 104.096 120.520  1.00  0.00           C  
ATOM   2308  NE2 GLN A 150      17.835 102.927 120.956  1.00  0.00           N  
ATOM   2309  OE1 GLN A 150      16.657 104.201 119.657  1.00  0.00           O  
ATOM   2310  H   GLN A 150      17.920 108.391 121.369  1.00  0.00           H  
ATOM   2311  HA  GLN A 150      20.458 107.047 120.424  1.00  0.00           H  
ATOM   2312  HB2 GLN A 150      17.603 106.810 119.555  1.00  0.00           H  
ATOM   2313  HB3 GLN A 150      18.882 105.700 119.104  1.00  0.00           H  
ATOM   2314  HG2 GLN A 150      19.069 104.935 121.704  1.00  0.00           H  
ATOM   2315  HG3 GLN A 150      17.692 105.845 121.880  1.00  0.00           H  
ATOM   2316 HE21 GLN A 150      17.092 102.253 120.842  1.00  0.00           H  
ATOM   2317 HE22 GLN A 150      18.515 102.744 121.679  1.00  0.00           H  
ATOM   2318  N   SER A 151      19.206 109.559 119.031  1.00  0.00           N  
ATOM   2319  CA  SER A 151      18.839 110.405 117.855  1.00  0.00           C  
ATOM   2320  C   SER A 151      20.097 110.562 117.017  1.00  0.00           C  
ATOM   2321  O   SER A 151      19.982 110.702 115.805  1.00  0.00           O  
ATOM   2322  CB  SER A 151      18.186 111.747 118.296  1.00  0.00           C  
ATOM   2323  OG  SER A 151      16.926 111.545 118.964  1.00  0.00           O  
ATOM   2324  H   SER A 151      18.825 109.801 119.934  1.00  0.00           H  
ATOM   2325  HA  SER A 151      18.092 109.880 117.260  1.00  0.00           H  
ATOM   2326  HB2 SER A 151      18.862 112.330 118.920  1.00  0.00           H  
ATOM   2327  HB3 SER A 151      17.966 112.351 117.415  1.00  0.00           H  
ATOM   2328  HG  SER A 151      17.092 111.379 119.895  1.00  0.00           H  
ATOM   2329  N   GLU A 152      21.277 110.630 117.600  1.00  0.00           N  
ATOM   2330  CA  GLU A 152      22.610 110.658 116.925  1.00  0.00           C  
ATOM   2331  C   GLU A 152      22.982 109.271 116.263  1.00  0.00           C  
ATOM   2332  O   GLU A 152      23.466 109.309 115.121  1.00  0.00           O  
ATOM   2333  CB  GLU A 152      23.649 111.168 117.838  1.00  0.00           C  
ATOM   2334  CG  GLU A 152      25.067 110.775 117.375  1.00  0.00           C  
ATOM   2335  CD  GLU A 152      26.253 111.212 118.220  1.00  0.00           C  
ATOM   2336  OE1 GLU A 152      26.222 110.989 119.423  1.00  0.00           O  
ATOM   2337  OE2 GLU A 152      27.245 111.841 117.778  1.00  0.00           O1-
ATOM   2338  H   GLU A 152      21.224 110.287 118.550  1.00  0.00           H  
ATOM   2339  HA  GLU A 152      22.495 111.413 116.147  1.00  0.00           H  
ATOM   2340  HB2 GLU A 152      23.442 112.234 117.933  1.00  0.00           H  
ATOM   2341  HB3 GLU A 152      23.544 110.748 118.838  1.00  0.00           H  
ATOM   2342  HG2 GLU A 152      25.082 109.685 117.371  1.00  0.00           H  
ATOM   2343  HG3 GLU A 152      25.189 111.090 116.339  1.00  0.00           H  
ATOM   2344  N   HIE A 153      22.790 108.159 117.016  1.00  0.00           N  
ATOM   2345  CA  HIE A 153      22.917 106.825 116.352  1.00  0.00           C  
ATOM   2346  C   HIE A 153      22.069 106.781 115.014  1.00  0.00           C  
ATOM   2347  O   HIE A 153      22.587 106.433 113.914  1.00  0.00           O  
ATOM   2348  CB  HIE A 153      22.565 105.854 117.532  1.00  0.00           C  
ATOM   2349  CG  HIE A 153      23.538 105.755 118.708  1.00  0.00           C  
ATOM   2350  CD2 HIE A 153      24.901 105.965 118.723  1.00  0.00           C  
ATOM   2351  ND1 HIE A 153      23.230 105.098 119.944  1.00  0.00           N  
ATOM   2352  CE1 HIE A 153      24.421 104.894 120.577  1.00  0.00           C  
ATOM   2353  NE2 HIE A 153      25.371 105.605 119.997  1.00  0.00           N  
ATOM   2354  H   HIE A 153      22.308 108.313 117.890  1.00  0.00           H  
ATOM   2355  HA  HIE A 153      23.886 106.488 115.983  1.00  0.00           H  
ATOM   2356  HB2 HIE A 153      21.594 106.087 117.970  1.00  0.00           H  
ATOM   2357  HB3 HIE A 153      22.515 104.870 117.068  1.00  0.00           H  
ATOM   2358  HD2 HIE A 153      25.473 106.524 117.996  1.00  0.00           H  
ATOM   2359  HE1 HIE A 153      24.490 104.412 121.542  1.00  0.00           H  
ATOM   2360  HE2 HIE A 153      26.306 105.798 120.328  1.00  0.00           H  
ATOM   2361  N   ARG A 154      20.821 107.260 115.068  1.00  0.00           N  
ATOM   2362  CA  ARG A 154      19.844 107.269 113.991  1.00  0.00           C  
ATOM   2363  C   ARG A 154      20.277 108.328 112.907  1.00  0.00           C  
ATOM   2364  O   ARG A 154      20.103 108.079 111.720  1.00  0.00           O  
ATOM   2365  CB  ARG A 154      18.426 107.536 114.621  1.00  0.00           C  
ATOM   2366  CG  ARG A 154      17.221 107.140 113.677  1.00  0.00           C  
ATOM   2367  CD  ARG A 154      15.856 107.339 114.416  1.00  0.00           C  
ATOM   2368  NE  ARG A 154      15.600 108.648 114.983  1.00  0.00           N  
ATOM   2369  CZ  ARG A 154      15.474 109.068 116.215  1.00  0.00           C  
ATOM   2370  NH1 ARG A 154      15.363 110.329 116.453  1.00  0.00           N1+
ATOM   2371  NH2 ARG A 154      15.534 108.217 117.222  1.00  0.00           N  
ATOM   2372  H   ARG A 154      20.534 107.530 115.998  1.00  0.00           H  
ATOM   2373  HA  ARG A 154      19.846 106.291 113.510  1.00  0.00           H  
ATOM   2374  HB2 ARG A 154      18.322 106.977 115.551  1.00  0.00           H  
ATOM   2375  HB3 ARG A 154      18.431 108.591 114.896  1.00  0.00           H  
ATOM   2376  HG2 ARG A 154      17.157 107.744 112.771  1.00  0.00           H  
ATOM   2377  HG3 ARG A 154      17.347 106.087 113.423  1.00  0.00           H  
ATOM   2378  HD2 ARG A 154      14.972 107.156 113.804  1.00  0.00           H  
ATOM   2379  HD3 ARG A 154      15.878 106.573 115.191  1.00  0.00           H  
ATOM   2380  HE  ARG A 154      15.564 109.313 114.224  1.00  0.00           H  
ATOM   2381 HH11 ARG A 154      15.288 111.097 115.803  1.00  0.00           H  
ATOM   2382 HH12 ARG A 154      15.097 110.619 117.383  1.00  0.00           H  
ATOM   2383 HH21 ARG A 154      15.344 107.243 117.033  1.00  0.00           H  
ATOM   2384 HH22 ARG A 154      15.230 108.627 118.094  1.00  0.00           H  
ATOM   2385  N   LEU A 155      20.936 109.418 113.255  1.00  0.00           N  
ATOM   2386  CA  LEU A 155      21.598 110.388 112.349  1.00  0.00           C  
ATOM   2387  C   LEU A 155      22.712 109.654 111.473  1.00  0.00           C  
ATOM   2388  O   LEU A 155      22.561 109.602 110.212  1.00  0.00           O  
ATOM   2389  CB  LEU A 155      22.090 111.665 113.084  1.00  0.00           C  
ATOM   2390  CG  LEU A 155      23.002 112.562 112.266  1.00  0.00           C  
ATOM   2391  CD1 LEU A 155      22.306 113.142 111.023  1.00  0.00           C  
ATOM   2392  CD2 LEU A 155      23.517 113.725 113.084  1.00  0.00           C  
ATOM   2393  H   LEU A 155      21.041 109.431 114.260  1.00  0.00           H  
ATOM   2394  HA  LEU A 155      20.833 110.777 111.678  1.00  0.00           H  
ATOM   2395  HB2 LEU A 155      21.190 112.090 113.528  1.00  0.00           H  
ATOM   2396  HB3 LEU A 155      22.698 111.276 113.901  1.00  0.00           H  
ATOM   2397  HG  LEU A 155      23.919 112.078 111.930  1.00  0.00           H  
ATOM   2398 HD11 LEU A 155      21.488 113.824 111.258  1.00  0.00           H  
ATOM   2399 HD12 LEU A 155      23.101 113.597 110.433  1.00  0.00           H  
ATOM   2400 HD13 LEU A 155      21.877 112.340 110.422  1.00  0.00           H  
ATOM   2401 HD21 LEU A 155      24.331 114.277 112.613  1.00  0.00           H  
ATOM   2402 HD22 LEU A 155      22.660 114.359 113.306  1.00  0.00           H  
ATOM   2403 HD23 LEU A 155      23.975 113.322 113.987  1.00  0.00           H  
ATOM   2404  N   ALA A 156      23.665 108.980 112.188  1.00  0.00           N  
ATOM   2405  CA  ALA A 156      24.677 108.161 111.477  1.00  0.00           C  
ATOM   2406  C   ALA A 156      24.062 107.080 110.573  1.00  0.00           C  
ATOM   2407  O   ALA A 156      24.480 106.921 109.454  1.00  0.00           O  
ATOM   2408  CB  ALA A 156      25.648 107.538 112.534  1.00  0.00           C  
ATOM   2409  H   ALA A 156      23.727 108.985 113.196  1.00  0.00           H  
ATOM   2410  HA  ALA A 156      25.231 108.834 110.824  1.00  0.00           H  
ATOM   2411  HB1 ALA A 156      25.228 106.886 113.300  1.00  0.00           H  
ATOM   2412  HB2 ALA A 156      26.399 107.055 111.909  1.00  0.00           H  
ATOM   2413  HB3 ALA A 156      26.196 108.343 113.025  1.00  0.00           H  
ATOM   2414  N   LEU A 157      23.178 106.244 111.094  1.00  0.00           N  
ATOM   2415  CA  LEU A 157      22.472 105.245 110.263  1.00  0.00           C  
ATOM   2416  C   LEU A 157      21.668 105.822 109.079  1.00  0.00           C  
ATOM   2417  O   LEU A 157      21.787 105.230 107.967  1.00  0.00           O  
ATOM   2418  CB  LEU A 157      21.679 104.378 111.224  1.00  0.00           C  
ATOM   2419  CG  LEU A 157      22.458 103.510 112.250  1.00  0.00           C  
ATOM   2420  CD1 LEU A 157      21.476 102.743 113.173  1.00  0.00           C  
ATOM   2421  CD2 LEU A 157      23.217 102.403 111.509  1.00  0.00           C  
ATOM   2422  H   LEU A 157      23.001 106.362 112.081  1.00  0.00           H  
ATOM   2423  HA  LEU A 157      23.176 104.600 109.738  1.00  0.00           H  
ATOM   2424  HB2 LEU A 157      21.116 105.053 111.868  1.00  0.00           H  
ATOM   2425  HB3 LEU A 157      21.104 103.798 110.503  1.00  0.00           H  
ATOM   2426  HG  LEU A 157      23.133 104.130 112.840  1.00  0.00           H  
ATOM   2427 HD11 LEU A 157      20.832 102.072 112.605  1.00  0.00           H  
ATOM   2428 HD12 LEU A 157      22.102 102.141 113.832  1.00  0.00           H  
ATOM   2429 HD13 LEU A 157      20.851 103.402 113.775  1.00  0.00           H  
ATOM   2430 HD21 LEU A 157      22.592 101.740 110.911  1.00  0.00           H  
ATOM   2431 HD22 LEU A 157      24.098 102.829 111.030  1.00  0.00           H  
ATOM   2432 HD23 LEU A 157      23.660 101.784 112.289  1.00  0.00           H  
ATOM   2433  N   LYS A 158      21.052 106.964 109.191  1.00  0.00           N  
ATOM   2434  CA  LYS A 158      20.369 107.627 108.072  1.00  0.00           C  
ATOM   2435  C   LYS A 158      21.363 108.241 107.024  1.00  0.00           C  
ATOM   2436  O   LYS A 158      21.130 108.207 105.819  1.00  0.00           O  
ATOM   2437  CB  LYS A 158      19.470 108.727 108.607  1.00  0.00           C  
ATOM   2438  CG  LYS A 158      18.143 108.127 109.129  1.00  0.00           C  
ATOM   2439  CD  LYS A 158      17.164 109.130 109.559  1.00  0.00           C  
ATOM   2440  CE  LYS A 158      17.763 110.316 110.327  1.00  0.00           C  
ATOM   2441  NZ  LYS A 158      16.726 111.343 110.654  1.00  0.00           N1+
ATOM   2442  H   LYS A 158      21.102 107.533 110.025  1.00  0.00           H  
ATOM   2443  HA  LYS A 158      19.798 106.878 107.523  1.00  0.00           H  
ATOM   2444  HB2 LYS A 158      20.003 109.345 109.329  1.00  0.00           H  
ATOM   2445  HB3 LYS A 158      19.248 109.465 107.836  1.00  0.00           H  
ATOM   2446  HG2 LYS A 158      17.673 107.526 108.351  1.00  0.00           H  
ATOM   2447  HG3 LYS A 158      18.381 107.417 109.923  1.00  0.00           H  
ATOM   2448  HD2 LYS A 158      16.647 109.558 108.701  1.00  0.00           H  
ATOM   2449  HD3 LYS A 158      16.491 108.571 110.209  1.00  0.00           H  
ATOM   2450  HE2 LYS A 158      18.192 109.900 111.238  1.00  0.00           H  
ATOM   2451  HE3 LYS A 158      18.539 110.804 109.737  1.00  0.00           H  
ATOM   2452  HZ1 LYS A 158      16.366 111.727 109.793  1.00  0.00           H  
ATOM   2453  HZ2 LYS A 158      15.879 110.960 111.049  1.00  0.00           H  
ATOM   2454  HZ3 LYS A 158      17.146 112.096 111.179  1.00  0.00           H  
ATOM   2455  N   ASN A 159      22.545 108.674 107.455  1.00  0.00           N  
ATOM   2456  CA  ASN A 159      23.739 109.178 106.700  1.00  0.00           C  
ATOM   2457  C   ASN A 159      24.316 107.945 105.928  1.00  0.00           C  
ATOM   2458  O   ASN A 159      24.663 108.026 104.749  1.00  0.00           O  
ATOM   2459  CB  ASN A 159      24.779 109.878 107.608  1.00  0.00           C  
ATOM   2460  CG  ASN A 159      24.289 111.286 108.005  1.00  0.00           C  
ATOM   2461  ND2 ASN A 159      25.021 111.951 108.902  1.00  0.00           N  
ATOM   2462  OD1 ASN A 159      23.312 111.801 107.531  1.00  0.00           O  
ATOM   2463  H   ASN A 159      22.629 108.600 108.460  1.00  0.00           H  
ATOM   2464  HA  ASN A 159      23.408 109.932 105.986  1.00  0.00           H  
ATOM   2465  HB2 ASN A 159      25.194 109.236 108.386  1.00  0.00           H  
ATOM   2466  HB3 ASN A 159      25.691 110.066 107.042  1.00  0.00           H  
ATOM   2467 HD21 ASN A 159      24.927 112.941 109.076  1.00  0.00           H  
ATOM   2468 HD22 ASN A 159      25.772 111.493 109.398  1.00  0.00           H  
ATOM   2469  N   ILE A 160      24.349 106.822 106.568  1.00  0.00           N  
ATOM   2470  CA  ILE A 160      24.681 105.530 105.822  1.00  0.00           C  
ATOM   2471  C   ILE A 160      23.591 105.068 104.822  1.00  0.00           C  
ATOM   2472  O   ILE A 160      23.896 104.875 103.677  1.00  0.00           O  
ATOM   2473  CB  ILE A 160      25.086 104.504 106.921  1.00  0.00           C  
ATOM   2474  CG1 ILE A 160      26.500 104.944 107.342  1.00  0.00           C  
ATOM   2475  CG2 ILE A 160      24.984 103.054 106.472  1.00  0.00           C  
ATOM   2476  CD1 ILE A 160      27.022 104.276 108.591  1.00  0.00           C  
ATOM   2477  H   ILE A 160      24.339 106.855 107.577  1.00  0.00           H  
ATOM   2478  HA  ILE A 160      25.507 105.846 105.185  1.00  0.00           H  
ATOM   2479  HB  ILE A 160      24.427 104.396 107.783  1.00  0.00           H  
ATOM   2480 HG12 ILE A 160      27.158 104.646 106.526  1.00  0.00           H  
ATOM   2481 HG13 ILE A 160      26.591 106.023 107.459  1.00  0.00           H  
ATOM   2482 HG21 ILE A 160      25.592 102.389 107.084  1.00  0.00           H  
ATOM   2483 HG22 ILE A 160      23.914 102.843 106.440  1.00  0.00           H  
ATOM   2484 HG23 ILE A 160      25.461 102.990 105.493  1.00  0.00           H  
ATOM   2485 HD11 ILE A 160      27.303 103.272 108.273  1.00  0.00           H  
ATOM   2486 HD12 ILE A 160      27.858 104.872 108.957  1.00  0.00           H  
ATOM   2487 HD13 ILE A 160      26.201 104.362 109.303  1.00  0.00           H  
ATOM   2488  N   ALA A 161      22.277 105.084 105.192  1.00  0.00           N  
ATOM   2489  CA  ALA A 161      21.219 104.638 104.322  1.00  0.00           C  
ATOM   2490  C   ALA A 161      20.949 105.553 103.083  1.00  0.00           C  
ATOM   2491  O   ALA A 161      20.549 105.077 102.050  1.00  0.00           O  
ATOM   2492  CB  ALA A 161      19.852 104.504 105.125  1.00  0.00           C  
ATOM   2493  H   ALA A 161      22.103 105.133 106.186  1.00  0.00           H  
ATOM   2494  HA  ALA A 161      21.482 103.652 103.939  1.00  0.00           H  
ATOM   2495  HB1 ALA A 161      20.062 103.979 106.058  1.00  0.00           H  
ATOM   2496  HB2 ALA A 161      19.574 105.543 105.295  1.00  0.00           H  
ATOM   2497  HB3 ALA A 161      19.051 104.039 104.550  1.00  0.00           H  
ATOM   2498  N   SER A 162      21.382 106.825 103.135  1.00  0.00           N  
ATOM   2499  CA  SER A 162      21.604 107.692 101.964  1.00  0.00           C  
ATOM   2500  C   SER A 162      22.563 107.220 100.990  1.00  0.00           C  
ATOM   2501  O   SER A 162      22.394 107.252  99.756  1.00  0.00           O  
ATOM   2502  CB  SER A 162      21.888 109.140 102.421  1.00  0.00           C  
ATOM   2503  OG  SER A 162      21.766 110.140 101.435  1.00  0.00           O  
ATOM   2504  H   SER A 162      21.537 107.194 104.062  1.00  0.00           H  
ATOM   2505  HA  SER A 162      20.705 107.660 101.350  1.00  0.00           H  
ATOM   2506  HB2 SER A 162      21.104 109.418 103.125  1.00  0.00           H  
ATOM   2507  HB3 SER A 162      22.867 109.245 102.890  1.00  0.00           H  
ATOM   2508  HG  SER A 162      22.054 111.011 101.717  1.00  0.00           H  
ATOM   2509  N   MET A 163      23.571 106.556 101.462  1.00  0.00           N  
ATOM   2510  CA  MET A 163      24.658 105.971 100.596  1.00  0.00           C  
ATOM   2511  C   MET A 163      24.273 104.551 100.091  1.00  0.00           C  
ATOM   2512  O   MET A 163      24.872 104.066  99.154  1.00  0.00           O  
ATOM   2513  CB  MET A 163      25.984 106.061 101.382  1.00  0.00           C  
ATOM   2514  CG  MET A 163      26.247 107.576 101.794  1.00  0.00           C  
ATOM   2515  SD  MET A 163      26.987 108.601 100.418  1.00  0.00           S  
ATOM   2516  CE  MET A 163      28.754 108.323 100.667  1.00  0.00           C  
ATOM   2517  H   MET A 163      23.611 106.471 102.468  1.00  0.00           H  
ATOM   2518  HA  MET A 163      24.789 106.594  99.711  1.00  0.00           H  
ATOM   2519  HB2 MET A 163      25.961 105.497 102.314  1.00  0.00           H  
ATOM   2520  HB3 MET A 163      26.847 105.706 100.819  1.00  0.00           H  
ATOM   2521  HG2 MET A 163      25.319 108.078 102.066  1.00  0.00           H  
ATOM   2522  HG3 MET A 163      26.780 107.658 102.741  1.00  0.00           H  
ATOM   2523  HE1 MET A 163      28.991 107.281 100.451  1.00  0.00           H  
ATOM   2524  HE2 MET A 163      29.337 108.797  99.877  1.00  0.00           H  
ATOM   2525  HE3 MET A 163      29.157 108.499 101.665  1.00  0.00           H  
ATOM   2526  N   VAL A 164      23.163 103.950 100.506  1.00  0.00           N  
ATOM   2527  CA  VAL A 164      22.621 102.684  99.936  1.00  0.00           C  
ATOM   2528  C   VAL A 164      21.665 103.051  98.752  1.00  0.00           C  
ATOM   2529  O   VAL A 164      20.697 103.780  99.095  1.00  0.00           O  
ATOM   2530  CB  VAL A 164      21.824 101.869 101.001  1.00  0.00           C  
ATOM   2531  CG1 VAL A 164      21.391 100.478 100.494  1.00  0.00           C  
ATOM   2532  CG2 VAL A 164      22.631 101.518 102.315  1.00  0.00           C  
ATOM   2533  H   VAL A 164      22.627 104.501 101.160  1.00  0.00           H  
ATOM   2534  HA  VAL A 164      23.454 102.092  99.561  1.00  0.00           H  
ATOM   2535  HB  VAL A 164      20.985 102.475 101.343  1.00  0.00           H  
ATOM   2536 HG11 VAL A 164      22.283  99.866 100.361  1.00  0.00           H  
ATOM   2537 HG12 VAL A 164      20.755  99.925 101.185  1.00  0.00           H  
ATOM   2538 HG13 VAL A 164      20.770 100.642  99.614  1.00  0.00           H  
ATOM   2539 HG21 VAL A 164      23.435 100.812 102.111  1.00  0.00           H  
ATOM   2540 HG22 VAL A 164      22.995 102.429 102.790  1.00  0.00           H  
ATOM   2541 HG23 VAL A 164      21.995 100.999 103.032  1.00  0.00           H  
ATOM   2542  N   ARG A 165      21.897 102.598  97.555  1.00  0.00           N  
ATOM   2543  CA  ARG A 165      21.029 102.711  96.403  1.00  0.00           C  
ATOM   2544  C   ARG A 165      19.679 102.065  96.709  1.00  0.00           C  
ATOM   2545  O   ARG A 165      19.549 101.246  97.629  1.00  0.00           O  
ATOM   2546  CB  ARG A 165      21.649 101.976  95.214  1.00  0.00           C  
ATOM   2547  CG  ARG A 165      22.245 102.874  94.068  1.00  0.00           C  
ATOM   2548  CD  ARG A 165      22.825 102.056  92.952  1.00  0.00           C  
ATOM   2549  NE  ARG A 165      23.455 102.857  91.861  1.00  0.00           N  
ATOM   2550  CZ  ARG A 165      24.204 102.423  90.852  1.00  0.00           C  
ATOM   2551  NH1 ARG A 165      24.679 103.224  90.020  1.00  0.00           N1+
ATOM   2552  NH2 ARG A 165      24.511 101.177  90.613  1.00  0.00           N  
ATOM   2553  H   ARG A 165      22.678 101.957  97.565  1.00  0.00           H  
ATOM   2554  HA  ARG A 165      20.809 103.749  96.155  1.00  0.00           H  
ATOM   2555  HB2 ARG A 165      22.253 101.107  95.477  1.00  0.00           H  
ATOM   2556  HB3 ARG A 165      20.851 101.435  94.705  1.00  0.00           H  
ATOM   2557  HG2 ARG A 165      21.513 103.546  93.619  1.00  0.00           H  
ATOM   2558  HG3 ARG A 165      23.122 103.380  94.472  1.00  0.00           H  
ATOM   2559  HD2 ARG A 165      23.648 101.461  93.345  1.00  0.00           H  
ATOM   2560  HD3 ARG A 165      22.063 101.360  92.598  1.00  0.00           H  
ATOM   2561  HE  ARG A 165      23.496 103.864  91.933  1.00  0.00           H  
ATOM   2562 HH11 ARG A 165      24.365 104.174  90.157  1.00  0.00           H  
ATOM   2563 HH12 ARG A 165      25.163 102.912  89.191  1.00  0.00           H  
ATOM   2564 HH21 ARG A 165      24.425 100.563  91.410  1.00  0.00           H  
ATOM   2565 HH22 ARG A 165      25.226 100.967  89.931  1.00  0.00           H  
ATOM   2566  N   PRO A 166      18.620 102.229  95.896  1.00  0.00           N  
ATOM   2567  CA  PRO A 166      17.344 101.498  95.964  1.00  0.00           C  
ATOM   2568  C   PRO A 166      17.543 100.047  95.527  1.00  0.00           C  
ATOM   2569  O   PRO A 166      18.382  99.723  94.685  1.00  0.00           O  
ATOM   2570  CB  PRO A 166      16.291 102.272  95.150  1.00  0.00           C  
ATOM   2571  CG  PRO A 166      17.202 102.804  94.043  1.00  0.00           C  
ATOM   2572  CD  PRO A 166      18.506 103.067  94.688  1.00  0.00           C  
ATOM   2573  HA  PRO A 166      16.982 101.468  96.993  1.00  0.00           H  
ATOM   2574  HB2 PRO A 166      15.502 101.568  94.888  1.00  0.00           H  
ATOM   2575  HB3 PRO A 166      15.963 103.130  95.737  1.00  0.00           H  
ATOM   2576  HG2 PRO A 166      17.351 102.000  93.322  1.00  0.00           H  
ATOM   2577  HG3 PRO A 166      16.862 103.646  93.442  1.00  0.00           H  
ATOM   2578  HD2 PRO A 166      19.273 102.949  93.922  1.00  0.00           H  
ATOM   2579  HD3 PRO A 166      18.440 104.080  95.084  1.00  0.00           H  
ATOM   2580  N   GLY A 167      16.833  99.125  96.218  1.00  0.00           N  
ATOM   2581  CA  GLY A 167      17.105  97.710  96.236  1.00  0.00           C  
ATOM   2582  C   GLY A 167      18.560  97.338  96.683  1.00  0.00           C  
ATOM   2583  O   GLY A 167      18.925  96.215  96.728  1.00  0.00           O  
ATOM   2584  H   GLY A 167      16.078  99.520  96.760  1.00  0.00           H  
ATOM   2585  HA2 GLY A 167      16.360  97.123  96.774  1.00  0.00           H  
ATOM   2586  HA3 GLY A 167      17.139  97.400  95.192  1.00  0.00           H  
ATOM   2587  N   GLY A 168      19.373  98.385  96.975  1.00  0.00           N  
ATOM   2588  CA  GLY A 168      20.696  98.203  97.557  1.00  0.00           C  
ATOM   2589  C   GLY A 168      20.725  97.530  98.945  1.00  0.00           C  
ATOM   2590  O   GLY A 168      19.832  97.700  99.724  1.00  0.00           O  
ATOM   2591  H   GLY A 168      18.948  99.300  96.937  1.00  0.00           H  
ATOM   2592  HA2 GLY A 168      21.212  97.583  96.824  1.00  0.00           H  
ATOM   2593  HA3 GLY A 168      21.153  99.192  97.592  1.00  0.00           H  
ATOM   2594  N   LEU A 169      21.816  96.800  99.252  1.00  0.00           N  
ATOM   2595  CA  LEU A 169      22.008  96.105 100.533  1.00  0.00           C  
ATOM   2596  C   LEU A 169      22.912  96.870 101.570  1.00  0.00           C  
ATOM   2597  O   LEU A 169      23.682  97.783 101.258  1.00  0.00           O  
ATOM   2598  CB  LEU A 169      22.630  94.732 100.151  1.00  0.00           C  
ATOM   2599  CG  LEU A 169      22.148  93.914  98.919  1.00  0.00           C  
ATOM   2600  CD1 LEU A 169      22.790  92.537  99.030  1.00  0.00           C  
ATOM   2601  CD2 LEU A 169      20.636  93.838  99.035  1.00  0.00           C  
ATOM   2602  H   LEU A 169      22.510  96.661  98.532  1.00  0.00           H  
ATOM   2603  HA  LEU A 169      21.094  95.933 101.101  1.00  0.00           H  
ATOM   2604  HB2 LEU A 169      23.666  94.998  99.938  1.00  0.00           H  
ATOM   2605  HB3 LEU A 169      22.624  94.069 101.015  1.00  0.00           H  
ATOM   2606  HG  LEU A 169      22.392  94.431  97.991  1.00  0.00           H  
ATOM   2607 HD11 LEU A 169      23.874  92.599  98.938  1.00  0.00           H  
ATOM   2608 HD12 LEU A 169      22.434  91.970  99.890  1.00  0.00           H  
ATOM   2609 HD13 LEU A 169      22.433  91.858  98.254  1.00  0.00           H  
ATOM   2610 HD21 LEU A 169      20.390  93.326  98.105  1.00  0.00           H  
ATOM   2611 HD22 LEU A 169      20.488  93.294  99.968  1.00  0.00           H  
ATOM   2612 HD23 LEU A 169      20.119  94.795  98.966  1.00  0.00           H  
ATOM   2613  N   LEU A 170      22.915  96.353 102.760  1.00  0.00           N  
ATOM   2614  CA  LEU A 170      23.657  96.915 103.938  1.00  0.00           C  
ATOM   2615  C   LEU A 170      24.118  95.814 104.880  1.00  0.00           C  
ATOM   2616  O   LEU A 170      23.261  95.072 105.337  1.00  0.00           O  
ATOM   2617  CB  LEU A 170      22.784  98.078 104.480  1.00  0.00           C  
ATOM   2618  CG  LEU A 170      23.317  98.622 105.846  1.00  0.00           C  
ATOM   2619  CD1 LEU A 170      24.637  99.456 105.690  1.00  0.00           C  
ATOM   2620  CD2 LEU A 170      22.292  99.440 106.528  1.00  0.00           C  
ATOM   2621  H   LEU A 170      22.294  95.583 102.959  1.00  0.00           H  
ATOM   2622  HA  LEU A 170      24.564  97.374 103.542  1.00  0.00           H  
ATOM   2623  HB2 LEU A 170      22.725  98.912 103.781  1.00  0.00           H  
ATOM   2624  HB3 LEU A 170      21.765  97.693 104.543  1.00  0.00           H  
ATOM   2625  HG  LEU A 170      23.510  97.709 106.410  1.00  0.00           H  
ATOM   2626 HD11 LEU A 170      24.391 100.283 105.025  1.00  0.00           H  
ATOM   2627 HD12 LEU A 170      25.006  99.868 106.630  1.00  0.00           H  
ATOM   2628 HD13 LEU A 170      25.393  98.838 105.206  1.00  0.00           H  
ATOM   2629 HD21 LEU A 170      22.253 100.444 106.108  1.00  0.00           H  
ATOM   2630 HD22 LEU A 170      21.322  99.029 106.249  1.00  0.00           H  
ATOM   2631 HD23 LEU A 170      22.336  99.497 107.615  1.00  0.00           H  
ATOM   2632  N   VAL A 171      25.432  95.688 105.172  1.00  0.00           N  
ATOM   2633  CA  VAL A 171      26.049  94.789 106.149  1.00  0.00           C  
ATOM   2634  C   VAL A 171      26.657  95.685 107.268  1.00  0.00           C  
ATOM   2635  O   VAL A 171      27.712  96.292 107.064  1.00  0.00           O  
ATOM   2636  CB  VAL A 171      27.061  93.878 105.511  1.00  0.00           C  
ATOM   2637  CG1 VAL A 171      27.661  93.017 106.681  1.00  0.00           C  
ATOM   2638  CG2 VAL A 171      26.474  92.950 104.474  1.00  0.00           C  
ATOM   2639  H   VAL A 171      26.106  96.264 104.687  1.00  0.00           H  
ATOM   2640  HA  VAL A 171      25.235  94.249 106.633  1.00  0.00           H  
ATOM   2641  HB  VAL A 171      27.811  94.536 105.072  1.00  0.00           H  
ATOM   2642 HG11 VAL A 171      26.936  92.387 107.197  1.00  0.00           H  
ATOM   2643 HG12 VAL A 171      28.399  92.308 106.306  1.00  0.00           H  
ATOM   2644 HG13 VAL A 171      28.203  93.639 107.393  1.00  0.00           H  
ATOM   2645 HG21 VAL A 171      26.206  93.531 103.592  1.00  0.00           H  
ATOM   2646 HG22 VAL A 171      27.210  92.205 104.173  1.00  0.00           H  
ATOM   2647 HG23 VAL A 171      25.601  92.394 104.816  1.00  0.00           H  
ATOM   2648  N   ILE A 172      26.150  95.545 108.474  1.00  0.00           N  
ATOM   2649  CA  ILE A 172      26.476  96.321 109.682  1.00  0.00           C  
ATOM   2650  C   ILE A 172      26.563  95.566 111.005  1.00  0.00           C  
ATOM   2651  O   ILE A 172      25.696  94.765 111.277  1.00  0.00           O  
ATOM   2652  CB  ILE A 172      25.745  97.707 109.762  1.00  0.00           C  
ATOM   2653  CG1 ILE A 172      26.185  98.421 111.040  1.00  0.00           C  
ATOM   2654  CG2 ILE A 172      24.269  97.552 109.557  1.00  0.00           C  
ATOM   2655  CD1 ILE A 172      25.605  99.892 111.176  1.00  0.00           C  
ATOM   2656  H   ILE A 172      25.379  94.893 108.455  1.00  0.00           H  
ATOM   2657  HA  ILE A 172      27.523  96.617 109.636  1.00  0.00           H  
ATOM   2658  HB  ILE A 172      26.074  98.217 108.857  1.00  0.00           H  
ATOM   2659 HG12 ILE A 172      25.862  97.835 111.900  1.00  0.00           H  
ATOM   2660 HG13 ILE A 172      27.271  98.417 110.955  1.00  0.00           H  
ATOM   2661 HG21 ILE A 172      24.001  96.825 108.792  1.00  0.00           H  
ATOM   2662 HG22 ILE A 172      23.758  97.273 110.479  1.00  0.00           H  
ATOM   2663 HG23 ILE A 172      23.943  98.564 109.317  1.00  0.00           H  
ATOM   2664 HD11 ILE A 172      26.092 100.479 111.954  1.00  0.00           H  
ATOM   2665 HD12 ILE A 172      25.704 100.320 110.179  1.00  0.00           H  
ATOM   2666 HD13 ILE A 172      24.547  99.816 111.429  1.00  0.00           H  
ATOM   2667  N   ASP A 173      27.665  95.630 111.763  1.00  0.00           N  
ATOM   2668  CA  ASP A 173      28.022  94.745 112.856  1.00  0.00           C  
ATOM   2669  C   ASP A 173      28.497  95.421 114.191  1.00  0.00           C  
ATOM   2670  O   ASP A 173      29.140  96.485 114.232  1.00  0.00           O  
ATOM   2671  CB  ASP A 173      29.130  93.804 112.326  1.00  0.00           C  
ATOM   2672  CG  ASP A 173      30.442  94.458 111.769  1.00  0.00           C  
ATOM   2673  OD1 ASP A 173      31.469  93.717 111.650  1.00  0.00           O  
ATOM   2674  OD2 ASP A 173      30.478  95.674 111.484  1.00  0.00           O1-
ATOM   2675  H   ASP A 173      28.361  96.305 111.477  1.00  0.00           H  
ATOM   2676  HA  ASP A 173      27.144  94.154 113.120  1.00  0.00           H  
ATOM   2677  HB2 ASP A 173      29.394  93.042 113.059  1.00  0.00           H  
ATOM   2678  HB3 ASP A 173      28.744  93.236 111.479  1.00  0.00           H  
ATOM   2679  N   HIE A 174      28.173  94.794 115.338  1.00  0.00           N  
ATOM   2680  CA  HIE A 174      28.589  95.330 116.690  1.00  0.00           C  
ATOM   2681  C   HIE A 174      28.863  94.225 117.672  1.00  0.00           C  
ATOM   2682  O   HIE A 174      28.696  93.008 117.351  1.00  0.00           O  
ATOM   2683  CB  HIE A 174      27.478  96.286 117.205  1.00  0.00           C  
ATOM   2684  CG  HIE A 174      26.036  95.948 117.448  1.00  0.00           C  
ATOM   2685  CD2 HIE A 174      25.236  95.110 116.714  1.00  0.00           C  
ATOM   2686  ND1 HIE A 174      25.213  96.672 118.303  1.00  0.00           N  
ATOM   2687  CE1 HIE A 174      23.967  96.212 118.108  1.00  0.00           C  
ATOM   2688  NE2 HIE A 174      23.966  95.225 117.195  1.00  0.00           N  
ATOM   2689  H   HIE A 174      27.626  93.946 115.344  1.00  0.00           H  
ATOM   2690  HA  HIE A 174      29.522  95.889 116.637  1.00  0.00           H  
ATOM   2691  HB2 HIE A 174      27.781  96.608 118.201  1.00  0.00           H  
ATOM   2692  HB3 HIE A 174      27.586  97.185 116.599  1.00  0.00           H  
ATOM   2693  HD2 HIE A 174      25.500  94.531 115.841  1.00  0.00           H  
ATOM   2694  HE1 HIE A 174      23.026  96.623 118.443  1.00  0.00           H  
ATOM   2695  HE2 HIE A 174      23.180  94.789 116.735  1.00  0.00           H  
ATOM   2696  N   ARG A 175      29.336  94.505 118.900  1.00  0.00           N  
ATOM   2697  CA  ARG A 175      29.579  93.492 119.926  1.00  0.00           C  
ATOM   2698  C   ARG A 175      28.387  92.951 120.718  1.00  0.00           C  
ATOM   2699  O   ARG A 175      27.345  93.604 120.822  1.00  0.00           O  
ATOM   2700  CB  ARG A 175      30.733  94.097 120.854  1.00  0.00           C  
ATOM   2701  CG  ARG A 175      32.104  93.662 120.275  1.00  0.00           C  
ATOM   2702  CD  ARG A 175      33.191  93.906 121.333  1.00  0.00           C  
ATOM   2703  NE  ARG A 175      34.478  93.339 120.881  1.00  0.00           N  
ATOM   2704  CZ  ARG A 175      35.074  92.245 121.331  1.00  0.00           C  
ATOM   2705  NH1 ARG A 175      34.618  91.520 122.311  1.00  0.00           N1+
ATOM   2706  NH2 ARG A 175      36.228  91.870 120.918  1.00  0.00           N  
ATOM   2707  H   ARG A 175      29.543  95.468 119.122  1.00  0.00           H  
ATOM   2708  HA  ARG A 175      30.072  92.635 119.469  1.00  0.00           H  
ATOM   2709  HB2 ARG A 175      30.704  95.174 121.022  1.00  0.00           H  
ATOM   2710  HB3 ARG A 175      30.640  93.715 121.870  1.00  0.00           H  
ATOM   2711  HG2 ARG A 175      32.097  92.585 120.104  1.00  0.00           H  
ATOM   2712  HG3 ARG A 175      32.324  94.160 119.331  1.00  0.00           H  
ATOM   2713  HD2 ARG A 175      33.367  94.938 121.637  1.00  0.00           H  
ATOM   2714  HD3 ARG A 175      32.897  93.339 122.215  1.00  0.00           H  
ATOM   2715  HE  ARG A 175      35.074  93.793 120.204  1.00  0.00           H  
ATOM   2716 HH11 ARG A 175      33.766  91.810 122.769  1.00  0.00           H  
ATOM   2717 HH12 ARG A 175      35.294  90.865 122.676  1.00  0.00           H  
ATOM   2718 HH21 ARG A 175      36.700  92.367 120.176  1.00  0.00           H  
ATOM   2719 HH22 ARG A 175      36.698  91.020 121.195  1.00  0.00           H  
ATOM   2720  N   ASN A 176      28.434  91.675 121.124  1.00  0.00           N  
ATOM   2721  CA  ASN A 176      27.489  91.005 122.045  1.00  0.00           C  
ATOM   2722  C   ASN A 176      27.739  91.509 123.502  1.00  0.00           C  
ATOM   2723  O   ASN A 176      28.908  91.718 123.857  1.00  0.00           O  
ATOM   2724  CB  ASN A 176      27.771  89.498 121.896  1.00  0.00           C  
ATOM   2725  CG  ASN A 176      26.939  88.623 122.845  1.00  0.00           C  
ATOM   2726  ND2 ASN A 176      27.220  87.355 123.031  1.00  0.00           N  
ATOM   2727  OD1 ASN A 176      25.993  89.105 123.413  1.00  0.00           O  
ATOM   2728  H   ASN A 176      29.315  91.218 120.937  1.00  0.00           H  
ATOM   2729  HA  ASN A 176      26.452  91.182 121.761  1.00  0.00           H  
ATOM   2730  HB2 ASN A 176      27.556  89.241 120.859  1.00  0.00           H  
ATOM   2731  HB3 ASN A 176      28.824  89.349 122.135  1.00  0.00           H  
ATOM   2732 HD21 ASN A 176      26.599  86.713 123.503  1.00  0.00           H  
ATOM   2733 HD22 ASN A 176      28.074  87.052 122.584  1.00  0.00           H  
ATOM   2734  N   TYR A 177      26.636  91.694 124.305  1.00  0.00           N  
ATOM   2735  CA  TYR A 177      26.616  92.446 125.571  1.00  0.00           C  
ATOM   2736  C   TYR A 177      25.919  91.817 126.741  1.00  0.00           C  
ATOM   2737  O   TYR A 177      26.370  91.890 127.853  1.00  0.00           O  
ATOM   2738  CB  TYR A 177      25.962  93.863 125.365  1.00  0.00           C  
ATOM   2739  CG  TYR A 177      26.730  94.781 124.410  1.00  0.00           C  
ATOM   2740  CD1 TYR A 177      28.036  95.288 124.688  1.00  0.00           C  
ATOM   2741  CD2 TYR A 177      26.065  95.303 123.298  1.00  0.00           C  
ATOM   2742  CE1 TYR A 177      28.635  96.216 123.840  1.00  0.00           C  
ATOM   2743  CE2 TYR A 177      26.731  96.213 122.392  1.00  0.00           C  
ATOM   2744  CZ  TYR A 177      28.095  96.609 122.679  1.00  0.00           C  
ATOM   2745  OH  TYR A 177      28.773  97.562 121.944  1.00  0.00           O  
ATOM   2746  H   TYR A 177      25.722  91.473 123.939  1.00  0.00           H  
ATOM   2747  HA  TYR A 177      27.651  92.605 125.876  1.00  0.00           H  
ATOM   2748  HB2 TYR A 177      24.933  93.737 125.028  1.00  0.00           H  
ATOM   2749  HB3 TYR A 177      25.993  94.434 126.293  1.00  0.00           H  
ATOM   2750  HD1 TYR A 177      28.471  95.078 125.653  1.00  0.00           H  
ATOM   2751  HD2 TYR A 177      25.057  94.975 123.088  1.00  0.00           H  
ATOM   2752  HE1 TYR A 177      29.596  96.634 124.103  1.00  0.00           H  
ATOM   2753  HE2 TYR A 177      26.168  96.667 121.591  1.00  0.00           H  
ATOM   2754  HH  TYR A 177      28.107  98.242 121.817  1.00  0.00           H  
ATOM   2755  N   ASP A 178      24.759  91.106 126.483  1.00  0.00           N  
ATOM   2756  CA  ASP A 178      23.977  90.457 127.519  1.00  0.00           C  
ATOM   2757  C   ASP A 178      24.839  89.451 128.296  1.00  0.00           C  
ATOM   2758  O   ASP A 178      24.703  89.415 129.531  1.00  0.00           O  
ATOM   2759  CB  ASP A 178      22.680  89.856 126.910  1.00  0.00           C  
ATOM   2760  CG  ASP A 178      21.762  90.758 126.117  1.00  0.00           C  
ATOM   2761  OD1 ASP A 178      20.644  90.268 125.786  1.00  0.00           O  
ATOM   2762  OD2 ASP A 178      22.092  91.931 125.831  1.00  0.00           O1-
ATOM   2763  H   ASP A 178      24.584  90.919 125.506  1.00  0.00           H  
ATOM   2764  HA  ASP A 178      23.700  91.224 128.242  1.00  0.00           H  
ATOM   2765  HB2 ASP A 178      23.039  89.150 126.163  1.00  0.00           H  
ATOM   2766  HB3 ASP A 178      22.071  89.432 127.709  1.00  0.00           H  
ATOM   2767  N   TYR A 179      25.773  88.687 127.705  1.00  0.00           N  
ATOM   2768  CA  TYR A 179      26.558  87.650 128.421  1.00  0.00           C  
ATOM   2769  C   TYR A 179      27.510  88.333 129.427  1.00  0.00           C  
ATOM   2770  O   TYR A 179      27.891  87.963 130.506  1.00  0.00           O  
ATOM   2771  CB  TYR A 179      27.447  86.877 127.400  1.00  0.00           C  
ATOM   2772  CG  TYR A 179      28.342  85.851 128.048  1.00  0.00           C  
ATOM   2773  CD1 TYR A 179      29.563  86.223 128.635  1.00  0.00           C  
ATOM   2774  CD2 TYR A 179      28.050  84.471 127.842  1.00  0.00           C  
ATOM   2775  CE1 TYR A 179      30.508  85.224 129.096  1.00  0.00           C  
ATOM   2776  CE2 TYR A 179      28.960  83.480 128.357  1.00  0.00           C  
ATOM   2777  CZ  TYR A 179      30.177  83.834 128.971  1.00  0.00           C  
ATOM   2778  OH  TYR A 179      31.095  82.934 129.321  1.00  0.00           O  
ATOM   2779  H   TYR A 179      25.925  88.799 126.713  1.00  0.00           H  
ATOM   2780  HA  TYR A 179      25.923  86.960 128.978  1.00  0.00           H  
ATOM   2781  HB2 TYR A 179      26.842  86.306 126.696  1.00  0.00           H  
ATOM   2782  HB3 TYR A 179      28.068  87.583 126.849  1.00  0.00           H  
ATOM   2783  HD1 TYR A 179      29.838  87.267 128.686  1.00  0.00           H  
ATOM   2784  HD2 TYR A 179      27.052  84.210 127.525  1.00  0.00           H  
ATOM   2785  HE1 TYR A 179      31.500  85.465 129.447  1.00  0.00           H  
ATOM   2786  HE2 TYR A 179      28.609  82.458 128.339  1.00  0.00           H  
ATOM   2787  HH  TYR A 179      31.732  83.344 129.912  1.00  0.00           H  
ATOM   2788  N   ILE A 180      27.947  89.563 129.047  1.00  0.00           N  
ATOM   2789  CA  ILE A 180      28.819  90.468 129.772  1.00  0.00           C  
ATOM   2790  C   ILE A 180      28.112  91.006 130.990  1.00  0.00           C  
ATOM   2791  O   ILE A 180      28.612  90.796 132.102  1.00  0.00           O  
ATOM   2792  CB  ILE A 180      29.388  91.512 128.811  1.00  0.00           C  
ATOM   2793  CG1 ILE A 180      30.153  90.965 127.608  1.00  0.00           C  
ATOM   2794  CG2 ILE A 180      30.459  92.386 129.595  1.00  0.00           C  
ATOM   2795  CD1 ILE A 180      30.769  91.994 126.606  1.00  0.00           C  
ATOM   2796  H   ILE A 180      27.553  89.946 128.200  1.00  0.00           H  
ATOM   2797  HA  ILE A 180      29.660  89.873 130.128  1.00  0.00           H  
ATOM   2798  HB  ILE A 180      28.670  92.244 128.442  1.00  0.00           H  
ATOM   2799 HG12 ILE A 180      30.887  90.254 127.984  1.00  0.00           H  
ATOM   2800 HG13 ILE A 180      29.456  90.500 126.911  1.00  0.00           H  
ATOM   2801 HG21 ILE A 180      30.047  92.689 130.557  1.00  0.00           H  
ATOM   2802 HG22 ILE A 180      31.326  91.767 129.822  1.00  0.00           H  
ATOM   2803 HG23 ILE A 180      30.709  93.364 129.186  1.00  0.00           H  
ATOM   2804 HD11 ILE A 180      31.428  92.728 127.069  1.00  0.00           H  
ATOM   2805 HD12 ILE A 180      31.296  91.388 125.869  1.00  0.00           H  
ATOM   2806 HD13 ILE A 180      30.041  92.551 126.016  1.00  0.00           H  
ATOM   2807  N   LEU A 181      26.929  91.580 130.743  1.00  0.00           N  
ATOM   2808  CA  LEU A 181      25.971  92.197 131.679  1.00  0.00           C  
ATOM   2809  C   LEU A 181      25.231  91.148 132.649  1.00  0.00           C  
ATOM   2810  O   LEU A 181      24.645  91.359 133.685  1.00  0.00           O  
ATOM   2811  CB  LEU A 181      24.940  93.119 130.889  1.00  0.00           C  
ATOM   2812  CG  LEU A 181      25.592  94.386 130.244  1.00  0.00           C  
ATOM   2813  CD1 LEU A 181      24.531  95.042 129.310  1.00  0.00           C  
ATOM   2814  CD2 LEU A 181      26.042  95.449 131.223  1.00  0.00           C  
ATOM   2815  H   LEU A 181      26.741  91.646 129.752  1.00  0.00           H  
ATOM   2816  HA  LEU A 181      26.577  92.778 132.373  1.00  0.00           H  
ATOM   2817  HB2 LEU A 181      24.400  92.547 130.134  1.00  0.00           H  
ATOM   2818  HB3 LEU A 181      24.150  93.318 131.613  1.00  0.00           H  
ATOM   2819  HG  LEU A 181      26.498  94.113 129.702  1.00  0.00           H  
ATOM   2820 HD11 LEU A 181      25.075  95.664 128.600  1.00  0.00           H  
ATOM   2821 HD12 LEU A 181      24.144  94.227 128.698  1.00  0.00           H  
ATOM   2822 HD13 LEU A 181      23.769  95.618 129.836  1.00  0.00           H  
ATOM   2823 HD21 LEU A 181      25.154  95.583 131.841  1.00  0.00           H  
ATOM   2824 HD22 LEU A 181      26.866  95.165 131.878  1.00  0.00           H  
ATOM   2825 HD23 LEU A 181      26.414  96.289 130.637  1.00  0.00           H  
ATOM   2826  N   SER A 182      25.503  89.902 132.238  1.00  0.00           N  
ATOM   2827  CA  SER A 182      25.147  88.738 133.065  1.00  0.00           C  
ATOM   2828  C   SER A 182      26.383  88.313 133.912  1.00  0.00           C  
ATOM   2829  O   SER A 182      26.211  88.274 135.156  1.00  0.00           O  
ATOM   2830  CB  SER A 182      24.708  87.526 132.223  1.00  0.00           C  
ATOM   2831  OG  SER A 182      23.603  87.994 131.532  1.00  0.00           O  
ATOM   2832  H   SER A 182      25.857  89.783 131.299  1.00  0.00           H  
ATOM   2833  HA  SER A 182      24.385  89.001 133.797  1.00  0.00           H  
ATOM   2834  HB2 SER A 182      25.567  87.283 131.598  1.00  0.00           H  
ATOM   2835  HB3 SER A 182      24.299  86.703 132.809  1.00  0.00           H  
ATOM   2836  HG  SER A 182      23.878  88.521 130.777  1.00  0.00           H  
ATOM   2837  N   THR A 183      27.434  87.867 133.298  1.00  0.00           N  
ATOM   2838  CA  THR A 183      28.540  87.080 133.885  1.00  0.00           C  
ATOM   2839  C   THR A 183      29.633  87.935 134.543  1.00  0.00           C  
ATOM   2840  O   THR A 183      30.426  87.527 135.359  1.00  0.00           O  
ATOM   2841  CB  THR A 183      29.239  86.062 132.922  1.00  0.00           C  
ATOM   2842  CG2 THR A 183      28.370  85.042 132.169  1.00  0.00           C  
ATOM   2843  OG1 THR A 183      29.893  86.864 131.936  1.00  0.00           O  
ATOM   2844  H   THR A 183      27.334  87.843 132.293  1.00  0.00           H  
ATOM   2845  HA  THR A 183      28.226  86.534 134.774  1.00  0.00           H  
ATOM   2846  HB  THR A 183      30.066  85.562 133.425  1.00  0.00           H  
ATOM   2847  HG1 THR A 183      29.299  86.941 131.186  1.00  0.00           H  
ATOM   2848 HG21 THR A 183      28.052  84.249 132.845  1.00  0.00           H  
ATOM   2849 HG22 THR A 183      27.483  85.552 131.795  1.00  0.00           H  
ATOM   2850 HG23 THR A 183      28.871  84.455 131.398  1.00  0.00           H  
ATOM   2851  N   GLY A 184      29.681  89.264 134.202  1.00  0.00           N  
ATOM   2852  CA  GLY A 184      30.871  90.129 134.466  1.00  0.00           C  
ATOM   2853  C   GLY A 184      32.003  90.015 133.422  1.00  0.00           C  
ATOM   2854  O   GLY A 184      32.956  90.696 133.631  1.00  0.00           O  
ATOM   2855  H   GLY A 184      29.034  89.623 133.513  1.00  0.00           H  
ATOM   2856  HA2 GLY A 184      30.553  91.149 134.679  1.00  0.00           H  
ATOM   2857  HA3 GLY A 184      31.325  89.764 135.387  1.00  0.00           H  
ATOM   2858  N   CYS A 185      31.944  89.117 132.318  1.00  0.00           N  
ATOM   2859  CA  CYS A 185      33.116  88.784 131.440  1.00  0.00           C  
ATOM   2860  C   CYS A 185      32.812  88.692 129.955  1.00  0.00           C  
ATOM   2861  O   CYS A 185      31.703  88.323 129.532  1.00  0.00           O  
ATOM   2862  CB  CYS A 185      33.575  87.391 131.911  1.00  0.00           C  
ATOM   2863  SG  CYS A 185      34.315  87.281 133.621  1.00  0.00           S  
ATOM   2864  H   CYS A 185      31.085  88.615 132.150  1.00  0.00           H  
ATOM   2865  HA  CYS A 185      33.886  89.528 131.644  1.00  0.00           H  
ATOM   2866  HB2 CYS A 185      32.814  86.630 131.749  1.00  0.00           H  
ATOM   2867  HB3 CYS A 185      34.396  87.089 131.261  1.00  0.00           H  
ATOM   2868  HG  CYS A 185      35.542  87.697 133.294  1.00  0.00           H  
ATOM   2869  N   ALA A 186      33.874  88.894 129.215  1.00  0.00           N  
ATOM   2870  CA  ALA A 186      33.799  88.957 127.730  1.00  0.00           C  
ATOM   2871  C   ALA A 186      33.418  87.546 127.111  1.00  0.00           C  
ATOM   2872  O   ALA A 186      33.669  86.510 127.769  1.00  0.00           O  
ATOM   2873  CB  ALA A 186      35.176  89.349 127.299  1.00  0.00           C  
ATOM   2874  H   ALA A 186      34.739  89.102 129.693  1.00  0.00           H  
ATOM   2875  HA  ALA A 186      33.098  89.746 127.456  1.00  0.00           H  
ATOM   2876  HB1 ALA A 186      35.909  88.758 127.847  1.00  0.00           H  
ATOM   2877  HB2 ALA A 186      35.239  89.507 126.222  1.00  0.00           H  
ATOM   2878  HB3 ALA A 186      35.402  90.345 127.678  1.00  0.00           H  
ATOM   2879  N   PRO A 187      32.975  87.531 125.877  1.00  0.00           N  
ATOM   2880  CA  PRO A 187      32.657  86.257 125.120  1.00  0.00           C  
ATOM   2881  C   PRO A 187      33.685  85.141 125.153  1.00  0.00           C  
ATOM   2882  O   PRO A 187      34.921  85.306 125.141  1.00  0.00           O  
ATOM   2883  CB  PRO A 187      32.520  86.687 123.660  1.00  0.00           C  
ATOM   2884  CG  PRO A 187      31.694  87.967 123.849  1.00  0.00           C  
ATOM   2885  CD  PRO A 187      32.579  88.616 124.956  1.00  0.00           C  
ATOM   2886  HA  PRO A 187      31.648  86.000 125.442  1.00  0.00           H  
ATOM   2887  HB2 PRO A 187      33.426  86.795 123.062  1.00  0.00           H  
ATOM   2888  HB3 PRO A 187      31.839  86.043 123.103  1.00  0.00           H  
ATOM   2889  HG2 PRO A 187      31.570  88.467 122.888  1.00  0.00           H  
ATOM   2890  HG3 PRO A 187      30.685  87.698 124.162  1.00  0.00           H  
ATOM   2891  HD2 PRO A 187      33.547  88.862 124.519  1.00  0.00           H  
ATOM   2892  HD3 PRO A 187      32.108  89.489 125.409  1.00  0.00           H  
ATOM   2893  N   PRO A 188      33.205  83.906 125.076  1.00  0.00           N  
ATOM   2894  CA  PRO A 188      34.063  82.697 125.231  1.00  0.00           C  
ATOM   2895  C   PRO A 188      34.513  82.215 123.893  1.00  0.00           C  
ATOM   2896  O   PRO A 188      33.808  82.360 122.878  1.00  0.00           O  
ATOM   2897  CB  PRO A 188      33.211  81.608 125.950  1.00  0.00           C  
ATOM   2898  CG  PRO A 188      31.828  81.908 125.340  1.00  0.00           C  
ATOM   2899  CD  PRO A 188      31.812  83.455 125.213  1.00  0.00           C  
ATOM   2900  HA  PRO A 188      34.910  82.950 125.869  1.00  0.00           H  
ATOM   2901  HB2 PRO A 188      33.556  80.588 125.780  1.00  0.00           H  
ATOM   2902  HB3 PRO A 188      33.170  81.873 127.007  1.00  0.00           H  
ATOM   2903  HG2 PRO A 188      31.699  81.319 124.431  1.00  0.00           H  
ATOM   2904  HG3 PRO A 188      31.106  81.598 126.095  1.00  0.00           H  
ATOM   2905  HD2 PRO A 188      31.116  83.707 124.413  1.00  0.00           H  
ATOM   2906  HD3 PRO A 188      31.468  83.966 126.112  1.00  0.00           H  
ATOM   2907  N   GLY A 189      35.555  81.388 123.897  1.00  0.00           N  
ATOM   2908  CA  GLY A 189      36.070  80.839 122.690  1.00  0.00           C  
ATOM   2909  C   GLY A 189      36.888  81.745 121.826  1.00  0.00           C  
ATOM   2910  O   GLY A 189      37.303  82.872 122.153  1.00  0.00           O  
ATOM   2911  H   GLY A 189      36.134  81.413 124.725  1.00  0.00           H  
ATOM   2912  HA2 GLY A 189      36.730  80.036 123.018  1.00  0.00           H  
ATOM   2913  HA3 GLY A 189      35.272  80.320 122.161  1.00  0.00           H  
ATOM   2914  N   LYS A 190      37.248  81.222 120.616  1.00  0.00           N  
ATOM   2915  CA  LYS A 190      38.007  81.828 119.506  1.00  0.00           C  
ATOM   2916  C   LYS A 190      37.156  82.737 118.658  1.00  0.00           C  
ATOM   2917  O   LYS A 190      35.976  82.451 118.423  1.00  0.00           O  
ATOM   2918  CB  LYS A 190      38.591  80.645 118.632  1.00  0.00           C  
ATOM   2919  CG  LYS A 190      39.796  81.134 117.756  1.00  0.00           C  
ATOM   2920  CD  LYS A 190      40.306  79.976 116.896  1.00  0.00           C  
ATOM   2921  CE  LYS A 190      39.263  79.534 115.864  1.00  0.00           C  
ATOM   2922  NZ  LYS A 190      39.777  78.397 115.022  1.00  0.00           N1+
ATOM   2923  H   LYS A 190      36.968  80.259 120.495  1.00  0.00           H  
ATOM   2924  HA  LYS A 190      38.838  82.439 119.858  1.00  0.00           H  
ATOM   2925  HB2 LYS A 190      38.985  79.794 119.188  1.00  0.00           H  
ATOM   2926  HB3 LYS A 190      37.807  80.218 118.007  1.00  0.00           H  
ATOM   2927  HG2 LYS A 190      39.611  81.964 117.075  1.00  0.00           H  
ATOM   2928  HG3 LYS A 190      40.561  81.414 118.481  1.00  0.00           H  
ATOM   2929  HD2 LYS A 190      41.157  80.406 116.366  1.00  0.00           H  
ATOM   2930  HD3 LYS A 190      40.601  79.124 117.511  1.00  0.00           H  
ATOM   2931  HE2 LYS A 190      38.324  79.242 116.333  1.00  0.00           H  
ATOM   2932  HE3 LYS A 190      38.973  80.413 115.288  1.00  0.00           H  
ATOM   2933  HZ1 LYS A 190      40.532  78.662 114.407  1.00  0.00           H  
ATOM   2934  HZ2 LYS A 190      40.112  77.814 115.776  1.00  0.00           H  
ATOM   2935  HZ3 LYS A 190      39.064  78.046 114.398  1.00  0.00           H  
ATOM   2936  N   ASN A 191      37.812  83.881 118.248  1.00  0.00           N  
ATOM   2937  CA  ASN A 191      37.190  85.048 117.717  1.00  0.00           C  
ATOM   2938  C   ASN A 191      37.209  85.066 116.193  1.00  0.00           C  
ATOM   2939  O   ASN A 191      38.269  84.963 115.550  1.00  0.00           O  
ATOM   2940  CB  ASN A 191      37.903  86.279 118.322  1.00  0.00           C  
ATOM   2941  CG  ASN A 191      37.274  87.505 117.804  1.00  0.00           C  
ATOM   2942  ND2 ASN A 191      36.363  88.126 118.583  1.00  0.00           N  
ATOM   2943  OD1 ASN A 191      37.553  87.863 116.662  1.00  0.00           O  
ATOM   2944  H   ASN A 191      38.768  83.987 118.554  1.00  0.00           H  
ATOM   2945  HA  ASN A 191      36.133  85.024 117.980  1.00  0.00           H  
ATOM   2946  HB2 ASN A 191      37.985  86.206 119.407  1.00  0.00           H  
ATOM   2947  HB3 ASN A 191      38.926  86.149 117.968  1.00  0.00           H  
ATOM   2948 HD21 ASN A 191      35.918  88.995 118.327  1.00  0.00           H  
ATOM   2949 HD22 ASN A 191      36.094  87.716 119.465  1.00  0.00           H  
ATOM   2950  N   ILE A 192      36.097  85.129 115.482  1.00  0.00           N  
ATOM   2951  CA  ILE A 192      35.986  85.095 113.962  1.00  0.00           C  
ATOM   2952  C   ILE A 192      36.826  86.162 113.239  1.00  0.00           C  
ATOM   2953  O   ILE A 192      37.357  85.842 112.213  1.00  0.00           O  
ATOM   2954  CB  ILE A 192      34.473  85.226 113.460  1.00  0.00           C  
ATOM   2955  CG1 ILE A 192      33.637  86.459 113.983  1.00  0.00           C  
ATOM   2956  CG2 ILE A 192      33.656  83.902 113.674  1.00  0.00           C  
ATOM   2957  CD1 ILE A 192      32.609  87.040 113.117  1.00  0.00           C  
ATOM   2958  H   ILE A 192      35.225  85.012 115.978  1.00  0.00           H  
ATOM   2959  HA  ILE A 192      36.339  84.126 113.608  1.00  0.00           H  
ATOM   2960  HB  ILE A 192      34.518  85.467 112.398  1.00  0.00           H  
ATOM   2961 HG12 ILE A 192      33.221  86.244 114.967  1.00  0.00           H  
ATOM   2962 HG13 ILE A 192      34.333  87.298 114.015  1.00  0.00           H  
ATOM   2963 HG21 ILE A 192      34.177  83.074 113.195  1.00  0.00           H  
ATOM   2964 HG22 ILE A 192      33.440  83.702 114.724  1.00  0.00           H  
ATOM   2965 HG23 ILE A 192      32.735  84.023 113.102  1.00  0.00           H  
ATOM   2966 HD11 ILE A 192      32.001  86.241 112.693  1.00  0.00           H  
ATOM   2967 HD12 ILE A 192      31.909  87.735 113.582  1.00  0.00           H  
ATOM   2968 HD13 ILE A 192      33.078  87.635 112.333  1.00  0.00           H  
ATOM   2969  N   TYR A 193      36.854  87.410 113.689  1.00  0.00           N  
ATOM   2970  CA  TYR A 193      37.526  88.568 113.110  1.00  0.00           C  
ATOM   2971  C   TYR A 193      38.953  88.682 113.516  1.00  0.00           C  
ATOM   2972  O   TYR A 193      39.723  89.445 112.896  1.00  0.00           O  
ATOM   2973  CB  TYR A 193      36.699  89.794 113.459  1.00  0.00           C  
ATOM   2974  CG  TYR A 193      35.356  90.022 112.737  1.00  0.00           C  
ATOM   2975  CD1 TYR A 193      34.428  90.830 113.403  1.00  0.00           C  
ATOM   2976  CD2 TYR A 193      35.174  89.755 111.362  1.00  0.00           C  
ATOM   2977  CE1 TYR A 193      33.199  91.161 112.820  1.00  0.00           C  
ATOM   2978  CE2 TYR A 193      34.055  90.260 110.739  1.00  0.00           C  
ATOM   2979  CZ  TYR A 193      33.041  90.905 111.471  1.00  0.00           C  
ATOM   2980  OH  TYR A 193      31.967  91.317 110.776  1.00  0.00           O  
ATOM   2981  H   TYR A 193      36.422  87.496 114.598  1.00  0.00           H  
ATOM   2982  HA  TYR A 193      37.472  88.530 112.022  1.00  0.00           H  
ATOM   2983  HB2 TYR A 193      36.557  89.919 114.532  1.00  0.00           H  
ATOM   2984  HB3 TYR A 193      37.330  90.643 113.196  1.00  0.00           H  
ATOM   2985  HD1 TYR A 193      34.549  91.148 114.428  1.00  0.00           H  
ATOM   2986  HD2 TYR A 193      35.922  89.218 110.799  1.00  0.00           H  
ATOM   2987  HE1 TYR A 193      32.491  91.817 113.307  1.00  0.00           H  
ATOM   2988  HE2 TYR A 193      33.860  90.123 109.685  1.00  0.00           H  
ATOM   2989  HH  TYR A 193      31.618  92.139 111.126  1.00  0.00           H  
ATOM   2990  N   TYR A 194      39.331  88.036 114.652  1.00  0.00           N  
ATOM   2991  CA  TYR A 194      40.595  88.268 115.297  1.00  0.00           C  
ATOM   2992  C   TYR A 194      41.046  86.919 115.907  1.00  0.00           C  
ATOM   2993  O   TYR A 194      41.179  86.657 117.120  1.00  0.00           O  
ATOM   2994  CB  TYR A 194      40.526  89.426 116.288  1.00  0.00           C  
ATOM   2995  CG  TYR A 194      40.097  90.756 115.695  1.00  0.00           C  
ATOM   2996  CD1 TYR A 194      38.744  91.052 115.899  1.00  0.00           C  
ATOM   2997  CD2 TYR A 194      40.872  91.722 115.047  1.00  0.00           C  
ATOM   2998  CE1 TYR A 194      38.186  92.233 115.329  1.00  0.00           C  
ATOM   2999  CE2 TYR A 194      40.394  92.895 114.460  1.00  0.00           C  
ATOM   3000  CZ  TYR A 194      39.018  93.150 114.622  1.00  0.00           C  
ATOM   3001  OH  TYR A 194      38.421  94.164 113.943  1.00  0.00           O  
ATOM   3002  H   TYR A 194      38.602  87.436 115.009  1.00  0.00           H  
ATOM   3003  HA  TYR A 194      41.281  88.546 114.496  1.00  0.00           H  
ATOM   3004  HB2 TYR A 194      39.813  89.209 117.084  1.00  0.00           H  
ATOM   3005  HB3 TYR A 194      41.542  89.569 116.656  1.00  0.00           H  
ATOM   3006  HD1 TYR A 194      38.160  90.392 116.525  1.00  0.00           H  
ATOM   3007  HD2 TYR A 194      41.939  91.590 114.949  1.00  0.00           H  
ATOM   3008  HE1 TYR A 194      37.150  92.520 115.432  1.00  0.00           H  
ATOM   3009  HE2 TYR A 194      41.021  93.529 113.850  1.00  0.00           H  
ATOM   3010  HH  TYR A 194      37.536  94.444 114.187  1.00  0.00           H  
ATOM   3011  N   LYS A 195      41.118  85.954 114.951  1.00  0.00           N  
ATOM   3012  CA  LYS A 195      41.380  84.503 115.319  1.00  0.00           C  
ATOM   3013  C   LYS A 195      42.850  84.219 115.958  1.00  0.00           C  
ATOM   3014  O   LYS A 195      43.283  83.136 116.061  1.00  0.00           O  
ATOM   3015  CB  LYS A 195      41.193  83.599 114.133  1.00  0.00           C  
ATOM   3016  CG  LYS A 195      39.821  83.537 113.529  1.00  0.00           C  
ATOM   3017  CD  LYS A 195      39.762  82.627 112.362  1.00  0.00           C  
ATOM   3018  CE  LYS A 195      38.278  82.454 111.926  1.00  0.00           C  
ATOM   3019  NZ  LYS A 195      38.221  81.621 110.783  1.00  0.00           N1+
ATOM   3020  H   LYS A 195      40.793  86.186 114.023  1.00  0.00           H  
ATOM   3021  HA  LYS A 195      40.669  84.203 116.088  1.00  0.00           H  
ATOM   3022  HB2 LYS A 195      41.882  83.848 113.327  1.00  0.00           H  
ATOM   3023  HB3 LYS A 195      41.501  82.608 114.469  1.00  0.00           H  
ATOM   3024  HG2 LYS A 195      39.080  83.155 114.230  1.00  0.00           H  
ATOM   3025  HG3 LYS A 195      39.489  84.534 113.238  1.00  0.00           H  
ATOM   3026  HD2 LYS A 195      40.360  82.983 111.522  1.00  0.00           H  
ATOM   3027  HD3 LYS A 195      40.166  81.661 112.662  1.00  0.00           H  
ATOM   3028  HE2 LYS A 195      37.697  82.084 112.771  1.00  0.00           H  
ATOM   3029  HE3 LYS A 195      37.973  83.463 111.647  1.00  0.00           H  
ATOM   3030  HZ1 LYS A 195      38.752  81.951 109.990  1.00  0.00           H  
ATOM   3031  HZ2 LYS A 195      38.527  80.692 111.035  1.00  0.00           H  
ATOM   3032  HZ3 LYS A 195      37.242  81.513 110.561  1.00  0.00           H  
ATOM   3033  N   SER A 196      43.631  85.262 116.254  1.00  0.00           N  
ATOM   3034  CA  SER A 196      45.103  85.288 116.534  1.00  0.00           C  
ATOM   3035  C   SER A 196      45.541  84.450 117.765  1.00  0.00           C  
ATOM   3036  O   SER A 196      44.960  84.463 118.901  1.00  0.00           O  
ATOM   3037  CB  SER A 196      45.559  86.754 116.815  1.00  0.00           C  
ATOM   3038  OG  SER A 196      47.001  86.803 117.170  1.00  0.00           O  
ATOM   3039  H   SER A 196      43.170  86.159 116.311  1.00  0.00           H  
ATOM   3040  HA  SER A 196      45.618  84.943 115.638  1.00  0.00           H  
ATOM   3041  HB2 SER A 196      45.396  87.289 115.878  1.00  0.00           H  
ATOM   3042  HB3 SER A 196      45.071  87.258 117.649  1.00  0.00           H  
ATOM   3043  HG  SER A 196      47.286  87.719 117.206  1.00  0.00           H  
ATOM   3044  N   ASP A 197      46.653  83.791 117.551  1.00  0.00           N  
ATOM   3045  CA  ASP A 197      47.459  83.083 118.560  1.00  0.00           C  
ATOM   3046  C   ASP A 197      48.180  83.988 119.538  1.00  0.00           C  
ATOM   3047  O   ASP A 197      48.521  83.590 120.634  1.00  0.00           O  
ATOM   3048  CB  ASP A 197      48.447  82.234 117.771  1.00  0.00           C  
ATOM   3049  CG  ASP A 197      47.776  81.062 117.004  1.00  0.00           C  
ATOM   3050  OD1 ASP A 197      46.725  80.482 117.388  1.00  0.00           O  
ATOM   3051  OD2 ASP A 197      48.432  80.582 116.047  1.00  0.00           O1-
ATOM   3052  H   ASP A 197      46.948  83.859 116.586  1.00  0.00           H  
ATOM   3053  HA  ASP A 197      46.884  82.438 119.223  1.00  0.00           H  
ATOM   3054  HB2 ASP A 197      49.001  82.863 117.074  1.00  0.00           H  
ATOM   3055  HB3 ASP A 197      49.134  81.775 118.483  1.00  0.00           H  
ATOM   3056  N   LEU A 198      48.346  85.242 119.181  1.00  0.00           N  
ATOM   3057  CA  LEU A 198      49.112  86.251 119.960  1.00  0.00           C  
ATOM   3058  C   LEU A 198      48.278  86.941 121.057  1.00  0.00           C  
ATOM   3059  O   LEU A 198      48.834  87.362 122.023  1.00  0.00           O  
ATOM   3060  CB  LEU A 198      49.724  87.227 118.955  1.00  0.00           C  
ATOM   3061  CG  LEU A 198      50.455  86.598 117.771  1.00  0.00           C  
ATOM   3062  CD1 LEU A 198      50.838  87.590 116.666  1.00  0.00           C  
ATOM   3063  CD2 LEU A 198      51.605  85.608 117.947  1.00  0.00           C  
ATOM   3064  H   LEU A 198      47.963  85.621 118.326  1.00  0.00           H  
ATOM   3065  HA  LEU A 198      49.981  85.781 120.419  1.00  0.00           H  
ATOM   3066  HB2 LEU A 198      49.039  87.986 118.575  1.00  0.00           H  
ATOM   3067  HB3 LEU A 198      50.439  87.870 119.468  1.00  0.00           H  
ATOM   3068  HG  LEU A 198      49.749  85.989 117.204  1.00  0.00           H  
ATOM   3069 HD11 LEU A 198      51.358  88.462 117.060  1.00  0.00           H  
ATOM   3070 HD12 LEU A 198      51.392  87.197 115.815  1.00  0.00           H  
ATOM   3071 HD13 LEU A 198      49.943  88.050 116.247  1.00  0.00           H  
ATOM   3072 HD21 LEU A 198      51.128  84.716 118.356  1.00  0.00           H  
ATOM   3073 HD22 LEU A 198      52.021  85.303 116.987  1.00  0.00           H  
ATOM   3074 HD23 LEU A 198      52.357  85.998 118.632  1.00  0.00           H  
ATOM   3075  N   THR A 199      46.941  86.993 120.866  1.00  0.00           N  
ATOM   3076  CA  THR A 199      46.098  87.656 121.844  1.00  0.00           C  
ATOM   3077  C   THR A 199      46.026  86.853 123.164  1.00  0.00           C  
ATOM   3078  O   THR A 199      45.918  85.638 123.232  1.00  0.00           O  
ATOM   3079  CB  THR A 199      44.690  87.983 121.327  1.00  0.00           C  
ATOM   3080  CG2 THR A 199      43.866  88.802 122.276  1.00  0.00           C  
ATOM   3081  OG1 THR A 199      44.725  88.733 120.169  1.00  0.00           O  
ATOM   3082  H   THR A 199      46.489  86.737 119.999  1.00  0.00           H  
ATOM   3083  HA  THR A 199      46.594  88.619 121.974  1.00  0.00           H  
ATOM   3084  HB  THR A 199      44.220  87.015 121.152  1.00  0.00           H  
ATOM   3085  HG1 THR A 199      43.906  88.463 119.749  1.00  0.00           H  
ATOM   3086 HG21 THR A 199      42.865  88.962 121.876  1.00  0.00           H  
ATOM   3087 HG22 THR A 199      43.684  88.253 123.199  1.00  0.00           H  
ATOM   3088 HG23 THR A 199      44.366  89.725 122.572  1.00  0.00           H  
ATOM   3089  N   LYS A 200      46.242  87.571 124.276  1.00  0.00           N  
ATOM   3090  CA  LYS A 200      46.348  87.065 125.626  1.00  0.00           C  
ATOM   3091  C   LYS A 200      45.060  87.262 126.395  1.00  0.00           C  
ATOM   3092  O   LYS A 200      44.096  87.727 125.817  1.00  0.00           O  
ATOM   3093  CB  LYS A 200      47.497  87.716 126.396  1.00  0.00           C  
ATOM   3094  CG  LYS A 200      48.823  87.605 125.603  1.00  0.00           C  
ATOM   3095  CD  LYS A 200      49.241  86.150 125.381  1.00  0.00           C  
ATOM   3096  CE  LYS A 200      49.595  85.264 126.613  1.00  0.00           C  
ATOM   3097  NZ  LYS A 200      49.949  83.854 126.284  1.00  0.00           N1+
ATOM   3098  H   LYS A 200      46.285  88.568 124.121  1.00  0.00           H  
ATOM   3099  HA  LYS A 200      46.562  85.997 125.593  1.00  0.00           H  
ATOM   3100  HB2 LYS A 200      47.254  88.762 126.577  1.00  0.00           H  
ATOM   3101  HB3 LYS A 200      47.550  87.305 127.403  1.00  0.00           H  
ATOM   3102  HG2 LYS A 200      48.715  88.058 124.617  1.00  0.00           H  
ATOM   3103  HG3 LYS A 200      49.612  88.209 126.049  1.00  0.00           H  
ATOM   3104  HD2 LYS A 200      48.472  85.647 124.794  1.00  0.00           H  
ATOM   3105  HD3 LYS A 200      50.119  86.188 124.737  1.00  0.00           H  
ATOM   3106  HE2 LYS A 200      50.476  85.637 127.132  1.00  0.00           H  
ATOM   3107  HE3 LYS A 200      48.805  85.234 127.362  1.00  0.00           H  
ATOM   3108  HZ1 LYS A 200      50.860  83.828 125.846  1.00  0.00           H  
ATOM   3109  HZ2 LYS A 200      49.909  83.245 127.089  1.00  0.00           H  
ATOM   3110  HZ3 LYS A 200      49.307  83.414 125.641  1.00  0.00           H  
ATOM   3111  N   ASP A 201      44.903  86.868 127.652  1.00  0.00           N  
ATOM   3112  CA  ASP A 201      43.657  86.981 128.416  1.00  0.00           C  
ATOM   3113  C   ASP A 201      42.997  88.373 128.440  1.00  0.00           C  
ATOM   3114  O   ASP A 201      43.657  89.398 128.814  1.00  0.00           O  
ATOM   3115  CB  ASP A 201      44.009  86.607 129.843  1.00  0.00           C  
ATOM   3116  CG  ASP A 201      44.881  85.432 130.022  1.00  0.00           C  
ATOM   3117  OD1 ASP A 201      45.800  85.494 130.890  1.00  0.00           O  
ATOM   3118  OD2 ASP A 201      44.624  84.339 129.484  1.00  0.00           O1-
ATOM   3119  H   ASP A 201      45.720  86.450 128.074  1.00  0.00           H  
ATOM   3120  HA  ASP A 201      42.974  86.169 128.167  1.00  0.00           H  
ATOM   3121  HB2 ASP A 201      44.580  87.397 130.329  1.00  0.00           H  
ATOM   3122  HB3 ASP A 201      43.132  86.467 130.477  1.00  0.00           H  
ATOM   3123  N   ILE A 202      41.737  88.440 128.033  1.00  0.00           N  
ATOM   3124  CA  ILE A 202      40.797  89.545 128.258  1.00  0.00           C  
ATOM   3125  C   ILE A 202      40.684  89.982 129.730  1.00  0.00           C  
ATOM   3126  O   ILE A 202      40.611  89.136 130.622  1.00  0.00           O  
ATOM   3127  CB  ILE A 202      39.495  89.271 127.523  1.00  0.00           C  
ATOM   3128  CG1 ILE A 202      39.589  88.849 126.036  1.00  0.00           C  
ATOM   3129  CG2 ILE A 202      38.582  90.469 127.601  1.00  0.00           C  
ATOM   3130  CD1 ILE A 202      40.278  89.872 125.079  1.00  0.00           C  
ATOM   3131  H   ILE A 202      41.392  87.629 127.540  1.00  0.00           H  
ATOM   3132  HA  ILE A 202      41.191  90.431 127.762  1.00  0.00           H  
ATOM   3133  HB  ILE A 202      39.027  88.443 128.056  1.00  0.00           H  
ATOM   3134 HG12 ILE A 202      40.077  87.875 125.997  1.00  0.00           H  
ATOM   3135 HG13 ILE A 202      38.570  88.680 125.686  1.00  0.00           H  
ATOM   3136 HG21 ILE A 202      37.768  90.357 126.885  1.00  0.00           H  
ATOM   3137 HG22 ILE A 202      38.214  90.480 128.626  1.00  0.00           H  
ATOM   3138 HG23 ILE A 202      39.087  91.422 127.439  1.00  0.00           H  
ATOM   3139 HD11 ILE A 202      41.287  90.096 125.428  1.00  0.00           H  
ATOM   3140 HD12 ILE A 202      40.382  89.483 124.065  1.00  0.00           H  
ATOM   3141 HD13 ILE A 202      39.747  90.822 125.046  1.00  0.00           H  
ATOM   3142  N   THR A 203      40.424  91.271 130.037  1.00  0.00           N  
ATOM   3143  CA  THR A 203      39.701  91.761 131.233  1.00  0.00           C  
ATOM   3144  C   THR A 203      38.644  92.859 131.000  1.00  0.00           C  
ATOM   3145  O   THR A 203      38.850  93.797 130.261  1.00  0.00           O  
ATOM   3146  CB  THR A 203      40.709  92.295 132.301  1.00  0.00           C  
ATOM   3147  CG2 THR A 203      40.105  93.088 133.508  1.00  0.00           C  
ATOM   3148  OG1 THR A 203      41.454  91.227 132.900  1.00  0.00           O  
ATOM   3149  H   THR A 203      40.536  91.875 129.235  1.00  0.00           H  
ATOM   3150  HA  THR A 203      39.274  90.935 131.802  1.00  0.00           H  
ATOM   3151  HB  THR A 203      41.382  92.990 131.797  1.00  0.00           H  
ATOM   3152  HG1 THR A 203      42.165  90.913 132.336  1.00  0.00           H  
ATOM   3153 HG21 THR A 203      39.580  93.987 133.184  1.00  0.00           H  
ATOM   3154 HG22 THR A 203      39.567  92.422 134.182  1.00  0.00           H  
ATOM   3155 HG23 THR A 203      40.915  93.573 134.054  1.00  0.00           H  
ATOM   3156  N   THR A 204      37.516  92.733 131.694  1.00  0.00           N  
ATOM   3157  CA  THR A 204      36.282  93.544 131.540  1.00  0.00           C  
ATOM   3158  C   THR A 204      36.254  94.625 132.563  1.00  0.00           C  
ATOM   3159  O   THR A 204      36.610  94.481 133.769  1.00  0.00           O  
ATOM   3160  CB  THR A 204      35.051  92.525 131.653  1.00  0.00           C  
ATOM   3161  CG2 THR A 204      33.634  93.214 131.501  1.00  0.00           C  
ATOM   3162  OG1 THR A 204      35.152  91.667 130.536  1.00  0.00           O  
ATOM   3163  H   THR A 204      37.562  92.035 132.423  1.00  0.00           H  
ATOM   3164  HA  THR A 204      36.227  93.938 130.526  1.00  0.00           H  
ATOM   3165  HB  THR A 204      35.115  91.942 132.571  1.00  0.00           H  
ATOM   3166  HG1 THR A 204      35.727  90.951 130.815  1.00  0.00           H  
ATOM   3167 HG21 THR A 204      32.867  92.441 131.473  1.00  0.00           H  
ATOM   3168 HG22 THR A 204      33.500  93.968 132.277  1.00  0.00           H  
ATOM   3169 HG23 THR A 204      33.662  93.723 130.539  1.00  0.00           H  
ATOM   3170  N   SER A 205      35.715  95.839 132.152  1.00  0.00           N  
ATOM   3171  CA  SER A 205      35.468  97.001 133.002  1.00  0.00           C  
ATOM   3172  C   SER A 205      34.226  97.775 132.404  1.00  0.00           C  
ATOM   3173  O   SER A 205      34.207  98.011 131.186  1.00  0.00           O  
ATOM   3174  CB  SER A 205      36.646  97.904 133.293  1.00  0.00           C  
ATOM   3175  OG  SER A 205      37.286  98.473 132.171  1.00  0.00           O  
ATOM   3176  H   SER A 205      35.620  96.005 131.160  1.00  0.00           H  
ATOM   3177  HA  SER A 205      35.145  96.695 133.998  1.00  0.00           H  
ATOM   3178  HB2 SER A 205      36.230  98.736 133.861  1.00  0.00           H  
ATOM   3179  HB3 SER A 205      37.442  97.344 133.784  1.00  0.00           H  
ATOM   3180  HG  SER A 205      37.888  97.782 131.886  1.00  0.00           H  
ATOM   3181  N   VAL A 206      33.262  98.221 133.252  1.00  0.00           N  
ATOM   3182  CA  VAL A 206      32.088  98.952 132.887  1.00  0.00           C  
ATOM   3183  C   VAL A 206      32.079 100.349 133.600  1.00  0.00           C  
ATOM   3184  O   VAL A 206      31.878 100.494 134.815  1.00  0.00           O  
ATOM   3185  CB  VAL A 206      30.805  98.084 133.242  1.00  0.00           C  
ATOM   3186  CG1 VAL A 206      29.650  98.810 132.613  1.00  0.00           C  
ATOM   3187  CG2 VAL A 206      30.945  96.750 132.513  1.00  0.00           C  
ATOM   3188  H   VAL A 206      33.366  98.152 134.254  1.00  0.00           H  
ATOM   3189  HA  VAL A 206      32.062  99.219 131.831  1.00  0.00           H  
ATOM   3190  HB  VAL A 206      30.743  97.778 134.286  1.00  0.00           H  
ATOM   3191 HG11 VAL A 206      29.335  99.610 133.282  1.00  0.00           H  
ATOM   3192 HG12 VAL A 206      29.840  99.079 131.573  1.00  0.00           H  
ATOM   3193 HG13 VAL A 206      28.763  98.180 132.539  1.00  0.00           H  
ATOM   3194 HG21 VAL A 206      31.129  96.885 131.447  1.00  0.00           H  
ATOM   3195 HG22 VAL A 206      31.832  96.168 132.761  1.00  0.00           H  
ATOM   3196 HG23 VAL A 206      30.156  96.055 132.802  1.00  0.00           H  
ATOM   3197  N   LEU A 207      32.202 101.373 132.744  1.00  0.00           N  
ATOM   3198  CA  LEU A 207      31.782 102.725 133.093  1.00  0.00           C  
ATOM   3199  C   LEU A 207      30.313 102.821 133.293  1.00  0.00           C  
ATOM   3200  O   LEU A 207      29.547 102.156 132.590  1.00  0.00           O  
ATOM   3201  CB  LEU A 207      32.214 103.733 132.009  1.00  0.00           C  
ATOM   3202  CG  LEU A 207      33.725 103.978 131.923  1.00  0.00           C  
ATOM   3203  CD1 LEU A 207      34.089 104.899 130.729  1.00  0.00           C  
ATOM   3204  CD2 LEU A 207      34.385 104.603 133.130  1.00  0.00           C  
ATOM   3205  H   LEU A 207      32.233 101.093 131.774  1.00  0.00           H  
ATOM   3206  HA  LEU A 207      32.242 102.884 134.068  1.00  0.00           H  
ATOM   3207  HB2 LEU A 207      31.827 103.255 131.109  1.00  0.00           H  
ATOM   3208  HB3 LEU A 207      31.773 104.721 132.140  1.00  0.00           H  
ATOM   3209  HG  LEU A 207      34.144 102.991 131.729  1.00  0.00           H  
ATOM   3210 HD11 LEU A 207      33.324 105.597 130.388  1.00  0.00           H  
ATOM   3211 HD12 LEU A 207      34.998 105.498 130.788  1.00  0.00           H  
ATOM   3212 HD13 LEU A 207      34.333 104.250 129.887  1.00  0.00           H  
ATOM   3213 HD21 LEU A 207      35.394 104.943 132.899  1.00  0.00           H  
ATOM   3214 HD22 LEU A 207      33.912 105.567 133.317  1.00  0.00           H  
ATOM   3215 HD23 LEU A 207      34.335 103.941 133.994  1.00  0.00           H  
ATOM   3216  N   THR A 208      29.839 103.739 134.164  1.00  0.00           N  
ATOM   3217  CA  THR A 208      28.420 104.002 134.529  1.00  0.00           C  
ATOM   3218  C   THR A 208      28.141 105.515 134.642  1.00  0.00           C  
ATOM   3219  O   THR A 208      28.949 106.358 135.032  1.00  0.00           O  
ATOM   3220  CB  THR A 208      27.991 103.383 135.840  1.00  0.00           C  
ATOM   3221  CG2 THR A 208      27.924 101.827 135.730  1.00  0.00           C  
ATOM   3222  OG1 THR A 208      28.848 103.731 136.861  1.00  0.00           O  
ATOM   3223  H   THR A 208      30.401 104.376 134.709  1.00  0.00           H  
ATOM   3224  HA  THR A 208      27.771 103.636 133.733  1.00  0.00           H  
ATOM   3225  HB  THR A 208      26.996 103.769 136.057  1.00  0.00           H  
ATOM   3226  HG1 THR A 208      29.721 103.399 136.636  1.00  0.00           H  
ATOM   3227 HG21 THR A 208      27.314 101.521 136.580  1.00  0.00           H  
ATOM   3228 HG22 THR A 208      27.441 101.734 134.758  1.00  0.00           H  
ATOM   3229 HG23 THR A 208      28.880 101.304 135.703  1.00  0.00           H  
ATOM   3230  N   VAL A 209      26.895 105.826 134.374  1.00  0.00           N  
ATOM   3231  CA  VAL A 209      26.288 107.204 134.434  1.00  0.00           C  
ATOM   3232  C   VAL A 209      24.762 107.012 134.540  1.00  0.00           C  
ATOM   3233  O   VAL A 209      24.198 106.184 133.821  1.00  0.00           O  
ATOM   3234  CB  VAL A 209      26.668 108.173 133.323  1.00  0.00           C  
ATOM   3235  CG1 VAL A 209      25.549 109.092 132.823  1.00  0.00           C  
ATOM   3236  CG2 VAL A 209      27.860 109.128 133.685  1.00  0.00           C  
ATOM   3237  H   VAL A 209      26.330 105.007 134.193  1.00  0.00           H  
ATOM   3238  HA  VAL A 209      26.647 107.675 135.349  1.00  0.00           H  
ATOM   3239  HB  VAL A 209      27.117 107.621 132.497  1.00  0.00           H  
ATOM   3240 HG11 VAL A 209      24.859 108.537 132.187  1.00  0.00           H  
ATOM   3241 HG12 VAL A 209      24.931 109.515 133.615  1.00  0.00           H  
ATOM   3242 HG13 VAL A 209      26.002 109.878 132.220  1.00  0.00           H  
ATOM   3243 HG21 VAL A 209      27.654 109.694 134.592  1.00  0.00           H  
ATOM   3244 HG22 VAL A 209      28.762 108.596 133.989  1.00  0.00           H  
ATOM   3245 HG23 VAL A 209      28.087 109.850 132.900  1.00  0.00           H  
ATOM   3246  N   ASN A 210      24.059 107.816 135.349  1.00  0.00           N  
ATOM   3247  CA  ASN A 210      22.619 107.982 135.586  1.00  0.00           C  
ATOM   3248  C   ASN A 210      22.074 106.613 135.963  1.00  0.00           C  
ATOM   3249  O   ASN A 210      21.074 106.148 135.447  1.00  0.00           O  
ATOM   3250  CB  ASN A 210      22.179 108.639 134.297  1.00  0.00           C  
ATOM   3251  CG  ASN A 210      20.818 109.146 134.288  1.00  0.00           C  
ATOM   3252  ND2 ASN A 210      20.260 109.664 133.251  1.00  0.00           N  
ATOM   3253  OD1 ASN A 210      20.110 109.072 135.327  1.00  0.00           O  
ATOM   3254  H   ASN A 210      24.582 108.546 135.812  1.00  0.00           H  
ATOM   3255  HA  ASN A 210      22.403 108.703 136.373  1.00  0.00           H  
ATOM   3256  HB2 ASN A 210      22.868 109.465 134.119  1.00  0.00           H  
ATOM   3257  HB3 ASN A 210      22.184 108.005 133.410  1.00  0.00           H  
ATOM   3258 HD21 ASN A 210      19.295 109.940 133.361  1.00  0.00           H  
ATOM   3259 HD22 ASN A 210      20.706 109.596 132.347  1.00  0.00           H  
ATOM   3260  N   ASN A 211      22.749 105.878 136.861  1.00  0.00           N  
ATOM   3261  CA  ASN A 211      22.346 104.579 137.449  1.00  0.00           C  
ATOM   3262  C   ASN A 211      22.285 103.460 136.475  1.00  0.00           C  
ATOM   3263  O   ASN A 211      21.472 102.483 136.739  1.00  0.00           O  
ATOM   3264  CB  ASN A 211      21.283 104.694 138.490  1.00  0.00           C  
ATOM   3265  CG  ASN A 211      21.774 105.246 139.821  1.00  0.00           C  
ATOM   3266  ND2 ASN A 211      22.521 104.491 140.569  1.00  0.00           N  
ATOM   3267  OD1 ASN A 211      21.354 106.276 140.276  1.00  0.00           O  
ATOM   3268  H   ASN A 211      23.477 106.429 137.294  1.00  0.00           H  
ATOM   3269  HA  ASN A 211      23.245 104.300 137.998  1.00  0.00           H  
ATOM   3270  HB2 ASN A 211      20.585 105.433 138.098  1.00  0.00           H  
ATOM   3271  HB3 ASN A 211      20.697 103.778 138.569  1.00  0.00           H  
ATOM   3272 HD21 ASN A 211      22.838 104.896 141.438  1.00  0.00           H  
ATOM   3273 HD22 ASN A 211      22.769 103.561 140.262  1.00  0.00           H  
ATOM   3274  N   LYS A 212      23.087 103.485 135.349  1.00  0.00           N  
ATOM   3275  CA  LYS A 212      23.118 102.355 134.390  1.00  0.00           C  
ATOM   3276  C   LYS A 212      24.472 102.276 133.635  1.00  0.00           C  
ATOM   3277  O   LYS A 212      25.205 103.276 133.626  1.00  0.00           O  
ATOM   3278  CB  LYS A 212      21.930 102.546 133.441  1.00  0.00           C  
ATOM   3279  CG  LYS A 212      21.984 103.819 132.589  1.00  0.00           C  
ATOM   3280  CD  LYS A 212      20.676 103.976 131.812  1.00  0.00           C  
ATOM   3281  CE  LYS A 212      20.821 105.216 130.894  1.00  0.00           C  
ATOM   3282  NZ  LYS A 212      19.703 105.493 129.964  1.00  0.00           N1+
ATOM   3283  H   LYS A 212      23.381 104.398 135.032  1.00  0.00           H  
ATOM   3284  HA  LYS A 212      22.951 101.450 134.973  1.00  0.00           H  
ATOM   3285  HB2 LYS A 212      21.873 101.769 132.680  1.00  0.00           H  
ATOM   3286  HB3 LYS A 212      20.980 102.452 133.968  1.00  0.00           H  
ATOM   3287  HG2 LYS A 212      22.107 104.674 133.254  1.00  0.00           H  
ATOM   3288  HG3 LYS A 212      22.842 103.748 131.922  1.00  0.00           H  
ATOM   3289  HD2 LYS A 212      20.647 103.094 131.171  1.00  0.00           H  
ATOM   3290  HD3 LYS A 212      19.810 104.134 132.453  1.00  0.00           H  
ATOM   3291  HE2 LYS A 212      21.058 106.108 131.474  1.00  0.00           H  
ATOM   3292  HE3 LYS A 212      21.712 105.035 130.294  1.00  0.00           H  
ATOM   3293  HZ1 LYS A 212      20.001 106.238 129.349  1.00  0.00           H  
ATOM   3294  HZ2 LYS A 212      19.613 104.683 129.369  1.00  0.00           H  
ATOM   3295  HZ3 LYS A 212      18.804 105.712 130.368  1.00  0.00           H  
ATOM   3296  N   ALA A 213      24.679 101.209 132.825  1.00  0.00           N  
ATOM   3297  CA  ALA A 213      25.844 100.861 132.002  1.00  0.00           C  
ATOM   3298  C   ALA A 213      26.164 101.820 130.885  1.00  0.00           C  
ATOM   3299  O   ALA A 213      25.427 102.065 129.917  1.00  0.00           O  
ATOM   3300  CB  ALA A 213      25.667  99.410 131.502  1.00  0.00           C  
ATOM   3301  H   ALA A 213      24.059 100.431 132.997  1.00  0.00           H  
ATOM   3302  HA  ALA A 213      26.705 100.735 132.658  1.00  0.00           H  
ATOM   3303  HB1 ALA A 213      24.929  99.365 130.701  1.00  0.00           H  
ATOM   3304  HB2 ALA A 213      26.610  99.090 131.059  1.00  0.00           H  
ATOM   3305  HB3 ALA A 213      25.481  98.681 132.290  1.00  0.00           H  
ATOM   3306  N   HIE A 214      27.322 102.506 130.987  1.00  0.00           N  
ATOM   3307  CA  HIE A 214      27.615 103.734 130.285  1.00  0.00           C  
ATOM   3308  C   HIE A 214      28.473 103.402 129.083  1.00  0.00           C  
ATOM   3309  O   HIE A 214      28.128 103.731 127.959  1.00  0.00           O  
ATOM   3310  CB  HIE A 214      28.219 104.831 131.160  1.00  0.00           C  
ATOM   3311  CG  HIE A 214      28.593 106.021 130.401  1.00  0.00           C  
ATOM   3312  CD2 HIE A 214      27.751 106.878 129.688  1.00  0.00           C  
ATOM   3313  ND1 HIE A 214      29.907 106.473 130.196  1.00  0.00           N  
ATOM   3314  CE1 HIE A 214      29.774 107.469 129.318  1.00  0.00           C  
ATOM   3315  NE2 HIE A 214      28.543 107.691 128.941  1.00  0.00           N  
ATOM   3316  H   HIE A 214      27.998 102.247 131.691  1.00  0.00           H  
ATOM   3317  HA  HIE A 214      26.643 104.125 129.985  1.00  0.00           H  
ATOM   3318  HB2 HIE A 214      27.405 105.163 131.804  1.00  0.00           H  
ATOM   3319  HB3 HIE A 214      29.172 104.611 131.641  1.00  0.00           H  
ATOM   3320  HD2 HIE A 214      26.700 106.746 129.476  1.00  0.00           H  
ATOM   3321  HE1 HIE A 214      30.618 107.993 128.896  1.00  0.00           H  
ATOM   3322  HE2 HIE A 214      28.247 108.505 128.420  1.00  0.00           H  
ATOM   3323  N   MET A 215      29.587 102.710 129.359  1.00  0.00           N  
ATOM   3324  CA  MET A 215      30.478 102.133 128.340  1.00  0.00           C  
ATOM   3325  C   MET A 215      31.242 100.867 128.864  1.00  0.00           C  
ATOM   3326  O   MET A 215      31.812 100.881 129.909  1.00  0.00           O  
ATOM   3327  CB  MET A 215      31.419 103.292 127.968  1.00  0.00           C  
ATOM   3328  CG  MET A 215      31.996 103.103 126.543  1.00  0.00           C  
ATOM   3329  SD  MET A 215      30.862 103.609 125.294  1.00  0.00           S  
ATOM   3330  CE  MET A 215      31.796 103.796 123.779  1.00  0.00           C  
ATOM   3331  H   MET A 215      29.810 102.534 130.328  1.00  0.00           H  
ATOM   3332  HA  MET A 215      29.944 101.721 127.483  1.00  0.00           H  
ATOM   3333  HB2 MET A 215      30.961 104.281 127.947  1.00  0.00           H  
ATOM   3334  HB3 MET A 215      32.287 103.338 128.625  1.00  0.00           H  
ATOM   3335  HG2 MET A 215      32.926 103.669 126.489  1.00  0.00           H  
ATOM   3336  HG3 MET A 215      32.249 102.052 126.401  1.00  0.00           H  
ATOM   3337  HE1 MET A 215      31.990 102.803 123.373  1.00  0.00           H  
ATOM   3338  HE2 MET A 215      31.068 104.155 123.051  1.00  0.00           H  
ATOM   3339  HE3 MET A 215      32.738 104.341 123.837  1.00  0.00           H  
ATOM   3340  N   VAL A 216      31.198  99.799 128.132  1.00  0.00           N  
ATOM   3341  CA  VAL A 216      32.035  98.594 128.314  1.00  0.00           C  
ATOM   3342  C   VAL A 216      33.525  98.838 127.901  1.00  0.00           C  
ATOM   3343  O   VAL A 216      33.752  99.495 126.879  1.00  0.00           O  
ATOM   3344  CB  VAL A 216      31.472  97.401 127.528  1.00  0.00           C  
ATOM   3345  CG1 VAL A 216      31.911  96.071 128.227  1.00  0.00           C  
ATOM   3346  CG2 VAL A 216      29.864  97.409 127.330  1.00  0.00           C  
ATOM   3347  H   VAL A 216      30.652  99.841 127.283  1.00  0.00           H  
ATOM   3348  HA  VAL A 216      31.980  98.260 129.350  1.00  0.00           H  
ATOM   3349  HB  VAL A 216      31.938  97.473 126.545  1.00  0.00           H  
ATOM   3350 HG11 VAL A 216      31.800  95.139 127.673  1.00  0.00           H  
ATOM   3351 HG12 VAL A 216      32.974  96.224 128.415  1.00  0.00           H  
ATOM   3352 HG13 VAL A 216      31.448  95.904 129.199  1.00  0.00           H  
ATOM   3353 HG21 VAL A 216      29.511  98.118 126.582  1.00  0.00           H  
ATOM   3354 HG22 VAL A 216      29.529  96.393 127.119  1.00  0.00           H  
ATOM   3355 HG23 VAL A 216      29.351  97.653 128.261  1.00  0.00           H  
ATOM   3356  N   THR A 217      34.551  98.269 128.485  1.00  0.00           N  
ATOM   3357  CA  THR A 217      35.926  98.485 128.175  1.00  0.00           C  
ATOM   3358  C   THR A 217      36.692  97.182 128.337  1.00  0.00           C  
ATOM   3359  O   THR A 217      36.473  96.476 129.327  1.00  0.00           O  
ATOM   3360  CB  THR A 217      36.522  99.631 129.050  1.00  0.00           C  
ATOM   3361  CG2 THR A 217      38.067  99.868 128.841  1.00  0.00           C  
ATOM   3362  OG1 THR A 217      35.826 100.817 128.772  1.00  0.00           O  
ATOM   3363  H   THR A 217      34.379  97.764 129.343  1.00  0.00           H  
ATOM   3364  HA  THR A 217      36.030  98.853 127.155  1.00  0.00           H  
ATOM   3365  HB  THR A 217      36.439  99.326 130.093  1.00  0.00           H  
ATOM   3366  HG1 THR A 217      34.913 100.817 129.063  1.00  0.00           H  
ATOM   3367 HG21 THR A 217      38.573  98.911 128.965  1.00  0.00           H  
ATOM   3368 HG22 THR A 217      38.179 100.325 127.857  1.00  0.00           H  
ATOM   3369 HG23 THR A 217      38.400 100.561 129.614  1.00  0.00           H  
ATOM   3370  N   LEU A 218      37.555  96.762 127.405  1.00  0.00           N  
ATOM   3371  CA  LEU A 218      38.399  95.603 127.425  1.00  0.00           C  
ATOM   3372  C   LEU A 218      39.900  96.029 127.295  1.00  0.00           C  
ATOM   3373  O   LEU A 218      40.213  96.845 126.442  1.00  0.00           O  
ATOM   3374  CB  LEU A 218      37.971  94.714 126.275  1.00  0.00           C  
ATOM   3375  CG  LEU A 218      36.502  94.173 126.204  1.00  0.00           C  
ATOM   3376  CD1 LEU A 218      36.435  93.173 125.041  1.00  0.00           C  
ATOM   3377  CD2 LEU A 218      36.156  93.301 127.376  1.00  0.00           C  
ATOM   3378  H   LEU A 218      37.671  97.378 126.613  1.00  0.00           H  
ATOM   3379  HA  LEU A 218      38.297  95.065 128.367  1.00  0.00           H  
ATOM   3380  HB2 LEU A 218      38.169  95.316 125.389  1.00  0.00           H  
ATOM   3381  HB3 LEU A 218      38.609  93.832 126.222  1.00  0.00           H  
ATOM   3382  HG  LEU A 218      35.781  94.983 126.110  1.00  0.00           H  
ATOM   3383 HD11 LEU A 218      36.423  93.668 124.070  1.00  0.00           H  
ATOM   3384 HD12 LEU A 218      37.308  92.523 125.102  1.00  0.00           H  
ATOM   3385 HD13 LEU A 218      35.625  92.480 125.270  1.00  0.00           H  
ATOM   3386 HD21 LEU A 218      36.159  93.917 128.275  1.00  0.00           H  
ATOM   3387 HD22 LEU A 218      35.172  92.871 127.191  1.00  0.00           H  
ATOM   3388 HD23 LEU A 218      36.903  92.514 127.479  1.00  0.00           H  
ATOM   3389  N   ASP A 219      40.809  95.498 128.120  1.00  0.00           N  
ATOM   3390  CA  ASP A 219      42.254  95.486 127.831  1.00  0.00           C  
ATOM   3391  C   ASP A 219      42.610  94.248 126.918  1.00  0.00           C  
ATOM   3392  O   ASP A 219      42.393  93.077 127.330  1.00  0.00           O  
ATOM   3393  CB  ASP A 219      43.114  95.528 129.150  1.00  0.00           C  
ATOM   3394  CG  ASP A 219      42.752  96.824 129.856  1.00  0.00           C  
ATOM   3395  OD1 ASP A 219      43.358  97.857 129.459  1.00  0.00           O  
ATOM   3396  OD2 ASP A 219      41.906  96.755 130.771  1.00  0.00           O1-
ATOM   3397  H   ASP A 219      40.445  95.015 128.928  1.00  0.00           H  
ATOM   3398  HA  ASP A 219      42.575  96.429 127.390  1.00  0.00           H  
ATOM   3399  HB2 ASP A 219      42.948  94.716 129.859  1.00  0.00           H  
ATOM   3400  HB3 ASP A 219      44.181  95.551 128.929  1.00  0.00           H  
ATOM   3401  N   TYR A 220      43.320  94.544 125.819  1.00  0.00           N  
ATOM   3402  CA  TYR A 220      43.832  93.761 124.750  1.00  0.00           C  
ATOM   3403  C   TYR A 220      45.373  93.712 124.818  1.00  0.00           C  
ATOM   3404  O   TYR A 220      46.118  94.550 124.406  1.00  0.00           O  
ATOM   3405  CB  TYR A 220      43.350  94.365 123.405  1.00  0.00           C  
ATOM   3406  CG  TYR A 220      41.800  94.241 123.126  1.00  0.00           C  
ATOM   3407  CD1 TYR A 220      41.019  95.414 123.185  1.00  0.00           C  
ATOM   3408  CD2 TYR A 220      41.286  93.004 122.709  1.00  0.00           C  
ATOM   3409  CE1 TYR A 220      39.620  95.321 122.920  1.00  0.00           C  
ATOM   3410  CE2 TYR A 220      39.972  92.975 122.324  1.00  0.00           C  
ATOM   3411  CZ  TYR A 220      39.138  94.090 122.379  1.00  0.00           C  
ATOM   3412  OH  TYR A 220      37.889  94.065 121.865  1.00  0.00           O  
ATOM   3413  H   TYR A 220      43.408  95.550 125.771  1.00  0.00           H  
ATOM   3414  HA  TYR A 220      43.453  92.740 124.786  1.00  0.00           H  
ATOM   3415  HB2 TYR A 220      43.711  95.375 123.210  1.00  0.00           H  
ATOM   3416  HB3 TYR A 220      43.854  93.810 122.613  1.00  0.00           H  
ATOM   3417  HD1 TYR A 220      41.442  96.361 123.484  1.00  0.00           H  
ATOM   3418  HD2 TYR A 220      41.913  92.139 122.550  1.00  0.00           H  
ATOM   3419  HE1 TYR A 220      39.029  96.192 123.162  1.00  0.00           H  
ATOM   3420  HE2 TYR A 220      39.585  92.053 121.915  1.00  0.00           H  
ATOM   3421  HH  TYR A 220      37.592  94.958 121.672  1.00  0.00           H  
ATOM   3422  N   THR A 221      45.830  92.642 125.429  1.00  0.00           N  
ATOM   3423  CA  THR A 221      47.272  92.318 125.505  1.00  0.00           C  
ATOM   3424  C   THR A 221      47.557  91.339 124.378  1.00  0.00           C  
ATOM   3425  O   THR A 221      46.852  90.297 124.278  1.00  0.00           O  
ATOM   3426  CB  THR A 221      47.565  91.730 126.929  1.00  0.00           C  
ATOM   3427  CG2 THR A 221      49.077  91.543 127.274  1.00  0.00           C  
ATOM   3428  OG1 THR A 221      47.101  92.626 127.901  1.00  0.00           O  
ATOM   3429  H   THR A 221      45.156  92.057 125.901  1.00  0.00           H  
ATOM   3430  HA  THR A 221      47.851  93.230 125.359  1.00  0.00           H  
ATOM   3431  HB  THR A 221      47.029  90.801 127.125  1.00  0.00           H  
ATOM   3432  HG1 THR A 221      46.185  92.341 127.856  1.00  0.00           H  
ATOM   3433 HG21 THR A 221      49.565  91.483 126.301  1.00  0.00           H  
ATOM   3434 HG22 THR A 221      49.457  92.485 127.669  1.00  0.00           H  
ATOM   3435 HG23 THR A 221      49.212  90.709 127.962  1.00  0.00           H  
ATOM   3436  N   VAL A 222      48.582  91.557 123.604  1.00  0.00           N  
ATOM   3437  CA  VAL A 222      48.963  90.730 122.504  1.00  0.00           C  
ATOM   3438  C   VAL A 222      50.481  90.428 122.693  1.00  0.00           C  
ATOM   3439  O   VAL A 222      51.263  91.250 123.149  1.00  0.00           O  
ATOM   3440  CB  VAL A 222      48.641  91.290 121.109  1.00  0.00           C  
ATOM   3441  CG1 VAL A 222      47.088  91.529 120.983  1.00  0.00           C  
ATOM   3442  CG2 VAL A 222      49.408  92.555 120.776  1.00  0.00           C  
ATOM   3443  H   VAL A 222      49.129  92.404 123.659  1.00  0.00           H  
ATOM   3444  HA  VAL A 222      48.558  89.723 122.603  1.00  0.00           H  
ATOM   3445  HB  VAL A 222      48.911  90.570 120.337  1.00  0.00           H  
ATOM   3446 HG11 VAL A 222      46.808  92.336 121.660  1.00  0.00           H  
ATOM   3447 HG12 VAL A 222      46.816  91.799 119.962  1.00  0.00           H  
ATOM   3448 HG13 VAL A 222      46.521  90.649 121.287  1.00  0.00           H  
ATOM   3449 HG21 VAL A 222      49.274  92.692 119.704  1.00  0.00           H  
ATOM   3450 HG22 VAL A 222      49.111  93.454 121.316  1.00  0.00           H  
ATOM   3451 HG23 VAL A 222      50.461  92.352 120.979  1.00  0.00           H  
ATOM   3452  N   GLN A 223      50.946  89.356 122.151  1.00  0.00           N  
ATOM   3453  CA  GLN A 223      52.356  89.011 122.069  1.00  0.00           C  
ATOM   3454  C   GLN A 223      52.956  89.503 120.734  1.00  0.00           C  
ATOM   3455  O   GLN A 223      52.472  89.281 119.598  1.00  0.00           O  
ATOM   3456  CB  GLN A 223      52.328  87.521 122.132  1.00  0.00           C  
ATOM   3457  CG  GLN A 223      53.752  86.850 121.950  1.00  0.00           C  
ATOM   3458  CD  GLN A 223      53.771  85.400 121.539  1.00  0.00           C  
ATOM   3459  NE2 GLN A 223      54.979  84.903 121.327  1.00  0.00           N  
ATOM   3460  OE1 GLN A 223      52.761  84.699 121.521  1.00  0.00           O  
ATOM   3461  H   GLN A 223      50.236  88.682 121.907  1.00  0.00           H  
ATOM   3462  HA  GLN A 223      52.838  89.507 122.912  1.00  0.00           H  
ATOM   3463  HB2 GLN A 223      51.865  87.139 123.042  1.00  0.00           H  
ATOM   3464  HB3 GLN A 223      51.777  87.087 121.298  1.00  0.00           H  
ATOM   3465  HG2 GLN A 223      54.306  87.424 121.207  1.00  0.00           H  
ATOM   3466  HG3 GLN A 223      54.345  86.841 122.865  1.00  0.00           H  
ATOM   3467 HE21 GLN A 223      55.066  83.897 121.328  1.00  0.00           H  
ATOM   3468 HE22 GLN A 223      55.769  85.533 121.311  1.00  0.00           H  
ATOM   3469  N   VAL A 224      54.119  90.117 120.944  1.00  0.00           N  
ATOM   3470  CA  VAL A 224      54.890  90.675 119.865  1.00  0.00           C  
ATOM   3471  C   VAL A 224      55.873  89.567 119.369  1.00  0.00           C  
ATOM   3472  O   VAL A 224      56.603  89.060 120.237  1.00  0.00           O  
ATOM   3473  CB  VAL A 224      55.646  91.924 120.252  1.00  0.00           C  
ATOM   3474  CG1 VAL A 224      56.678  92.507 119.280  1.00  0.00           C  
ATOM   3475  CG2 VAL A 224      54.706  93.064 120.698  1.00  0.00           C  
ATOM   3476  H   VAL A 224      54.382  90.300 121.901  1.00  0.00           H  
ATOM   3477  HA  VAL A 224      54.250  91.078 119.080  1.00  0.00           H  
ATOM   3478  HB  VAL A 224      56.187  91.602 121.141  1.00  0.00           H  
ATOM   3479 HG11 VAL A 224      56.152  93.004 118.464  1.00  0.00           H  
ATOM   3480 HG12 VAL A 224      57.274  93.263 119.792  1.00  0.00           H  
ATOM   3481 HG13 VAL A 224      57.254  91.694 118.839  1.00  0.00           H  
ATOM   3482 HG21 VAL A 224      55.255  93.737 121.357  1.00  0.00           H  
ATOM   3483 HG22 VAL A 224      54.165  93.568 119.896  1.00  0.00           H  
ATOM   3484 HG23 VAL A 224      53.941  92.564 121.290  1.00  0.00           H  
ATOM   3485  N   PRO A 225      55.851  89.235 118.075  1.00  0.00           N  
ATOM   3486  CA  PRO A 225      56.562  88.047 117.638  1.00  0.00           C  
ATOM   3487  C   PRO A 225      58.114  88.235 117.754  1.00  0.00           C  
ATOM   3488  O   PRO A 225      58.703  89.161 117.129  1.00  0.00           O  
ATOM   3489  CB  PRO A 225      56.051  87.706 116.246  1.00  0.00           C  
ATOM   3490  CG  PRO A 225      55.507  88.966 115.730  1.00  0.00           C  
ATOM   3491  CD  PRO A 225      54.982  89.673 116.940  1.00  0.00           C  
ATOM   3492  HA  PRO A 225      56.292  87.258 118.340  1.00  0.00           H  
ATOM   3493  HB2 PRO A 225      56.839  87.423 115.549  1.00  0.00           H  
ATOM   3494  HB3 PRO A 225      55.277  86.944 116.333  1.00  0.00           H  
ATOM   3495  HG2 PRO A 225      56.340  89.628 115.498  1.00  0.00           H  
ATOM   3496  HG3 PRO A 225      54.757  88.802 114.956  1.00  0.00           H  
ATOM   3497  HD2 PRO A 225      55.053  90.743 116.746  1.00  0.00           H  
ATOM   3498  HD3 PRO A 225      53.961  89.370 117.168  1.00  0.00           H  
ATOM   3499  N   GLY A 226      58.721  87.463 118.632  1.00  0.00           N  
ATOM   3500  CA  GLY A 226      60.187  87.502 118.997  1.00  0.00           C  
ATOM   3501  C   GLY A 226      60.544  88.476 120.160  1.00  0.00           C  
ATOM   3502  O   GLY A 226      61.635  88.295 120.711  1.00  0.00           O  
ATOM   3503  H   GLY A 226      58.167  86.691 118.975  1.00  0.00           H  
ATOM   3504  HA2 GLY A 226      60.577  86.554 119.367  1.00  0.00           H  
ATOM   3505  HA3 GLY A 226      60.692  87.805 118.080  1.00  0.00           H  
ATOM   3506  N   ALA A 227      59.668  89.339 120.650  1.00  0.00           N  
ATOM   3507  CA  ALA A 227      59.903  90.135 121.862  1.00  0.00           C  
ATOM   3508  C   ALA A 227      60.133  89.267 123.091  1.00  0.00           C  
ATOM   3509  O   ALA A 227      59.539  88.165 123.125  1.00  0.00           O  
ATOM   3510  CB  ALA A 227      58.727  91.160 122.031  1.00  0.00           C  
ATOM   3511  H   ALA A 227      58.752  89.273 120.231  1.00  0.00           H  
ATOM   3512  HA  ALA A 227      60.765  90.789 121.732  1.00  0.00           H  
ATOM   3513  HB1 ALA A 227      58.645  91.725 121.101  1.00  0.00           H  
ATOM   3514  HB2 ALA A 227      57.764  90.661 122.131  1.00  0.00           H  
ATOM   3515  HB3 ALA A 227      59.025  91.773 122.883  1.00  0.00           H  
ATOM   3516  N   GLY A 228      60.837  89.783 124.075  1.00  0.00           N  
ATOM   3517  CA  GLY A 228      61.015  89.112 125.360  1.00  0.00           C  
ATOM   3518  C   GLY A 228      62.371  89.149 126.043  1.00  0.00           C  
ATOM   3519  O   GLY A 228      63.300  89.892 125.652  1.00  0.00           O  
ATOM   3520  H   GLY A 228      61.271  90.691 123.998  1.00  0.00           H  
ATOM   3521  HA2 GLY A 228      60.323  89.682 125.980  1.00  0.00           H  
ATOM   3522  HA3 GLY A 228      60.652  88.090 125.255  1.00  0.00           H  
ATOM   3523  N   ARG A 229      62.423  88.493 127.184  1.00  0.00           N  
ATOM   3524  CA  ARG A 229      63.472  88.647 128.207  1.00  0.00           C  
ATOM   3525  C   ARG A 229      63.794  87.399 128.976  1.00  0.00           C  
ATOM   3526  O   ARG A 229      62.912  86.717 129.419  1.00  0.00           O  
ATOM   3527  CB  ARG A 229      63.060  89.828 129.099  1.00  0.00           C  
ATOM   3528  CG  ARG A 229      64.105  90.156 130.225  1.00  0.00           C  
ATOM   3529  CD  ARG A 229      63.611  91.225 131.277  1.00  0.00           C  
ATOM   3530  NE  ARG A 229      64.633  91.310 132.386  1.00  0.00           N  
ATOM   3531  CZ  ARG A 229      65.602  92.185 132.575  1.00  0.00           C  
ATOM   3532  NH1 ARG A 229      65.866  93.144 131.749  1.00  0.00           N1+
ATOM   3533  NH2 ARG A 229      66.335  92.190 133.687  1.00  0.00           N  
ATOM   3534  H   ARG A 229      61.693  87.898 127.548  1.00  0.00           H  
ATOM   3535  HA  ARG A 229      64.400  88.890 127.691  1.00  0.00           H  
ATOM   3536  HB2 ARG A 229      63.027  90.743 128.509  1.00  0.00           H  
ATOM   3537  HB3 ARG A 229      62.125  89.633 129.624  1.00  0.00           H  
ATOM   3538  HG2 ARG A 229      64.393  89.318 130.858  1.00  0.00           H  
ATOM   3539  HG3 ARG A 229      65.046  90.528 129.820  1.00  0.00           H  
ATOM   3540  HD2 ARG A 229      63.540  92.231 130.862  1.00  0.00           H  
ATOM   3541  HD3 ARG A 229      62.620  90.903 131.597  1.00  0.00           H  
ATOM   3542  HE  ARG A 229      64.516  90.693 133.177  1.00  0.00           H  
ATOM   3543 HH11 ARG A 229      65.203  93.242 130.993  1.00  0.00           H  
ATOM   3544 HH12 ARG A 229      66.685  93.734 131.772  1.00  0.00           H  
ATOM   3545 HH21 ARG A 229      66.163  91.341 134.207  1.00  0.00           H  
ATOM   3546 HH22 ARG A 229      67.149  92.769 133.823  1.00  0.00           H  
ATOM   3547  N   ASP A 230      65.075  87.095 129.265  1.00  0.00           N  
ATOM   3548  CA  ASP A 230      65.564  85.896 130.030  1.00  0.00           C  
ATOM   3549  C   ASP A 230      64.985  84.563 129.524  1.00  0.00           C  
ATOM   3550  O   ASP A 230      64.886  83.546 130.273  1.00  0.00           O  
ATOM   3551  CB  ASP A 230      65.244  86.137 131.549  1.00  0.00           C  
ATOM   3552  CG  ASP A 230      65.814  87.481 132.064  1.00  0.00           C  
ATOM   3553  OD1 ASP A 230      65.409  87.852 133.160  1.00  0.00           O  
ATOM   3554  OD2 ASP A 230      66.830  88.059 131.481  1.00  0.00           O1-
ATOM   3555  H   ASP A 230      65.804  87.647 128.836  1.00  0.00           H  
ATOM   3556  HA  ASP A 230      66.652  85.878 129.978  1.00  0.00           H  
ATOM   3557  HB2 ASP A 230      64.180  86.037 131.761  1.00  0.00           H  
ATOM   3558  HB3 ASP A 230      65.806  85.352 132.056  1.00  0.00           H  
ATOM   3559  N   GLY A 231      64.689  84.497 128.189  1.00  0.00           N  
ATOM   3560  CA  GLY A 231      63.939  83.352 127.602  1.00  0.00           C  
ATOM   3561  C   GLY A 231      62.426  83.416 127.632  1.00  0.00           C  
ATOM   3562  O   GLY A 231      61.738  82.582 126.954  1.00  0.00           O  
ATOM   3563  H   GLY A 231      65.082  85.226 127.612  1.00  0.00           H  
ATOM   3564  HA2 GLY A 231      64.364  82.991 126.665  1.00  0.00           H  
ATOM   3565  HA3 GLY A 231      64.106  82.468 128.219  1.00  0.00           H  
ATOM   3566  N   ALA A 232      61.825  84.387 128.308  1.00  0.00           N  
ATOM   3567  CA  ALA A 232      60.408  84.632 128.289  1.00  0.00           C  
ATOM   3568  C   ALA A 232      59.938  85.184 126.960  1.00  0.00           C  
ATOM   3569  O   ALA A 232      60.661  85.874 126.277  1.00  0.00           O  
ATOM   3570  CB  ALA A 232      60.058  85.668 129.361  1.00  0.00           C  
ATOM   3571  H   ALA A 232      62.337  84.866 129.035  1.00  0.00           H  
ATOM   3572  HA  ALA A 232      59.894  83.700 128.524  1.00  0.00           H  
ATOM   3573  HB1 ALA A 232      60.518  85.419 130.317  1.00  0.00           H  
ATOM   3574  HB2 ALA A 232      60.407  86.681 129.157  1.00  0.00           H  
ATOM   3575  HB3 ALA A 232      58.992  85.719 129.583  1.00  0.00           H  
ATOM   3576  N   PRO A 233      58.591  85.137 126.703  1.00  0.00           N  
ATOM   3577  CA  PRO A 233      57.987  85.949 125.660  1.00  0.00           C  
ATOM   3578  C   PRO A 233      57.624  87.396 126.079  1.00  0.00           C  
ATOM   3579  O   PRO A 233      57.651  87.644 127.274  1.00  0.00           O  
ATOM   3580  CB  PRO A 233      56.762  85.201 125.187  1.00  0.00           C  
ATOM   3581  CG  PRO A 233      56.928  83.811 125.835  1.00  0.00           C  
ATOM   3582  CD  PRO A 233      57.731  84.085 127.129  1.00  0.00           C  
ATOM   3583  HA  PRO A 233      58.636  85.972 124.784  1.00  0.00           H  
ATOM   3584  HB2 PRO A 233      55.861  85.641 125.614  1.00  0.00           H  
ATOM   3585  HB3 PRO A 233      56.837  85.011 124.115  1.00  0.00           H  
ATOM   3586  HG2 PRO A 233      56.012  83.243 125.993  1.00  0.00           H  
ATOM   3587  HG3 PRO A 233      57.533  83.121 125.248  1.00  0.00           H  
ATOM   3588  HD2 PRO A 233      56.982  84.381 127.864  1.00  0.00           H  
ATOM   3589  HD3 PRO A 233      58.339  83.231 127.427  1.00  0.00           H  
ATOM   3590  N   GLY A 234      57.403  88.335 125.216  1.00  0.00           N  
ATOM   3591  CA  GLY A 234      57.169  89.754 125.373  1.00  0.00           C  
ATOM   3592  C   GLY A 234      55.889  90.245 124.654  1.00  0.00           C  
ATOM   3593  O   GLY A 234      55.441  89.833 123.579  1.00  0.00           O  
ATOM   3594  H   GLY A 234      57.282  88.010 124.267  1.00  0.00           H  
ATOM   3595  HA2 GLY A 234      57.201  90.056 126.420  1.00  0.00           H  
ATOM   3596  HA3 GLY A 234      57.971  90.291 124.865  1.00  0.00           H  
ATOM   3597  N   PHE A 235      55.200  91.022 125.393  1.00  0.00           N  
ATOM   3598  CA  PHE A 235      53.907  91.500 124.984  1.00  0.00           C  
ATOM   3599  C   PHE A 235      53.876  92.947 124.621  1.00  0.00           C  
ATOM   3600  O   PHE A 235      54.867  93.675 124.597  1.00  0.00           O  
ATOM   3601  CB  PHE A 235      52.887  91.246 126.115  1.00  0.00           C  
ATOM   3602  CG  PHE A 235      52.912  89.963 126.847  1.00  0.00           C  
ATOM   3603  CD1 PHE A 235      53.169  89.968 128.255  1.00  0.00           C  
ATOM   3604  CD2 PHE A 235      52.810  88.734 126.195  1.00  0.00           C  
ATOM   3605  CE1 PHE A 235      53.374  88.750 128.956  1.00  0.00           C  
ATOM   3606  CE2 PHE A 235      52.917  87.539 126.857  1.00  0.00           C  
ATOM   3607  CZ  PHE A 235      53.131  87.529 128.258  1.00  0.00           C  
ATOM   3608  H   PHE A 235      55.577  91.371 126.262  1.00  0.00           H  
ATOM   3609  HA  PHE A 235      53.574  90.963 124.095  1.00  0.00           H  
ATOM   3610  HB2 PHE A 235      52.888  92.015 126.888  1.00  0.00           H  
ATOM   3611  HB3 PHE A 235      51.925  91.327 125.609  1.00  0.00           H  
ATOM   3612  HD1 PHE A 235      53.281  90.852 128.866  1.00  0.00           H  
ATOM   3613  HD2 PHE A 235      52.827  88.574 125.127  1.00  0.00           H  
ATOM   3614  HE1 PHE A 235      53.657  88.788 129.998  1.00  0.00           H  
ATOM   3615  HE2 PHE A 235      52.589  86.647 126.342  1.00  0.00           H  
ATOM   3616  HZ  PHE A 235      53.111  86.617 128.835  1.00  0.00           H  
ATOM   3617  N   SER A 236      52.698  93.439 124.266  1.00  0.00           N  
ATOM   3618  CA  SER A 236      52.250  94.834 124.181  1.00  0.00           C  
ATOM   3619  C   SER A 236      50.739  94.954 124.497  1.00  0.00           C  
ATOM   3620  O   SER A 236      50.018  93.927 124.150  1.00  0.00           O  
ATOM   3621  CB  SER A 236      52.479  95.530 122.821  1.00  0.00           C  
ATOM   3622  OG  SER A 236      52.505  97.019 122.851  1.00  0.00           O  
ATOM   3623  H   SER A 236      52.097  92.679 123.983  1.00  0.00           H  
ATOM   3624  HA  SER A 236      52.796  95.360 124.965  1.00  0.00           H  
ATOM   3625  HB2 SER A 236      53.478  95.318 122.440  1.00  0.00           H  
ATOM   3626  HB3 SER A 236      51.736  95.071 122.167  1.00  0.00           H  
ATOM   3627  HG  SER A 236      51.674  97.396 122.552  1.00  0.00           H  
ATOM   3628  N   LYS A 237      50.313  95.953 125.282  1.00  0.00           N  
ATOM   3629  CA  LYS A 237      48.933  96.133 125.848  1.00  0.00           C  
ATOM   3630  C   LYS A 237      48.273  97.371 125.316  1.00  0.00           C  
ATOM   3631  O   LYS A 237      48.843  98.418 125.289  1.00  0.00           O  
ATOM   3632  CB  LYS A 237      49.130  96.115 127.385  1.00  0.00           C  
ATOM   3633  CG  LYS A 237      47.780  96.250 128.093  1.00  0.00           C  
ATOM   3634  CD  LYS A 237      47.775  96.334 129.686  1.00  0.00           C  
ATOM   3635  CE  LYS A 237      46.377  96.346 130.260  1.00  0.00           C  
ATOM   3636  NZ  LYS A 237      46.397  96.173 131.729  1.00  0.00           N1+
ATOM   3637  H   LYS A 237      50.931  96.709 125.537  1.00  0.00           H  
ATOM   3638  HA  LYS A 237      48.294  95.310 125.527  1.00  0.00           H  
ATOM   3639  HB2 LYS A 237      49.530  95.133 127.638  1.00  0.00           H  
ATOM   3640  HB3 LYS A 237      49.799  96.932 127.655  1.00  0.00           H  
ATOM   3641  HG2 LYS A 237      47.201  97.109 127.753  1.00  0.00           H  
ATOM   3642  HG3 LYS A 237      47.097  95.449 127.808  1.00  0.00           H  
ATOM   3643  HD2 LYS A 237      48.147  95.362 130.012  1.00  0.00           H  
ATOM   3644  HD3 LYS A 237      48.338  97.211 130.005  1.00  0.00           H  
ATOM   3645  HE2 LYS A 237      45.875  97.252 129.924  1.00  0.00           H  
ATOM   3646  HE3 LYS A 237      45.883  95.504 129.774  1.00  0.00           H  
ATOM   3647  HZ1 LYS A 237      46.550  95.200 131.957  1.00  0.00           H  
ATOM   3648  HZ2 LYS A 237      47.158  96.698 132.137  1.00  0.00           H  
ATOM   3649  HZ3 LYS A 237      45.570  96.536 132.182  1.00  0.00           H  
ATOM   3650  N   PHE A 238      46.992  97.326 124.917  1.00  0.00           N  
ATOM   3651  CA  PHE A 238      46.135  98.491 124.492  1.00  0.00           C  
ATOM   3652  C   PHE A 238      44.722  98.333 125.031  1.00  0.00           C  
ATOM   3653  O   PHE A 238      44.417  97.226 125.581  1.00  0.00           O  
ATOM   3654  CB  PHE A 238      46.142  98.653 122.983  1.00  0.00           C  
ATOM   3655  CG  PHE A 238      45.470  97.613 122.049  1.00  0.00           C  
ATOM   3656  CD1 PHE A 238      46.013  96.400 121.580  1.00  0.00           C  
ATOM   3657  CD2 PHE A 238      44.120  97.939 121.742  1.00  0.00           C  
ATOM   3658  CE1 PHE A 238      45.305  95.565 120.666  1.00  0.00           C  
ATOM   3659  CE2 PHE A 238      43.458  97.109 120.835  1.00  0.00           C  
ATOM   3660  CZ  PHE A 238      44.057  96.012 120.228  1.00  0.00           C  
ATOM   3661  H   PHE A 238      46.488  96.450 124.943  1.00  0.00           H  
ATOM   3662  HA  PHE A 238      46.557  99.418 124.883  1.00  0.00           H  
ATOM   3663  HB2 PHE A 238      45.750  99.652 122.791  1.00  0.00           H  
ATOM   3664  HB3 PHE A 238      47.215  98.660 122.792  1.00  0.00           H  
ATOM   3665  HD1 PHE A 238      46.992  96.241 122.007  1.00  0.00           H  
ATOM   3666  HD2 PHE A 238      43.553  98.748 122.179  1.00  0.00           H  
ATOM   3667  HE1 PHE A 238      45.754  94.720 120.164  1.00  0.00           H  
ATOM   3668  HE2 PHE A 238      42.474  97.461 120.562  1.00  0.00           H  
ATOM   3669  HZ  PHE A 238      43.504  95.445 119.494  1.00  0.00           H  
ATOM   3670  N   ARG A 239      43.858  99.356 124.885  1.00  0.00           N  
ATOM   3671  CA  ARG A 239      42.449  99.359 125.338  1.00  0.00           C  
ATOM   3672  C   ARG A 239      41.509 100.010 124.317  1.00  0.00           C  
ATOM   3673  O   ARG A 239      41.835 100.923 123.575  1.00  0.00           O  
ATOM   3674  CB  ARG A 239      42.562 100.044 126.759  1.00  0.00           C  
ATOM   3675  CG  ARG A 239      41.239 100.188 127.432  1.00  0.00           C  
ATOM   3676  CD  ARG A 239      41.329 100.970 128.756  1.00  0.00           C  
ATOM   3677  NE  ARG A 239      41.877 100.171 129.858  1.00  0.00           N  
ATOM   3678  CZ  ARG A 239      41.905 100.485 131.131  1.00  0.00           C  
ATOM   3679  NH1 ARG A 239      41.473 101.619 131.565  1.00  0.00           N1+
ATOM   3680  NH2 ARG A 239      42.271  99.591 131.984  1.00  0.00           N  
ATOM   3681  H   ARG A 239      44.284 100.259 124.732  1.00  0.00           H  
ATOM   3682  HA  ARG A 239      42.221  98.300 125.458  1.00  0.00           H  
ATOM   3683  HB2 ARG A 239      43.286  99.574 127.425  1.00  0.00           H  
ATOM   3684  HB3 ARG A 239      42.840 101.080 126.566  1.00  0.00           H  
ATOM   3685  HG2 ARG A 239      40.537 100.724 126.793  1.00  0.00           H  
ATOM   3686  HG3 ARG A 239      40.906  99.168 127.623  1.00  0.00           H  
ATOM   3687  HD2 ARG A 239      41.934 101.877 128.719  1.00  0.00           H  
ATOM   3688  HD3 ARG A 239      40.301 101.227 129.010  1.00  0.00           H  
ATOM   3689  HE  ARG A 239      42.313  99.285 129.647  1.00  0.00           H  
ATOM   3690 HH11 ARG A 239      40.940 102.227 130.959  1.00  0.00           H  
ATOM   3691 HH12 ARG A 239      41.665 101.743 132.548  1.00  0.00           H  
ATOM   3692 HH21 ARG A 239      42.340  98.620 131.715  1.00  0.00           H  
ATOM   3693 HH22 ARG A 239      42.572  99.772 132.931  1.00  0.00           H  
ATOM   3694  N   LEU A 240      40.244  99.622 124.328  1.00  0.00           N  
ATOM   3695  CA  LEU A 240      39.101 100.210 123.561  1.00  0.00           C  
ATOM   3696  C   LEU A 240      37.719  99.987 124.277  1.00  0.00           C  
ATOM   3697  O   LEU A 240      37.770  99.190 125.250  1.00  0.00           O  
ATOM   3698  CB  LEU A 240      39.056  99.451 122.218  1.00  0.00           C  
ATOM   3699  CG  LEU A 240      40.290  99.244 121.339  1.00  0.00           C  
ATOM   3700  CD1 LEU A 240      39.861  98.223 120.276  1.00  0.00           C  
ATOM   3701  CD2 LEU A 240      40.681 100.571 120.672  1.00  0.00           C  
ATOM   3702  H   LEU A 240      39.888  98.909 124.948  1.00  0.00           H  
ATOM   3703  HA  LEU A 240      39.348 101.259 123.400  1.00  0.00           H  
ATOM   3704  HB2 LEU A 240      38.689  98.456 122.471  1.00  0.00           H  
ATOM   3705  HB3 LEU A 240      38.247  99.801 121.578  1.00  0.00           H  
ATOM   3706  HG  LEU A 240      41.143  98.841 121.883  1.00  0.00           H  
ATOM   3707 HD11 LEU A 240      39.649  97.240 120.697  1.00  0.00           H  
ATOM   3708 HD12 LEU A 240      38.999  98.527 119.683  1.00  0.00           H  
ATOM   3709 HD13 LEU A 240      40.701  98.139 119.587  1.00  0.00           H  
ATOM   3710 HD21 LEU A 240      41.572 100.402 120.066  1.00  0.00           H  
ATOM   3711 HD22 LEU A 240      39.935 100.822 119.917  1.00  0.00           H  
ATOM   3712 HD23 LEU A 240      40.702 101.401 121.377  1.00  0.00           H  
ATOM   3713  N   SER A 241      36.614 100.703 123.819  1.00  0.00           N  
ATOM   3714  CA  SER A 241      35.443 100.788 124.562  1.00  0.00           C  
ATOM   3715  C   SER A 241      34.187 100.884 123.703  1.00  0.00           C  
ATOM   3716  O   SER A 241      34.260 101.548 122.659  1.00  0.00           O  
ATOM   3717  CB  SER A 241      35.553 101.897 125.615  1.00  0.00           C  
ATOM   3718  OG  SER A 241      35.451 103.197 125.108  1.00  0.00           O  
ATOM   3719  H   SER A 241      36.705 101.410 123.104  1.00  0.00           H  
ATOM   3720  HA  SER A 241      35.340  99.777 124.955  1.00  0.00           H  
ATOM   3721  HB2 SER A 241      34.647 101.678 126.181  1.00  0.00           H  
ATOM   3722  HB3 SER A 241      36.505 101.736 126.121  1.00  0.00           H  
ATOM   3723  HG  SER A 241      36.322 103.600 125.097  1.00  0.00           H  
ATOM   3724  N   TYR A 242      33.148 100.205 124.161  1.00  0.00           N  
ATOM   3725  CA  TYR A 242      31.939  99.948 123.468  1.00  0.00           C  
ATOM   3726  C   TYR A 242      30.612 100.212 124.208  1.00  0.00           C  
ATOM   3727  O   TYR A 242      30.506  99.990 125.400  1.00  0.00           O  
ATOM   3728  CB  TYR A 242      32.047  98.449 123.031  1.00  0.00           C  
ATOM   3729  CG  TYR A 242      33.393  98.050 122.476  1.00  0.00           C  
ATOM   3730  CD1 TYR A 242      33.744  98.350 121.126  1.00  0.00           C  
ATOM   3731  CD2 TYR A 242      34.262  97.304 123.270  1.00  0.00           C  
ATOM   3732  CE1 TYR A 242      34.949  97.917 120.590  1.00  0.00           C  
ATOM   3733  CE2 TYR A 242      35.458  96.765 122.742  1.00  0.00           C  
ATOM   3734  CZ  TYR A 242      35.883  97.174 121.508  1.00  0.00           C  
ATOM   3735  OH  TYR A 242      37.051  96.619 121.120  1.00  0.00           O  
ATOM   3736  H   TYR A 242      33.266  99.643 124.993  1.00  0.00           H  
ATOM   3737  HA  TYR A 242      31.903 100.631 122.619  1.00  0.00           H  
ATOM   3738  HB2 TYR A 242      31.944  97.817 123.914  1.00  0.00           H  
ATOM   3739  HB3 TYR A 242      31.336  98.306 122.217  1.00  0.00           H  
ATOM   3740  HD1 TYR A 242      33.137  99.038 120.556  1.00  0.00           H  
ATOM   3741  HD2 TYR A 242      33.933  97.044 124.266  1.00  0.00           H  
ATOM   3742  HE1 TYR A 242      35.184  98.104 119.553  1.00  0.00           H  
ATOM   3743  HE2 TYR A 242      36.084  96.097 123.315  1.00  0.00           H  
ATOM   3744  HH  TYR A 242      37.308  96.802 120.213  1.00  0.00           H  
ATOM   3745  N   TYR A 243      29.620 100.730 123.451  1.00  0.00           N  
ATOM   3746  CA  TYR A 243      28.342 101.080 124.070  1.00  0.00           C  
ATOM   3747  C   TYR A 243      27.402  99.899 124.119  1.00  0.00           C  
ATOM   3748  O   TYR A 243      27.057  99.375 123.053  1.00  0.00           O  
ATOM   3749  CB  TYR A 243      27.719 102.270 123.361  1.00  0.00           C  
ATOM   3750  CG  TYR A 243      26.406 102.704 123.978  1.00  0.00           C  
ATOM   3751  CD1 TYR A 243      26.394 103.304 125.268  1.00  0.00           C  
ATOM   3752  CD2 TYR A 243      25.244 102.448 123.268  1.00  0.00           C  
ATOM   3753  CE1 TYR A 243      25.191 103.620 125.878  1.00  0.00           C  
ATOM   3754  CE2 TYR A 243      24.038 102.774 123.916  1.00  0.00           C  
ATOM   3755  CZ  TYR A 243      24.005 103.398 125.166  1.00  0.00           C  
ATOM   3756  OH  TYR A 243      22.854 103.598 125.840  1.00  0.00           O  
ATOM   3757  H   TYR A 243      29.837 101.042 122.515  1.00  0.00           H  
ATOM   3758  HA  TYR A 243      28.458 101.341 125.121  1.00  0.00           H  
ATOM   3759  HB2 TYR A 243      28.424 103.092 123.482  1.00  0.00           H  
ATOM   3760  HB3 TYR A 243      27.526 101.960 122.334  1.00  0.00           H  
ATOM   3761  HD1 TYR A 243      27.322 103.564 125.753  1.00  0.00           H  
ATOM   3762  HD2 TYR A 243      25.214 101.977 122.297  1.00  0.00           H  
ATOM   3763  HE1 TYR A 243      25.159 104.233 126.767  1.00  0.00           H  
ATOM   3764  HE2 TYR A 243      23.089 102.494 123.484  1.00  0.00           H  
ATOM   3765  HH  TYR A 243      22.167 103.989 125.296  1.00  0.00           H  
ATOM   3766  N   PRO A 244      26.872  99.471 125.336  1.00  0.00           N  
ATOM   3767  CA  PRO A 244      25.991  98.361 125.522  1.00  0.00           C  
ATOM   3768  C   PRO A 244      24.536  98.624 124.958  1.00  0.00           C  
ATOM   3769  O   PRO A 244      23.572  98.934 125.701  1.00  0.00           O  
ATOM   3770  CB  PRO A 244      26.069  97.968 127.012  1.00  0.00           C  
ATOM   3771  CG  PRO A 244      26.429  99.351 127.660  1.00  0.00           C  
ATOM   3772  CD  PRO A 244      27.272 100.026 126.610  1.00  0.00           C  
ATOM   3773  HA  PRO A 244      26.444  97.472 125.083  1.00  0.00           H  
ATOM   3774  HB2 PRO A 244      25.155  97.535 127.416  1.00  0.00           H  
ATOM   3775  HB3 PRO A 244      26.880  97.248 127.119  1.00  0.00           H  
ATOM   3776  HG2 PRO A 244      25.571  99.980 127.900  1.00  0.00           H  
ATOM   3777  HG3 PRO A 244      27.078  99.158 128.515  1.00  0.00           H  
ATOM   3778  HD2 PRO A 244      26.914 101.054 126.554  1.00  0.00           H  
ATOM   3779  HD3 PRO A 244      28.325 100.102 126.879  1.00  0.00           H  
ATOM   3780  N   HIE A 245      24.495  98.522 123.644  1.00  0.00           N  
ATOM   3781  CA  HIE A 245      23.196  98.412 122.966  1.00  0.00           C  
ATOM   3782  C   HIE A 245      22.254  97.254 123.465  1.00  0.00           C  
ATOM   3783  O   HIE A 245      22.731  96.183 123.624  1.00  0.00           O  
ATOM   3784  CB  HIE A 245      23.390  98.235 121.418  1.00  0.00           C  
ATOM   3785  CG  HIE A 245      23.773  99.504 120.737  1.00  0.00           C  
ATOM   3786  CD2 HIE A 245      24.908  99.739 120.113  1.00  0.00           C  
ATOM   3787  ND1 HIE A 245      22.933 100.567 120.481  1.00  0.00           N  
ATOM   3788  CE1 HIE A 245      23.548 101.499 119.802  1.00  0.00           C  
ATOM   3789  NE2 HIE A 245      24.796 101.054 119.587  1.00  0.00           N  
ATOM   3790  H   HIE A 245      25.337  98.359 123.113  1.00  0.00           H  
ATOM   3791  HA  HIE A 245      22.688  99.325 123.278  1.00  0.00           H  
ATOM   3792  HB2 HIE A 245      24.040  97.395 121.176  1.00  0.00           H  
ATOM   3793  HB3 HIE A 245      22.415  97.963 121.015  1.00  0.00           H  
ATOM   3794  HD2 HIE A 245      25.732  99.053 119.976  1.00  0.00           H  
ATOM   3795  HE1 HIE A 245      23.249 102.524 119.642  1.00  0.00           H  
ATOM   3796  HE2 HIE A 245      25.556 101.697 119.413  1.00  0.00           H  
ATOM   3797  N   CYS A 246      20.955  97.395 123.471  1.00  0.00           N  
ATOM   3798  CA  CYS A 246      19.935  96.314 123.449  1.00  0.00           C  
ATOM   3799  C   CYS A 246      19.807  95.765 122.019  1.00  0.00           C  
ATOM   3800  O   CYS A 246      19.638  96.639 121.145  1.00  0.00           O  
ATOM   3801  CB  CYS A 246      18.575  96.807 124.024  1.00  0.00           C  
ATOM   3802  SG  CYS A 246      17.279  95.525 123.759  1.00  0.00           S  
ATOM   3803  H   CYS A 246      20.667  98.349 123.309  1.00  0.00           H  
ATOM   3804  HA  CYS A 246      20.261  95.551 124.156  1.00  0.00           H  
ATOM   3805  HB2 CYS A 246      18.704  97.027 125.083  1.00  0.00           H  
ATOM   3806  HB3 CYS A 246      18.239  97.763 123.619  1.00  0.00           H  
ATOM   3807  HG  CYS A 246      17.768  94.676 124.667  1.00  0.00           H  
ATOM   3808  N   LEU A 247      19.900  94.448 121.741  1.00  0.00           N  
ATOM   3809  CA  LEU A 247      19.918  93.900 120.341  1.00  0.00           C  
ATOM   3810  C   LEU A 247      18.601  94.363 119.585  1.00  0.00           C  
ATOM   3811  O   LEU A 247      18.591  94.749 118.420  1.00  0.00           O  
ATOM   3812  CB  LEU A 247      20.149  92.396 120.240  1.00  0.00           C  
ATOM   3813  CG  LEU A 247      20.366  91.794 118.862  1.00  0.00           C  
ATOM   3814  CD1 LEU A 247      21.593  92.354 118.174  1.00  0.00           C  
ATOM   3815  CD2 LEU A 247      20.696  90.287 119.012  1.00  0.00           C  
ATOM   3816  H   LEU A 247      20.024  93.755 122.465  1.00  0.00           H  
ATOM   3817  HA  LEU A 247      20.729  94.389 119.803  1.00  0.00           H  
ATOM   3818  HB2 LEU A 247      21.043  92.103 120.789  1.00  0.00           H  
ATOM   3819  HB3 LEU A 247      19.269  91.856 120.592  1.00  0.00           H  
ATOM   3820  HG  LEU A 247      19.452  91.862 118.271  1.00  0.00           H  
ATOM   3821 HD11 LEU A 247      21.445  93.371 117.811  1.00  0.00           H  
ATOM   3822 HD12 LEU A 247      22.486  92.312 118.796  1.00  0.00           H  
ATOM   3823 HD13 LEU A 247      21.763  91.735 117.293  1.00  0.00           H  
ATOM   3824 HD21 LEU A 247      20.769  89.731 118.077  1.00  0.00           H  
ATOM   3825 HD22 LEU A 247      21.558  90.106 119.655  1.00  0.00           H  
ATOM   3826 HD23 LEU A 247      19.795  89.875 119.464  1.00  0.00           H  
ATOM   3827  N   ALA A 248      17.500  94.285 120.357  1.00  0.00           N  
ATOM   3828  CA  ALA A 248      16.172  94.587 119.917  1.00  0.00           C  
ATOM   3829  C   ALA A 248      15.856  96.099 119.746  1.00  0.00           C  
ATOM   3830  O   ALA A 248      15.436  96.482 118.666  1.00  0.00           O  
ATOM   3831  CB  ALA A 248      15.183  93.986 120.896  1.00  0.00           C  
ATOM   3832  H   ALA A 248      17.602  93.817 121.247  1.00  0.00           H  
ATOM   3833  HA  ALA A 248      16.015  94.155 118.928  1.00  0.00           H  
ATOM   3834  HB1 ALA A 248      15.552  92.974 121.066  1.00  0.00           H  
ATOM   3835  HB2 ALA A 248      15.241  94.452 121.880  1.00  0.00           H  
ATOM   3836  HB3 ALA A 248      14.188  93.972 120.454  1.00  0.00           H  
ATOM   3837  N   SER A 249      16.258  96.983 120.700  1.00  0.00           N  
ATOM   3838  CA  SER A 249      16.225  98.395 120.497  1.00  0.00           C  
ATOM   3839  C   SER A 249      17.098  98.848 119.337  1.00  0.00           C  
ATOM   3840  O   SER A 249      16.625  99.722 118.549  1.00  0.00           O  
ATOM   3841  CB  SER A 249      16.663  99.153 121.769  1.00  0.00           C  
ATOM   3842  OG  SER A 249      16.153 100.469 121.747  1.00  0.00           O  
ATOM   3843  H   SER A 249      16.718  96.641 121.532  1.00  0.00           H  
ATOM   3844  HA  SER A 249      15.206  98.703 120.260  1.00  0.00           H  
ATOM   3845  HB2 SER A 249      16.276  98.681 122.672  1.00  0.00           H  
ATOM   3846  HB3 SER A 249      17.753  99.152 121.769  1.00  0.00           H  
ATOM   3847  HG  SER A 249      15.275 100.440 122.137  1.00  0.00           H  
ATOM   3848  N   PHE A 250      18.169  98.190 119.016  1.00  0.00           N  
ATOM   3849  CA  PHE A 250      18.937  98.387 117.766  1.00  0.00           C  
ATOM   3850  C   PHE A 250      18.217  97.938 116.457  1.00  0.00           C  
ATOM   3851  O   PHE A 250      18.266  98.669 115.470  1.00  0.00           O  
ATOM   3852  CB  PHE A 250      20.300  97.674 117.951  1.00  0.00           C  
ATOM   3853  CG  PHE A 250      21.353  97.993 116.853  1.00  0.00           C  
ATOM   3854  CD1 PHE A 250      21.410  97.163 115.716  1.00  0.00           C  
ATOM   3855  CD2 PHE A 250      22.307  99.031 116.965  1.00  0.00           C  
ATOM   3856  CE1 PHE A 250      22.359  97.493 114.654  1.00  0.00           C  
ATOM   3857  CE2 PHE A 250      23.262  99.288 115.930  1.00  0.00           C  
ATOM   3858  CZ  PHE A 250      23.283  98.576 114.742  1.00  0.00           C  
ATOM   3859  H   PHE A 250      18.632  97.666 119.746  1.00  0.00           H  
ATOM   3860  HA  PHE A 250      19.167  99.451 117.815  1.00  0.00           H  
ATOM   3861  HB2 PHE A 250      20.590  98.063 118.927  1.00  0.00           H  
ATOM   3862  HB3 PHE A 250      20.198  96.593 118.049  1.00  0.00           H  
ATOM   3863  HD1 PHE A 250      20.695  96.363 115.588  1.00  0.00           H  
ATOM   3864  HD2 PHE A 250      22.259  99.523 117.925  1.00  0.00           H  
ATOM   3865  HE1 PHE A 250      22.405  96.848 113.789  1.00  0.00           H  
ATOM   3866  HE2 PHE A 250      24.026 100.039 116.067  1.00  0.00           H  
ATOM   3867  HZ  PHE A 250      24.035  98.752 113.989  1.00  0.00           H  
ATOM   3868  N   THR A 251      17.559  96.814 116.561  1.00  0.00           N  
ATOM   3869  CA  THR A 251      16.692  96.227 115.516  1.00  0.00           C  
ATOM   3870  C   THR A 251      15.555  97.118 115.172  1.00  0.00           C  
ATOM   3871  O   THR A 251      15.229  97.368 114.007  1.00  0.00           O  
ATOM   3872  CB  THR A 251      16.210  94.763 115.814  1.00  0.00           C  
ATOM   3873  CG2 THR A 251      15.296  94.052 114.798  1.00  0.00           C  
ATOM   3874  OG1 THR A 251      17.378  93.961 116.043  1.00  0.00           O  
ATOM   3875  H   THR A 251      17.714  96.320 117.428  1.00  0.00           H  
ATOM   3876  HA  THR A 251      17.305  96.273 114.616  1.00  0.00           H  
ATOM   3877  HB  THR A 251      15.672  94.837 116.760  1.00  0.00           H  
ATOM   3878  HG1 THR A 251      17.882  94.346 116.763  1.00  0.00           H  
ATOM   3879 HG21 THR A 251      14.951  93.104 115.213  1.00  0.00           H  
ATOM   3880 HG22 THR A 251      14.476  94.747 114.617  1.00  0.00           H  
ATOM   3881 HG23 THR A 251      15.724  93.908 113.806  1.00  0.00           H  
ATOM   3882  N   GLU A 252      14.912  97.684 116.173  1.00  0.00           N  
ATOM   3883  CA  GLU A 252      13.919  98.754 116.032  1.00  0.00           C  
ATOM   3884  C   GLU A 252      14.432 100.137 115.576  1.00  0.00           C  
ATOM   3885  O   GLU A 252      13.684 100.879 114.869  1.00  0.00           O  
ATOM   3886  CB  GLU A 252      13.318  98.851 117.448  1.00  0.00           C  
ATOM   3887  CG  GLU A 252      12.031  99.682 117.438  1.00  0.00           C  
ATOM   3888  CD  GLU A 252      10.787  98.940 116.922  1.00  0.00           C  
ATOM   3889  OE1 GLU A 252      10.182  98.142 117.657  1.00  0.00           O  
ATOM   3890  OE2 GLU A 252      10.402  99.215 115.753  1.00  0.00           O1-
ATOM   3891  H   GLU A 252      15.115  97.394 117.118  1.00  0.00           H  
ATOM   3892  HA  GLU A 252      13.212  98.331 115.318  1.00  0.00           H  
ATOM   3893  HB2 GLU A 252      13.136  97.894 117.936  1.00  0.00           H  
ATOM   3894  HB3 GLU A 252      14.077  99.409 117.996  1.00  0.00           H  
ATOM   3895  HG2 GLU A 252      11.857  99.876 118.496  1.00  0.00           H  
ATOM   3896  HG3 GLU A 252      12.182 100.638 116.937  1.00  0.00           H  
ATOM   3897  N   LEU A 253      15.730 100.417 115.806  1.00  0.00           N  
ATOM   3898  CA  LEU A 253      16.415 101.668 115.472  1.00  0.00           C  
ATOM   3899  C   LEU A 253      16.898 101.687 114.024  1.00  0.00           C  
ATOM   3900  O   LEU A 253      16.605 102.580 113.260  1.00  0.00           O  
ATOM   3901  CB  LEU A 253      17.673 101.723 116.415  1.00  0.00           C  
ATOM   3902  CG  LEU A 253      18.940 102.578 115.994  1.00  0.00           C  
ATOM   3903  CD1 LEU A 253      18.626 104.088 115.895  1.00  0.00           C  
ATOM   3904  CD2 LEU A 253      20.192 102.375 116.832  1.00  0.00           C  
ATOM   3905  H   LEU A 253      16.287  99.754 116.326  1.00  0.00           H  
ATOM   3906  HA  LEU A 253      15.844 102.587 115.599  1.00  0.00           H  
ATOM   3907  HB2 LEU A 253      17.346 102.104 117.382  1.00  0.00           H  
ATOM   3908  HB3 LEU A 253      17.978 100.717 116.704  1.00  0.00           H  
ATOM   3909  HG  LEU A 253      19.336 102.111 115.091  1.00  0.00           H  
ATOM   3910 HD11 LEU A 253      18.034 104.258 116.793  1.00  0.00           H  
ATOM   3911 HD12 LEU A 253      19.572 104.628 115.925  1.00  0.00           H  
ATOM   3912 HD13 LEU A 253      17.995 104.352 115.046  1.00  0.00           H  
ATOM   3913 HD21 LEU A 253      21.079 102.823 116.385  1.00  0.00           H  
ATOM   3914 HD22 LEU A 253      20.037 102.732 117.851  1.00  0.00           H  
ATOM   3915 HD23 LEU A 253      20.483 101.325 116.837  1.00  0.00           H  
ATOM   3916  N   VAL A 254      17.536 100.525 113.600  1.00  0.00           N  
ATOM   3917  CA  VAL A 254      18.082 100.402 112.292  1.00  0.00           C  
ATOM   3918  C   VAL A 254      17.103 100.286 111.104  1.00  0.00           C  
ATOM   3919  O   VAL A 254      17.241 100.776 109.966  1.00  0.00           O  
ATOM   3920  CB  VAL A 254      19.173  99.285 112.236  1.00  0.00           C  
ATOM   3921  CG1 VAL A 254      18.584  97.816 112.394  1.00  0.00           C  
ATOM   3922  CG2 VAL A 254      19.824  99.361 110.884  1.00  0.00           C  
ATOM   3923  H   VAL A 254      17.848  99.817 114.250  1.00  0.00           H  
ATOM   3924  HA  VAL A 254      18.604 101.351 112.172  1.00  0.00           H  
ATOM   3925  HB  VAL A 254      19.836  99.399 113.094  1.00  0.00           H  
ATOM   3926 HG11 VAL A 254      18.324  97.307 111.466  1.00  0.00           H  
ATOM   3927 HG12 VAL A 254      19.353  97.237 112.905  1.00  0.00           H  
ATOM   3928 HG13 VAL A 254      17.687  97.872 113.009  1.00  0.00           H  
ATOM   3929 HG21 VAL A 254      20.136 100.365 110.593  1.00  0.00           H  
ATOM   3930 HG22 VAL A 254      20.731  98.762 110.813  1.00  0.00           H  
ATOM   3931 HG23 VAL A 254      19.147  99.010 110.105  1.00  0.00           H  
ATOM   3932  N   GLN A 255      15.940  99.738 111.462  1.00  0.00           N  
ATOM   3933  CA  GLN A 255      14.753  99.878 110.537  1.00  0.00           C  
ATOM   3934  C   GLN A 255      14.224 101.345 110.545  1.00  0.00           C  
ATOM   3935  O   GLN A 255      13.814 101.767 109.443  1.00  0.00           O  
ATOM   3936  CB  GLN A 255      13.778  98.784 110.863  1.00  0.00           C  
ATOM   3937  CG  GLN A 255      14.273  97.355 110.428  1.00  0.00           C  
ATOM   3938  CD  GLN A 255      13.425  96.176 110.978  1.00  0.00           C  
ATOM   3939  NE2 GLN A 255      13.459  95.935 112.231  1.00  0.00           N  
ATOM   3940  OE1 GLN A 255      12.661  95.524 110.317  1.00  0.00           O  
ATOM   3941  H   GLN A 255      15.871  99.225 112.330  1.00  0.00           H  
ATOM   3942  HA  GLN A 255      15.152  99.672 109.543  1.00  0.00           H  
ATOM   3943  HB2 GLN A 255      13.713  98.881 111.946  1.00  0.00           H  
ATOM   3944  HB3 GLN A 255      12.818  98.974 110.383  1.00  0.00           H  
ATOM   3945  HG2 GLN A 255      14.286  97.305 109.340  1.00  0.00           H  
ATOM   3946  HG3 GLN A 255      15.315  97.235 110.722  1.00  0.00           H  
ATOM   3947 HE21 GLN A 255      12.855  95.207 112.585  1.00  0.00           H  
ATOM   3948 HE22 GLN A 255      14.018  96.404 112.931  1.00  0.00           H  
ATOM   3949  N   GLU A 256      14.336 102.090 111.603  1.00  0.00           N  
ATOM   3950  CA  GLU A 256      13.875 103.512 111.633  1.00  0.00           C  
ATOM   3951  C   GLU A 256      14.681 104.424 110.756  1.00  0.00           C  
ATOM   3952  O   GLU A 256      14.135 105.403 110.241  1.00  0.00           O  
ATOM   3953  CB  GLU A 256      13.683 104.126 113.062  1.00  0.00           C  
ATOM   3954  CG  GLU A 256      12.769 105.296 113.087  1.00  0.00           C  
ATOM   3955  CD  GLU A 256      11.324 105.106 112.621  1.00  0.00           C  
ATOM   3956  OE1 GLU A 256      10.750 106.151 112.236  1.00  0.00           O  
ATOM   3957  OE2 GLU A 256      10.795 103.988 112.730  1.00  0.00           O1-
ATOM   3958  H   GLU A 256      14.683 101.702 112.468  1.00  0.00           H  
ATOM   3959  HA  GLU A 256      12.890 103.547 111.167  1.00  0.00           H  
ATOM   3960  HB2 GLU A 256      13.181 103.377 113.674  1.00  0.00           H  
ATOM   3961  HB3 GLU A 256      14.642 104.339 113.534  1.00  0.00           H  
ATOM   3962  HG2 GLU A 256      12.669 105.654 114.111  1.00  0.00           H  
ATOM   3963  HG3 GLU A 256      13.219 106.122 112.535  1.00  0.00           H  
ATOM   3964  N   ALA A 257      16.035 104.121 110.645  1.00  0.00           N  
ATOM   3965  CA  ALA A 257      17.006 104.761 109.696  1.00  0.00           C  
ATOM   3966  C   ALA A 257      16.764 104.576 108.164  1.00  0.00           C  
ATOM   3967  O   ALA A 257      17.186 105.266 107.343  1.00  0.00           O  
ATOM   3968  CB  ALA A 257      18.441 104.277 109.943  1.00  0.00           C  
ATOM   3969  H   ALA A 257      16.328 103.304 111.162  1.00  0.00           H  
ATOM   3970  HA  ALA A 257      16.881 105.796 110.016  1.00  0.00           H  
ATOM   3971  HB1 ALA A 257      18.463 103.195 109.810  1.00  0.00           H  
ATOM   3972  HB2 ALA A 257      19.195 104.701 109.280  1.00  0.00           H  
ATOM   3973  HB3 ALA A 257      18.771 104.532 110.949  1.00  0.00           H  
ATOM   3974  N   PHE A 258      15.790 103.671 107.866  1.00  0.00           N  
ATOM   3975  CA  PHE A 258      15.148 103.580 106.592  1.00  0.00           C  
ATOM   3976  C   PHE A 258      13.646 104.021 106.744  1.00  0.00           C  
ATOM   3977  O   PHE A 258      12.897 104.204 105.766  1.00  0.00           O  
ATOM   3978  CB  PHE A 258      15.212 102.133 106.103  1.00  0.00           C  
ATOM   3979  CG  PHE A 258      16.592 101.671 105.671  1.00  0.00           C  
ATOM   3980  CD1 PHE A 258      17.556 101.292 106.643  1.00  0.00           C  
ATOM   3981  CD2 PHE A 258      16.859 101.566 104.348  1.00  0.00           C  
ATOM   3982  CE1 PHE A 258      18.849 100.856 106.254  1.00  0.00           C  
ATOM   3983  CE2 PHE A 258      18.154 101.252 103.928  1.00  0.00           C  
ATOM   3984  CZ  PHE A 258      19.162 100.908 104.882  1.00  0.00           C  
ATOM   3985  H   PHE A 258      15.569 103.078 108.653  1.00  0.00           H  
ATOM   3986  HA  PHE A 258      15.679 104.236 105.901  1.00  0.00           H  
ATOM   3987  HB2 PHE A 258      14.879 101.467 106.898  1.00  0.00           H  
ATOM   3988  HB3 PHE A 258      14.457 102.014 105.324  1.00  0.00           H  
ATOM   3989  HD1 PHE A 258      17.372 101.345 107.706  1.00  0.00           H  
ATOM   3990  HD2 PHE A 258      16.116 101.949 103.665  1.00  0.00           H  
ATOM   3991  HE1 PHE A 258      19.499 100.480 107.030  1.00  0.00           H  
ATOM   3992  HE2 PHE A 258      18.392 101.376 102.881  1.00  0.00           H  
ATOM   3993  HZ  PHE A 258      20.128 100.676 104.457  1.00  0.00           H  
ATOM   3994  N   GLY A 259      13.080 104.225 107.957  1.00  0.00           N  
ATOM   3995  CA  GLY A 259      11.696 104.525 108.238  1.00  0.00           C  
ATOM   3996  C   GLY A 259      10.753 103.423 107.864  1.00  0.00           C  
ATOM   3997  O   GLY A 259       9.847 103.564 107.033  1.00  0.00           O  
ATOM   3998  H   GLY A 259      13.657 104.060 108.770  1.00  0.00           H  
ATOM   3999  HA2 GLY A 259      11.608 104.678 109.313  1.00  0.00           H  
ATOM   4000  HA3 GLY A 259      11.273 105.450 107.847  1.00  0.00           H  
ATOM   4001  N   GLY A 260      11.118 102.238 108.278  1.00  0.00           N  
ATOM   4002  CA  GLY A 260      10.516 100.953 107.843  1.00  0.00           C  
ATOM   4003  C   GLY A 260      10.523 100.677 106.335  1.00  0.00           C  
ATOM   4004  O   GLY A 260      10.077  99.652 105.910  1.00  0.00           O  
ATOM   4005  H   GLY A 260      12.038 102.092 108.668  1.00  0.00           H  
ATOM   4006  HA2 GLY A 260      10.860 100.142 108.484  1.00  0.00           H  
ATOM   4007  HA3 GLY A 260       9.459 101.106 108.063  1.00  0.00           H  
ATOM   4008  N   ARG A 261      11.017 101.618 105.530  1.00  0.00           N  
ATOM   4009  CA  ARG A 261      11.312 101.274 104.087  1.00  0.00           C  
ATOM   4010  C   ARG A 261      12.556 100.434 103.838  1.00  0.00           C  
ATOM   4011  O   ARG A 261      13.536 100.900 103.313  1.00  0.00           O  
ATOM   4012  CB  ARG A 261      11.312 102.574 103.235  1.00  0.00           C  
ATOM   4013  CG  ARG A 261      10.081 103.468 103.415  1.00  0.00           C  
ATOM   4014  CD  ARG A 261      10.225 104.713 102.563  1.00  0.00           C  
ATOM   4015  NE  ARG A 261      10.267 104.507 101.099  1.00  0.00           N  
ATOM   4016  CZ  ARG A 261      10.531 105.428 100.169  1.00  0.00           C  
ATOM   4017  NH1 ARG A 261      10.680 105.105  98.904  1.00  0.00           N1+
ATOM   4018  NH2 ARG A 261      10.657 106.690 100.461  1.00  0.00           N  
ATOM   4019  H   ARG A 261      11.435 102.404 106.007  1.00  0.00           H  
ATOM   4020  HA  ARG A 261      10.451 100.689 103.764  1.00  0.00           H  
ATOM   4021  HB2 ARG A 261      12.189 103.141 103.545  1.00  0.00           H  
ATOM   4022  HB3 ARG A 261      11.376 102.109 102.251  1.00  0.00           H  
ATOM   4023  HG2 ARG A 261       9.223 102.856 103.136  1.00  0.00           H  
ATOM   4024  HG3 ARG A 261       9.850 103.759 104.440  1.00  0.00           H  
ATOM   4025  HD2 ARG A 261       9.309 105.271 102.761  1.00  0.00           H  
ATOM   4026  HD3 ARG A 261      11.093 105.260 102.928  1.00  0.00           H  
ATOM   4027  HE  ARG A 261      10.197 103.572 100.726  1.00  0.00           H  
ATOM   4028 HH11 ARG A 261      10.611 104.121  98.686  1.00  0.00           H  
ATOM   4029 HH12 ARG A 261      10.839 105.858  98.249  1.00  0.00           H  
ATOM   4030 HH21 ARG A 261      10.551 107.062 101.395  1.00  0.00           H  
ATOM   4031 HH22 ARG A 261      10.837 107.302  99.677  1.00  0.00           H  
ATOM   4032  N   CYS A 262      12.502  99.228 104.324  1.00  0.00           N  
ATOM   4033  CA  CYS A 262      13.456  98.096 104.436  1.00  0.00           C  
ATOM   4034  C   CYS A 262      12.904  96.713 104.794  1.00  0.00           C  
ATOM   4035  O   CYS A 262      11.928  96.557 105.489  1.00  0.00           O  
ATOM   4036  CB  CYS A 262      14.551  98.541 105.453  1.00  0.00           C  
ATOM   4037  SG  CYS A 262      13.869  98.801 107.065  1.00  0.00           S  
ATOM   4038  H   CYS A 262      11.555  98.982 104.569  1.00  0.00           H  
ATOM   4039  HA  CYS A 262      14.024  97.973 103.514  1.00  0.00           H  
ATOM   4040  HB2 CYS A 262      15.281  97.729 105.469  1.00  0.00           H  
ATOM   4041  HB3 CYS A 262      14.998  99.434 105.017  1.00  0.00           H  
ATOM   4042  HG  CYS A 262      13.064  97.780 106.758  1.00  0.00           H  
ATOM   4043  N   GLN A 263      13.587  95.610 104.304  1.00  0.00           N  
ATOM   4044  CA  GLN A 263      13.649  94.322 105.088  1.00  0.00           C  
ATOM   4045  C   GLN A 263      14.952  94.073 105.829  1.00  0.00           C  
ATOM   4046  O   GLN A 263      15.935  94.719 105.498  1.00  0.00           O  
ATOM   4047  CB  GLN A 263      13.216  93.152 104.166  1.00  0.00           C  
ATOM   4048  CG  GLN A 263      11.866  93.470 103.471  1.00  0.00           C  
ATOM   4049  CD  GLN A 263      11.398  92.330 102.578  1.00  0.00           C  
ATOM   4050  NE2 GLN A 263      10.240  92.413 101.936  1.00  0.00           N  
ATOM   4051  OE1 GLN A 263      11.993  91.284 102.414  1.00  0.00           O  
ATOM   4052  H   GLN A 263      14.436  95.729 103.770  1.00  0.00           H  
ATOM   4053  HA  GLN A 263      12.880  94.297 105.862  1.00  0.00           H  
ATOM   4054  HB2 GLN A 263      13.960  92.948 103.395  1.00  0.00           H  
ATOM   4055  HB3 GLN A 263      13.241  92.232 104.748  1.00  0.00           H  
ATOM   4056  HG2 GLN A 263      11.170  93.468 104.310  1.00  0.00           H  
ATOM   4057  HG3 GLN A 263      11.840  94.404 102.911  1.00  0.00           H  
ATOM   4058 HE21 GLN A 263       9.763  91.522 101.940  1.00  0.00           H  
ATOM   4059 HE22 GLN A 263       9.673  93.248 101.960  1.00  0.00           H  
ATOM   4060  N   HID A 264      14.901  93.381 106.999  1.00  0.00           N  
ATOM   4061  CA  HID A 264      15.998  93.200 107.996  1.00  0.00           C  
ATOM   4062  C   HID A 264      16.071  91.698 108.431  1.00  0.00           C  
ATOM   4063  O   HID A 264      15.080  90.998 108.542  1.00  0.00           O  
ATOM   4064  CB  HID A 264      15.716  94.081 109.258  1.00  0.00           C  
ATOM   4065  CG  HID A 264      16.540  93.728 110.503  1.00  0.00           C  
ATOM   4066  CD2 HID A 264      17.900  93.921 110.731  1.00  0.00           C  
ATOM   4067  ND1 HID A 264      16.203  92.936 111.487  1.00  0.00           N  
ATOM   4068  CE1 HID A 264      17.249  92.634 112.261  1.00  0.00           C  
ATOM   4069  NE2 HID A 264      18.310  93.291 111.876  1.00  0.00           N  
ATOM   4070  H   HID A 264      14.038  92.940 107.284  1.00  0.00           H  
ATOM   4071  HA  HID A 264      16.971  93.458 107.580  1.00  0.00           H  
ATOM   4072  HB2 HID A 264      15.880  95.110 108.940  1.00  0.00           H  
ATOM   4073  HB3 HID A 264      14.658  93.945 109.485  1.00  0.00           H  
ATOM   4074  HD1 HID A 264      15.297  92.560 111.727  1.00  0.00           H  
ATOM   4075  HD2 HID A 264      18.559  94.490 110.093  1.00  0.00           H  
ATOM   4076  HE1 HID A 264      17.102  92.030 113.145  1.00  0.00           H  
ATOM   4077  N   SER A 265      17.297  91.243 108.698  1.00  0.00           N  
ATOM   4078  CA  SER A 265      17.513  90.004 109.473  1.00  0.00           C  
ATOM   4079  C   SER A 265      18.937  90.008 110.094  1.00  0.00           C  
ATOM   4080  O   SER A 265      19.683  90.988 109.982  1.00  0.00           O  
ATOM   4081  CB  SER A 265      17.290  88.772 108.611  1.00  0.00           C  
ATOM   4082  OG  SER A 265      18.105  88.803 107.463  1.00  0.00           O  
ATOM   4083  H   SER A 265      18.117  91.685 108.307  1.00  0.00           H  
ATOM   4084  HA  SER A 265      16.793  89.876 110.281  1.00  0.00           H  
ATOM   4085  HB2 SER A 265      17.517  87.860 109.163  1.00  0.00           H  
ATOM   4086  HB3 SER A 265      16.277  88.815 108.210  1.00  0.00           H  
ATOM   4087  HG  SER A 265      17.835  88.143 106.819  1.00  0.00           H  
ATOM   4088  N   VAL A 266      19.241  89.011 110.935  1.00  0.00           N  
ATOM   4089  CA  VAL A 266      20.443  89.058 111.802  1.00  0.00           C  
ATOM   4090  C   VAL A 266      21.158  87.747 111.876  1.00  0.00           C  
ATOM   4091  O   VAL A 266      20.663  86.620 112.048  1.00  0.00           O  
ATOM   4092  CB  VAL A 266      20.082  89.638 113.266  1.00  0.00           C  
ATOM   4093  CG1 VAL A 266      19.151  88.652 113.936  1.00  0.00           C  
ATOM   4094  CG2 VAL A 266      21.322  89.711 114.137  1.00  0.00           C  
ATOM   4095  H   VAL A 266      18.610  88.236 111.078  1.00  0.00           H  
ATOM   4096  HA  VAL A 266      21.081  89.799 111.321  1.00  0.00           H  
ATOM   4097  HB  VAL A 266      19.683  90.648 113.182  1.00  0.00           H  
ATOM   4098 HG11 VAL A 266      18.766  89.073 114.864  1.00  0.00           H  
ATOM   4099 HG12 VAL A 266      18.277  88.509 113.299  1.00  0.00           H  
ATOM   4100 HG13 VAL A 266      19.684  87.730 114.168  1.00  0.00           H  
ATOM   4101 HG21 VAL A 266      21.343  90.418 114.966  1.00  0.00           H  
ATOM   4102 HG22 VAL A 266      21.607  88.711 114.464  1.00  0.00           H  
ATOM   4103 HG23 VAL A 266      22.119  90.067 113.484  1.00  0.00           H  
ATOM   4104  N   LEU A 267      22.474  87.813 111.818  1.00  0.00           N  
ATOM   4105  CA  LEU A 267      23.429  86.797 111.962  1.00  0.00           C  
ATOM   4106  C   LEU A 267      24.297  87.103 113.189  1.00  0.00           C  
ATOM   4107  O   LEU A 267      24.390  88.221 113.690  1.00  0.00           O  
ATOM   4108  CB  LEU A 267      24.261  86.761 110.585  1.00  0.00           C  
ATOM   4109  CG  LEU A 267      23.396  86.361 109.437  1.00  0.00           C  
ATOM   4110  CD1 LEU A 267      24.161  86.603 108.096  1.00  0.00           C  
ATOM   4111  CD2 LEU A 267      23.016  84.855 109.332  1.00  0.00           C  
ATOM   4112  H   LEU A 267      22.861  88.734 111.667  1.00  0.00           H  
ATOM   4113  HA  LEU A 267      22.899  85.856 112.109  1.00  0.00           H  
ATOM   4114  HB2 LEU A 267      24.445  87.816 110.380  1.00  0.00           H  
ATOM   4115  HB3 LEU A 267      25.159  86.148 110.670  1.00  0.00           H  
ATOM   4116  HG  LEU A 267      22.494  86.972 109.408  1.00  0.00           H  
ATOM   4117 HD11 LEU A 267      25.004  85.916 108.024  1.00  0.00           H  
ATOM   4118 HD12 LEU A 267      23.468  86.542 107.258  1.00  0.00           H  
ATOM   4119 HD13 LEU A 267      24.543  87.624 108.091  1.00  0.00           H  
ATOM   4120 HD21 LEU A 267      23.873  84.261 109.649  1.00  0.00           H  
ATOM   4121 HD22 LEU A 267      22.191  84.657 110.017  1.00  0.00           H  
ATOM   4122 HD23 LEU A 267      22.691  84.556 108.335  1.00  0.00           H  
ATOM   4123  N   GLY A 268      25.064  86.106 113.715  1.00  0.00           N  
ATOM   4124  CA  GLY A 268      25.909  86.160 114.937  1.00  0.00           C  
ATOM   4125  C   GLY A 268      27.122  85.274 114.808  1.00  0.00           C  
ATOM   4126  O   GLY A 268      27.097  84.037 114.724  1.00  0.00           O  
ATOM   4127  H   GLY A 268      24.804  85.184 113.396  1.00  0.00           H  
ATOM   4128  HA2 GLY A 268      26.190  87.205 115.074  1.00  0.00           H  
ATOM   4129  HA3 GLY A 268      25.359  85.719 115.768  1.00  0.00           H  
ATOM   4130  N   ASP A 269      28.294  85.937 114.866  1.00  0.00           N  
ATOM   4131  CA  ASP A 269      29.575  85.419 114.223  1.00  0.00           C  
ATOM   4132  C   ASP A 269      29.334  84.941 112.771  1.00  0.00           C  
ATOM   4133  O   ASP A 269      29.945  84.037 112.177  1.00  0.00           O  
ATOM   4134  CB  ASP A 269      30.386  84.412 115.171  1.00  0.00           C  
ATOM   4135  CG  ASP A 269      30.661  85.019 116.492  1.00  0.00           C  
ATOM   4136  OD1 ASP A 269      30.785  86.261 116.555  1.00  0.00           O  
ATOM   4137  OD2 ASP A 269      30.847  84.253 117.424  1.00  0.00           O1-
ATOM   4138  H   ASP A 269      28.267  86.857 115.282  1.00  0.00           H  
ATOM   4139  HA  ASP A 269      30.148  86.339 114.099  1.00  0.00           H  
ATOM   4140  HB2 ASP A 269      29.806  83.515 115.391  1.00  0.00           H  
ATOM   4141  HB3 ASP A 269      31.346  84.173 114.712  1.00  0.00           H  
ATOM   4142  N   PHE A 270      28.398  85.575 112.072  1.00  0.00           N  
ATOM   4143  CA  PHE A 270      27.891  85.155 110.753  1.00  0.00           C  
ATOM   4144  C   PHE A 270      26.956  83.906 110.815  1.00  0.00           C  
ATOM   4145  O   PHE A 270      26.158  83.719 109.870  1.00  0.00           O  
ATOM   4146  CB  PHE A 270      28.874  85.126 109.603  1.00  0.00           C  
ATOM   4147  CG  PHE A 270      29.564  86.422 109.228  1.00  0.00           C  
ATOM   4148  CD1 PHE A 270      30.685  86.819 109.985  1.00  0.00           C  
ATOM   4149  CD2 PHE A 270      28.987  87.324 108.296  1.00  0.00           C  
ATOM   4150  CE1 PHE A 270      31.283  88.100 109.763  1.00  0.00           C  
ATOM   4151  CE2 PHE A 270      29.497  88.607 108.182  1.00  0.00           C  
ATOM   4152  CZ  PHE A 270      30.678  89.065 108.884  1.00  0.00           C  
ATOM   4153  H   PHE A 270      27.848  86.260 112.569  1.00  0.00           H  
ATOM   4154  HA  PHE A 270      27.225  85.975 110.484  1.00  0.00           H  
ATOM   4155  HB2 PHE A 270      29.687  84.431 109.807  1.00  0.00           H  
ATOM   4156  HB3 PHE A 270      28.380  84.770 108.699  1.00  0.00           H  
ATOM   4157  HD1 PHE A 270      31.037  86.144 110.750  1.00  0.00           H  
ATOM   4158  HD2 PHE A 270      28.175  86.990 107.667  1.00  0.00           H  
ATOM   4159  HE1 PHE A 270      32.140  88.423 110.335  1.00  0.00           H  
ATOM   4160  HE2 PHE A 270      29.000  89.370 107.600  1.00  0.00           H  
ATOM   4161  HZ  PHE A 270      31.121  90.037 108.724  1.00  0.00           H  
ATOM   4162  N   LYS A 271      26.989  83.127 111.902  1.00  0.00           N  
ATOM   4163  CA  LYS A 271      26.106  81.945 112.104  1.00  0.00           C  
ATOM   4164  C   LYS A 271      24.682  82.342 112.475  1.00  0.00           C  
ATOM   4165  O   LYS A 271      24.446  83.398 113.143  1.00  0.00           O  
ATOM   4166  CB  LYS A 271      26.612  81.041 113.260  1.00  0.00           C  
ATOM   4167  CG  LYS A 271      28.155  80.701 113.295  1.00  0.00           C  
ATOM   4168  CD  LYS A 271      28.618  79.761 112.157  1.00  0.00           C  
ATOM   4169  CE  LYS A 271      30.193  79.696 112.067  1.00  0.00           C  
ATOM   4170  NZ  LYS A 271      30.738  81.007 111.468  1.00  0.00           N1+
ATOM   4171  H   LYS A 271      27.583  83.346 112.691  1.00  0.00           H  
ATOM   4172  HA  LYS A 271      26.091  81.307 111.220  1.00  0.00           H  
ATOM   4173  HB2 LYS A 271      26.407  81.504 114.225  1.00  0.00           H  
ATOM   4174  HB3 LYS A 271      25.973  80.163 113.366  1.00  0.00           H  
ATOM   4175  HG2 LYS A 271      28.689  81.652 113.318  1.00  0.00           H  
ATOM   4176  HG3 LYS A 271      28.381  80.228 114.250  1.00  0.00           H  
ATOM   4177  HD2 LYS A 271      28.215  78.756 112.280  1.00  0.00           H  
ATOM   4178  HD3 LYS A 271      28.230  80.097 111.195  1.00  0.00           H  
ATOM   4179  HE2 LYS A 271      30.619  79.523 113.057  1.00  0.00           H  
ATOM   4180  HE3 LYS A 271      30.570  78.817 111.544  1.00  0.00           H  
ATOM   4181  HZ1 LYS A 271      30.369  81.848 111.888  1.00  0.00           H  
ATOM   4182  HZ2 LYS A 271      31.740  81.090 111.561  1.00  0.00           H  
ATOM   4183  HZ3 LYS A 271      30.442  80.977 110.502  1.00  0.00           H  
ATOM   4184  N   PRO A 272      23.683  81.509 112.187  1.00  0.00           N  
ATOM   4185  CA  PRO A 272      22.327  81.852 112.533  1.00  0.00           C  
ATOM   4186  C   PRO A 272      22.128  81.917 113.991  1.00  0.00           C  
ATOM   4187  O   PRO A 272      22.806  81.239 114.758  1.00  0.00           O  
ATOM   4188  CB  PRO A 272      21.363  80.789 111.953  1.00  0.00           C  
ATOM   4189  CG  PRO A 272      22.152  80.480 110.736  1.00  0.00           C  
ATOM   4190  CD  PRO A 272      23.641  80.486 111.137  1.00  0.00           C  
ATOM   4191  HA  PRO A 272      22.066  82.828 112.122  1.00  0.00           H  
ATOM   4192  HB2 PRO A 272      21.286  79.925 112.613  1.00  0.00           H  
ATOM   4193  HB3 PRO A 272      20.375  81.221 111.794  1.00  0.00           H  
ATOM   4194  HG2 PRO A 272      21.948  79.541 110.222  1.00  0.00           H  
ATOM   4195  HG3 PRO A 272      22.034  81.312 110.040  1.00  0.00           H  
ATOM   4196  HD2 PRO A 272      23.992  79.544 111.559  1.00  0.00           H  
ATOM   4197  HD3 PRO A 272      24.279  80.704 110.280  1.00  0.00           H  
ATOM   4198  N   TYR A 273      21.179  82.756 114.443  1.00  0.00           N  
ATOM   4199  CA  TYR A 273      20.979  83.077 115.857  1.00  0.00           C  
ATOM   4200  C   TYR A 273      19.580  82.832 116.377  1.00  0.00           C  
ATOM   4201  O   TYR A 273      18.646  83.113 115.606  1.00  0.00           O  
ATOM   4202  CB  TYR A 273      21.277  84.622 116.049  1.00  0.00           C  
ATOM   4203  CG  TYR A 273      21.116  85.107 117.437  1.00  0.00           C  
ATOM   4204  CD1 TYR A 273      22.107  84.711 118.357  1.00  0.00           C  
ATOM   4205  CD2 TYR A 273      20.079  85.956 117.802  1.00  0.00           C  
ATOM   4206  CE1 TYR A 273      21.968  85.124 119.703  1.00  0.00           C  
ATOM   4207  CE2 TYR A 273      19.959  86.397 119.103  1.00  0.00           C  
ATOM   4208  CZ  TYR A 273      20.876  85.838 120.106  1.00  0.00           C  
ATOM   4209  OH  TYR A 273      20.708  86.146 121.486  1.00  0.00           O  
ATOM   4210  H   TYR A 273      20.693  83.310 113.752  1.00  0.00           H  
ATOM   4211  HA  TYR A 273      21.622  82.447 116.472  1.00  0.00           H  
ATOM   4212  HB2 TYR A 273      22.286  84.827 115.692  1.00  0.00           H  
ATOM   4213  HB3 TYR A 273      20.560  85.173 115.441  1.00  0.00           H  
ATOM   4214  HD1 TYR A 273      22.942  84.085 118.077  1.00  0.00           H  
ATOM   4215  HD2 TYR A 273      19.323  86.270 117.098  1.00  0.00           H  
ATOM   4216  HE1 TYR A 273      22.680  84.752 120.425  1.00  0.00           H  
ATOM   4217  HE2 TYR A 273      19.252  87.176 119.352  1.00  0.00           H  
ATOM   4218  HH  TYR A 273      20.213  86.968 121.523  1.00  0.00           H  
ATOM   4219  N   ARG A 274      19.494  82.413 117.664  1.00  0.00           N  
ATOM   4220  CA  ARG A 274      18.263  82.314 118.438  1.00  0.00           C  
ATOM   4221  C   ARG A 274      18.571  82.574 119.933  1.00  0.00           C  
ATOM   4222  O   ARG A 274      19.478  81.870 120.409  1.00  0.00           O  
ATOM   4223  CB  ARG A 274      17.551  80.957 118.234  1.00  0.00           C  
ATOM   4224  CG  ARG A 274      16.207  80.872 119.002  1.00  0.00           C  
ATOM   4225  CD  ARG A 274      15.387  79.632 118.461  1.00  0.00           C  
ATOM   4226  NE  ARG A 274      13.911  79.535 118.861  1.00  0.00           N  
ATOM   4227  CZ  ARG A 274      13.134  78.584 118.518  1.00  0.00           C  
ATOM   4228  NH1 ARG A 274      13.431  77.603 117.695  1.00  0.00           N1+
ATOM   4229  NH2 ARG A 274      11.826  78.715 118.775  1.00  0.00           N  
ATOM   4230  H   ARG A 274      20.357  82.243 118.159  1.00  0.00           H  
ATOM   4231  HA  ARG A 274      17.648  83.137 118.073  1.00  0.00           H  
ATOM   4232  HB2 ARG A 274      17.258  80.782 117.199  1.00  0.00           H  
ATOM   4233  HB3 ARG A 274      18.204  80.191 118.654  1.00  0.00           H  
ATOM   4234  HG2 ARG A 274      16.449  80.905 120.064  1.00  0.00           H  
ATOM   4235  HG3 ARG A 274      15.639  81.773 118.775  1.00  0.00           H  
ATOM   4236  HD2 ARG A 274      15.395  79.726 117.376  1.00  0.00           H  
ATOM   4237  HD3 ARG A 274      15.940  78.760 118.812  1.00  0.00           H  
ATOM   4238  HE  ARG A 274      13.563  80.384 119.282  1.00  0.00           H  
ATOM   4239 HH11 ARG A 274      14.282  77.688 117.157  1.00  0.00           H  
ATOM   4240 HH12 ARG A 274      12.741  77.017 117.246  1.00  0.00           H  
ATOM   4241 HH21 ARG A 274      11.514  79.498 119.332  1.00  0.00           H  
ATOM   4242 HH22 ARG A 274      11.098  78.053 118.550  1.00  0.00           H  
ATOM   4243  N   PRO A 275      17.900  83.550 120.561  1.00  0.00           N  
ATOM   4244  CA  PRO A 275      17.992  83.757 121.978  1.00  0.00           C  
ATOM   4245  C   PRO A 275      17.936  82.454 122.777  1.00  0.00           C  
ATOM   4246  O   PRO A 275      17.097  81.567 122.569  1.00  0.00           O  
ATOM   4247  CB  PRO A 275      16.863  84.713 122.343  1.00  0.00           C  
ATOM   4248  CG  PRO A 275      16.549  85.484 121.098  1.00  0.00           C  
ATOM   4249  CD  PRO A 275      16.884  84.425 120.057  1.00  0.00           C  
ATOM   4250  HA  PRO A 275      18.924  84.300 122.134  1.00  0.00           H  
ATOM   4251  HB2 PRO A 275      16.000  84.093 122.585  1.00  0.00           H  
ATOM   4252  HB3 PRO A 275      17.041  85.357 123.205  1.00  0.00           H  
ATOM   4253  HG2 PRO A 275      15.547  85.879 120.938  1.00  0.00           H  
ATOM   4254  HG3 PRO A 275      17.282  86.282 120.977  1.00  0.00           H  
ATOM   4255  HD2 PRO A 275      15.958  83.869 119.914  1.00  0.00           H  
ATOM   4256  HD3 PRO A 275      17.274  84.950 119.184  1.00  0.00           H  
ATOM   4257  N   GLY A 276      18.946  82.188 123.539  1.00  0.00           N  
ATOM   4258  CA  GLY A 276      18.944  81.045 124.446  1.00  0.00           C  
ATOM   4259  C   GLY A 276      19.725  79.845 123.945  1.00  0.00           C  
ATOM   4260  O   GLY A 276      19.839  78.904 124.763  1.00  0.00           O  
ATOM   4261  H   GLY A 276      19.661  82.899 123.600  1.00  0.00           H  
ATOM   4262  HA2 GLY A 276      19.207  81.445 125.425  1.00  0.00           H  
ATOM   4263  HA3 GLY A 276      17.936  80.689 124.655  1.00  0.00           H  
ATOM   4264  N   GLN A 277      20.322  79.815 122.716  1.00  0.00           N  
ATOM   4265  CA  GLN A 277      20.946  78.751 122.020  1.00  0.00           C  
ATOM   4266  C   GLN A 277      22.316  78.370 122.606  1.00  0.00           C  
ATOM   4267  O   GLN A 277      22.923  79.274 123.203  1.00  0.00           O  
ATOM   4268  CB  GLN A 277      21.124  79.096 120.534  1.00  0.00           C  
ATOM   4269  CG  GLN A 277      22.242  80.076 120.149  1.00  0.00           C  
ATOM   4270  CD  GLN A 277      22.406  80.303 118.620  1.00  0.00           C  
ATOM   4271  NE2 GLN A 277      23.452  81.053 118.332  1.00  0.00           N  
ATOM   4272  OE1 GLN A 277      21.665  79.894 117.757  1.00  0.00           O  
ATOM   4273  H   GLN A 277      20.188  80.612 122.112  1.00  0.00           H  
ATOM   4274  HA  GLN A 277      20.292  77.882 122.069  1.00  0.00           H  
ATOM   4275  HB2 GLN A 277      21.293  78.225 119.900  1.00  0.00           H  
ATOM   4276  HB3 GLN A 277      20.119  79.384 120.228  1.00  0.00           H  
ATOM   4277  HG2 GLN A 277      22.094  81.052 120.615  1.00  0.00           H  
ATOM   4278  HG3 GLN A 277      23.161  79.590 120.478  1.00  0.00           H  
ATOM   4279 HE21 GLN A 277      23.745  81.168 117.372  1.00  0.00           H  
ATOM   4280 HE22 GLN A 277      23.976  81.433 119.107  1.00  0.00           H  
ATOM   4281  N   ALA A 278      22.867  77.168 122.469  1.00  0.00           N  
ATOM   4282  CA  ALA A 278      24.126  76.765 123.007  1.00  0.00           C  
ATOM   4283  C   ALA A 278      25.328  77.575 122.481  1.00  0.00           C  
ATOM   4284  O   ALA A 278      26.236  77.799 123.214  1.00  0.00           O  
ATOM   4285  CB  ALA A 278      24.335  75.245 122.670  1.00  0.00           C  
ATOM   4286  H   ALA A 278      22.311  76.519 121.931  1.00  0.00           H  
ATOM   4287  HA  ALA A 278      24.128  76.840 124.094  1.00  0.00           H  
ATOM   4288  HB1 ALA A 278      25.207  74.785 123.135  1.00  0.00           H  
ATOM   4289  HB2 ALA A 278      23.507  74.739 123.167  1.00  0.00           H  
ATOM   4290  HB3 ALA A 278      24.420  75.166 121.586  1.00  0.00           H  
ATOM   4291  N   TYR A 279      25.333  77.902 121.193  1.00  0.00           N  
ATOM   4292  CA  TYR A 279      26.450  78.707 120.654  1.00  0.00           C  
ATOM   4293  C   TYR A 279      26.446  80.216 121.134  1.00  0.00           C  
ATOM   4294  O   TYR A 279      25.416  80.870 120.924  1.00  0.00           O  
ATOM   4295  CB  TYR A 279      26.504  78.610 119.180  1.00  0.00           C  
ATOM   4296  CG  TYR A 279      27.600  79.449 118.567  1.00  0.00           C  
ATOM   4297  CD1 TYR A 279      27.387  80.741 118.059  1.00  0.00           C  
ATOM   4298  CD2 TYR A 279      28.897  78.883 118.490  1.00  0.00           C  
ATOM   4299  CE1 TYR A 279      28.487  81.480 117.541  1.00  0.00           C  
ATOM   4300  CE2 TYR A 279      29.997  79.645 117.985  1.00  0.00           C  
ATOM   4301  CZ  TYR A 279      29.810  80.953 117.551  1.00  0.00           C  
ATOM   4302  OH  TYR A 279      30.851  81.710 117.143  1.00  0.00           O  
ATOM   4303  H   TYR A 279      24.561  77.620 120.605  1.00  0.00           H  
ATOM   4304  HA  TYR A 279      27.382  78.334 121.079  1.00  0.00           H  
ATOM   4305  HB2 TYR A 279      26.525  77.584 118.813  1.00  0.00           H  
ATOM   4306  HB3 TYR A 279      25.578  79.093 118.867  1.00  0.00           H  
ATOM   4307  HD1 TYR A 279      26.410  81.199 118.078  1.00  0.00           H  
ATOM   4308  HD2 TYR A 279      28.998  77.924 118.976  1.00  0.00           H  
ATOM   4309  HE1 TYR A 279      28.302  82.514 117.288  1.00  0.00           H  
ATOM   4310  HE2 TYR A 279      30.976  79.199 117.883  1.00  0.00           H  
ATOM   4311  HH  TYR A 279      30.773  82.660 117.259  1.00  0.00           H  
ATOM   4312  N   VAL A 280      27.500  80.795 121.823  1.00  0.00           N  
ATOM   4313  CA  VAL A 280      27.596  82.204 122.196  1.00  0.00           C  
ATOM   4314  C   VAL A 280      28.269  83.113 121.175  1.00  0.00           C  
ATOM   4315  O   VAL A 280      29.512  82.846 120.994  1.00  0.00           O  
ATOM   4316  CB  VAL A 280      28.371  82.238 123.568  1.00  0.00           C  
ATOM   4317  CG1 VAL A 280      28.262  83.675 124.100  1.00  0.00           C  
ATOM   4318  CG2 VAL A 280      27.784  81.302 124.630  1.00  0.00           C  
ATOM   4319  H   VAL A 280      28.268  80.169 122.015  1.00  0.00           H  
ATOM   4320  HA  VAL A 280      26.551  82.450 122.380  1.00  0.00           H  
ATOM   4321  HB  VAL A 280      29.405  81.910 123.455  1.00  0.00           H  
ATOM   4322 HG11 VAL A 280      27.246  84.057 124.015  1.00  0.00           H  
ATOM   4323 HG12 VAL A 280      28.637  83.639 125.123  1.00  0.00           H  
ATOM   4324 HG13 VAL A 280      28.887  84.432 123.625  1.00  0.00           H  
ATOM   4325 HG21 VAL A 280      26.727  81.439 124.861  1.00  0.00           H  
ATOM   4326 HG22 VAL A 280      27.884  80.228 124.471  1.00  0.00           H  
ATOM   4327 HG23 VAL A 280      28.294  81.529 125.566  1.00  0.00           H  
ATOM   4328  N   PRO A 281      27.684  84.085 120.502  1.00  0.00           N  
ATOM   4329  CA  PRO A 281      28.389  84.927 119.624  1.00  0.00           C  
ATOM   4330  C   PRO A 281      29.373  85.958 120.219  1.00  0.00           C  
ATOM   4331  O   PRO A 281      29.241  86.294 121.343  1.00  0.00           O  
ATOM   4332  CB  PRO A 281      27.271  85.673 118.895  1.00  0.00           C  
ATOM   4333  CG  PRO A 281      25.862  85.113 119.331  1.00  0.00           C  
ATOM   4334  CD  PRO A 281      26.296  84.437 120.603  1.00  0.00           C  
ATOM   4335  HA  PRO A 281      28.813  84.298 118.840  1.00  0.00           H  
ATOM   4336  HB2 PRO A 281      27.307  86.729 119.165  1.00  0.00           H  
ATOM   4337  HB3 PRO A 281      27.429  85.684 117.816  1.00  0.00           H  
ATOM   4338  HG2 PRO A 281      25.115  85.861 119.598  1.00  0.00           H  
ATOM   4339  HG3 PRO A 281      25.536  84.324 118.654  1.00  0.00           H  
ATOM   4340  HD2 PRO A 281      26.143  85.089 121.465  1.00  0.00           H  
ATOM   4341  HD3 PRO A 281      25.579  83.625 120.720  1.00  0.00           H  
ATOM   4342  N   CYS A 282      30.295  86.514 119.380  1.00  0.00           N  
ATOM   4343  CA  CYS A 282      31.086  87.711 119.752  1.00  0.00           C  
ATOM   4344  C   CYS A 282      30.512  89.027 119.189  1.00  0.00           C  
ATOM   4345  O   CYS A 282      30.482  90.050 119.907  1.00  0.00           O  
ATOM   4346  CB  CYS A 282      32.581  87.454 119.351  1.00  0.00           C  
ATOM   4347  SG  CYS A 282      33.463  88.852 120.026  1.00  0.00           S  
ATOM   4348  H   CYS A 282      30.312  86.202 118.419  1.00  0.00           H  
ATOM   4349  HA  CYS A 282      31.121  87.785 120.838  1.00  0.00           H  
ATOM   4350  HB2 CYS A 282      32.903  86.575 119.909  1.00  0.00           H  
ATOM   4351  HB3 CYS A 282      32.654  87.395 118.265  1.00  0.00           H  
ATOM   4352  HG  CYS A 282      32.749  89.701 119.282  1.00  0.00           H  
ATOM   4353  N   TYR A 283      30.138  88.943 117.893  1.00  0.00           N  
ATOM   4354  CA  TYR A 283      29.551  89.999 117.131  1.00  0.00           C  
ATOM   4355  C   TYR A 283      28.147  89.670 116.540  1.00  0.00           C  
ATOM   4356  O   TYR A 283      28.005  88.583 115.963  1.00  0.00           O  
ATOM   4357  CB  TYR A 283      30.526  90.470 116.045  1.00  0.00           C  
ATOM   4358  CG  TYR A 283      31.985  90.583 116.530  1.00  0.00           C  
ATOM   4359  CD1 TYR A 283      32.957  89.647 116.184  1.00  0.00           C  
ATOM   4360  CD2 TYR A 283      32.419  91.712 117.295  1.00  0.00           C  
ATOM   4361  CE1 TYR A 283      34.272  89.720 116.699  1.00  0.00           C  
ATOM   4362  CE2 TYR A 283      33.803  91.879 117.632  1.00  0.00           C  
ATOM   4363  CZ  TYR A 283      34.717  90.849 117.361  1.00  0.00           C  
ATOM   4364  OH  TYR A 283      35.948  90.957 117.847  1.00  0.00           O  
ATOM   4365  H   TYR A 283      30.304  88.046 117.461  1.00  0.00           H  
ATOM   4366  HA  TYR A 283      29.461  90.877 117.770  1.00  0.00           H  
ATOM   4367  HB2 TYR A 283      30.553  89.741 115.235  1.00  0.00           H  
ATOM   4368  HB3 TYR A 283      30.061  91.369 115.639  1.00  0.00           H  
ATOM   4369  HD1 TYR A 283      32.680  88.808 115.564  1.00  0.00           H  
ATOM   4370  HD2 TYR A 283      31.683  92.476 117.499  1.00  0.00           H  
ATOM   4371  HE1 TYR A 283      35.001  88.956 116.470  1.00  0.00           H  
ATOM   4372  HE2 TYR A 283      34.071  92.743 118.222  1.00  0.00           H  
ATOM   4373  HH  TYR A 283      36.444  91.768 117.709  1.00  0.00           H  
ATOM   4374  N   PHE A 284      27.214  90.583 116.614  1.00  0.00           N  
ATOM   4375  CA  PHE A 284      25.947  90.501 115.947  1.00  0.00           C  
ATOM   4376  C   PHE A 284      26.055  91.380 114.658  1.00  0.00           C  
ATOM   4377  O   PHE A 284      26.574  92.482 114.750  1.00  0.00           O  
ATOM   4378  CB  PHE A 284      24.889  91.117 116.847  1.00  0.00           C  
ATOM   4379  CG  PHE A 284      24.461  90.163 117.912  1.00  0.00           C  
ATOM   4380  CD1 PHE A 284      24.753  90.376 119.262  1.00  0.00           C  
ATOM   4381  CD2 PHE A 284      23.799  89.007 117.538  1.00  0.00           C  
ATOM   4382  CE1 PHE A 284      24.432  89.435 120.230  1.00  0.00           C  
ATOM   4383  CE2 PHE A 284      23.375  88.080 118.524  1.00  0.00           C  
ATOM   4384  CZ  PHE A 284      23.639  88.318 119.871  1.00  0.00           C  
ATOM   4385  H   PHE A 284      27.528  91.472 116.974  1.00  0.00           H  
ATOM   4386  HA  PHE A 284      25.744  89.465 115.676  1.00  0.00           H  
ATOM   4387  HB2 PHE A 284      25.225  91.992 117.406  1.00  0.00           H  
ATOM   4388  HB3 PHE A 284      24.025  91.487 116.295  1.00  0.00           H  
ATOM   4389  HD1 PHE A 284      25.343  91.234 119.549  1.00  0.00           H  
ATOM   4390  HD2 PHE A 284      23.522  88.781 116.519  1.00  0.00           H  
ATOM   4391  HE1 PHE A 284      24.664  89.590 121.273  1.00  0.00           H  
ATOM   4392  HE2 PHE A 284      22.741  87.261 118.224  1.00  0.00           H  
ATOM   4393  HZ  PHE A 284      23.256  87.635 120.616  1.00  0.00           H  
ATOM   4394  N   ILE A 285      25.443  90.917 113.546  1.00  0.00           N  
ATOM   4395  CA  ILE A 285      25.651  91.334 112.144  1.00  0.00           C  
ATOM   4396  C   ILE A 285      24.292  91.416 111.557  1.00  0.00           C  
ATOM   4397  O   ILE A 285      23.699  90.398 111.342  1.00  0.00           O  
ATOM   4398  CB  ILE A 285      26.592  90.380 111.321  1.00  0.00           C  
ATOM   4399  CG1 ILE A 285      28.011  90.206 111.821  1.00  0.00           C  
ATOM   4400  CG2 ILE A 285      26.606  90.674 109.775  1.00  0.00           C  
ATOM   4401  CD1 ILE A 285      28.639  88.801 111.796  1.00  0.00           C  
ATOM   4402  H   ILE A 285      25.058  89.990 113.652  1.00  0.00           H  
ATOM   4403  HA  ILE A 285      26.202  92.273 112.184  1.00  0.00           H  
ATOM   4404  HB  ILE A 285      26.049  89.435 111.334  1.00  0.00           H  
ATOM   4405 HG12 ILE A 285      28.718  90.848 111.297  1.00  0.00           H  
ATOM   4406 HG13 ILE A 285      28.027  90.469 112.879  1.00  0.00           H  
ATOM   4407 HG21 ILE A 285      27.477  90.208 109.314  1.00  0.00           H  
ATOM   4408 HG22 ILE A 285      25.673  90.456 109.255  1.00  0.00           H  
ATOM   4409 HG23 ILE A 285      26.867  91.719 109.608  1.00  0.00           H  
ATOM   4410 HD11 ILE A 285      29.699  88.911 112.023  1.00  0.00           H  
ATOM   4411 HD12 ILE A 285      28.218  88.172 112.582  1.00  0.00           H  
ATOM   4412 HD13 ILE A 285      28.420  88.341 110.833  1.00  0.00           H  
ATOM   4413  N   HID A 286      23.813  92.665 111.511  1.00  0.00           N  
ATOM   4414  CA  HID A 286      22.529  92.933 110.805  1.00  0.00           C  
ATOM   4415  C   HID A 286      22.709  92.951 109.292  1.00  0.00           C  
ATOM   4416  O   HID A 286      23.677  93.521 108.760  1.00  0.00           O  
ATOM   4417  CB  HID A 286      22.088  94.363 111.324  1.00  0.00           C  
ATOM   4418  CG  HID A 286      21.861  94.309 112.843  1.00  0.00           C  
ATOM   4419  CD2 HID A 286      22.805  94.419 113.851  1.00  0.00           C  
ATOM   4420  ND1 HID A 286      20.784  93.812 113.479  1.00  0.00           N  
ATOM   4421  CE1 HID A 286      21.031  93.596 114.733  1.00  0.00           C  
ATOM   4422  NE2 HID A 286      22.247  93.995 115.018  1.00  0.00           N  
ATOM   4423  H   HID A 286      24.339  93.459 111.848  1.00  0.00           H  
ATOM   4424  HA  HID A 286      21.752  92.219 111.076  1.00  0.00           H  
ATOM   4425  HB2 HID A 286      22.918  95.035 111.107  1.00  0.00           H  
ATOM   4426  HB3 HID A 286      21.177  94.742 110.860  1.00  0.00           H  
ATOM   4427  HD1 HID A 286      19.885  93.654 113.045  1.00  0.00           H  
ATOM   4428  HD2 HID A 286      23.814  94.724 113.614  1.00  0.00           H  
ATOM   4429  HE1 HID A 286      20.296  93.202 115.419  1.00  0.00           H  
ATOM   4430  N   VAL A 287      21.787  92.380 108.538  1.00  0.00           N  
ATOM   4431  CA  VAL A 287      21.856  92.413 107.071  1.00  0.00           C  
ATOM   4432  C   VAL A 287      20.498  92.999 106.698  1.00  0.00           C  
ATOM   4433  O   VAL A 287      19.463  92.412 107.024  1.00  0.00           O  
ATOM   4434  CB  VAL A 287      21.899  90.996 106.471  1.00  0.00           C  
ATOM   4435  CG1 VAL A 287      22.300  91.136 104.971  1.00  0.00           C  
ATOM   4436  CG2 VAL A 287      22.964  90.170 107.125  1.00  0.00           C  
ATOM   4437  H   VAL A 287      21.019  91.903 108.991  1.00  0.00           H  
ATOM   4438  HA  VAL A 287      22.679  93.039 106.724  1.00  0.00           H  
ATOM   4439  HB  VAL A 287      20.955  90.455 106.525  1.00  0.00           H  
ATOM   4440 HG11 VAL A 287      23.264  91.637 104.888  1.00  0.00           H  
ATOM   4441 HG12 VAL A 287      22.401  90.176 104.462  1.00  0.00           H  
ATOM   4442 HG13 VAL A 287      21.576  91.769 104.458  1.00  0.00           H  
ATOM   4443 HG21 VAL A 287      23.065  89.169 106.706  1.00  0.00           H  
ATOM   4444 HG22 VAL A 287      23.935  90.652 107.234  1.00  0.00           H  
ATOM   4445 HG23 VAL A 287      22.656  90.031 108.161  1.00  0.00           H  
ATOM   4446  N   LEU A 288      20.492  94.001 105.795  1.00  0.00           N  
ATOM   4447  CA  LEU A 288      19.299  94.736 105.329  1.00  0.00           C  
ATOM   4448  C   LEU A 288      19.283  94.921 103.824  1.00  0.00           C  
ATOM   4449  O   LEU A 288      20.382  94.839 103.158  1.00  0.00           O  
ATOM   4450  CB  LEU A 288      19.302  96.109 106.044  1.00  0.00           C  
ATOM   4451  CG  LEU A 288      18.975  96.080 107.548  1.00  0.00           C  
ATOM   4452  CD1 LEU A 288      20.264  96.141 108.434  1.00  0.00           C  
ATOM   4453  CD2 LEU A 288      18.036  97.209 107.891  1.00  0.00           C  
ATOM   4454  H   LEU A 288      21.408  94.330 105.525  1.00  0.00           H  
ATOM   4455  HA  LEU A 288      18.448  94.142 105.662  1.00  0.00           H  
ATOM   4456  HB2 LEU A 288      20.258  96.584 105.823  1.00  0.00           H  
ATOM   4457  HB3 LEU A 288      18.535  96.691 105.534  1.00  0.00           H  
ATOM   4458  HG  LEU A 288      18.559  95.088 107.720  1.00  0.00           H  
ATOM   4459 HD11 LEU A 288      19.985  96.297 109.475  1.00  0.00           H  
ATOM   4460 HD12 LEU A 288      20.862  95.236 108.317  1.00  0.00           H  
ATOM   4461 HD13 LEU A 288      20.953  96.939 108.160  1.00  0.00           H  
ATOM   4462 HD21 LEU A 288      17.619  97.103 108.891  1.00  0.00           H  
ATOM   4463 HD22 LEU A 288      18.584  98.151 107.837  1.00  0.00           H  
ATOM   4464 HD23 LEU A 288      17.202  97.215 107.189  1.00  0.00           H  
ATOM   4465  N   LYS A 289      18.107  95.138 103.258  1.00  0.00           N  
ATOM   4466  CA  LYS A 289      17.917  95.676 101.924  1.00  0.00           C  
ATOM   4467  C   LYS A 289      16.940  96.902 102.010  1.00  0.00           C  
ATOM   4468  O   LYS A 289      15.990  96.916 102.810  1.00  0.00           O  
ATOM   4469  CB  LYS A 289      17.492  94.664 100.870  1.00  0.00           C  
ATOM   4470  CG  LYS A 289      16.159  93.931 101.257  1.00  0.00           C  
ATOM   4471  CD  LYS A 289      15.741  92.827 100.303  1.00  0.00           C  
ATOM   4472  CE  LYS A 289      14.485  92.125 100.795  1.00  0.00           C  
ATOM   4473  NZ  LYS A 289      14.063  91.039  99.870  1.00  0.00           N1+
ATOM   4474  H   LYS A 289      17.369  95.155 103.948  1.00  0.00           H  
ATOM   4475  HA  LYS A 289      18.855  96.066 101.529  1.00  0.00           H  
ATOM   4476  HB2 LYS A 289      17.272  95.186  99.939  1.00  0.00           H  
ATOM   4477  HB3 LYS A 289      18.281  93.935 100.687  1.00  0.00           H  
ATOM   4478  HG2 LYS A 289      16.381  93.436 102.203  1.00  0.00           H  
ATOM   4479  HG3 LYS A 289      15.431  94.737 101.352  1.00  0.00           H  
ATOM   4480  HD2 LYS A 289      15.432  93.215  99.332  1.00  0.00           H  
ATOM   4481  HD3 LYS A 289      16.551  92.122 100.117  1.00  0.00           H  
ATOM   4482  HE2 LYS A 289      14.663  91.679 101.774  1.00  0.00           H  
ATOM   4483  HE3 LYS A 289      13.604  92.755 100.921  1.00  0.00           H  
ATOM   4484  HZ1 LYS A 289      13.950  91.322  98.907  1.00  0.00           H  
ATOM   4485  HZ2 LYS A 289      14.890  90.467  99.776  1.00  0.00           H  
ATOM   4486  HZ3 LYS A 289      13.356  90.424 100.247  1.00  0.00           H  
ATOM   4487  N   LYS A 290      17.323  97.958 101.233  1.00  0.00           N  
ATOM   4488  CA  LYS A 290      16.546  99.156 100.999  1.00  0.00           C  
ATOM   4489  C   LYS A 290      15.291  98.959 100.156  1.00  0.00           C  
ATOM   4490  O   LYS A 290      15.098  99.512  99.085  1.00  0.00           O  
ATOM   4491  CB  LYS A 290      17.459 100.249 100.372  1.00  0.00           C  
ATOM   4492  CG  LYS A 290      16.966 101.677 100.527  1.00  0.00           C  
ATOM   4493  CD  LYS A 290      17.868 102.817  99.991  1.00  0.00           C  
ATOM   4494  CE  LYS A 290      17.450 104.203 100.454  1.00  0.00           C  
ATOM   4495  NZ  LYS A 290      18.413 105.182 100.050  1.00  0.00           N1+
ATOM   4496  H   LYS A 290      18.083  97.817 100.584  1.00  0.00           H  
ATOM   4497  HA  LYS A 290      16.157  99.520 101.951  1.00  0.00           H  
ATOM   4498  HB2 LYS A 290      18.447 100.168 100.827  1.00  0.00           H  
ATOM   4499  HB3 LYS A 290      17.661 100.068  99.316  1.00  0.00           H  
ATOM   4500  HG2 LYS A 290      15.999 101.804 100.038  1.00  0.00           H  
ATOM   4501  HG3 LYS A 290      16.782 101.864 101.584  1.00  0.00           H  
ATOM   4502  HD2 LYS A 290      18.908 102.730 100.306  1.00  0.00           H  
ATOM   4503  HD3 LYS A 290      17.804 102.814  98.903  1.00  0.00           H  
ATOM   4504  HE2 LYS A 290      16.487 104.468 100.017  1.00  0.00           H  
ATOM   4505  HE3 LYS A 290      17.306 104.241 101.534  1.00  0.00           H  
ATOM   4506  HZ1 LYS A 290      18.334 105.421  99.072  1.00  0.00           H  
ATOM   4507  HZ2 LYS A 290      18.228 106.032 100.564  1.00  0.00           H  
ATOM   4508  HZ3 LYS A 290      19.336 104.862 100.305  1.00  0.00           H  
ATOM   4509  N   THR A 291      14.312  98.187 100.737  1.00  0.00           N  
ATOM   4510  CA  THR A 291      12.989  97.820 100.137  1.00  0.00           C  
ATOM   4511  C   THR A 291      11.976  99.066  99.979  1.00  0.00           C  
ATOM   4512  O   THR A 291      11.798  99.864 100.890  1.00  0.00           O  
ATOM   4513  CB  THR A 291      12.323  96.766 100.933  1.00  0.00           C  
ATOM   4514  CG2 THR A 291      10.952  96.336 100.326  1.00  0.00           C  
ATOM   4515  OG1 THR A 291      13.118  95.625 100.881  1.00  0.00           O  
ATOM   4516  H   THR A 291      14.517  97.648 101.567  1.00  0.00           H  
ATOM   4517  HA  THR A 291      13.182  97.291  99.204  1.00  0.00           H  
ATOM   4518  HB  THR A 291      12.184  97.042 101.979  1.00  0.00           H  
ATOM   4519  HG1 THR A 291      13.293  95.404  99.963  1.00  0.00           H  
ATOM   4520 HG21 THR A 291      11.168  96.080  99.289  1.00  0.00           H  
ATOM   4521 HG22 THR A 291      10.519  95.442 100.774  1.00  0.00           H  
ATOM   4522 HG23 THR A 291      10.246  97.161 100.425  1.00  0.00           H  
ATOM   4523  N   GLY A 292      11.342  99.193  98.721  1.00  0.00           N  
ATOM   4524  CA  GLY A 292      10.356 100.215  98.423  1.00  0.00           C  
ATOM   4525  C   GLY A 292      10.860 101.623  98.737  1.00  0.00           C  
ATOM   4526  O   GLY A 292      11.847 102.100  98.140  1.00  0.00           O  
ATOM   4527  OXT GLY A 292      10.074 102.369  99.406  1.00  0.00           O1-
ATOM   4528  H   GLY A 292      11.451  98.485  98.008  1.00  0.00           H  
ATOM   4529  HA2 GLY A 292      10.056 100.341  97.383  1.00  0.00           H  
ATOM   4530  HA3 GLY A 292       9.547  99.943  99.100  1.00  0.00           H  
ATOM   4531  CA' SAM A 293      38.209  97.237 110.003  1.00  0.00           C  
ATOM   4532  CB  SAM A 293      37.746  98.328 110.983  1.00  0.00           C  
ATOM   4533  CG  SAM A 293      37.053  97.914 112.279  1.00  0.00           C  
ATOM   4534  SD  SAM A 293      37.730  98.815 113.870  1.00  0.00           S  
ATOM   4535  CE  SAM A 293      37.316  97.634 115.101  1.00  0.00           C  
ATOM   4536  C5' SAM A 293      36.368 100.100 114.050  1.00  0.00           C  
ATOM   4537  C4' SAM A 293      36.624 101.247 112.985  1.00  0.00           C  
ATOM   4538  O4' SAM A 293      35.473 102.088 112.988  1.00  0.00           O  
ATOM   4539  C3' SAM A 293      37.833 102.054 113.426  1.00  0.00           C  
ATOM   4540  O3' SAM A 293      38.626 102.007 112.201  1.00  0.00           O  
ATOM   4541  C2' SAM A 293      37.212 103.435 113.733  1.00  0.00           C  
ATOM   4542  O2' SAM A 293      38.116 104.549 113.372  1.00  0.00           O  
ATOM   4543  C1' SAM A 293      35.924 103.413 112.960  1.00  0.00           C  
ATOM   4544  OXT SAM A 293      40.168  96.521 110.952  1.00  0.00           O  
ATOM   4545  N1  SAM A 293      33.062 107.626 111.623  1.00  0.00           N  
ATOM   4546  C2  SAM A 293      33.875 106.773 110.941  1.00  0.00           C  
ATOM   4547  N3  SAM A 293      34.581 105.680 111.356  1.00  0.00           N  
ATOM   4548  C4  SAM A 293      34.361 105.349 112.645  1.00  0.00           C  
ATOM   4549  C5  SAM A 293      33.583 106.071 113.416  1.00  0.00           C  
ATOM   4550  C6  SAM A 293      32.983 107.255 112.938  1.00  0.00           C  
ATOM   4551  N6  SAM A 293      32.186 108.068 113.696  1.00  0.00           N  
ATOM   4552  N7  SAM A 293      33.479 105.527 114.691  1.00  0.00           N  
ATOM   4553  C8  SAM A 293      34.309 104.487 114.641  1.00  0.00           C  
ATOM   4554  N9  SAM A 293      34.939 104.373 113.439  1.00  0.00           N  
ATOM   4555  C'  SAM A 293      39.053  96.183 110.695  1.00  0.00           C  
ATOM   4556  N'  SAM A 293      37.053  96.756 109.036  1.00  0.00           N  
ATOM   4557  O'  SAM A 293      38.587  95.088 110.960  1.00  0.00           O  
ATOM   4558 HN61 SAM A 293      32.171 107.800 114.672  1.00  0.00           H  
ATOM   4559 HN62 SAM A 293      32.129 109.021 113.361  1.00  0.00           H  
ATOM   4560  HA  SAM A 293      38.923  97.673 109.303  1.00  0.00           H  
ATOM   4561  HB1 SAM A 293      37.104  99.092 110.526  1.00  0.00           H  
ATOM   4562  HB2 SAM A 293      38.610  98.906 111.334  1.00  0.00           H  
ATOM   4563  HG1 SAM A 293      37.277  96.853 112.447  1.00  0.00           H  
ATOM   4564  HG2 SAM A 293      35.967  97.834 112.148  1.00  0.00           H  
ATOM   4565  HE1 SAM A 293      37.564  96.631 114.730  1.00  0.00           H  
ATOM   4566  HE2 SAM A 293      36.246  97.703 115.329  1.00  0.00           H  
ATOM   4567  HE3 SAM A 293      37.925  97.943 115.960  1.00  0.00           H  
ATOM   4568 HO2' SAM A 293      38.197 104.649 112.408  1.00  0.00           H  
ATOM   4569 HO3' SAM A 293      38.135 102.398 111.457  1.00  0.00           H  
ATOM   4570  H01 SAM A 293      34.523 103.833 115.475  1.00  0.00           H  
ATOM   4571  H02 SAM A 293      36.785 100.860 111.972  1.00  0.00           H  
ATOM   4572  H03 SAM A 293      38.321 101.727 114.353  1.00  0.00           H  
ATOM   4573  H04 SAM A 293      36.974 103.488 114.802  1.00  0.00           H  
ATOM   4574  H05 SAM A 293      36.142 103.690 111.921  1.00  0.00           H  
ATOM   4575  H06 SAM A 293      33.870 106.993 109.876  1.00  0.00           H  
ATOM   4576  H07 SAM A 293      36.302  96.380 109.631  1.00  0.00           H  
ATOM   4577  H08 SAM A 293      37.309  95.936 108.468  1.00  0.00           H  
ATOM   4578  H09 SAM A 293      36.572  97.377 108.368  1.00  0.00           H  
ATOM   4579 H5'1 SAM A 293      36.392 100.411 115.102  1.00  0.00           H  
ATOM   4580 H5'2 SAM A 293      35.362  99.709 113.851  1.00  0.00           H  
ATOM   4581  N   ACT A 294      37.549  96.904 118.220  1.00  0.00           N  
ATOM   4582  CA  ACT A 294      37.949  95.510 118.292  1.00  0.00           C  
ATOM   4583  C   ACT A 294      36.829  94.442 118.529  1.00  0.00           C  
ATOM   4584  O   ACT A 294      35.689  94.763 118.721  1.00  0.00           O  
ATOM   4585  OXT ACT A 294      37.139  93.264 118.406  1.00  0.00           O1-
ATOM   4586  H1  ACT A 294      38.735  95.430 119.054  1.00  0.00           H  
ATOM   4587  H3  ACT A 294      38.414  95.227 117.339  1.00  0.00           H  
ATOM   4588  H01 ACT A 294      36.803  96.987 117.531  1.00  0.00           H  
ATOM   4589  H02 ACT A 294      38.276  97.452 117.764  1.00  0.00           H  
END
