# Supplementary material for: Computational Investigation of GNMT-Catalyzed Methyl Transfer Reaction: Integrating MD, QM, and ML Approaches
Source: J Comput Chem. Author manuscript; Available in PMC 2026 Jun 29. (PMC13312424; doi:10.1002/jcc.70434)
Supplement: SI-3 [file NIHMS2188582-supplement-SI-3.zip › MD-frame-pdbs/sampling-P1-45678.pdb]

ATOM      1  N   VAL A   1      35.329 116.132 107.219  1.00  0.00           N  
ATOM      2  CA  VAL A   1      34.216 116.445 108.158  1.00  0.00           C  
ATOM      3  C   VAL A   1      33.537 117.760 107.824  1.00  0.00           C  
ATOM      4  O   VAL A   1      34.096 118.556 107.076  1.00  0.00           O  
ATOM      5  CB  VAL A   1      34.739 116.550 109.604  1.00  0.00           C  
ATOM      6  CG1 VAL A   1      35.542 117.879 109.946  1.00  0.00           C  
ATOM      7  CG2 VAL A   1      33.700 116.162 110.702  1.00  0.00           C  
ATOM      8  HA  VAL A   1      33.462 115.685 107.955  1.00  0.00           H  
ATOM      9  HB  VAL A   1      35.511 115.786 109.701  1.00  0.00           H  
ATOM     10 HG11 VAL A   1      36.425 118.013 109.319  1.00  0.00           H  
ATOM     11 HG12 VAL A   1      34.938 118.781 109.841  1.00  0.00           H  
ATOM     12 HG13 VAL A   1      35.845 117.856 110.993  1.00  0.00           H  
ATOM     13 HG21 VAL A   1      34.062 116.343 111.714  1.00  0.00           H  
ATOM     14 HG22 VAL A   1      32.869 116.857 110.588  1.00  0.00           H  
ATOM     15 HG23 VAL A   1      33.270 115.180 110.504  1.00  0.00           H  
ATOM     16  H1  VAL A   1      36.070 116.818 107.209  1.00  0.00           H  
ATOM     17  H2  VAL A   1      34.864 115.999 106.333  1.00  0.00           H  
ATOM     18  H3  VAL A   1      35.726 115.227 107.428  1.00  0.00           H  
ATOM     19  N   ASP A   2      32.344 118.011 108.244  1.00  0.00           N  
ATOM     20  CA  ASP A   2      31.490 119.164 107.872  1.00  0.00           C  
ATOM     21  C   ASP A   2      31.857 120.464 108.639  1.00  0.00           C  
ATOM     22  O   ASP A   2      32.076 120.428 109.855  1.00  0.00           O  
ATOM     23  CB  ASP A   2      30.101 118.710 108.062  1.00  0.00           C  
ATOM     24  CG  ASP A   2      29.053 119.852 107.629  1.00  0.00           C  
ATOM     25  OD1 ASP A   2      29.417 120.621 106.680  1.00  0.00           O  
ATOM     26  OD2 ASP A   2      27.943 119.904 108.219  1.00  0.00           O1-
ATOM     27  H   ASP A   2      31.916 117.277 108.791  1.00  0.00           H  
ATOM     28  HA  ASP A   2      31.487 119.495 106.833  1.00  0.00           H  
ATOM     29  HB2 ASP A   2      29.918 117.790 107.507  1.00  0.00           H  
ATOM     30  HB3 ASP A   2      29.872 118.513 109.109  1.00  0.00           H  
ATOM     31  N   SER A   3      32.039 121.693 108.016  1.00  0.00           N  
ATOM     32  CA  SER A   3      31.990 123.007 108.783  1.00  0.00           C  
ATOM     33  C   SER A   3      30.890 122.944 109.894  1.00  0.00           C  
ATOM     34  O   SER A   3      29.755 122.395 109.742  1.00  0.00           O  
ATOM     35  CB  SER A   3      31.535 124.160 107.833  1.00  0.00           C  
ATOM     36  OG  SER A   3      31.228 125.274 108.547  1.00  0.00           O  
ATOM     37  H   SER A   3      31.990 121.742 107.008  1.00  0.00           H  
ATOM     38  HA  SER A   3      33.013 123.243 109.078  1.00  0.00           H  
ATOM     39  HB2 SER A   3      32.363 124.512 107.217  1.00  0.00           H  
ATOM     40  HB3 SER A   3      30.685 123.912 107.198  1.00  0.00           H  
ATOM     41  HG  SER A   3      30.701 125.835 107.974  1.00  0.00           H  
ATOM     42  N   VAL A   4      31.290 123.449 111.049  1.00  0.00           N  
ATOM     43  CA  VAL A   4      30.518 123.778 112.287  1.00  0.00           C  
ATOM     44  C   VAL A   4      30.003 122.537 113.063  1.00  0.00           C  
ATOM     45  O   VAL A   4      29.163 122.580 113.973  1.00  0.00           O  
ATOM     46  CB  VAL A   4      29.550 124.998 112.202  1.00  0.00           C  
ATOM     47  CG1 VAL A   4      30.432 126.318 111.984  1.00  0.00           C  
ATOM     48  CG2 VAL A   4      28.288 124.837 111.309  1.00  0.00           C  
ATOM     49  H   VAL A   4      32.280 123.637 111.101  1.00  0.00           H  
ATOM     50  HA  VAL A   4      31.248 124.203 112.976  1.00  0.00           H  
ATOM     51  HB  VAL A   4      29.226 125.183 113.227  1.00  0.00           H  
ATOM     52 HG11 VAL A   4      31.022 126.378 111.070  1.00  0.00           H  
ATOM     53 HG12 VAL A   4      29.740 127.138 112.181  1.00  0.00           H  
ATOM     54 HG13 VAL A   4      31.221 126.302 112.734  1.00  0.00           H  
ATOM     55 HG21 VAL A   4      27.548 125.598 111.558  1.00  0.00           H  
ATOM     56 HG22 VAL A   4      28.557 125.046 110.274  1.00  0.00           H  
ATOM     57 HG23 VAL A   4      27.872 123.852 111.520  1.00  0.00           H  
ATOM     58  N   TYR A   5      30.532 121.308 112.765  1.00  0.00           N  
ATOM     59  CA  TYR A   5      30.244 120.076 113.439  1.00  0.00           C  
ATOM     60  C   TYR A   5      30.554 120.055 114.936  1.00  0.00           C  
ATOM     61  O   TYR A   5      31.683 120.122 115.311  1.00  0.00           O  
ATOM     62  CB  TYR A   5      31.113 119.058 112.665  1.00  0.00           C  
ATOM     63  CG  TYR A   5      31.397 117.736 113.335  1.00  0.00           C  
ATOM     64  CD1 TYR A   5      30.360 116.778 113.321  1.00  0.00           C  
ATOM     65  CD2 TYR A   5      32.566 117.432 113.995  1.00  0.00           C  
ATOM     66  CE1 TYR A   5      30.494 115.532 113.931  1.00  0.00           C  
ATOM     67  CE2 TYR A   5      32.716 116.230 114.670  1.00  0.00           C  
ATOM     68  CZ  TYR A   5      31.686 115.304 114.641  1.00  0.00           C  
ATOM     69  OH  TYR A   5      31.869 114.177 115.348  1.00  0.00           O  
ATOM     70  H   TYR A   5      31.222 121.327 112.028  1.00  0.00           H  
ATOM     71  HA  TYR A   5      29.193 119.848 113.261  1.00  0.00           H  
ATOM     72  HB2 TYR A   5      30.848 118.860 111.626  1.00  0.00           H  
ATOM     73  HB3 TYR A   5      32.135 119.436 112.622  1.00  0.00           H  
ATOM     74  HD1 TYR A   5      29.418 117.057 112.874  1.00  0.00           H  
ATOM     75  HD2 TYR A   5      33.373 118.147 113.962  1.00  0.00           H  
ATOM     76  HE1 TYR A   5      29.651 114.879 114.107  1.00  0.00           H  
ATOM     77  HE2 TYR A   5      33.562 116.091 115.326  1.00  0.00           H  
ATOM     78  HH  TYR A   5      32.769 113.975 115.612  1.00  0.00           H  
ATOM     79  N   ARG A   6      29.543 119.763 115.734  1.00  0.00           N  
ATOM     80  CA  ARG A   6      29.646 119.485 117.179  1.00  0.00           C  
ATOM     81  C   ARG A   6      30.486 118.217 117.427  1.00  0.00           C  
ATOM     82  O   ARG A   6      30.099 117.108 116.977  1.00  0.00           O  
ATOM     83  CB  ARG A   6      28.283 119.250 117.747  1.00  0.00           C  
ATOM     84  CG  ARG A   6      27.996 119.295 119.243  1.00  0.00           C  
ATOM     85  CD  ARG A   6      28.084 117.979 120.075  1.00  0.00           C  
ATOM     86  NE  ARG A   6      26.971 117.058 119.721  1.00  0.00           N  
ATOM     87  CZ  ARG A   6      26.941 115.805 120.092  1.00  0.00           C  
ATOM     88  NH1 ARG A   6      26.030 115.009 119.589  1.00  0.00           N1+
ATOM     89  NH2 ARG A   6      27.911 115.376 120.787  1.00  0.00           N  
ATOM     90  H   ARG A   6      28.644 119.932 115.305  1.00  0.00           H  
ATOM     91  HA  ARG A   6      30.057 120.358 117.687  1.00  0.00           H  
ATOM     92  HB2 ARG A   6      27.580 119.981 117.345  1.00  0.00           H  
ATOM     93  HB3 ARG A   6      27.853 118.394 117.228  1.00  0.00           H  
ATOM     94  HG2 ARG A   6      28.556 120.102 119.717  1.00  0.00           H  
ATOM     95  HG3 ARG A   6      26.932 119.529 119.286  1.00  0.00           H  
ATOM     96  HD2 ARG A   6      29.077 117.563 119.905  1.00  0.00           H  
ATOM     97  HD3 ARG A   6      27.966 118.213 121.134  1.00  0.00           H  
ATOM     98  HE  ARG A   6      26.272 117.284 119.029  1.00  0.00           H  
ATOM     99 HH11 ARG A   6      25.409 115.390 118.889  1.00  0.00           H  
ATOM    100 HH12 ARG A   6      26.027 114.016 119.776  1.00  0.00           H  
ATOM    101 HH21 ARG A   6      28.559 115.937 121.320  1.00  0.00           H  
ATOM    102 HH22 ARG A   6      28.017 114.399 121.021  1.00  0.00           H  
ATOM    103  N   THR A   7      31.653 118.399 118.099  1.00  0.00           N  
ATOM    104  CA  THR A   7      32.551 117.250 118.401  1.00  0.00           C  
ATOM    105  C   THR A   7      31.923 116.102 119.205  1.00  0.00           C  
ATOM    106  O   THR A   7      31.301 116.335 120.265  1.00  0.00           O  
ATOM    107  CB  THR A   7      33.853 117.778 119.162  1.00  0.00           C  
ATOM    108  CG2 THR A   7      33.627 118.298 120.627  1.00  0.00           C  
ATOM    109  OG1 THR A   7      34.862 116.788 119.367  1.00  0.00           O  
ATOM    110  H   THR A   7      31.780 119.317 118.500  1.00  0.00           H  
ATOM    111  HA  THR A   7      32.949 116.794 117.494  1.00  0.00           H  
ATOM    112  HB  THR A   7      34.331 118.598 118.626  1.00  0.00           H  
ATOM    113  HG1 THR A   7      35.526 117.220 119.909  1.00  0.00           H  
ATOM    114 HG21 THR A   7      33.243 117.542 121.312  1.00  0.00           H  
ATOM    115 HG22 THR A   7      34.553 118.784 120.930  1.00  0.00           H  
ATOM    116 HG23 THR A   7      32.873 119.084 120.588  1.00  0.00           H  
ATOM    117  N   ARG A   8      32.328 114.814 118.935  1.00  0.00           N  
ATOM    118  CA  ARG A   8      31.984 113.694 119.866  1.00  0.00           C  
ATOM    119  C   ARG A   8      33.209 113.187 120.647  1.00  0.00           C  
ATOM    120  O   ARG A   8      33.012 112.234 121.391  1.00  0.00           O  
ATOM    121  CB  ARG A   8      31.330 112.620 118.991  1.00  0.00           C  
ATOM    122  CG  ARG A   8      29.843 112.669 118.631  1.00  0.00           C  
ATOM    123  CD  ARG A   8      29.356 113.912 117.904  1.00  0.00           C  
ATOM    124  NE  ARG A   8      28.012 113.750 117.302  1.00  0.00           N  
ATOM    125  CZ  ARG A   8      27.391 114.555 116.517  1.00  0.00           C  
ATOM    126  NH1 ARG A   8      26.344 114.125 115.978  1.00  0.00           N1+
ATOM    127  NH2 ARG A   8      27.868 115.705 116.073  1.00  0.00           N  
ATOM    128  H   ARG A   8      32.811 114.557 118.085  1.00  0.00           H  
ATOM    129  HA  ARG A   8      31.297 114.016 120.649  1.00  0.00           H  
ATOM    130  HB2 ARG A   8      31.877 112.551 118.052  1.00  0.00           H  
ATOM    131  HB3 ARG A   8      31.394 111.676 119.533  1.00  0.00           H  
ATOM    132  HG2 ARG A   8      29.532 111.851 117.982  1.00  0.00           H  
ATOM    133  HG3 ARG A   8      29.281 112.544 119.557  1.00  0.00           H  
ATOM    134  HD2 ARG A   8      29.379 114.672 118.686  1.00  0.00           H  
ATOM    135  HD3 ARG A   8      30.074 114.151 117.120  1.00  0.00           H  
ATOM    136  HE  ARG A   8      27.522 112.886 117.479  1.00  0.00           H  
ATOM    137 HH11 ARG A   8      25.991 113.249 116.337  1.00  0.00           H  
ATOM    138 HH12 ARG A   8      25.765 114.771 115.460  1.00  0.00           H  
ATOM    139 HH21 ARG A   8      28.663 116.150 116.508  1.00  0.00           H  
ATOM    140 HH22 ARG A   8      27.549 115.987 115.158  1.00  0.00           H  
ATOM    141  N   SER A   9      34.375 113.619 120.433  1.00  0.00           N  
ATOM    142  CA  SER A   9      35.596 113.143 121.180  1.00  0.00           C  
ATOM    143  C   SER A   9      35.515 113.346 122.707  1.00  0.00           C  
ATOM    144  O   SER A   9      34.898 114.331 123.194  1.00  0.00           O  
ATOM    145  CB  SER A   9      36.869 113.957 120.723  1.00  0.00           C  
ATOM    146  OG  SER A   9      38.040 113.652 121.429  1.00  0.00           O  
ATOM    147  H   SER A   9      34.539 114.383 119.794  1.00  0.00           H  
ATOM    148  HA  SER A   9      35.738 112.118 120.839  1.00  0.00           H  
ATOM    149  HB2 SER A   9      37.120 113.810 119.673  1.00  0.00           H  
ATOM    150  HB3 SER A   9      36.794 115.022 120.946  1.00  0.00           H  
ATOM    151  HG  SER A   9      38.535 112.994 120.934  1.00  0.00           H  
ATOM    152  N   LEU A  10      35.936 112.440 123.570  1.00  0.00           N  
ATOM    153  CA  LEU A  10      36.099 112.644 125.036  1.00  0.00           C  
ATOM    154  C   LEU A  10      37.227 113.633 125.325  1.00  0.00           C  
ATOM    155  O   LEU A  10      38.385 113.362 125.402  1.00  0.00           O  
ATOM    156  CB  LEU A  10      36.414 111.293 125.760  1.00  0.00           C  
ATOM    157  CG  LEU A  10      36.900 111.391 127.224  1.00  0.00           C  
ATOM    158  CD1 LEU A  10      35.879 111.968 128.218  1.00  0.00           C  
ATOM    159  CD2 LEU A  10      37.232 109.929 127.749  1.00  0.00           C  
ATOM    160  H   LEU A  10      36.300 111.606 123.133  1.00  0.00           H  
ATOM    161  HA  LEU A  10      35.194 113.020 125.513  1.00  0.00           H  
ATOM    162  HB2 LEU A  10      35.455 110.776 125.745  1.00  0.00           H  
ATOM    163  HB3 LEU A  10      37.109 110.652 125.217  1.00  0.00           H  
ATOM    164  HG  LEU A  10      37.861 111.905 127.236  1.00  0.00           H  
ATOM    165 HD11 LEU A  10      35.600 112.982 127.926  1.00  0.00           H  
ATOM    166 HD12 LEU A  10      34.950 111.400 128.184  1.00  0.00           H  
ATOM    167 HD13 LEU A  10      36.358 111.922 129.196  1.00  0.00           H  
ATOM    168 HD21 LEU A  10      37.931 109.516 127.022  1.00  0.00           H  
ATOM    169 HD22 LEU A  10      37.652 109.920 128.755  1.00  0.00           H  
ATOM    170 HD23 LEU A  10      36.341 109.303 127.716  1.00  0.00           H  
ATOM    171  N   GLY A  11      36.805 114.914 125.368  1.00  0.00           N  
ATOM    172  CA  GLY A  11      37.580 116.032 125.800  1.00  0.00           C  
ATOM    173  C   GLY A  11      37.619 116.418 127.315  1.00  0.00           C  
ATOM    174  O   GLY A  11      37.875 115.566 128.161  1.00  0.00           O  
ATOM    175  H   GLY A  11      35.799 114.976 125.447  1.00  0.00           H  
ATOM    176  HA2 GLY A  11      38.622 116.065 125.483  1.00  0.00           H  
ATOM    177  HA3 GLY A  11      37.036 116.851 125.328  1.00  0.00           H  
ATOM    178  N   VAL A  12      37.326 117.712 127.555  1.00  0.00           N  
ATOM    179  CA  VAL A  12      37.426 118.448 128.817  1.00  0.00           C  
ATOM    180  C   VAL A  12      36.358 118.136 129.854  1.00  0.00           C  
ATOM    181  O   VAL A  12      36.587 118.267 131.091  1.00  0.00           O  
ATOM    182  CB  VAL A  12      37.504 119.987 128.533  1.00  0.00           C  
ATOM    183  CG1 VAL A  12      36.114 120.498 128.209  1.00  0.00           C  
ATOM    184  CG2 VAL A  12      37.930 120.776 129.756  1.00  0.00           C  
ATOM    185  H   VAL A  12      37.121 118.321 126.776  1.00  0.00           H  
ATOM    186  HA  VAL A  12      38.335 118.174 129.353  1.00  0.00           H  
ATOM    187  HB  VAL A  12      38.156 120.212 127.690  1.00  0.00           H  
ATOM    188 HG11 VAL A  12      35.623 119.798 127.532  1.00  0.00           H  
ATOM    189 HG12 VAL A  12      35.507 120.562 129.111  1.00  0.00           H  
ATOM    190 HG13 VAL A  12      36.218 121.500 127.795  1.00  0.00           H  
ATOM    191 HG21 VAL A  12      38.318 121.735 129.412  1.00  0.00           H  
ATOM    192 HG22 VAL A  12      37.078 121.045 130.382  1.00  0.00           H  
ATOM    193 HG23 VAL A  12      38.703 120.268 130.333  1.00  0.00           H  
ATOM    194  N   ALA A  13      35.148 117.723 129.432  1.00  0.00           N  
ATOM    195  CA  ALA A  13      34.074 117.117 130.308  1.00  0.00           C  
ATOM    196  C   ALA A  13      34.094 115.576 130.231  1.00  0.00           C  
ATOM    197  O   ALA A  13      34.813 115.021 129.342  1.00  0.00           O  
ATOM    198  CB  ALA A  13      32.653 117.632 129.998  1.00  0.00           C  
ATOM    199  H   ALA A  13      35.030 117.552 128.443  1.00  0.00           H  
ATOM    200  HA  ALA A  13      34.319 117.450 131.317  1.00  0.00           H  
ATOM    201  HB1 ALA A  13      32.360 117.467 128.961  1.00  0.00           H  
ATOM    202  HB2 ALA A  13      31.889 117.291 130.697  1.00  0.00           H  
ATOM    203  HB3 ALA A  13      32.668 118.709 130.159  1.00  0.00           H  
ATOM    204  N   ALA A  14      33.353 114.923 131.104  1.00  0.00           N  
ATOM    205  CA  ALA A  14      33.508 113.518 131.281  1.00  0.00           C  
ATOM    206  C   ALA A  14      32.586 112.625 130.414  1.00  0.00           C  
ATOM    207  O   ALA A  14      32.555 111.428 130.651  1.00  0.00           O  
ATOM    208  CB  ALA A  14      33.194 113.263 132.780  1.00  0.00           C  
ATOM    209  H   ALA A  14      32.596 115.436 131.535  1.00  0.00           H  
ATOM    210  HA  ALA A  14      34.513 113.138 131.094  1.00  0.00           H  
ATOM    211  HB1 ALA A  14      34.020 113.693 133.346  1.00  0.00           H  
ATOM    212  HB2 ALA A  14      32.186 113.622 132.988  1.00  0.00           H  
ATOM    213  HB3 ALA A  14      33.222 112.176 132.854  1.00  0.00           H  
ATOM    214  N   GLU A  15      32.055 113.151 129.290  1.00  0.00           N  
ATOM    215  CA  GLU A  15      31.358 112.438 128.276  1.00  0.00           C  
ATOM    216  C   GLU A  15      31.917 112.586 126.850  1.00  0.00           C  
ATOM    217  O   GLU A  15      32.383 113.700 126.449  1.00  0.00           O  
ATOM    218  CB  GLU A  15      29.864 112.730 128.210  1.00  0.00           C  
ATOM    219  CG  GLU A  15      29.025 112.607 129.486  1.00  0.00           C  
ATOM    220  CD  GLU A  15      28.684 111.117 129.914  1.00  0.00           C  
ATOM    221  OE1 GLU A  15      27.977 111.000 130.959  1.00  0.00           O  
ATOM    222  OE2 GLU A  15      29.023 110.095 129.229  1.00  0.00           O1-
ATOM    223  H   GLU A  15      32.112 114.144 129.118  1.00  0.00           H  
ATOM    224  HA  GLU A  15      31.457 111.379 128.511  1.00  0.00           H  
ATOM    225  HB2 GLU A  15      29.788 113.779 127.924  1.00  0.00           H  
ATOM    226  HB3 GLU A  15      29.498 112.135 127.373  1.00  0.00           H  
ATOM    227  HG2 GLU A  15      29.626 112.971 130.317  1.00  0.00           H  
ATOM    228  HG3 GLU A  15      28.068 113.123 129.406  1.00  0.00           H  
ATOM    229  N   GLY A  16      31.788 111.577 126.005  1.00  0.00           N  
ATOM    230  CA  GLY A  16      32.285 111.588 124.588  1.00  0.00           C  
ATOM    231  C   GLY A  16      33.064 110.318 124.239  1.00  0.00           C  
ATOM    232  O   GLY A  16      33.355 109.586 125.184  1.00  0.00           O  
ATOM    233  H   GLY A  16      31.578 110.679 126.418  1.00  0.00           H  
ATOM    234  HA2 GLY A  16      31.434 111.552 123.908  1.00  0.00           H  
ATOM    235  HA3 GLY A  16      32.915 112.469 124.465  1.00  0.00           H  
ATOM    236  N   ILE A  17      33.299 109.951 122.977  1.00  0.00           N  
ATOM    237  CA  ILE A  17      33.956 108.685 122.606  1.00  0.00           C  
ATOM    238  C   ILE A  17      35.501 108.945 122.583  1.00  0.00           C  
ATOM    239  O   ILE A  17      35.916 109.951 122.043  1.00  0.00           O  
ATOM    240  CB  ILE A  17      33.297 107.979 121.427  1.00  0.00           C  
ATOM    241  CG1 ILE A  17      33.659 106.511 121.263  1.00  0.00           C  
ATOM    242  CG2 ILE A  17      33.583 108.749 120.098  1.00  0.00           C  
ATOM    243  CD1 ILE A  17      32.751 105.554 122.023  1.00  0.00           C  
ATOM    244  H   ILE A  17      33.155 110.688 122.302  1.00  0.00           H  
ATOM    245  HA  ILE A  17      33.959 107.943 123.405  1.00  0.00           H  
ATOM    246  HB  ILE A  17      32.221 107.985 121.601  1.00  0.00           H  
ATOM    247 HG12 ILE A  17      33.646 106.266 120.200  1.00  0.00           H  
ATOM    248 HG13 ILE A  17      34.709 106.366 121.518  1.00  0.00           H  
ATOM    249 HG21 ILE A  17      34.667 108.801 120.000  1.00  0.00           H  
ATOM    250 HG22 ILE A  17      33.077 108.244 119.276  1.00  0.00           H  
ATOM    251 HG23 ILE A  17      33.242 109.784 120.123  1.00  0.00           H  
ATOM    252 HD11 ILE A  17      32.914 104.532 121.680  1.00  0.00           H  
ATOM    253 HD12 ILE A  17      33.017 105.585 123.079  1.00  0.00           H  
ATOM    254 HD13 ILE A  17      31.699 105.769 121.832  1.00  0.00           H  
ATOM    255  N   PRO A  18      36.401 108.083 123.120  1.00  0.00           N  
ATOM    256  CA  PRO A  18      37.853 108.396 123.140  1.00  0.00           C  
ATOM    257  C   PRO A  18      38.498 108.219 121.751  1.00  0.00           C  
ATOM    258  O   PRO A  18      37.949 107.557 120.828  1.00  0.00           O  
ATOM    259  CB  PRO A  18      38.492 107.407 124.153  1.00  0.00           C  
ATOM    260  CG  PRO A  18      37.536 106.251 124.260  1.00  0.00           C  
ATOM    261  CD  PRO A  18      36.147 106.895 123.982  1.00  0.00           C  
ATOM    262  HA  PRO A  18      38.002 109.424 123.472  1.00  0.00           H  
ATOM    263  HB2 PRO A  18      39.461 107.019 123.838  1.00  0.00           H  
ATOM    264  HB3 PRO A  18      38.490 107.906 125.122  1.00  0.00           H  
ATOM    265  HG2 PRO A  18      37.894 105.458 123.604  1.00  0.00           H  
ATOM    266  HG3 PRO A  18      37.621 105.878 125.282  1.00  0.00           H  
ATOM    267  HD2 PRO A  18      35.520 106.126 123.528  1.00  0.00           H  
ATOM    268  HD3 PRO A  18      35.795 107.194 124.969  1.00  0.00           H  
ATOM    269  N   ASP A  19      39.645 108.903 121.537  1.00  0.00           N  
ATOM    270  CA  ASP A  19      40.493 108.896 120.304  1.00  0.00           C  
ATOM    271  C   ASP A  19      41.309 107.548 120.138  1.00  0.00           C  
ATOM    272  O   ASP A  19      42.513 107.543 119.932  1.00  0.00           O  
ATOM    273  CB  ASP A  19      41.389 110.118 120.301  1.00  0.00           C  
ATOM    274  CG  ASP A  19      40.681 111.406 120.634  1.00  0.00           C  
ATOM    275  OD1 ASP A  19      41.222 112.062 121.536  1.00  0.00           O  
ATOM    276  OD2 ASP A  19      39.613 111.707 120.032  1.00  0.00           O1-
ATOM    277  H   ASP A  19      40.041 109.217 122.411  1.00  0.00           H  
ATOM    278  HA  ASP A  19      39.867 109.088 119.434  1.00  0.00           H  
ATOM    279  HB2 ASP A  19      42.135 109.982 121.084  1.00  0.00           H  
ATOM    280  HB3 ASP A  19      41.839 110.211 119.313  1.00  0.00           H  
ATOM    281  N   GLN A  20      40.685 106.497 120.583  1.00  0.00           N  
ATOM    282  CA  GLN A  20      41.286 105.149 120.768  1.00  0.00           C  
ATOM    283  C   GLN A  20      41.958 104.488 119.488  1.00  0.00           C  
ATOM    284  O   GLN A  20      42.527 103.400 119.671  1.00  0.00           O  
ATOM    285  CB  GLN A  20      40.292 104.304 121.491  1.00  0.00           C  
ATOM    286  CG  GLN A  20      39.064 104.061 120.597  1.00  0.00           C  
ATOM    287  CD  GLN A  20      37.840 103.561 121.357  1.00  0.00           C  
ATOM    288  NE2 GLN A  20      36.608 103.877 120.967  1.00  0.00           N  
ATOM    289  OE1 GLN A  20      37.925 102.946 122.405  1.00  0.00           O  
ATOM    290  H   GLN A  20      39.685 106.606 120.682  1.00  0.00           H  
ATOM    291  HA  GLN A  20      42.141 105.289 121.429  1.00  0.00           H  
ATOM    292  HB2 GLN A  20      40.758 103.386 121.850  1.00  0.00           H  
ATOM    293  HB3 GLN A  20      39.939 104.875 122.349  1.00  0.00           H  
ATOM    294  HG2 GLN A  20      38.736 104.974 120.101  1.00  0.00           H  
ATOM    295  HG3 GLN A  20      39.286 103.282 119.868  1.00  0.00           H  
ATOM    296 HE21 GLN A  20      35.872 103.537 121.570  1.00  0.00           H  
ATOM    297 HE22 GLN A  20      36.422 104.550 120.238  1.00  0.00           H  
ATOM    298  N   TYR A  21      41.873 105.135 118.320  1.00  0.00           N  
ATOM    299  CA  TYR A  21      42.417 104.750 116.958  1.00  0.00           C  
ATOM    300  C   TYR A  21      43.090 105.900 116.175  1.00  0.00           C  
ATOM    301  O   TYR A  21      44.026 105.637 115.506  1.00  0.00           O  
ATOM    302  CB  TYR A  21      41.246 104.178 116.135  1.00  0.00           C  
ATOM    303  CG  TYR A  21      40.647 102.872 116.669  1.00  0.00           C  
ATOM    304  CD1 TYR A  21      39.341 102.869 117.207  1.00  0.00           C  
ATOM    305  CD2 TYR A  21      41.327 101.645 116.408  1.00  0.00           C  
ATOM    306  CE1 TYR A  21      38.750 101.643 117.457  1.00  0.00           C  
ATOM    307  CE2 TYR A  21      40.688 100.441 116.724  1.00  0.00           C  
ATOM    308  CZ  TYR A  21      39.415 100.422 117.188  1.00  0.00           C  
ATOM    309  OH  TYR A  21      38.752  99.202 117.243  1.00  0.00           O  
ATOM    310  H   TYR A  21      41.314 105.977 118.321  1.00  0.00           H  
ATOM    311  HA  TYR A  21      43.153 103.950 117.037  1.00  0.00           H  
ATOM    312  HB2 TYR A  21      40.383 104.841 116.214  1.00  0.00           H  
ATOM    313  HB3 TYR A  21      41.570 103.929 115.125  1.00  0.00           H  
ATOM    314  HD1 TYR A  21      38.749 103.739 117.449  1.00  0.00           H  
ATOM    315  HD2 TYR A  21      42.346 101.660 116.050  1.00  0.00           H  
ATOM    316  HE1 TYR A  21      37.737 101.571 117.828  1.00  0.00           H  
ATOM    317  HE2 TYR A  21      41.158  99.544 116.349  1.00  0.00           H  
ATOM    318  HH  TYR A  21      37.854  99.351 117.549  1.00  0.00           H  
ATOM    319  N   ALA A  22      42.628 107.141 116.453  1.00  0.00           N  
ATOM    320  CA  ALA A  22      43.206 108.358 115.900  1.00  0.00           C  
ATOM    321  C   ALA A  22      44.564 108.734 116.558  1.00  0.00           C  
ATOM    322  O   ALA A  22      45.593 108.626 115.905  1.00  0.00           O  
ATOM    323  CB  ALA A  22      42.138 109.404 115.989  1.00  0.00           C  
ATOM    324  H   ALA A  22      41.907 107.235 117.154  1.00  0.00           H  
ATOM    325  HA  ALA A  22      43.424 108.071 114.870  1.00  0.00           H  
ATOM    326  HB1 ALA A  22      41.140 109.196 115.602  1.00  0.00           H  
ATOM    327  HB2 ALA A  22      41.889 109.750 116.992  1.00  0.00           H  
ATOM    328  HB3 ALA A  22      42.439 110.328 115.495  1.00  0.00           H  
ATOM    329  N   ASP A  23      44.564 108.931 117.864  1.00  0.00           N  
ATOM    330  CA  ASP A  23      45.799 108.834 118.763  1.00  0.00           C  
ATOM    331  C   ASP A  23      46.082 107.397 119.108  1.00  0.00           C  
ATOM    332  O   ASP A  23      47.293 107.003 119.111  1.00  0.00           O  
ATOM    333  CB  ASP A  23      45.778 109.710 120.035  1.00  0.00           C  
ATOM    334  CG  ASP A  23      45.667 111.137 119.766  1.00  0.00           C  
ATOM    335  OD1 ASP A  23      45.263 111.974 120.618  1.00  0.00           O  
ATOM    336  OD2 ASP A  23      46.222 111.573 118.756  1.00  0.00           O1-
ATOM    337  H   ASP A  23      43.672 108.899 118.338  1.00  0.00           H  
ATOM    338  HA  ASP A  23      46.635 109.256 118.204  1.00  0.00           H  
ATOM    339  HB2 ASP A  23      44.907 109.276 120.525  1.00  0.00           H  
ATOM    340  HB3 ASP A  23      46.607 109.523 120.717  1.00  0.00           H  
ATOM    341  N   GLY A  24      45.115 106.524 119.435  1.00  0.00           N  
ATOM    342  CA  GLY A  24      45.341 105.384 120.229  1.00  0.00           C  
ATOM    343  C   GLY A  24      46.236 104.392 119.601  1.00  0.00           C  
ATOM    344  O   GLY A  24      45.978 104.101 118.449  1.00  0.00           O  
ATOM    345  H   GLY A  24      44.157 106.820 119.550  1.00  0.00           H  
ATOM    346  HA2 GLY A  24      45.859 105.704 121.134  1.00  0.00           H  
ATOM    347  HA3 GLY A  24      44.445 104.866 120.571  1.00  0.00           H  
ATOM    348  N   GLU A  25      47.129 103.819 120.390  1.00  0.00           N  
ATOM    349  CA  GLU A  25      48.060 102.692 120.098  1.00  0.00           C  
ATOM    350  C   GLU A  25      47.368 101.489 119.394  1.00  0.00           C  
ATOM    351  O   GLU A  25      48.140 100.848 118.652  1.00  0.00           O  
ATOM    352  CB  GLU A  25      48.635 102.117 121.457  1.00  0.00           C  
ATOM    353  CG  GLU A  25      49.539 100.882 121.488  1.00  0.00           C  
ATOM    354  CD  GLU A  25      50.638 100.823 120.439  1.00  0.00           C  
ATOM    355  OE1 GLU A  25      51.278  99.769 120.319  1.00  0.00           O  
ATOM    356  OE2 GLU A  25      51.182 101.881 119.981  1.00  0.00           O1-
ATOM    357  H   GLU A  25      47.132 104.246 121.305  1.00  0.00           H  
ATOM    358  HA  GLU A  25      48.838 103.002 119.400  1.00  0.00           H  
ATOM    359  HB2 GLU A  25      49.337 102.845 121.863  1.00  0.00           H  
ATOM    360  HB3 GLU A  25      47.837 102.015 122.193  1.00  0.00           H  
ATOM    361  HG2 GLU A  25      49.952 100.750 122.488  1.00  0.00           H  
ATOM    362  HG3 GLU A  25      48.850 100.052 121.333  1.00  0.00           H  
ATOM    363  N   ALA A  26      46.076 101.282 119.586  1.00  0.00           N  
ATOM    364  CA  ALA A  26      45.330 100.164 119.000  1.00  0.00           C  
ATOM    365  C   ALA A  26      45.390 100.118 117.435  1.00  0.00           C  
ATOM    366  O   ALA A  26      45.628  99.106 116.821  1.00  0.00           O  
ATOM    367  CB  ALA A  26      43.863 100.198 119.459  1.00  0.00           C  
ATOM    368  H   ALA A  26      45.641 101.767 120.358  1.00  0.00           H  
ATOM    369  HA  ALA A  26      45.887  99.319 119.405  1.00  0.00           H  
ATOM    370  HB1 ALA A  26      43.375  99.348 118.983  1.00  0.00           H  
ATOM    371  HB2 ALA A  26      43.821 100.001 120.529  1.00  0.00           H  
ATOM    372  HB3 ALA A  26      43.307 101.106 119.224  1.00  0.00           H  
ATOM    373  N   ALA A  27      45.536 101.294 116.774  1.00  0.00           N  
ATOM    374  CA  ALA A  27      45.771 101.387 115.331  1.00  0.00           C  
ATOM    375  C   ALA A  27      47.201 101.065 114.829  1.00  0.00           C  
ATOM    376  O   ALA A  27      47.362 100.830 113.641  1.00  0.00           O  
ATOM    377  CB  ALA A  27      45.277 102.772 114.865  1.00  0.00           C  
ATOM    378  H   ALA A  27      45.577 102.058 117.433  1.00  0.00           H  
ATOM    379  HA  ALA A  27      45.135 100.546 115.051  1.00  0.00           H  
ATOM    380  HB1 ALA A  27      44.271 102.945 115.245  1.00  0.00           H  
ATOM    381  HB2 ALA A  27      45.942 103.523 115.289  1.00  0.00           H  
ATOM    382  HB3 ALA A  27      45.431 102.871 113.789  1.00  0.00           H  
ATOM    383  N   ARG A  28      48.237 101.199 115.679  1.00  0.00           N  
ATOM    384  CA  ARG A  28      49.576 100.852 115.279  1.00  0.00           C  
ATOM    385  C   ARG A  28      49.932  99.406 115.460  1.00  0.00           C  
ATOM    386  O   ARG A  28      50.947  98.852 114.925  1.00  0.00           O  
ATOM    387  CB  ARG A  28      50.528 101.729 116.112  1.00  0.00           C  
ATOM    388  CG  ARG A  28      52.031 101.799 115.600  1.00  0.00           C  
ATOM    389  CD  ARG A  28      52.897 102.318 116.721  1.00  0.00           C  
ATOM    390  NE  ARG A  28      52.998 101.342 117.803  1.00  0.00           N  
ATOM    391  CZ  ARG A  28      53.957 100.491 118.098  1.00  0.00           C  
ATOM    392  NH1 ARG A  28      55.117 100.382 117.570  1.00  0.00           N1+
ATOM    393  NH2 ARG A  28      53.644  99.588 119.024  1.00  0.00           N  
ATOM    394  H   ARG A  28      48.135 101.418 116.660  1.00  0.00           H  
ATOM    395  HA  ARG A  28      49.702 101.133 114.233  1.00  0.00           H  
ATOM    396  HB2 ARG A  28      50.200 102.760 116.254  1.00  0.00           H  
ATOM    397  HB3 ARG A  28      50.464 101.300 117.112  1.00  0.00           H  
ATOM    398  HG2 ARG A  28      52.374 100.819 115.267  1.00  0.00           H  
ATOM    399  HG3 ARG A  28      52.052 102.552 114.812  1.00  0.00           H  
ATOM    400  HD2 ARG A  28      53.882 102.564 116.324  1.00  0.00           H  
ATOM    401  HD3 ARG A  28      52.308 103.145 117.117  1.00  0.00           H  
ATOM    402  HE  ARG A  28      52.271 101.369 118.505  1.00  0.00           H  
ATOM    403 HH11 ARG A  28      55.258 100.898 116.712  1.00  0.00           H  
ATOM    404 HH12 ARG A  28      55.711  99.624 117.875  1.00  0.00           H  
ATOM    405 HH21 ARG A  28      52.696  99.551 119.372  1.00  0.00           H  
ATOM    406 HH22 ARG A  28      54.397  99.015 119.377  1.00  0.00           H  
ATOM    407  N   VAL A  29      49.093  98.604 116.173  1.00  0.00           N  
ATOM    408  CA  VAL A  29      49.294  97.141 116.209  1.00  0.00           C  
ATOM    409  C   VAL A  29      48.109  96.390 115.680  1.00  0.00           C  
ATOM    410  O   VAL A  29      48.228  95.178 115.528  1.00  0.00           O  
ATOM    411  CB  VAL A  29      49.423  96.716 117.669  1.00  0.00           C  
ATOM    412  CG1 VAL A  29      50.761  97.314 118.183  1.00  0.00           C  
ATOM    413  CG2 VAL A  29      48.203  96.991 118.566  1.00  0.00           C  
ATOM    414  H   VAL A  29      48.298  99.035 116.623  1.00  0.00           H  
ATOM    415  HA  VAL A  29      50.175  96.801 115.665  1.00  0.00           H  
ATOM    416  HB  VAL A  29      49.515  95.630 117.696  1.00  0.00           H  
ATOM    417 HG11 VAL A  29      50.649  98.396 118.114  1.00  0.00           H  
ATOM    418 HG12 VAL A  29      50.903  97.064 119.234  1.00  0.00           H  
ATOM    419 HG13 VAL A  29      51.608  96.999 117.572  1.00  0.00           H  
ATOM    420 HG21 VAL A  29      48.200  98.059 118.785  1.00  0.00           H  
ATOM    421 HG22 VAL A  29      47.266  96.853 118.027  1.00  0.00           H  
ATOM    422 HG23 VAL A  29      48.274  96.406 119.482  1.00  0.00           H  
ATOM    423  N   TRP A  30      47.036  97.021 115.201  1.00  0.00           N  
ATOM    424  CA  TRP A  30      45.833  96.441 114.642  1.00  0.00           C  
ATOM    425  C   TRP A  30      46.069  95.203 113.687  1.00  0.00           C  
ATOM    426  O   TRP A  30      45.374  94.189 113.754  1.00  0.00           O  
ATOM    427  CB  TRP A  30      45.021  97.516 113.948  1.00  0.00           C  
ATOM    428  CG  TRP A  30      43.543  97.214 113.797  1.00  0.00           C  
ATOM    429  CD1 TRP A  30      42.945  96.829 112.638  1.00  0.00           C  
ATOM    430  CD2 TRP A  30      42.620  97.029 114.896  1.00  0.00           C  
ATOM    431  CE2 TRP A  30      41.392  96.670 114.315  1.00  0.00           C  
ATOM    432  CE3 TRP A  30      42.752  96.995 116.288  1.00  0.00           C  
ATOM    433  NE1 TRP A  30      41.596  96.692 112.960  1.00  0.00           N  
ATOM    434  CZ2 TRP A  30      40.301  96.332 115.077  1.00  0.00           C  
ATOM    435  CZ3 TRP A  30      41.632  96.753 117.082  1.00  0.00           C  
ATOM    436  CH2 TRP A  30      40.353  96.423 116.505  1.00  0.00           C  
ATOM    437  H   TRP A  30      46.990  98.022 115.326  1.00  0.00           H  
ATOM    438  HA  TRP A  30      45.207  96.127 115.477  1.00  0.00           H  
ATOM    439  HB2 TRP A  30      45.141  98.431 114.528  1.00  0.00           H  
ATOM    440  HB3 TRP A  30      45.465  97.628 112.958  1.00  0.00           H  
ATOM    441  HD1 TRP A  30      43.329  96.655 111.643  1.00  0.00           H  
ATOM    442  HE1 TRP A  30      40.928  96.550 112.214  1.00  0.00           H  
ATOM    443  HE3 TRP A  30      43.697  97.137 116.791  1.00  0.00           H  
ATOM    444  HZ2 TRP A  30      39.333  96.207 114.614  1.00  0.00           H  
ATOM    445  HZ3 TRP A  30      41.801  96.580 118.135  1.00  0.00           H  
ATOM    446  HH2 TRP A  30      39.549  96.115 117.157  1.00  0.00           H  
ATOM    447  N   GLN A  31      47.134  95.301 112.860  1.00  0.00           N  
ATOM    448  CA  GLN A  31      47.490  94.278 111.865  1.00  0.00           C  
ATOM    449  C   GLN A  31      47.816  92.978 112.518  1.00  0.00           C  
ATOM    450  O   GLN A  31      47.630  91.942 111.878  1.00  0.00           O  
ATOM    451  CB  GLN A  31      48.639  94.838 110.932  1.00  0.00           C  
ATOM    452  CG  GLN A  31      49.970  95.203 111.507  1.00  0.00           C  
ATOM    453  CD  GLN A  31      50.077  96.416 112.496  1.00  0.00           C  
ATOM    454  NE2 GLN A  31      51.237  96.497 113.155  1.00  0.00           N  
ATOM    455  OE1 GLN A  31      49.212  97.265 112.606  1.00  0.00           O  
ATOM    456  H   GLN A  31      47.682  96.149 112.891  1.00  0.00           H  
ATOM    457  HA  GLN A  31      46.548  94.168 111.327  1.00  0.00           H  
ATOM    458  HB2 GLN A  31      48.931  94.125 110.161  1.00  0.00           H  
ATOM    459  HB3 GLN A  31      48.153  95.660 110.404  1.00  0.00           H  
ATOM    460  HG2 GLN A  31      50.304  94.377 112.136  1.00  0.00           H  
ATOM    461  HG3 GLN A  31      50.710  95.506 110.766  1.00  0.00           H  
ATOM    462 HE21 GLN A  31      51.418  97.275 113.773  1.00  0.00           H  
ATOM    463 HE22 GLN A  31      51.965  95.835 112.926  1.00  0.00           H  
ATOM    464  N   LEU A  32      48.357  93.020 113.726  1.00  0.00           N  
ATOM    465  CA  LEU A  32      48.763  91.916 114.517  1.00  0.00           C  
ATOM    466  C   LEU A  32      47.541  91.374 115.331  1.00  0.00           C  
ATOM    467  O   LEU A  32      47.228  90.187 115.469  1.00  0.00           O  
ATOM    468  CB  LEU A  32      49.959  92.265 115.452  1.00  0.00           C  
ATOM    469  CG  LEU A  32      51.250  92.793 114.780  1.00  0.00           C  
ATOM    470  CD1 LEU A  32      52.250  93.444 115.785  1.00  0.00           C  
ATOM    471  CD2 LEU A  32      52.114  91.756 113.966  1.00  0.00           C  
ATOM    472  H   LEU A  32      48.506  93.931 114.137  1.00  0.00           H  
ATOM    473  HA  LEU A  32      49.159  91.171 113.828  1.00  0.00           H  
ATOM    474  HB2 LEU A  32      49.597  92.966 116.204  1.00  0.00           H  
ATOM    475  HB3 LEU A  32      50.311  91.374 115.972  1.00  0.00           H  
ATOM    476  HG  LEU A  32      51.019  93.639 114.132  1.00  0.00           H  
ATOM    477 HD11 LEU A  32      51.746  94.062 116.528  1.00  0.00           H  
ATOM    478 HD12 LEU A  32      52.628  92.675 116.459  1.00  0.00           H  
ATOM    479 HD13 LEU A  32      53.058  93.870 115.193  1.00  0.00           H  
ATOM    480 HD21 LEU A  32      51.557  91.469 113.074  1.00  0.00           H  
ATOM    481 HD22 LEU A  32      53.080  92.178 113.690  1.00  0.00           H  
ATOM    482 HD23 LEU A  32      52.351  90.910 114.612  1.00  0.00           H  
ATOM    483  N   TYR A  33      46.750  92.345 115.835  1.00  0.00           N  
ATOM    484  CA  TYR A  33      45.419  92.059 116.383  1.00  0.00           C  
ATOM    485  C   TYR A  33      44.481  91.216 115.482  1.00  0.00           C  
ATOM    486  O   TYR A  33      43.659  90.409 115.928  1.00  0.00           O  
ATOM    487  CB  TYR A  33      44.788  93.294 117.055  1.00  0.00           C  
ATOM    488  CG  TYR A  33      43.486  93.013 117.776  1.00  0.00           C  
ATOM    489  CD1 TYR A  33      42.261  93.424 117.164  1.00  0.00           C  
ATOM    490  CD2 TYR A  33      43.540  92.657 119.150  1.00  0.00           C  
ATOM    491  CE1 TYR A  33      41.026  93.225 117.795  1.00  0.00           C  
ATOM    492  CE2 TYR A  33      42.294  92.528 119.829  1.00  0.00           C  
ATOM    493  CZ  TYR A  33      41.085  92.706 119.144  1.00  0.00           C  
ATOM    494  OH  TYR A  33      39.935  92.623 119.899  1.00  0.00           O  
ATOM    495  H   TYR A  33      46.971  93.303 115.605  1.00  0.00           H  
ATOM    496  HA  TYR A  33      45.640  91.346 117.177  1.00  0.00           H  
ATOM    497  HB2 TYR A  33      45.558  93.679 117.723  1.00  0.00           H  
ATOM    498  HB3 TYR A  33      44.688  94.078 116.303  1.00  0.00           H  
ATOM    499  HD1 TYR A  33      42.404  93.823 116.171  1.00  0.00           H  
ATOM    500  HD2 TYR A  33      44.463  92.508 119.689  1.00  0.00           H  
ATOM    501  HE1 TYR A  33      40.083  93.488 117.339  1.00  0.00           H  
ATOM    502  HE2 TYR A  33      42.214  92.225 120.862  1.00  0.00           H  
ATOM    503  HH  TYR A  33      39.206  93.099 119.496  1.00  0.00           H  
ATOM    504  N   ILE A  34      44.555  91.427 114.134  1.00  0.00           N  
ATOM    505  CA  ILE A  34      43.899  90.614 113.094  1.00  0.00           C  
ATOM    506  C   ILE A  34      44.587  89.226 112.918  1.00  0.00           C  
ATOM    507  O   ILE A  34      43.926  88.209 112.758  1.00  0.00           O  
ATOM    508  CB  ILE A  34      43.829  91.451 111.820  1.00  0.00           C  
ATOM    509  CG1 ILE A  34      42.674  92.473 112.030  1.00  0.00           C  
ATOM    510  CG2 ILE A  34      43.543  90.565 110.607  1.00  0.00           C  
ATOM    511  CD1 ILE A  34      42.754  93.703 111.104  1.00  0.00           C  
ATOM    512  H   ILE A  34      45.112  92.231 113.884  1.00  0.00           H  
ATOM    513  HA  ILE A  34      42.901  90.436 113.495  1.00  0.00           H  
ATOM    514  HB  ILE A  34      44.773  91.977 111.682  1.00  0.00           H  
ATOM    515 HG12 ILE A  34      41.679  92.048 111.891  1.00  0.00           H  
ATOM    516 HG13 ILE A  34      42.616  92.799 113.068  1.00  0.00           H  
ATOM    517 HG21 ILE A  34      42.654  89.982 110.848  1.00  0.00           H  
ATOM    518 HG22 ILE A  34      43.406  91.170 109.710  1.00  0.00           H  
ATOM    519 HG23 ILE A  34      44.396  89.930 110.365  1.00  0.00           H  
ATOM    520 HD11 ILE A  34      42.778  93.455 110.043  1.00  0.00           H  
ATOM    521 HD12 ILE A  34      41.761  94.140 111.205  1.00  0.00           H  
ATOM    522 HD13 ILE A  34      43.573  94.396 111.296  1.00  0.00           H  
ATOM    523  N   GLY A  35      45.906  89.135 113.134  1.00  0.00           N  
ATOM    524  CA  GLY A  35      46.700  87.911 113.045  1.00  0.00           C  
ATOM    525  C   GLY A  35      46.727  87.397 111.584  1.00  0.00           C  
ATOM    526  O   GLY A  35      46.787  88.246 110.725  1.00  0.00           O  
ATOM    527  H   GLY A  35      46.279  90.031 113.413  1.00  0.00           H  
ATOM    528  HA2 GLY A  35      47.729  88.041 113.384  1.00  0.00           H  
ATOM    529  HA3 GLY A  35      46.168  87.167 113.637  1.00  0.00           H  
ATOM    530  N   ASP A  36      46.729  86.138 111.199  1.00  0.00           N  
ATOM    531  CA  ASP A  36      46.744  85.642 109.786  1.00  0.00           C  
ATOM    532  C   ASP A  36      45.364  85.748 109.069  1.00  0.00           C  
ATOM    533  O   ASP A  36      44.384  85.035 109.440  1.00  0.00           O  
ATOM    534  CB  ASP A  36      47.236  84.153 109.874  1.00  0.00           C  
ATOM    535  CG  ASP A  36      47.500  83.560 108.550  1.00  0.00           C  
ATOM    536  OD1 ASP A  36      47.783  82.313 108.494  1.00  0.00           O  
ATOM    537  OD2 ASP A  36      47.307  84.154 107.458  1.00  0.00           O1-
ATOM    538  H   ASP A  36      46.733  85.411 111.900  1.00  0.00           H  
ATOM    539  HA  ASP A  36      47.477  86.228 109.230  1.00  0.00           H  
ATOM    540  HB2 ASP A  36      48.147  84.175 110.470  1.00  0.00           H  
ATOM    541  HB3 ASP A  36      46.516  83.654 110.522  1.00  0.00           H  
ATOM    542  N   THR A  37      45.324  86.481 107.987  1.00  0.00           N  
ATOM    543  CA  THR A  37      44.146  86.741 107.181  1.00  0.00           C  
ATOM    544  C   THR A  37      43.477  85.508 106.646  1.00  0.00           C  
ATOM    545  O   THR A  37      42.250  85.482 106.662  1.00  0.00           O  
ATOM    546  CB  THR A  37      44.596  87.695 106.134  1.00  0.00           C  
ATOM    547  CG2 THR A  37      45.212  89.040 106.555  1.00  0.00           C  
ATOM    548  OG1 THR A  37      45.553  87.142 105.223  1.00  0.00           O  
ATOM    549  H   THR A  37      46.161  86.971 107.704  1.00  0.00           H  
ATOM    550  HA  THR A  37      43.450  87.267 107.833  1.00  0.00           H  
ATOM    551  HB  THR A  37      43.740  87.964 105.516  1.00  0.00           H  
ATOM    552  HG1 THR A  37      46.037  87.938 104.994  1.00  0.00           H  
ATOM    553 HG21 THR A  37      46.197  88.935 107.009  1.00  0.00           H  
ATOM    554 HG22 THR A  37      45.310  89.759 105.742  1.00  0.00           H  
ATOM    555 HG23 THR A  37      44.555  89.431 107.332  1.00  0.00           H  
ATOM    556  N   ARG A  38      44.226  84.468 106.309  1.00  0.00           N  
ATOM    557  CA  ARG A  38      43.688  83.187 105.843  1.00  0.00           C  
ATOM    558  C   ARG A  38      42.787  82.514 106.904  1.00  0.00           C  
ATOM    559  O   ARG A  38      42.010  81.614 106.653  1.00  0.00           O  
ATOM    560  CB  ARG A  38      44.814  82.291 105.470  1.00  0.00           C  
ATOM    561  CG  ARG A  38      45.575  82.606 104.160  1.00  0.00           C  
ATOM    562  CD  ARG A  38      47.000  82.011 104.051  1.00  0.00           C  
ATOM    563  NE  ARG A  38      47.832  82.380 105.168  1.00  0.00           N  
ATOM    564  CZ  ARG A  38      49.104  82.047 105.454  1.00  0.00           C  
ATOM    565  NH1 ARG A  38      49.669  81.094 104.801  1.00  0.00           N1+
ATOM    566  NH2 ARG A  38      49.701  82.610 106.481  1.00  0.00           N  
ATOM    567  H   ARG A  38      45.224  84.410 106.461  1.00  0.00           H  
ATOM    568  HA  ARG A  38      43.071  83.304 104.953  1.00  0.00           H  
ATOM    569  HB2 ARG A  38      45.514  82.354 106.303  1.00  0.00           H  
ATOM    570  HB3 ARG A  38      44.502  81.254 105.350  1.00  0.00           H  
ATOM    571  HG2 ARG A  38      44.938  82.272 103.341  1.00  0.00           H  
ATOM    572  HG3 ARG A  38      45.627  83.694 104.150  1.00  0.00           H  
ATOM    573  HD2 ARG A  38      46.748  80.951 104.052  1.00  0.00           H  
ATOM    574  HD3 ARG A  38      47.471  82.391 103.145  1.00  0.00           H  
ATOM    575  HE  ARG A  38      47.468  83.108 105.767  1.00  0.00           H  
ATOM    576 HH11 ARG A  38      49.178  80.550 104.105  1.00  0.00           H  
ATOM    577 HH12 ARG A  38      50.632  80.848 104.982  1.00  0.00           H  
ATOM    578 HH21 ARG A  38      49.036  82.917 107.177  1.00  0.00           H  
ATOM    579 HH22 ARG A  38      50.691  82.528 106.671  1.00  0.00           H  
ATOM    580  N   SER A  39      42.901  82.893 108.204  1.00  0.00           N  
ATOM    581  CA  SER A  39      42.013  82.308 109.291  1.00  0.00           C  
ATOM    582  C   SER A  39      40.665  82.940 109.340  1.00  0.00           C  
ATOM    583  O   SER A  39      39.676  82.247 108.983  1.00  0.00           O  
ATOM    584  CB  SER A  39      42.703  82.085 110.620  1.00  0.00           C  
ATOM    585  OG  SER A  39      41.845  81.898 111.702  1.00  0.00           O  
ATOM    586  H   SER A  39      43.561  83.610 108.472  1.00  0.00           H  
ATOM    587  HA  SER A  39      41.778  81.268 109.064  1.00  0.00           H  
ATOM    588  HB2 SER A  39      43.392  81.245 110.537  1.00  0.00           H  
ATOM    589  HB3 SER A  39      43.326  82.960 110.808  1.00  0.00           H  
ATOM    590  HG  SER A  39      41.239  81.174 111.531  1.00  0.00           H  
ATOM    591  N   ARG A  40      40.586  84.290 109.385  1.00  0.00           N  
ATOM    592  CA  ARG A  40      39.284  85.054 109.525  1.00  0.00           C  
ATOM    593  C   ARG A  40      38.334  84.972 108.334  1.00  0.00           C  
ATOM    594  O   ARG A  40      37.145  85.015 108.592  1.00  0.00           O  
ATOM    595  CB  ARG A  40      39.554  86.489 109.826  1.00  0.00           C  
ATOM    596  CG  ARG A  40      40.367  87.254 108.749  1.00  0.00           C  
ATOM    597  CD  ARG A  40      40.461  88.751 109.104  1.00  0.00           C  
ATOM    598  NE  ARG A  40      39.291  89.625 108.638  1.00  0.00           N  
ATOM    599  CZ  ARG A  40      38.807  90.686 109.267  1.00  0.00           C  
ATOM    600  NH1 ARG A  40      39.340  91.150 110.396  1.00  0.00           N1+
ATOM    601  NH2 ARG A  40      37.806  91.308 108.809  1.00  0.00           N  
ATOM    602  H   ARG A  40      41.408  84.750 109.750  1.00  0.00           H  
ATOM    603  HA  ARG A  40      38.741  84.607 110.358  1.00  0.00           H  
ATOM    604  HB2 ARG A  40      38.581  86.966 109.932  1.00  0.00           H  
ATOM    605  HB3 ARG A  40      40.096  86.631 110.762  1.00  0.00           H  
ATOM    606  HG2 ARG A  40      41.399  86.926 108.877  1.00  0.00           H  
ATOM    607  HG3 ARG A  40      39.913  86.988 107.794  1.00  0.00           H  
ATOM    608  HD2 ARG A  40      40.542  88.925 110.177  1.00  0.00           H  
ATOM    609  HD3 ARG A  40      41.356  89.152 108.629  1.00  0.00           H  
ATOM    610  HE  ARG A  40      38.809  89.373 107.788  1.00  0.00           H  
ATOM    611 HH11 ARG A  40      39.829  90.567 111.061  1.00  0.00           H  
ATOM    612 HH12 ARG A  40      39.024  92.076 110.645  1.00  0.00           H  
ATOM    613 HH21 ARG A  40      37.384  91.012 107.940  1.00  0.00           H  
ATOM    614 HH22 ARG A  40      37.359  92.050 109.330  1.00  0.00           H  
ATOM    615  N   THR A  41      38.749  84.646 107.061  1.00  0.00           N  
ATOM    616  CA  THR A  41      37.880  84.530 105.944  1.00  0.00           C  
ATOM    617  C   THR A  41      37.024  83.365 106.055  1.00  0.00           C  
ATOM    618  O   THR A  41      35.913  83.463 105.588  1.00  0.00           O  
ATOM    619  CB  THR A  41      38.732  84.574 104.652  1.00  0.00           C  
ATOM    620  CG2 THR A  41      39.147  85.975 104.134  1.00  0.00           C  
ATOM    621  OG1 THR A  41      39.880  83.822 104.469  1.00  0.00           O  
ATOM    622  H   THR A  41      39.732  84.806 106.895  1.00  0.00           H  
ATOM    623  HA  THR A  41      37.325  85.461 106.065  1.00  0.00           H  
ATOM    624  HB  THR A  41      37.956  84.341 103.924  1.00  0.00           H  
ATOM    625  HG1 THR A  41      39.637  83.010 104.018  1.00  0.00           H  
ATOM    626 HG21 THR A  41      39.870  85.742 103.353  1.00  0.00           H  
ATOM    627 HG22 THR A  41      38.211  86.405 103.775  1.00  0.00           H  
ATOM    628 HG23 THR A  41      39.512  86.608 104.943  1.00  0.00           H  
ATOM    629  N   ALA A  42      37.599  82.290 106.538  1.00  0.00           N  
ATOM    630  CA  ALA A  42      36.896  81.010 106.618  1.00  0.00           C  
ATOM    631  C   ALA A  42      35.549  81.019 107.332  1.00  0.00           C  
ATOM    632  O   ALA A  42      34.881  80.010 107.267  1.00  0.00           O  
ATOM    633  CB  ALA A  42      37.847  79.988 107.279  1.00  0.00           C  
ATOM    634  H   ALA A  42      38.486  82.284 107.021  1.00  0.00           H  
ATOM    635  HA  ALA A  42      36.755  80.615 105.612  1.00  0.00           H  
ATOM    636  HB1 ALA A  42      38.063  80.221 108.322  1.00  0.00           H  
ATOM    637  HB2 ALA A  42      37.284  79.056 107.315  1.00  0.00           H  
ATOM    638  HB3 ALA A  42      38.756  79.963 106.678  1.00  0.00           H  
ATOM    639  N   GLU A  43      35.196  82.083 108.048  1.00  0.00           N  
ATOM    640  CA  GLU A  43      34.008  82.187 108.907  1.00  0.00           C  
ATOM    641  C   GLU A  43      32.798  82.969 108.186  1.00  0.00           C  
ATOM    642  O   GLU A  43      31.623  82.741 108.580  1.00  0.00           O  
ATOM    643  CB  GLU A  43      34.464  83.022 110.090  1.00  0.00           C  
ATOM    644  CG  GLU A  43      35.670  82.427 110.946  1.00  0.00           C  
ATOM    645  CD  GLU A  43      35.357  81.208 111.799  1.00  0.00           C  
ATOM    646  OE1 GLU A  43      35.981  81.038 112.867  1.00  0.00           O  
ATOM    647  OE2 GLU A  43      34.570  80.365 111.385  1.00  0.00           O1-
ATOM    648  H   GLU A  43      35.823  82.866 107.924  1.00  0.00           H  
ATOM    649  HA  GLU A  43      33.665  81.187 109.172  1.00  0.00           H  
ATOM    650  HB2 GLU A  43      34.824  83.999 109.764  1.00  0.00           H  
ATOM    651  HB3 GLU A  43      33.629  83.096 110.787  1.00  0.00           H  
ATOM    652  HG2 GLU A  43      36.517  82.243 110.285  1.00  0.00           H  
ATOM    653  HG3 GLU A  43      35.955  83.289 111.550  1.00  0.00           H  
ATOM    654  N   TYR A  44      33.084  83.686 107.106  1.00  0.00           N  
ATOM    655  CA  TYR A  44      32.085  84.598 106.530  1.00  0.00           C  
ATOM    656  C   TYR A  44      32.405  84.931 105.029  1.00  0.00           C  
ATOM    657  O   TYR A  44      31.546  85.590 104.389  1.00  0.00           O  
ATOM    658  CB  TYR A  44      31.968  85.881 107.419  1.00  0.00           C  
ATOM    659  CG  TYR A  44      32.951  87.012 107.115  1.00  0.00           C  
ATOM    660  CD1 TYR A  44      34.324  86.756 107.473  1.00  0.00           C  
ATOM    661  CD2 TYR A  44      32.509  88.283 106.770  1.00  0.00           C  
ATOM    662  CE1 TYR A  44      35.224  87.812 107.344  1.00  0.00           C  
ATOM    663  CE2 TYR A  44      33.423  89.381 106.709  1.00  0.00           C  
ATOM    664  CZ  TYR A  44      34.792  89.149 107.036  1.00  0.00           C  
ATOM    665  OH  TYR A  44      35.683  90.151 107.050  1.00  0.00           O  
ATOM    666  H   TYR A  44      34.037  83.813 106.792  1.00  0.00           H  
ATOM    667  HA  TYR A  44      31.125  84.103 106.386  1.00  0.00           H  
ATOM    668  HB2 TYR A  44      30.961  86.193 107.140  1.00  0.00           H  
ATOM    669  HB3 TYR A  44      31.959  85.567 108.462  1.00  0.00           H  
ATOM    670  HD1 TYR A  44      34.655  85.774 107.778  1.00  0.00           H  
ATOM    671  HD2 TYR A  44      31.486  88.601 106.643  1.00  0.00           H  
ATOM    672  HE1 TYR A  44      36.280  87.630 107.479  1.00  0.00           H  
ATOM    673  HE2 TYR A  44      33.113  90.356 106.365  1.00  0.00           H  
ATOM    674  HH  TYR A  44      35.209  90.952 107.283  1.00  0.00           H  
ATOM    675  N   LYS A  45      33.508  84.616 104.429  1.00  0.00           N  
ATOM    676  CA  LYS A  45      33.851  84.987 103.043  1.00  0.00           C  
ATOM    677  C   LYS A  45      32.779  84.473 102.000  1.00  0.00           C  
ATOM    678  O   LYS A  45      32.178  85.282 101.318  1.00  0.00           O  
ATOM    679  CB  LYS A  45      35.212  84.483 102.686  1.00  0.00           C  
ATOM    680  CG  LYS A  45      35.664  84.839 101.215  1.00  0.00           C  
ATOM    681  CD  LYS A  45      37.081  84.535 100.863  1.00  0.00           C  
ATOM    682  CE  LYS A  45      37.474  84.680  99.445  1.00  0.00           C  
ATOM    683  NZ  LYS A  45      38.939  84.540  99.220  1.00  0.00           N1+
ATOM    684  H   LYS A  45      34.135  84.032 104.965  1.00  0.00           H  
ATOM    685  HA  LYS A  45      33.911  86.070 102.937  1.00  0.00           H  
ATOM    686  HB2 LYS A  45      35.975  84.926 103.325  1.00  0.00           H  
ATOM    687  HB3 LYS A  45      35.151  83.406 102.851  1.00  0.00           H  
ATOM    688  HG2 LYS A  45      35.127  84.265 100.461  1.00  0.00           H  
ATOM    689  HG3 LYS A  45      35.510  85.903 101.039  1.00  0.00           H  
ATOM    690  HD2 LYS A  45      37.769  85.070 101.518  1.00  0.00           H  
ATOM    691  HD3 LYS A  45      37.177  83.466 101.054  1.00  0.00           H  
ATOM    692  HE2 LYS A  45      36.872  83.936  98.924  1.00  0.00           H  
ATOM    693  HE3 LYS A  45      37.132  85.648  99.081  1.00  0.00           H  
ATOM    694  HZ1 LYS A  45      39.138  84.566  98.230  1.00  0.00           H  
ATOM    695  HZ2 LYS A  45      39.463  85.173  99.808  1.00  0.00           H  
ATOM    696  HZ3 LYS A  45      39.285  83.640  99.518  1.00  0.00           H  
ATOM    697  N   ALA A  46      32.497  83.212 101.955  1.00  0.00           N  
ATOM    698  CA  ALA A  46      31.455  82.672 101.040  1.00  0.00           C  
ATOM    699  C   ALA A  46      30.096  83.358 101.278  1.00  0.00           C  
ATOM    700  O   ALA A  46      29.520  83.751 100.224  1.00  0.00           O  
ATOM    701  CB  ALA A  46      31.294  81.156 101.155  1.00  0.00           C  
ATOM    702  H   ALA A  46      33.005  82.676 102.645  1.00  0.00           H  
ATOM    703  HA  ALA A  46      31.680  82.836  99.986  1.00  0.00           H  
ATOM    704  HB1 ALA A  46      32.198  80.547 101.153  1.00  0.00           H  
ATOM    705  HB2 ALA A  46      30.836  80.966 102.126  1.00  0.00           H  
ATOM    706  HB3 ALA A  46      30.621  80.798 100.376  1.00  0.00           H  
ATOM    707  N   TRP A  47      29.686  83.658 102.542  1.00  0.00           N  
ATOM    708  CA  TRP A  47      28.415  84.371 102.797  1.00  0.00           C  
ATOM    709  C   TRP A  47      28.379  85.844 102.227  1.00  0.00           C  
ATOM    710  O   TRP A  47      27.578  86.149 101.378  1.00  0.00           O  
ATOM    711  CB  TRP A  47      27.996  84.167 104.247  1.00  0.00           C  
ATOM    712  CG  TRP A  47      26.755  84.988 104.669  1.00  0.00           C  
ATOM    713  CD1 TRP A  47      25.479  84.496 104.762  1.00  0.00           C  
ATOM    714  CD2 TRP A  47      26.603  86.410 104.967  1.00  0.00           C  
ATOM    715  CE2 TRP A  47      25.252  86.714 105.123  1.00  0.00           C  
ATOM    716  CE3 TRP A  47      27.495  87.505 105.160  1.00  0.00           C  
ATOM    717  NE1 TRP A  47      24.607  85.489 104.928  1.00  0.00           N  
ATOM    718  CZ2 TRP A  47      24.753  87.994 105.283  1.00  0.00           C  
ATOM    719  CZ3 TRP A  47      27.053  88.840 105.359  1.00  0.00           C  
ATOM    720  CH2 TRP A  47      25.678  89.085 105.320  1.00  0.00           C  
ATOM    721  H   TRP A  47      30.291  83.389 103.305  1.00  0.00           H  
ATOM    722  HA  TRP A  47      27.696  83.853 102.163  1.00  0.00           H  
ATOM    723  HB2 TRP A  47      27.727  83.121 104.395  1.00  0.00           H  
ATOM    724  HB3 TRP A  47      28.857  84.245 104.912  1.00  0.00           H  
ATOM    725  HD1 TRP A  47      25.211  83.453 104.676  1.00  0.00           H  
ATOM    726  HE1 TRP A  47      23.617  85.442 104.736  1.00  0.00           H  
ATOM    727  HE3 TRP A  47      28.559  87.315 105.135  1.00  0.00           H  
ATOM    728  HZ2 TRP A  47      23.679  88.107 105.230  1.00  0.00           H  
ATOM    729  HZ3 TRP A  47      27.772  89.643 105.420  1.00  0.00           H  
ATOM    730  HH2 TRP A  47      25.356  90.099 105.501  1.00  0.00           H  
ATOM    731  N   LEU A  48      29.287  86.724 102.665  1.00  0.00           N  
ATOM    732  CA  LEU A  48      29.331  88.163 102.267  1.00  0.00           C  
ATOM    733  C   LEU A  48      29.660  88.448 100.731  1.00  0.00           C  
ATOM    734  O   LEU A  48      29.168  89.438 100.170  1.00  0.00           O  
ATOM    735  CB  LEU A  48      30.353  88.817 103.182  1.00  0.00           C  
ATOM    736  CG  LEU A  48      30.589  90.382 102.998  1.00  0.00           C  
ATOM    737  CD1 LEU A  48      29.252  91.160 103.118  1.00  0.00           C  
ATOM    738  CD2 LEU A  48      31.579  90.827 104.092  1.00  0.00           C  
ATOM    739  H   LEU A  48      29.905  86.455 103.415  1.00  0.00           H  
ATOM    740  HA  LEU A  48      28.370  88.625 102.494  1.00  0.00           H  
ATOM    741  HB2 LEU A  48      29.877  88.729 104.158  1.00  0.00           H  
ATOM    742  HB3 LEU A  48      31.303  88.283 103.189  1.00  0.00           H  
ATOM    743  HG  LEU A  48      31.031  90.487 102.007  1.00  0.00           H  
ATOM    744 HD11 LEU A  48      28.689  90.999 102.199  1.00  0.00           H  
ATOM    745 HD12 LEU A  48      28.669  90.908 104.004  1.00  0.00           H  
ATOM    746 HD13 LEU A  48      29.441  92.233 103.097  1.00  0.00           H  
ATOM    747 HD21 LEU A  48      32.503  90.303 103.849  1.00  0.00           H  
ATOM    748 HD22 LEU A  48      31.858  91.869 103.937  1.00  0.00           H  
ATOM    749 HD23 LEU A  48      31.223  90.683 105.112  1.00  0.00           H  
ATOM    750  N   LEU A  49      30.406  87.556 100.057  1.00  0.00           N  
ATOM    751  CA  LEU A  49      30.569  87.584  98.588  1.00  0.00           C  
ATOM    752  C   LEU A  49      29.246  87.008  97.963  1.00  0.00           C  
ATOM    753  O   LEU A  49      28.715  87.623  97.035  1.00  0.00           O  
ATOM    754  CB  LEU A  49      31.837  86.795  98.243  1.00  0.00           C  
ATOM    755  CG  LEU A  49      33.131  87.377  98.798  1.00  0.00           C  
ATOM    756  CD1 LEU A  49      34.374  86.656  98.218  1.00  0.00           C  
ATOM    757  CD2 LEU A  49      33.321  88.899  98.560  1.00  0.00           C  
ATOM    758  H   LEU A  49      30.859  86.821 100.582  1.00  0.00           H  
ATOM    759  HA  LEU A  49      30.579  88.591  98.173  1.00  0.00           H  
ATOM    760  HB2 LEU A  49      31.820  85.763  98.594  1.00  0.00           H  
ATOM    761  HB3 LEU A  49      31.879  86.660  97.162  1.00  0.00           H  
ATOM    762  HG  LEU A  49      33.161  87.186  99.871  1.00  0.00           H  
ATOM    763 HD11 LEU A  49      34.241  85.574  98.196  1.00  0.00           H  
ATOM    764 HD12 LEU A  49      34.538  86.949  97.181  1.00  0.00           H  
ATOM    765 HD13 LEU A  49      35.219  86.942  98.844  1.00  0.00           H  
ATOM    766 HD21 LEU A  49      32.558  89.490  99.068  1.00  0.00           H  
ATOM    767 HD22 LEU A  49      34.280  89.085  99.042  1.00  0.00           H  
ATOM    768 HD23 LEU A  49      33.192  89.201  97.521  1.00  0.00           H  
ATOM    769  N   GLY A  50      28.720  85.912  98.522  1.00  0.00           N  
ATOM    770  CA  GLY A  50      27.537  85.246  97.936  1.00  0.00           C  
ATOM    771  C   GLY A  50      26.426  86.198  97.905  1.00  0.00           C  
ATOM    772  O   GLY A  50      25.917  86.287  96.779  1.00  0.00           O  
ATOM    773  H   GLY A  50      29.107  85.535  99.376  1.00  0.00           H  
ATOM    774  HA2 GLY A  50      27.632  84.881  96.914  1.00  0.00           H  
ATOM    775  HA3 GLY A  50      27.179  84.452  98.591  1.00  0.00           H  
ATOM    776  N   LEU A  51      26.146  86.984  98.939  1.00  0.00           N  
ATOM    777  CA  LEU A  51      25.182  88.032  99.068  1.00  0.00           C  
ATOM    778  C   LEU A  51      25.378  89.126  98.015  1.00  0.00           C  
ATOM    779  O   LEU A  51      24.457  89.438  97.279  1.00  0.00           O  
ATOM    780  CB  LEU A  51      25.375  88.569 100.493  1.00  0.00           C  
ATOM    781  CG  LEU A  51      24.588  89.919 100.720  1.00  0.00           C  
ATOM    782  CD1 LEU A  51      23.086  89.629 100.773  1.00  0.00           C  
ATOM    783  CD2 LEU A  51      24.987  90.389 102.133  1.00  0.00           C  
ATOM    784  H   LEU A  51      26.646  86.768  99.791  1.00  0.00           H  
ATOM    785  HA  LEU A  51      24.204  87.558  98.984  1.00  0.00           H  
ATOM    786  HB2 LEU A  51      24.976  87.828 101.187  1.00  0.00           H  
ATOM    787  HB3 LEU A  51      26.431  88.776 100.664  1.00  0.00           H  
ATOM    788  HG  LEU A  51      25.007  90.680 100.061  1.00  0.00           H  
ATOM    789 HD11 LEU A  51      22.619  89.181  99.896  1.00  0.00           H  
ATOM    790 HD12 LEU A  51      22.866  88.908 101.560  1.00  0.00           H  
ATOM    791 HD13 LEU A  51      22.459  90.508 100.928  1.00  0.00           H  
ATOM    792 HD21 LEU A  51      26.064  90.551 102.137  1.00  0.00           H  
ATOM    793 HD22 LEU A  51      24.545  91.374 102.285  1.00  0.00           H  
ATOM    794 HD23 LEU A  51      24.627  89.589 102.780  1.00  0.00           H  
ATOM    795  N   LEU A  52      26.579  89.719  97.902  1.00  0.00           N  
ATOM    796  CA  LEU A  52      26.996  90.700  96.833  1.00  0.00           C  
ATOM    797  C   LEU A  52      26.928  90.155  95.390  1.00  0.00           C  
ATOM    798  O   LEU A  52      26.434  90.912  94.515  1.00  0.00           O  
ATOM    799  CB  LEU A  52      28.352  91.249  97.234  1.00  0.00           C  
ATOM    800  CG  LEU A  52      28.359  92.008  98.585  1.00  0.00           C  
ATOM    801  CD1 LEU A  52      29.703  92.417  99.122  1.00  0.00           C  
ATOM    802  CD2 LEU A  52      27.510  93.313  98.424  1.00  0.00           C  
ATOM    803  H   LEU A  52      27.333  89.370  98.476  1.00  0.00           H  
ATOM    804  HA  LEU A  52      26.204  91.448  96.813  1.00  0.00           H  
ATOM    805  HB2 LEU A  52      29.080  90.444  97.333  1.00  0.00           H  
ATOM    806  HB3 LEU A  52      28.822  91.955  96.550  1.00  0.00           H  
ATOM    807  HG  LEU A  52      27.890  91.404  99.362  1.00  0.00           H  
ATOM    808 HD11 LEU A  52      30.031  93.296  98.566  1.00  0.00           H  
ATOM    809 HD12 LEU A  52      29.532  92.852 100.106  1.00  0.00           H  
ATOM    810 HD13 LEU A  52      30.467  91.646  99.018  1.00  0.00           H  
ATOM    811 HD21 LEU A  52      27.286  93.750  99.397  1.00  0.00           H  
ATOM    812 HD22 LEU A  52      27.942  93.949  97.651  1.00  0.00           H  
ATOM    813 HD23 LEU A  52      26.522  93.141  97.997  1.00  0.00           H  
ATOM    814  N   ARG A  53      27.242  88.861  95.124  1.00  0.00           N  
ATOM    815  CA  ARG A  53      27.073  88.217  93.836  1.00  0.00           C  
ATOM    816  C   ARG A  53      25.599  88.090  93.622  1.00  0.00           C  
ATOM    817  O   ARG A  53      25.159  88.255  92.476  1.00  0.00           O  
ATOM    818  CB  ARG A  53      27.749  86.841  93.967  1.00  0.00           C  
ATOM    819  CG  ARG A  53      29.293  86.802  94.183  1.00  0.00           C  
ATOM    820  CD  ARG A  53      29.840  85.469  94.647  1.00  0.00           C  
ATOM    821  NE  ARG A  53      31.270  85.480  94.736  1.00  0.00           N  
ATOM    822  CZ  ARG A  53      32.081  84.576  95.208  1.00  0.00           C  
ATOM    823  NH1 ARG A  53      31.799  83.576  95.990  1.00  0.00           N1+
ATOM    824  NH2 ARG A  53      33.315  84.678  94.958  1.00  0.00           N  
ATOM    825  H   ARG A  53      27.647  88.293  95.854  1.00  0.00           H  
ATOM    826  HA  ARG A  53      27.492  88.821  93.031  1.00  0.00           H  
ATOM    827  HB2 ARG A  53      27.291  86.343  94.822  1.00  0.00           H  
ATOM    828  HB3 ARG A  53      27.452  86.076  93.251  1.00  0.00           H  
ATOM    829  HG2 ARG A  53      29.703  86.861  93.176  1.00  0.00           H  
ATOM    830  HG3 ARG A  53      29.687  87.604  94.808  1.00  0.00           H  
ATOM    831  HD2 ARG A  53      29.531  85.300  95.678  1.00  0.00           H  
ATOM    832  HD3 ARG A  53      29.507  84.615  94.057  1.00  0.00           H  
ATOM    833  HE  ARG A  53      31.710  86.101  94.071  1.00  0.00           H  
ATOM    834 HH11 ARG A  53      30.922  83.608  96.488  1.00  0.00           H  
ATOM    835 HH12 ARG A  53      32.594  83.079  96.368  1.00  0.00           H  
ATOM    836 HH21 ARG A  53      33.621  85.515  94.484  1.00  0.00           H  
ATOM    837 HH22 ARG A  53      33.917  84.050  95.471  1.00  0.00           H  
ATOM    838  N   GLN A  54      24.830  87.718  94.619  1.00  0.00           N  
ATOM    839  CA  GLN A  54      23.467  87.254  94.386  1.00  0.00           C  
ATOM    840  C   GLN A  54      22.603  88.357  93.869  1.00  0.00           C  
ATOM    841  O   GLN A  54      21.894  88.149  92.910  1.00  0.00           O  
ATOM    842  CB  GLN A  54      22.921  86.519  95.658  1.00  0.00           C  
ATOM    843  CG  GLN A  54      21.585  85.890  95.370  1.00  0.00           C  
ATOM    844  CD  GLN A  54      20.884  85.322  96.641  1.00  0.00           C  
ATOM    845  NE2 GLN A  54      21.103  84.137  97.161  1.00  0.00           N  
ATOM    846  OE1 GLN A  54      19.894  85.915  96.963  1.00  0.00           O  
ATOM    847  H   GLN A  54      25.254  87.501  95.509  1.00  0.00           H  
ATOM    848  HA  GLN A  54      23.471  86.434  93.668  1.00  0.00           H  
ATOM    849  HB2 GLN A  54      23.604  85.766  96.053  1.00  0.00           H  
ATOM    850  HB3 GLN A  54      22.785  87.224  96.478  1.00  0.00           H  
ATOM    851  HG2 GLN A  54      20.916  86.517  94.779  1.00  0.00           H  
ATOM    852  HG3 GLN A  54      21.670  84.999  94.749  1.00  0.00           H  
ATOM    853 HE21 GLN A  54      20.489  83.716  97.844  1.00  0.00           H  
ATOM    854 HE22 GLN A  54      21.757  83.587  96.623  1.00  0.00           H  
ATOM    855  N   HIP A  55      22.695  89.570  94.467  1.00  0.00           N  
ATOM    856  CA  HIP A  55      21.910  90.782  94.055  1.00  0.00           C  
ATOM    857  C   HIP A  55      22.671  91.732  93.106  1.00  0.00           C  
ATOM    858  O   HIP A  55      22.459  92.950  93.069  1.00  0.00           O  
ATOM    859  CB  HIP A  55      21.570  91.606  95.362  1.00  0.00           C  
ATOM    860  CG  HIP A  55      20.888  90.713  96.331  1.00  0.00           C  
ATOM    861  CD2 HIP A  55      21.394  90.316  97.550  1.00  0.00           C  
ATOM    862  ND1 HIP A  55      19.642  90.068  96.250  1.00  0.00           N1+
ATOM    863  CE1 HIP A  55      19.501  89.282  97.284  1.00  0.00           C  
ATOM    864  NE2 HIP A  55      20.550  89.399  98.104  1.00  0.00           N  
ATOM    865  H   HIP A  55      23.316  89.746  95.244  1.00  0.00           H  
ATOM    866  HA  HIP A  55      20.946  90.559  93.599  1.00  0.00           H  
ATOM    867  HB2 HIP A  55      22.415  92.066  95.873  1.00  0.00           H  
ATOM    868  HB3 HIP A  55      20.815  92.305  95.003  1.00  0.00           H  
ATOM    869  HD1 HIP A  55      19.035  90.113  95.445  1.00  0.00           H  
ATOM    870  HD2 HIP A  55      22.341  90.543  98.020  1.00  0.00           H  
ATOM    871  HE1 HIP A  55      18.548  88.818  97.491  1.00  0.00           H  
ATOM    872  HE2 HIP A  55      20.548  89.071  99.060  1.00  0.00           H  
ATOM    873  N   GLY A  56      23.600  91.216  92.258  1.00  0.00           N  
ATOM    874  CA  GLY A  56      24.246  91.999  91.138  1.00  0.00           C  
ATOM    875  C   GLY A  56      25.078  93.219  91.516  1.00  0.00           C  
ATOM    876  O   GLY A  56      25.396  94.062  90.668  1.00  0.00           O  
ATOM    877  H   GLY A  56      23.738  90.216  92.238  1.00  0.00           H  
ATOM    878  HA2 GLY A  56      24.978  91.326  90.690  1.00  0.00           H  
ATOM    879  HA3 GLY A  56      23.466  92.187  90.399  1.00  0.00           H  
ATOM    880  N   CYS A  57      25.528  93.314  92.774  1.00  0.00           N  
ATOM    881  CA  CYS A  57      26.243  94.486  93.364  1.00  0.00           C  
ATOM    882  C   CYS A  57      27.640  94.619  92.824  1.00  0.00           C  
ATOM    883  O   CYS A  57      28.234  93.637  92.447  1.00  0.00           O  
ATOM    884  CB  CYS A  57      26.070  94.521  94.868  1.00  0.00           C  
ATOM    885  SG  CYS A  57      24.405  93.955  95.437  1.00  0.00           S  
ATOM    886  H   CYS A  57      25.348  92.524  93.376  1.00  0.00           H  
ATOM    887  HA  CYS A  57      25.678  95.386  93.120  1.00  0.00           H  
ATOM    888  HB2 CYS A  57      26.742  93.789  95.318  1.00  0.00           H  
ATOM    889  HB3 CYS A  57      26.311  95.496  95.291  1.00  0.00           H  
ATOM    890  HG  CYS A  57      23.847  95.167  95.368  1.00  0.00           H  
ATOM    891  N   HIE A  58      28.163  95.865  92.748  1.00  0.00           N  
ATOM    892  CA  HIE A  58      29.495  96.208  92.218  1.00  0.00           C  
ATOM    893  C   HIE A  58      30.093  97.463  92.837  1.00  0.00           C  
ATOM    894  O   HIE A  58      31.166  97.437  93.507  1.00  0.00           O  
ATOM    895  CB  HIE A  58      29.412  96.085  90.737  1.00  0.00           C  
ATOM    896  CG  HIE A  58      30.726  95.779  90.121  1.00  0.00           C  
ATOM    897  CD2 HIE A  58      30.868  94.718  89.222  1.00  0.00           C  
ATOM    898  ND1 HIE A  58      31.925  96.509  90.084  1.00  0.00           N  
ATOM    899  CE1 HIE A  58      32.693  95.846  89.267  1.00  0.00           C  
ATOM    900  NE2 HIE A  58      32.170  94.749  88.740  1.00  0.00           N  
ATOM    901  H   HIE A  58      27.588  96.646  93.030  1.00  0.00           H  
ATOM    902  HA  HIE A  58      30.166  95.406  92.526  1.00  0.00           H  
ATOM    903  HB2 HIE A  58      28.660  95.357  90.434  1.00  0.00           H  
ATOM    904  HB3 HIE A  58      29.018  97.035  90.376  1.00  0.00           H  
ATOM    905  HD2 HIE A  58      30.130  93.974  88.959  1.00  0.00           H  
ATOM    906  HE1 HIE A  58      33.753  96.046  89.230  1.00  0.00           H  
ATOM    907  HE2 HIE A  58      32.606  93.978  88.255  1.00  0.00           H  
ATOM    908  N   ARG A  59      29.527  98.684  92.626  1.00  0.00           N  
ATOM    909  CA  ARG A  59      29.961  99.896  93.316  1.00  0.00           C  
ATOM    910  C   ARG A  59      29.589  99.841  94.845  1.00  0.00           C  
ATOM    911  O   ARG A  59      28.477 100.193  95.156  1.00  0.00           O  
ATOM    912  CB  ARG A  59      29.556 101.163  92.641  1.00  0.00           C  
ATOM    913  CG  ARG A  59      30.357 102.377  93.252  1.00  0.00           C  
ATOM    914  CD  ARG A  59      29.978 103.736  92.613  1.00  0.00           C  
ATOM    915  NE  ARG A  59      31.081 104.694  92.817  1.00  0.00           N  
ATOM    916  CZ  ARG A  59      30.955 105.870  93.319  1.00  0.00           C  
ATOM    917  NH1 ARG A  59      29.779 106.389  93.706  1.00  0.00           N1+
ATOM    918  NH2 ARG A  59      31.980 106.674  93.481  1.00  0.00           N  
ATOM    919  H   ARG A  59      28.764  98.766  91.969  1.00  0.00           H  
ATOM    920  HA  ARG A  59      31.040  99.979  93.190  1.00  0.00           H  
ATOM    921  HB2 ARG A  59      29.676 101.080  91.561  1.00  0.00           H  
ATOM    922  HB3 ARG A  59      28.489 101.342  92.766  1.00  0.00           H  
ATOM    923  HG2 ARG A  59      30.183 102.445  94.326  1.00  0.00           H  
ATOM    924  HG3 ARG A  59      31.375 102.118  92.962  1.00  0.00           H  
ATOM    925  HD2 ARG A  59      29.762 103.619  91.551  1.00  0.00           H  
ATOM    926  HD3 ARG A  59      29.041 104.083  93.047  1.00  0.00           H  
ATOM    927  HE  ARG A  59      32.020 104.388  92.608  1.00  0.00           H  
ATOM    928 HH11 ARG A  59      29.032 105.718  93.813  1.00  0.00           H  
ATOM    929 HH12 ARG A  59      29.882 107.192  94.310  1.00  0.00           H  
ATOM    930 HH21 ARG A  59      32.883 106.346  93.169  1.00  0.00           H  
ATOM    931 HH22 ARG A  59      31.850 107.621  93.806  1.00  0.00           H  
ATOM    932  N   VAL A  60      30.542  99.443  95.745  1.00  0.00           N  
ATOM    933  CA  VAL A  60      30.402  99.234  97.199  1.00  0.00           C  
ATOM    934  C   VAL A  60      31.188 100.267  98.050  1.00  0.00           C  
ATOM    935  O   VAL A  60      32.252 100.763  97.646  1.00  0.00           O  
ATOM    936  CB  VAL A  60      30.608  97.739  97.561  1.00  0.00           C  
ATOM    937  CG1 VAL A  60      29.555  96.825  96.895  1.00  0.00           C  
ATOM    938  CG2 VAL A  60      31.987  97.198  97.189  1.00  0.00           C  
ATOM    939  H   VAL A  60      31.431  99.296  95.290  1.00  0.00           H  
ATOM    940  HA  VAL A  60      29.379  99.474  97.488  1.00  0.00           H  
ATOM    941  HB  VAL A  60      30.627  97.784  98.650  1.00  0.00           H  
ATOM    942 HG11 VAL A  60      29.573  95.852  97.385  1.00  0.00           H  
ATOM    943 HG12 VAL A  60      28.565  97.252  97.058  1.00  0.00           H  
ATOM    944 HG13 VAL A  60      29.750  96.866  95.824  1.00  0.00           H  
ATOM    945 HG21 VAL A  60      32.768  97.948  97.314  1.00  0.00           H  
ATOM    946 HG22 VAL A  60      32.233  96.290  97.740  1.00  0.00           H  
ATOM    947 HG23 VAL A  60      31.968  97.018  96.114  1.00  0.00           H  
ATOM    948  N   LEU A  61      30.746 100.390  99.300  1.00  0.00           N  
ATOM    949  CA  LEU A  61      31.367 101.310 100.234  1.00  0.00           C  
ATOM    950  C   LEU A  61      31.627 100.636 101.653  1.00  0.00           C  
ATOM    951  O   LEU A  61      30.739 100.241 102.423  1.00  0.00           O  
ATOM    952  CB  LEU A  61      30.459 102.477 100.397  1.00  0.00           C  
ATOM    953  CG  LEU A  61      30.769 103.470 101.544  1.00  0.00           C  
ATOM    954  CD1 LEU A  61      32.021 104.309 101.281  1.00  0.00           C  
ATOM    955  CD2 LEU A  61      29.632 104.448 101.724  1.00  0.00           C  
ATOM    956  H   LEU A  61      29.899  99.925  99.592  1.00  0.00           H  
ATOM    957  HA  LEU A  61      32.350 101.628  99.889  1.00  0.00           H  
ATOM    958  HB2 LEU A  61      30.535 103.028  99.459  1.00  0.00           H  
ATOM    959  HB3 LEU A  61      29.408 102.211 100.511  1.00  0.00           H  
ATOM    960  HG  LEU A  61      30.775 102.867 102.452  1.00  0.00           H  
ATOM    961 HD11 LEU A  61      32.248 105.010 102.084  1.00  0.00           H  
ATOM    962 HD12 LEU A  61      32.871 103.641 101.137  1.00  0.00           H  
ATOM    963 HD13 LEU A  61      32.020 104.961 100.406  1.00  0.00           H  
ATOM    964 HD21 LEU A  61      28.624 104.032 101.715  1.00  0.00           H  
ATOM    965 HD22 LEU A  61      29.815 104.918 102.690  1.00  0.00           H  
ATOM    966 HD23 LEU A  61      29.719 105.296 101.044  1.00  0.00           H  
ATOM    967  N   ASH A  62      32.842 100.460 102.024  1.00  0.00           N  
ATOM    968  CA  ASH A  62      33.397  99.935 103.295  1.00  0.00           C  
ATOM    969  C   ASH A  62      33.526 101.019 104.440  1.00  0.00           C  
ATOM    970  O   ASH A  62      34.390 101.876 104.261  1.00  0.00           O  
ATOM    971  CB  ASH A  62      34.757  99.232 103.085  1.00  0.00           C  
ATOM    972  CG  ASH A  62      34.964  98.207 104.217  1.00  0.00           C  
ATOM    973  OD1 ASH A  62      34.361  98.071 105.312  1.00  0.00           O  
ATOM    974  OD2 ASH A  62      35.959  97.307 103.986  1.00  0.00           O  
ATOM    975  H   ASH A  62      33.500 100.712 101.300  1.00  0.00           H  
ATOM    976  HA  ASH A  62      32.664  99.242 103.708  1.00  0.00           H  
ATOM    977  HB2 ASH A  62      34.870  98.822 102.081  1.00  0.00           H  
ATOM    978  HB3 ASH A  62      35.622  99.888 103.175  1.00  0.00           H  
ATOM    979  HD2 ASH A  62      36.195  96.765 104.742  1.00  0.00           H  
ATOM    980  N   VAL A  63      32.673 101.026 105.462  1.00  0.00           N  
ATOM    981  CA  VAL A  63      32.651 102.267 106.195  1.00  0.00           C  
ATOM    982  C   VAL A  63      33.506 102.259 107.451  1.00  0.00           C  
ATOM    983  O   VAL A  63      33.501 103.218 108.218  1.00  0.00           O  
ATOM    984  CB  VAL A  63      31.192 102.683 106.508  1.00  0.00           C  
ATOM    985  CG1 VAL A  63      30.925 103.876 107.395  1.00  0.00           C  
ATOM    986  CG2 VAL A  63      30.555 103.062 105.107  1.00  0.00           C  
ATOM    987  H   VAL A  63      31.982 100.302 105.595  1.00  0.00           H  
ATOM    988  HA  VAL A  63      33.046 103.078 105.580  1.00  0.00           H  
ATOM    989  HB  VAL A  63      30.656 101.878 107.011  1.00  0.00           H  
ATOM    990 HG11 VAL A  63      31.164 103.542 108.405  1.00  0.00           H  
ATOM    991 HG12 VAL A  63      31.587 104.687 107.090  1.00  0.00           H  
ATOM    992 HG13 VAL A  63      29.873 104.153 107.328  1.00  0.00           H  
ATOM    993 HG21 VAL A  63      30.555 102.152 104.506  1.00  0.00           H  
ATOM    994 HG22 VAL A  63      29.515 103.364 105.232  1.00  0.00           H  
ATOM    995 HG23 VAL A  63      31.195 103.811 104.645  1.00  0.00           H  
ATOM    996  N   ALA A  64      34.367 101.234 107.634  1.00  0.00           N  
ATOM    997  CA  ALA A  64      35.262 101.009 108.790  1.00  0.00           C  
ATOM    998  C   ALA A  64      36.393 100.139 108.272  1.00  0.00           C  
ATOM    999  O   ALA A  64      36.425  98.916 108.249  1.00  0.00           O  
ATOM   1000  CB  ALA A  64      34.539 100.280 109.914  1.00  0.00           C  
ATOM   1001  H   ALA A  64      34.450 100.550 106.896  1.00  0.00           H  
ATOM   1002  HA  ALA A  64      35.573 101.965 109.211  1.00  0.00           H  
ATOM   1003  HB1 ALA A  64      35.244 100.231 110.744  1.00  0.00           H  
ATOM   1004  HB2 ALA A  64      33.583 100.700 110.231  1.00  0.00           H  
ATOM   1005  HB3 ALA A  64      34.291  99.237 109.711  1.00  0.00           H  
ATOM   1006  N   CYS A  65      37.321 100.900 107.684  1.00  0.00           N  
ATOM   1007  CA  CYS A  65      38.404 100.395 106.763  1.00  0.00           C  
ATOM   1008  C   CYS A  65      39.504  99.624 107.593  1.00  0.00           C  
ATOM   1009  O   CYS A  65      39.938  98.521 107.148  1.00  0.00           O  
ATOM   1010  CB  CYS A  65      39.073 101.443 105.883  1.00  0.00           C  
ATOM   1011  SG  CYS A  65      40.522 100.813 104.986  1.00  0.00           S  
ATOM   1012  H   CYS A  65      37.122 101.890 107.733  1.00  0.00           H  
ATOM   1013  HA  CYS A  65      37.919  99.602 106.195  1.00  0.00           H  
ATOM   1014  HB2 CYS A  65      38.299 101.697 105.159  1.00  0.00           H  
ATOM   1015  HB3 CYS A  65      39.513 102.227 106.500  1.00  0.00           H  
ATOM   1016  HG  CYS A  65      41.483 100.892 105.911  1.00  0.00           H  
ATOM   1017  N   GLY A  66      40.028 100.275 108.653  1.00  0.00           N  
ATOM   1018  CA  GLY A  66      41.093  99.667 109.541  1.00  0.00           C  
ATOM   1019  C   GLY A  66      42.315  99.482 108.609  1.00  0.00           C  
ATOM   1020  O   GLY A  66      42.501 100.142 107.591  1.00  0.00           O  
ATOM   1021  H   GLY A  66      39.676 101.209 108.807  1.00  0.00           H  
ATOM   1022  HA2 GLY A  66      41.436 100.329 110.336  1.00  0.00           H  
ATOM   1023  HA3 GLY A  66      40.764  98.732 109.996  1.00  0.00           H  
ATOM   1024  N   THR A  67      43.161  98.456 108.823  1.00  0.00           N  
ATOM   1025  CA  THR A  67      44.335  98.164 108.024  1.00  0.00           C  
ATOM   1026  C   THR A  67      44.013  97.545 106.644  1.00  0.00           C  
ATOM   1027  O   THR A  67      44.902  97.119 105.964  1.00  0.00           O  
ATOM   1028  CB  THR A  67      45.303  97.325 108.860  1.00  0.00           C  
ATOM   1029  CG2 THR A  67      45.714  98.181 110.073  1.00  0.00           C  
ATOM   1030  OG1 THR A  67      44.725  96.152 109.397  1.00  0.00           O  
ATOM   1031  H   THR A  67      43.002  97.792 109.567  1.00  0.00           H  
ATOM   1032  HA  THR A  67      44.832  99.104 107.784  1.00  0.00           H  
ATOM   1033  HB  THR A  67      46.206  97.119 108.284  1.00  0.00           H  
ATOM   1034  HG1 THR A  67      45.245  95.393 109.126  1.00  0.00           H  
ATOM   1035 HG21 THR A  67      46.499  97.672 110.632  1.00  0.00           H  
ATOM   1036 HG22 THR A  67      46.010  99.171 109.727  1.00  0.00           H  
ATOM   1037 HG23 THR A  67      44.903  98.397 110.768  1.00  0.00           H  
ATOM   1038  N   GLY A  68      42.750  97.303 106.255  1.00  0.00           N  
ATOM   1039  CA  GLY A  68      42.228  97.115 104.929  1.00  0.00           C  
ATOM   1040  C   GLY A  68      41.678  95.727 104.682  1.00  0.00           C  
ATOM   1041  O   GLY A  68      41.056  95.555 103.624  1.00  0.00           O  
ATOM   1042  H   GLY A  68      42.028  97.624 106.885  1.00  0.00           H  
ATOM   1043  HA2 GLY A  68      41.501  97.856 104.597  1.00  0.00           H  
ATOM   1044  HA3 GLY A  68      43.020  97.044 104.182  1.00  0.00           H  
ATOM   1045  N   VAL A  69      41.877  94.753 105.568  1.00  0.00           N  
ATOM   1046  CA  VAL A  69      41.658  93.323 105.341  1.00  0.00           C  
ATOM   1047  C   VAL A  69      40.319  92.883 104.703  1.00  0.00           C  
ATOM   1048  O   VAL A  69      40.199  92.027 103.824  1.00  0.00           O  
ATOM   1049  CB  VAL A  69      42.069  92.579 106.572  1.00  0.00           C  
ATOM   1050  CG1 VAL A  69      41.163  92.777 107.746  1.00  0.00           C  
ATOM   1051  CG2 VAL A  69      42.185  91.086 106.237  1.00  0.00           C  
ATOM   1052  H   VAL A  69      42.568  95.017 106.255  1.00  0.00           H  
ATOM   1053  HA  VAL A  69      42.418  93.080 104.597  1.00  0.00           H  
ATOM   1054  HB  VAL A  69      43.061  92.870 106.918  1.00  0.00           H  
ATOM   1055 HG11 VAL A  69      40.190  92.303 107.609  1.00  0.00           H  
ATOM   1056 HG12 VAL A  69      41.610  92.189 108.546  1.00  0.00           H  
ATOM   1057 HG13 VAL A  69      41.052  93.830 108.003  1.00  0.00           H  
ATOM   1058 HG21 VAL A  69      42.698  90.954 105.285  1.00  0.00           H  
ATOM   1059 HG22 VAL A  69      42.711  90.491 106.984  1.00  0.00           H  
ATOM   1060 HG23 VAL A  69      41.164  90.725 106.122  1.00  0.00           H  
ATOM   1061  N   ASP A  70      39.266  93.430 105.270  1.00  0.00           N  
ATOM   1062  CA  ASP A  70      37.917  93.190 104.723  1.00  0.00           C  
ATOM   1063  C   ASP A  70      37.668  93.943 103.382  1.00  0.00           C  
ATOM   1064  O   ASP A  70      37.030  93.366 102.529  1.00  0.00           O  
ATOM   1065  CB  ASP A  70      36.799  93.424 105.747  1.00  0.00           C  
ATOM   1066  CG  ASP A  70      36.583  94.806 106.321  1.00  0.00           C  
ATOM   1067  OD1 ASP A  70      35.784  94.915 107.291  1.00  0.00           O  
ATOM   1068  OD2 ASP A  70      37.220  95.786 105.849  1.00  0.00           O1-
ATOM   1069  H   ASP A  70      39.349  94.018 106.086  1.00  0.00           H  
ATOM   1070  HA  ASP A  70      37.754  92.143 104.462  1.00  0.00           H  
ATOM   1071  HB2 ASP A  70      35.818  93.195 105.331  1.00  0.00           H  
ATOM   1072  HB3 ASP A  70      37.056  92.720 106.538  1.00  0.00           H  
ATOM   1073  N   SER A  71      38.226  95.195 103.158  1.00  0.00           N  
ATOM   1074  CA  SER A  71      38.344  95.844 101.856  1.00  0.00           C  
ATOM   1075  C   SER A  71      39.103  94.943 100.847  1.00  0.00           C  
ATOM   1076  O   SER A  71      38.690  94.867  99.757  1.00  0.00           O  
ATOM   1077  CB  SER A  71      38.946  97.223 101.989  1.00  0.00           C  
ATOM   1078  OG  SER A  71      37.998  98.056 102.528  1.00  0.00           O  
ATOM   1079  H   SER A  71      38.591  95.647 103.983  1.00  0.00           H  
ATOM   1080  HA  SER A  71      37.326  95.967 101.486  1.00  0.00           H  
ATOM   1081  HB2 SER A  71      39.779  97.258 102.692  1.00  0.00           H  
ATOM   1082  HB3 SER A  71      39.264  97.584 101.010  1.00  0.00           H  
ATOM   1083  HG  SER A  71      37.413  97.580 103.122  1.00  0.00           H  
ATOM   1084  N   ILE A  72      40.189  94.251 101.212  1.00  0.00           N  
ATOM   1085  CA  ILE A  72      40.940  93.540 100.209  1.00  0.00           C  
ATOM   1086  C   ILE A  72      40.095  92.343  99.688  1.00  0.00           C  
ATOM   1087  O   ILE A  72      40.211  91.996  98.539  1.00  0.00           O  
ATOM   1088  CB  ILE A  72      42.320  93.146 100.744  1.00  0.00           C  
ATOM   1089  CG1 ILE A  72      43.158  94.430 101.034  1.00  0.00           C  
ATOM   1090  CG2 ILE A  72      43.090  92.422  99.600  1.00  0.00           C  
ATOM   1091  CD1 ILE A  72      44.467  94.042 101.786  1.00  0.00           C  
ATOM   1092  H   ILE A  72      40.659  94.416 102.091  1.00  0.00           H  
ATOM   1093  HA  ILE A  72      41.165  94.117  99.312  1.00  0.00           H  
ATOM   1094  HB  ILE A  72      42.156  92.508 101.614  1.00  0.00           H  
ATOM   1095 HG12 ILE A  72      43.500  94.815 100.073  1.00  0.00           H  
ATOM   1096 HG13 ILE A  72      42.565  95.230 101.478  1.00  0.00           H  
ATOM   1097 HG21 ILE A  72      42.955  92.867  98.614  1.00  0.00           H  
ATOM   1098 HG22 ILE A  72      44.173  92.414  99.724  1.00  0.00           H  
ATOM   1099 HG23 ILE A  72      42.708  91.401  99.579  1.00  0.00           H  
ATOM   1100 HD11 ILE A  72      45.149  93.400 101.227  1.00  0.00           H  
ATOM   1101 HD12 ILE A  72      45.018  94.916 102.134  1.00  0.00           H  
ATOM   1102 HD13 ILE A  72      44.145  93.501 102.676  1.00  0.00           H  
ATOM   1103  N   MET A  73      39.274  91.757 100.551  1.00  0.00           N  
ATOM   1104  CA  MET A  73      38.300  90.714 100.179  1.00  0.00           C  
ATOM   1105  C   MET A  73      37.328  91.176  99.045  1.00  0.00           C  
ATOM   1106  O   MET A  73      37.131  90.409  98.120  1.00  0.00           O  
ATOM   1107  CB  MET A  73      37.527  90.107 101.358  1.00  0.00           C  
ATOM   1108  CG  MET A  73      36.670  88.850 101.148  1.00  0.00           C  
ATOM   1109  SD  MET A  73      36.160  88.279 102.844  1.00  0.00           S  
ATOM   1110  CE  MET A  73      34.790  89.395 103.183  1.00  0.00           C  
ATOM   1111  H   MET A  73      39.298  92.045 101.519  1.00  0.00           H  
ATOM   1112  HA  MET A  73      38.845  89.866  99.764  1.00  0.00           H  
ATOM   1113  HB2 MET A  73      38.249  89.973 102.163  1.00  0.00           H  
ATOM   1114  HB3 MET A  73      36.797  90.826 101.729  1.00  0.00           H  
ATOM   1115  HG2 MET A  73      35.804  89.090 100.532  1.00  0.00           H  
ATOM   1116  HG3 MET A  73      37.244  88.079 100.633  1.00  0.00           H  
ATOM   1117  HE1 MET A  73      34.204  88.941 103.982  1.00  0.00           H  
ATOM   1118  HE2 MET A  73      35.040  90.432 103.410  1.00  0.00           H  
ATOM   1119  HE3 MET A  73      34.105  89.392 102.336  1.00  0.00           H  
ATOM   1120  N   LEU A  74      36.748  92.392  99.159  1.00  0.00           N  
ATOM   1121  CA  LEU A  74      35.875  92.982  98.171  1.00  0.00           C  
ATOM   1122  C   LEU A  74      36.611  93.321  96.854  1.00  0.00           C  
ATOM   1123  O   LEU A  74      36.201  92.833  95.820  1.00  0.00           O  
ATOM   1124  CB  LEU A  74      35.258  94.253  98.829  1.00  0.00           C  
ATOM   1125  CG  LEU A  74      34.470  94.024 100.083  1.00  0.00           C  
ATOM   1126  CD1 LEU A  74      34.118  95.317 100.851  1.00  0.00           C  
ATOM   1127  CD2 LEU A  74      33.146  93.187  99.864  1.00  0.00           C  
ATOM   1128  H   LEU A  74      37.033  93.038  99.883  1.00  0.00           H  
ATOM   1129  HA  LEU A  74      35.096  92.255  97.940  1.00  0.00           H  
ATOM   1130  HB2 LEU A  74      36.082  94.887  99.157  1.00  0.00           H  
ATOM   1131  HB3 LEU A  74      34.619  94.752  98.101  1.00  0.00           H  
ATOM   1132  HG  LEU A  74      35.138  93.421 100.697  1.00  0.00           H  
ATOM   1133 HD11 LEU A  74      33.606  95.002 101.759  1.00  0.00           H  
ATOM   1134 HD12 LEU A  74      34.976  95.965 101.033  1.00  0.00           H  
ATOM   1135 HD13 LEU A  74      33.539  95.909 100.142  1.00  0.00           H  
ATOM   1136 HD21 LEU A  74      32.789  92.814 100.824  1.00  0.00           H  
ATOM   1137 HD22 LEU A  74      32.352  93.771  99.397  1.00  0.00           H  
ATOM   1138 HD23 LEU A  74      33.270  92.365  99.158  1.00  0.00           H  
ATOM   1139  N   VAL A  75      37.828  93.876  96.977  1.00  0.00           N  
ATOM   1140  CA  VAL A  75      38.701  94.148  95.800  1.00  0.00           C  
ATOM   1141  C   VAL A  75      39.187  92.825  95.084  1.00  0.00           C  
ATOM   1142  O   VAL A  75      39.254  92.741  93.886  1.00  0.00           O  
ATOM   1143  CB  VAL A  75      39.882  95.007  96.111  1.00  0.00           C  
ATOM   1144  CG1 VAL A  75      40.831  95.259  94.957  1.00  0.00           C  
ATOM   1145  CG2 VAL A  75      39.453  96.393  96.706  1.00  0.00           C  
ATOM   1146  H   VAL A  75      38.081  94.187  97.904  1.00  0.00           H  
ATOM   1147  HA  VAL A  75      38.037  94.711  95.145  1.00  0.00           H  
ATOM   1148  HB  VAL A  75      40.482  94.519  96.879  1.00  0.00           H  
ATOM   1149 HG11 VAL A  75      41.204  94.421  94.367  1.00  0.00           H  
ATOM   1150 HG12 VAL A  75      40.482  96.020  94.260  1.00  0.00           H  
ATOM   1151 HG13 VAL A  75      41.665  95.788  95.418  1.00  0.00           H  
ATOM   1152 HG21 VAL A  75      40.319  97.037  96.850  1.00  0.00           H  
ATOM   1153 HG22 VAL A  75      38.778  96.816  95.960  1.00  0.00           H  
ATOM   1154 HG23 VAL A  75      38.947  96.289  97.666  1.00  0.00           H  
ATOM   1155  N   GLU A  76      39.496  91.726  95.838  1.00  0.00           N  
ATOM   1156  CA  GLU A  76      39.847  90.389  95.310  1.00  0.00           C  
ATOM   1157  C   GLU A  76      38.706  89.801  94.558  1.00  0.00           C  
ATOM   1158  O   GLU A  76      38.868  89.146  93.539  1.00  0.00           O  
ATOM   1159  CB  GLU A  76      40.224  89.500  96.489  1.00  0.00           C  
ATOM   1160  CG  GLU A  76      40.808  88.093  96.051  1.00  0.00           C  
ATOM   1161  CD  GLU A  76      42.285  88.253  95.656  1.00  0.00           C  
ATOM   1162  OE1 GLU A  76      42.539  88.743  94.553  1.00  0.00           O  
ATOM   1163  OE2 GLU A  76      43.203  88.081  96.441  1.00  0.00           O1-
ATOM   1164  H   GLU A  76      39.450  91.921  96.828  1.00  0.00           H  
ATOM   1165  HA  GLU A  76      40.750  90.455  94.702  1.00  0.00           H  
ATOM   1166  HB2 GLU A  76      40.910  90.060  97.123  1.00  0.00           H  
ATOM   1167  HB3 GLU A  76      39.290  89.461  97.051  1.00  0.00           H  
ATOM   1168  HG2 GLU A  76      40.795  87.420  96.908  1.00  0.00           H  
ATOM   1169  HG3 GLU A  76      40.262  87.647  95.220  1.00  0.00           H  
ATOM   1170  N   GLU A  77      37.479  90.111  94.960  1.00  0.00           N  
ATOM   1171  CA  GLU A  77      36.253  89.769  94.155  1.00  0.00           C  
ATOM   1172  C   GLU A  77      36.041  90.674  92.942  1.00  0.00           C  
ATOM   1173  O   GLU A  77      35.298  90.243  92.068  1.00  0.00           O  
ATOM   1174  CB  GLU A  77      35.009  89.765  95.110  1.00  0.00           C  
ATOM   1175  CG  GLU A  77      33.690  89.111  94.599  1.00  0.00           C  
ATOM   1176  CD  GLU A  77      33.858  87.665  94.052  1.00  0.00           C  
ATOM   1177  OE1 GLU A  77      34.693  86.885  94.545  1.00  0.00           O  
ATOM   1178  OE2 GLU A  77      33.075  87.175  93.232  1.00  0.00           O1-
ATOM   1179  H   GLU A  77      37.301  90.767  95.706  1.00  0.00           H  
ATOM   1180  HA  GLU A  77      36.180  88.767  93.732  1.00  0.00           H  
ATOM   1181  HB2 GLU A  77      35.231  89.199  96.014  1.00  0.00           H  
ATOM   1182  HB3 GLU A  77      34.586  90.739  95.358  1.00  0.00           H  
ATOM   1183  HG2 GLU A  77      32.939  89.150  95.389  1.00  0.00           H  
ATOM   1184  HG3 GLU A  77      33.257  89.755  93.834  1.00  0.00           H  
ATOM   1185  N   GLY A  78      36.801  91.769  92.809  1.00  0.00           N  
ATOM   1186  CA  GLY A  78      36.856  92.475  91.558  1.00  0.00           C  
ATOM   1187  C   GLY A  78      35.960  93.755  91.575  1.00  0.00           C  
ATOM   1188  O   GLY A  78      35.853  94.471  90.606  1.00  0.00           O  
ATOM   1189  H   GLY A  78      37.564  91.850  93.467  1.00  0.00           H  
ATOM   1190  HA2 GLY A  78      37.873  92.839  91.412  1.00  0.00           H  
ATOM   1191  HA3 GLY A  78      36.541  91.902  90.687  1.00  0.00           H  
ATOM   1192  N   PHE A  79      35.188  93.959  92.678  1.00  0.00           N  
ATOM   1193  CA  PHE A  79      34.239  95.053  92.860  1.00  0.00           C  
ATOM   1194  C   PHE A  79      34.800  96.504  92.731  1.00  0.00           C  
ATOM   1195  O   PHE A  79      35.984  96.675  92.938  1.00  0.00           O  
ATOM   1196  CB  PHE A  79      33.664  94.856  94.231  1.00  0.00           C  
ATOM   1197  CG  PHE A  79      32.748  93.626  94.379  1.00  0.00           C  
ATOM   1198  CD1 PHE A  79      32.533  93.061  95.630  1.00  0.00           C  
ATOM   1199  CD2 PHE A  79      32.124  93.075  93.289  1.00  0.00           C  
ATOM   1200  CE1 PHE A  79      31.813  91.909  95.817  1.00  0.00           C  
ATOM   1201  CE2 PHE A  79      31.190  91.999  93.472  1.00  0.00           C  
ATOM   1202  CZ  PHE A  79      31.039  91.427  94.736  1.00  0.00           C  
ATOM   1203  H   PHE A  79      35.332  93.325  93.451  1.00  0.00           H  
ATOM   1204  HA  PHE A  79      33.467  95.016  92.090  1.00  0.00           H  
ATOM   1205  HB2 PHE A  79      34.537  94.755  94.876  1.00  0.00           H  
ATOM   1206  HB3 PHE A  79      33.161  95.781  94.514  1.00  0.00           H  
ATOM   1207  HD1 PHE A  79      32.967  93.548  96.491  1.00  0.00           H  
ATOM   1208  HD2 PHE A  79      32.323  93.358  92.266  1.00  0.00           H  
ATOM   1209  HE1 PHE A  79      31.688  91.542  96.826  1.00  0.00           H  
ATOM   1210  HE2 PHE A  79      30.691  91.633  92.588  1.00  0.00           H  
ATOM   1211  HZ  PHE A  79      30.387  90.566  94.756  1.00  0.00           H  
ATOM   1212  N   SER A  80      33.945  97.463  92.404  1.00  0.00           N  
ATOM   1213  CA  SER A  80      34.291  98.900  92.435  1.00  0.00           C  
ATOM   1214  C   SER A  80      34.241  99.460  93.852  1.00  0.00           C  
ATOM   1215  O   SER A  80      33.193  99.863  94.313  1.00  0.00           O  
ATOM   1216  CB  SER A  80      33.507  99.753  91.437  1.00  0.00           C  
ATOM   1217  OG  SER A  80      33.440  99.216  90.139  1.00  0.00           O  
ATOM   1218  H   SER A  80      32.967  97.211  92.389  1.00  0.00           H  
ATOM   1219  HA  SER A  80      35.334  98.984  92.127  1.00  0.00           H  
ATOM   1220  HB2 SER A  80      32.463  99.795  91.745  1.00  0.00           H  
ATOM   1221  HB3 SER A  80      33.964 100.742  91.428  1.00  0.00           H  
ATOM   1222  HG  SER A  80      33.352  98.264  90.227  1.00  0.00           H  
ATOM   1223  N   VAL A  81      35.377  99.380  94.621  1.00  0.00           N  
ATOM   1224  CA  VAL A  81      35.420  99.591  96.173  1.00  0.00           C  
ATOM   1225  C   VAL A  81      35.731 101.035  96.517  1.00  0.00           C  
ATOM   1226  O   VAL A  81      36.620 101.672  95.998  1.00  0.00           O  
ATOM   1227  CB  VAL A  81      36.384  98.603  96.919  1.00  0.00           C  
ATOM   1228  CG1 VAL A  81      36.524  98.800  98.451  1.00  0.00           C  
ATOM   1229  CG2 VAL A  81      35.905  97.138  96.544  1.00  0.00           C  
ATOM   1230  H   VAL A  81      36.130  98.926  94.124  1.00  0.00           H  
ATOM   1231  HA  VAL A  81      34.435  99.452  96.618  1.00  0.00           H  
ATOM   1232  HB  VAL A  81      37.397  98.750  96.543  1.00  0.00           H  
ATOM   1233 HG11 VAL A  81      35.553  98.749  98.944  1.00  0.00           H  
ATOM   1234 HG12 VAL A  81      37.110  97.956  98.814  1.00  0.00           H  
ATOM   1235 HG13 VAL A  81      36.986  99.764  98.664  1.00  0.00           H  
ATOM   1236 HG21 VAL A  81      34.821  97.035  96.588  1.00  0.00           H  
ATOM   1237 HG22 VAL A  81      36.325  96.972  95.552  1.00  0.00           H  
ATOM   1238 HG23 VAL A  81      36.446  96.342  97.055  1.00  0.00           H  
ATOM   1239  N   THR A  82      35.171 101.486  97.643  1.00  0.00           N  
ATOM   1240  CA  THR A  82      35.605 102.652  98.322  1.00  0.00           C  
ATOM   1241  C   THR A  82      35.753 102.301  99.777  1.00  0.00           C  
ATOM   1242  O   THR A  82      34.876 101.601 100.301  1.00  0.00           O  
ATOM   1243  CB  THR A  82      34.611 103.871  98.177  1.00  0.00           C  
ATOM   1244  CG2 THR A  82      34.926 105.127  98.996  1.00  0.00           C  
ATOM   1245  OG1 THR A  82      34.420 104.317  96.847  1.00  0.00           O  
ATOM   1246  H   THR A  82      34.323 101.040  97.968  1.00  0.00           H  
ATOM   1247  HA  THR A  82      36.585 103.001  97.997  1.00  0.00           H  
ATOM   1248  HB  THR A  82      33.624 103.596  98.549  1.00  0.00           H  
ATOM   1249  HG1 THR A  82      34.019 103.650  96.285  1.00  0.00           H  
ATOM   1250 HG21 THR A  82      34.755 104.994 100.065  1.00  0.00           H  
ATOM   1251 HG22 THR A  82      35.961 105.455  98.896  1.00  0.00           H  
ATOM   1252 HG23 THR A  82      34.230 105.945  98.806  1.00  0.00           H  
ATOM   1253  N   SER A  83      36.809 102.780 100.430  1.00  0.00           N  
ATOM   1254  CA  SER A  83      37.199 102.534 101.827  1.00  0.00           C  
ATOM   1255  C   SER A  83      37.260 103.867 102.632  1.00  0.00           C  
ATOM   1256  O   SER A  83      37.715 104.906 102.119  1.00  0.00           O  
ATOM   1257  CB  SER A  83      38.495 101.771 101.973  1.00  0.00           C  
ATOM   1258  OG  SER A  83      38.447 100.505 101.372  1.00  0.00           O  
ATOM   1259  H   SER A  83      37.426 103.461 100.010  1.00  0.00           H  
ATOM   1260  HA  SER A  83      36.390 101.951 102.267  1.00  0.00           H  
ATOM   1261  HB2 SER A  83      39.273 102.386 101.521  1.00  0.00           H  
ATOM   1262  HB3 SER A  83      38.676 101.657 103.042  1.00  0.00           H  
ATOM   1263  HG  SER A  83      38.404  99.737 101.945  1.00  0.00           H  
ATOM   1264  N   VAL A  84      36.619 103.834 103.802  1.00  0.00           N  
ATOM   1265  CA  VAL A  84      36.581 105.039 104.748  1.00  0.00           C  
ATOM   1266  C   VAL A  84      37.162 104.723 106.136  1.00  0.00           C  
ATOM   1267  O   VAL A  84      37.020 103.636 106.710  1.00  0.00           O  
ATOM   1268  CB  VAL A  84      35.109 105.547 105.017  1.00  0.00           C  
ATOM   1269  CG1 VAL A  84      34.887 106.522 106.225  1.00  0.00           C  
ATOM   1270  CG2 VAL A  84      34.695 106.264 103.743  1.00  0.00           C  
ATOM   1271  H   VAL A  84      36.222 102.957 104.107  1.00  0.00           H  
ATOM   1272  HA  VAL A  84      37.195 105.816 104.294  1.00  0.00           H  
ATOM   1273  HB  VAL A  84      34.500 104.682 105.279  1.00  0.00           H  
ATOM   1274 HG11 VAL A  84      33.964 107.075 106.053  1.00  0.00           H  
ATOM   1275 HG12 VAL A  84      34.685 106.009 107.166  1.00  0.00           H  
ATOM   1276 HG13 VAL A  84      35.719 107.221 106.325  1.00  0.00           H  
ATOM   1277 HG21 VAL A  84      34.730 105.539 102.929  1.00  0.00           H  
ATOM   1278 HG22 VAL A  84      33.681 106.651 103.837  1.00  0.00           H  
ATOM   1279 HG23 VAL A  84      35.394 107.051 103.460  1.00  0.00           H  
ATOM   1280  N   ASP A  85      37.936 105.631 106.772  1.00  0.00           N  
ATOM   1281  CA  ASP A  85      38.287 105.686 108.238  1.00  0.00           C  
ATOM   1282  C   ASP A  85      38.537 107.132 108.716  1.00  0.00           C  
ATOM   1283  O   ASP A  85      38.818 108.049 107.945  1.00  0.00           O  
ATOM   1284  CB  ASP A  85      39.485 104.811 108.464  1.00  0.00           C  
ATOM   1285  CG  ASP A  85      39.410 104.099 109.797  1.00  0.00           C  
ATOM   1286  OD1 ASP A  85      39.076 102.878 109.851  1.00  0.00           O  
ATOM   1287  OD2 ASP A  85      39.636 104.777 110.785  1.00  0.00           O1-
ATOM   1288  H   ASP A  85      38.216 106.362 106.134  1.00  0.00           H  
ATOM   1289  HA  ASP A  85      37.367 105.351 108.717  1.00  0.00           H  
ATOM   1290  HB2 ASP A  85      39.572 104.105 107.638  1.00  0.00           H  
ATOM   1291  HB3 ASP A  85      40.453 105.269 108.262  1.00  0.00           H  
ATOM   1292  N   ALA A  86      38.498 107.358 110.059  1.00  0.00           N  
ATOM   1293  CA  ALA A  86      38.712 108.650 110.727  1.00  0.00           C  
ATOM   1294  C   ALA A  86      40.154 108.716 111.270  1.00  0.00           C  
ATOM   1295  O   ALA A  86      40.540 109.883 111.474  1.00  0.00           O  
ATOM   1296  CB  ALA A  86      37.635 108.917 111.740  1.00  0.00           C  
ATOM   1297  H   ALA A  86      38.497 106.549 110.664  1.00  0.00           H  
ATOM   1298  HA  ALA A  86      38.671 109.473 110.014  1.00  0.00           H  
ATOM   1299  HB1 ALA A  86      36.840 109.451 111.219  1.00  0.00           H  
ATOM   1300  HB2 ALA A  86      37.276 107.960 112.121  1.00  0.00           H  
ATOM   1301  HB3 ALA A  86      38.050 109.461 112.588  1.00  0.00           H  
ATOM   1302  N   SER A  87      40.827 107.562 111.364  1.00  0.00           N  
ATOM   1303  CA  SER A  87      42.201 107.444 111.827  1.00  0.00           C  
ATOM   1304  C   SER A  87      43.206 107.606 110.669  1.00  0.00           C  
ATOM   1305  O   SER A  87      43.284 106.680 109.846  1.00  0.00           O  
ATOM   1306  CB  SER A  87      42.347 106.169 112.573  1.00  0.00           C  
ATOM   1307  OG  SER A  87      43.691 105.868 112.766  1.00  0.00           O  
ATOM   1308  H   SER A  87      40.342 106.726 111.072  1.00  0.00           H  
ATOM   1309  HA  SER A  87      42.365 108.224 112.571  1.00  0.00           H  
ATOM   1310  HB2 SER A  87      41.863 106.339 113.535  1.00  0.00           H  
ATOM   1311  HB3 SER A  87      41.984 105.235 112.145  1.00  0.00           H  
ATOM   1312  HG  SER A  87      43.884 105.892 113.708  1.00  0.00           H  
ATOM   1313  N   ASP A  88      43.947 108.679 110.529  1.00  0.00           N  
ATOM   1314  CA  ASP A  88      45.053 108.885 109.535  1.00  0.00           C  
ATOM   1315  C   ASP A  88      45.928 107.630 109.500  1.00  0.00           C  
ATOM   1316  O   ASP A  88      46.508 107.287 108.437  1.00  0.00           O  
ATOM   1317  CB  ASP A  88      46.013 110.068 109.835  1.00  0.00           C  
ATOM   1318  CG  ASP A  88      46.829 110.152 111.091  1.00  0.00           C  
ATOM   1319  OD1 ASP A  88      46.290 109.790 112.173  1.00  0.00           O  
ATOM   1320  OD2 ASP A  88      47.987 110.633 111.143  1.00  0.00           O1-
ATOM   1321  H   ASP A  88      43.847 109.283 111.333  1.00  0.00           H  
ATOM   1322  HA  ASP A  88      44.610 108.886 108.538  1.00  0.00           H  
ATOM   1323  HB2 ASP A  88      46.729 110.165 109.019  1.00  0.00           H  
ATOM   1324  HB3 ASP A  88      45.451 111.000 109.906  1.00  0.00           H  
ATOM   1325  N   LYS A  89      46.248 106.962 110.682  1.00  0.00           N  
ATOM   1326  CA  LYS A  89      47.182 105.824 110.732  1.00  0.00           C  
ATOM   1327  C   LYS A  89      46.617 104.570 109.965  1.00  0.00           C  
ATOM   1328  O   LYS A  89      47.374 103.844 109.309  1.00  0.00           O  
ATOM   1329  CB  LYS A  89      47.624 105.646 112.163  1.00  0.00           C  
ATOM   1330  CG  LYS A  89      48.602 104.493 112.386  1.00  0.00           C  
ATOM   1331  CD  LYS A  89      49.156 104.341 113.792  1.00  0.00           C  
ATOM   1332  CE  LYS A  89      50.262 105.429 114.058  1.00  0.00           C  
ATOM   1333  NZ  LYS A  89      49.713 106.573 114.788  1.00  0.00           N1+
ATOM   1334  H   LYS A  89      45.922 107.417 111.522  1.00  0.00           H  
ATOM   1335  HA  LYS A  89      48.026 106.131 110.113  1.00  0.00           H  
ATOM   1336  HB2 LYS A  89      48.185 106.546 112.415  1.00  0.00           H  
ATOM   1337  HB3 LYS A  89      46.827 105.500 112.892  1.00  0.00           H  
ATOM   1338  HG2 LYS A  89      48.011 103.582 112.294  1.00  0.00           H  
ATOM   1339  HG3 LYS A  89      49.344 104.548 111.589  1.00  0.00           H  
ATOM   1340  HD2 LYS A  89      48.325 104.400 114.495  1.00  0.00           H  
ATOM   1341  HD3 LYS A  89      49.590 103.342 113.837  1.00  0.00           H  
ATOM   1342  HE2 LYS A  89      51.108 105.035 114.622  1.00  0.00           H  
ATOM   1343  HE3 LYS A  89      50.596 105.830 113.101  1.00  0.00           H  
ATOM   1344  HZ1 LYS A  89      49.114 106.241 115.532  1.00  0.00           H  
ATOM   1345  HZ2 LYS A  89      50.441 107.037 115.312  1.00  0.00           H  
ATOM   1346  HZ3 LYS A  89      49.168 107.213 114.229  1.00  0.00           H  
ATOM   1347  N   MET A  90      45.276 104.366 110.061  1.00  0.00           N  
ATOM   1348  CA  MET A  90      44.623 103.249 109.441  1.00  0.00           C  
ATOM   1349  C   MET A  90      44.671 103.448 107.949  1.00  0.00           C  
ATOM   1350  O   MET A  90      44.977 102.515 107.182  1.00  0.00           O  
ATOM   1351  CB  MET A  90      43.172 103.245 109.954  1.00  0.00           C  
ATOM   1352  CG  MET A  90      43.001 102.876 111.452  1.00  0.00           C  
ATOM   1353  SD  MET A  90      43.707 101.289 111.912  1.00  0.00           S  
ATOM   1354  CE  MET A  90      42.392 100.647 113.081  1.00  0.00           C  
ATOM   1355  H   MET A  90      44.733 105.020 110.607  1.00  0.00           H  
ATOM   1356  HA  MET A  90      45.157 102.333 109.691  1.00  0.00           H  
ATOM   1357  HB2 MET A  90      42.669 104.124 109.551  1.00  0.00           H  
ATOM   1358  HB3 MET A  90      42.565 102.535 109.394  1.00  0.00           H  
ATOM   1359  HG2 MET A  90      43.487 103.618 112.086  1.00  0.00           H  
ATOM   1360  HG3 MET A  90      41.949 102.852 111.739  1.00  0.00           H  
ATOM   1361  HE1 MET A  90      42.000 101.457 113.697  1.00  0.00           H  
ATOM   1362  HE2 MET A  90      41.638 100.102 112.513  1.00  0.00           H  
ATOM   1363  HE3 MET A  90      42.799  99.882 113.743  1.00  0.00           H  
ATOM   1364  N   LEU A  91      44.451 104.715 107.479  1.00  0.00           N  
ATOM   1365  CA  LEU A  91      44.428 105.023 106.052  1.00  0.00           C  
ATOM   1366  C   LEU A  91      45.771 104.923 105.446  1.00  0.00           C  
ATOM   1367  O   LEU A  91      45.908 104.464 104.295  1.00  0.00           O  
ATOM   1368  CB  LEU A  91      43.800 106.447 105.843  1.00  0.00           C  
ATOM   1369  CG  LEU A  91      42.354 106.568 106.409  1.00  0.00           C  
ATOM   1370  CD1 LEU A  91      41.824 107.974 106.415  1.00  0.00           C  
ATOM   1371  CD2 LEU A  91      41.467 105.704 105.466  1.00  0.00           C  
ATOM   1372  H   LEU A  91      44.278 105.364 108.234  1.00  0.00           H  
ATOM   1373  HA  LEU A  91      43.731 104.293 105.639  1.00  0.00           H  
ATOM   1374  HB2 LEU A  91      44.509 107.095 106.359  1.00  0.00           H  
ATOM   1375  HB3 LEU A  91      43.822 106.685 104.779  1.00  0.00           H  
ATOM   1376  HG  LEU A  91      42.314 106.254 107.453  1.00  0.00           H  
ATOM   1377 HD11 LEU A  91      41.412 108.365 105.485  1.00  0.00           H  
ATOM   1378 HD12 LEU A  91      41.066 108.069 107.192  1.00  0.00           H  
ATOM   1379 HD13 LEU A  91      42.654 108.655 106.606  1.00  0.00           H  
ATOM   1380 HD21 LEU A  91      40.395 105.793 105.639  1.00  0.00           H  
ATOM   1381 HD22 LEU A  91      41.675 106.044 104.451  1.00  0.00           H  
ATOM   1382 HD23 LEU A  91      41.738 104.649 105.493  1.00  0.00           H  
ATOM   1383  N   LYS A  92      46.859 105.199 106.231  1.00  0.00           N  
ATOM   1384  CA  LYS A  92      48.214 105.032 105.878  1.00  0.00           C  
ATOM   1385  C   LYS A  92      48.547 103.638 105.625  1.00  0.00           C  
ATOM   1386  O   LYS A  92      49.124 103.302 104.599  1.00  0.00           O  
ATOM   1387  CB  LYS A  92      49.134 105.658 107.001  1.00  0.00           C  
ATOM   1388  CG  LYS A  92      50.559 105.496 106.669  1.00  0.00           C  
ATOM   1389  CD  LYS A  92      51.451 106.151 107.806  1.00  0.00           C  
ATOM   1390  CE  LYS A  92      52.903 106.249 107.495  1.00  0.00           C  
ATOM   1391  NZ  LYS A  92      53.711 106.738 108.595  1.00  0.00           N1+
ATOM   1392  H   LYS A  92      46.642 105.477 107.177  1.00  0.00           H  
ATOM   1393  HA  LYS A  92      48.404 105.563 104.945  1.00  0.00           H  
ATOM   1394  HB2 LYS A  92      48.854 106.711 107.020  1.00  0.00           H  
ATOM   1395  HB3 LYS A  92      49.030 105.180 107.975  1.00  0.00           H  
ATOM   1396  HG2 LYS A  92      50.781 104.433 106.754  1.00  0.00           H  
ATOM   1397  HG3 LYS A  92      50.666 106.090 105.761  1.00  0.00           H  
ATOM   1398  HD2 LYS A  92      50.919 107.040 108.148  1.00  0.00           H  
ATOM   1399  HD3 LYS A  92      51.323 105.502 108.672  1.00  0.00           H  
ATOM   1400  HE2 LYS A  92      53.293 105.294 107.145  1.00  0.00           H  
ATOM   1401  HE3 LYS A  92      52.943 106.933 106.646  1.00  0.00           H  
ATOM   1402  HZ1 LYS A  92      53.256 107.450 109.147  1.00  0.00           H  
ATOM   1403  HZ2 LYS A  92      54.006 105.935 109.131  1.00  0.00           H  
ATOM   1404  HZ3 LYS A  92      54.530 107.230 108.268  1.00  0.00           H  
ATOM   1405  N   TYR A  93      48.155 102.627 106.405  1.00  0.00           N  
ATOM   1406  CA  TYR A  93      48.268 101.197 106.101  1.00  0.00           C  
ATOM   1407  C   TYR A  93      47.479 100.892 104.807  1.00  0.00           C  
ATOM   1408  O   TYR A  93      47.982 100.157 103.982  1.00  0.00           O  
ATOM   1409  CB  TYR A  93      47.775 100.464 107.321  1.00  0.00           C  
ATOM   1410  CG  TYR A  93      48.430  99.109 107.579  1.00  0.00           C  
ATOM   1411  CD1 TYR A  93      49.360  98.909 108.632  1.00  0.00           C  
ATOM   1412  CD2 TYR A  93      48.189  98.060 106.667  1.00  0.00           C  
ATOM   1413  CE1 TYR A  93      50.072  97.703 108.766  1.00  0.00           C  
ATOM   1414  CE2 TYR A  93      48.875  96.896 106.856  1.00  0.00           C  
ATOM   1415  CZ  TYR A  93      49.783  96.717 107.881  1.00  0.00           C  
ATOM   1416  OH  TYR A  93      50.365  95.480 107.960  1.00  0.00           O  
ATOM   1417  H   TYR A  93      47.675 102.772 107.282  1.00  0.00           H  
ATOM   1418  HA  TYR A  93      49.319 100.986 105.910  1.00  0.00           H  
ATOM   1419  HB2 TYR A  93      47.893 101.087 108.208  1.00  0.00           H  
ATOM   1420  HB3 TYR A  93      46.688 100.398 107.363  1.00  0.00           H  
ATOM   1421  HD1 TYR A  93      49.435  99.762 109.290  1.00  0.00           H  
ATOM   1422  HD2 TYR A  93      47.498  98.132 105.841  1.00  0.00           H  
ATOM   1423  HE1 TYR A  93      50.783  97.636 109.577  1.00  0.00           H  
ATOM   1424  HE2 TYR A  93      48.772  96.107 106.125  1.00  0.00           H  
ATOM   1425  HH  TYR A  93      50.018  94.811 107.365  1.00  0.00           H  
ATOM   1426  N   ALA A  94      46.292 101.437 104.609  1.00  0.00           N  
ATOM   1427  CA  ALA A  94      45.358 101.095 103.488  1.00  0.00           C  
ATOM   1428  C   ALA A  94      45.942 101.520 102.152  1.00  0.00           C  
ATOM   1429  O   ALA A  94      46.110 100.659 101.257  1.00  0.00           O  
ATOM   1430  CB  ALA A  94      44.056 101.746 103.864  1.00  0.00           C  
ATOM   1431  H   ALA A  94      45.881 102.037 105.310  1.00  0.00           H  
ATOM   1432  HA  ALA A  94      45.163 100.023 103.464  1.00  0.00           H  
ATOM   1433  HB1 ALA A  94      43.307 101.511 103.107  1.00  0.00           H  
ATOM   1434  HB2 ALA A  94      43.786 101.371 104.851  1.00  0.00           H  
ATOM   1435  HB3 ALA A  94      44.021 102.820 104.048  1.00  0.00           H  
ATOM   1436  N   LEU A  95      46.553 102.677 102.103  1.00  0.00           N  
ATOM   1437  CA  LEU A  95      47.415 103.216 101.030  1.00  0.00           C  
ATOM   1438  C   LEU A  95      48.742 102.390 100.801  1.00  0.00           C  
ATOM   1439  O   LEU A  95      49.261 102.496  99.676  1.00  0.00           O  
ATOM   1440  CB  LEU A  95      47.689 104.695 101.330  1.00  0.00           C  
ATOM   1441  CG  LEU A  95      46.467 105.619 101.236  1.00  0.00           C  
ATOM   1442  CD1 LEU A  95      46.884 106.975 101.924  1.00  0.00           C  
ATOM   1443  CD2 LEU A  95      45.908 105.786  99.822  1.00  0.00           C  
ATOM   1444  H   LEU A  95      46.458 103.255 102.925  1.00  0.00           H  
ATOM   1445  HA  LEU A  95      46.923 103.156 100.059  1.00  0.00           H  
ATOM   1446  HB2 LEU A  95      47.987 104.721 102.379  1.00  0.00           H  
ATOM   1447  HB3 LEU A  95      48.527 104.998 100.701  1.00  0.00           H  
ATOM   1448  HG  LEU A  95      45.722 105.133 101.866  1.00  0.00           H  
ATOM   1449 HD11 LEU A  95      47.188 106.802 102.957  1.00  0.00           H  
ATOM   1450 HD12 LEU A  95      47.665 107.453 101.333  1.00  0.00           H  
ATOM   1451 HD13 LEU A  95      45.962 107.553 101.994  1.00  0.00           H  
ATOM   1452 HD21 LEU A  95      45.089 106.505  99.841  1.00  0.00           H  
ATOM   1453 HD22 LEU A  95      46.696 106.070  99.125  1.00  0.00           H  
ATOM   1454 HD23 LEU A  95      45.414 104.878  99.475  1.00  0.00           H  
ATOM   1455  N   LYS A  96      49.254 101.578 101.741  1.00  0.00           N  
ATOM   1456  CA  LYS A  96      50.399 100.683 101.492  1.00  0.00           C  
ATOM   1457  C   LYS A  96      49.969  99.332 100.937  1.00  0.00           C  
ATOM   1458  O   LYS A  96      50.526  98.982  99.878  1.00  0.00           O  
ATOM   1459  CB  LYS A  96      51.325 100.507 102.754  1.00  0.00           C  
ATOM   1460  CG  LYS A  96      52.609  99.706 102.447  1.00  0.00           C  
ATOM   1461  CD  LYS A  96      53.647 100.506 101.654  1.00  0.00           C  
ATOM   1462  CE  LYS A  96      54.824  99.570 101.226  1.00  0.00           C  
ATOM   1463  NZ  LYS A  96      55.996 100.212 100.565  1.00  0.00           N1+
ATOM   1464  H   LYS A  96      48.662 101.514 102.556  1.00  0.00           H  
ATOM   1465  HA  LYS A  96      51.073 101.211 100.818  1.00  0.00           H  
ATOM   1466  HB2 LYS A  96      51.563 101.481 103.182  1.00  0.00           H  
ATOM   1467  HB3 LYS A  96      50.822  99.914 103.518  1.00  0.00           H  
ATOM   1468  HG2 LYS A  96      53.062  99.314 103.358  1.00  0.00           H  
ATOM   1469  HG3 LYS A  96      52.394  98.792 101.893  1.00  0.00           H  
ATOM   1470  HD2 LYS A  96      53.239 100.930 100.737  1.00  0.00           H  
ATOM   1471  HD3 LYS A  96      54.084 101.294 102.269  1.00  0.00           H  
ATOM   1472  HE2 LYS A  96      55.111  99.023 102.125  1.00  0.00           H  
ATOM   1473  HE3 LYS A  96      54.310  98.802 100.650  1.00  0.00           H  
ATOM   1474  HZ1 LYS A  96      55.660 100.861  99.868  1.00  0.00           H  
ATOM   1475  HZ2 LYS A  96      56.490 100.691 101.304  1.00  0.00           H  
ATOM   1476  HZ3 LYS A  96      56.563  99.460 100.201  1.00  0.00           H  
ATOM   1477  N   GLU A  97      48.937  98.681 101.467  1.00  0.00           N  
ATOM   1478  CA  GLU A  97      48.301  97.467 100.896  1.00  0.00           C  
ATOM   1479  C   GLU A  97      47.798  97.742  99.506  1.00  0.00           C  
ATOM   1480  O   GLU A  97      47.859  96.874  98.688  1.00  0.00           O  
ATOM   1481  CB  GLU A  97      47.209  96.945 101.798  1.00  0.00           C  
ATOM   1482  CG  GLU A  97      47.587  96.457 103.174  1.00  0.00           C  
ATOM   1483  CD  GLU A  97      48.138  95.018 103.103  1.00  0.00           C  
ATOM   1484  OE1 GLU A  97      48.803  94.666 102.128  1.00  0.00           O  
ATOM   1485  OE2 GLU A  97      47.969  94.297 104.127  1.00  0.00           O1-
ATOM   1486  H   GLU A  97      48.488  99.021 102.305  1.00  0.00           H  
ATOM   1487  HA  GLU A  97      49.053  96.680 100.835  1.00  0.00           H  
ATOM   1488  HB2 GLU A  97      46.565  97.811 101.945  1.00  0.00           H  
ATOM   1489  HB3 GLU A  97      46.597  96.200 101.288  1.00  0.00           H  
ATOM   1490  HG2 GLU A  97      48.195  97.178 103.719  1.00  0.00           H  
ATOM   1491  HG3 GLU A  97      46.646  96.444 103.725  1.00  0.00           H  
ATOM   1492  N   ARG A  98      47.214  98.919  99.192  1.00  0.00           N  
ATOM   1493  CA  ARG A  98      46.654  99.193  97.783  1.00  0.00           C  
ATOM   1494  C   ARG A  98      47.810  99.279  96.773  1.00  0.00           C  
ATOM   1495  O   ARG A  98      47.652  98.798  95.629  1.00  0.00           O  
ATOM   1496  CB  ARG A  98      45.757 100.465  97.789  1.00  0.00           C  
ATOM   1497  CG  ARG A  98      45.133 100.748  96.421  1.00  0.00           C  
ATOM   1498  CD  ARG A  98      44.287 102.016  96.276  1.00  0.00           C  
ATOM   1499  NE  ARG A  98      45.206 103.204  96.388  1.00  0.00           N  
ATOM   1500  CZ  ARG A  98      44.968 104.374  95.984  1.00  0.00           C  
ATOM   1501  NH1 ARG A  98      43.883 104.749  95.422  1.00  0.00           N1+
ATOM   1502  NH2 ARG A  98      45.907 105.278  96.171  1.00  0.00           N  
ATOM   1503  H   ARG A  98      47.227  99.630  99.909  1.00  0.00           H  
ATOM   1504  HA  ARG A  98      46.034  98.359  97.456  1.00  0.00           H  
ATOM   1505  HB2 ARG A  98      45.076 100.376  98.635  1.00  0.00           H  
ATOM   1506  HB3 ARG A  98      46.349 101.330  98.088  1.00  0.00           H  
ATOM   1507  HG2 ARG A  98      45.938 100.854  95.694  1.00  0.00           H  
ATOM   1508  HG3 ARG A  98      44.508  99.889  96.179  1.00  0.00           H  
ATOM   1509  HD2 ARG A  98      43.780 102.126  95.318  1.00  0.00           H  
ATOM   1510  HD3 ARG A  98      43.677 102.029  97.181  1.00  0.00           H  
ATOM   1511  HE  ARG A  98      46.098 103.135  96.856  1.00  0.00           H  
ATOM   1512 HH11 ARG A  98      43.280 103.994  95.130  1.00  0.00           H  
ATOM   1513 HH12 ARG A  98      43.767 105.724  95.182  1.00  0.00           H  
ATOM   1514 HH21 ARG A  98      46.798 104.998  96.556  1.00  0.00           H  
ATOM   1515 HH22 ARG A  98      45.790 106.257  95.950  1.00  0.00           H  
ATOM   1516  N   TRP A  99      48.938  99.858  97.209  1.00  0.00           N  
ATOM   1517  CA  TRP A  99      50.206 100.043  96.388  1.00  0.00           C  
ATOM   1518  C   TRP A  99      50.897  98.723  96.124  1.00  0.00           C  
ATOM   1519  O   TRP A  99      51.480  98.553  95.033  1.00  0.00           O  
ATOM   1520  CB  TRP A  99      51.096 101.039  97.078  1.00  0.00           C  
ATOM   1521  CG  TRP A  99      52.442 101.265  96.450  1.00  0.00           C  
ATOM   1522  CD1 TRP A  99      53.493 100.481  96.733  1.00  0.00           C  
ATOM   1523  CD2 TRP A  99      52.797 102.160  95.393  1.00  0.00           C  
ATOM   1524  CE2 TRP A  99      54.154 102.049  95.148  1.00  0.00           C  
ATOM   1525  CE3 TRP A  99      52.059 103.135  94.671  1.00  0.00           C  
ATOM   1526  NE1 TRP A  99      54.521 100.999  95.932  1.00  0.00           N  
ATOM   1527  CZ2 TRP A  99      54.809 102.622  94.026  1.00  0.00           C  
ATOM   1528  CZ3 TRP A  99      52.772 103.883  93.692  1.00  0.00           C  
ATOM   1529  CH2 TRP A  99      54.120 103.646  93.319  1.00  0.00           C  
ATOM   1530  H   TRP A  99      48.979 100.217  98.153  1.00  0.00           H  
ATOM   1531  HA  TRP A  99      49.852 100.481  95.455  1.00  0.00           H  
ATOM   1532  HB2 TRP A  99      50.523 101.956  97.212  1.00  0.00           H  
ATOM   1533  HB3 TRP A  99      51.173 100.541  98.044  1.00  0.00           H  
ATOM   1534  HD1 TRP A  99      53.546  99.757  97.532  1.00  0.00           H  
ATOM   1535  HE1 TRP A  99      55.420 100.539  95.898  1.00  0.00           H  
ATOM   1536  HE3 TRP A  99      51.067 103.427  94.983  1.00  0.00           H  
ATOM   1537  HZ2 TRP A  99      55.816 102.387  93.715  1.00  0.00           H  
ATOM   1538  HZ3 TRP A  99      52.169 104.619  93.182  1.00  0.00           H  
ATOM   1539  HH2 TRP A  99      54.594 104.195  92.520  1.00  0.00           H  
ATOM   1540  N   ASN A 100      50.823  97.800  97.063  1.00  0.00           N  
ATOM   1541  CA  ASN A 100      51.506  96.502  96.905  1.00  0.00           C  
ATOM   1542  C   ASN A 100      50.821  95.476  95.975  1.00  0.00           C  
ATOM   1543  O   ASN A 100      51.304  94.401  95.794  1.00  0.00           O  
ATOM   1544  CB  ASN A 100      51.683  95.852  98.297  1.00  0.00           C  
ATOM   1545  CG  ASN A 100      52.621  96.554  99.231  1.00  0.00           C  
ATOM   1546  ND2 ASN A 100      52.872  96.000 100.375  1.00  0.00           N  
ATOM   1547  OD1 ASN A 100      53.336  97.549  98.897  1.00  0.00           O  
ATOM   1548  H   ASN A 100      50.347  98.011  97.927  1.00  0.00           H  
ATOM   1549  HA  ASN A 100      52.494  96.785  96.541  1.00  0.00           H  
ATOM   1550  HB2 ASN A 100      50.726  95.718  98.800  1.00  0.00           H  
ATOM   1551  HB3 ASN A 100      52.127  94.861  98.206  1.00  0.00           H  
ATOM   1552 HD21 ASN A 100      53.555  96.365 101.023  1.00  0.00           H  
ATOM   1553 HD22 ASN A 100      52.341  95.163 100.572  1.00  0.00           H  
ATOM   1554  N   ARG A 101      49.730  95.940  95.401  1.00  0.00           N  
ATOM   1555  CA  ARG A 101      48.875  95.155  94.438  1.00  0.00           C  
ATOM   1556  C   ARG A 101      48.416  96.156  93.304  1.00  0.00           C  
ATOM   1557  O   ARG A 101      47.561  95.703  92.558  1.00  0.00           O  
ATOM   1558  CB  ARG A 101      47.700  94.471  95.115  1.00  0.00           C  
ATOM   1559  CG  ARG A 101      48.147  93.304  96.079  1.00  0.00           C  
ATOM   1560  CD  ARG A 101      47.073  92.310  96.579  1.00  0.00           C  
ATOM   1561  NE  ARG A 101      46.433  91.585  95.496  1.00  0.00           N  
ATOM   1562  CZ  ARG A 101      45.543  90.581  95.643  1.00  0.00           C  
ATOM   1563  NH1 ARG A 101      45.181  90.107  96.783  1.00  0.00           N1+
ATOM   1564  NH2 ARG A 101      45.136  89.959  94.663  1.00  0.00           N  
ATOM   1565  H   ARG A 101      49.442  96.875  95.652  1.00  0.00           H  
ATOM   1566  HA  ARG A 101      49.502  94.449  93.894  1.00  0.00           H  
ATOM   1567  HB2 ARG A 101      47.131  95.220  95.667  1.00  0.00           H  
ATOM   1568  HB3 ARG A 101      47.097  94.028  94.322  1.00  0.00           H  
ATOM   1569  HG2 ARG A 101      48.888  92.687  95.571  1.00  0.00           H  
ATOM   1570  HG3 ARG A 101      48.595  93.635  97.017  1.00  0.00           H  
ATOM   1571  HD2 ARG A 101      47.522  91.557  97.226  1.00  0.00           H  
ATOM   1572  HD3 ARG A 101      46.373  92.946  97.121  1.00  0.00           H  
ATOM   1573  HE  ARG A 101      46.842  91.685  94.578  1.00  0.00           H  
ATOM   1574 HH11 ARG A 101      45.717  90.216  97.632  1.00  0.00           H  
ATOM   1575 HH12 ARG A 101      44.419  89.445  96.768  1.00  0.00           H  
ATOM   1576 HH21 ARG A 101      45.212  90.369  93.743  1.00  0.00           H  
ATOM   1577 HH22 ARG A 101      44.422  89.257  94.795  1.00  0.00           H  
ATOM   1578  N   ARG A 102      48.913  97.345  93.127  1.00  0.00           N  
ATOM   1579  CA  ARG A 102      48.478  98.415  92.155  1.00  0.00           C  
ATOM   1580  C   ARG A 102      48.566  98.032  90.665  1.00  0.00           C  
ATOM   1581  O   ARG A 102      47.867  98.582  89.843  1.00  0.00           O  
ATOM   1582  CB  ARG A 102      49.312  99.679  92.365  1.00  0.00           C  
ATOM   1583  CG  ARG A 102      50.813  99.602  91.922  1.00  0.00           C  
ATOM   1584  CD  ARG A 102      51.680 100.699  92.626  1.00  0.00           C  
ATOM   1585  NE  ARG A 102      53.024 100.679  92.222  1.00  0.00           N  
ATOM   1586  CZ  ARG A 102      54.009  99.755  92.405  1.00  0.00           C  
ATOM   1587  NH1 ARG A 102      53.788  98.706  93.233  1.00  0.00           N1+
ATOM   1588  NH2 ARG A 102      55.185  99.834  91.854  1.00  0.00           N  
ATOM   1589  H   ARG A 102      49.871  97.392  93.441  1.00  0.00           H  
ATOM   1590  HA  ARG A 102      47.411  98.505  92.357  1.00  0.00           H  
ATOM   1591  HB2 ARG A 102      48.900 100.542  91.840  1.00  0.00           H  
ATOM   1592  HB3 ARG A 102      49.270  99.865  93.439  1.00  0.00           H  
ATOM   1593  HG2 ARG A 102      51.213  98.631  92.214  1.00  0.00           H  
ATOM   1594  HG3 ARG A 102      50.944  99.750  90.850  1.00  0.00           H  
ATOM   1595  HD2 ARG A 102      51.245 101.678  92.425  1.00  0.00           H  
ATOM   1596  HD3 ARG A 102      51.565 100.468  93.685  1.00  0.00           H  
ATOM   1597  HE  ARG A 102      53.345 101.543  91.810  1.00  0.00           H  
ATOM   1598 HH11 ARG A 102      52.868  98.613  93.640  1.00  0.00           H  
ATOM   1599 HH12 ARG A 102      54.517  98.008  93.208  1.00  0.00           H  
ATOM   1600 HH21 ARG A 102      55.424 100.564  91.199  1.00  0.00           H  
ATOM   1601 HH22 ARG A 102      55.848  99.101  92.061  1.00  0.00           H  
ATOM   1602  N   LYS A 103      49.399  97.042  90.400  1.00  0.00           N  
ATOM   1603  CA  LYS A 103      49.429  96.397  89.032  1.00  0.00           C  
ATOM   1604  C   LYS A 103      48.137  95.627  88.740  1.00  0.00           C  
ATOM   1605  O   LYS A 103      47.901  95.344  87.546  1.00  0.00           O  
ATOM   1606  CB  LYS A 103      50.684  95.417  88.934  1.00  0.00           C  
ATOM   1607  CG  LYS A 103      51.027  94.927  87.556  1.00  0.00           C  
ATOM   1608  CD  LYS A 103      52.158  93.843  87.639  1.00  0.00           C  
ATOM   1609  CE  LYS A 103      53.303  94.255  88.572  1.00  0.00           C  
ATOM   1610  NZ  LYS A 103      54.264  93.124  88.771  1.00  0.00           N1+
ATOM   1611  H   LYS A 103      50.022  96.767  91.145  1.00  0.00           H  
ATOM   1612  HA  LYS A 103      49.547  97.092  88.201  1.00  0.00           H  
ATOM   1613  HB2 LYS A 103      51.564  95.879  89.382  1.00  0.00           H  
ATOM   1614  HB3 LYS A 103      50.483  94.518  89.517  1.00  0.00           H  
ATOM   1615  HG2 LYS A 103      50.176  94.607  86.955  1.00  0.00           H  
ATOM   1616  HG3 LYS A 103      51.513  95.818  87.159  1.00  0.00           H  
ATOM   1617  HD2 LYS A 103      51.708  92.928  88.024  1.00  0.00           H  
ATOM   1618  HD3 LYS A 103      52.548  93.682  86.635  1.00  0.00           H  
ATOM   1619  HE2 LYS A 103      53.742  95.160  88.150  1.00  0.00           H  
ATOM   1620  HE3 LYS A 103      52.831  94.539  89.513  1.00  0.00           H  
ATOM   1621  HZ1 LYS A 103      55.129  93.374  89.228  1.00  0.00           H  
ATOM   1622  HZ2 LYS A 103      53.907  92.294  89.223  1.00  0.00           H  
ATOM   1623  HZ3 LYS A 103      54.619  92.858  87.864  1.00  0.00           H  
ATOM   1624  N   GLU A 104      47.320  95.251  89.735  1.00  0.00           N  
ATOM   1625  CA  GLU A 104      46.015  94.594  89.541  1.00  0.00           C  
ATOM   1626  C   GLU A 104      44.838  95.650  89.372  1.00  0.00           C  
ATOM   1627  O   GLU A 104      44.753  96.524  90.214  1.00  0.00           O  
ATOM   1628  CB  GLU A 104      45.642  93.602  90.590  1.00  0.00           C  
ATOM   1629  CG  GLU A 104      46.709  92.575  90.854  1.00  0.00           C  
ATOM   1630  CD  GLU A 104      46.339  91.586  92.008  1.00  0.00           C  
ATOM   1631  OE1 GLU A 104      47.213  91.311  92.782  1.00  0.00           O  
ATOM   1632  OE2 GLU A 104      45.235  91.046  92.093  1.00  0.00           O1-
ATOM   1633  H   GLU A 104      47.474  95.639  90.655  1.00  0.00           H  
ATOM   1634  HA  GLU A 104      46.133  94.076  88.589  1.00  0.00           H  
ATOM   1635  HB2 GLU A 104      45.496  94.177  91.505  1.00  0.00           H  
ATOM   1636  HB3 GLU A 104      44.695  93.114  90.361  1.00  0.00           H  
ATOM   1637  HG2 GLU A 104      46.850  91.972  89.956  1.00  0.00           H  
ATOM   1638  HG3 GLU A 104      47.630  93.059  91.177  1.00  0.00           H  
ATOM   1639  N   PRO A 105      44.010  95.612  88.283  1.00  0.00           N  
ATOM   1640  CA  PRO A 105      43.155  96.765  87.840  1.00  0.00           C  
ATOM   1641  C   PRO A 105      42.237  97.285  88.953  1.00  0.00           C  
ATOM   1642  O   PRO A 105      42.254  98.469  89.226  1.00  0.00           O  
ATOM   1643  CB  PRO A 105      42.365  96.227  86.627  1.00  0.00           C  
ATOM   1644  CG  PRO A 105      43.392  95.284  85.945  1.00  0.00           C  
ATOM   1645  CD  PRO A 105      44.144  94.699  87.159  1.00  0.00           C  
ATOM   1646  HA  PRO A 105      43.781  97.618  87.579  1.00  0.00           H  
ATOM   1647  HB2 PRO A 105      41.492  95.684  86.989  1.00  0.00           H  
ATOM   1648  HB3 PRO A 105      42.056  96.968  85.891  1.00  0.00           H  
ATOM   1649  HG2 PRO A 105      42.963  94.431  85.419  1.00  0.00           H  
ATOM   1650  HG3 PRO A 105      44.059  95.895  85.338  1.00  0.00           H  
ATOM   1651  HD2 PRO A 105      43.654  93.786  87.501  1.00  0.00           H  
ATOM   1652  HD3 PRO A 105      45.183  94.426  86.971  1.00  0.00           H  
ATOM   1653  N   ALA A 106      41.506  96.402  89.686  1.00  0.00           N  
ATOM   1654  CA  ALA A 106      40.738  96.623  90.841  1.00  0.00           C  
ATOM   1655  C   ALA A 106      41.384  97.274  92.009  1.00  0.00           C  
ATOM   1656  O   ALA A 106      40.723  97.971  92.797  1.00  0.00           O  
ATOM   1657  CB  ALA A 106      40.097  95.322  91.300  1.00  0.00           C  
ATOM   1658  H   ALA A 106      41.606  95.441  89.391  1.00  0.00           H  
ATOM   1659  HA  ALA A 106      40.009  97.378  90.546  1.00  0.00           H  
ATOM   1660  HB1 ALA A 106      39.425  95.534  92.133  1.00  0.00           H  
ATOM   1661  HB2 ALA A 106      39.519  94.887  90.485  1.00  0.00           H  
ATOM   1662  HB3 ALA A 106      40.843  94.735  91.836  1.00  0.00           H  
ATOM   1663  N   PHE A 107      42.700  97.086  92.128  1.00  0.00           N  
ATOM   1664  CA  PHE A 107      43.465  97.743  93.221  1.00  0.00           C  
ATOM   1665  C   PHE A 107      43.969  99.166  92.783  1.00  0.00           C  
ATOM   1666  O   PHE A 107      43.936 100.120  93.508  1.00  0.00           O  
ATOM   1667  CB  PHE A 107      44.710  96.932  93.488  1.00  0.00           C  
ATOM   1668  CG  PHE A 107      44.462  95.702  94.253  1.00  0.00           C  
ATOM   1669  CD1 PHE A 107      43.972  94.534  93.706  1.00  0.00           C  
ATOM   1670  CD2 PHE A 107      44.561  95.839  95.654  1.00  0.00           C  
ATOM   1671  CE1 PHE A 107      43.653  93.492  94.553  1.00  0.00           C  
ATOM   1672  CE2 PHE A 107      44.202  94.788  96.490  1.00  0.00           C  
ATOM   1673  CZ  PHE A 107      43.831  93.540  95.949  1.00  0.00           C  
ATOM   1674  H   PHE A 107      43.229  96.535  91.466  1.00  0.00           H  
ATOM   1675  HA  PHE A 107      42.889  97.853  94.140  1.00  0.00           H  
ATOM   1676  HB2 PHE A 107      45.262  96.754  92.564  1.00  0.00           H  
ATOM   1677  HB3 PHE A 107      45.390  97.524  94.102  1.00  0.00           H  
ATOM   1678  HD1 PHE A 107      43.753  94.512  92.649  1.00  0.00           H  
ATOM   1679  HD2 PHE A 107      44.802  96.819  96.041  1.00  0.00           H  
ATOM   1680  HE1 PHE A 107      43.232  92.612  94.091  1.00  0.00           H  
ATOM   1681  HE2 PHE A 107      44.146  94.848  97.566  1.00  0.00           H  
ATOM   1682  HZ  PHE A 107      43.594  92.663  96.534  1.00  0.00           H  
ATOM   1683  N   ASP A 108      44.177  99.466  91.476  1.00  0.00           N  
ATOM   1684  CA  ASP A 108      44.404 100.852  91.046  1.00  0.00           C  
ATOM   1685  C   ASP A 108      43.043 101.571  91.080  1.00  0.00           C  
ATOM   1686  O   ASP A 108      42.989 102.707  91.569  1.00  0.00           O  
ATOM   1687  CB  ASP A 108      45.163 100.758  89.706  1.00  0.00           C  
ATOM   1688  CG  ASP A 108      45.335 102.157  89.122  1.00  0.00           C  
ATOM   1689  OD1 ASP A 108      46.439 102.731  89.181  1.00  0.00           O  
ATOM   1690  OD2 ASP A 108      44.362 102.700  88.548  1.00  0.00           O1-
ATOM   1691  H   ASP A 108      43.980  98.803  90.741  1.00  0.00           H  
ATOM   1692  HA  ASP A 108      44.985 101.398  91.789  1.00  0.00           H  
ATOM   1693  HB2 ASP A 108      46.122 100.249  89.802  1.00  0.00           H  
ATOM   1694  HB3 ASP A 108      44.543 100.247  88.971  1.00  0.00           H  
ATOM   1695  N   LYS A 109      41.945 100.875  90.699  1.00  0.00           N  
ATOM   1696  CA  LYS A 109      40.546 101.322  90.836  1.00  0.00           C  
ATOM   1697  C   LYS A 109      39.936 101.441  92.204  1.00  0.00           C  
ATOM   1698  O   LYS A 109      38.867 102.012  92.317  1.00  0.00           O  
ATOM   1699  CB  LYS A 109      39.716 100.380  89.980  1.00  0.00           C  
ATOM   1700  CG  LYS A 109      40.031 100.564  88.437  1.00  0.00           C  
ATOM   1701  CD  LYS A 109      39.415  99.409  87.626  1.00  0.00           C  
ATOM   1702  CE  LYS A 109      40.041  99.441  86.248  1.00  0.00           C  
ATOM   1703  NZ  LYS A 109      39.589  98.348  85.320  1.00  0.00           N1+
ATOM   1704  H   LYS A 109      41.978  99.884  90.509  1.00  0.00           H  
ATOM   1705  HA  LYS A 109      40.459 102.353  90.493  1.00  0.00           H  
ATOM   1706  HB2 LYS A 109      39.802  99.354  90.338  1.00  0.00           H  
ATOM   1707  HB3 LYS A 109      38.691 100.742  90.066  1.00  0.00           H  
ATOM   1708  HG2 LYS A 109      39.501 101.436  88.056  1.00  0.00           H  
ATOM   1709  HG3 LYS A 109      41.090 100.690  88.208  1.00  0.00           H  
ATOM   1710  HD2 LYS A 109      39.689  98.441  88.042  1.00  0.00           H  
ATOM   1711  HD3 LYS A 109      38.348  99.414  87.404  1.00  0.00           H  
ATOM   1712  HE2 LYS A 109      39.929 100.419  85.779  1.00  0.00           H  
ATOM   1713  HE3 LYS A 109      41.117  99.374  86.409  1.00  0.00           H  
ATOM   1714  HZ1 LYS A 109      40.255  98.344  84.561  1.00  0.00           H  
ATOM   1715  HZ2 LYS A 109      39.635  97.446  85.774  1.00  0.00           H  
ATOM   1716  HZ3 LYS A 109      38.691  98.634  84.956  1.00  0.00           H  
ATOM   1717  N   TRP A 110      40.561 100.952  93.259  1.00  0.00           N  
ATOM   1718  CA  TRP A 110      40.144 101.073  94.608  1.00  0.00           C  
ATOM   1719  C   TRP A 110      40.417 102.489  95.211  1.00  0.00           C  
ATOM   1720  O   TRP A 110      41.531 102.954  95.016  1.00  0.00           O  
ATOM   1721  CB  TRP A 110      40.975 100.052  95.426  1.00  0.00           C  
ATOM   1722  CG  TRP A 110      40.738  99.995  96.882  1.00  0.00           C  
ATOM   1723  CD1 TRP A 110      39.649 100.388  97.510  1.00  0.00           C  
ATOM   1724  CD2 TRP A 110      41.518  99.284  97.863  1.00  0.00           C  
ATOM   1725  CE2 TRP A 110      40.898  99.356  99.157  1.00  0.00           C  
ATOM   1726  CE3 TRP A 110      42.708  98.480  97.759  1.00  0.00           C  
ATOM   1727  NE1 TRP A 110      39.809 100.070  98.867  1.00  0.00           N  
ATOM   1728  CZ2 TRP A 110      41.442  98.773 100.277  1.00  0.00           C  
ATOM   1729  CZ3 TRP A 110      43.245  97.788  98.896  1.00  0.00           C  
ATOM   1730  CH2 TRP A 110      42.638  97.984 100.145  1.00  0.00           C  
ATOM   1731  H   TRP A 110      41.448 100.500  93.091  1.00  0.00           H  
ATOM   1732  HA  TRP A 110      39.109 100.733  94.647  1.00  0.00           H  
ATOM   1733  HB2 TRP A 110      41.019  99.041  95.023  1.00  0.00           H  
ATOM   1734  HB3 TRP A 110      42.016 100.361  95.317  1.00  0.00           H  
ATOM   1735  HD1 TRP A 110      38.778 100.866  97.086  1.00  0.00           H  
ATOM   1736  HE1 TRP A 110      39.046 100.142  99.526  1.00  0.00           H  
ATOM   1737  HE3 TRP A 110      43.156  98.308  96.792  1.00  0.00           H  
ATOM   1738  HZ2 TRP A 110      41.040  98.899 101.271  1.00  0.00           H  
ATOM   1739  HZ3 TRP A 110      44.231  97.355  98.824  1.00  0.00           H  
ATOM   1740  HH2 TRP A 110      43.015  97.503 101.036  1.00  0.00           H  
ATOM   1741  N   VAL A 111      39.386 103.067  95.872  1.00  0.00           N  
ATOM   1742  CA  VAL A 111      39.402 104.453  96.468  1.00  0.00           C  
ATOM   1743  C   VAL A 111      39.385 104.374  97.988  1.00  0.00           C  
ATOM   1744  O   VAL A 111      38.626 103.613  98.553  1.00  0.00           O  
ATOM   1745  CB  VAL A 111      38.178 105.268  95.982  1.00  0.00           C  
ATOM   1746  CG1 VAL A 111      38.203 106.720  96.600  1.00  0.00           C  
ATOM   1747  CG2 VAL A 111      37.853 105.165  94.529  1.00  0.00           C  
ATOM   1748  H   VAL A 111      38.505 102.574  95.896  1.00  0.00           H  
ATOM   1749  HA  VAL A 111      40.165 105.120  96.067  1.00  0.00           H  
ATOM   1750  HB  VAL A 111      37.301 104.890  96.507  1.00  0.00           H  
ATOM   1751 HG11 VAL A 111      39.194 107.120  96.384  1.00  0.00           H  
ATOM   1752 HG12 VAL A 111      37.422 107.326  96.141  1.00  0.00           H  
ATOM   1753 HG13 VAL A 111      37.921 106.715  97.653  1.00  0.00           H  
ATOM   1754 HG21 VAL A 111      38.674 105.399  93.852  1.00  0.00           H  
ATOM   1755 HG22 VAL A 111      37.396 104.185  94.396  1.00  0.00           H  
ATOM   1756 HG23 VAL A 111      37.145 105.952  94.267  1.00  0.00           H  
ATOM   1757  N   ILE A 112      40.238 105.207  98.616  1.00  0.00           N  
ATOM   1758  CA  ILE A 112      40.464 105.199 100.108  1.00  0.00           C  
ATOM   1759  C   ILE A 112      40.622 106.689 100.573  1.00  0.00           C  
ATOM   1760  O   ILE A 112      41.458 107.432  99.982  1.00  0.00           O  
ATOM   1761  CB  ILE A 112      41.707 104.311 100.374  1.00  0.00           C  
ATOM   1762  CG1 ILE A 112      41.681 103.002  99.604  1.00  0.00           C  
ATOM   1763  CG2 ILE A 112      41.987 104.044 101.926  1.00  0.00           C  
ATOM   1764  CD1 ILE A 112      42.848 102.050  99.923  1.00  0.00           C  
ATOM   1765  H   ILE A 112      40.877 105.741  98.045  1.00  0.00           H  
ATOM   1766  HA  ILE A 112      39.589 104.771 100.597  1.00  0.00           H  
ATOM   1767  HB  ILE A 112      42.622 104.818 100.066  1.00  0.00           H  
ATOM   1768 HG12 ILE A 112      40.732 102.514  99.826  1.00  0.00           H  
ATOM   1769 HG13 ILE A 112      41.754 103.087  98.520  1.00  0.00           H  
ATOM   1770 HG21 ILE A 112      41.179 103.416 102.301  1.00  0.00           H  
ATOM   1771 HG22 ILE A 112      42.944 103.561 102.122  1.00  0.00           H  
ATOM   1772 HG23 ILE A 112      41.948 105.032 102.384  1.00  0.00           H  
ATOM   1773 HD11 ILE A 112      42.744 101.597 100.908  1.00  0.00           H  
ATOM   1774 HD12 ILE A 112      43.001 101.322  99.126  1.00  0.00           H  
ATOM   1775 HD13 ILE A 112      43.824 102.533  99.990  1.00  0.00           H  
ATOM   1776  N   GLU A 113      39.908 107.160 101.568  1.00  0.00           N  
ATOM   1777  CA  GLU A 113      39.633 108.536 101.849  1.00  0.00           C  
ATOM   1778  C   GLU A 113      39.281 108.670 103.368  1.00  0.00           C  
ATOM   1779  O   GLU A 113      38.673 107.730 103.990  1.00  0.00           O  
ATOM   1780  CB  GLU A 113      38.442 109.052 100.936  1.00  0.00           C  
ATOM   1781  CG  GLU A 113      38.073 110.583 101.010  1.00  0.00           C  
ATOM   1782  CD  GLU A 113      39.257 111.469 100.525  1.00  0.00           C  
ATOM   1783  OE1 GLU A 113      39.617 112.476 101.175  1.00  0.00           O  
ATOM   1784  OE2 GLU A 113      39.770 111.191  99.432  1.00  0.00           O1-
ATOM   1785  H   GLU A 113      39.295 106.579 102.123  1.00  0.00           H  
ATOM   1786  HA  GLU A 113      40.528 109.152 101.762  1.00  0.00           H  
ATOM   1787  HB2 GLU A 113      38.565 108.762  99.892  1.00  0.00           H  
ATOM   1788  HB3 GLU A 113      37.581 108.443 101.212  1.00  0.00           H  
ATOM   1789  HG2 GLU A 113      37.164 110.855 100.473  1.00  0.00           H  
ATOM   1790  HG3 GLU A 113      37.804 110.847 102.033  1.00  0.00           H  
ATOM   1791  N   GLU A 114      39.644 109.805 103.983  1.00  0.00           N  
ATOM   1792  CA  GLU A 114      39.326 110.122 105.338  1.00  0.00           C  
ATOM   1793  C   GLU A 114      37.920 110.807 105.429  1.00  0.00           C  
ATOM   1794  O   GLU A 114      37.821 111.798 104.690  1.00  0.00           O  
ATOM   1795  CB  GLU A 114      40.360 111.095 105.906  1.00  0.00           C  
ATOM   1796  CG  GLU A 114      40.036 111.540 107.334  1.00  0.00           C  
ATOM   1797  CD  GLU A 114      40.993 112.715 107.806  1.00  0.00           C  
ATOM   1798  OE1 GLU A 114      41.929 113.182 107.090  1.00  0.00           O  
ATOM   1799  OE2 GLU A 114      40.914 113.089 109.023  1.00  0.00           O1-
ATOM   1800  H   GLU A 114      40.181 110.501 103.487  1.00  0.00           H  
ATOM   1801  HA  GLU A 114      39.270 109.218 105.945  1.00  0.00           H  
ATOM   1802  HB2 GLU A 114      41.370 110.682 105.915  1.00  0.00           H  
ATOM   1803  HB3 GLU A 114      40.366 111.955 105.236  1.00  0.00           H  
ATOM   1804  HG2 GLU A 114      39.022 111.938 107.364  1.00  0.00           H  
ATOM   1805  HG3 GLU A 114      40.132 110.698 108.019  1.00  0.00           H  
ATOM   1806  N   ALA A 115      37.075 110.239 106.308  1.00  0.00           N  
ATOM   1807  CA  ALA A 115      35.646 110.695 106.446  1.00  0.00           C  
ATOM   1808  C   ALA A 115      35.044 110.273 107.819  1.00  0.00           C  
ATOM   1809  O   ALA A 115      35.306 109.135 108.154  1.00  0.00           O  
ATOM   1810  CB  ALA A 115      34.827 110.202 105.250  1.00  0.00           C  
ATOM   1811  H   ALA A 115      37.343 109.376 106.762  1.00  0.00           H  
ATOM   1812  HA  ALA A 115      35.569 111.759 106.228  1.00  0.00           H  
ATOM   1813  HB1 ALA A 115      34.974 109.135 105.085  1.00  0.00           H  
ATOM   1814  HB2 ALA A 115      33.775 110.474 105.331  1.00  0.00           H  
ATOM   1815  HB3 ALA A 115      35.176 110.648 104.319  1.00  0.00           H  
ATOM   1816  N   ASN A 116      34.363 111.091 108.583  1.00  0.00           N  
ATOM   1817  CA  ASN A 116      33.722 110.771 109.877  1.00  0.00           C  
ATOM   1818  C   ASN A 116      32.275 110.235 109.673  1.00  0.00           C  
ATOM   1819  O   ASN A 116      31.530 110.657 108.807  1.00  0.00           O  
ATOM   1820  CB  ASN A 116      33.793 112.074 110.690  1.00  0.00           C  
ATOM   1821  CG  ASN A 116      33.024 112.121 111.982  1.00  0.00           C  
ATOM   1822  ND2 ASN A 116      32.307 113.149 112.135  1.00  0.00           N  
ATOM   1823  OD1 ASN A 116      32.952 111.223 112.772  1.00  0.00           O  
ATOM   1824  H   ASN A 116      34.177 112.028 108.255  1.00  0.00           H  
ATOM   1825  HA  ASN A 116      34.337 110.059 110.427  1.00  0.00           H  
ATOM   1826  HB2 ASN A 116      34.807 112.325 111.001  1.00  0.00           H  
ATOM   1827  HB3 ASN A 116      33.510 112.883 110.016  1.00  0.00           H  
ATOM   1828 HD21 ASN A 116      32.010 113.357 113.078  1.00  0.00           H  
ATOM   1829 HD22 ASN A 116      32.257 113.766 111.338  1.00  0.00           H  
ATOM   1830  N   TRP A 117      31.853 109.283 110.425  1.00  0.00           N  
ATOM   1831  CA  TRP A 117      30.598 108.529 110.464  1.00  0.00           C  
ATOM   1832  C   TRP A 117      29.332 109.407 110.596  1.00  0.00           C  
ATOM   1833  O   TRP A 117      28.276 109.123 110.059  1.00  0.00           O  
ATOM   1834  CB  TRP A 117      30.655 107.517 111.587  1.00  0.00           C  
ATOM   1835  CG  TRP A 117      31.499 106.220 111.402  1.00  0.00           C  
ATOM   1836  CD1 TRP A 117      32.004 105.711 110.255  1.00  0.00           C  
ATOM   1837  CD2 TRP A 117      31.960 105.353 112.465  1.00  0.00           C  
ATOM   1838  CE2 TRP A 117      32.627 104.258 111.866  1.00  0.00           C  
ATOM   1839  CE3 TRP A 117      31.908 105.241 113.893  1.00  0.00           C  
ATOM   1840  NE1 TRP A 117      32.682 104.548 110.513  1.00  0.00           N  
ATOM   1841  CZ2 TRP A 117      33.368 103.278 112.608  1.00  0.00           C  
ATOM   1842  CZ3 TRP A 117      32.692 104.310 114.631  1.00  0.00           C  
ATOM   1843  CH2 TRP A 117      33.342 103.287 113.997  1.00  0.00           C  
ATOM   1844  H   TRP A 117      32.596 108.981 111.038  1.00  0.00           H  
ATOM   1845  HA  TRP A 117      30.445 107.907 109.582  1.00  0.00           H  
ATOM   1846  HB2 TRP A 117      31.065 107.963 112.492  1.00  0.00           H  
ATOM   1847  HB3 TRP A 117      29.623 107.254 111.820  1.00  0.00           H  
ATOM   1848  HD1 TRP A 117      31.719 106.120 109.297  1.00  0.00           H  
ATOM   1849  HE1 TRP A 117      33.109 104.042 109.751  1.00  0.00           H  
ATOM   1850  HE3 TRP A 117      31.400 106.016 114.448  1.00  0.00           H  
ATOM   1851  HZ2 TRP A 117      33.937 102.462 112.189  1.00  0.00           H  
ATOM   1852  HZ3 TRP A 117      32.595 104.320 115.707  1.00  0.00           H  
ATOM   1853  HH2 TRP A 117      34.122 102.725 114.489  1.00  0.00           H  
ATOM   1854  N   LEU A 118      29.461 110.419 111.402  1.00  0.00           N  
ATOM   1855  CA  LEU A 118      28.421 111.426 111.491  1.00  0.00           C  
ATOM   1856  C   LEU A 118      28.244 112.417 110.344  1.00  0.00           C  
ATOM   1857  O   LEU A 118      27.247 113.151 110.415  1.00  0.00           O  
ATOM   1858  CB  LEU A 118      28.527 112.186 112.770  1.00  0.00           C  
ATOM   1859  CG  LEU A 118      28.396 111.420 114.084  1.00  0.00           C  
ATOM   1860  CD1 LEU A 118      27.307 110.425 114.138  1.00  0.00           C  
ATOM   1861  CD2 LEU A 118      29.734 110.788 114.475  1.00  0.00           C  
ATOM   1862  H   LEU A 118      30.303 110.465 111.959  1.00  0.00           H  
ATOM   1863  HA  LEU A 118      27.446 110.942 111.547  1.00  0.00           H  
ATOM   1864  HB2 LEU A 118      29.454 112.758 112.735  1.00  0.00           H  
ATOM   1865  HB3 LEU A 118      27.712 112.909 112.802  1.00  0.00           H  
ATOM   1866  HG  LEU A 118      28.266 112.070 114.949  1.00  0.00           H  
ATOM   1867 HD11 LEU A 118      27.230 109.985 115.132  1.00  0.00           H  
ATOM   1868 HD12 LEU A 118      26.437 111.050 113.935  1.00  0.00           H  
ATOM   1869 HD13 LEU A 118      27.371 109.684 113.340  1.00  0.00           H  
ATOM   1870 HD21 LEU A 118      30.204 110.136 113.740  1.00  0.00           H  
ATOM   1871 HD22 LEU A 118      30.505 111.494 114.784  1.00  0.00           H  
ATOM   1872 HD23 LEU A 118      29.689 110.130 115.342  1.00  0.00           H  
ATOM   1873  N   THR A 119      29.093 112.409 109.331  1.00  0.00           N  
ATOM   1874  CA  THR A 119      29.269 113.355 108.249  1.00  0.00           C  
ATOM   1875  C   THR A 119      29.574 112.799 106.863  1.00  0.00           C  
ATOM   1876  O   THR A 119      29.808 113.599 105.967  1.00  0.00           O  
ATOM   1877  CB  THR A 119      30.274 114.507 108.615  1.00  0.00           C  
ATOM   1878  CG2 THR A 119      29.897 115.433 109.770  1.00  0.00           C  
ATOM   1879  OG1 THR A 119      31.544 114.031 108.997  1.00  0.00           O  
ATOM   1880  H   THR A 119      29.854 111.745 109.351  1.00  0.00           H  
ATOM   1881  HA  THR A 119      28.296 113.836 108.141  1.00  0.00           H  
ATOM   1882  HB  THR A 119      30.309 115.202 107.775  1.00  0.00           H  
ATOM   1883  HG1 THR A 119      32.076 113.813 108.228  1.00  0.00           H  
ATOM   1884 HG21 THR A 119      30.518 116.327 109.824  1.00  0.00           H  
ATOM   1885 HG22 THR A 119      28.953 115.921 109.532  1.00  0.00           H  
ATOM   1886 HG23 THR A 119      29.945 114.845 110.687  1.00  0.00           H  
ATOM   1887  N   LEU A 120      29.544 111.439 106.811  1.00  0.00           N  
ATOM   1888  CA  LEU A 120      29.998 110.711 105.608  1.00  0.00           C  
ATOM   1889  C   LEU A 120      29.372 111.207 104.280  1.00  0.00           C  
ATOM   1890  O   LEU A 120      30.111 111.374 103.345  1.00  0.00           O  
ATOM   1891  CB  LEU A 120      29.479 109.269 105.711  1.00  0.00           C  
ATOM   1892  CG  LEU A 120      30.061 108.364 106.821  1.00  0.00           C  
ATOM   1893  CD1 LEU A 120      29.096 107.196 107.024  1.00  0.00           C  
ATOM   1894  CD2 LEU A 120      31.406 107.745 106.507  1.00  0.00           C  
ATOM   1895  H   LEU A 120      29.423 110.871 107.637  1.00  0.00           H  
ATOM   1896  HA  LEU A 120      31.077 110.784 105.469  1.00  0.00           H  
ATOM   1897  HB2 LEU A 120      28.410 109.305 105.922  1.00  0.00           H  
ATOM   1898  HB3 LEU A 120      29.689 108.745 104.779  1.00  0.00           H  
ATOM   1899  HG  LEU A 120      30.044 108.941 107.746  1.00  0.00           H  
ATOM   1900 HD11 LEU A 120      29.210 106.520 106.177  1.00  0.00           H  
ATOM   1901 HD12 LEU A 120      29.340 106.711 107.970  1.00  0.00           H  
ATOM   1902 HD13 LEU A 120      28.059 107.506 107.146  1.00  0.00           H  
ATOM   1903 HD21 LEU A 120      31.328 107.110 105.624  1.00  0.00           H  
ATOM   1904 HD22 LEU A 120      32.104 108.548 106.278  1.00  0.00           H  
ATOM   1905 HD23 LEU A 120      31.744 107.140 107.348  1.00  0.00           H  
ATOM   1906  N   ASP A 121      28.068 111.508 104.254  1.00  0.00           N  
ATOM   1907  CA  ASP A 121      27.447 111.805 102.965  1.00  0.00           C  
ATOM   1908  C   ASP A 121      27.817 113.184 102.350  1.00  0.00           C  
ATOM   1909  O   ASP A 121      27.540 113.393 101.106  1.00  0.00           O  
ATOM   1910  CB  ASP A 121      25.921 111.657 103.166  1.00  0.00           C  
ATOM   1911  CG  ASP A 121      25.199 112.870 103.683  1.00  0.00           C  
ATOM   1912  OD1 ASP A 121      25.782 113.943 104.040  1.00  0.00           O  
ATOM   1913  OD2 ASP A 121      23.987 112.687 103.921  1.00  0.00           O1-
ATOM   1914  H   ASP A 121      27.491 111.640 105.074  1.00  0.00           H  
ATOM   1915  HA  ASP A 121      27.796 111.119 102.193  1.00  0.00           H  
ATOM   1916  HB2 ASP A 121      25.499 111.516 102.171  1.00  0.00           H  
ATOM   1917  HB3 ASP A 121      25.777 110.745 103.745  1.00  0.00           H  
ATOM   1918  N   LYS A 122      28.519 114.051 103.047  1.00  0.00           N  
ATOM   1919  CA  LYS A 122      29.288 115.135 102.489  1.00  0.00           C  
ATOM   1920  C   LYS A 122      30.813 114.936 102.550  1.00  0.00           C  
ATOM   1921  O   LYS A 122      31.553 115.809 102.001  1.00  0.00           O  
ATOM   1922  CB  LYS A 122      28.856 116.413 103.266  1.00  0.00           C  
ATOM   1923  CG  LYS A 122      29.038 116.430 104.822  1.00  0.00           C  
ATOM   1924  CD  LYS A 122      27.934 115.871 105.683  1.00  0.00           C  
ATOM   1925  CE  LYS A 122      26.667 116.646 105.398  1.00  0.00           C  
ATOM   1926  NZ  LYS A 122      25.478 115.984 105.991  1.00  0.00           N1+
ATOM   1927  H   LYS A 122      28.764 113.723 103.970  1.00  0.00           H  
ATOM   1928  HA  LYS A 122      28.924 115.322 101.478  1.00  0.00           H  
ATOM   1929  HB2 LYS A 122      29.350 117.299 102.865  1.00  0.00           H  
ATOM   1930  HB3 LYS A 122      27.807 116.565 103.014  1.00  0.00           H  
ATOM   1931  HG2 LYS A 122      29.964 115.885 105.012  1.00  0.00           H  
ATOM   1932  HG3 LYS A 122      29.224 117.441 105.181  1.00  0.00           H  
ATOM   1933  HD2 LYS A 122      27.792 114.823 105.421  1.00  0.00           H  
ATOM   1934  HD3 LYS A 122      28.137 115.814 106.753  1.00  0.00           H  
ATOM   1935  HE2 LYS A 122      26.699 117.680 105.741  1.00  0.00           H  
ATOM   1936  HE3 LYS A 122      26.461 116.727 104.331  1.00  0.00           H  
ATOM   1937  HZ1 LYS A 122      25.468 115.010 105.722  1.00  0.00           H  
ATOM   1938  HZ2 LYS A 122      25.586 115.812 106.980  1.00  0.00           H  
ATOM   1939  HZ3 LYS A 122      24.570 116.408 105.872  1.00  0.00           H  
ATOM   1940  N   ASP A 123      31.358 114.005 103.313  1.00  0.00           N  
ATOM   1941  CA  ASP A 123      32.768 113.792 103.447  1.00  0.00           C  
ATOM   1942  C   ASP A 123      33.352 112.743 102.451  1.00  0.00           C  
ATOM   1943  O   ASP A 123      34.440 112.843 101.980  1.00  0.00           O  
ATOM   1944  CB  ASP A 123      33.020 113.174 104.773  1.00  0.00           C  
ATOM   1945  CG  ASP A 123      32.983 114.175 105.938  1.00  0.00           C  
ATOM   1946  OD1 ASP A 123      33.145 113.716 107.132  1.00  0.00           O  
ATOM   1947  OD2 ASP A 123      32.950 115.372 105.740  1.00  0.00           O1-
ATOM   1948  H   ASP A 123      30.784 113.266 103.693  1.00  0.00           H  
ATOM   1949  HA  ASP A 123      33.315 114.734 103.399  1.00  0.00           H  
ATOM   1950  HB2 ASP A 123      32.226 112.449 104.956  1.00  0.00           H  
ATOM   1951  HB3 ASP A 123      33.995 112.690 104.730  1.00  0.00           H  
ATOM   1952  N   VAL A 124      32.493 111.876 101.949  1.00  0.00           N  
ATOM   1953  CA  VAL A 124      32.741 111.026 100.796  1.00  0.00           C  
ATOM   1954  C   VAL A 124      32.645 111.869  99.495  1.00  0.00           C  
ATOM   1955  O   VAL A 124      31.739 112.712  99.419  1.00  0.00           O  
ATOM   1956  CB  VAL A 124      31.852 109.761 100.857  1.00  0.00           C  
ATOM   1957  CG1 VAL A 124      31.768 108.933  99.581  1.00  0.00           C  
ATOM   1958  CG2 VAL A 124      32.213 108.757 101.964  1.00  0.00           C  
ATOM   1959  H   VAL A 124      31.536 112.013 102.240  1.00  0.00           H  
ATOM   1960  HA  VAL A 124      33.759 110.640 100.847  1.00  0.00           H  
ATOM   1961  HB  VAL A 124      30.822 110.030 101.087  1.00  0.00           H  
ATOM   1962 HG11 VAL A 124      31.466 107.911  99.812  1.00  0.00           H  
ATOM   1963 HG12 VAL A 124      31.063 109.399  98.893  1.00  0.00           H  
ATOM   1964 HG13 VAL A 124      32.725 108.838  99.068  1.00  0.00           H  
ATOM   1965 HG21 VAL A 124      33.168 108.267 101.780  1.00  0.00           H  
ATOM   1966 HG22 VAL A 124      32.286 109.354 102.874  1.00  0.00           H  
ATOM   1967 HG23 VAL A 124      31.347 108.098 102.045  1.00  0.00           H  
ATOM   1968  N   PRO A 125      33.450 111.659  98.471  1.00  0.00           N  
ATOM   1969  CA  PRO A 125      33.322 112.202  97.112  1.00  0.00           C  
ATOM   1970  C   PRO A 125      32.039 112.024  96.463  1.00  0.00           C  
ATOM   1971  O   PRO A 125      31.278 111.073  96.682  1.00  0.00           O  
ATOM   1972  CB  PRO A 125      34.400 111.656  96.229  1.00  0.00           C  
ATOM   1973  CG  PRO A 125      35.552 111.572  97.259  1.00  0.00           C  
ATOM   1974  CD  PRO A 125      34.787 111.092  98.510  1.00  0.00           C  
ATOM   1975  HA  PRO A 125      33.618 113.248  97.183  1.00  0.00           H  
ATOM   1976  HB2 PRO A 125      34.231 110.760  95.633  1.00  0.00           H  
ATOM   1977  HB3 PRO A 125      34.626 112.266  95.354  1.00  0.00           H  
ATOM   1978  HG2 PRO A 125      36.390 110.952  96.939  1.00  0.00           H  
ATOM   1979  HG3 PRO A 125      35.872 112.612  97.329  1.00  0.00           H  
ATOM   1980  HD2 PRO A 125      34.658 110.010  98.503  1.00  0.00           H  
ATOM   1981  HD3 PRO A 125      35.350 111.369  99.401  1.00  0.00           H  
ATOM   1982  N   ALA A 126      31.747 112.952  95.590  1.00  0.00           N  
ATOM   1983  CA  ALA A 126      30.454 113.102  94.915  1.00  0.00           C  
ATOM   1984  C   ALA A 126      29.978 111.862  94.089  1.00  0.00           C  
ATOM   1985  O   ALA A 126      30.770 111.250  93.412  1.00  0.00           O  
ATOM   1986  CB  ALA A 126      30.471 114.363  94.066  1.00  0.00           C  
ATOM   1987  H   ALA A 126      32.492 113.619  95.446  1.00  0.00           H  
ATOM   1988  HA  ALA A 126      29.659 113.346  95.621  1.00  0.00           H  
ATOM   1989  HB1 ALA A 126      31.329 114.191  93.416  1.00  0.00           H  
ATOM   1990  HB2 ALA A 126      29.604 114.480  93.416  1.00  0.00           H  
ATOM   1991  HB3 ALA A 126      30.660 115.310  94.570  1.00  0.00           H  
ATOM   1992  N   GLY A 127      28.625 111.660  94.066  1.00  0.00           N  
ATOM   1993  CA  GLY A 127      28.070 110.566  93.287  1.00  0.00           C  
ATOM   1994  C   GLY A 127      26.651 110.284  93.733  1.00  0.00           C  
ATOM   1995  O   GLY A 127      26.136 110.952  94.632  1.00  0.00           O  
ATOM   1996  H   GLY A 127      28.032 112.185  94.692  1.00  0.00           H  
ATOM   1997  HA2 GLY A 127      28.035 110.804  92.223  1.00  0.00           H  
ATOM   1998  HA3 GLY A 127      28.709 109.708  93.500  1.00  0.00           H  
ATOM   1999  N   ASP A 128      25.926 109.398  93.024  1.00  0.00           N  
ATOM   2000  CA  ASP A 128      24.470 109.152  93.312  1.00  0.00           C  
ATOM   2001  C   ASP A 128      24.241 108.208  94.475  1.00  0.00           C  
ATOM   2002  O   ASP A 128      23.221 108.246  95.165  1.00  0.00           O  
ATOM   2003  CB  ASP A 128      23.786 108.520  92.079  1.00  0.00           C  
ATOM   2004  CG  ASP A 128      24.228 107.075  91.739  1.00  0.00           C  
ATOM   2005  OD1 ASP A 128      25.451 106.856  91.440  1.00  0.00           O  
ATOM   2006  OD2 ASP A 128      23.435 106.142  91.762  1.00  0.00           O1-
ATOM   2007  H   ASP A 128      26.404 108.925  92.270  1.00  0.00           H  
ATOM   2008  HA  ASP A 128      23.997 110.114  93.504  1.00  0.00           H  
ATOM   2009  HB2 ASP A 128      22.726 108.655  92.294  1.00  0.00           H  
ATOM   2010  HB3 ASP A 128      24.089 109.076  91.191  1.00  0.00           H  
ATOM   2011  N   GLY A 129      25.197 107.309  94.636  1.00  0.00           N  
ATOM   2012  CA  GLY A 129      25.127 106.282  95.667  1.00  0.00           C  
ATOM   2013  C   GLY A 129      26.254 105.175  95.546  1.00  0.00           C  
ATOM   2014  O   GLY A 129      27.259 105.277  94.787  1.00  0.00           O  
ATOM   2015  H   GLY A 129      25.931 107.257  93.945  1.00  0.00           H  
ATOM   2016  HA2 GLY A 129      25.258 106.944  96.522  1.00  0.00           H  
ATOM   2017  HA3 GLY A 129      24.166 105.782  95.782  1.00  0.00           H  
ATOM   2018  N   PHE A 130      25.952 104.048  96.203  1.00  0.00           N  
ATOM   2019  CA  PHE A 130      26.670 102.770  96.126  1.00  0.00           C  
ATOM   2020  C   PHE A 130      25.706 101.579  96.342  1.00  0.00           C  
ATOM   2021  O   PHE A 130      24.748 101.636  97.098  1.00  0.00           O  
ATOM   2022  CB  PHE A 130      27.748 102.777  97.286  1.00  0.00           C  
ATOM   2023  CG  PHE A 130      28.640 103.997  97.380  1.00  0.00           C  
ATOM   2024  CD1 PHE A 130      28.342 105.130  98.149  1.00  0.00           C  
ATOM   2025  CD2 PHE A 130      29.966 104.018  96.874  1.00  0.00           C  
ATOM   2026  CE1 PHE A 130      29.194 106.207  98.363  1.00  0.00           C  
ATOM   2027  CE2 PHE A 130      30.837 105.103  96.985  1.00  0.00           C  
ATOM   2028  CZ  PHE A 130      30.459 106.247  97.694  1.00  0.00           C  
ATOM   2029  H   PHE A 130      25.356 104.172  97.009  1.00  0.00           H  
ATOM   2030  HA  PHE A 130      27.194 102.673  95.175  1.00  0.00           H  
ATOM   2031  HB2 PHE A 130      27.233 102.772  98.246  1.00  0.00           H  
ATOM   2032  HB3 PHE A 130      28.334 101.858  97.261  1.00  0.00           H  
ATOM   2033  HD1 PHE A 130      27.390 105.130  98.658  1.00  0.00           H  
ATOM   2034  HD2 PHE A 130      30.452 103.091  96.606  1.00  0.00           H  
ATOM   2035  HE1 PHE A 130      28.774 107.115  98.770  1.00  0.00           H  
ATOM   2036  HE2 PHE A 130      31.852 105.081  96.618  1.00  0.00           H  
ATOM   2037  HZ  PHE A 130      31.151 107.049  97.901  1.00  0.00           H  
ATOM   2038  N   ASP A 131      25.851 100.457  95.673  1.00  0.00           N  
ATOM   2039  CA  ASP A 131      25.071  99.215  95.836  1.00  0.00           C  
ATOM   2040  C   ASP A 131      25.032  98.534  97.248  1.00  0.00           C  
ATOM   2041  O   ASP A 131      24.146  97.660  97.471  1.00  0.00           O  
ATOM   2042  CB  ASP A 131      25.591  98.254  94.764  1.00  0.00           C  
ATOM   2043  CG  ASP A 131      25.705  98.710  93.356  1.00  0.00           C  
ATOM   2044  OD1 ASP A 131      24.998  99.599  92.842  1.00  0.00           O  
ATOM   2045  OD2 ASP A 131      26.453  98.021  92.582  1.00  0.00           O1-
ATOM   2046  H   ASP A 131      26.690 100.449  95.110  1.00  0.00           H  
ATOM   2047  HA  ASP A 131      24.022  99.355  95.578  1.00  0.00           H  
ATOM   2048  HB2 ASP A 131      26.581  97.963  95.113  1.00  0.00           H  
ATOM   2049  HB3 ASP A 131      24.955  97.371  94.727  1.00  0.00           H  
ATOM   2050  N   ALA A 132      25.989  98.875  98.123  1.00  0.00           N  
ATOM   2051  CA  ALA A 132      26.034  98.390  99.450  1.00  0.00           C  
ATOM   2052  C   ALA A 132      26.869  99.281 100.330  1.00  0.00           C  
ATOM   2053  O   ALA A 132      27.921  99.655  99.861  1.00  0.00           O  
ATOM   2054  CB  ALA A 132      26.571  97.014  99.563  1.00  0.00           C  
ATOM   2055  H   ALA A 132      26.729  99.419  97.704  1.00  0.00           H  
ATOM   2056  HA  ALA A 132      25.034  98.343  99.880  1.00  0.00           H  
ATOM   2057  HB1 ALA A 132      27.651  97.020  99.412  1.00  0.00           H  
ATOM   2058  HB2 ALA A 132      26.416  96.704 100.596  1.00  0.00           H  
ATOM   2059  HB3 ALA A 132      26.028  96.356  98.884  1.00  0.00           H  
ATOM   2060  N   VAL A 133      26.491  99.470 101.605  1.00  0.00           N  
ATOM   2061  CA  VAL A 133      27.367  99.837 102.701  1.00  0.00           C  
ATOM   2062  C   VAL A 133      27.788  98.609 103.468  1.00  0.00           C  
ATOM   2063  O   VAL A 133      26.938  97.807 103.767  1.00  0.00           O  
ATOM   2064  CB  VAL A 133      26.827 100.959 103.577  1.00  0.00           C  
ATOM   2065  CG1 VAL A 133      27.512 101.032 104.958  1.00  0.00           C  
ATOM   2066  CG2 VAL A 133      26.817 102.338 103.010  1.00  0.00           C  
ATOM   2067  H   VAL A 133      25.517  99.246 101.746  1.00  0.00           H  
ATOM   2068  HA  VAL A 133      28.314 100.152 102.266  1.00  0.00           H  
ATOM   2069  HB  VAL A 133      25.791 100.698 103.794  1.00  0.00           H  
ATOM   2070 HG11 VAL A 133      28.600 101.045 104.912  1.00  0.00           H  
ATOM   2071 HG12 VAL A 133      27.272 101.989 105.419  1.00  0.00           H  
ATOM   2072 HG13 VAL A 133      27.169 100.310 105.699  1.00  0.00           H  
ATOM   2073 HG21 VAL A 133      27.883 102.558 102.962  1.00  0.00           H  
ATOM   2074 HG22 VAL A 133      26.444 102.269 101.987  1.00  0.00           H  
ATOM   2075 HG23 VAL A 133      26.186 102.930 103.674  1.00  0.00           H  
ATOM   2076  N   ILE A 134      29.046  98.470 103.750  1.00  0.00           N  
ATOM   2077  CA  ILE A 134      29.624  97.407 104.563  1.00  0.00           C  
ATOM   2078  C   ILE A 134      30.364  97.980 105.761  1.00  0.00           C  
ATOM   2079  O   ILE A 134      31.264  98.706 105.643  1.00  0.00           O  
ATOM   2080  CB  ILE A 134      30.520  96.494 103.666  1.00  0.00           C  
ATOM   2081  CG1 ILE A 134      29.754  95.904 102.460  1.00  0.00           C  
ATOM   2082  CG2 ILE A 134      30.989  95.366 104.659  1.00  0.00           C  
ATOM   2083  CD1 ILE A 134      30.208  96.549 101.114  1.00  0.00           C  
ATOM   2084  H   ILE A 134      29.662  99.218 103.462  1.00  0.00           H  
ATOM   2085  HA  ILE A 134      28.911  96.686 104.964  1.00  0.00           H  
ATOM   2086  HB  ILE A 134      31.351  97.113 103.330  1.00  0.00           H  
ATOM   2087 HG12 ILE A 134      29.918  94.829 102.398  1.00  0.00           H  
ATOM   2088 HG13 ILE A 134      28.717  96.203 102.617  1.00  0.00           H  
ATOM   2089 HG21 ILE A 134      30.199  94.616 104.669  1.00  0.00           H  
ATOM   2090 HG22 ILE A 134      31.790  94.776 104.213  1.00  0.00           H  
ATOM   2091 HG23 ILE A 134      31.276  95.712 105.652  1.00  0.00           H  
ATOM   2092 HD11 ILE A 134      31.240  96.286 100.881  1.00  0.00           H  
ATOM   2093 HD12 ILE A 134      29.544  96.185 100.330  1.00  0.00           H  
ATOM   2094 HD13 ILE A 134      30.290  97.634 101.181  1.00  0.00           H  
ATOM   2095  N   CYS A 135      29.950  97.588 106.935  1.00  0.00           N  
ATOM   2096  CA  CYS A 135      30.259  98.230 108.199  1.00  0.00           C  
ATOM   2097  C   CYS A 135      30.338  97.211 109.395  1.00  0.00           C  
ATOM   2098  O   CYS A 135      29.499  97.352 110.315  1.00  0.00           O  
ATOM   2099  CB  CYS A 135      29.408  99.412 108.411  1.00  0.00           C  
ATOM   2100  SG  CYS A 135      30.276 100.463 109.644  1.00  0.00           S  
ATOM   2101  H   CYS A 135      29.171  96.944 106.950  1.00  0.00           H  
ATOM   2102  HA  CYS A 135      31.259  98.654 108.118  1.00  0.00           H  
ATOM   2103  HB2 CYS A 135      29.431 100.073 107.545  1.00  0.00           H  
ATOM   2104  HB3 CYS A 135      28.340  99.325 108.614  1.00  0.00           H  
ATOM   2105  HG  CYS A 135      29.796  99.777 110.685  1.00  0.00           H  
ATOM   2106  N   LEU A 136      31.219  96.233 109.297  1.00  0.00           N  
ATOM   2107  CA  LEU A 136      31.394  95.060 110.199  1.00  0.00           C  
ATOM   2108  C   LEU A 136      32.621  95.208 111.046  1.00  0.00           C  
ATOM   2109  O   LEU A 136      33.395  96.206 110.957  1.00  0.00           O  
ATOM   2110  CB  LEU A 136      31.682  93.873 109.249  1.00  0.00           C  
ATOM   2111  CG  LEU A 136      30.408  93.317 108.540  1.00  0.00           C  
ATOM   2112  CD1 LEU A 136      30.965  92.191 107.598  1.00  0.00           C  
ATOM   2113  CD2 LEU A 136      29.345  92.827 109.550  1.00  0.00           C  
ATOM   2114  H   LEU A 136      31.972  96.361 108.637  1.00  0.00           H  
ATOM   2115  HA  LEU A 136      30.574  94.875 110.894  1.00  0.00           H  
ATOM   2116  HB2 LEU A 136      32.321  94.234 108.444  1.00  0.00           H  
ATOM   2117  HB3 LEU A 136      32.225  93.033 109.680  1.00  0.00           H  
ATOM   2118  HG  LEU A 136      29.929  94.104 107.958  1.00  0.00           H  
ATOM   2119 HD11 LEU A 136      31.274  91.324 108.181  1.00  0.00           H  
ATOM   2120 HD12 LEU A 136      30.171  91.792 106.967  1.00  0.00           H  
ATOM   2121 HD13 LEU A 136      31.781  92.407 106.909  1.00  0.00           H  
ATOM   2122 HD21 LEU A 136      28.393  92.680 109.037  1.00  0.00           H  
ATOM   2123 HD22 LEU A 136      29.597  91.874 110.016  1.00  0.00           H  
ATOM   2124 HD23 LEU A 136      29.200  93.653 110.246  1.00  0.00           H  
ATOM   2125  N   GLY A 137      32.863  94.251 111.956  1.00  0.00           N  
ATOM   2126  CA  GLY A 137      33.971  94.158 112.835  1.00  0.00           C  
ATOM   2127  C   GLY A 137      33.702  94.549 114.236  1.00  0.00           C  
ATOM   2128  O   GLY A 137      34.611  94.624 115.061  1.00  0.00           O  
ATOM   2129  H   GLY A 137      32.190  93.502 112.040  1.00  0.00           H  
ATOM   2130  HA2 GLY A 137      34.331  93.128 112.847  1.00  0.00           H  
ATOM   2131  HA3 GLY A 137      34.783  94.770 112.443  1.00  0.00           H  
ATOM   2132  N   ASN A 138      32.434  94.725 114.611  1.00  0.00           N  
ATOM   2133  CA  ASN A 138      32.076  95.435 115.824  1.00  0.00           C  
ATOM   2134  C   ASN A 138      32.565  96.858 115.914  1.00  0.00           C  
ATOM   2135  O   ASN A 138      33.112  97.331 116.896  1.00  0.00           O  
ATOM   2136  CB  ASN A 138      32.274  94.527 117.088  1.00  0.00           C  
ATOM   2137  CG  ASN A 138      31.711  95.160 118.347  1.00  0.00           C  
ATOM   2138  ND2 ASN A 138      32.497  95.285 119.404  1.00  0.00           N  
ATOM   2139  OD1 ASN A 138      30.525  95.526 118.400  1.00  0.00           O  
ATOM   2140  H   ASN A 138      31.669  94.508 113.988  1.00  0.00           H  
ATOM   2141  HA  ASN A 138      31.018  95.668 115.712  1.00  0.00           H  
ATOM   2142  HB2 ASN A 138      31.706  93.598 117.033  1.00  0.00           H  
ATOM   2143  HB3 ASN A 138      33.343  94.317 117.119  1.00  0.00           H  
ATOM   2144 HD21 ASN A 138      32.241  95.870 120.188  1.00  0.00           H  
ATOM   2145 HD22 ASN A 138      33.446  94.967 119.271  1.00  0.00           H  
ATOM   2146  N   SER A 139      32.428  97.590 114.827  1.00  0.00           N  
ATOM   2147  CA  SER A 139      32.860  98.930 114.493  1.00  0.00           C  
ATOM   2148  C   SER A 139      31.924  99.980 114.978  1.00  0.00           C  
ATOM   2149  O   SER A 139      32.392 100.922 115.604  1.00  0.00           O  
ATOM   2150  CB  SER A 139      33.091  99.095 112.955  1.00  0.00           C  
ATOM   2151  OG  SER A 139      34.259  98.294 112.666  1.00  0.00           O  
ATOM   2152  H   SER A 139      32.044  96.986 114.114  1.00  0.00           H  
ATOM   2153  HA  SER A 139      33.837  98.999 114.970  1.00  0.00           H  
ATOM   2154  HB2 SER A 139      32.174  98.691 112.528  1.00  0.00           H  
ATOM   2155  HB3 SER A 139      33.312 100.127 112.681  1.00  0.00           H  
ATOM   2156  HG  SER A 139      33.957  97.701 111.975  1.00  0.00           H  
ATOM   2157  N   PHE A 140      30.568  99.737 114.817  1.00  0.00           N  
ATOM   2158  CA  PHE A 140      29.444 100.611 115.127  1.00  0.00           C  
ATOM   2159  C   PHE A 140      29.374 100.853 116.710  1.00  0.00           C  
ATOM   2160  O   PHE A 140      28.687 101.760 117.149  1.00  0.00           O  
ATOM   2161  CB  PHE A 140      28.182 100.026 114.573  1.00  0.00           C  
ATOM   2162  CG  PHE A 140      26.831 100.775 114.539  1.00  0.00           C  
ATOM   2163  CD1 PHE A 140      26.819 102.049 114.013  1.00  0.00           C  
ATOM   2164  CD2 PHE A 140      25.643 100.160 115.055  1.00  0.00           C  
ATOM   2165  CE1 PHE A 140      25.601 102.702 113.811  1.00  0.00           C  
ATOM   2166  CE2 PHE A 140      24.364 100.833 114.864  1.00  0.00           C  
ATOM   2167  CZ  PHE A 140      24.367 102.136 114.209  1.00  0.00           C  
ATOM   2168  H   PHE A 140      30.332  98.913 114.284  1.00  0.00           H  
ATOM   2169  HA  PHE A 140      29.652 101.569 114.648  1.00  0.00           H  
ATOM   2170  HB2 PHE A 140      28.396  99.598 113.593  1.00  0.00           H  
ATOM   2171  HB3 PHE A 140      28.056  99.090 115.118  1.00  0.00           H  
ATOM   2172  HD1 PHE A 140      27.752 102.518 113.736  1.00  0.00           H  
ATOM   2173  HD2 PHE A 140      25.699  99.195 115.539  1.00  0.00           H  
ATOM   2174  HE1 PHE A 140      25.607 103.659 113.310  1.00  0.00           H  
ATOM   2175  HE2 PHE A 140      23.495 100.222 115.056  1.00  0.00           H  
ATOM   2176  HZ  PHE A 140      23.439 102.630 113.966  1.00  0.00           H  
ATOM   2177  N   ALA A 141      30.044 100.045 117.477  1.00  0.00           N  
ATOM   2178  CA  ALA A 141      30.029 100.249 118.914  1.00  0.00           C  
ATOM   2179  C   ALA A 141      31.000 101.239 119.433  1.00  0.00           C  
ATOM   2180  O   ALA A 141      31.051 101.457 120.630  1.00  0.00           O  
ATOM   2181  CB  ALA A 141      30.401  98.885 119.576  1.00  0.00           C  
ATOM   2182  H   ALA A 141      30.316  99.153 117.089  1.00  0.00           H  
ATOM   2183  HA  ALA A 141      29.019 100.552 119.194  1.00  0.00           H  
ATOM   2184  HB1 ALA A 141      31.485  98.875 119.463  1.00  0.00           H  
ATOM   2185  HB2 ALA A 141      30.051  98.916 120.607  1.00  0.00           H  
ATOM   2186  HB3 ALA A 141      29.910  98.039 119.094  1.00  0.00           H  
ATOM   2187  N   HID A 142      31.831 101.838 118.576  1.00  0.00           N  
ATOM   2188  CA  HID A 142      32.696 102.989 118.904  1.00  0.00           C  
ATOM   2189  C   HID A 142      31.954 104.335 118.629  1.00  0.00           C  
ATOM   2190  O   HID A 142      32.612 105.266 118.157  1.00  0.00           O  
ATOM   2191  CB  HID A 142      34.148 102.906 118.281  1.00  0.00           C  
ATOM   2192  CG  HID A 142      34.838 101.578 118.544  1.00  0.00           C  
ATOM   2193  CD2 HID A 142      35.145 100.641 117.632  1.00  0.00           C  
ATOM   2194  ND1 HID A 142      35.160 101.032 119.764  1.00  0.00           N  
ATOM   2195  CE1 HID A 142      35.948  99.921 119.563  1.00  0.00           C  
ATOM   2196  NE2 HID A 142      35.798  99.565 118.274  1.00  0.00           N  
ATOM   2197  H   HID A 142      31.779 101.597 117.596  1.00  0.00           H  
ATOM   2198  HA  HID A 142      32.933 102.995 119.968  1.00  0.00           H  
ATOM   2199  HB2 HID A 142      34.077 102.953 117.194  1.00  0.00           H  
ATOM   2200  HB3 HID A 142      34.769 103.704 118.690  1.00  0.00           H  
ATOM   2201  HD1 HID A 142      34.877 101.460 120.633  1.00  0.00           H  
ATOM   2202  HD2 HID A 142      34.939 100.610 116.572  1.00  0.00           H  
ATOM   2203  HE1 HID A 142      36.416  99.417 120.396  1.00  0.00           H  
ATOM   2204  N   LEU A 143      30.647 104.426 118.933  1.00  0.00           N  
ATOM   2205  CA  LEU A 143      29.859 105.653 118.962  1.00  0.00           C  
ATOM   2206  C   LEU A 143      29.162 105.835 120.301  1.00  0.00           C  
ATOM   2207  O   LEU A 143      28.601 104.863 120.819  1.00  0.00           O  
ATOM   2208  CB  LEU A 143      28.725 105.580 117.945  1.00  0.00           C  
ATOM   2209  CG  LEU A 143      29.155 105.766 116.469  1.00  0.00           C  
ATOM   2210  CD1 LEU A 143      28.461 104.798 115.500  1.00  0.00           C  
ATOM   2211  CD2 LEU A 143      29.024 107.225 116.056  1.00  0.00           C  
ATOM   2212  H   LEU A 143      30.252 103.601 119.361  1.00  0.00           H  
ATOM   2213  HA  LEU A 143      30.514 106.497 118.741  1.00  0.00           H  
ATOM   2214  HB2 LEU A 143      28.305 104.574 117.932  1.00  0.00           H  
ATOM   2215  HB3 LEU A 143      27.852 106.195 118.169  1.00  0.00           H  
ATOM   2216  HG  LEU A 143      30.187 105.429 116.374  1.00  0.00           H  
ATOM   2217 HD11 LEU A 143      27.409 105.064 115.609  1.00  0.00           H  
ATOM   2218 HD12 LEU A 143      28.915 105.072 114.548  1.00  0.00           H  
ATOM   2219 HD13 LEU A 143      28.693 103.735 115.533  1.00  0.00           H  
ATOM   2220 HD21 LEU A 143      28.041 107.606 116.336  1.00  0.00           H  
ATOM   2221 HD22 LEU A 143      29.813 107.833 116.501  1.00  0.00           H  
ATOM   2222 HD23 LEU A 143      29.041 107.308 114.969  1.00  0.00           H  
ATOM   2223  N   PRO A 144      29.287 107.084 120.899  1.00  0.00           N  
ATOM   2224  CA  PRO A 144      28.834 107.334 122.242  1.00  0.00           C  
ATOM   2225  C   PRO A 144      27.317 107.200 122.536  1.00  0.00           C  
ATOM   2226  O   PRO A 144      26.528 107.390 121.616  1.00  0.00           O  
ATOM   2227  CB  PRO A 144      29.441 108.633 122.665  1.00  0.00           C  
ATOM   2228  CG  PRO A 144      29.882 109.460 121.468  1.00  0.00           C  
ATOM   2229  CD  PRO A 144      29.835 108.344 120.401  1.00  0.00           C  
ATOM   2230  HA  PRO A 144      29.322 106.603 122.886  1.00  0.00           H  
ATOM   2231  HB2 PRO A 144      28.680 109.203 123.198  1.00  0.00           H  
ATOM   2232  HB3 PRO A 144      30.244 108.339 123.341  1.00  0.00           H  
ATOM   2233  HG2 PRO A 144      29.100 110.198 121.291  1.00  0.00           H  
ATOM   2234  HG3 PRO A 144      30.847 109.958 121.561  1.00  0.00           H  
ATOM   2235  HD2 PRO A 144      29.356 108.735 119.503  1.00  0.00           H  
ATOM   2236  HD3 PRO A 144      30.876 108.185 120.117  1.00  0.00           H  
ATOM   2237  N   ASP A 145      26.866 107.012 123.834  1.00  0.00           N  
ATOM   2238  CA  ASP A 145      25.514 107.230 124.260  1.00  0.00           C  
ATOM   2239  C   ASP A 145      25.019 108.663 124.046  1.00  0.00           C  
ATOM   2240  O   ASP A 145      25.748 109.669 124.022  1.00  0.00           O  
ATOM   2241  CB  ASP A 145      25.491 106.844 125.771  1.00  0.00           C  
ATOM   2242  CG  ASP A 145      24.090 106.942 126.431  1.00  0.00           C  
ATOM   2243  OD1 ASP A 145      24.009 107.261 127.616  1.00  0.00           O  
ATOM   2244  OD2 ASP A 145      23.018 106.672 125.797  1.00  0.00           O1-
ATOM   2245  H   ASP A 145      27.523 106.689 124.529  1.00  0.00           H  
ATOM   2246  HA  ASP A 145      24.850 106.563 123.708  1.00  0.00           H  
ATOM   2247  HB2 ASP A 145      25.743 105.786 125.700  1.00  0.00           H  
ATOM   2248  HB3 ASP A 145      26.259 107.427 126.280  1.00  0.00           H  
ATOM   2249  N   SER A 146      23.727 108.692 123.901  1.00  0.00           N  
ATOM   2250  CA  SER A 146      22.867 109.863 123.809  1.00  0.00           C  
ATOM   2251  C   SER A 146      21.697 109.957 124.813  1.00  0.00           C  
ATOM   2252  O   SER A 146      20.611 110.196 124.380  1.00  0.00           O  
ATOM   2253  CB  SER A 146      22.580 110.296 122.359  1.00  0.00           C  
ATOM   2254  OG  SER A 146      23.610 110.129 121.419  1.00  0.00           O  
ATOM   2255  H   SER A 146      23.256 107.799 123.944  1.00  0.00           H  
ATOM   2256  HA  SER A 146      23.467 110.679 124.212  1.00  0.00           H  
ATOM   2257  HB2 SER A 146      21.707 109.814 121.918  1.00  0.00           H  
ATOM   2258  HB3 SER A 146      22.457 111.379 122.365  1.00  0.00           H  
ATOM   2259  HG  SER A 146      23.772 109.201 121.231  1.00  0.00           H  
ATOM   2260  N   LYS A 147      21.889 109.877 126.108  1.00  0.00           N  
ATOM   2261  CA  LYS A 147      21.024 109.998 127.229  1.00  0.00           C  
ATOM   2262  C   LYS A 147      19.770 109.061 127.017  1.00  0.00           C  
ATOM   2263  O   LYS A 147      18.595 109.519 127.067  1.00  0.00           O  
ATOM   2264  CB  LYS A 147      20.761 111.497 127.398  1.00  0.00           C  
ATOM   2265  CG  LYS A 147      19.983 111.784 128.745  1.00  0.00           C  
ATOM   2266  CD  LYS A 147      20.520 113.061 129.346  1.00  0.00           C  
ATOM   2267  CE  LYS A 147      19.942 113.193 130.738  1.00  0.00           C  
ATOM   2268  NZ  LYS A 147      20.390 114.470 131.360  1.00  0.00           N1+
ATOM   2269  H   LYS A 147      22.821 109.648 126.421  1.00  0.00           H  
ATOM   2270  HA  LYS A 147      21.590 109.645 128.092  1.00  0.00           H  
ATOM   2271  HB2 LYS A 147      21.727 112.001 127.442  1.00  0.00           H  
ATOM   2272  HB3 LYS A 147      20.184 111.825 126.534  1.00  0.00           H  
ATOM   2273  HG2 LYS A 147      18.902 111.841 128.625  1.00  0.00           H  
ATOM   2274  HG3 LYS A 147      20.212 110.944 129.400  1.00  0.00           H  
ATOM   2275  HD2 LYS A 147      21.610 113.055 129.373  1.00  0.00           H  
ATOM   2276  HD3 LYS A 147      20.032 113.855 128.779  1.00  0.00           H  
ATOM   2277  HE2 LYS A 147      18.866 113.257 130.576  1.00  0.00           H  
ATOM   2278  HE3 LYS A 147      20.203 112.450 131.491  1.00  0.00           H  
ATOM   2279  HZ1 LYS A 147      20.041 115.254 130.828  1.00  0.00           H  
ATOM   2280  HZ2 LYS A 147      20.094 114.655 132.307  1.00  0.00           H  
ATOM   2281  HZ3 LYS A 147      21.397 114.447 131.446  1.00  0.00           H  
ATOM   2282  N   GLY A 148      20.056 107.843 126.659  1.00  0.00           N  
ATOM   2283  CA  GLY A 148      19.050 106.778 126.571  1.00  0.00           C  
ATOM   2284  C   GLY A 148      18.445 106.599 125.201  1.00  0.00           C  
ATOM   2285  O   GLY A 148      17.946 105.487 124.907  1.00  0.00           O  
ATOM   2286  H   GLY A 148      21.047 107.653 126.646  1.00  0.00           H  
ATOM   2287  HA2 GLY A 148      19.425 105.824 126.942  1.00  0.00           H  
ATOM   2288  HA3 GLY A 148      18.213 107.077 127.202  1.00  0.00           H  
ATOM   2289  N   ASP A 149      18.551 107.561 124.325  1.00  0.00           N  
ATOM   2290  CA  ASP A 149      18.243 107.423 122.877  1.00  0.00           C  
ATOM   2291  C   ASP A 149      19.496 107.030 122.003  1.00  0.00           C  
ATOM   2292  O   ASP A 149      20.632 107.449 122.269  1.00  0.00           O  
ATOM   2293  CB  ASP A 149      17.726 108.799 122.401  1.00  0.00           C  
ATOM   2294  CG  ASP A 149      17.256 108.723 120.940  1.00  0.00           C  
ATOM   2295  OD1 ASP A 149      17.006 107.603 120.410  1.00  0.00           O  
ATOM   2296  OD2 ASP A 149      17.173 109.787 120.291  1.00  0.00           O1-
ATOM   2297  H   ASP A 149      18.892 108.429 124.711  1.00  0.00           H  
ATOM   2298  HA  ASP A 149      17.467 106.678 122.702  1.00  0.00           H  
ATOM   2299  HB2 ASP A 149      16.928 109.232 123.004  1.00  0.00           H  
ATOM   2300  HB3 ASP A 149      18.539 109.526 122.428  1.00  0.00           H  
ATOM   2301  N   GLN A 150      19.406 106.191 121.004  1.00  0.00           N  
ATOM   2302  CA  GLN A 150      20.556 105.825 120.112  1.00  0.00           C  
ATOM   2303  C   GLN A 150      20.941 106.899 119.118  1.00  0.00           C  
ATOM   2304  O   GLN A 150      21.068 106.639 117.941  1.00  0.00           O  
ATOM   2305  CB  GLN A 150      20.184 104.476 119.467  1.00  0.00           C  
ATOM   2306  CG  GLN A 150      20.019 103.337 120.503  1.00  0.00           C  
ATOM   2307  CD  GLN A 150      18.599 103.204 121.029  1.00  0.00           C  
ATOM   2308  NE2 GLN A 150      18.421 102.766 122.259  1.00  0.00           N  
ATOM   2309  OE1 GLN A 150      17.585 103.437 120.421  1.00  0.00           O  
ATOM   2310  H   GLN A 150      18.587 105.599 120.998  1.00  0.00           H  
ATOM   2311  HA  GLN A 150      21.352 105.519 120.792  1.00  0.00           H  
ATOM   2312  HB2 GLN A 150      19.227 104.565 118.953  1.00  0.00           H  
ATOM   2313  HB3 GLN A 150      20.963 104.177 118.765  1.00  0.00           H  
ATOM   2314  HG2 GLN A 150      20.337 102.363 120.130  1.00  0.00           H  
ATOM   2315  HG3 GLN A 150      20.524 103.548 121.445  1.00  0.00           H  
ATOM   2316 HE21 GLN A 150      17.505 102.445 122.538  1.00  0.00           H  
ATOM   2317 HE22 GLN A 150      19.225 102.361 122.717  1.00  0.00           H  
ATOM   2318  N   SER A 151      21.193 108.155 119.525  1.00  0.00           N  
ATOM   2319  CA  SER A 151      20.988 109.291 118.612  1.00  0.00           C  
ATOM   2320  C   SER A 151      22.199 109.563 117.714  1.00  0.00           C  
ATOM   2321  O   SER A 151      22.003 110.141 116.684  1.00  0.00           O  
ATOM   2322  CB  SER A 151      20.620 110.519 119.433  1.00  0.00           C  
ATOM   2323  OG  SER A 151      20.501 111.674 118.579  1.00  0.00           O  
ATOM   2324  H   SER A 151      21.420 108.310 120.497  1.00  0.00           H  
ATOM   2325  HA  SER A 151      20.149 109.046 117.959  1.00  0.00           H  
ATOM   2326  HB2 SER A 151      19.727 110.375 120.041  1.00  0.00           H  
ATOM   2327  HB3 SER A 151      21.458 110.707 120.105  1.00  0.00           H  
ATOM   2328  HG  SER A 151      21.370 112.083 118.603  1.00  0.00           H  
ATOM   2329  N   GLU A 152      23.431 109.223 118.077  1.00  0.00           N  
ATOM   2330  CA  GLU A 152      24.543 109.188 117.123  1.00  0.00           C  
ATOM   2331  C   GLU A 152      24.452 108.047 116.124  1.00  0.00           C  
ATOM   2332  O   GLU A 152      24.682 108.294 114.975  1.00  0.00           O  
ATOM   2333  CB  GLU A 152      25.914 109.054 117.854  1.00  0.00           C  
ATOM   2334  CG  GLU A 152      26.141 110.054 118.980  1.00  0.00           C  
ATOM   2335  CD  GLU A 152      25.842 111.509 118.719  1.00  0.00           C  
ATOM   2336  OE1 GLU A 152      25.668 112.302 119.683  1.00  0.00           O  
ATOM   2337  OE2 GLU A 152      25.777 111.891 117.521  1.00  0.00           O1-
ATOM   2338  H   GLU A 152      23.486 108.666 118.918  1.00  0.00           H  
ATOM   2339  HA  GLU A 152      24.569 110.163 116.635  1.00  0.00           H  
ATOM   2340  HB2 GLU A 152      25.939 108.009 118.162  1.00  0.00           H  
ATOM   2341  HB3 GLU A 152      26.761 109.061 117.169  1.00  0.00           H  
ATOM   2342  HG2 GLU A 152      25.704 109.681 119.906  1.00  0.00           H  
ATOM   2343  HG3 GLU A 152      27.197 110.073 119.247  1.00  0.00           H  
ATOM   2344  N   HIE A 153      24.055 106.874 116.616  1.00  0.00           N  
ATOM   2345  CA  HIE A 153      23.857 105.641 115.870  1.00  0.00           C  
ATOM   2346  C   HIE A 153      22.791 105.814 114.747  1.00  0.00           C  
ATOM   2347  O   HIE A 153      23.087 105.381 113.639  1.00  0.00           O  
ATOM   2348  CB  HIE A 153      23.462 104.495 116.847  1.00  0.00           C  
ATOM   2349  CG  HIE A 153      24.276 104.351 118.148  1.00  0.00           C  
ATOM   2350  CD2 HIE A 153      25.541 103.919 118.327  1.00  0.00           C  
ATOM   2351  ND1 HIE A 153      23.832 104.908 119.348  1.00  0.00           N  
ATOM   2352  CE1 HIE A 153      24.827 104.667 120.227  1.00  0.00           C  
ATOM   2353  NE2 HIE A 153      25.866 104.097 119.586  1.00  0.00           N  
ATOM   2354  H   HIE A 153      24.107 106.772 117.620  1.00  0.00           H  
ATOM   2355  HA  HIE A 153      24.788 105.402 115.355  1.00  0.00           H  
ATOM   2356  HB2 HIE A 153      22.394 104.499 117.067  1.00  0.00           H  
ATOM   2357  HB3 HIE A 153      23.619 103.494 116.443  1.00  0.00           H  
ATOM   2358  HD2 HIE A 153      26.140 103.484 117.541  1.00  0.00           H  
ATOM   2359  HE1 HIE A 153      24.816 104.928 121.275  1.00  0.00           H  
ATOM   2360  HE2 HIE A 153      26.748 103.931 120.051  1.00  0.00           H  
ATOM   2361  N   ARG A 154      21.664 106.499 115.084  1.00  0.00           N  
ATOM   2362  CA  ARG A 154      20.655 107.092 114.162  1.00  0.00           C  
ATOM   2363  C   ARG A 154      21.428 107.908 113.149  1.00  0.00           C  
ATOM   2364  O   ARG A 154      21.315 107.573 112.018  1.00  0.00           O  
ATOM   2365  CB  ARG A 154      19.597 107.817 114.902  1.00  0.00           C  
ATOM   2366  CG  ARG A 154      18.382 108.181 114.013  1.00  0.00           C  
ATOM   2367  CD  ARG A 154      17.064 108.562 114.664  1.00  0.00           C  
ATOM   2368  NE  ARG A 154      16.641 107.693 115.730  1.00  0.00           N  
ATOM   2369  CZ  ARG A 154      16.789 107.949 117.033  1.00  0.00           C  
ATOM   2370  NH1 ARG A 154      16.484 106.984 117.861  1.00  0.00           N1+
ATOM   2371  NH2 ARG A 154      17.336 108.969 117.568  1.00  0.00           N  
ATOM   2372  H   ARG A 154      21.468 106.745 116.044  1.00  0.00           H  
ATOM   2373  HA  ARG A 154      20.208 106.295 113.567  1.00  0.00           H  
ATOM   2374  HB2 ARG A 154      19.268 107.114 115.668  1.00  0.00           H  
ATOM   2375  HB3 ARG A 154      19.890 108.721 115.436  1.00  0.00           H  
ATOM   2376  HG2 ARG A 154      18.743 108.880 113.259  1.00  0.00           H  
ATOM   2377  HG3 ARG A 154      18.141 107.304 113.413  1.00  0.00           H  
ATOM   2378  HD2 ARG A 154      17.055 109.601 114.997  1.00  0.00           H  
ATOM   2379  HD3 ARG A 154      16.310 108.499 113.880  1.00  0.00           H  
ATOM   2380  HE  ARG A 154      16.256 106.812 115.420  1.00  0.00           H  
ATOM   2381 HH11 ARG A 154      16.103 106.119 117.507  1.00  0.00           H  
ATOM   2382 HH12 ARG A 154      16.821 107.065 118.809  1.00  0.00           H  
ATOM   2383 HH21 ARG A 154      17.688 109.728 117.002  1.00  0.00           H  
ATOM   2384 HH22 ARG A 154      17.261 109.113 118.564  1.00  0.00           H  
ATOM   2385  N   LEU A 155      21.995 109.033 113.519  1.00  0.00           N  
ATOM   2386  CA  LEU A 155      22.568 109.890 112.471  1.00  0.00           C  
ATOM   2387  C   LEU A 155      23.583 109.211 111.512  1.00  0.00           C  
ATOM   2388  O   LEU A 155      23.525 109.463 110.290  1.00  0.00           O  
ATOM   2389  CB  LEU A 155      23.327 111.069 113.157  1.00  0.00           C  
ATOM   2390  CG  LEU A 155      24.118 112.067 112.228  1.00  0.00           C  
ATOM   2391  CD1 LEU A 155      23.320 112.607 111.011  1.00  0.00           C  
ATOM   2392  CD2 LEU A 155      24.647 113.216 113.068  1.00  0.00           C  
ATOM   2393  H   LEU A 155      22.042 109.295 114.492  1.00  0.00           H  
ATOM   2394  HA  LEU A 155      21.770 110.283 111.841  1.00  0.00           H  
ATOM   2395  HB2 LEU A 155      22.645 111.791 113.607  1.00  0.00           H  
ATOM   2396  HB3 LEU A 155      24.006 110.644 113.896  1.00  0.00           H  
ATOM   2397  HG  LEU A 155      24.897 111.430 111.809  1.00  0.00           H  
ATOM   2398 HD11 LEU A 155      23.973 113.364 110.574  1.00  0.00           H  
ATOM   2399 HD12 LEU A 155      23.084 111.785 110.336  1.00  0.00           H  
ATOM   2400 HD13 LEU A 155      22.370 113.007 111.362  1.00  0.00           H  
ATOM   2401 HD21 LEU A 155      25.070 112.947 114.036  1.00  0.00           H  
ATOM   2402 HD22 LEU A 155      25.382 113.825 112.542  1.00  0.00           H  
ATOM   2403 HD23 LEU A 155      23.754 113.801 113.288  1.00  0.00           H  
ATOM   2404  N   ALA A 156      24.526 108.392 112.064  1.00  0.00           N  
ATOM   2405  CA  ALA A 156      25.470 107.600 111.188  1.00  0.00           C  
ATOM   2406  C   ALA A 156      24.671 106.785 110.184  1.00  0.00           C  
ATOM   2407  O   ALA A 156      24.900 106.863 108.932  1.00  0.00           O  
ATOM   2408  CB  ALA A 156      26.463 106.771 112.040  1.00  0.00           C  
ATOM   2409  H   ALA A 156      24.703 108.407 113.059  1.00  0.00           H  
ATOM   2410  HA  ALA A 156      26.031 108.318 110.590  1.00  0.00           H  
ATOM   2411  HB1 ALA A 156      27.040 107.426 112.692  1.00  0.00           H  
ATOM   2412  HB2 ALA A 156      26.079 105.941 112.635  1.00  0.00           H  
ATOM   2413  HB3 ALA A 156      27.235 106.435 111.349  1.00  0.00           H  
ATOM   2414  N   LEU A 157      23.586 106.130 110.583  1.00  0.00           N  
ATOM   2415  CA  LEU A 157      22.579 105.545 109.688  1.00  0.00           C  
ATOM   2416  C   LEU A 157      21.759 106.504 108.811  1.00  0.00           C  
ATOM   2417  O   LEU A 157      21.268 105.985 107.798  1.00  0.00           O  
ATOM   2418  CB  LEU A 157      21.705 104.624 110.497  1.00  0.00           C  
ATOM   2419  CG  LEU A 157      22.353 103.218 110.857  1.00  0.00           C  
ATOM   2420  CD1 LEU A 157      21.609 102.457 111.965  1.00  0.00           C  
ATOM   2421  CD2 LEU A 157      22.546 102.346 109.636  1.00  0.00           C  
ATOM   2422  H   LEU A 157      23.379 106.041 111.567  1.00  0.00           H  
ATOM   2423  HA  LEU A 157      23.121 104.873 109.022  1.00  0.00           H  
ATOM   2424  HB2 LEU A 157      21.443 105.081 111.452  1.00  0.00           H  
ATOM   2425  HB3 LEU A 157      20.816 104.417 109.901  1.00  0.00           H  
ATOM   2426  HG  LEU A 157      23.365 103.369 111.233  1.00  0.00           H  
ATOM   2427 HD11 LEU A 157      21.258 103.172 112.709  1.00  0.00           H  
ATOM   2428 HD12 LEU A 157      20.717 101.982 111.553  1.00  0.00           H  
ATOM   2429 HD13 LEU A 157      22.048 101.523 112.315  1.00  0.00           H  
ATOM   2430 HD21 LEU A 157      23.381 102.728 109.047  1.00  0.00           H  
ATOM   2431 HD22 LEU A 157      22.765 101.299 109.843  1.00  0.00           H  
ATOM   2432 HD23 LEU A 157      21.679 102.406 108.980  1.00  0.00           H  
ATOM   2433  N   LYS A 158      21.595 107.830 109.053  1.00  0.00           N  
ATOM   2434  CA  LYS A 158      20.906 108.733 108.122  1.00  0.00           C  
ATOM   2435  C   LYS A 158      21.750 109.046 106.871  1.00  0.00           C  
ATOM   2436  O   LYS A 158      21.195 109.118 105.809  1.00  0.00           O  
ATOM   2437  CB  LYS A 158      20.383 110.037 108.795  1.00  0.00           C  
ATOM   2438  CG  LYS A 158      19.383 109.955 109.961  1.00  0.00           C  
ATOM   2439  CD  LYS A 158      17.929 109.562 109.627  1.00  0.00           C  
ATOM   2440  CE  LYS A 158      17.169 108.912 110.760  1.00  0.00           C  
ATOM   2441  NZ  LYS A 158      16.436 107.725 110.242  1.00  0.00           N1+
ATOM   2442  H   LYS A 158      22.081 108.250 109.831  1.00  0.00           H  
ATOM   2443  HA  LYS A 158      19.969 108.368 107.701  1.00  0.00           H  
ATOM   2444  HB2 LYS A 158      21.219 110.564 109.254  1.00  0.00           H  
ATOM   2445  HB3 LYS A 158      20.005 110.740 108.052  1.00  0.00           H  
ATOM   2446  HG2 LYS A 158      19.751 109.261 110.716  1.00  0.00           H  
ATOM   2447  HG3 LYS A 158      19.230 110.927 110.430  1.00  0.00           H  
ATOM   2448  HD2 LYS A 158      17.370 110.379 109.170  1.00  0.00           H  
ATOM   2449  HD3 LYS A 158      18.058 108.813 108.847  1.00  0.00           H  
ATOM   2450  HE2 LYS A 158      17.912 108.494 111.441  1.00  0.00           H  
ATOM   2451  HE3 LYS A 158      16.572 109.691 111.236  1.00  0.00           H  
ATOM   2452  HZ1 LYS A 158      17.045 106.925 110.159  1.00  0.00           H  
ATOM   2453  HZ2 LYS A 158      15.727 107.368 110.867  1.00  0.00           H  
ATOM   2454  HZ3 LYS A 158      15.952 107.997 109.398  1.00  0.00           H  
ATOM   2455  N   ASN A 159      23.068 109.338 107.005  1.00  0.00           N  
ATOM   2456  CA  ASN A 159      24.059 109.372 105.912  1.00  0.00           C  
ATOM   2457  C   ASN A 159      24.056 108.093 105.171  1.00  0.00           C  
ATOM   2458  O   ASN A 159      23.875 108.094 103.960  1.00  0.00           O  
ATOM   2459  CB  ASN A 159      25.490 109.603 106.477  1.00  0.00           C  
ATOM   2460  CG  ASN A 159      25.661 110.950 107.255  1.00  0.00           C  
ATOM   2461  ND2 ASN A 159      25.554 110.915 108.536  1.00  0.00           N  
ATOM   2462  OD1 ASN A 159      26.061 111.991 106.712  1.00  0.00           O  
ATOM   2463  H   ASN A 159      23.434 109.345 107.946  1.00  0.00           H  
ATOM   2464  HA  ASN A 159      23.761 110.144 105.203  1.00  0.00           H  
ATOM   2465  HB2 ASN A 159      25.705 108.702 107.051  1.00  0.00           H  
ATOM   2466  HB3 ASN A 159      26.080 109.687 105.564  1.00  0.00           H  
ATOM   2467 HD21 ASN A 159      26.007 111.682 109.011  1.00  0.00           H  
ATOM   2468 HD22 ASN A 159      25.128 110.108 108.969  1.00  0.00           H  
ATOM   2469  N   ILE A 160      24.206 106.936 105.877  1.00  0.00           N  
ATOM   2470  CA  ILE A 160      24.256 105.647 105.210  1.00  0.00           C  
ATOM   2471  C   ILE A 160      23.017 105.434 104.342  1.00  0.00           C  
ATOM   2472  O   ILE A 160      23.058 105.263 103.127  1.00  0.00           O  
ATOM   2473  CB  ILE A 160      24.509 104.598 106.264  1.00  0.00           C  
ATOM   2474  CG1 ILE A 160      25.981 104.560 106.643  1.00  0.00           C  
ATOM   2475  CG2 ILE A 160      24.092 103.144 105.974  1.00  0.00           C  
ATOM   2476  CD1 ILE A 160      26.436 103.675 107.823  1.00  0.00           C  
ATOM   2477  H   ILE A 160      24.289 106.997 106.882  1.00  0.00           H  
ATOM   2478  HA  ILE A 160      24.973 105.494 104.404  1.00  0.00           H  
ATOM   2479  HB  ILE A 160      23.889 104.782 107.143  1.00  0.00           H  
ATOM   2480 HG12 ILE A 160      26.641 104.341 105.804  1.00  0.00           H  
ATOM   2481 HG13 ILE A 160      26.191 105.557 107.031  1.00  0.00           H  
ATOM   2482 HG21 ILE A 160      24.685 102.510 105.313  1.00  0.00           H  
ATOM   2483 HG22 ILE A 160      24.141 102.652 106.945  1.00  0.00           H  
ATOM   2484 HG23 ILE A 160      23.057 103.063 105.644  1.00  0.00           H  
ATOM   2485 HD11 ILE A 160      27.457 103.944 108.094  1.00  0.00           H  
ATOM   2486 HD12 ILE A 160      25.716 103.751 108.637  1.00  0.00           H  
ATOM   2487 HD13 ILE A 160      26.333 102.616 107.588  1.00  0.00           H  
ATOM   2488  N   ALA A 161      21.803 105.583 104.896  1.00  0.00           N  
ATOM   2489  CA  ALA A 161      20.573 105.416 104.203  1.00  0.00           C  
ATOM   2490  C   ALA A 161      20.430 106.290 102.954  1.00  0.00           C  
ATOM   2491  O   ALA A 161      19.677 105.936 102.075  1.00  0.00           O  
ATOM   2492  CB  ALA A 161      19.378 105.674 105.181  1.00  0.00           C  
ATOM   2493  H   ALA A 161      21.682 105.885 105.852  1.00  0.00           H  
ATOM   2494  HA  ALA A 161      20.497 104.362 103.933  1.00  0.00           H  
ATOM   2495  HB1 ALA A 161      19.307 104.917 105.962  1.00  0.00           H  
ATOM   2496  HB2 ALA A 161      19.298 106.666 105.625  1.00  0.00           H  
ATOM   2497  HB3 ALA A 161      18.414 105.598 104.679  1.00  0.00           H  
ATOM   2498  N   SER A 162      21.100 107.448 102.874  1.00  0.00           N  
ATOM   2499  CA  SER A 162      21.104 108.353 101.690  1.00  0.00           C  
ATOM   2500  C   SER A 162      22.120 107.732 100.718  1.00  0.00           C  
ATOM   2501  O   SER A 162      21.945 107.935  99.533  1.00  0.00           O  
ATOM   2502  CB  SER A 162      21.398 109.810 102.111  1.00  0.00           C  
ATOM   2503  OG  SER A 162      21.058 110.566 100.963  1.00  0.00           O  
ATOM   2504  H   SER A 162      21.664 107.743 103.658  1.00  0.00           H  
ATOM   2505  HA  SER A 162      20.128 108.448 101.213  1.00  0.00           H  
ATOM   2506  HB2 SER A 162      20.728 110.079 102.927  1.00  0.00           H  
ATOM   2507  HB3 SER A 162      22.452 109.933 102.363  1.00  0.00           H  
ATOM   2508  HG  SER A 162      20.972 111.477 101.254  1.00  0.00           H  
ATOM   2509  N   MET A 163      23.234 107.093 101.224  1.00  0.00           N  
ATOM   2510  CA  MET A 163      24.355 106.707 100.329  1.00  0.00           C  
ATOM   2511  C   MET A 163      24.096 105.326  99.668  1.00  0.00           C  
ATOM   2512  O   MET A 163      24.754 105.047  98.679  1.00  0.00           O  
ATOM   2513  CB  MET A 163      25.642 106.644 101.223  1.00  0.00           C  
ATOM   2514  CG  MET A 163      26.102 108.047 101.648  1.00  0.00           C  
ATOM   2515  SD  MET A 163      27.811 108.052 102.353  1.00  0.00           S  
ATOM   2516  CE  MET A 163      27.365 107.254 103.883  1.00  0.00           C  
ATOM   2517  H   MET A 163      23.386 106.968 102.215  1.00  0.00           H  
ATOM   2518  HA  MET A 163      24.495 107.527  99.625  1.00  0.00           H  
ATOM   2519  HB2 MET A 163      25.385 105.926 102.001  1.00  0.00           H  
ATOM   2520  HB3 MET A 163      26.476 106.266 100.633  1.00  0.00           H  
ATOM   2521  HG2 MET A 163      26.038 108.807 100.870  1.00  0.00           H  
ATOM   2522  HG3 MET A 163      25.360 108.355 102.384  1.00  0.00           H  
ATOM   2523  HE1 MET A 163      26.771 106.358 103.702  1.00  0.00           H  
ATOM   2524  HE2 MET A 163      28.233 106.818 104.376  1.00  0.00           H  
ATOM   2525  HE3 MET A 163      26.670 107.801 104.521  1.00  0.00           H  
ATOM   2526  N   VAL A 164      23.081 104.565 100.122  1.00  0.00           N  
ATOM   2527  CA  VAL A 164      22.735 103.230  99.591  1.00  0.00           C  
ATOM   2528  C   VAL A 164      21.620 103.350  98.524  1.00  0.00           C  
ATOM   2529  O   VAL A 164      20.644 104.032  98.726  1.00  0.00           O  
ATOM   2530  CB  VAL A 164      22.393 102.273 100.794  1.00  0.00           C  
ATOM   2531  CG1 VAL A 164      21.720 100.931 100.318  1.00  0.00           C  
ATOM   2532  CG2 VAL A 164      23.646 101.948 101.589  1.00  0.00           C  
ATOM   2533  H   VAL A 164      22.550 104.891 100.917  1.00  0.00           H  
ATOM   2534  HA  VAL A 164      23.485 102.794  98.930  1.00  0.00           H  
ATOM   2535  HB  VAL A 164      21.713 102.697 101.534  1.00  0.00           H  
ATOM   2536 HG11 VAL A 164      20.678 101.139 100.075  1.00  0.00           H  
ATOM   2537 HG12 VAL A 164      22.347 100.450  99.566  1.00  0.00           H  
ATOM   2538 HG13 VAL A 164      21.565 100.218 101.127  1.00  0.00           H  
ATOM   2539 HG21 VAL A 164      23.226 101.468 102.473  1.00  0.00           H  
ATOM   2540 HG22 VAL A 164      24.315 101.290 101.035  1.00  0.00           H  
ATOM   2541 HG23 VAL A 164      24.143 102.907 101.735  1.00  0.00           H  
ATOM   2542  N   ARG A 165      21.845 102.804  97.323  1.00  0.00           N  
ATOM   2543  CA  ARG A 165      20.935 102.915  96.179  1.00  0.00           C  
ATOM   2544  C   ARG A 165      19.556 102.246  96.571  1.00  0.00           C  
ATOM   2545  O   ARG A 165      19.539 101.297  97.358  1.00  0.00           O  
ATOM   2546  CB  ARG A 165      21.598 102.271  94.913  1.00  0.00           C  
ATOM   2547  CG  ARG A 165      22.612 103.207  94.177  1.00  0.00           C  
ATOM   2548  CD  ARG A 165      23.453 102.481  93.040  1.00  0.00           C  
ATOM   2549  NE  ARG A 165      24.316 103.462  92.396  1.00  0.00           N  
ATOM   2550  CZ  ARG A 165      25.346 103.153  91.712  1.00  0.00           C  
ATOM   2551  NH1 ARG A 165      26.096 104.106  91.328  1.00  0.00           N1+
ATOM   2552  NH2 ARG A 165      25.789 101.958  91.444  1.00  0.00           N  
ATOM   2553  H   ARG A 165      22.675 102.266  97.117  1.00  0.00           H  
ATOM   2554  HA  ARG A 165      20.783 103.956  95.897  1.00  0.00           H  
ATOM   2555  HB2 ARG A 165      22.110 101.320  95.060  1.00  0.00           H  
ATOM   2556  HB3 ARG A 165      20.791 102.013  94.227  1.00  0.00           H  
ATOM   2557  HG2 ARG A 165      22.100 104.077  93.768  1.00  0.00           H  
ATOM   2558  HG3 ARG A 165      23.210 103.621  94.989  1.00  0.00           H  
ATOM   2559  HD2 ARG A 165      24.158 101.918  93.652  1.00  0.00           H  
ATOM   2560  HD3 ARG A 165      22.815 101.903  92.371  1.00  0.00           H  
ATOM   2561  HE  ARG A 165      24.110 104.447  92.488  1.00  0.00           H  
ATOM   2562 HH11 ARG A 165      25.938 105.095  91.456  1.00  0.00           H  
ATOM   2563 HH12 ARG A 165      26.877 103.815  90.758  1.00  0.00           H  
ATOM   2564 HH21 ARG A 165      25.441 101.173  91.977  1.00  0.00           H  
ATOM   2565 HH22 ARG A 165      26.712 101.920  91.037  1.00  0.00           H  
ATOM   2566  N   PRO A 166      18.387 102.655  95.963  1.00  0.00           N  
ATOM   2567  CA  PRO A 166      17.161 101.801  96.005  1.00  0.00           C  
ATOM   2568  C   PRO A 166      17.399 100.331  95.657  1.00  0.00           C  
ATOM   2569  O   PRO A 166      18.220  99.998  94.827  1.00  0.00           O  
ATOM   2570  CB  PRO A 166      16.198 102.466  94.949  1.00  0.00           C  
ATOM   2571  CG  PRO A 166      17.116 103.234  94.010  1.00  0.00           C  
ATOM   2572  CD  PRO A 166      18.208 103.712  94.966  1.00  0.00           C  
ATOM   2573  HA  PRO A 166      16.795 101.964  97.017  1.00  0.00           H  
ATOM   2574  HB2 PRO A 166      15.554 101.791  94.387  1.00  0.00           H  
ATOM   2575  HB3 PRO A 166      15.605 103.217  95.473  1.00  0.00           H  
ATOM   2576  HG2 PRO A 166      17.525 102.637  93.194  1.00  0.00           H  
ATOM   2577  HG3 PRO A 166      16.721 104.126  93.524  1.00  0.00           H  
ATOM   2578  HD2 PRO A 166      19.094 103.972  94.388  1.00  0.00           H  
ATOM   2579  HD3 PRO A 166      17.783 104.646  95.336  1.00  0.00           H  
ATOM   2580  N   GLY A 167      16.757  99.430  96.431  1.00  0.00           N  
ATOM   2581  CA  GLY A 167      17.069  97.997  96.446  1.00  0.00           C  
ATOM   2582  C   GLY A 167      18.496  97.584  96.986  1.00  0.00           C  
ATOM   2583  O   GLY A 167      18.845  96.413  97.084  1.00  0.00           O  
ATOM   2584  H   GLY A 167      16.260  99.886  97.183  1.00  0.00           H  
ATOM   2585  HA2 GLY A 167      16.245  97.392  96.827  1.00  0.00           H  
ATOM   2586  HA3 GLY A 167      17.120  97.747  95.385  1.00  0.00           H  
ATOM   2587  N   GLY A 168      19.341  98.534  97.377  1.00  0.00           N  
ATOM   2588  CA  GLY A 168      20.736  98.376  97.783  1.00  0.00           C  
ATOM   2589  C   GLY A 168      20.846  97.885  99.206  1.00  0.00           C  
ATOM   2590  O   GLY A 168      19.804  97.837  99.907  1.00  0.00           O  
ATOM   2591  H   GLY A 168      19.024  99.488  97.289  1.00  0.00           H  
ATOM   2592  HA2 GLY A 168      21.299  97.698  97.142  1.00  0.00           H  
ATOM   2593  HA3 GLY A 168      21.261  99.329  97.732  1.00  0.00           H  
ATOM   2594  N   LEU A 169      22.077  97.616  99.708  1.00  0.00           N  
ATOM   2595  CA  LEU A 169      22.395  96.757 100.885  1.00  0.00           C  
ATOM   2596  C   LEU A 169      22.895  97.530 102.092  1.00  0.00           C  
ATOM   2597  O   LEU A 169      23.658  98.477 101.998  1.00  0.00           O  
ATOM   2598  CB  LEU A 169      23.290  95.519 100.500  1.00  0.00           C  
ATOM   2599  CG  LEU A 169      22.664  94.652  99.369  1.00  0.00           C  
ATOM   2600  CD1 LEU A 169      23.735  93.694  98.805  1.00  0.00           C  
ATOM   2601  CD2 LEU A 169      21.355  93.909  99.894  1.00  0.00           C  
ATOM   2602  H   LEU A 169      22.896  97.753  99.133  1.00  0.00           H  
ATOM   2603  HA  LEU A 169      21.474  96.280 101.218  1.00  0.00           H  
ATOM   2604  HB2 LEU A 169      24.305  95.864 100.300  1.00  0.00           H  
ATOM   2605  HB3 LEU A 169      23.402  94.815 101.325  1.00  0.00           H  
ATOM   2606  HG  LEU A 169      22.434  95.427  98.637  1.00  0.00           H  
ATOM   2607 HD11 LEU A 169      23.290  92.883  98.227  1.00  0.00           H  
ATOM   2608 HD12 LEU A 169      24.453  94.187  98.150  1.00  0.00           H  
ATOM   2609 HD13 LEU A 169      24.139  93.165  99.668  1.00  0.00           H  
ATOM   2610 HD21 LEU A 169      21.644  93.422 100.825  1.00  0.00           H  
ATOM   2611 HD22 LEU A 169      20.524  94.587 100.085  1.00  0.00           H  
ATOM   2612 HD23 LEU A 169      21.197  93.227  99.058  1.00  0.00           H  
ATOM   2613  N   LEU A 170      22.720  96.897 103.251  1.00  0.00           N  
ATOM   2614  CA  LEU A 170      23.717  97.192 104.371  1.00  0.00           C  
ATOM   2615  C   LEU A 170      24.073  95.892 105.169  1.00  0.00           C  
ATOM   2616  O   LEU A 170      23.183  95.033 105.383  1.00  0.00           O  
ATOM   2617  CB  LEU A 170      23.052  98.300 105.222  1.00  0.00           C  
ATOM   2618  CG  LEU A 170      23.551  98.487 106.711  1.00  0.00           C  
ATOM   2619  CD1 LEU A 170      24.774  99.381 106.717  1.00  0.00           C  
ATOM   2620  CD2 LEU A 170      22.492  99.286 107.440  1.00  0.00           C  
ATOM   2621  H   LEU A 170      22.135  96.086 103.394  1.00  0.00           H  
ATOM   2622  HA  LEU A 170      24.614  97.587 103.894  1.00  0.00           H  
ATOM   2623  HB2 LEU A 170      23.056  99.200 104.609  1.00  0.00           H  
ATOM   2624  HB3 LEU A 170      22.001  98.021 105.299  1.00  0.00           H  
ATOM   2625  HG  LEU A 170      23.800  97.646 107.358  1.00  0.00           H  
ATOM   2626 HD11 LEU A 170      24.680 100.204 106.010  1.00  0.00           H  
ATOM   2627 HD12 LEU A 170      25.003  99.837 107.681  1.00  0.00           H  
ATOM   2628 HD13 LEU A 170      25.574  98.799 106.259  1.00  0.00           H  
ATOM   2629 HD21 LEU A 170      21.458  99.066 107.172  1.00  0.00           H  
ATOM   2630 HD22 LEU A 170      22.583  99.088 108.507  1.00  0.00           H  
ATOM   2631 HD23 LEU A 170      22.682 100.344 107.257  1.00  0.00           H  
ATOM   2632  N   VAL A 171      25.303  95.695 105.490  1.00  0.00           N  
ATOM   2633  CA  VAL A 171      25.759  94.645 106.431  1.00  0.00           C  
ATOM   2634  C   VAL A 171      26.530  95.272 107.569  1.00  0.00           C  
ATOM   2635  O   VAL A 171      27.524  95.884 107.253  1.00  0.00           O  
ATOM   2636  CB  VAL A 171      26.523  93.566 105.698  1.00  0.00           C  
ATOM   2637  CG1 VAL A 171      26.562  92.337 106.646  1.00  0.00           C  
ATOM   2638  CG2 VAL A 171      25.913  93.105 104.386  1.00  0.00           C  
ATOM   2639  H   VAL A 171      26.002  96.372 105.219  1.00  0.00           H  
ATOM   2640  HA  VAL A 171      24.861  94.240 106.898  1.00  0.00           H  
ATOM   2641  HB  VAL A 171      27.499  93.932 105.380  1.00  0.00           H  
ATOM   2642 HG11 VAL A 171      25.575  91.901 106.793  1.00  0.00           H  
ATOM   2643 HG12 VAL A 171      27.239  91.665 106.117  1.00  0.00           H  
ATOM   2644 HG13 VAL A 171      26.951  92.672 107.608  1.00  0.00           H  
ATOM   2645 HG21 VAL A 171      26.419  92.191 104.073  1.00  0.00           H  
ATOM   2646 HG22 VAL A 171      24.884  92.809 104.594  1.00  0.00           H  
ATOM   2647 HG23 VAL A 171      25.810  93.930 103.681  1.00  0.00           H  
ATOM   2648  N   ILE A 172      25.996  95.191 108.774  1.00  0.00           N  
ATOM   2649  CA  ILE A 172      26.434  95.846 109.990  1.00  0.00           C  
ATOM   2650  C   ILE A 172      26.144  94.901 111.294  1.00  0.00           C  
ATOM   2651  O   ILE A 172      25.238  94.113 111.284  1.00  0.00           O  
ATOM   2652  CB  ILE A 172      25.658  97.159 110.188  1.00  0.00           C  
ATOM   2653  CG1 ILE A 172      26.127  98.189 111.203  1.00  0.00           C  
ATOM   2654  CG2 ILE A 172      24.210  96.885 110.480  1.00  0.00           C  
ATOM   2655  CD1 ILE A 172      25.525  99.625 111.165  1.00  0.00           C  
ATOM   2656  H   ILE A 172      25.228  94.543 108.880  1.00  0.00           H  
ATOM   2657  HA  ILE A 172      27.504  95.940 109.802  1.00  0.00           H  
ATOM   2658  HB  ILE A 172      25.776  97.666 109.231  1.00  0.00           H  
ATOM   2659 HG12 ILE A 172      25.922  97.813 112.205  1.00  0.00           H  
ATOM   2660 HG13 ILE A 172      27.192  98.392 111.084  1.00  0.00           H  
ATOM   2661 HG21 ILE A 172      23.836  96.249 109.676  1.00  0.00           H  
ATOM   2662 HG22 ILE A 172      24.017  96.265 111.355  1.00  0.00           H  
ATOM   2663 HG23 ILE A 172      23.569  97.766 110.476  1.00  0.00           H  
ATOM   2664 HD11 ILE A 172      24.633  99.714 111.785  1.00  0.00           H  
ATOM   2665 HD12 ILE A 172      26.263 100.313 111.578  1.00  0.00           H  
ATOM   2666 HD13 ILE A 172      25.354  99.928 110.132  1.00  0.00           H  
ATOM   2667  N   ASP A 173      26.975  95.014 112.369  1.00  0.00           N  
ATOM   2668  CA  ASP A 173      27.057  94.030 113.471  1.00  0.00           C  
ATOM   2669  C   ASP A 173      27.160  94.618 114.919  1.00  0.00           C  
ATOM   2670  O   ASP A 173      27.456  95.788 115.104  1.00  0.00           O  
ATOM   2671  CB  ASP A 173      28.163  92.938 113.156  1.00  0.00           C  
ATOM   2672  CG  ASP A 173      29.639  93.440 113.161  1.00  0.00           C  
ATOM   2673  OD1 ASP A 173      30.535  92.676 112.975  1.00  0.00           O  
ATOM   2674  OD2 ASP A 173      29.902  94.628 113.413  1.00  0.00           O1-
ATOM   2675  H   ASP A 173      27.714  95.681 112.194  1.00  0.00           H  
ATOM   2676  HA  ASP A 173      26.148  93.434 113.564  1.00  0.00           H  
ATOM   2677  HB2 ASP A 173      28.170  92.088 113.839  1.00  0.00           H  
ATOM   2678  HB3 ASP A 173      27.890  92.607 112.154  1.00  0.00           H  
ATOM   2679  N   HIE A 174      27.150  93.757 115.950  1.00  0.00           N  
ATOM   2680  CA  HIE A 174      27.313  94.009 117.383  1.00  0.00           C  
ATOM   2681  C   HIE A 174      27.730  92.800 118.245  1.00  0.00           C  
ATOM   2682  O   HIE A 174      27.327  91.679 117.872  1.00  0.00           O  
ATOM   2683  CB  HIE A 174      26.074  94.733 117.993  1.00  0.00           C  
ATOM   2684  CG  HIE A 174      24.763  93.986 117.931  1.00  0.00           C  
ATOM   2685  CD2 HIE A 174      24.070  93.904 116.780  1.00  0.00           C  
ATOM   2686  ND1 HIE A 174      24.097  93.396 119.008  1.00  0.00           N  
ATOM   2687  CE1 HIE A 174      22.860  93.014 118.462  1.00  0.00           C  
ATOM   2688  NE2 HIE A 174      22.875  93.234 117.125  1.00  0.00           N  
ATOM   2689  H   HIE A 174      27.040  92.780 115.720  1.00  0.00           H  
ATOM   2690  HA  HIE A 174      28.241  94.564 117.520  1.00  0.00           H  
ATOM   2691  HB2 HIE A 174      26.309  94.970 119.031  1.00  0.00           H  
ATOM   2692  HB3 HIE A 174      25.916  95.668 117.456  1.00  0.00           H  
ATOM   2693  HD2 HIE A 174      24.332  94.296 115.809  1.00  0.00           H  
ATOM   2694  HE1 HIE A 174      22.040  92.575 119.010  1.00  0.00           H  
ATOM   2695  HE2 HIE A 174      22.103  93.050 116.500  1.00  0.00           H  
ATOM   2696  N   ARG A 175      28.579  93.024 119.251  1.00  0.00           N  
ATOM   2697  CA  ARG A 175      28.852  91.937 120.234  1.00  0.00           C  
ATOM   2698  C   ARG A 175      27.644  91.577 121.121  1.00  0.00           C  
ATOM   2699  O   ARG A 175      26.794  92.395 121.316  1.00  0.00           O  
ATOM   2700  CB  ARG A 175      30.163  92.287 121.014  1.00  0.00           C  
ATOM   2701  CG  ARG A 175      31.354  91.951 120.211  1.00  0.00           C  
ATOM   2702  CD  ARG A 175      32.590  92.249 121.095  1.00  0.00           C  
ATOM   2703  NE  ARG A 175      33.897  92.136 120.437  1.00  0.00           N  
ATOM   2704  CZ  ARG A 175      34.639  91.049 120.262  1.00  0.00           C  
ATOM   2705  NH1 ARG A 175      34.187  89.881 120.358  1.00  0.00           N1+
ATOM   2706  NH2 ARG A 175      35.916  91.177 119.948  1.00  0.00           N  
ATOM   2707  H   ARG A 175      28.777  93.994 119.452  1.00  0.00           H  
ATOM   2708  HA  ARG A 175      29.027  91.031 119.655  1.00  0.00           H  
ATOM   2709  HB2 ARG A 175      30.252  93.354 121.213  1.00  0.00           H  
ATOM   2710  HB3 ARG A 175      30.218  91.848 122.011  1.00  0.00           H  
ATOM   2711  HG2 ARG A 175      31.468  90.989 119.712  1.00  0.00           H  
ATOM   2712  HG3 ARG A 175      31.380  92.610 119.344  1.00  0.00           H  
ATOM   2713  HD2 ARG A 175      32.471  93.285 121.415  1.00  0.00           H  
ATOM   2714  HD3 ARG A 175      32.614  91.575 121.951  1.00  0.00           H  
ATOM   2715  HE  ARG A 175      34.287  93.021 120.145  1.00  0.00           H  
ATOM   2716 HH11 ARG A 175      33.234  89.693 120.631  1.00  0.00           H  
ATOM   2717 HH12 ARG A 175      34.862  89.144 120.210  1.00  0.00           H  
ATOM   2718 HH21 ARG A 175      36.420  92.048 119.854  1.00  0.00           H  
ATOM   2719 HH22 ARG A 175      36.467  90.333 119.894  1.00  0.00           H  
ATOM   2720  N   ASN A 176      27.682  90.442 121.740  1.00  0.00           N  
ATOM   2721  CA  ASN A 176      26.702  89.934 122.633  1.00  0.00           C  
ATOM   2722  C   ASN A 176      26.794  90.485 123.996  1.00  0.00           C  
ATOM   2723  O   ASN A 176      27.047  89.804 124.960  1.00  0.00           O  
ATOM   2724  CB  ASN A 176      26.633  88.367 122.612  1.00  0.00           C  
ATOM   2725  CG  ASN A 176      25.344  87.783 123.227  1.00  0.00           C  
ATOM   2726  ND2 ASN A 176      24.909  86.566 122.887  1.00  0.00           N  
ATOM   2727  OD1 ASN A 176      24.722  88.508 123.974  1.00  0.00           O  
ATOM   2728  H   ASN A 176      28.341  89.765 121.383  1.00  0.00           H  
ATOM   2729  HA  ASN A 176      25.738  90.258 122.237  1.00  0.00           H  
ATOM   2730  HB2 ASN A 176      26.649  88.045 121.571  1.00  0.00           H  
ATOM   2731  HB3 ASN A 176      27.529  87.946 123.067  1.00  0.00           H  
ATOM   2732 HD21 ASN A 176      24.277  86.151 123.557  1.00  0.00           H  
ATOM   2733 HD22 ASN A 176      25.522  85.902 122.434  1.00  0.00           H  
ATOM   2734  N   TYR A 177      26.753  91.845 124.127  1.00  0.00           N  
ATOM   2735  CA  TYR A 177      27.046  92.493 125.478  1.00  0.00           C  
ATOM   2736  C   TYR A 177      26.113  92.104 126.621  1.00  0.00           C  
ATOM   2737  O   TYR A 177      26.481  92.323 127.744  1.00  0.00           O  
ATOM   2738  CB  TYR A 177      27.190  93.994 125.380  1.00  0.00           C  
ATOM   2739  CG  TYR A 177      28.366  94.516 124.617  1.00  0.00           C  
ATOM   2740  CD1 TYR A 177      29.675  94.205 125.091  1.00  0.00           C  
ATOM   2741  CD2 TYR A 177      28.186  95.137 123.337  1.00  0.00           C  
ATOM   2742  CE1 TYR A 177      30.769  94.593 124.246  1.00  0.00           C  
ATOM   2743  CE2 TYR A 177      29.255  95.389 122.509  1.00  0.00           C  
ATOM   2744  CZ  TYR A 177      30.575  95.207 123.034  1.00  0.00           C  
ATOM   2745  OH  TYR A 177      31.664  95.482 122.234  1.00  0.00           O  
ATOM   2746  H   TYR A 177      26.491  92.416 123.337  1.00  0.00           H  
ATOM   2747  HA  TYR A 177      27.960  92.008 125.819  1.00  0.00           H  
ATOM   2748  HB2 TYR A 177      26.208  94.332 125.049  1.00  0.00           H  
ATOM   2749  HB3 TYR A 177      27.374  94.369 126.387  1.00  0.00           H  
ATOM   2750  HD1 TYR A 177      29.832  93.569 125.949  1.00  0.00           H  
ATOM   2751  HD2 TYR A 177      27.204  95.308 122.921  1.00  0.00           H  
ATOM   2752  HE1 TYR A 177      31.775  94.461 124.617  1.00  0.00           H  
ATOM   2753  HE2 TYR A 177      29.060  95.808 121.533  1.00  0.00           H  
ATOM   2754  HH  TYR A 177      32.505  95.063 122.431  1.00  0.00           H  
ATOM   2755  N   ASP A 178      24.890  91.724 126.283  1.00  0.00           N  
ATOM   2756  CA  ASP A 178      23.933  91.083 127.198  1.00  0.00           C  
ATOM   2757  C   ASP A 178      24.555  89.902 127.973  1.00  0.00           C  
ATOM   2758  O   ASP A 178      24.619  89.921 129.195  1.00  0.00           O  
ATOM   2759  CB  ASP A 178      22.714  90.663 126.420  1.00  0.00           C  
ATOM   2760  CG  ASP A 178      22.005  89.369 126.855  1.00  0.00           C  
ATOM   2761  OD1 ASP A 178      21.524  89.273 128.028  1.00  0.00           O  
ATOM   2762  OD2 ASP A 178      21.741  88.484 126.073  1.00  0.00           O1-
ATOM   2763  H   ASP A 178      24.553  91.818 125.335  1.00  0.00           H  
ATOM   2764  HA  ASP A 178      23.556  91.747 127.975  1.00  0.00           H  
ATOM   2765  HB2 ASP A 178      22.046  91.523 126.463  1.00  0.00           H  
ATOM   2766  HB3 ASP A 178      22.979  90.463 125.381  1.00  0.00           H  
ATOM   2767  N   TYR A 179      25.204  89.002 127.269  1.00  0.00           N  
ATOM   2768  CA  TYR A 179      26.010  87.959 127.888  1.00  0.00           C  
ATOM   2769  C   TYR A 179      27.309  88.593 128.505  1.00  0.00           C  
ATOM   2770  O   TYR A 179      27.617  88.323 129.680  1.00  0.00           O  
ATOM   2771  CB  TYR A 179      26.445  86.944 126.792  1.00  0.00           C  
ATOM   2772  CG  TYR A 179      27.043  85.634 127.277  1.00  0.00           C  
ATOM   2773  CD1 TYR A 179      28.397  85.576 127.711  1.00  0.00           C  
ATOM   2774  CD2 TYR A 179      26.223  84.524 127.448  1.00  0.00           C  
ATOM   2775  CE1 TYR A 179      28.917  84.354 128.200  1.00  0.00           C  
ATOM   2776  CE2 TYR A 179      26.739  83.345 128.021  1.00  0.00           C  
ATOM   2777  CZ  TYR A 179      28.078  83.232 128.411  1.00  0.00           C  
ATOM   2778  OH  TYR A 179      28.570  82.053 128.919  1.00  0.00           O  
ATOM   2779  H   TYR A 179      25.129  89.026 126.261  1.00  0.00           H  
ATOM   2780  HA  TYR A 179      25.420  87.543 128.704  1.00  0.00           H  
ATOM   2781  HB2 TYR A 179      25.578  86.700 126.179  1.00  0.00           H  
ATOM   2782  HB3 TYR A 179      27.101  87.388 126.044  1.00  0.00           H  
ATOM   2783  HD1 TYR A 179      29.078  86.412 127.661  1.00  0.00           H  
ATOM   2784  HD2 TYR A 179      25.185  84.570 127.156  1.00  0.00           H  
ATOM   2785  HE1 TYR A 179      29.928  84.248 128.566  1.00  0.00           H  
ATOM   2786  HE2 TYR A 179      26.127  82.456 128.045  1.00  0.00           H  
ATOM   2787  HH  TYR A 179      29.528  81.993 128.950  1.00  0.00           H  
ATOM   2788  N   ILE A 180      28.092  89.336 127.810  1.00  0.00           N  
ATOM   2789  CA  ILE A 180      29.411  89.686 128.250  1.00  0.00           C  
ATOM   2790  C   ILE A 180      29.429  90.302 129.650  1.00  0.00           C  
ATOM   2791  O   ILE A 180      30.349  89.956 130.451  1.00  0.00           O  
ATOM   2792  CB  ILE A 180      30.209  90.557 127.237  1.00  0.00           C  
ATOM   2793  CG1 ILE A 180      30.254  89.747 125.908  1.00  0.00           C  
ATOM   2794  CG2 ILE A 180      31.622  90.696 127.737  1.00  0.00           C  
ATOM   2795  CD1 ILE A 180      30.761  90.462 124.664  1.00  0.00           C  
ATOM   2796  H   ILE A 180      27.837  89.614 126.873  1.00  0.00           H  
ATOM   2797  HA  ILE A 180      29.993  88.768 128.327  1.00  0.00           H  
ATOM   2798  HB  ILE A 180      29.871  91.578 127.062  1.00  0.00           H  
ATOM   2799 HG12 ILE A 180      30.874  88.852 125.975  1.00  0.00           H  
ATOM   2800 HG13 ILE A 180      29.315  89.278 125.610  1.00  0.00           H  
ATOM   2801 HG21 ILE A 180      32.179  89.776 127.559  1.00  0.00           H  
ATOM   2802 HG22 ILE A 180      32.142  91.444 127.139  1.00  0.00           H  
ATOM   2803 HG23 ILE A 180      31.631  91.099 128.750  1.00  0.00           H  
ATOM   2804 HD11 ILE A 180      30.072  91.244 124.344  1.00  0.00           H  
ATOM   2805 HD12 ILE A 180      31.644  91.056 124.894  1.00  0.00           H  
ATOM   2806 HD13 ILE A 180      31.112  89.820 123.856  1.00  0.00           H  
ATOM   2807  N   LEU A 181      28.442  91.113 129.964  1.00  0.00           N  
ATOM   2808  CA  LEU A 181      28.393  91.808 131.291  1.00  0.00           C  
ATOM   2809  C   LEU A 181      27.477  91.090 132.353  1.00  0.00           C  
ATOM   2810  O   LEU A 181      27.795  91.142 133.558  1.00  0.00           O  
ATOM   2811  CB  LEU A 181      27.973  93.291 131.071  1.00  0.00           C  
ATOM   2812  CG  LEU A 181      29.025  94.235 130.443  1.00  0.00           C  
ATOM   2813  CD1 LEU A 181      29.648  93.785 129.107  1.00  0.00           C  
ATOM   2814  CD2 LEU A 181      28.365  95.613 130.137  1.00  0.00           C  
ATOM   2815  H   LEU A 181      27.851  91.251 129.157  1.00  0.00           H  
ATOM   2816  HA  LEU A 181      29.405  91.828 131.694  1.00  0.00           H  
ATOM   2817  HB2 LEU A 181      27.163  93.231 130.344  1.00  0.00           H  
ATOM   2818  HB3 LEU A 181      27.553  93.765 131.958  1.00  0.00           H  
ATOM   2819  HG  LEU A 181      29.854  94.345 131.143  1.00  0.00           H  
ATOM   2820 HD11 LEU A 181      30.318  92.928 129.184  1.00  0.00           H  
ATOM   2821 HD12 LEU A 181      28.822  93.619 128.415  1.00  0.00           H  
ATOM   2822 HD13 LEU A 181      30.322  94.563 128.749  1.00  0.00           H  
ATOM   2823 HD21 LEU A 181      27.927  96.154 130.974  1.00  0.00           H  
ATOM   2824 HD22 LEU A 181      29.198  96.250 129.841  1.00  0.00           H  
ATOM   2825 HD23 LEU A 181      27.692  95.469 129.291  1.00  0.00           H  
ATOM   2826  N   SER A 182      26.421  90.424 131.943  1.00  0.00           N  
ATOM   2827  CA  SER A 182      25.657  89.646 132.910  1.00  0.00           C  
ATOM   2828  C   SER A 182      26.405  88.407 133.383  1.00  0.00           C  
ATOM   2829  O   SER A 182      25.886  87.781 134.333  1.00  0.00           O  
ATOM   2830  CB  SER A 182      24.264  89.256 132.443  1.00  0.00           C  
ATOM   2831  OG  SER A 182      24.290  88.306 131.377  1.00  0.00           O  
ATOM   2832  H   SER A 182      26.115  90.330 130.986  1.00  0.00           H  
ATOM   2833  HA  SER A 182      25.447  90.220 133.812  1.00  0.00           H  
ATOM   2834  HB2 SER A 182      23.683  88.901 133.294  1.00  0.00           H  
ATOM   2835  HB3 SER A 182      23.700  90.115 132.079  1.00  0.00           H  
ATOM   2836  HG  SER A 182      24.387  88.843 130.587  1.00  0.00           H  
ATOM   2837  N   THR A 183      27.486  88.047 132.739  1.00  0.00           N  
ATOM   2838  CA  THR A 183      28.460  87.022 133.160  1.00  0.00           C  
ATOM   2839  C   THR A 183      29.853  87.523 133.628  1.00  0.00           C  
ATOM   2840  O   THR A 183      30.455  86.906 134.542  1.00  0.00           O  
ATOM   2841  CB  THR A 183      28.687  85.986 132.031  1.00  0.00           C  
ATOM   2842  CG2 THR A 183      27.440  85.292 131.483  1.00  0.00           C  
ATOM   2843  OG1 THR A 183      29.337  86.516 130.953  1.00  0.00           O  
ATOM   2844  H   THR A 183      27.682  88.582 131.905  1.00  0.00           H  
ATOM   2845  HA  THR A 183      28.062  86.516 134.040  1.00  0.00           H  
ATOM   2846  HB  THR A 183      29.308  85.204 132.469  1.00  0.00           H  
ATOM   2847  HG1 THR A 183      28.753  86.695 130.213  1.00  0.00           H  
ATOM   2848 HG21 THR A 183      26.763  85.049 132.303  1.00  0.00           H  
ATOM   2849 HG22 THR A 183      26.996  85.880 130.680  1.00  0.00           H  
ATOM   2850 HG23 THR A 183      27.722  84.368 130.978  1.00  0.00           H  
ATOM   2851  N   GLY A 184      30.533  88.494 132.959  1.00  0.00           N  
ATOM   2852  CA  GLY A 184      31.982  88.787 133.091  1.00  0.00           C  
ATOM   2853  C   GLY A 184      32.862  87.842 132.292  1.00  0.00           C  
ATOM   2854  O   GLY A 184      33.983  87.557 132.597  1.00  0.00           O  
ATOM   2855  H   GLY A 184      30.123  88.865 132.113  1.00  0.00           H  
ATOM   2856  HA2 GLY A 184      32.190  89.702 132.536  1.00  0.00           H  
ATOM   2857  HA3 GLY A 184      32.339  88.776 134.121  1.00  0.00           H  
ATOM   2858  N   CYS A 185      32.274  87.146 131.316  1.00  0.00           N  
ATOM   2859  CA  CYS A 185      32.865  86.013 130.617  1.00  0.00           C  
ATOM   2860  C   CYS A 185      32.658  86.065 129.067  1.00  0.00           C  
ATOM   2861  O   CYS A 185      31.663  86.670 128.698  1.00  0.00           O  
ATOM   2862  CB  CYS A 185      32.197  84.721 131.142  1.00  0.00           C  
ATOM   2863  SG  CYS A 185      33.274  83.321 130.840  1.00  0.00           S  
ATOM   2864  H   CYS A 185      31.340  87.457 131.088  1.00  0.00           H  
ATOM   2865  HA  CYS A 185      33.919  85.932 130.885  1.00  0.00           H  
ATOM   2866  HB2 CYS A 185      32.017  84.776 132.216  1.00  0.00           H  
ATOM   2867  HB3 CYS A 185      31.255  84.476 130.652  1.00  0.00           H  
ATOM   2868  HG  CYS A 185      32.969  83.106 129.556  1.00  0.00           H  
ATOM   2869  N   ALA A 186      33.579  85.539 128.310  1.00  0.00           N  
ATOM   2870  CA  ALA A 186      33.578  85.354 126.877  1.00  0.00           C  
ATOM   2871  C   ALA A 186      32.428  84.436 126.409  1.00  0.00           C  
ATOM   2872  O   ALA A 186      32.301  83.381 127.038  1.00  0.00           O  
ATOM   2873  CB  ALA A 186      34.888  84.768 126.395  1.00  0.00           C  
ATOM   2874  H   ALA A 186      34.264  85.104 128.911  1.00  0.00           H  
ATOM   2875  HA  ALA A 186      33.455  86.346 126.441  1.00  0.00           H  
ATOM   2876  HB1 ALA A 186      35.669  85.207 127.015  1.00  0.00           H  
ATOM   2877  HB2 ALA A 186      34.990  83.684 126.417  1.00  0.00           H  
ATOM   2878  HB3 ALA A 186      34.912  85.007 125.332  1.00  0.00           H  
ATOM   2879  N   PRO A 187      31.579  84.708 125.317  1.00  0.00           N  
ATOM   2880  CA  PRO A 187      30.398  83.917 125.010  1.00  0.00           C  
ATOM   2881  C   PRO A 187      30.773  82.563 124.312  1.00  0.00           C  
ATOM   2882  O   PRO A 187      31.828  82.485 123.664  1.00  0.00           O  
ATOM   2883  CB  PRO A 187      29.582  84.781 124.025  1.00  0.00           C  
ATOM   2884  CG  PRO A 187      30.036  86.237 124.312  1.00  0.00           C  
ATOM   2885  CD  PRO A 187      31.519  85.997 124.625  1.00  0.00           C  
ATOM   2886  HA  PRO A 187      29.809  83.840 125.925  1.00  0.00           H  
ATOM   2887  HB2 PRO A 187      29.768  84.505 122.988  1.00  0.00           H  
ATOM   2888  HB3 PRO A 187      28.533  84.610 124.268  1.00  0.00           H  
ATOM   2889  HG2 PRO A 187      29.773  87.018 123.598  1.00  0.00           H  
ATOM   2890  HG3 PRO A 187      29.571  86.561 125.242  1.00  0.00           H  
ATOM   2891  HD2 PRO A 187      32.117  85.934 123.717  1.00  0.00           H  
ATOM   2892  HD3 PRO A 187      31.811  86.728 125.379  1.00  0.00           H  
ATOM   2893  N   PRO A 188      29.989  81.498 124.247  1.00  0.00           N  
ATOM   2894  CA  PRO A 188      30.131  80.264 123.472  1.00  0.00           C  
ATOM   2895  C   PRO A 188      30.224  80.421 121.965  1.00  0.00           C  
ATOM   2896  O   PRO A 188      30.506  79.476 121.283  1.00  0.00           O  
ATOM   2897  CB  PRO A 188      28.871  79.483 123.848  1.00  0.00           C  
ATOM   2898  CG  PRO A 188      28.337  79.963 125.191  1.00  0.00           C  
ATOM   2899  CD  PRO A 188      28.824  81.392 125.173  1.00  0.00           C  
ATOM   2900  HA  PRO A 188      31.036  79.758 123.811  1.00  0.00           H  
ATOM   2901  HB2 PRO A 188      28.125  79.783 123.112  1.00  0.00           H  
ATOM   2902  HB3 PRO A 188      28.951  78.396 123.833  1.00  0.00           H  
ATOM   2903  HG2 PRO A 188      27.270  79.783 125.326  1.00  0.00           H  
ATOM   2904  HG3 PRO A 188      28.848  79.418 125.984  1.00  0.00           H  
ATOM   2905  HD2 PRO A 188      28.031  81.993 124.728  1.00  0.00           H  
ATOM   2906  HD3 PRO A 188      29.048  81.629 126.213  1.00  0.00           H  
ATOM   2907  N   GLY A 189      29.960  81.619 121.434  1.00  0.00           N  
ATOM   2908  CA  GLY A 189      30.179  82.008 120.087  1.00  0.00           C  
ATOM   2909  C   GLY A 189      31.635  82.312 119.656  1.00  0.00           C  
ATOM   2910  O   GLY A 189      32.675  82.019 120.304  1.00  0.00           O  
ATOM   2911  H   GLY A 189      29.729  82.339 122.104  1.00  0.00           H  
ATOM   2912  HA2 GLY A 189      29.759  81.231 119.447  1.00  0.00           H  
ATOM   2913  HA3 GLY A 189      29.572  82.902 119.948  1.00  0.00           H  
ATOM   2914  N   LYS A 190      31.739  82.777 118.359  1.00  0.00           N  
ATOM   2915  CA  LYS A 190      33.024  82.863 117.658  1.00  0.00           C  
ATOM   2916  C   LYS A 190      33.894  84.080 118.074  1.00  0.00           C  
ATOM   2917  O   LYS A 190      33.463  85.074 118.678  1.00  0.00           O  
ATOM   2918  CB  LYS A 190      32.676  82.894 116.173  1.00  0.00           C  
ATOM   2919  CG  LYS A 190      32.175  81.481 115.654  1.00  0.00           C  
ATOM   2920  CD  LYS A 190      32.387  81.430 114.174  1.00  0.00           C  
ATOM   2921  CE  LYS A 190      31.842  80.041 113.663  1.00  0.00           C  
ATOM   2922  NZ  LYS A 190      32.129  79.723 112.193  1.00  0.00           N1+
ATOM   2923  H   LYS A 190      30.858  83.020 117.930  1.00  0.00           H  
ATOM   2924  HA  LYS A 190      33.577  82.018 118.067  1.00  0.00           H  
ATOM   2925  HB2 LYS A 190      31.881  83.612 115.972  1.00  0.00           H  
ATOM   2926  HB3 LYS A 190      33.455  83.268 115.509  1.00  0.00           H  
ATOM   2927  HG2 LYS A 190      32.619  80.609 116.134  1.00  0.00           H  
ATOM   2928  HG3 LYS A 190      31.159  81.414 116.046  1.00  0.00           H  
ATOM   2929  HD2 LYS A 190      31.842  82.219 113.654  1.00  0.00           H  
ATOM   2930  HD3 LYS A 190      33.431  81.478 113.866  1.00  0.00           H  
ATOM   2931  HE2 LYS A 190      32.320  79.237 114.221  1.00  0.00           H  
ATOM   2932  HE3 LYS A 190      30.753  80.011 113.681  1.00  0.00           H  
ATOM   2933  HZ1 LYS A 190      31.780  78.790 112.021  1.00  0.00           H  
ATOM   2934  HZ2 LYS A 190      31.769  80.284 111.435  1.00  0.00           H  
ATOM   2935  HZ3 LYS A 190      33.129  79.735 112.052  1.00  0.00           H  
ATOM   2936  N   ASN A 191      35.171  84.055 117.638  1.00  0.00           N  
ATOM   2937  CA  ASN A 191      36.154  85.169 117.521  1.00  0.00           C  
ATOM   2938  C   ASN A 191      35.923  85.966 116.247  1.00  0.00           C  
ATOM   2939  O   ASN A 191      35.905  87.173 116.247  1.00  0.00           O  
ATOM   2940  CB  ASN A 191      37.606  84.550 117.543  1.00  0.00           C  
ATOM   2941  CG  ASN A 191      38.669  85.609 117.454  1.00  0.00           C  
ATOM   2942  ND2 ASN A 191      39.458  85.729 118.413  1.00  0.00           N  
ATOM   2943  OD1 ASN A 191      38.694  86.405 116.481  1.00  0.00           O  
ATOM   2944  H   ASN A 191      35.527  83.170 117.307  1.00  0.00           H  
ATOM   2945  HA  ASN A 191      36.127  85.817 118.397  1.00  0.00           H  
ATOM   2946  HB2 ASN A 191      37.630  83.958 118.458  1.00  0.00           H  
ATOM   2947  HB3 ASN A 191      37.682  83.867 116.698  1.00  0.00           H  
ATOM   2948 HD21 ASN A 191      40.206  86.407 118.381  1.00  0.00           H  
ATOM   2949 HD22 ASN A 191      39.344  85.036 119.139  1.00  0.00           H  
ATOM   2950  N   ILE A 192      35.799  85.177 115.116  1.00  0.00           N  
ATOM   2951  CA  ILE A 192      35.582  85.730 113.733  1.00  0.00           C  
ATOM   2952  C   ILE A 192      36.760  86.463 113.120  1.00  0.00           C  
ATOM   2953  O   ILE A 192      37.361  85.884 112.220  1.00  0.00           O  
ATOM   2954  CB  ILE A 192      34.240  86.551 113.606  1.00  0.00           C  
ATOM   2955  CG1 ILE A 192      33.045  85.722 114.057  1.00  0.00           C  
ATOM   2956  CG2 ILE A 192      34.086  87.008 112.158  1.00  0.00           C  
ATOM   2957  CD1 ILE A 192      31.585  86.129 113.916  1.00  0.00           C  
ATOM   2958  H   ILE A 192      35.802  84.179 115.274  1.00  0.00           H  
ATOM   2959  HA  ILE A 192      35.493  84.804 113.165  1.00  0.00           H  
ATOM   2960  HB  ILE A 192      34.304  87.489 114.157  1.00  0.00           H  
ATOM   2961 HG12 ILE A 192      33.282  84.771 113.582  1.00  0.00           H  
ATOM   2962 HG13 ILE A 192      33.146  85.457 115.110  1.00  0.00           H  
ATOM   2963 HG21 ILE A 192      33.540  86.289 111.547  1.00  0.00           H  
ATOM   2964 HG22 ILE A 192      33.418  87.862 112.269  1.00  0.00           H  
ATOM   2965 HG23 ILE A 192      35.030  87.319 111.711  1.00  0.00           H  
ATOM   2966 HD11 ILE A 192      30.879  85.413 114.338  1.00  0.00           H  
ATOM   2967 HD12 ILE A 192      31.561  87.164 114.256  1.00  0.00           H  
ATOM   2968 HD13 ILE A 192      31.293  86.096 112.866  1.00  0.00           H  
ATOM   2969  N   TYR A 193      36.969  87.690 113.472  1.00  0.00           N  
ATOM   2970  CA  TYR A 193      37.715  88.708 112.682  1.00  0.00           C  
ATOM   2971  C   TYR A 193      39.150  88.912 113.217  1.00  0.00           C  
ATOM   2972  O   TYR A 193      40.004  89.497 112.614  1.00  0.00           O  
ATOM   2973  CB  TYR A 193      36.991  89.995 112.917  1.00  0.00           C  
ATOM   2974  CG  TYR A 193      35.577  90.138 112.421  1.00  0.00           C  
ATOM   2975  CD1 TYR A 193      34.537  90.439 113.341  1.00  0.00           C  
ATOM   2976  CD2 TYR A 193      35.168  89.927 111.094  1.00  0.00           C  
ATOM   2977  CE1 TYR A 193      33.250  90.696 112.963  1.00  0.00           C  
ATOM   2978  CE2 TYR A 193      33.838  90.152 110.644  1.00  0.00           C  
ATOM   2979  CZ  TYR A 193      32.882  90.630 111.592  1.00  0.00           C  
ATOM   2980  OH  TYR A 193      31.609  90.908 111.232  1.00  0.00           O  
ATOM   2981  H   TYR A 193      36.539  88.080 114.298  1.00  0.00           H  
ATOM   2982  HA  TYR A 193      37.788  88.422 111.633  1.00  0.00           H  
ATOM   2983  HB2 TYR A 193      37.139  90.224 113.972  1.00  0.00           H  
ATOM   2984  HB3 TYR A 193      37.561  90.773 112.408  1.00  0.00           H  
ATOM   2985  HD1 TYR A 193      34.771  90.498 114.393  1.00  0.00           H  
ATOM   2986  HD2 TYR A 193      35.839  89.535 110.345  1.00  0.00           H  
ATOM   2987  HE1 TYR A 193      32.611  90.942 113.798  1.00  0.00           H  
ATOM   2988  HE2 TYR A 193      33.645  90.161 109.582  1.00  0.00           H  
ATOM   2989  HH  TYR A 193      31.152  91.452 111.878  1.00  0.00           H  
ATOM   2990  N   TYR A 194      39.368  88.520 114.469  1.00  0.00           N  
ATOM   2991  CA  TYR A 194      40.528  88.903 115.282  1.00  0.00           C  
ATOM   2992  C   TYR A 194      41.153  87.633 115.854  1.00  0.00           C  
ATOM   2993  O   TYR A 194      41.606  87.628 117.028  1.00  0.00           O  
ATOM   2994  CB  TYR A 194      40.110  89.860 116.398  1.00  0.00           C  
ATOM   2995  CG  TYR A 194      39.293  91.007 115.793  1.00  0.00           C  
ATOM   2996  CD1 TYR A 194      38.025  91.293 116.272  1.00  0.00           C  
ATOM   2997  CD2 TYR A 194      39.934  91.897 114.891  1.00  0.00           C  
ATOM   2998  CE1 TYR A 194      37.366  92.429 115.752  1.00  0.00           C  
ATOM   2999  CE2 TYR A 194      39.264  93.030 114.397  1.00  0.00           C  
ATOM   3000  CZ  TYR A 194      37.944  93.289 114.850  1.00  0.00           C  
ATOM   3001  OH  TYR A 194      37.248  94.380 114.378  1.00  0.00           O  
ATOM   3002  H   TYR A 194      38.667  87.966 114.941  1.00  0.00           H  
ATOM   3003  HA  TYR A 194      41.275  89.324 114.608  1.00  0.00           H  
ATOM   3004  HB2 TYR A 194      39.691  89.316 117.244  1.00  0.00           H  
ATOM   3005  HB3 TYR A 194      41.004  90.363 116.765  1.00  0.00           H  
ATOM   3006  HD1 TYR A 194      37.497  90.680 116.987  1.00  0.00           H  
ATOM   3007  HD2 TYR A 194      40.980  91.814 114.634  1.00  0.00           H  
ATOM   3008  HE1 TYR A 194      36.381  92.624 116.151  1.00  0.00           H  
ATOM   3009  HE2 TYR A 194      39.708  93.675 113.653  1.00  0.00           H  
ATOM   3010  HH  TYR A 194      36.334  94.314 114.666  1.00  0.00           H  
ATOM   3011  N   LYS A 195      41.276  86.625 115.005  1.00  0.00           N  
ATOM   3012  CA  LYS A 195      41.836  85.253 115.432  1.00  0.00           C  
ATOM   3013  C   LYS A 195      43.375  85.176 115.577  1.00  0.00           C  
ATOM   3014  O   LYS A 195      43.987  84.433 114.817  1.00  0.00           O  
ATOM   3015  CB  LYS A 195      41.351  84.115 114.435  1.00  0.00           C  
ATOM   3016  CG  LYS A 195      39.793  84.166 114.209  1.00  0.00           C  
ATOM   3017  CD  LYS A 195      39.204  83.098 113.263  1.00  0.00           C  
ATOM   3018  CE  LYS A 195      39.408  81.668 113.860  1.00  0.00           C  
ATOM   3019  NZ  LYS A 195      38.680  80.594 113.226  1.00  0.00           N1+
ATOM   3020  H   LYS A 195      40.969  86.816 114.062  1.00  0.00           H  
ATOM   3021  HA  LYS A 195      41.446  85.054 116.430  1.00  0.00           H  
ATOM   3022  HB2 LYS A 195      41.775  84.159 113.433  1.00  0.00           H  
ATOM   3023  HB3 LYS A 195      41.549  83.177 114.955  1.00  0.00           H  
ATOM   3024  HG2 LYS A 195      39.191  83.978 115.098  1.00  0.00           H  
ATOM   3025  HG3 LYS A 195      39.470  85.118 113.788  1.00  0.00           H  
ATOM   3026  HD2 LYS A 195      38.120  83.200 113.278  1.00  0.00           H  
ATOM   3027  HD3 LYS A 195      39.654  83.151 112.272  1.00  0.00           H  
ATOM   3028  HE2 LYS A 195      40.448  81.343 113.877  1.00  0.00           H  
ATOM   3029  HE3 LYS A 195      39.152  81.743 114.916  1.00  0.00           H  
ATOM   3030  HZ1 LYS A 195      38.688  80.618 112.216  1.00  0.00           H  
ATOM   3031  HZ2 LYS A 195      39.016  79.689 113.521  1.00  0.00           H  
ATOM   3032  HZ3 LYS A 195      37.692  80.775 113.332  1.00  0.00           H  
ATOM   3033  N   SER A 196      43.905  85.923 116.540  1.00  0.00           N  
ATOM   3034  CA  SER A 196      45.361  85.951 116.734  1.00  0.00           C  
ATOM   3035  C   SER A 196      46.000  85.363 117.977  1.00  0.00           C  
ATOM   3036  O   SER A 196      45.449  85.492 119.071  1.00  0.00           O  
ATOM   3037  CB  SER A 196      45.747  87.414 116.631  1.00  0.00           C  
ATOM   3038  OG  SER A 196      47.120  87.624 116.642  1.00  0.00           O  
ATOM   3039  H   SER A 196      43.326  86.425 117.198  1.00  0.00           H  
ATOM   3040  HA  SER A 196      45.849  85.471 115.886  1.00  0.00           H  
ATOM   3041  HB2 SER A 196      45.291  87.912 115.776  1.00  0.00           H  
ATOM   3042  HB3 SER A 196      45.443  87.988 117.507  1.00  0.00           H  
ATOM   3043  HG  SER A 196      47.307  88.502 116.301  1.00  0.00           H  
ATOM   3044  N   ASP A 197      47.058  84.567 117.802  1.00  0.00           N  
ATOM   3045  CA  ASP A 197      47.806  84.119 118.978  1.00  0.00           C  
ATOM   3046  C   ASP A 197      48.685  85.172 119.634  1.00  0.00           C  
ATOM   3047  O   ASP A 197      49.265  84.875 120.689  1.00  0.00           O  
ATOM   3048  CB  ASP A 197      48.610  82.818 118.644  1.00  0.00           C  
ATOM   3049  CG  ASP A 197      47.853  81.696 118.055  1.00  0.00           C  
ATOM   3050  OD1 ASP A 197      46.951  81.069 118.737  1.00  0.00           O  
ATOM   3051  OD2 ASP A 197      48.216  81.406 116.905  1.00  0.00           O1-
ATOM   3052  H   ASP A 197      47.383  84.457 116.851  1.00  0.00           H  
ATOM   3053  HA  ASP A 197      47.108  83.744 119.727  1.00  0.00           H  
ATOM   3054  HB2 ASP A 197      49.416  83.224 118.030  1.00  0.00           H  
ATOM   3055  HB3 ASP A 197      49.228  82.622 119.520  1.00  0.00           H  
ATOM   3056  N   LEU A 198      48.807  86.370 118.994  1.00  0.00           N  
ATOM   3057  CA  LEU A 198      49.595  87.488 119.556  1.00  0.00           C  
ATOM   3058  C   LEU A 198      48.750  88.320 120.579  1.00  0.00           C  
ATOM   3059  O   LEU A 198      49.258  88.830 121.564  1.00  0.00           O  
ATOM   3060  CB  LEU A 198      49.975  88.414 118.336  1.00  0.00           C  
ATOM   3061  CG  LEU A 198      50.642  87.577 117.211  1.00  0.00           C  
ATOM   3062  CD1 LEU A 198      50.967  88.480 116.021  1.00  0.00           C  
ATOM   3063  CD2 LEU A 198      51.990  87.001 117.588  1.00  0.00           C  
ATOM   3064  H   LEU A 198      48.421  86.459 118.066  1.00  0.00           H  
ATOM   3065  HA  LEU A 198      50.481  87.057 120.024  1.00  0.00           H  
ATOM   3066  HB2 LEU A 198      49.067  88.903 117.983  1.00  0.00           H  
ATOM   3067  HB3 LEU A 198      50.634  89.233 118.626  1.00  0.00           H  
ATOM   3068  HG  LEU A 198      50.010  86.821 116.746  1.00  0.00           H  
ATOM   3069 HD11 LEU A 198      51.512  89.343 116.404  1.00  0.00           H  
ATOM   3070 HD12 LEU A 198      51.520  88.152 115.141  1.00  0.00           H  
ATOM   3071 HD13 LEU A 198      49.984  88.883 115.776  1.00  0.00           H  
ATOM   3072 HD21 LEU A 198      51.770  86.282 118.377  1.00  0.00           H  
ATOM   3073 HD22 LEU A 198      52.495  86.674 116.679  1.00  0.00           H  
ATOM   3074 HD23 LEU A 198      52.711  87.656 118.075  1.00  0.00           H  
ATOM   3075  N   THR A 199      47.435  88.417 120.493  1.00  0.00           N  
ATOM   3076  CA  THR A 199      46.568  89.011 121.525  1.00  0.00           C  
ATOM   3077  C   THR A 199      46.439  88.037 122.681  1.00  0.00           C  
ATOM   3078  O   THR A 199      46.160  86.857 122.445  1.00  0.00           O  
ATOM   3079  CB  THR A 199      45.161  89.313 120.996  1.00  0.00           C  
ATOM   3080  CG2 THR A 199      44.568  90.300 122.006  1.00  0.00           C  
ATOM   3081  OG1 THR A 199      45.284  89.862 119.685  1.00  0.00           O  
ATOM   3082  H   THR A 199      46.982  87.834 119.803  1.00  0.00           H  
ATOM   3083  HA  THR A 199      47.137  89.905 121.777  1.00  0.00           H  
ATOM   3084  HB  THR A 199      44.552  88.409 120.995  1.00  0.00           H  
ATOM   3085  HG1 THR A 199      44.470  89.779 119.182  1.00  0.00           H  
ATOM   3086 HG21 THR A 199      44.463  90.039 123.058  1.00  0.00           H  
ATOM   3087 HG22 THR A 199      45.057  91.273 122.048  1.00  0.00           H  
ATOM   3088 HG23 THR A 199      43.534  90.447 121.696  1.00  0.00           H  
ATOM   3089  N   LYS A 200      46.406  88.613 123.873  1.00  0.00           N  
ATOM   3090  CA  LYS A 200      46.316  87.866 125.163  1.00  0.00           C  
ATOM   3091  C   LYS A 200      45.658  88.746 126.170  1.00  0.00           C  
ATOM   3092  O   LYS A 200      45.480  89.973 125.965  1.00  0.00           O  
ATOM   3093  CB  LYS A 200      47.636  87.149 125.610  1.00  0.00           C  
ATOM   3094  CG  LYS A 200      48.715  88.163 126.011  1.00  0.00           C  
ATOM   3095  CD  LYS A 200      50.151  87.616 126.202  1.00  0.00           C  
ATOM   3096  CE  LYS A 200      50.219  86.401 127.158  1.00  0.00           C  
ATOM   3097  NZ  LYS A 200      50.464  86.842 128.545  1.00  0.00           N1+
ATOM   3098  H   LYS A 200      46.524  89.616 123.883  1.00  0.00           H  
ATOM   3099  HA  LYS A 200      45.707  87.032 124.811  1.00  0.00           H  
ATOM   3100  HB2 LYS A 200      47.442  86.427 126.404  1.00  0.00           H  
ATOM   3101  HB3 LYS A 200      48.040  86.517 124.820  1.00  0.00           H  
ATOM   3102  HG2 LYS A 200      48.788  88.922 125.232  1.00  0.00           H  
ATOM   3103  HG3 LYS A 200      48.311  88.712 126.863  1.00  0.00           H  
ATOM   3104  HD2 LYS A 200      50.370  87.208 125.216  1.00  0.00           H  
ATOM   3105  HD3 LYS A 200      50.851  88.405 126.474  1.00  0.00           H  
ATOM   3106  HE2 LYS A 200      49.344  85.753 127.116  1.00  0.00           H  
ATOM   3107  HE3 LYS A 200      51.053  85.759 126.876  1.00  0.00           H  
ATOM   3108  HZ1 LYS A 200      49.737  87.490 128.812  1.00  0.00           H  
ATOM   3109  HZ2 LYS A 200      50.350  86.049 129.161  1.00  0.00           H  
ATOM   3110  HZ3 LYS A 200      51.410  87.194 128.572  1.00  0.00           H  
ATOM   3111  N   ASP A 201      45.388  88.079 127.264  1.00  0.00           N  
ATOM   3112  CA  ASP A 201      45.012  88.627 128.537  1.00  0.00           C  
ATOM   3113  C   ASP A 201      43.897  89.671 128.488  1.00  0.00           C  
ATOM   3114  O   ASP A 201      43.913  90.513 129.408  1.00  0.00           O  
ATOM   3115  CB  ASP A 201      46.347  89.132 129.249  1.00  0.00           C  
ATOM   3116  CG  ASP A 201      47.418  88.065 129.410  1.00  0.00           C  
ATOM   3117  OD1 ASP A 201      47.108  86.839 129.371  1.00  0.00           O  
ATOM   3118  OD2 ASP A 201      48.545  88.436 129.762  1.00  0.00           O1-
ATOM   3119  H   ASP A 201      45.443  87.073 127.213  1.00  0.00           H  
ATOM   3120  HA  ASP A 201      44.545  87.805 129.080  1.00  0.00           H  
ATOM   3121  HB2 ASP A 201      46.677  89.959 128.618  1.00  0.00           H  
ATOM   3122  HB3 ASP A 201      46.256  89.488 130.275  1.00  0.00           H  
ATOM   3123  N   ILE A 202      42.941  89.609 127.575  1.00  0.00           N  
ATOM   3124  CA  ILE A 202      41.920  90.665 127.463  1.00  0.00           C  
ATOM   3125  C   ILE A 202      41.103  90.781 128.798  1.00  0.00           C  
ATOM   3126  O   ILE A 202      40.375  89.843 129.217  1.00  0.00           O  
ATOM   3127  CB  ILE A 202      40.873  90.356 126.288  1.00  0.00           C  
ATOM   3128  CG1 ILE A 202      41.525  89.940 124.952  1.00  0.00           C  
ATOM   3129  CG2 ILE A 202      39.863  91.466 126.214  1.00  0.00           C  
ATOM   3130  CD1 ILE A 202      41.940  88.505 124.806  1.00  0.00           C  
ATOM   3131  H   ILE A 202      43.066  88.948 126.821  1.00  0.00           H  
ATOM   3132  HA  ILE A 202      42.365  91.639 127.260  1.00  0.00           H  
ATOM   3133  HB  ILE A 202      40.352  89.485 126.684  1.00  0.00           H  
ATOM   3134 HG12 ILE A 202      40.779  90.226 124.210  1.00  0.00           H  
ATOM   3135 HG13 ILE A 202      42.418  90.564 124.911  1.00  0.00           H  
ATOM   3136 HG21 ILE A 202      39.341  91.433 127.170  1.00  0.00           H  
ATOM   3137 HG22 ILE A 202      40.311  92.426 125.960  1.00  0.00           H  
ATOM   3138 HG23 ILE A 202      39.060  91.260 125.507  1.00  0.00           H  
ATOM   3139 HD11 ILE A 202      42.357  88.213 123.842  1.00  0.00           H  
ATOM   3140 HD12 ILE A 202      42.638  88.184 125.580  1.00  0.00           H  
ATOM   3141 HD13 ILE A 202      41.004  87.972 124.972  1.00  0.00           H  
ATOM   3142  N   THR A 203      41.129  91.982 129.487  1.00  0.00           N  
ATOM   3143  CA  THR A 203      40.595  92.149 130.856  1.00  0.00           C  
ATOM   3144  C   THR A 203      39.666  93.422 130.866  1.00  0.00           C  
ATOM   3145  O   THR A 203      40.121  94.571 130.587  1.00  0.00           O  
ATOM   3146  CB  THR A 203      41.848  92.342 131.731  1.00  0.00           C  
ATOM   3147  CG2 THR A 203      41.469  92.617 133.197  1.00  0.00           C  
ATOM   3148  OG1 THR A 203      42.645  91.181 131.845  1.00  0.00           O  
ATOM   3149  H   THR A 203      41.714  92.741 129.169  1.00  0.00           H  
ATOM   3150  HA  THR A 203      40.009  91.294 131.195  1.00  0.00           H  
ATOM   3151  HB  THR A 203      42.417  93.131 131.239  1.00  0.00           H  
ATOM   3152  HG1 THR A 203      42.871  90.898 130.955  1.00  0.00           H  
ATOM   3153 HG21 THR A 203      40.601  92.024 133.481  1.00  0.00           H  
ATOM   3154 HG22 THR A 203      42.438  92.611 133.696  1.00  0.00           H  
ATOM   3155 HG23 THR A 203      41.180  93.666 133.243  1.00  0.00           H  
ATOM   3156  N   THR A 204      38.369  93.246 131.199  1.00  0.00           N  
ATOM   3157  CA  THR A 204      37.361  94.324 131.281  1.00  0.00           C  
ATOM   3158  C   THR A 204      37.836  95.367 132.347  1.00  0.00           C  
ATOM   3159  O   THR A 204      38.323  94.972 133.426  1.00  0.00           O  
ATOM   3160  CB  THR A 204      35.958  93.715 131.736  1.00  0.00           C  
ATOM   3161  CG2 THR A 204      34.998  94.875 131.802  1.00  0.00           C  
ATOM   3162  OG1 THR A 204      35.528  92.709 130.927  1.00  0.00           O  
ATOM   3163  H   THR A 204      38.073  92.294 131.358  1.00  0.00           H  
ATOM   3164  HA  THR A 204      37.274  94.810 130.308  1.00  0.00           H  
ATOM   3165  HB  THR A 204      36.084  93.299 132.735  1.00  0.00           H  
ATOM   3166  HG1 THR A 204      36.037  91.908 131.083  1.00  0.00           H  
ATOM   3167 HG21 THR A 204      34.006  94.486 132.033  1.00  0.00           H  
ATOM   3168 HG22 THR A 204      35.292  95.540 132.614  1.00  0.00           H  
ATOM   3169 HG23 THR A 204      34.836  95.355 130.836  1.00  0.00           H  
ATOM   3170  N   SER A 205      37.589  96.638 132.074  1.00  0.00           N  
ATOM   3171  CA  SER A 205      37.922  97.613 133.029  1.00  0.00           C  
ATOM   3172  C   SER A 205      36.726  97.885 133.892  1.00  0.00           C  
ATOM   3173  O   SER A 205      35.573  97.873 133.422  1.00  0.00           O  
ATOM   3174  CB  SER A 205      38.405  98.857 132.362  1.00  0.00           C  
ATOM   3175  OG  SER A 205      38.468  99.924 133.239  1.00  0.00           O  
ATOM   3176  H   SER A 205      37.075  96.858 131.232  1.00  0.00           H  
ATOM   3177  HA  SER A 205      38.741  97.241 133.644  1.00  0.00           H  
ATOM   3178  HB2 SER A 205      39.358  98.661 131.870  1.00  0.00           H  
ATOM   3179  HB3 SER A 205      37.649  99.067 131.605  1.00  0.00           H  
ATOM   3180  HG  SER A 205      39.077  99.669 133.936  1.00  0.00           H  
ATOM   3181  N   VAL A 206      36.956  98.285 135.130  1.00  0.00           N  
ATOM   3182  CA  VAL A 206      35.982  98.566 136.163  1.00  0.00           C  
ATOM   3183  C   VAL A 206      35.114  99.797 135.789  1.00  0.00           C  
ATOM   3184  O   VAL A 206      34.035  99.937 136.399  1.00  0.00           O  
ATOM   3185  CB  VAL A 206      36.566  98.526 137.538  1.00  0.00           C  
ATOM   3186  CG1 VAL A 206      37.339  97.225 137.885  1.00  0.00           C  
ATOM   3187  CG2 VAL A 206      37.521  99.706 137.870  1.00  0.00           C  
ATOM   3188  H   VAL A 206      37.906  98.232 135.472  1.00  0.00           H  
ATOM   3189  HA  VAL A 206      35.318  97.709 136.284  1.00  0.00           H  
ATOM   3190  HB  VAL A 206      35.772  98.536 138.284  1.00  0.00           H  
ATOM   3191 HG11 VAL A 206      38.132  97.087 137.152  1.00  0.00           H  
ATOM   3192 HG12 VAL A 206      37.651  97.228 138.929  1.00  0.00           H  
ATOM   3193 HG13 VAL A 206      36.683  96.366 137.739  1.00  0.00           H  
ATOM   3194 HG21 VAL A 206      38.303  99.666 137.112  1.00  0.00           H  
ATOM   3195 HG22 VAL A 206      36.925 100.609 137.740  1.00  0.00           H  
ATOM   3196 HG23 VAL A 206      37.931  99.692 138.880  1.00  0.00           H  
ATOM   3197  N   LEU A 207      35.509 100.691 134.897  1.00  0.00           N  
ATOM   3198  CA  LEU A 207      34.730 101.878 134.414  1.00  0.00           C  
ATOM   3199  C   LEU A 207      33.600 101.437 133.493  1.00  0.00           C  
ATOM   3200  O   LEU A 207      32.635 102.179 133.299  1.00  0.00           O  
ATOM   3201  CB  LEU A 207      35.701 102.775 133.629  1.00  0.00           C  
ATOM   3202  CG  LEU A 207      37.032 103.141 134.401  1.00  0.00           C  
ATOM   3203  CD1 LEU A 207      37.901 104.081 133.564  1.00  0.00           C  
ATOM   3204  CD2 LEU A 207      36.725 103.890 135.660  1.00  0.00           C  
ATOM   3205  H   LEU A 207      36.260 100.431 134.273  1.00  0.00           H  
ATOM   3206  HA  LEU A 207      34.155 102.341 135.216  1.00  0.00           H  
ATOM   3207  HB2 LEU A 207      35.908 102.346 132.649  1.00  0.00           H  
ATOM   3208  HB3 LEU A 207      35.289 103.765 133.436  1.00  0.00           H  
ATOM   3209  HG  LEU A 207      37.593 102.225 134.590  1.00  0.00           H  
ATOM   3210 HD11 LEU A 207      38.078 103.553 132.628  1.00  0.00           H  
ATOM   3211 HD12 LEU A 207      37.467 105.051 133.323  1.00  0.00           H  
ATOM   3212 HD13 LEU A 207      38.880 104.264 134.007  1.00  0.00           H  
ATOM   3213 HD21 LEU A 207      37.653 104.184 136.151  1.00  0.00           H  
ATOM   3214 HD22 LEU A 207      36.075 104.739 135.447  1.00  0.00           H  
ATOM   3215 HD23 LEU A 207      36.248 103.280 136.426  1.00  0.00           H  
ATOM   3216  N   THR A 208      33.538 100.229 133.020  1.00  0.00           N  
ATOM   3217  CA  THR A 208      32.278  99.601 132.551  1.00  0.00           C  
ATOM   3218  C   THR A 208      30.998  99.631 133.445  1.00  0.00           C  
ATOM   3219  O   THR A 208      31.088  99.384 134.650  1.00  0.00           O  
ATOM   3220  CB  THR A 208      32.502  98.160 132.197  1.00  0.00           C  
ATOM   3221  CG2 THR A 208      31.431  97.181 131.629  1.00  0.00           C  
ATOM   3222  OG1 THR A 208      33.595  98.123 131.274  1.00  0.00           O  
ATOM   3223  H   THR A 208      34.292  99.557 133.003  1.00  0.00           H  
ATOM   3224  HA  THR A 208      31.916 100.159 131.687  1.00  0.00           H  
ATOM   3225  HB  THR A 208      32.921  97.756 133.119  1.00  0.00           H  
ATOM   3226  HG1 THR A 208      34.335  97.769 131.773  1.00  0.00           H  
ATOM   3227 HG21 THR A 208      31.921  96.268 131.290  1.00  0.00           H  
ATOM   3228 HG22 THR A 208      30.769  96.994 132.475  1.00  0.00           H  
ATOM   3229 HG23 THR A 208      30.867  97.614 130.803  1.00  0.00           H  
ATOM   3230  N   VAL A 209      29.879  99.968 132.866  1.00  0.00           N  
ATOM   3231  CA  VAL A 209      28.602  99.887 133.563  1.00  0.00           C  
ATOM   3232  C   VAL A 209      27.787  98.667 133.093  1.00  0.00           C  
ATOM   3233  O   VAL A 209      27.626  98.486 131.849  1.00  0.00           O  
ATOM   3234  CB  VAL A 209      27.797 101.205 133.377  1.00  0.00           C  
ATOM   3235  CG1 VAL A 209      26.424 101.122 133.956  1.00  0.00           C  
ATOM   3236  CG2 VAL A 209      28.618 102.357 133.993  1.00  0.00           C  
ATOM   3237  H   VAL A 209      29.757 100.090 131.871  1.00  0.00           H  
ATOM   3238  HA  VAL A 209      28.887  99.673 134.593  1.00  0.00           H  
ATOM   3239  HB  VAL A 209      27.716 101.466 132.322  1.00  0.00           H  
ATOM   3240 HG11 VAL A 209      26.016 102.096 133.685  1.00  0.00           H  
ATOM   3241 HG12 VAL A 209      25.878 100.352 133.412  1.00  0.00           H  
ATOM   3242 HG13 VAL A 209      26.400 101.051 135.043  1.00  0.00           H  
ATOM   3243 HG21 VAL A 209      29.626 102.482 133.596  1.00  0.00           H  
ATOM   3244 HG22 VAL A 209      28.237 103.361 133.808  1.00  0.00           H  
ATOM   3245 HG23 VAL A 209      28.664 102.195 135.070  1.00  0.00           H  
ATOM   3246  N   ASN A 210      27.282  97.896 134.072  1.00  0.00           N  
ATOM   3247  CA  ASN A 210      26.363  96.824 133.774  1.00  0.00           C  
ATOM   3248  C   ASN A 210      24.909  97.189 134.034  1.00  0.00           C  
ATOM   3249  O   ASN A 210      24.576  97.955 134.936  1.00  0.00           O  
ATOM   3250  CB  ASN A 210      26.763  95.655 134.668  1.00  0.00           C  
ATOM   3251  CG  ASN A 210      26.119  94.290 134.492  1.00  0.00           C  
ATOM   3252  ND2 ASN A 210      26.475  93.424 135.371  1.00  0.00           N  
ATOM   3253  OD1 ASN A 210      25.414  93.957 133.540  1.00  0.00           O  
ATOM   3254  H   ASN A 210      27.590  98.040 135.023  1.00  0.00           H  
ATOM   3255  HA  ASN A 210      26.494  96.525 132.733  1.00  0.00           H  
ATOM   3256  HB2 ASN A 210      27.806  95.420 134.460  1.00  0.00           H  
ATOM   3257  HB3 ASN A 210      26.665  95.929 135.720  1.00  0.00           H  
ATOM   3258 HD21 ASN A 210      25.868  92.631 135.516  1.00  0.00           H  
ATOM   3259 HD22 ASN A 210      27.256  93.582 135.990  1.00  0.00           H  
ATOM   3260  N   ASN A 211      23.986  96.558 133.316  1.00  0.00           N  
ATOM   3261  CA  ASN A 211      22.542  96.684 133.515  1.00  0.00           C  
ATOM   3262  C   ASN A 211      21.997  98.007 132.781  1.00  0.00           C  
ATOM   3263  O   ASN A 211      20.811  98.293 132.861  1.00  0.00           O  
ATOM   3264  CB  ASN A 211      22.074  96.264 134.883  1.00  0.00           C  
ATOM   3265  CG  ASN A 211      22.519  94.896 135.308  1.00  0.00           C  
ATOM   3266  ND2 ASN A 211      23.317  94.815 136.353  1.00  0.00           N  
ATOM   3267  OD1 ASN A 211      22.183  93.898 134.648  1.00  0.00           O  
ATOM   3268  H   ASN A 211      24.292  95.889 132.624  1.00  0.00           H  
ATOM   3269  HA  ASN A 211      22.240  95.891 132.833  1.00  0.00           H  
ATOM   3270  HB2 ASN A 211      22.277  96.988 135.672  1.00  0.00           H  
ATOM   3271  HB3 ASN A 211      20.987  96.339 134.894  1.00  0.00           H  
ATOM   3272 HD21 ASN A 211      23.806  93.940 136.475  1.00  0.00           H  
ATOM   3273 HD22 ASN A 211      23.561  95.539 137.014  1.00  0.00           H  
ATOM   3274  N   LYS A 212      22.810  98.846 132.124  1.00  0.00           N  
ATOM   3275  CA  LYS A 212      22.415 100.079 131.465  1.00  0.00           C  
ATOM   3276  C   LYS A 212      23.426 100.486 130.428  1.00  0.00           C  
ATOM   3277  O   LYS A 212      24.605 100.451 130.686  1.00  0.00           O  
ATOM   3278  CB  LYS A 212      22.323 101.166 132.512  1.00  0.00           C  
ATOM   3279  CG  LYS A 212      22.045 102.564 131.908  1.00  0.00           C  
ATOM   3280  CD  LYS A 212      21.542 103.397 133.127  1.00  0.00           C  
ATOM   3281  CE  LYS A 212      20.102 103.056 133.699  1.00  0.00           C  
ATOM   3282  NZ  LYS A 212      19.122 103.050 132.590  1.00  0.00           N1+
ATOM   3283  H   LYS A 212      23.746  98.501 131.969  1.00  0.00           H  
ATOM   3284  HA  LYS A 212      21.472  99.994 130.926  1.00  0.00           H  
ATOM   3285  HB2 LYS A 212      21.505 100.895 133.180  1.00  0.00           H  
ATOM   3286  HB3 LYS A 212      23.239 101.138 133.103  1.00  0.00           H  
ATOM   3287  HG2 LYS A 212      22.995 102.978 131.572  1.00  0.00           H  
ATOM   3288  HG3 LYS A 212      21.276 102.332 131.171  1.00  0.00           H  
ATOM   3289  HD2 LYS A 212      22.304 103.282 133.897  1.00  0.00           H  
ATOM   3290  HD3 LYS A 212      21.572 104.414 132.736  1.00  0.00           H  
ATOM   3291  HE2 LYS A 212      20.088 102.093 134.210  1.00  0.00           H  
ATOM   3292  HE3 LYS A 212      19.828 103.815 134.432  1.00  0.00           H  
ATOM   3293  HZ1 LYS A 212      19.499 102.371 131.944  1.00  0.00           H  
ATOM   3294  HZ2 LYS A 212      18.203 102.735 132.866  1.00  0.00           H  
ATOM   3295  HZ3 LYS A 212      19.036 103.970 132.182  1.00  0.00           H  
ATOM   3296  N   ALA A 213      23.009 100.806 129.244  1.00  0.00           N  
ATOM   3297  CA  ALA A 213      23.955 101.356 128.205  1.00  0.00           C  
ATOM   3298  C   ALA A 213      24.380 102.804 128.580  1.00  0.00           C  
ATOM   3299  O   ALA A 213      23.570 103.711 128.529  1.00  0.00           O  
ATOM   3300  CB  ALA A 213      23.267 101.244 126.828  1.00  0.00           C  
ATOM   3301  H   ALA A 213      22.013 100.804 129.075  1.00  0.00           H  
ATOM   3302  HA  ALA A 213      24.821 100.694 128.218  1.00  0.00           H  
ATOM   3303  HB1 ALA A 213      22.250 101.602 126.982  1.00  0.00           H  
ATOM   3304  HB2 ALA A 213      23.818 101.876 126.131  1.00  0.00           H  
ATOM   3305  HB3 ALA A 213      23.238 100.203 126.505  1.00  0.00           H  
ATOM   3306  N   HIE A 214      25.565 102.996 129.109  1.00  0.00           N  
ATOM   3307  CA  HIE A 214      26.225 104.269 129.407  1.00  0.00           C  
ATOM   3308  C   HIE A 214      27.756 104.093 129.114  1.00  0.00           C  
ATOM   3309  O   HIE A 214      28.323 104.989 128.477  1.00  0.00           O  
ATOM   3310  CB  HIE A 214      25.862 104.794 130.832  1.00  0.00           C  
ATOM   3311  CG  HIE A 214      26.578 106.129 131.091  1.00  0.00           C  
ATOM   3312  CD2 HIE A 214      26.720 107.276 130.372  1.00  0.00           C  
ATOM   3313  ND1 HIE A 214      27.364 106.286 132.271  1.00  0.00           N  
ATOM   3314  CE1 HIE A 214      27.865 107.564 132.204  1.00  0.00           C  
ATOM   3315  NE2 HIE A 214      27.580 108.120 130.986  1.00  0.00           N  
ATOM   3316  H   HIE A 214      26.106 102.157 129.262  1.00  0.00           H  
ATOM   3317  HA  HIE A 214      25.773 104.989 128.726  1.00  0.00           H  
ATOM   3318  HB2 HIE A 214      24.779 104.920 130.814  1.00  0.00           H  
ATOM   3319  HB3 HIE A 214      26.050 104.165 131.701  1.00  0.00           H  
ATOM   3320  HD2 HIE A 214      26.201 107.443 129.440  1.00  0.00           H  
ATOM   3321  HE1 HIE A 214      28.590 108.047 132.842  1.00  0.00           H  
ATOM   3322  HE2 HIE A 214      27.893 109.029 130.678  1.00  0.00           H  
ATOM   3323  N   MET A 215      28.396 102.982 129.540  1.00  0.00           N  
ATOM   3324  CA  MET A 215      29.907 102.715 129.218  1.00  0.00           C  
ATOM   3325  C   MET A 215      30.185 101.172 129.202  1.00  0.00           C  
ATOM   3326  O   MET A 215      29.722 100.373 130.018  1.00  0.00           O  
ATOM   3327  CB  MET A 215      30.800 103.213 130.391  1.00  0.00           C  
ATOM   3328  CG  MET A 215      30.758 104.717 130.698  1.00  0.00           C  
ATOM   3329  SD  MET A 215      32.000 105.146 131.957  1.00  0.00           S  
ATOM   3330  CE  MET A 215      31.835 106.980 132.173  1.00  0.00           C  
ATOM   3331  H   MET A 215      27.877 102.242 129.991  1.00  0.00           H  
ATOM   3332  HA  MET A 215      30.173 103.056 128.216  1.00  0.00           H  
ATOM   3333  HB2 MET A 215      30.635 102.570 131.256  1.00  0.00           H  
ATOM   3334  HB3 MET A 215      31.825 103.027 130.073  1.00  0.00           H  
ATOM   3335  HG2 MET A 215      30.935 105.402 129.869  1.00  0.00           H  
ATOM   3336  HG3 MET A 215      29.792 104.923 131.159  1.00  0.00           H  
ATOM   3337  HE1 MET A 215      30.863 107.189 132.618  1.00  0.00           H  
ATOM   3338  HE2 MET A 215      32.655 107.358 132.783  1.00  0.00           H  
ATOM   3339  HE3 MET A 215      31.968 107.465 131.206  1.00  0.00           H  
ATOM   3340  N   VAL A 216      31.014 100.737 128.297  1.00  0.00           N  
ATOM   3341  CA  VAL A 216      31.860  99.505 128.386  1.00  0.00           C  
ATOM   3342  C   VAL A 216      33.251  99.895 128.114  1.00  0.00           C  
ATOM   3343  O   VAL A 216      33.506 100.802 127.293  1.00  0.00           O  
ATOM   3344  CB  VAL A 216      31.396  98.409 127.438  1.00  0.00           C  
ATOM   3345  CG1 VAL A 216      32.360  97.179 127.551  1.00  0.00           C  
ATOM   3346  CG2 VAL A 216      30.060  97.875 127.824  1.00  0.00           C  
ATOM   3347  H   VAL A 216      31.018 101.439 127.571  1.00  0.00           H  
ATOM   3348  HA  VAL A 216      31.761  99.089 129.390  1.00  0.00           H  
ATOM   3349  HB  VAL A 216      31.428  98.706 126.390  1.00  0.00           H  
ATOM   3350 HG11 VAL A 216      33.395  97.349 127.254  1.00  0.00           H  
ATOM   3351 HG12 VAL A 216      32.255  96.710 128.530  1.00  0.00           H  
ATOM   3352 HG13 VAL A 216      32.064  96.438 126.809  1.00  0.00           H  
ATOM   3353 HG21 VAL A 216      29.247  98.587 127.683  1.00  0.00           H  
ATOM   3354 HG22 VAL A 216      29.716  96.948 127.365  1.00  0.00           H  
ATOM   3355 HG23 VAL A 216      30.055  97.695 128.900  1.00  0.00           H  
ATOM   3356  N   THR A 217      34.249  99.248 128.733  1.00  0.00           N  
ATOM   3357  CA  THR A 217      35.645  99.335 128.498  1.00  0.00           C  
ATOM   3358  C   THR A 217      36.431  98.008 128.751  1.00  0.00           C  
ATOM   3359  O   THR A 217      36.167  97.253 129.721  1.00  0.00           O  
ATOM   3360  CB  THR A 217      36.255 100.483 129.362  1.00  0.00           C  
ATOM   3361  CG2 THR A 217      37.789 100.706 129.079  1.00  0.00           C  
ATOM   3362  OG1 THR A 217      35.640 101.779 129.036  1.00  0.00           O  
ATOM   3363  H   THR A 217      33.967  98.450 129.286  1.00  0.00           H  
ATOM   3364  HA  THR A 217      35.779  99.587 127.447  1.00  0.00           H  
ATOM   3365  HB  THR A 217      36.165 100.245 130.422  1.00  0.00           H  
ATOM   3366  HG1 THR A 217      34.770 101.634 128.655  1.00  0.00           H  
ATOM   3367 HG21 THR A 217      38.440  99.852 129.265  1.00  0.00           H  
ATOM   3368 HG22 THR A 217      37.989 101.024 128.056  1.00  0.00           H  
ATOM   3369 HG23 THR A 217      38.077 101.519 129.745  1.00  0.00           H  
ATOM   3370  N   LEU A 218      37.434  97.762 127.926  1.00  0.00           N  
ATOM   3371  CA  LEU A 218      38.387  96.681 128.202  1.00  0.00           C  
ATOM   3372  C   LEU A 218      39.792  97.113 127.813  1.00  0.00           C  
ATOM   3373  O   LEU A 218      40.007  97.946 126.915  1.00  0.00           O  
ATOM   3374  CB  LEU A 218      38.065  95.445 127.281  1.00  0.00           C  
ATOM   3375  CG  LEU A 218      36.616  94.838 127.426  1.00  0.00           C  
ATOM   3376  CD1 LEU A 218      35.535  95.495 126.516  1.00  0.00           C  
ATOM   3377  CD2 LEU A 218      36.530  93.268 127.252  1.00  0.00           C  
ATOM   3378  H   LEU A 218      37.610  98.391 127.156  1.00  0.00           H  
ATOM   3379  HA  LEU A 218      38.381  96.372 129.247  1.00  0.00           H  
ATOM   3380  HB2 LEU A 218      38.237  95.806 126.266  1.00  0.00           H  
ATOM   3381  HB3 LEU A 218      38.775  94.680 127.596  1.00  0.00           H  
ATOM   3382  HG  LEU A 218      36.333  95.151 128.431  1.00  0.00           H  
ATOM   3383 HD11 LEU A 218      35.676  95.002 125.555  1.00  0.00           H  
ATOM   3384 HD12 LEU A 218      34.544  95.276 126.917  1.00  0.00           H  
ATOM   3385 HD13 LEU A 218      35.660  96.567 126.365  1.00  0.00           H  
ATOM   3386 HD21 LEU A 218      36.833  92.986 126.244  1.00  0.00           H  
ATOM   3387 HD22 LEU A 218      37.209  92.774 127.948  1.00  0.00           H  
ATOM   3388 HD23 LEU A 218      35.506  92.953 127.449  1.00  0.00           H  
ATOM   3389  N   ASP A 219      40.816  96.472 128.428  1.00  0.00           N  
ATOM   3390  CA  ASP A 219      42.215  96.561 128.044  1.00  0.00           C  
ATOM   3391  C   ASP A 219      42.689  95.232 127.468  1.00  0.00           C  
ATOM   3392  O   ASP A 219      42.216  94.142 127.729  1.00  0.00           O  
ATOM   3393  CB  ASP A 219      43.118  96.927 129.234  1.00  0.00           C  
ATOM   3394  CG  ASP A 219      42.824  98.218 129.929  1.00  0.00           C  
ATOM   3395  OD1 ASP A 219      41.797  98.339 130.688  1.00  0.00           O  
ATOM   3396  OD2 ASP A 219      43.681  99.148 129.874  1.00  0.00           O1-
ATOM   3397  H   ASP A 219      40.562  95.779 129.118  1.00  0.00           H  
ATOM   3398  HA  ASP A 219      42.388  97.300 127.261  1.00  0.00           H  
ATOM   3399  HB2 ASP A 219      43.066  96.094 129.934  1.00  0.00           H  
ATOM   3400  HB3 ASP A 219      44.155  96.970 128.899  1.00  0.00           H  
ATOM   3401  N   TYR A 220      43.741  95.291 126.625  1.00  0.00           N  
ATOM   3402  CA  TYR A 220      44.266  94.140 125.805  1.00  0.00           C  
ATOM   3403  C   TYR A 220      45.782  94.117 125.844  1.00  0.00           C  
ATOM   3404  O   TYR A 220      46.364  95.149 125.915  1.00  0.00           O  
ATOM   3405  CB  TYR A 220      43.865  94.375 124.368  1.00  0.00           C  
ATOM   3406  CG  TYR A 220      42.285  94.536 124.253  1.00  0.00           C  
ATOM   3407  CD1 TYR A 220      41.700  95.784 124.350  1.00  0.00           C  
ATOM   3408  CD2 TYR A 220      41.523  93.444 123.796  1.00  0.00           C  
ATOM   3409  CE1 TYR A 220      40.324  95.913 124.221  1.00  0.00           C  
ATOM   3410  CE2 TYR A 220      40.120  93.582 123.545  1.00  0.00           C  
ATOM   3411  CZ  TYR A 220      39.542  94.874 123.747  1.00  0.00           C  
ATOM   3412  OH  TYR A 220      38.171  95.040 123.693  1.00  0.00           O  
ATOM   3413  H   TYR A 220      44.107  96.215 126.445  1.00  0.00           H  
ATOM   3414  HA  TYR A 220      43.810  93.256 126.252  1.00  0.00           H  
ATOM   3415  HB2 TYR A 220      44.360  95.289 124.040  1.00  0.00           H  
ATOM   3416  HB3 TYR A 220      44.119  93.555 123.697  1.00  0.00           H  
ATOM   3417  HD1 TYR A 220      42.161  96.709 124.662  1.00  0.00           H  
ATOM   3418  HD2 TYR A 220      41.991  92.504 123.541  1.00  0.00           H  
ATOM   3419  HE1 TYR A 220      39.837  96.861 124.394  1.00  0.00           H  
ATOM   3420  HE2 TYR A 220      39.586  92.688 123.257  1.00  0.00           H  
ATOM   3421  HH  TYR A 220      37.703  94.224 123.503  1.00  0.00           H  
ATOM   3422  N   THR A 221      46.417  92.963 125.586  1.00  0.00           N  
ATOM   3423  CA  THR A 221      47.853  92.793 125.324  1.00  0.00           C  
ATOM   3424  C   THR A 221      48.078  92.129 123.996  1.00  0.00           C  
ATOM   3425  O   THR A 221      47.563  91.058 123.742  1.00  0.00           O  
ATOM   3426  CB  THR A 221      48.494  92.025 126.465  1.00  0.00           C  
ATOM   3427  CG2 THR A 221      49.962  91.779 126.274  1.00  0.00           C  
ATOM   3428  OG1 THR A 221      48.290  92.797 127.669  1.00  0.00           O  
ATOM   3429  H   THR A 221      45.952  92.074 125.705  1.00  0.00           H  
ATOM   3430  HA  THR A 221      48.399  93.736 125.339  1.00  0.00           H  
ATOM   3431  HB  THR A 221      48.106  91.011 126.555  1.00  0.00           H  
ATOM   3432  HG1 THR A 221      47.433  92.508 127.993  1.00  0.00           H  
ATOM   3433 HG21 THR A 221      50.063  90.881 125.664  1.00  0.00           H  
ATOM   3434 HG22 THR A 221      50.438  92.612 125.757  1.00  0.00           H  
ATOM   3435 HG23 THR A 221      50.422  91.404 127.189  1.00  0.00           H  
ATOM   3436  N   VAL A 222      49.001  92.687 123.224  1.00  0.00           N  
ATOM   3437  CA  VAL A 222      49.408  92.113 121.909  1.00  0.00           C  
ATOM   3438  C   VAL A 222      50.882  91.910 121.862  1.00  0.00           C  
ATOM   3439  O   VAL A 222      51.706  92.772 122.131  1.00  0.00           O  
ATOM   3440  CB  VAL A 222      48.859  92.906 120.758  1.00  0.00           C  
ATOM   3441  CG1 VAL A 222      49.068  92.224 119.462  1.00  0.00           C  
ATOM   3442  CG2 VAL A 222      47.387  93.168 120.920  1.00  0.00           C  
ATOM   3443  H   VAL A 222      49.487  93.518 123.530  1.00  0.00           H  
ATOM   3444  HA  VAL A 222      49.042  91.089 121.851  1.00  0.00           H  
ATOM   3445  HB  VAL A 222      49.355  93.868 120.630  1.00  0.00           H  
ATOM   3446 HG11 VAL A 222      50.140  92.107 119.306  1.00  0.00           H  
ATOM   3447 HG12 VAL A 222      48.535  91.278 119.370  1.00  0.00           H  
ATOM   3448 HG13 VAL A 222      48.624  92.859 118.696  1.00  0.00           H  
ATOM   3449 HG21 VAL A 222      46.944  92.176 121.013  1.00  0.00           H  
ATOM   3450 HG22 VAL A 222      47.210  93.733 121.835  1.00  0.00           H  
ATOM   3451 HG23 VAL A 222      46.943  93.791 120.143  1.00  0.00           H  
ATOM   3452  N   GLN A 223      51.350  90.753 121.486  1.00  0.00           N  
ATOM   3453  CA  GLN A 223      52.779  90.540 121.227  1.00  0.00           C  
ATOM   3454  C   GLN A 223      53.203  91.335 119.960  1.00  0.00           C  
ATOM   3455  O   GLN A 223      52.652  91.232 118.867  1.00  0.00           O  
ATOM   3456  CB  GLN A 223      52.957  89.030 121.136  1.00  0.00           C  
ATOM   3457  CG  GLN A 223      54.372  88.504 121.220  1.00  0.00           C  
ATOM   3458  CD  GLN A 223      54.405  87.042 121.482  1.00  0.00           C  
ATOM   3459  NE2 GLN A 223      55.441  86.561 122.094  1.00  0.00           N  
ATOM   3460  OE1 GLN A 223      53.455  86.308 121.193  1.00  0.00           O  
ATOM   3461  H   GLN A 223      50.720  89.965 121.431  1.00  0.00           H  
ATOM   3462  HA  GLN A 223      53.398  90.801 122.085  1.00  0.00           H  
ATOM   3463  HB2 GLN A 223      52.517  88.734 122.088  1.00  0.00           H  
ATOM   3464  HB3 GLN A 223      52.454  88.579 120.279  1.00  0.00           H  
ATOM   3465  HG2 GLN A 223      54.843  88.762 120.271  1.00  0.00           H  
ATOM   3466  HG3 GLN A 223      54.852  89.012 122.056  1.00  0.00           H  
ATOM   3467 HE21 GLN A 223      55.718  85.607 122.272  1.00  0.00           H  
ATOM   3468 HE22 GLN A 223      55.973  87.371 122.381  1.00  0.00           H  
ATOM   3469  N   VAL A 224      54.309  91.990 120.139  1.00  0.00           N  
ATOM   3470  CA  VAL A 224      55.022  92.656 119.024  1.00  0.00           C  
ATOM   3471  C   VAL A 224      56.351  91.988 118.622  1.00  0.00           C  
ATOM   3472  O   VAL A 224      57.249  91.943 119.445  1.00  0.00           O  
ATOM   3473  CB  VAL A 224      55.230  94.150 119.357  1.00  0.00           C  
ATOM   3474  CG1 VAL A 224      55.834  94.942 118.259  1.00  0.00           C  
ATOM   3475  CG2 VAL A 224      54.012  94.954 119.788  1.00  0.00           C  
ATOM   3476  H   VAL A 224      54.729  91.816 121.040  1.00  0.00           H  
ATOM   3477  HA  VAL A 224      54.467  92.465 118.106  1.00  0.00           H  
ATOM   3478  HB  VAL A 224      55.825  94.119 120.270  1.00  0.00           H  
ATOM   3479 HG11 VAL A 224      56.108  95.946 118.581  1.00  0.00           H  
ATOM   3480 HG12 VAL A 224      56.808  94.481 118.096  1.00  0.00           H  
ATOM   3481 HG13 VAL A 224      55.257  94.909 117.336  1.00  0.00           H  
ATOM   3482 HG21 VAL A 224      54.233  96.004 119.972  1.00  0.00           H  
ATOM   3483 HG22 VAL A 224      53.293  94.988 118.970  1.00  0.00           H  
ATOM   3484 HG23 VAL A 224      53.679  94.511 120.728  1.00  0.00           H  
ATOM   3485  N   PRO A 225      56.584  91.617 117.352  1.00  0.00           N  
ATOM   3486  CA  PRO A 225      57.840  91.056 116.844  1.00  0.00           C  
ATOM   3487  C   PRO A 225      58.905  92.193 116.783  1.00  0.00           C  
ATOM   3488  O   PRO A 225      58.627  93.312 116.470  1.00  0.00           O  
ATOM   3489  CB  PRO A 225      57.477  90.486 115.497  1.00  0.00           C  
ATOM   3490  CG  PRO A 225      56.287  91.280 114.974  1.00  0.00           C  
ATOM   3491  CD  PRO A 225      55.568  91.654 116.289  1.00  0.00           C  
ATOM   3492  HA  PRO A 225      58.065  90.231 117.518  1.00  0.00           H  
ATOM   3493  HB2 PRO A 225      58.235  90.700 114.743  1.00  0.00           H  
ATOM   3494  HB3 PRO A 225      57.278  89.417 115.563  1.00  0.00           H  
ATOM   3495  HG2 PRO A 225      56.600  92.169 114.426  1.00  0.00           H  
ATOM   3496  HG3 PRO A 225      55.632  90.656 114.367  1.00  0.00           H  
ATOM   3497  HD2 PRO A 225      55.098  92.634 116.350  1.00  0.00           H  
ATOM   3498  HD3 PRO A 225      54.942  90.804 116.562  1.00  0.00           H  
ATOM   3499  N   GLY A 226      60.171  91.899 116.893  1.00  0.00           N  
ATOM   3500  CA  GLY A 226      61.275  92.911 116.593  1.00  0.00           C  
ATOM   3501  C   GLY A 226      61.499  94.006 117.673  1.00  0.00           C  
ATOM   3502  O   GLY A 226      62.421  94.827 117.580  1.00  0.00           O  
ATOM   3503  H   GLY A 226      60.370  90.979 117.257  1.00  0.00           H  
ATOM   3504  HA2 GLY A 226      62.214  92.384 116.425  1.00  0.00           H  
ATOM   3505  HA3 GLY A 226      60.931  93.587 115.812  1.00  0.00           H  
ATOM   3506  N   ALA A 227      60.557  94.048 118.606  1.00  0.00           N  
ATOM   3507  CA  ALA A 227      60.326  95.128 119.574  1.00  0.00           C  
ATOM   3508  C   ALA A 227      61.466  95.472 120.588  1.00  0.00           C  
ATOM   3509  O   ALA A 227      61.271  96.285 121.473  1.00  0.00           O  
ATOM   3510  CB  ALA A 227      59.093  94.762 120.226  1.00  0.00           C  
ATOM   3511  H   ALA A 227      59.894  93.288 118.655  1.00  0.00           H  
ATOM   3512  HA  ALA A 227      60.168  96.068 119.046  1.00  0.00           H  
ATOM   3513  HB1 ALA A 227      58.616  95.596 120.742  1.00  0.00           H  
ATOM   3514  HB2 ALA A 227      58.346  94.349 119.548  1.00  0.00           H  
ATOM   3515  HB3 ALA A 227      59.235  93.947 120.935  1.00  0.00           H  
ATOM   3516  N   GLY A 228      62.547  94.744 120.514  1.00  0.00           N  
ATOM   3517  CA  GLY A 228      63.727  94.980 121.370  1.00  0.00           C  
ATOM   3518  C   GLY A 228      64.639  96.136 120.915  1.00  0.00           C  
ATOM   3519  O   GLY A 228      64.620  96.702 119.843  1.00  0.00           O  
ATOM   3520  H   GLY A 228      62.586  93.868 120.012  1.00  0.00           H  
ATOM   3521  HA2 GLY A 228      63.340  95.291 122.340  1.00  0.00           H  
ATOM   3522  HA3 GLY A 228      64.297  94.056 121.468  1.00  0.00           H  
ATOM   3523  N   ARG A 229      65.698  96.322 121.731  1.00  0.00           N  
ATOM   3524  CA  ARG A 229      66.879  97.097 121.338  1.00  0.00           C  
ATOM   3525  C   ARG A 229      67.774  96.264 120.390  1.00  0.00           C  
ATOM   3526  O   ARG A 229      68.461  96.798 119.530  1.00  0.00           O  
ATOM   3527  CB  ARG A 229      67.503  97.553 122.688  1.00  0.00           C  
ATOM   3528  CG  ARG A 229      68.433  98.762 122.465  1.00  0.00           C  
ATOM   3529  CD  ARG A 229      69.091  99.287 123.718  1.00  0.00           C  
ATOM   3530  NE  ARG A 229      70.266  98.462 124.108  1.00  0.00           N  
ATOM   3531  CZ  ARG A 229      70.531  97.652 125.150  1.00  0.00           C  
ATOM   3532  NH1 ARG A 229      69.624  97.425 126.010  1.00  0.00           N1+
ATOM   3533  NH2 ARG A 229      71.678  97.141 125.298  1.00  0.00           N  
ATOM   3534  H   ARG A 229      65.744  95.775 122.579  1.00  0.00           H  
ATOM   3535  HA  ARG A 229      66.636  98.019 120.811  1.00  0.00           H  
ATOM   3536  HB2 ARG A 229      66.651  97.798 123.323  1.00  0.00           H  
ATOM   3537  HB3 ARG A 229      68.070  96.761 123.178  1.00  0.00           H  
ATOM   3538  HG2 ARG A 229      69.231  98.486 121.776  1.00  0.00           H  
ATOM   3539  HG3 ARG A 229      67.795  99.563 122.089  1.00  0.00           H  
ATOM   3540  HD2 ARG A 229      69.438 100.269 123.396  1.00  0.00           H  
ATOM   3541  HD3 ARG A 229      68.373  99.477 124.517  1.00  0.00           H  
ATOM   3542  HE  ARG A 229      71.022  98.447 123.439  1.00  0.00           H  
ATOM   3543 HH11 ARG A 229      68.710  97.853 125.957  1.00  0.00           H  
ATOM   3544 HH12 ARG A 229      69.769  96.963 126.896  1.00  0.00           H  
ATOM   3545 HH21 ARG A 229      72.519  97.298 124.761  1.00  0.00           H  
ATOM   3546 HH22 ARG A 229      71.670  96.344 125.919  1.00  0.00           H  
ATOM   3547  N   ASP A 230      67.773  94.975 120.532  1.00  0.00           N  
ATOM   3548  CA  ASP A 230      68.450  93.946 119.716  1.00  0.00           C  
ATOM   3549  C   ASP A 230      67.544  93.230 118.773  1.00  0.00           C  
ATOM   3550  O   ASP A 230      67.978  92.284 118.168  1.00  0.00           O  
ATOM   3551  CB  ASP A 230      69.196  92.911 120.641  1.00  0.00           C  
ATOM   3552  CG  ASP A 230      68.219  92.076 121.533  1.00  0.00           C  
ATOM   3553  OD1 ASP A 230      68.599  91.072 122.141  1.00  0.00           O  
ATOM   3554  OD2 ASP A 230      66.979  92.473 121.659  1.00  0.00           O1-
ATOM   3555  H   ASP A 230      67.193  94.632 121.285  1.00  0.00           H  
ATOM   3556  HA  ASP A 230      69.220  94.455 119.135  1.00  0.00           H  
ATOM   3557  HB2 ASP A 230      69.751  92.201 120.029  1.00  0.00           H  
ATOM   3558  HB3 ASP A 230      69.906  93.496 121.225  1.00  0.00           H  
ATOM   3559  N   GLY A 231      66.280  93.604 118.655  1.00  0.00           N  
ATOM   3560  CA  GLY A 231      65.276  92.906 117.867  1.00  0.00           C  
ATOM   3561  C   GLY A 231      64.503  91.784 118.567  1.00  0.00           C  
ATOM   3562  O   GLY A 231      63.734  91.076 117.920  1.00  0.00           O  
ATOM   3563  H   GLY A 231      65.955  94.377 119.218  1.00  0.00           H  
ATOM   3564  HA2 GLY A 231      64.572  93.642 117.478  1.00  0.00           H  
ATOM   3565  HA3 GLY A 231      65.706  92.491 116.956  1.00  0.00           H  
ATOM   3566  N   ALA A 232      64.702  91.645 119.916  1.00  0.00           N  
ATOM   3567  CA  ALA A 232      63.927  90.643 120.660  1.00  0.00           C  
ATOM   3568  C   ALA A 232      62.361  90.874 120.642  1.00  0.00           C  
ATOM   3569  O   ALA A 232      61.973  91.967 120.287  1.00  0.00           O  
ATOM   3570  CB  ALA A 232      64.413  90.706 122.129  1.00  0.00           C  
ATOM   3571  H   ALA A 232      65.413  92.234 120.325  1.00  0.00           H  
ATOM   3572  HA  ALA A 232      64.170  89.658 120.261  1.00  0.00           H  
ATOM   3573  HB1 ALA A 232      63.947  90.020 122.834  1.00  0.00           H  
ATOM   3574  HB2 ALA A 232      65.499  90.614 122.176  1.00  0.00           H  
ATOM   3575  HB3 ALA A 232      63.973  91.627 122.512  1.00  0.00           H  
ATOM   3576  N   PRO A 233      61.550  89.817 120.798  1.00  0.00           N  
ATOM   3577  CA  PRO A 233      60.123  89.799 121.132  1.00  0.00           C  
ATOM   3578  C   PRO A 233      59.739  90.776 122.326  1.00  0.00           C  
ATOM   3579  O   PRO A 233      60.555  91.040 123.231  1.00  0.00           O  
ATOM   3580  CB  PRO A 233      59.705  88.364 121.344  1.00  0.00           C  
ATOM   3581  CG  PRO A 233      60.713  87.596 120.558  1.00  0.00           C  
ATOM   3582  CD  PRO A 233      61.948  88.365 120.972  1.00  0.00           C  
ATOM   3583  HA  PRO A 233      59.503  90.142 120.304  1.00  0.00           H  
ATOM   3584  HB2 PRO A 233      59.798  88.024 122.376  1.00  0.00           H  
ATOM   3585  HB3 PRO A 233      58.801  88.106 120.793  1.00  0.00           H  
ATOM   3586  HG2 PRO A 233      60.682  86.542 120.836  1.00  0.00           H  
ATOM   3587  HG3 PRO A 233      60.477  87.725 119.502  1.00  0.00           H  
ATOM   3588  HD2 PRO A 233      62.149  88.168 122.025  1.00  0.00           H  
ATOM   3589  HD3 PRO A 233      62.748  88.029 120.312  1.00  0.00           H  
ATOM   3590  N   GLY A 234      58.566  91.371 122.202  1.00  0.00           N  
ATOM   3591  CA  GLY A 234      57.923  92.133 123.318  1.00  0.00           C  
ATOM   3592  C   GLY A 234      56.437  91.993 123.395  1.00  0.00           C  
ATOM   3593  O   GLY A 234      55.954  91.313 122.518  1.00  0.00           O  
ATOM   3594  H   GLY A 234      57.933  91.152 121.447  1.00  0.00           H  
ATOM   3595  HA2 GLY A 234      58.305  91.684 124.235  1.00  0.00           H  
ATOM   3596  HA3 GLY A 234      58.276  93.149 123.141  1.00  0.00           H  
ATOM   3597  N   PHE A 235      55.724  92.789 124.234  1.00  0.00           N  
ATOM   3598  CA  PHE A 235      54.301  92.856 124.164  1.00  0.00           C  
ATOM   3599  C   PHE A 235      53.825  94.295 124.224  1.00  0.00           C  
ATOM   3600  O   PHE A 235      54.296  95.033 125.068  1.00  0.00           O  
ATOM   3601  CB  PHE A 235      53.700  92.034 125.353  1.00  0.00           C  
ATOM   3602  CG  PHE A 235      54.247  90.634 125.565  1.00  0.00           C  
ATOM   3603  CD1 PHE A 235      55.336  90.415 126.475  1.00  0.00           C  
ATOM   3604  CD2 PHE A 235      53.709  89.586 124.833  1.00  0.00           C  
ATOM   3605  CE1 PHE A 235      55.780  89.082 126.631  1.00  0.00           C  
ATOM   3606  CE2 PHE A 235      54.073  88.293 125.087  1.00  0.00           C  
ATOM   3607  CZ  PHE A 235      55.139  88.009 125.993  1.00  0.00           C  
ATOM   3608  H   PHE A 235      56.267  93.376 124.853  1.00  0.00           H  
ATOM   3609  HA  PHE A 235      53.954  92.455 123.212  1.00  0.00           H  
ATOM   3610  HB2 PHE A 235      53.877  92.572 126.285  1.00  0.00           H  
ATOM   3611  HB3 PHE A 235      52.624  91.963 125.201  1.00  0.00           H  
ATOM   3612  HD1 PHE A 235      55.718  91.261 127.028  1.00  0.00           H  
ATOM   3613  HD2 PHE A 235      52.923  89.796 124.123  1.00  0.00           H  
ATOM   3614  HE1 PHE A 235      56.615  88.955 127.303  1.00  0.00           H  
ATOM   3615  HE2 PHE A 235      53.671  87.466 124.522  1.00  0.00           H  
ATOM   3616  HZ  PHE A 235      55.429  86.972 126.071  1.00  0.00           H  
ATOM   3617  N   SER A 236      52.904  94.818 123.390  1.00  0.00           N  
ATOM   3618  CA  SER A 236      52.166  96.065 123.538  1.00  0.00           C  
ATOM   3619  C   SER A 236      50.867  95.913 124.396  1.00  0.00           C  
ATOM   3620  O   SER A 236      50.479  94.745 124.643  1.00  0.00           O  
ATOM   3621  CB  SER A 236      51.817  96.713 122.190  1.00  0.00           C  
ATOM   3622  OG  SER A 236      51.308  98.017 122.333  1.00  0.00           O  
ATOM   3623  H   SER A 236      52.482  94.202 122.711  1.00  0.00           H  
ATOM   3624  HA  SER A 236      52.750  96.803 124.087  1.00  0.00           H  
ATOM   3625  HB2 SER A 236      52.720  96.813 121.585  1.00  0.00           H  
ATOM   3626  HB3 SER A 236      51.030  96.214 121.624  1.00  0.00           H  
ATOM   3627  HG  SER A 236      51.277  98.508 121.509  1.00  0.00           H  
ATOM   3628  N   LYS A 237      50.272  97.033 124.785  1.00  0.00           N  
ATOM   3629  CA  LYS A 237      49.043  97.119 125.562  1.00  0.00           C  
ATOM   3630  C   LYS A 237      48.277  98.337 125.105  1.00  0.00           C  
ATOM   3631  O   LYS A 237      48.849  99.403 124.939  1.00  0.00           O  
ATOM   3632  CB  LYS A 237      49.377  97.247 127.075  1.00  0.00           C  
ATOM   3633  CG  LYS A 237      49.991  95.972 127.675  1.00  0.00           C  
ATOM   3634  CD  LYS A 237      49.919  95.999 129.228  1.00  0.00           C  
ATOM   3635  CE  LYS A 237      50.631  94.812 129.945  1.00  0.00           C  
ATOM   3636  NZ  LYS A 237      50.069  93.563 129.574  1.00  0.00           N1+
ATOM   3637  H   LYS A 237      50.723  97.864 124.431  1.00  0.00           H  
ATOM   3638  HA  LYS A 237      48.535  96.157 125.496  1.00  0.00           H  
ATOM   3639  HB2 LYS A 237      50.081  98.079 127.041  1.00  0.00           H  
ATOM   3640  HB3 LYS A 237      48.470  97.478 127.633  1.00  0.00           H  
ATOM   3641  HG2 LYS A 237      49.326  95.178 127.333  1.00  0.00           H  
ATOM   3642  HG3 LYS A 237      51.022  95.898 127.331  1.00  0.00           H  
ATOM   3643  HD2 LYS A 237      50.265  96.973 129.576  1.00  0.00           H  
ATOM   3644  HD3 LYS A 237      48.853  96.061 129.447  1.00  0.00           H  
ATOM   3645  HE2 LYS A 237      51.694  94.790 129.704  1.00  0.00           H  
ATOM   3646  HE3 LYS A 237      50.480  94.990 131.010  1.00  0.00           H  
ATOM   3647  HZ1 LYS A 237      49.076  93.553 129.752  1.00  0.00           H  
ATOM   3648  HZ2 LYS A 237      50.006  93.389 128.581  1.00  0.00           H  
ATOM   3649  HZ3 LYS A 237      50.583  92.795 129.982  1.00  0.00           H  
ATOM   3650  N   PHE A 238      46.960  98.118 124.906  1.00  0.00           N  
ATOM   3651  CA  PHE A 238      46.037  99.245 124.555  1.00  0.00           C  
ATOM   3652  C   PHE A 238      44.613  99.061 125.214  1.00  0.00           C  
ATOM   3653  O   PHE A 238      44.325  98.003 125.801  1.00  0.00           O  
ATOM   3654  CB  PHE A 238      45.954  99.273 122.980  1.00  0.00           C  
ATOM   3655  CG  PHE A 238      45.329  98.176 122.179  1.00  0.00           C  
ATOM   3656  CD1 PHE A 238      46.093  97.267 121.366  1.00  0.00           C  
ATOM   3657  CD2 PHE A 238      43.955  97.937 122.375  1.00  0.00           C  
ATOM   3658  CE1 PHE A 238      45.399  96.179 120.754  1.00  0.00           C  
ATOM   3659  CE2 PHE A 238      43.286  96.915 121.714  1.00  0.00           C  
ATOM   3660  CZ  PHE A 238      43.964  96.038 120.908  1.00  0.00           C  
ATOM   3661  H   PHE A 238      46.543  97.213 125.073  1.00  0.00           H  
ATOM   3662  HA  PHE A 238      46.458 100.162 124.966  1.00  0.00           H  
ATOM   3663  HB2 PHE A 238      45.619 100.192 122.501  1.00  0.00           H  
ATOM   3664  HB3 PHE A 238      47.012  99.272 122.722  1.00  0.00           H  
ATOM   3665  HD1 PHE A 238      47.165  97.367 121.286  1.00  0.00           H  
ATOM   3666  HD2 PHE A 238      43.299  98.603 122.915  1.00  0.00           H  
ATOM   3667  HE1 PHE A 238      45.895  95.449 120.131  1.00  0.00           H  
ATOM   3668  HE2 PHE A 238      42.215  96.797 121.796  1.00  0.00           H  
ATOM   3669  HZ  PHE A 238      43.577  95.191 120.359  1.00  0.00           H  
ATOM   3670  N   ARG A 239      43.711 100.077 125.094  1.00  0.00           N  
ATOM   3671  CA  ARG A 239      42.393 100.173 125.607  1.00  0.00           C  
ATOM   3672  C   ARG A 239      41.315 100.467 124.507  1.00  0.00           C  
ATOM   3673  O   ARG A 239      41.643 101.196 123.571  1.00  0.00           O  
ATOM   3674  CB  ARG A 239      42.444 101.136 126.811  1.00  0.00           C  
ATOM   3675  CG  ARG A 239      40.995 101.420 127.403  1.00  0.00           C  
ATOM   3676  CD  ARG A 239      41.130 102.167 128.747  1.00  0.00           C  
ATOM   3677  NE  ARG A 239      41.326 101.297 129.937  1.00  0.00           N  
ATOM   3678  CZ  ARG A 239      41.164 101.577 131.217  1.00  0.00           C  
ATOM   3679  NH1 ARG A 239      40.817 102.799 131.558  1.00  0.00           N1+
ATOM   3680  NH2 ARG A 239      41.234 100.645 132.108  1.00  0.00           N  
ATOM   3681  H   ARG A 239      44.060 100.924 124.670  1.00  0.00           H  
ATOM   3682  HA  ARG A 239      42.155  99.205 126.047  1.00  0.00           H  
ATOM   3683  HB2 ARG A 239      42.995 100.772 127.679  1.00  0.00           H  
ATOM   3684  HB3 ARG A 239      42.792 102.083 126.400  1.00  0.00           H  
ATOM   3685  HG2 ARG A 239      40.467 102.029 126.670  1.00  0.00           H  
ATOM   3686  HG3 ARG A 239      40.504 100.453 127.503  1.00  0.00           H  
ATOM   3687  HD2 ARG A 239      41.958 102.872 128.676  1.00  0.00           H  
ATOM   3688  HD3 ARG A 239      40.233 102.774 128.875  1.00  0.00           H  
ATOM   3689  HE  ARG A 239      41.805 100.413 129.839  1.00  0.00           H  
ATOM   3690 HH11 ARG A 239      40.650 103.508 130.858  1.00  0.00           H  
ATOM   3691 HH12 ARG A 239      40.708 103.005 132.542  1.00  0.00           H  
ATOM   3692 HH21 ARG A 239      41.435  99.733 131.723  1.00  0.00           H  
ATOM   3693 HH22 ARG A 239      40.906 100.757 133.057  1.00  0.00           H  
ATOM   3694  N   LEU A 240      40.140  99.944 124.747  1.00  0.00           N  
ATOM   3695  CA  LEU A 240      38.976 100.183 123.838  1.00  0.00           C  
ATOM   3696  C   LEU A 240      37.759 100.239 124.691  1.00  0.00           C  
ATOM   3697  O   LEU A 240      37.531  99.359 125.544  1.00  0.00           O  
ATOM   3698  CB  LEU A 240      38.854  99.164 122.695  1.00  0.00           C  
ATOM   3699  CG  LEU A 240      39.983  99.191 121.643  1.00  0.00           C  
ATOM   3700  CD1 LEU A 240      39.778  98.001 120.660  1.00  0.00           C  
ATOM   3701  CD2 LEU A 240      40.062 100.432 120.852  1.00  0.00           C  
ATOM   3702  H   LEU A 240      39.908  99.483 125.615  1.00  0.00           H  
ATOM   3703  HA  LEU A 240      39.125 101.147 123.352  1.00  0.00           H  
ATOM   3704  HB2 LEU A 240      38.820  98.200 123.203  1.00  0.00           H  
ATOM   3705  HB3 LEU A 240      37.937  99.248 122.111  1.00  0.00           H  
ATOM   3706  HG  LEU A 240      40.907  98.940 122.164  1.00  0.00           H  
ATOM   3707 HD11 LEU A 240      38.844  98.082 120.103  1.00  0.00           H  
ATOM   3708 HD12 LEU A 240      40.581  98.029 119.924  1.00  0.00           H  
ATOM   3709 HD13 LEU A 240      39.624  97.039 121.149  1.00  0.00           H  
ATOM   3710 HD21 LEU A 240      40.865 100.445 120.115  1.00  0.00           H  
ATOM   3711 HD22 LEU A 240      39.105 100.559 120.347  1.00  0.00           H  
ATOM   3712 HD23 LEU A 240      40.295 101.286 121.488  1.00  0.00           H  
ATOM   3713  N   SER A 241      36.992 101.304 124.361  1.00  0.00           N  
ATOM   3714  CA  SER A 241      35.628 101.751 124.911  1.00  0.00           C  
ATOM   3715  C   SER A 241      34.499 101.522 123.916  1.00  0.00           C  
ATOM   3716  O   SER A 241      34.642 101.832 122.711  1.00  0.00           O  
ATOM   3717  CB  SER A 241      35.632 103.260 125.194  1.00  0.00           C  
ATOM   3718  OG  SER A 241      34.377 103.688 125.735  1.00  0.00           O  
ATOM   3719  H   SER A 241      37.324 101.808 123.550  1.00  0.00           H  
ATOM   3720  HA  SER A 241      35.287 101.164 125.764  1.00  0.00           H  
ATOM   3721  HB2 SER A 241      36.427 103.425 125.922  1.00  0.00           H  
ATOM   3722  HB3 SER A 241      35.905 103.695 124.233  1.00  0.00           H  
ATOM   3723  HG  SER A 241      34.485 104.356 126.416  1.00  0.00           H  
ATOM   3724  N   TYR A 242      33.447 100.908 124.390  1.00  0.00           N  
ATOM   3725  CA  TYR A 242      32.272 100.433 123.625  1.00  0.00           C  
ATOM   3726  C   TYR A 242      30.989 100.937 124.249  1.00  0.00           C  
ATOM   3727  O   TYR A 242      30.850 100.960 125.504  1.00  0.00           O  
ATOM   3728  CB  TYR A 242      32.236  98.883 123.266  1.00  0.00           C  
ATOM   3729  CG  TYR A 242      33.581  98.285 122.834  1.00  0.00           C  
ATOM   3730  CD1 TYR A 242      33.746  97.962 121.457  1.00  0.00           C  
ATOM   3731  CD2 TYR A 242      34.596  98.020 123.752  1.00  0.00           C  
ATOM   3732  CE1 TYR A 242      34.919  97.233 121.049  1.00  0.00           C  
ATOM   3733  CE2 TYR A 242      35.839  97.412 123.332  1.00  0.00           C  
ATOM   3734  CZ  TYR A 242      35.959  96.956 121.984  1.00  0.00           C  
ATOM   3735  OH  TYR A 242      37.098  96.277 121.529  1.00  0.00           O  
ATOM   3736  H   TYR A 242      33.447 100.630 125.361  1.00  0.00           H  
ATOM   3737  HA  TYR A 242      32.385 100.906 122.650  1.00  0.00           H  
ATOM   3738  HB2 TYR A 242      31.959  98.272 124.125  1.00  0.00           H  
ATOM   3739  HB3 TYR A 242      31.392  98.664 122.611  1.00  0.00           H  
ATOM   3740  HD1 TYR A 242      32.963  98.099 120.725  1.00  0.00           H  
ATOM   3741  HD2 TYR A 242      34.353  98.077 124.803  1.00  0.00           H  
ATOM   3742  HE1 TYR A 242      35.071  96.812 120.065  1.00  0.00           H  
ATOM   3743  HE2 TYR A 242      36.585  97.110 124.053  1.00  0.00           H  
ATOM   3744  HH  TYR A 242      37.662  95.996 122.253  1.00  0.00           H  
ATOM   3745  N   TYR A 243      30.063 101.339 123.400  1.00  0.00           N  
ATOM   3746  CA  TYR A 243      28.600 101.375 123.714  1.00  0.00           C  
ATOM   3747  C   TYR A 243      28.021  99.940 123.658  1.00  0.00           C  
ATOM   3748  O   TYR A 243      28.323  99.291 122.637  1.00  0.00           O  
ATOM   3749  CB  TYR A 243      28.004 102.290 122.626  1.00  0.00           C  
ATOM   3750  CG  TYR A 243      26.482 102.562 122.789  1.00  0.00           C  
ATOM   3751  CD1 TYR A 243      25.534 101.705 122.162  1.00  0.00           C  
ATOM   3752  CD2 TYR A 243      26.016 103.537 123.660  1.00  0.00           C  
ATOM   3753  CE1 TYR A 243      24.211 101.721 122.545  1.00  0.00           C  
ATOM   3754  CE2 TYR A 243      24.650 103.584 124.072  1.00  0.00           C  
ATOM   3755  CZ  TYR A 243      23.741 102.724 123.478  1.00  0.00           C  
ATOM   3756  OH  TYR A 243      22.453 102.878 123.723  1.00  0.00           O  
ATOM   3757  H   TYR A 243      30.227 101.302 122.405  1.00  0.00           H  
ATOM   3758  HA  TYR A 243      28.505 101.922 124.652  1.00  0.00           H  
ATOM   3759  HB2 TYR A 243      28.430 103.285 122.759  1.00  0.00           H  
ATOM   3760  HB3 TYR A 243      28.227 101.842 121.658  1.00  0.00           H  
ATOM   3761  HD1 TYR A 243      25.826 100.950 121.448  1.00  0.00           H  
ATOM   3762  HD2 TYR A 243      26.654 104.346 123.984  1.00  0.00           H  
ATOM   3763  HE1 TYR A 243      23.513 101.008 122.132  1.00  0.00           H  
ATOM   3764  HE2 TYR A 243      24.311 104.314 124.793  1.00  0.00           H  
ATOM   3765  HH  TYR A 243      22.172 103.784 123.568  1.00  0.00           H  
ATOM   3766  N   PRO A 244      27.358  99.394 124.643  1.00  0.00           N  
ATOM   3767  CA  PRO A 244      26.824  98.026 124.554  1.00  0.00           C  
ATOM   3768  C   PRO A 244      25.550  97.996 123.720  1.00  0.00           C  
ATOM   3769  O   PRO A 244      24.422  98.047 124.273  1.00  0.00           O  
ATOM   3770  CB  PRO A 244      26.531  97.595 125.967  1.00  0.00           C  
ATOM   3771  CG  PRO A 244      26.102  98.895 126.645  1.00  0.00           C  
ATOM   3772  CD  PRO A 244      26.916  99.989 125.890  1.00  0.00           C  
ATOM   3773  HA  PRO A 244      27.575  97.335 124.168  1.00  0.00           H  
ATOM   3774  HB2 PRO A 244      25.782  96.804 125.990  1.00  0.00           H  
ATOM   3775  HB3 PRO A 244      27.455  97.302 126.467  1.00  0.00           H  
ATOM   3776  HG2 PRO A 244      25.022  99.000 126.545  1.00  0.00           H  
ATOM   3777  HG3 PRO A 244      26.294  98.894 127.718  1.00  0.00           H  
ATOM   3778  HD2 PRO A 244      26.091 100.674 125.696  1.00  0.00           H  
ATOM   3779  HD3 PRO A 244      27.765 100.426 126.414  1.00  0.00           H  
ATOM   3780  N   HIE A 245      25.768  97.668 122.456  1.00  0.00           N  
ATOM   3781  CA  HIE A 245      24.609  97.412 121.590  1.00  0.00           C  
ATOM   3782  C   HIE A 245      23.933  96.073 121.890  1.00  0.00           C  
ATOM   3783  O   HIE A 245      24.575  95.091 122.306  1.00  0.00           O  
ATOM   3784  CB  HIE A 245      25.028  97.429 120.147  1.00  0.00           C  
ATOM   3785  CG  HIE A 245      25.297  98.734 119.571  1.00  0.00           C  
ATOM   3786  CD2 HIE A 245      26.539  99.244 119.187  1.00  0.00           C  
ATOM   3787  ND1 HIE A 245      24.309  99.593 119.107  1.00  0.00           N  
ATOM   3788  CE1 HIE A 245      24.946 100.548 118.319  1.00  0.00           C  
ATOM   3789  NE2 HIE A 245      26.283 100.376 118.436  1.00  0.00           N  
ATOM   3790  H   HIE A 245      26.680  97.737 122.026  1.00  0.00           H  
ATOM   3791  HA  HIE A 245      23.785  98.094 121.805  1.00  0.00           H  
ATOM   3792  HB2 HIE A 245      25.898  96.773 120.102  1.00  0.00           H  
ATOM   3793  HB3 HIE A 245      24.154  96.975 119.680  1.00  0.00           H  
ATOM   3794  HD2 HIE A 245      27.419  98.666 119.432  1.00  0.00           H  
ATOM   3795  HE1 HIE A 245      24.534 101.397 117.796  1.00  0.00           H  
ATOM   3796  HE2 HIE A 245      26.951 100.982 117.982  1.00  0.00           H  
ATOM   3797  N   CYS A 246      22.631  96.016 121.748  1.00  0.00           N  
ATOM   3798  CA  CYS A 246      21.794  94.863 122.170  1.00  0.00           C  
ATOM   3799  C   CYS A 246      20.666  94.607 121.101  1.00  0.00           C  
ATOM   3800  O   CYS A 246      20.023  95.546 120.617  1.00  0.00           O  
ATOM   3801  CB  CYS A 246      21.143  95.265 123.461  1.00  0.00           C  
ATOM   3802  SG  CYS A 246      22.433  95.100 124.729  1.00  0.00           S  
ATOM   3803  H   CYS A 246      22.142  96.858 121.477  1.00  0.00           H  
ATOM   3804  HA  CYS A 246      22.376  93.957 122.339  1.00  0.00           H  
ATOM   3805  HB2 CYS A 246      20.724  96.265 123.353  1.00  0.00           H  
ATOM   3806  HB3 CYS A 246      20.314  94.570 123.591  1.00  0.00           H  
ATOM   3807  HG  CYS A 246      23.285  96.048 124.332  1.00  0.00           H  
ATOM   3808  N   LEU A 247      20.249  93.309 120.950  1.00  0.00           N  
ATOM   3809  CA  LEU A 247      19.339  92.963 119.797  1.00  0.00           C  
ATOM   3810  C   LEU A 247      18.005  93.685 119.638  1.00  0.00           C  
ATOM   3811  O   LEU A 247      17.707  94.149 118.523  1.00  0.00           O  
ATOM   3812  CB  LEU A 247      19.349  91.464 119.940  1.00  0.00           C  
ATOM   3813  CG  LEU A 247      18.571  90.632 118.925  1.00  0.00           C  
ATOM   3814  CD1 LEU A 247      19.124  90.738 117.546  1.00  0.00           C  
ATOM   3815  CD2 LEU A 247      18.594  89.206 119.410  1.00  0.00           C  
ATOM   3816  H   LEU A 247      20.761  92.650 121.520  1.00  0.00           H  
ATOM   3817  HA  LEU A 247      19.868  93.196 118.873  1.00  0.00           H  
ATOM   3818  HB2 LEU A 247      20.390  91.145 119.966  1.00  0.00           H  
ATOM   3819  HB3 LEU A 247      18.910  91.230 120.910  1.00  0.00           H  
ATOM   3820  HG  LEU A 247      17.526  90.937 118.982  1.00  0.00           H  
ATOM   3821 HD11 LEU A 247      20.203  90.598 117.475  1.00  0.00           H  
ATOM   3822 HD12 LEU A 247      18.630  90.045 116.864  1.00  0.00           H  
ATOM   3823 HD13 LEU A 247      18.961  91.789 117.306  1.00  0.00           H  
ATOM   3824 HD21 LEU A 247      17.885  88.660 118.786  1.00  0.00           H  
ATOM   3825 HD22 LEU A 247      19.626  88.858 119.376  1.00  0.00           H  
ATOM   3826 HD23 LEU A 247      18.292  89.221 120.457  1.00  0.00           H  
ATOM   3827  N   ALA A 248      17.084  93.790 120.647  1.00  0.00           N  
ATOM   3828  CA  ALA A 248      15.800  94.440 120.439  1.00  0.00           C  
ATOM   3829  C   ALA A 248      15.818  95.888 120.093  1.00  0.00           C  
ATOM   3830  O   ALA A 248      14.914  96.367 119.455  1.00  0.00           O  
ATOM   3831  CB  ALA A 248      15.033  94.347 121.742  1.00  0.00           C  
ATOM   3832  H   ALA A 248      17.222  93.291 121.514  1.00  0.00           H  
ATOM   3833  HA  ALA A 248      15.327  93.882 119.630  1.00  0.00           H  
ATOM   3834  HB1 ALA A 248      14.116  94.934 121.684  1.00  0.00           H  
ATOM   3835  HB2 ALA A 248      14.733  93.318 121.935  1.00  0.00           H  
ATOM   3836  HB3 ALA A 248      15.631  94.694 122.585  1.00  0.00           H  
ATOM   3837  N   SER A 249      16.856  96.603 120.487  1.00  0.00           N  
ATOM   3838  CA  SER A 249      17.089  97.966 120.090  1.00  0.00           C  
ATOM   3839  C   SER A 249      17.848  98.094 118.765  1.00  0.00           C  
ATOM   3840  O   SER A 249      17.422  98.951 117.982  1.00  0.00           O  
ATOM   3841  CB  SER A 249      17.799  98.766 121.195  1.00  0.00           C  
ATOM   3842  OG  SER A 249      19.040  98.101 121.394  1.00  0.00           O  
ATOM   3843  H   SER A 249      17.425  96.180 121.207  1.00  0.00           H  
ATOM   3844  HA  SER A 249      16.173  98.533 119.928  1.00  0.00           H  
ATOM   3845  HB2 SER A 249      17.953  99.763 120.784  1.00  0.00           H  
ATOM   3846  HB3 SER A 249      17.136  98.867 122.055  1.00  0.00           H  
ATOM   3847  HG  SER A 249      18.878  97.317 121.925  1.00  0.00           H  
ATOM   3848  N   PHE A 250      18.921  97.275 118.497  1.00  0.00           N  
ATOM   3849  CA  PHE A 250      19.581  97.234 117.188  1.00  0.00           C  
ATOM   3850  C   PHE A 250      18.660  96.856 116.047  1.00  0.00           C  
ATOM   3851  O   PHE A 250      18.675  97.573 115.022  1.00  0.00           O  
ATOM   3852  CB  PHE A 250      20.703  96.263 117.390  1.00  0.00           C  
ATOM   3853  CG  PHE A 250      21.785  96.424 116.273  1.00  0.00           C  
ATOM   3854  CD1 PHE A 250      23.028  96.929 116.637  1.00  0.00           C  
ATOM   3855  CD2 PHE A 250      21.546  95.982 114.978  1.00  0.00           C  
ATOM   3856  CE1 PHE A 250      24.077  97.028 115.716  1.00  0.00           C  
ATOM   3857  CE2 PHE A 250      22.615  96.173 114.049  1.00  0.00           C  
ATOM   3858  CZ  PHE A 250      23.912  96.677 114.401  1.00  0.00           C  
ATOM   3859  H   PHE A 250      19.231  96.743 119.299  1.00  0.00           H  
ATOM   3860  HA  PHE A 250      20.036  98.206 117.002  1.00  0.00           H  
ATOM   3861  HB2 PHE A 250      21.248  96.485 118.307  1.00  0.00           H  
ATOM   3862  HB3 PHE A 250      20.288  95.254 117.380  1.00  0.00           H  
ATOM   3863  HD1 PHE A 250      23.167  97.246 117.661  1.00  0.00           H  
ATOM   3864  HD2 PHE A 250      20.612  95.655 114.547  1.00  0.00           H  
ATOM   3865  HE1 PHE A 250      25.008  97.394 116.122  1.00  0.00           H  
ATOM   3866  HE2 PHE A 250      22.480  95.754 113.062  1.00  0.00           H  
ATOM   3867  HZ  PHE A 250      24.800  96.640 113.787  1.00  0.00           H  
ATOM   3868  N   THR A 251      17.772  95.877 116.275  1.00  0.00           N  
ATOM   3869  CA  THR A 251      16.717  95.394 115.355  1.00  0.00           C  
ATOM   3870  C   THR A 251      15.826  96.553 114.821  1.00  0.00           C  
ATOM   3871  O   THR A 251      15.495  96.612 113.637  1.00  0.00           O  
ATOM   3872  CB  THR A 251      15.829  94.341 116.004  1.00  0.00           C  
ATOM   3873  CG2 THR A 251      14.517  93.971 115.277  1.00  0.00           C  
ATOM   3874  OG1 THR A 251      16.542  93.133 116.162  1.00  0.00           O  
ATOM   3875  H   THR A 251      17.882  95.424 117.170  1.00  0.00           H  
ATOM   3876  HA  THR A 251      17.059  95.011 114.394  1.00  0.00           H  
ATOM   3877  HB  THR A 251      15.518  94.676 116.993  1.00  0.00           H  
ATOM   3878  HG1 THR A 251      17.248  93.370 116.767  1.00  0.00           H  
ATOM   3879 HG21 THR A 251      14.050  93.043 115.607  1.00  0.00           H  
ATOM   3880 HG22 THR A 251      13.717  94.698 115.417  1.00  0.00           H  
ATOM   3881 HG23 THR A 251      14.736  93.793 114.224  1.00  0.00           H  
ATOM   3882  N   GLU A 252      15.473  97.513 115.671  1.00  0.00           N  
ATOM   3883  CA  GLU A 252      14.645  98.545 115.211  1.00  0.00           C  
ATOM   3884  C   GLU A 252      15.426  99.723 114.621  1.00  0.00           C  
ATOM   3885  O   GLU A 252      15.047 100.377 113.654  1.00  0.00           O  
ATOM   3886  CB  GLU A 252      13.857  99.188 116.419  1.00  0.00           C  
ATOM   3887  CG  GLU A 252      12.929  98.128 117.147  1.00  0.00           C  
ATOM   3888  CD  GLU A 252      11.528  98.044 116.518  1.00  0.00           C  
ATOM   3889  OE1 GLU A 252      11.330  98.381 115.358  1.00  0.00           O  
ATOM   3890  OE2 GLU A 252      10.619  97.462 117.154  1.00  0.00           O1-
ATOM   3891  H   GLU A 252      15.908  97.504 116.582  1.00  0.00           H  
ATOM   3892  HA  GLU A 252      13.872  98.205 114.522  1.00  0.00           H  
ATOM   3893  HB2 GLU A 252      14.570  99.534 117.168  1.00  0.00           H  
ATOM   3894  HB3 GLU A 252      13.240  99.989 116.012  1.00  0.00           H  
ATOM   3895  HG2 GLU A 252      13.408  97.155 117.243  1.00  0.00           H  
ATOM   3896  HG3 GLU A 252      12.683  98.456 118.157  1.00  0.00           H  
ATOM   3897  N   LEU A 253      16.547  99.901 115.211  1.00  0.00           N  
ATOM   3898  CA  LEU A 253      17.314 101.142 114.841  1.00  0.00           C  
ATOM   3899  C   LEU A 253      17.792 101.049 113.378  1.00  0.00           C  
ATOM   3900  O   LEU A 253      17.652 102.000 112.571  1.00  0.00           O  
ATOM   3901  CB  LEU A 253      18.500 101.196 115.789  1.00  0.00           C  
ATOM   3902  CG  LEU A 253      19.486 102.275 115.686  1.00  0.00           C  
ATOM   3903  CD1 LEU A 253      19.087 103.697 116.021  1.00  0.00           C  
ATOM   3904  CD2 LEU A 253      20.520 101.845 116.758  1.00  0.00           C  
ATOM   3905  H   LEU A 253      16.906  99.123 115.744  1.00  0.00           H  
ATOM   3906  HA  LEU A 253      16.661 102.013 114.787  1.00  0.00           H  
ATOM   3907  HB2 LEU A 253      17.999 101.297 116.751  1.00  0.00           H  
ATOM   3908  HB3 LEU A 253      18.933 100.196 115.815  1.00  0.00           H  
ATOM   3909  HG  LEU A 253      20.004 102.267 114.727  1.00  0.00           H  
ATOM   3910 HD11 LEU A 253      19.953 104.201 116.452  1.00  0.00           H  
ATOM   3911 HD12 LEU A 253      18.589 104.146 115.162  1.00  0.00           H  
ATOM   3912 HD13 LEU A 253      18.359 103.702 116.832  1.00  0.00           H  
ATOM   3913 HD21 LEU A 253      20.074 102.032 117.734  1.00  0.00           H  
ATOM   3914 HD22 LEU A 253      20.882 100.819 116.680  1.00  0.00           H  
ATOM   3915 HD23 LEU A 253      21.452 102.410 116.716  1.00  0.00           H  
ATOM   3916  N   VAL A 254      18.347  99.913 112.877  1.00  0.00           N  
ATOM   3917  CA  VAL A 254      18.680  99.632 111.471  1.00  0.00           C  
ATOM   3918  C   VAL A 254      17.476  99.620 110.487  1.00  0.00           C  
ATOM   3919  O   VAL A 254      17.668 100.091 109.368  1.00  0.00           O  
ATOM   3920  CB  VAL A 254      19.436  98.327 111.255  1.00  0.00           C  
ATOM   3921  CG1 VAL A 254      20.848  98.356 111.937  1.00  0.00           C  
ATOM   3922  CG2 VAL A 254      18.672  97.056 111.631  1.00  0.00           C  
ATOM   3923  H   VAL A 254      18.525  99.190 113.560  1.00  0.00           H  
ATOM   3924  HA  VAL A 254      19.364 100.427 111.172  1.00  0.00           H  
ATOM   3925  HB  VAL A 254      19.653  98.148 110.202  1.00  0.00           H  
ATOM   3926 HG11 VAL A 254      20.819  98.700 112.971  1.00  0.00           H  
ATOM   3927 HG12 VAL A 254      21.248  97.342 111.898  1.00  0.00           H  
ATOM   3928 HG13 VAL A 254      21.604  98.984 111.466  1.00  0.00           H  
ATOM   3929 HG21 VAL A 254      17.772  97.062 111.016  1.00  0.00           H  
ATOM   3930 HG22 VAL A 254      19.210  96.138 111.391  1.00  0.00           H  
ATOM   3931 HG23 VAL A 254      18.356  97.024 112.673  1.00  0.00           H  
ATOM   3932  N   GLN A 255      16.277  99.247 110.948  1.00  0.00           N  
ATOM   3933  CA  GLN A 255      15.060  99.349 110.114  1.00  0.00           C  
ATOM   3934  C   GLN A 255      14.512 100.774 110.050  1.00  0.00           C  
ATOM   3935  O   GLN A 255      14.150 101.174 108.966  1.00  0.00           O  
ATOM   3936  CB  GLN A 255      14.063  98.319 110.569  1.00  0.00           C  
ATOM   3937  CG  GLN A 255      14.531  96.839 110.314  1.00  0.00           C  
ATOM   3938  CD  GLN A 255      13.399  95.958 110.673  1.00  0.00           C  
ATOM   3939  NE2 GLN A 255      13.314  95.558 111.898  1.00  0.00           N  
ATOM   3940  OE1 GLN A 255      12.517  95.616 109.934  1.00  0.00           O  
ATOM   3941  H   GLN A 255      16.249  99.176 111.955  1.00  0.00           H  
ATOM   3942  HA  GLN A 255      15.470  99.154 109.123  1.00  0.00           H  
ATOM   3943  HB2 GLN A 255      13.911  98.459 111.639  1.00  0.00           H  
ATOM   3944  HB3 GLN A 255      13.118  98.477 110.049  1.00  0.00           H  
ATOM   3945  HG2 GLN A 255      14.784  96.773 109.256  1.00  0.00           H  
ATOM   3946  HG3 GLN A 255      15.363  96.615 110.983  1.00  0.00           H  
ATOM   3947 HE21 GLN A 255      12.569  94.967 112.241  1.00  0.00           H  
ATOM   3948 HE22 GLN A 255      13.992  95.930 112.546  1.00  0.00           H  
ATOM   3949  N   GLU A 256      14.513 101.532 111.090  1.00  0.00           N  
ATOM   3950  CA  GLU A 256      14.188 102.994 111.068  1.00  0.00           C  
ATOM   3951  C   GLU A 256      15.166 103.894 110.255  1.00  0.00           C  
ATOM   3952  O   GLU A 256      14.789 105.020 109.870  1.00  0.00           O  
ATOM   3953  CB  GLU A 256      14.023 103.476 112.566  1.00  0.00           C  
ATOM   3954  CG  GLU A 256      13.454 104.896 112.715  1.00  0.00           C  
ATOM   3955  CD  GLU A 256      14.490 106.001 112.582  1.00  0.00           C  
ATOM   3956  OE1 GLU A 256      15.709 105.801 112.891  1.00  0.00           O  
ATOM   3957  OE2 GLU A 256      14.021 107.099 112.181  1.00  0.00           O1-
ATOM   3958  H   GLU A 256      14.880 101.129 111.940  1.00  0.00           H  
ATOM   3959  HA  GLU A 256      13.241 103.079 110.537  1.00  0.00           H  
ATOM   3960  HB2 GLU A 256      13.259 102.850 113.026  1.00  0.00           H  
ATOM   3961  HB3 GLU A 256      14.958 103.306 113.099  1.00  0.00           H  
ATOM   3962  HG2 GLU A 256      12.844 104.955 111.812  1.00  0.00           H  
ATOM   3963  HG3 GLU A 256      12.852 104.952 113.621  1.00  0.00           H  
ATOM   3964  N   ALA A 257      16.339 103.394 109.936  1.00  0.00           N  
ATOM   3965  CA  ALA A 257      17.212 104.032 108.927  1.00  0.00           C  
ATOM   3966  C   ALA A 257      16.583 104.157 107.564  1.00  0.00           C  
ATOM   3967  O   ALA A 257      16.747 105.198 106.968  1.00  0.00           O  
ATOM   3968  CB  ALA A 257      18.509 103.229 108.778  1.00  0.00           C  
ATOM   3969  H   ALA A 257      16.622 102.480 110.264  1.00  0.00           H  
ATOM   3970  HA  ALA A 257      17.589 105.004 109.243  1.00  0.00           H  
ATOM   3971  HB1 ALA A 257      19.127 103.849 108.128  1.00  0.00           H  
ATOM   3972  HB2 ALA A 257      19.055 103.038 109.701  1.00  0.00           H  
ATOM   3973  HB3 ALA A 257      18.277 102.243 108.375  1.00  0.00           H  
ATOM   3974  N   PHE A 258      15.920 103.126 107.022  1.00  0.00           N  
ATOM   3975  CA  PHE A 258      15.268 103.079 105.782  1.00  0.00           C  
ATOM   3976  C   PHE A 258      13.726 103.312 105.817  1.00  0.00           C  
ATOM   3977  O   PHE A 258      13.097 103.956 104.957  1.00  0.00           O  
ATOM   3978  CB  PHE A 258      15.567 101.716 105.210  1.00  0.00           C  
ATOM   3979  CG  PHE A 258      17.053 101.337 104.984  1.00  0.00           C  
ATOM   3980  CD1 PHE A 258      17.717 100.243 105.553  1.00  0.00           C  
ATOM   3981  CD2 PHE A 258      17.790 102.183 104.075  1.00  0.00           C  
ATOM   3982  CE1 PHE A 258      19.084 100.024 105.274  1.00  0.00           C  
ATOM   3983  CE2 PHE A 258      19.152 101.938 103.789  1.00  0.00           C  
ATOM   3984  CZ  PHE A 258      19.780 100.824 104.321  1.00  0.00           C  
ATOM   3985  H   PHE A 258      15.936 102.279 107.570  1.00  0.00           H  
ATOM   3986  HA  PHE A 258      15.706 103.875 105.180  1.00  0.00           H  
ATOM   3987  HB2 PHE A 258      15.108 101.012 105.904  1.00  0.00           H  
ATOM   3988  HB3 PHE A 258      15.114 101.666 104.221  1.00  0.00           H  
ATOM   3989  HD1 PHE A 258      17.168  99.594 106.219  1.00  0.00           H  
ATOM   3990  HD2 PHE A 258      17.244 102.989 103.608  1.00  0.00           H  
ATOM   3991  HE1 PHE A 258      19.569  99.162 105.709  1.00  0.00           H  
ATOM   3992  HE2 PHE A 258      19.679 102.547 103.070  1.00  0.00           H  
ATOM   3993  HZ  PHE A 258      20.786 100.540 104.046  1.00  0.00           H  
ATOM   3994  N   GLY A 259      13.025 102.692 106.754  1.00  0.00           N  
ATOM   3995  CA  GLY A 259      11.565 102.671 106.894  1.00  0.00           C  
ATOM   3996  C   GLY A 259      10.855 102.249 105.629  1.00  0.00           C  
ATOM   3997  O   GLY A 259      11.282 101.366 104.850  1.00  0.00           O  
ATOM   3998  H   GLY A 259      13.473 102.083 107.424  1.00  0.00           H  
ATOM   3999  HA2 GLY A 259      11.268 102.046 107.736  1.00  0.00           H  
ATOM   4000  HA3 GLY A 259      11.314 103.701 107.145  1.00  0.00           H  
ATOM   4001  N   GLY A 260       9.673 102.849 105.394  1.00  0.00           N  
ATOM   4002  CA  GLY A 260       8.917 102.538 104.138  1.00  0.00           C  
ATOM   4003  C   GLY A 260       8.508 101.094 103.952  1.00  0.00           C  
ATOM   4004  O   GLY A 260       7.590 100.701 104.627  1.00  0.00           O  
ATOM   4005  H   GLY A 260       9.267 103.477 106.072  1.00  0.00           H  
ATOM   4006  HA2 GLY A 260       8.047 103.188 104.225  1.00  0.00           H  
ATOM   4007  HA3 GLY A 260       9.608 102.864 103.361  1.00  0.00           H  
ATOM   4008  N   ARG A 261       9.146 100.418 102.985  1.00  0.00           N  
ATOM   4009  CA  ARG A 261       9.059  98.995 102.735  1.00  0.00           C  
ATOM   4010  C   ARG A 261      10.382  98.184 102.855  1.00  0.00           C  
ATOM   4011  O   ARG A 261      10.486  97.165 102.204  1.00  0.00           O  
ATOM   4012  CB  ARG A 261       8.216  98.609 101.566  1.00  0.00           C  
ATOM   4013  CG  ARG A 261       6.842  99.369 101.449  1.00  0.00           C  
ATOM   4014  CD  ARG A 261       6.161  99.363 100.099  1.00  0.00           C  
ATOM   4015  NE  ARG A 261       5.975  98.020  99.557  1.00  0.00           N  
ATOM   4016  CZ  ARG A 261       6.410  97.671  98.313  1.00  0.00           C  
ATOM   4017  NH1 ARG A 261       6.277  96.455  97.906  1.00  0.00           N1+
ATOM   4018  NH2 ARG A 261       6.994  98.529  97.503  1.00  0.00           N  
ATOM   4019  H   ARG A 261       9.770 100.952 102.398  1.00  0.00           H  
ATOM   4020  HA  ARG A 261       8.626  98.573 103.641  1.00  0.00           H  
ATOM   4021  HB2 ARG A 261       8.819  98.806 100.680  1.00  0.00           H  
ATOM   4022  HB3 ARG A 261       8.031  97.536 101.617  1.00  0.00           H  
ATOM   4023  HG2 ARG A 261       6.187  98.928 102.201  1.00  0.00           H  
ATOM   4024  HG3 ARG A 261       6.957 100.418 101.720  1.00  0.00           H  
ATOM   4025  HD2 ARG A 261       5.240  99.946 100.116  1.00  0.00           H  
ATOM   4026  HD3 ARG A 261       6.676  99.994  99.375  1.00  0.00           H  
ATOM   4027  HE  ARG A 261       5.473  97.386 100.163  1.00  0.00           H  
ATOM   4028 HH11 ARG A 261       5.699  95.787  98.394  1.00  0.00           H  
ATOM   4029 HH12 ARG A 261       6.797  96.020  97.158  1.00  0.00           H  
ATOM   4030 HH21 ARG A 261       7.359  99.437  97.757  1.00  0.00           H  
ATOM   4031 HH22 ARG A 261       7.014  98.203  96.548  1.00  0.00           H  
ATOM   4032  N   CYS A 262      11.279  98.566 103.753  1.00  0.00           N  
ATOM   4033  CA  CYS A 262      12.612  98.016 103.888  1.00  0.00           C  
ATOM   4034  C   CYS A 262      12.487  96.455 104.254  1.00  0.00           C  
ATOM   4035  O   CYS A 262      11.497  96.019 104.873  1.00  0.00           O  
ATOM   4036  CB  CYS A 262      13.418  98.866 104.938  1.00  0.00           C  
ATOM   4037  SG  CYS A 262      15.003  98.124 105.240  1.00  0.00           S  
ATOM   4038  H   CYS A 262      11.083  99.425 104.245  1.00  0.00           H  
ATOM   4039  HA  CYS A 262      13.038  98.074 102.886  1.00  0.00           H  
ATOM   4040  HB2 CYS A 262      13.612  99.834 104.475  1.00  0.00           H  
ATOM   4041  HB3 CYS A 262      12.850  99.062 105.847  1.00  0.00           H  
ATOM   4042  HG  CYS A 262      14.612  97.431 106.314  1.00  0.00           H  
ATOM   4043  N   GLN A 263      13.459  95.719 103.874  1.00  0.00           N  
ATOM   4044  CA  GLN A 263      13.593  94.296 104.356  1.00  0.00           C  
ATOM   4045  C   GLN A 263      14.791  94.079 105.299  1.00  0.00           C  
ATOM   4046  O   GLN A 263      15.758  94.823 105.194  1.00  0.00           O  
ATOM   4047  CB  GLN A 263      13.765  93.433 103.170  1.00  0.00           C  
ATOM   4048  CG  GLN A 263      12.581  93.657 102.259  1.00  0.00           C  
ATOM   4049  CD  GLN A 263      12.540  92.749 101.041  1.00  0.00           C  
ATOM   4050  NE2 GLN A 263      13.033  93.071  99.919  1.00  0.00           N  
ATOM   4051  OE1 GLN A 263      12.058  91.617 101.198  1.00  0.00           O  
ATOM   4052  H   GLN A 263      14.199  96.005 103.249  1.00  0.00           H  
ATOM   4053  HA  GLN A 263      12.636  94.065 104.824  1.00  0.00           H  
ATOM   4054  HB2 GLN A 263      14.630  93.721 102.572  1.00  0.00           H  
ATOM   4055  HB3 GLN A 263      13.890  92.375 103.402  1.00  0.00           H  
ATOM   4056  HG2 GLN A 263      11.618  93.566 102.761  1.00  0.00           H  
ATOM   4057  HG3 GLN A 263      12.600  94.672 101.862  1.00  0.00           H  
ATOM   4058 HE21 GLN A 263      12.995  92.369  99.194  1.00  0.00           H  
ATOM   4059 HE22 GLN A 263      13.278  94.035  99.744  1.00  0.00           H  
ATOM   4060  N   HID A 264      14.741  93.119 106.212  1.00  0.00           N  
ATOM   4061  CA  HID A 264      15.711  92.827 107.250  1.00  0.00           C  
ATOM   4062  C   HID A 264      15.844  91.300 107.459  1.00  0.00           C  
ATOM   4063  O   HID A 264      14.919  90.529 107.218  1.00  0.00           O  
ATOM   4064  CB  HID A 264      15.445  93.650 108.487  1.00  0.00           C  
ATOM   4065  CG  HID A 264      16.280  93.454 109.725  1.00  0.00           C  
ATOM   4066  CD2 HID A 264      17.579  93.600 109.972  1.00  0.00           C  
ATOM   4067  ND1 HID A 264      15.632  93.196 110.960  1.00  0.00           N  
ATOM   4068  CE1 HID A 264      16.588  93.292 111.895  1.00  0.00           C  
ATOM   4069  NE2 HID A 264      17.808  93.517 111.340  1.00  0.00           N  
ATOM   4070  H   HID A 264      13.816  92.731 106.338  1.00  0.00           H  
ATOM   4071  HA  HID A 264      16.691  93.211 106.972  1.00  0.00           H  
ATOM   4072  HB2 HID A 264      15.612  94.710 108.296  1.00  0.00           H  
ATOM   4073  HB3 HID A 264      14.391  93.435 108.665  1.00  0.00           H  
ATOM   4074  HD1 HID A 264      14.678  92.927 111.155  1.00  0.00           H  
ATOM   4075  HD2 HID A 264      18.296  93.766 109.181  1.00  0.00           H  
ATOM   4076  HE1 HID A 264      16.372  93.014 112.917  1.00  0.00           H  
ATOM   4077  N   SER A 265      17.050  90.855 107.920  1.00  0.00           N  
ATOM   4078  CA  SER A 265      17.266  89.561 108.510  1.00  0.00           C  
ATOM   4079  C   SER A 265      18.470  89.568 109.466  1.00  0.00           C  
ATOM   4080  O   SER A 265      19.313  90.401 109.394  1.00  0.00           O  
ATOM   4081  CB  SER A 265      17.382  88.478 107.403  1.00  0.00           C  
ATOM   4082  OG  SER A 265      17.105  87.305 108.106  1.00  0.00           O  
ATOM   4083  H   SER A 265      17.809  91.487 107.708  1.00  0.00           H  
ATOM   4084  HA  SER A 265      16.382  89.308 109.095  1.00  0.00           H  
ATOM   4085  HB2 SER A 265      16.698  88.657 106.573  1.00  0.00           H  
ATOM   4086  HB3 SER A 265      18.425  88.516 107.090  1.00  0.00           H  
ATOM   4087  HG  SER A 265      16.156  87.202 108.003  1.00  0.00           H  
ATOM   4088  N   VAL A 266      18.487  88.618 110.469  1.00  0.00           N  
ATOM   4089  CA  VAL A 266      19.435  88.459 111.503  1.00  0.00           C  
ATOM   4090  C   VAL A 266      20.187  87.068 111.400  1.00  0.00           C  
ATOM   4091  O   VAL A 266      19.594  86.008 111.248  1.00  0.00           O  
ATOM   4092  CB  VAL A 266      19.006  88.757 112.951  1.00  0.00           C  
ATOM   4093  CG1 VAL A 266      17.853  87.948 113.453  1.00  0.00           C  
ATOM   4094  CG2 VAL A 266      20.165  88.507 113.947  1.00  0.00           C  
ATOM   4095  H   VAL A 266      17.678  88.015 110.471  1.00  0.00           H  
ATOM   4096  HA  VAL A 266      20.235  89.169 111.294  1.00  0.00           H  
ATOM   4097  HB  VAL A 266      18.704  89.804 112.949  1.00  0.00           H  
ATOM   4098 HG11 VAL A 266      17.462  88.365 114.382  1.00  0.00           H  
ATOM   4099 HG12 VAL A 266      17.194  87.936 112.586  1.00  0.00           H  
ATOM   4100 HG13 VAL A 266      18.313  87.003 113.739  1.00  0.00           H  
ATOM   4101 HG21 VAL A 266      20.463  87.467 114.088  1.00  0.00           H  
ATOM   4102 HG22 VAL A 266      21.031  89.126 113.708  1.00  0.00           H  
ATOM   4103 HG23 VAL A 266      19.867  88.909 114.915  1.00  0.00           H  
ATOM   4104  N   LEU A 267      21.490  87.079 111.573  1.00  0.00           N  
ATOM   4105  CA  LEU A 267      22.460  85.969 111.793  1.00  0.00           C  
ATOM   4106  C   LEU A 267      23.283  86.083 113.013  1.00  0.00           C  
ATOM   4107  O   LEU A 267      23.830  87.142 113.324  1.00  0.00           O  
ATOM   4108  CB  LEU A 267      23.343  85.892 110.523  1.00  0.00           C  
ATOM   4109  CG  LEU A 267      22.649  85.800 109.172  1.00  0.00           C  
ATOM   4110  CD1 LEU A 267      23.607  86.043 107.993  1.00  0.00           C  
ATOM   4111  CD2 LEU A 267      21.837  84.493 108.950  1.00  0.00           C  
ATOM   4112  H   LEU A 267      22.009  87.945 111.550  1.00  0.00           H  
ATOM   4113  HA  LEU A 267      21.950  85.013 111.909  1.00  0.00           H  
ATOM   4114  HB2 LEU A 267      23.953  86.793 110.580  1.00  0.00           H  
ATOM   4115  HB3 LEU A 267      23.951  84.990 110.573  1.00  0.00           H  
ATOM   4116  HG  LEU A 267      21.828  86.517 109.150  1.00  0.00           H  
ATOM   4117 HD11 LEU A 267      23.056  86.134 107.057  1.00  0.00           H  
ATOM   4118 HD12 LEU A 267      24.047  87.039 108.040  1.00  0.00           H  
ATOM   4119 HD13 LEU A 267      24.330  85.263 107.756  1.00  0.00           H  
ATOM   4120 HD21 LEU A 267      21.106  84.504 109.759  1.00  0.00           H  
ATOM   4121 HD22 LEU A 267      21.441  84.374 107.942  1.00  0.00           H  
ATOM   4122 HD23 LEU A 267      22.516  83.639 108.942  1.00  0.00           H  
ATOM   4123  N   GLY A 268      23.382  84.980 113.772  1.00  0.00           N  
ATOM   4124  CA  GLY A 268      24.245  84.881 114.903  1.00  0.00           C  
ATOM   4125  C   GLY A 268      25.534  84.176 114.425  1.00  0.00           C  
ATOM   4126  O   GLY A 268      25.368  83.047 113.988  1.00  0.00           O  
ATOM   4127  H   GLY A 268      23.122  84.083 113.389  1.00  0.00           H  
ATOM   4128  HA2 GLY A 268      24.564  85.775 115.438  1.00  0.00           H  
ATOM   4129  HA3 GLY A 268      23.773  84.155 115.564  1.00  0.00           H  
ATOM   4130  N   ASP A 269      26.680  84.800 114.609  1.00  0.00           N  
ATOM   4131  CA  ASP A 269      28.020  84.462 114.103  1.00  0.00           C  
ATOM   4132  C   ASP A 269      28.062  84.059 112.602  1.00  0.00           C  
ATOM   4133  O   ASP A 269      28.787  83.183 112.183  1.00  0.00           O  
ATOM   4134  CB  ASP A 269      28.646  83.412 114.962  1.00  0.00           C  
ATOM   4135  CG  ASP A 269      29.047  83.804 116.415  1.00  0.00           C  
ATOM   4136  OD1 ASP A 269      29.233  84.957 116.768  1.00  0.00           O  
ATOM   4137  OD2 ASP A 269      29.167  82.837 117.197  1.00  0.00           O1-
ATOM   4138  H   ASP A 269      26.762  85.667 115.122  1.00  0.00           H  
ATOM   4139  HA  ASP A 269      28.715  85.299 114.164  1.00  0.00           H  
ATOM   4140  HB2 ASP A 269      27.978  82.551 115.002  1.00  0.00           H  
ATOM   4141  HB3 ASP A 269      29.604  83.101 114.546  1.00  0.00           H  
ATOM   4142  N   PHE A 270      27.133  84.690 111.770  1.00  0.00           N  
ATOM   4143  CA  PHE A 270      26.886  84.318 110.347  1.00  0.00           C  
ATOM   4144  C   PHE A 270      26.077  83.072 110.026  1.00  0.00           C  
ATOM   4145  O   PHE A 270      25.599  82.975 108.867  1.00  0.00           O  
ATOM   4146  CB  PHE A 270      28.197  84.489 109.453  1.00  0.00           C  
ATOM   4147  CG  PHE A 270      28.723  85.882 109.385  1.00  0.00           C  
ATOM   4148  CD1 PHE A 270      29.773  86.287 110.167  1.00  0.00           C  
ATOM   4149  CD2 PHE A 270      28.138  86.702 108.420  1.00  0.00           C  
ATOM   4150  CE1 PHE A 270      30.283  87.631 110.018  1.00  0.00           C  
ATOM   4151  CE2 PHE A 270      28.517  88.050 108.455  1.00  0.00           C  
ATOM   4152  CZ  PHE A 270      29.567  88.457 109.190  1.00  0.00           C  
ATOM   4153  H   PHE A 270      26.601  85.471 112.124  1.00  0.00           H  
ATOM   4154  HA  PHE A 270      26.218  85.114 110.016  1.00  0.00           H  
ATOM   4155  HB2 PHE A 270      28.998  83.908 109.910  1.00  0.00           H  
ATOM   4156  HB3 PHE A 270      27.984  84.076 108.467  1.00  0.00           H  
ATOM   4157  HD1 PHE A 270      30.179  85.584 110.880  1.00  0.00           H  
ATOM   4158  HD2 PHE A 270      27.327  86.319 107.818  1.00  0.00           H  
ATOM   4159  HE1 PHE A 270      31.148  88.051 110.509  1.00  0.00           H  
ATOM   4160  HE2 PHE A 270      28.058  88.731 107.753  1.00  0.00           H  
ATOM   4161  HZ  PHE A 270      30.000  89.439 109.064  1.00  0.00           H  
ATOM   4162  N   LYS A 271      25.589  82.190 111.014  1.00  0.00           N  
ATOM   4163  CA  LYS A 271      24.437  81.271 110.779  1.00  0.00           C  
ATOM   4164  C   LYS A 271      23.112  81.880 111.181  1.00  0.00           C  
ATOM   4165  O   LYS A 271      23.136  82.875 111.887  1.00  0.00           O  
ATOM   4166  CB  LYS A 271      24.763  79.953 111.449  1.00  0.00           C  
ATOM   4167  CG  LYS A 271      24.725  79.889 113.027  1.00  0.00           C  
ATOM   4168  CD  LYS A 271      25.215  78.571 113.499  1.00  0.00           C  
ATOM   4169  CE  LYS A 271      26.767  78.429 113.449  1.00  0.00           C  
ATOM   4170  NZ  LYS A 271      27.173  76.945 113.640  1.00  0.00           N1+
ATOM   4171  H   LYS A 271      25.759  82.417 111.984  1.00  0.00           H  
ATOM   4172  HA  LYS A 271      24.461  81.050 109.712  1.00  0.00           H  
ATOM   4173  HB2 LYS A 271      24.041  79.207 111.115  1.00  0.00           H  
ATOM   4174  HB3 LYS A 271      25.708  79.542 111.095  1.00  0.00           H  
ATOM   4175  HG2 LYS A 271      25.273  80.686 113.531  1.00  0.00           H  
ATOM   4176  HG3 LYS A 271      23.702  80.041 113.370  1.00  0.00           H  
ATOM   4177  HD2 LYS A 271      25.014  78.479 114.566  1.00  0.00           H  
ATOM   4178  HD3 LYS A 271      24.730  77.751 112.969  1.00  0.00           H  
ATOM   4179  HE2 LYS A 271      27.083  78.724 112.448  1.00  0.00           H  
ATOM   4180  HE3 LYS A 271      27.241  79.049 114.209  1.00  0.00           H  
ATOM   4181  HZ1 LYS A 271      26.930  76.368 112.847  1.00  0.00           H  
ATOM   4182  HZ2 LYS A 271      28.167  76.883 113.805  1.00  0.00           H  
ATOM   4183  HZ3 LYS A 271      26.657  76.535 114.406  1.00  0.00           H  
ATOM   4184  N   PRO A 272      21.899  81.349 110.798  1.00  0.00           N  
ATOM   4185  CA  PRO A 272      20.619  81.953 111.132  1.00  0.00           C  
ATOM   4186  C   PRO A 272      20.396  82.141 112.628  1.00  0.00           C  
ATOM   4187  O   PRO A 272      20.937  81.444 113.437  1.00  0.00           O  
ATOM   4188  CB  PRO A 272      19.647  80.955 110.472  1.00  0.00           C  
ATOM   4189  CG  PRO A 272      20.381  80.467 109.187  1.00  0.00           C  
ATOM   4190  CD  PRO A 272      21.811  80.270 109.863  1.00  0.00           C  
ATOM   4191  HA  PRO A 272      20.438  82.934 110.695  1.00  0.00           H  
ATOM   4192  HB2 PRO A 272      19.499  80.130 111.169  1.00  0.00           H  
ATOM   4193  HB3 PRO A 272      18.680  81.384 110.213  1.00  0.00           H  
ATOM   4194  HG2 PRO A 272      19.925  79.664 108.607  1.00  0.00           H  
ATOM   4195  HG3 PRO A 272      20.539  81.291 108.492  1.00  0.00           H  
ATOM   4196  HD2 PRO A 272      21.833  79.343 110.437  1.00  0.00           H  
ATOM   4197  HD3 PRO A 272      22.637  80.348 109.155  1.00  0.00           H  
ATOM   4198  N   TYR A 273      19.629  83.210 112.977  1.00  0.00           N  
ATOM   4199  CA  TYR A 273      19.177  83.315 114.336  1.00  0.00           C  
ATOM   4200  C   TYR A 273      17.649  83.343 114.423  1.00  0.00           C  
ATOM   4201  O   TYR A 273      16.934  83.802 113.511  1.00  0.00           O  
ATOM   4202  CB  TYR A 273      19.783  84.527 115.076  1.00  0.00           C  
ATOM   4203  CG  TYR A 273      19.252  84.687 116.528  1.00  0.00           C  
ATOM   4204  CD1 TYR A 273      19.846  83.936 117.550  1.00  0.00           C  
ATOM   4205  CD2 TYR A 273      18.122  85.469 116.760  1.00  0.00           C  
ATOM   4206  CE1 TYR A 273      19.327  84.096 118.875  1.00  0.00           C  
ATOM   4207  CE2 TYR A 273      17.707  85.740 118.037  1.00  0.00           C  
ATOM   4208  CZ  TYR A 273      18.276  85.054 119.150  1.00  0.00           C  
ATOM   4209  OH  TYR A 273      17.898  85.271 120.392  1.00  0.00           O  
ATOM   4210  H   TYR A 273      19.212  83.819 112.288  1.00  0.00           H  
ATOM   4211  HA  TYR A 273      19.608  82.476 114.882  1.00  0.00           H  
ATOM   4212  HB2 TYR A 273      20.856  84.340 115.069  1.00  0.00           H  
ATOM   4213  HB3 TYR A 273      19.557  85.372 114.425  1.00  0.00           H  
ATOM   4214  HD1 TYR A 273      20.701  83.323 117.305  1.00  0.00           H  
ATOM   4215  HD2 TYR A 273      17.607  85.931 115.930  1.00  0.00           H  
ATOM   4216  HE1 TYR A 273      19.800  83.536 119.668  1.00  0.00           H  
ATOM   4217  HE2 TYR A 273      16.888  86.440 118.118  1.00  0.00           H  
ATOM   4218  HH  TYR A 273      17.219  85.939 120.507  1.00  0.00           H  
ATOM   4219  N   ARG A 274      17.116  82.634 115.437  1.00  0.00           N  
ATOM   4220  CA  ARG A 274      15.637  82.416 115.855  1.00  0.00           C  
ATOM   4221  C   ARG A 274      15.433  82.488 117.393  1.00  0.00           C  
ATOM   4222  O   ARG A 274      16.346  82.150 118.147  1.00  0.00           O  
ATOM   4223  CB  ARG A 274      15.168  81.076 115.420  1.00  0.00           C  
ATOM   4224  CG  ARG A 274      15.306  80.737 113.930  1.00  0.00           C  
ATOM   4225  CD  ARG A 274      14.381  81.550 113.140  1.00  0.00           C  
ATOM   4226  NE  ARG A 274      14.426  81.213 111.738  1.00  0.00           N  
ATOM   4227  CZ  ARG A 274      15.320  81.603 110.890  1.00  0.00           C  
ATOM   4228  NH1 ARG A 274      16.257  82.504 111.234  1.00  0.00           N1+
ATOM   4229  NH2 ARG A 274      15.256  81.226 109.687  1.00  0.00           N  
ATOM   4230  H   ARG A 274      17.770  82.375 116.160  1.00  0.00           H  
ATOM   4231  HA  ARG A 274      15.069  83.236 115.417  1.00  0.00           H  
ATOM   4232  HB2 ARG A 274      15.889  80.374 115.840  1.00  0.00           H  
ATOM   4233  HB3 ARG A 274      14.149  80.907 115.765  1.00  0.00           H  
ATOM   4234  HG2 ARG A 274      16.335  80.912 113.612  1.00  0.00           H  
ATOM   4235  HG3 ARG A 274      15.105  79.668 113.865  1.00  0.00           H  
ATOM   4236  HD2 ARG A 274      13.357  81.429 113.497  1.00  0.00           H  
ATOM   4237  HD3 ARG A 274      14.577  82.612 113.280  1.00  0.00           H  
ATOM   4238  HE  ARG A 274      13.808  80.463 111.460  1.00  0.00           H  
ATOM   4239 HH11 ARG A 274      16.256  82.803 112.197  1.00  0.00           H  
ATOM   4240 HH12 ARG A 274      16.805  82.943 110.508  1.00  0.00           H  
ATOM   4241 HH21 ARG A 274      14.733  80.406 109.414  1.00  0.00           H  
ATOM   4242 HH22 ARG A 274      15.819  81.715 109.006  1.00  0.00           H  
ATOM   4243  N   PRO A 275      14.356  83.033 117.973  1.00  0.00           N  
ATOM   4244  CA  PRO A 275      14.128  82.959 119.403  1.00  0.00           C  
ATOM   4245  C   PRO A 275      14.302  81.537 119.930  1.00  0.00           C  
ATOM   4246  O   PRO A 275      13.734  80.586 119.317  1.00  0.00           O  
ATOM   4247  CB  PRO A 275      12.743  83.498 119.691  1.00  0.00           C  
ATOM   4248  CG  PRO A 275      11.994  83.341 118.407  1.00  0.00           C  
ATOM   4249  CD  PRO A 275      13.101  83.419 117.354  1.00  0.00           C  
ATOM   4250  HA  PRO A 275      14.787  83.692 119.869  1.00  0.00           H  
ATOM   4251  HB2 PRO A 275      12.277  82.905 120.478  1.00  0.00           H  
ATOM   4252  HB3 PRO A 275      12.724  84.556 119.955  1.00  0.00           H  
ATOM   4253  HG2 PRO A 275      11.459  82.391 118.394  1.00  0.00           H  
ATOM   4254  HG3 PRO A 275      11.265  84.144 118.294  1.00  0.00           H  
ATOM   4255  HD2 PRO A 275      12.720  82.673 116.657  1.00  0.00           H  
ATOM   4256  HD3 PRO A 275      13.066  84.456 117.019  1.00  0.00           H  
ATOM   4257  N   GLY A 276      15.045  81.245 121.070  1.00  0.00           N  
ATOM   4258  CA  GLY A 276      15.177  79.963 121.740  1.00  0.00           C  
ATOM   4259  C   GLY A 276      16.147  78.954 121.237  1.00  0.00           C  
ATOM   4260  O   GLY A 276      16.129  77.840 121.791  1.00  0.00           O  
ATOM   4261  H   GLY A 276      15.268  82.050 121.638  1.00  0.00           H  
ATOM   4262  HA2 GLY A 276      15.341  80.209 122.790  1.00  0.00           H  
ATOM   4263  HA3 GLY A 276      14.224  79.472 121.545  1.00  0.00           H  
ATOM   4264  N   GLN A 277      16.809  79.252 120.062  1.00  0.00           N  
ATOM   4265  CA  GLN A 277      17.590  78.305 119.336  1.00  0.00           C  
ATOM   4266  C   GLN A 277      18.831  77.748 120.188  1.00  0.00           C  
ATOM   4267  O   GLN A 277      19.222  78.315 121.192  1.00  0.00           O  
ATOM   4268  CB  GLN A 277      18.023  78.961 117.995  1.00  0.00           C  
ATOM   4269  CG  GLN A 277      19.216  79.973 118.168  1.00  0.00           C  
ATOM   4270  CD  GLN A 277      19.821  80.431 116.900  1.00  0.00           C  
ATOM   4271  NE2 GLN A 277      21.063  80.842 116.811  1.00  0.00           N  
ATOM   4272  OE1 GLN A 277      19.203  80.358 115.859  1.00  0.00           O  
ATOM   4273  H   GLN A 277      16.790  80.221 119.777  1.00  0.00           H  
ATOM   4274  HA  GLN A 277      16.991  77.404 119.198  1.00  0.00           H  
ATOM   4275  HB2 GLN A 277      18.352  78.137 117.361  1.00  0.00           H  
ATOM   4276  HB3 GLN A 277      17.246  79.515 117.470  1.00  0.00           H  
ATOM   4277  HG2 GLN A 277      18.791  80.771 118.777  1.00  0.00           H  
ATOM   4278  HG3 GLN A 277      19.974  79.575 118.843  1.00  0.00           H  
ATOM   4279 HE21 GLN A 277      21.507  81.043 115.927  1.00  0.00           H  
ATOM   4280 HE22 GLN A 277      21.679  80.973 117.600  1.00  0.00           H  
ATOM   4281  N   ALA A 278      19.373  76.621 119.702  1.00  0.00           N  
ATOM   4282  CA  ALA A 278      20.439  75.919 120.338  1.00  0.00           C  
ATOM   4283  C   ALA A 278      21.684  76.749 120.369  1.00  0.00           C  
ATOM   4284  O   ALA A 278      22.408  76.834 121.357  1.00  0.00           O  
ATOM   4285  CB  ALA A 278      20.761  74.558 119.761  1.00  0.00           C  
ATOM   4286  H   ALA A 278      19.036  76.243 118.829  1.00  0.00           H  
ATOM   4287  HA  ALA A 278      20.173  75.723 121.376  1.00  0.00           H  
ATOM   4288  HB1 ALA A 278      21.534  74.093 120.373  1.00  0.00           H  
ATOM   4289  HB2 ALA A 278      19.865  73.938 119.761  1.00  0.00           H  
ATOM   4290  HB3 ALA A 278      21.152  74.663 118.748  1.00  0.00           H  
ATOM   4291  N   TYR A 279      21.931  77.398 119.273  1.00  0.00           N  
ATOM   4292  CA  TYR A 279      23.249  78.126 119.228  1.00  0.00           C  
ATOM   4293  C   TYR A 279      23.265  79.543 119.853  1.00  0.00           C  
ATOM   4294  O   TYR A 279      22.551  80.388 119.291  1.00  0.00           O  
ATOM   4295  CB  TYR A 279      23.749  78.073 117.800  1.00  0.00           C  
ATOM   4296  CG  TYR A 279      25.026  78.734 117.528  1.00  0.00           C  
ATOM   4297  CD1 TYR A 279      25.191  80.101 117.148  1.00  0.00           C  
ATOM   4298  CD2 TYR A 279      26.107  77.880 117.566  1.00  0.00           C  
ATOM   4299  CE1 TYR A 279      26.479  80.613 116.855  1.00  0.00           C  
ATOM   4300  CE2 TYR A 279      27.374  78.352 117.195  1.00  0.00           C  
ATOM   4301  CZ  TYR A 279      27.567  79.770 116.838  1.00  0.00           C  
ATOM   4302  OH  TYR A 279      28.855  80.281 116.631  1.00  0.00           O  
ATOM   4303  H   TYR A 279      21.325  77.284 118.473  1.00  0.00           H  
ATOM   4304  HA  TYR A 279      23.930  77.509 119.814  1.00  0.00           H  
ATOM   4305  HB2 TYR A 279      23.754  77.043 117.443  1.00  0.00           H  
ATOM   4306  HB3 TYR A 279      22.958  78.557 117.227  1.00  0.00           H  
ATOM   4307  HD1 TYR A 279      24.396  80.818 117.295  1.00  0.00           H  
ATOM   4308  HD2 TYR A 279      26.043  76.874 117.954  1.00  0.00           H  
ATOM   4309  HE1 TYR A 279      26.636  81.671 116.705  1.00  0.00           H  
ATOM   4310  HE2 TYR A 279      28.228  77.692 117.244  1.00  0.00           H  
ATOM   4311  HH  TYR A 279      28.981  81.152 117.016  1.00  0.00           H  
ATOM   4312  N   VAL A 280      24.133  79.841 120.866  1.00  0.00           N  
ATOM   4313  CA  VAL A 280      24.419  81.244 121.295  1.00  0.00           C  
ATOM   4314  C   VAL A 280      25.616  81.844 120.520  1.00  0.00           C  
ATOM   4315  O   VAL A 280      26.697  81.242 120.574  1.00  0.00           O  
ATOM   4316  CB  VAL A 280      24.725  81.104 122.809  1.00  0.00           C  
ATOM   4317  CG1 VAL A 280      24.754  82.535 123.412  1.00  0.00           C  
ATOM   4318  CG2 VAL A 280      23.701  80.362 123.592  1.00  0.00           C  
ATOM   4319  H   VAL A 280      24.768  79.126 121.193  1.00  0.00           H  
ATOM   4320  HA  VAL A 280      23.521  81.855 121.200  1.00  0.00           H  
ATOM   4321  HB  VAL A 280      25.655  80.541 122.880  1.00  0.00           H  
ATOM   4322 HG11 VAL A 280      25.428  83.189 122.859  1.00  0.00           H  
ATOM   4323 HG12 VAL A 280      23.778  82.999 123.275  1.00  0.00           H  
ATOM   4324 HG13 VAL A 280      25.127  82.565 124.436  1.00  0.00           H  
ATOM   4325 HG21 VAL A 280      23.929  80.607 124.629  1.00  0.00           H  
ATOM   4326 HG22 VAL A 280      22.696  80.680 123.314  1.00  0.00           H  
ATOM   4327 HG23 VAL A 280      23.751  79.273 123.569  1.00  0.00           H  
ATOM   4328  N   PRO A 281      25.479  82.941 119.761  1.00  0.00           N  
ATOM   4329  CA  PRO A 281      26.574  83.658 119.194  1.00  0.00           C  
ATOM   4330  C   PRO A 281      27.370  84.607 120.081  1.00  0.00           C  
ATOM   4331  O   PRO A 281      26.850  84.932 121.127  1.00  0.00           O  
ATOM   4332  CB  PRO A 281      25.863  84.365 117.982  1.00  0.00           C  
ATOM   4333  CG  PRO A 281      24.593  84.853 118.625  1.00  0.00           C  
ATOM   4334  CD  PRO A 281      24.210  83.641 119.370  1.00  0.00           C  
ATOM   4335  HA  PRO A 281      27.327  83.007 118.750  1.00  0.00           H  
ATOM   4336  HB2 PRO A 281      26.395  85.247 117.627  1.00  0.00           H  
ATOM   4337  HB3 PRO A 281      25.637  83.652 117.189  1.00  0.00           H  
ATOM   4338  HG2 PRO A 281      24.803  85.703 119.274  1.00  0.00           H  
ATOM   4339  HG3 PRO A 281      23.814  85.050 117.889  1.00  0.00           H  
ATOM   4340  HD2 PRO A 281      23.494  83.804 120.176  1.00  0.00           H  
ATOM   4341  HD3 PRO A 281      23.802  82.901 118.682  1.00  0.00           H  
ATOM   4342  N   CYS A 282      28.581  84.936 119.690  1.00  0.00           N  
ATOM   4343  CA  CYS A 282      29.240  86.156 120.152  1.00  0.00           C  
ATOM   4344  C   CYS A 282      28.912  87.511 119.441  1.00  0.00           C  
ATOM   4345  O   CYS A 282      28.590  88.516 120.114  1.00  0.00           O  
ATOM   4346  CB  CYS A 282      30.737  85.755 120.080  1.00  0.00           C  
ATOM   4347  SG  CYS A 282      31.648  87.174 120.701  1.00  0.00           S  
ATOM   4348  H   CYS A 282      28.919  84.581 118.807  1.00  0.00           H  
ATOM   4349  HA  CYS A 282      29.161  86.333 121.224  1.00  0.00           H  
ATOM   4350  HB2 CYS A 282      30.978  84.878 120.682  1.00  0.00           H  
ATOM   4351  HB3 CYS A 282      31.029  85.538 119.053  1.00  0.00           H  
ATOM   4352  HG  CYS A 282      32.320  86.574 121.687  1.00  0.00           H  
ATOM   4353  N   TYR A 283      28.742  87.452 118.139  1.00  0.00           N  
ATOM   4354  CA  TYR A 283      28.397  88.503 117.228  1.00  0.00           C  
ATOM   4355  C   TYR A 283      27.035  88.282 116.663  1.00  0.00           C  
ATOM   4356  O   TYR A 283      26.820  87.242 115.990  1.00  0.00           O  
ATOM   4357  CB  TYR A 283      29.402  88.568 116.063  1.00  0.00           C  
ATOM   4358  CG  TYR A 283      30.881  88.994 116.503  1.00  0.00           C  
ATOM   4359  CD1 TYR A 283      31.774  88.059 116.979  1.00  0.00           C  
ATOM   4360  CD2 TYR A 283      31.275  90.326 116.350  1.00  0.00           C  
ATOM   4361  CE1 TYR A 283      33.100  88.455 117.268  1.00  0.00           C  
ATOM   4362  CE2 TYR A 283      32.591  90.703 116.670  1.00  0.00           C  
ATOM   4363  CZ  TYR A 283      33.612  89.753 116.912  1.00  0.00           C  
ATOM   4364  OH  TYR A 283      34.948  89.952 116.932  1.00  0.00           O  
ATOM   4365  H   TYR A 283      28.764  86.532 117.724  1.00  0.00           H  
ATOM   4366  HA  TYR A 283      28.371  89.506 117.652  1.00  0.00           H  
ATOM   4367  HB2 TYR A 283      29.557  87.622 115.544  1.00  0.00           H  
ATOM   4368  HB3 TYR A 283      29.016  89.245 115.301  1.00  0.00           H  
ATOM   4369  HD1 TYR A 283      31.477  87.022 117.041  1.00  0.00           H  
ATOM   4370  HD2 TYR A 283      30.461  91.021 116.207  1.00  0.00           H  
ATOM   4371  HE1 TYR A 283      33.775  87.701 117.648  1.00  0.00           H  
ATOM   4372  HE2 TYR A 283      32.768  91.741 116.430  1.00  0.00           H  
ATOM   4373  HH  TYR A 283      35.486  89.160 116.869  1.00  0.00           H  
ATOM   4374  N   PHE A 284      26.140  89.272 116.750  1.00  0.00           N  
ATOM   4375  CA  PHE A 284      25.052  89.418 115.823  1.00  0.00           C  
ATOM   4376  C   PHE A 284      25.433  90.337 114.743  1.00  0.00           C  
ATOM   4377  O   PHE A 284      26.091  91.360 114.935  1.00  0.00           O  
ATOM   4378  CB  PHE A 284      23.830  90.007 116.578  1.00  0.00           C  
ATOM   4379  CG  PHE A 284      23.274  89.190 117.725  1.00  0.00           C  
ATOM   4380  CD1 PHE A 284      23.522  89.516 119.112  1.00  0.00           C  
ATOM   4381  CD2 PHE A 284      22.425  88.123 117.384  1.00  0.00           C  
ATOM   4382  CE1 PHE A 284      22.951  88.774 120.130  1.00  0.00           C  
ATOM   4383  CE2 PHE A 284      21.862  87.376 118.420  1.00  0.00           C  
ATOM   4384  CZ  PHE A 284      22.133  87.644 119.813  1.00  0.00           C  
ATOM   4385  H   PHE A 284      26.468  90.068 117.278  1.00  0.00           H  
ATOM   4386  HA  PHE A 284      24.827  88.444 115.388  1.00  0.00           H  
ATOM   4387  HB2 PHE A 284      24.176  90.946 117.011  1.00  0.00           H  
ATOM   4388  HB3 PHE A 284      23.030  90.114 115.845  1.00  0.00           H  
ATOM   4389  HD1 PHE A 284      24.177  90.332 119.382  1.00  0.00           H  
ATOM   4390  HD2 PHE A 284      22.179  87.930 116.351  1.00  0.00           H  
ATOM   4391  HE1 PHE A 284      23.050  89.136 121.143  1.00  0.00           H  
ATOM   4392  HE2 PHE A 284      21.290  86.486 118.207  1.00  0.00           H  
ATOM   4393  HZ  PHE A 284      21.804  86.968 120.588  1.00  0.00           H  
ATOM   4394  N   ILE A 285      24.952  89.922 113.537  1.00  0.00           N  
ATOM   4395  CA  ILE A 285      25.159  90.476 112.236  1.00  0.00           C  
ATOM   4396  C   ILE A 285      23.834  90.668 111.473  1.00  0.00           C  
ATOM   4397  O   ILE A 285      23.032  89.739 111.364  1.00  0.00           O  
ATOM   4398  CB  ILE A 285      26.123  89.606 111.356  1.00  0.00           C  
ATOM   4399  CG1 ILE A 285      27.390  89.297 112.044  1.00  0.00           C  
ATOM   4400  CG2 ILE A 285      26.411  90.475 110.090  1.00  0.00           C  
ATOM   4401  CD1 ILE A 285      27.509  87.947 112.630  1.00  0.00           C  
ATOM   4402  H   ILE A 285      24.510  89.014 113.507  1.00  0.00           H  
ATOM   4403  HA  ILE A 285      25.555  91.486 112.345  1.00  0.00           H  
ATOM   4404  HB  ILE A 285      25.635  88.710 110.973  1.00  0.00           H  
ATOM   4405 HG12 ILE A 285      28.244  89.350 111.367  1.00  0.00           H  
ATOM   4406 HG13 ILE A 285      27.597  89.983 112.864  1.00  0.00           H  
ATOM   4407 HG21 ILE A 285      27.125  89.979 109.432  1.00  0.00           H  
ATOM   4408 HG22 ILE A 285      25.524  90.629 109.475  1.00  0.00           H  
ATOM   4409 HG23 ILE A 285      26.828  91.421 110.436  1.00  0.00           H  
ATOM   4410 HD11 ILE A 285      28.330  87.894 113.345  1.00  0.00           H  
ATOM   4411 HD12 ILE A 285      26.603  87.805 113.217  1.00  0.00           H  
ATOM   4412 HD13 ILE A 285      27.661  87.203 111.848  1.00  0.00           H  
ATOM   4413  N   HID A 286      23.542  91.878 110.923  1.00  0.00           N  
ATOM   4414  CA  HID A 286      22.207  92.251 110.366  1.00  0.00           C  
ATOM   4415  C   HID A 286      22.396  92.513 108.836  1.00  0.00           C  
ATOM   4416  O   HID A 286      23.427  93.134 108.419  1.00  0.00           O  
ATOM   4417  CB  HID A 286      21.677  93.487 111.177  1.00  0.00           C  
ATOM   4418  CG  HID A 286      21.275  93.099 112.600  1.00  0.00           C  
ATOM   4419  CD2 HID A 286      22.103  92.805 113.622  1.00  0.00           C  
ATOM   4420  ND1 HID A 286      19.975  92.776 113.043  1.00  0.00           N  
ATOM   4421  CE1 HID A 286      20.048  92.304 114.254  1.00  0.00           C  
ATOM   4422  NE2 HID A 286      21.305  92.358 114.711  1.00  0.00           N  
ATOM   4423  H   HID A 286      24.261  92.587 110.874  1.00  0.00           H  
ATOM   4424  HA  HID A 286      21.579  91.368 110.484  1.00  0.00           H  
ATOM   4425  HB2 HID A 286      22.526  94.107 111.465  1.00  0.00           H  
ATOM   4426  HB3 HID A 286      20.971  94.100 110.617  1.00  0.00           H  
ATOM   4427  HD1 HID A 286      19.120  92.938 112.529  1.00  0.00           H  
ATOM   4428  HD2 HID A 286      23.181  92.859 113.591  1.00  0.00           H  
ATOM   4429  HE1 HID A 286      19.209  92.171 114.920  1.00  0.00           H  
ATOM   4430  N   VAL A 287      21.415  92.029 108.055  1.00  0.00           N  
ATOM   4431  CA  VAL A 287      21.375  92.119 106.622  1.00  0.00           C  
ATOM   4432  C   VAL A 287      20.114  92.773 106.075  1.00  0.00           C  
ATOM   4433  O   VAL A 287      19.009  92.300 106.307  1.00  0.00           O  
ATOM   4434  CB  VAL A 287      21.743  90.731 106.006  1.00  0.00           C  
ATOM   4435  CG1 VAL A 287      20.873  89.482 106.401  1.00  0.00           C  
ATOM   4436  CG2 VAL A 287      21.807  90.860 104.484  1.00  0.00           C  
ATOM   4437  H   VAL A 287      20.732  91.420 108.482  1.00  0.00           H  
ATOM   4438  HA  VAL A 287      22.091  92.869 106.287  1.00  0.00           H  
ATOM   4439  HB  VAL A 287      22.696  90.446 106.453  1.00  0.00           H  
ATOM   4440 HG11 VAL A 287      19.966  89.927 106.813  1.00  0.00           H  
ATOM   4441 HG12 VAL A 287      20.595  88.990 105.468  1.00  0.00           H  
ATOM   4442 HG13 VAL A 287      21.389  88.839 107.114  1.00  0.00           H  
ATOM   4443 HG21 VAL A 287      22.359  91.709 104.082  1.00  0.00           H  
ATOM   4444 HG22 VAL A 287      22.229  89.987 103.986  1.00  0.00           H  
ATOM   4445 HG23 VAL A 287      20.814  91.068 104.087  1.00  0.00           H  
ATOM   4446  N   LEU A 288      20.231  93.931 105.392  1.00  0.00           N  
ATOM   4447  CA  LEU A 288      19.007  94.757 105.025  1.00  0.00           C  
ATOM   4448  C   LEU A 288      18.945  95.056 103.540  1.00  0.00           C  
ATOM   4449  O   LEU A 288      19.978  95.164 102.811  1.00  0.00           O  
ATOM   4450  CB  LEU A 288      18.937  96.075 105.809  1.00  0.00           C  
ATOM   4451  CG  LEU A 288      18.727  95.897 107.266  1.00  0.00           C  
ATOM   4452  CD1 LEU A 288      20.060  95.833 107.956  1.00  0.00           C  
ATOM   4453  CD2 LEU A 288      17.735  96.948 107.748  1.00  0.00           C  
ATOM   4454  H   LEU A 288      21.172  94.172 105.117  1.00  0.00           H  
ATOM   4455  HA  LEU A 288      18.141  94.192 105.370  1.00  0.00           H  
ATOM   4456  HB2 LEU A 288      19.846  96.662 105.678  1.00  0.00           H  
ATOM   4457  HB3 LEU A 288      18.044  96.583 105.443  1.00  0.00           H  
ATOM   4458  HG  LEU A 288      18.229  94.933 107.358  1.00  0.00           H  
ATOM   4459 HD11 LEU A 288      19.878  95.909 109.028  1.00  0.00           H  
ATOM   4460 HD12 LEU A 288      20.778  95.075 107.643  1.00  0.00           H  
ATOM   4461 HD13 LEU A 288      20.533  96.802 107.797  1.00  0.00           H  
ATOM   4462 HD21 LEU A 288      17.376  96.862 108.774  1.00  0.00           H  
ATOM   4463 HD22 LEU A 288      18.154  97.953 107.680  1.00  0.00           H  
ATOM   4464 HD23 LEU A 288      16.865  96.989 107.093  1.00  0.00           H  
ATOM   4465  N   LYS A 289      17.791  95.448 103.069  1.00  0.00           N  
ATOM   4466  CA  LYS A 289      17.505  95.846 101.678  1.00  0.00           C  
ATOM   4467  C   LYS A 289      16.748  97.128 101.601  1.00  0.00           C  
ATOM   4468  O   LYS A 289      15.544  97.019 101.918  1.00  0.00           O  
ATOM   4469  CB  LYS A 289      16.711  94.722 100.921  1.00  0.00           C  
ATOM   4470  CG  LYS A 289      17.217  94.732  99.462  1.00  0.00           C  
ATOM   4471  CD  LYS A 289      16.364  93.925  98.556  1.00  0.00           C  
ATOM   4472  CE  LYS A 289      17.044  93.895  97.178  1.00  0.00           C  
ATOM   4473  NZ  LYS A 289      16.686  92.680  96.397  1.00  0.00           N1+
ATOM   4474  H   LYS A 289      16.954  95.358 103.628  1.00  0.00           H  
ATOM   4475  HA  LYS A 289      18.448  95.902 101.133  1.00  0.00           H  
ATOM   4476  HB2 LYS A 289      17.008  93.777 101.377  1.00  0.00           H  
ATOM   4477  HB3 LYS A 289      15.638  94.791 101.106  1.00  0.00           H  
ATOM   4478  HG2 LYS A 289      17.169  95.769  99.129  1.00  0.00           H  
ATOM   4479  HG3 LYS A 289      18.248  94.379  99.459  1.00  0.00           H  
ATOM   4480  HD2 LYS A 289      16.343  92.939  99.020  1.00  0.00           H  
ATOM   4481  HD3 LYS A 289      15.377  94.378  98.451  1.00  0.00           H  
ATOM   4482  HE2 LYS A 289      16.861  94.834  96.654  1.00  0.00           H  
ATOM   4483  HE3 LYS A 289      18.108  93.848  97.409  1.00  0.00           H  
ATOM   4484  HZ1 LYS A 289      17.174  92.489  95.535  1.00  0.00           H  
ATOM   4485  HZ2 LYS A 289      16.744  91.804  96.897  1.00  0.00           H  
ATOM   4486  HZ3 LYS A 289      15.734  92.744  96.068  1.00  0.00           H  
ATOM   4487  N   LYS A 290      17.349  98.227 101.161  1.00  0.00           N  
ATOM   4488  CA  LYS A 290      16.592  99.528 100.936  1.00  0.00           C  
ATOM   4489  C   LYS A 290      15.458  99.341  99.896  1.00  0.00           C  
ATOM   4490  O   LYS A 290      15.464  98.465  99.039  1.00  0.00           O  
ATOM   4491  CB  LYS A 290      17.563 100.589 100.568  1.00  0.00           C  
ATOM   4492  CG  LYS A 290      16.945 102.079 100.630  1.00  0.00           C  
ATOM   4493  CD  LYS A 290      18.122 103.112 100.508  1.00  0.00           C  
ATOM   4494  CE  LYS A 290      17.498 104.363  99.946  1.00  0.00           C  
ATOM   4495  NZ  LYS A 290      18.436 105.390  99.639  1.00  0.00           N1+
ATOM   4496  H   LYS A 290      18.334  98.204 100.939  1.00  0.00           H  
ATOM   4497  HA  LYS A 290      16.159  99.758 101.909  1.00  0.00           H  
ATOM   4498  HB2 LYS A 290      18.485 100.580 101.149  1.00  0.00           H  
ATOM   4499  HB3 LYS A 290      17.839 100.417  99.527  1.00  0.00           H  
ATOM   4500  HG2 LYS A 290      16.271 102.261  99.793  1.00  0.00           H  
ATOM   4501  HG3 LYS A 290      16.549 102.286 101.624  1.00  0.00           H  
ATOM   4502  HD2 LYS A 290      18.514 103.250 101.515  1.00  0.00           H  
ATOM   4503  HD3 LYS A 290      18.832 102.701  99.789  1.00  0.00           H  
ATOM   4504  HE2 LYS A 290      16.923 104.101  99.059  1.00  0.00           H  
ATOM   4505  HE3 LYS A 290      16.785 104.848 100.614  1.00  0.00           H  
ATOM   4506  HZ1 LYS A 290      19.176 105.058  99.038  1.00  0.00           H  
ATOM   4507  HZ2 LYS A 290      17.942 106.079  99.091  1.00  0.00           H  
ATOM   4508  HZ3 LYS A 290      18.869 105.824 100.442  1.00  0.00           H  
ATOM   4509  N   THR A 291      14.365 100.132  99.994  1.00  0.00           N  
ATOM   4510  CA  THR A 291      13.298 100.038  99.015  1.00  0.00           C  
ATOM   4511  C   THR A 291      13.773 100.568  97.608  1.00  0.00           C  
ATOM   4512  O   THR A 291      14.359 101.670  97.481  1.00  0.00           O  
ATOM   4513  CB  THR A 291      12.014 100.780  99.629  1.00  0.00           C  
ATOM   4514  CG2 THR A 291      10.790 100.740  98.719  1.00  0.00           C  
ATOM   4515  OG1 THR A 291      11.725 100.099 100.830  1.00  0.00           O  
ATOM   4516  H   THR A 291      14.298 100.819 100.732  1.00  0.00           H  
ATOM   4517  HA  THR A 291      13.022  98.991  99.138  1.00  0.00           H  
ATOM   4518  HB  THR A 291      12.243 101.796  99.944  1.00  0.00           H  
ATOM   4519  HG1 THR A 291      12.212 100.646 101.452  1.00  0.00           H  
ATOM   4520 HG21 THR A 291      10.582  99.774  98.259  1.00  0.00           H  
ATOM   4521 HG22 THR A 291       9.955 101.112  99.312  1.00  0.00           H  
ATOM   4522 HG23 THR A 291      10.959 101.358  97.836  1.00  0.00           H  
ATOM   4523  N   GLY A 292      13.212  99.949  96.561  1.00  0.00           N  
ATOM   4524  CA  GLY A 292      13.131 100.304  95.147  1.00  0.00           C  
ATOM   4525  C   GLY A 292      13.497  99.250  94.101  1.00  0.00           C  
ATOM   4526  O   GLY A 292      13.233  98.068  94.350  1.00  0.00           O  
ATOM   4527  OXT GLY A 292      13.986  99.658  92.976  1.00  0.00           O1-
ATOM   4528  H   GLY A 292      12.694  99.103  96.751  1.00  0.00           H  
ATOM   4529  HA2 GLY A 292      12.125 100.601  94.854  1.00  0.00           H  
ATOM   4530  HA3 GLY A 292      13.727 101.210  95.027  1.00  0.00           H  
ATOM   4531  CA' SAM A 293      37.145  95.811 110.473  1.00  0.00           C  
ATOM   4532  CB  SAM A 293      37.308  96.542 111.779  1.00  0.00           C  
ATOM   4533  CG  SAM A 293      37.403  98.039 111.838  1.00  0.00           C  
ATOM   4534  SD  SAM A 293      37.561  98.712 113.505  1.00  0.00           S  
ATOM   4535  C5' SAM A 293      36.706 100.261 113.575  1.00  0.00           C  
ATOM   4536  C4' SAM A 293      37.441 101.361 112.750  1.00  0.00           C  
ATOM   4537  O4' SAM A 293      36.599 102.603 112.853  1.00  0.00           O  
ATOM   4538  C3' SAM A 293      38.854 101.819 113.212  1.00  0.00           C  
ATOM   4539  O3' SAM A 293      39.744 101.728 112.085  1.00  0.00           O  
ATOM   4540  C2' SAM A 293      38.584 103.322 113.577  1.00  0.00           C  
ATOM   4541  O2' SAM A 293      39.664 104.247 113.296  1.00  0.00           O  
ATOM   4542  C1' SAM A 293      37.388 103.800 112.751  1.00  0.00           C  
ATOM   4543  OXT SAM A 293      38.318  93.890 110.833  1.00  0.00           O  
ATOM   4544  N1  SAM A 293      34.517 107.905 111.618  1.00  0.00           N  
ATOM   4545  C2  SAM A 293      35.076 106.944 110.863  1.00  0.00           C  
ATOM   4546  N3  SAM A 293      35.773 105.940 111.261  1.00  0.00           N  
ATOM   4547  C4  SAM A 293      35.882 105.779 112.594  1.00  0.00           C  
ATOM   4548  C5  SAM A 293      35.369 106.636 113.491  1.00  0.00           C  
ATOM   4549  C6  SAM A 293      34.647 107.666 112.929  1.00  0.00           C  
ATOM   4550  N6  SAM A 293      34.044 108.599 113.731  1.00  0.00           N  
ATOM   4551  N7  SAM A 293      35.717 106.452 114.793  1.00  0.00           N  
ATOM   4552  C8  SAM A 293      36.403 105.291 114.645  1.00  0.00           C  
ATOM   4553  N9  SAM A 293      36.653 104.952 113.322  1.00  0.00           N  
ATOM   4554  C'  SAM A 293      37.223  94.301 110.568  1.00  0.00           C  
ATOM   4555  N'  SAM A 293      36.035  96.399 109.513  1.00  0.00           N  
ATOM   4556  O'  SAM A 293      36.249  93.597 110.425  1.00  0.00           O  
ATOM   4557 HN61 SAM A 293      33.919 108.296 114.689  1.00  0.00           H  
ATOM   4558 HN62 SAM A 293      33.669 109.453 113.339  1.00  0.00           H  
ATOM   4559  HA  SAM A 293      38.068  96.058 109.947  1.00  0.00           H  
ATOM   4560  HB1 SAM A 293      38.178  96.148 112.318  1.00  0.00           H  
ATOM   4561  HB2 SAM A 293      36.451  96.244 112.395  1.00  0.00           H  
ATOM   4562  HG1 SAM A 293      36.478  98.420 111.390  1.00  0.00           H  
ATOM   4563  HG2 SAM A 293      38.266  98.407 111.269  1.00  0.00           H  
ATOM   4564 HO2' SAM A 293      39.799 104.183 112.334  1.00  0.00           H  
ATOM   4565 HO3' SAM A 293      39.392 102.031 111.229  1.00  0.00           H  
ATOM   4566  H01 SAM A 293      36.890 104.767 115.456  1.00  0.00           H  
ATOM   4567  H02 SAM A 293      37.431 101.007 111.712  1.00  0.00           H  
ATOM   4568  H03 SAM A 293      39.274 101.196 114.012  1.00  0.00           H  
ATOM   4569  H04 SAM A 293      38.291 103.389 114.632  1.00  0.00           H  
ATOM   4570  H05 SAM A 293      37.725 104.115 111.758  1.00  0.00           H  
ATOM   4571  H06 SAM A 293      35.060 107.017 109.778  1.00  0.00           H  
ATOM   4572  H07 SAM A 293      35.084  96.280 109.893  1.00  0.00           H  
ATOM   4573  H08 SAM A 293      35.955  95.917 108.605  1.00  0.00           H  
ATOM   4574  H09 SAM A 293      36.199  97.367 109.203  1.00  0.00           H  
ATOM   4575 H5'1 SAM A 293      36.633 100.673 114.588  1.00  0.00           H  
ATOM   4576 H5'2 SAM A 293      35.652 100.168 113.283  1.00  0.00           H  
ATOM   4577  N   ACT A 294      35.694  96.230 117.043  1.00  0.00           N  
ATOM   4578  CA  ACT A 294      36.793  95.548 117.871  1.00  0.00           C  
ATOM   4579  C   ACT A 294      36.373  94.433 118.879  1.00  0.00           C  
ATOM   4580  O   ACT A 294      35.243  94.453 119.293  1.00  0.00           O  
ATOM   4581  CE  ACT A 294      36.337  97.205 116.036  1.00  0.00           C  
ATOM   4582  OXT ACT A 294      37.233  93.633 119.207  1.00  0.00           O1-
ATOM   4583  HE1 ACT A 294      36.941  98.033 116.409  1.00  0.00           H  
ATOM   4584  HE2 ACT A 294      36.938  96.631 115.329  1.00  0.00           H  
ATOM   4585  HE3 ACT A 294      35.545  97.725 115.496  1.00  0.00           H  
ATOM   4586  H1  ACT A 294      37.250  96.304 118.510  1.00  0.00           H  
ATOM   4587  H3  ACT A 294      37.473  95.059 117.170  1.00  0.00           H  
ATOM   4588  H01 ACT A 294      35.024  96.822 117.557  1.00  0.00           H  
ATOM   4589  H02 ACT A 294      35.075  95.587 116.528  1.00  0.00           H  
END
