# Supplementary material for: Computational Investigation of GNMT-Catalyzed Methyl Transfer Reaction: Integrating MD, QM, and ML Approaches
Source: J Comput Chem. Author manuscript; Available in PMC 2026 Jun 29. (PMC13312424; doi:10.1002/jcc.70434)
Supplement: SI-3 [file NIHMS2188582-supplement-SI-3.zip › MD-frame-pdbs/clustering-R1-17447.pdb]

ATOM      1  N   VAL A   1      45.551  34.575  60.211  1.00  0.00           N0.      0
ATOM      2  H1  VAL A   1      46.187  33.867  59.873  1.00  0.00           H0.      0
ATOM      3  H2  VAL A   1      45.545  35.360  59.575  1.00  0.00           H0.      0
ATOM      4  H3  VAL A   1      44.631  34.165  60.149  1.00  0.00           H0.      0
ATOM      5  CA  VAL A   1      46.139  34.856  61.542  1.00  0.00           C0.      0
ATOM      6  HA  VAL A   1      46.052  33.986  62.194  1.00  0.00           H0.      0
ATOM      7  CB  VAL A   1      47.654  35.140  61.416  1.00  0.00           C0.      0
ATOM      8  HB  VAL A   1      48.049  34.181  61.080  1.00  0.00           H0.      0
ATOM      9  CG1 VAL A   1      47.867  36.173  60.306  1.00  0.00           C0.      0
ATOM     10 HG11 VAL A   1      47.186  37.017  60.415  1.00  0.00           H0.      0
ATOM     11 HG12 VAL A   1      48.900  36.493  60.442  1.00  0.00           H0.      0
ATOM     12 HG13 VAL A   1      47.697  35.672  59.353  1.00  0.00           H0.      0
ATOM     13  CG2 VAL A   1      48.235  35.628  62.804  1.00  0.00           C0.      0
ATOM     14 HG21 VAL A   1      49.319  35.511  62.827  1.00  0.00           H0.      0
ATOM     15 HG22 VAL A   1      47.797  36.612  62.967  1.00  0.00           H0.      0
ATOM     16 HG23 VAL A   1      47.986  34.985  63.648  1.00  0.00           H0.      0
ATOM     17  C   VAL A   1      45.320  36.041  62.262  1.00  0.00           C0.      0
ATOM     18  O   VAL A   1      45.057  37.000  61.592  1.00  0.00           O0.      0
ATOM     19  N   ASP A   2      44.919  36.032  63.525  1.00  0.00           N0.      0
ATOM     20  H   ASP A   2      45.061  35.210  64.094  1.00  0.00           H0.      0
ATOM     21  CA  ASP A   2      44.334  37.194  64.186  1.00  0.00           C0.      0
ATOM     22  HA  ASP A   2      43.482  37.538  63.599  1.00  0.00           H0.      0
ATOM     23  CB  ASP A   2      43.686  36.645  65.459  1.00  0.00           C0.      0
ATOM     24  HB2 ASP A   2      43.054  35.783  65.245  1.00  0.00           H0.      0
ATOM     25  HB3 ASP A   2      44.486  36.171  66.027  1.00  0.00           H0.      0
ATOM     26  CG  ASP A   2      42.918  37.707  66.203  1.00  0.00           C0.      0
ATOM     27  OD1 ASP A   2      43.460  38.500  67.024  1.00  0.00           O0.      0
ATOM     28  OD2 ASP A   2      41.679  37.786  65.918  1.00  0.00           O0.      0
ATOM     29  C   ASP A   2      45.354  38.282  64.477  1.00  0.00           C0.      0
ATOM     30  O   ASP A   2      46.531  37.957  64.647  1.00  0.00           O0.      0
ATOM     31  N   SER A   3      44.925  39.514  64.655  1.00  0.00           N0.      0
ATOM     32  H   SER A   3      43.945  39.688  64.486  1.00  0.00           H0.      0
ATOM     33  CA  SER A   3      45.794  40.645  64.894  1.00  0.00           C0.      0
ATOM     34  HA  SER A   3      46.479  40.709  64.049  1.00  0.00           H0.      0
ATOM     35  CB  SER A   3      44.913  41.914  64.749  1.00  0.00           C0.      0
ATOM     36  HB2 SER A   3      45.316  42.890  65.017  1.00  0.00           H0.      0
ATOM     37  HB3 SER A   3      44.436  41.896  63.768  1.00  0.00           H0.      0
ATOM     38  OG  SER A   3      43.720  41.856  65.611  1.00  0.00           O0.      0
ATOM     39  HG  SER A   3      43.098  41.206  65.275  1.00  0.00           H0.      0
ATOM     40  C   SER A   3      46.624  40.456  66.209  1.00  0.00           C0.      0
ATOM     41  O   SER A   3      47.776  40.966  66.182  1.00  0.00           O0.      0
ATOM     42  N   VAL A   4      46.129  39.803  67.261  1.00  0.00           N0.      0
ATOM     43  H   VAL A   4      45.221  39.362  67.304  1.00  0.00           H0.      0
ATOM     44  CA  VAL A   4      46.792  39.548  68.514  1.00  0.00           C0.      0
ATOM     45  HA  VAL A   4      46.865  40.544  68.952  1.00  0.00           H0.      0
ATOM     46  CB  VAL A   4      45.857  38.683  69.377  1.00  0.00           C0.      0
ATOM     47  HB  VAL A   4      44.869  39.139  69.432  1.00  0.00           H0.      0
ATOM     48  CG1 VAL A   4      45.791  37.290  68.887  1.00  0.00           C0.      0
ATOM     49 HG11 VAL A   4      46.781  36.841  68.965  1.00  0.00           H0.      0
ATOM     50 HG12 VAL A   4      45.071  36.767  69.516  1.00  0.00           H0.      0
ATOM     51 HG13 VAL A   4      45.452  37.259  67.851  1.00  0.00           H0.      0
ATOM     52  CG2 VAL A   4      46.257  38.782  70.896  1.00  0.00           C0.      0
ATOM     53 HG21 VAL A   4      46.254  39.795  71.298  1.00  0.00           H0.      0
ATOM     54 HG22 VAL A   4      45.540  38.198  71.473  1.00  0.00           H0.      0
ATOM     55 HG23 VAL A   4      47.269  38.413  71.061  1.00  0.00           H0.      0
ATOM     56  C   VAL A   4      48.181  38.945  68.296  1.00  0.00           C0.      0
ATOM     57  O   VAL A   4      49.062  39.102  69.168  1.00  0.00           O0.      0
ATOM     58  N   TYR A   5      48.389  38.098  67.296  1.00  0.00           N0.      0
ATOM     59  H   TYR A   5      47.632  38.018  66.632  1.00  0.00           H0.      0
ATOM     60  CA  TYR A   5      49.673  37.486  66.903  1.00  0.00           C0.      0
ATOM     61  HA  TYR A   5      50.378  37.331  67.720  1.00  0.00           H0.      0
ATOM     62  CB  TYR A   5      49.362  36.136  66.364  1.00  0.00           C0.      0
ATOM     63  HB2 TYR A   5      48.776  36.332  65.466  1.00  0.00           H0.      0
ATOM     64  HB3 TYR A   5      50.277  35.577  66.168  1.00  0.00           H0.      0
ATOM     65  CG  TYR A   5      48.689  35.248  67.366  1.00  0.00           C0.      0
ATOM     66  CD1 TYR A   5      49.200  35.053  68.646  1.00  0.00           C0.      0
ATOM     67  HD1 TYR A   5      50.151  35.506  68.885  1.00  0.00           H0.      0
ATOM     68  CE1 TYR A   5      48.468  34.197  69.510  1.00  0.00           C0.      0
ATOM     69  HE1 TYR A   5      48.904  34.034  70.485  1.00  0.00           H0.      0
ATOM     70  CZ  TYR A   5      47.214  33.646  69.167  1.00  0.00           C0.      0
ATOM     71  OH  TYR A   5      46.454  32.954  70.054  1.00  0.00           O0.      0
ATOM     72  HH  TYR A   5      45.989  32.252  69.592  1.00  0.00           H0.      0
ATOM     73  CE2 TYR A   5      46.676  33.882  67.948  1.00  0.00           C0.      0
ATOM     74  HE2 TYR A   5      45.754  33.393  67.671  1.00  0.00           H0.      0
ATOM     75  CD2 TYR A   5      47.353  34.689  67.006  1.00  0.00           C0.      0
ATOM     76  HD2 TYR A   5      46.975  35.010  66.047  1.00  0.00           H0.      0
ATOM     77  C   TYR A   5      50.506  38.264  65.831  1.00  0.00           C0.      0
ATOM     78  O   TYR A   5      51.680  37.936  65.733  1.00  0.00           O0.      0
ATOM     79  N   ARG A   6      49.954  39.244  65.092  1.00  0.00           N0.      0
ATOM     80  H   ARG A   6      48.996  39.519  65.256  1.00  0.00           H0.      0
ATOM     81  CA  ARG A   6      50.723  40.172  64.263  1.00  0.00           C0.      0
ATOM     82  HA  ARG A   6      51.404  39.533  63.701  1.00  0.00           H0.      0
ATOM     83  CB  ARG A   6      49.762  40.810  63.288  1.00  0.00           C0.      0
ATOM     84  HB2 ARG A   6      49.047  40.088  62.894  1.00  0.00           H0.      0
ATOM     85  HB3 ARG A   6      49.105  41.428  63.900  1.00  0.00           H0.      0
ATOM     86  CG  ARG A   6      50.320  41.546  62.159  1.00  0.00           C0.      0
ATOM     87  HG2 ARG A   6      51.034  42.267  62.558  1.00  0.00           H0.      0
ATOM     88  HG3 ARG A   6      50.838  40.821  61.531  1.00  0.00           H0.      0
ATOM     89  CD  ARG A   6      49.302  42.345  61.292  1.00  0.00           C0.      0
ATOM     90  HD2 ARG A   6      48.632  41.605  60.856  1.00  0.00           H0.      0
ATOM     91  HD3 ARG A   6      48.847  43.097  61.937  1.00  0.00           H0.      0
ATOM     92  NE  ARG A   6      49.930  43.152  60.281  1.00  0.00           N0.      0
ATOM     93  HE  ARG A   6      50.092  44.141  60.410  1.00  0.00           H0.      0
ATOM     94  CZ  ARG A   6      50.080  42.816  59.012  1.00  0.00           C0.      0
ATOM     95  NH1 ARG A   6      50.321  43.718  58.064  1.00  0.00           N0.      0
ATOM     96 HH11 ARG A   6      50.418  44.680  58.358  1.00  0.00           H0.      0
ATOM     97 HH12 ARG A   6      50.356  43.474  57.085  1.00  0.00           H0.      0
ATOM     98  NH2 ARG A   6      50.133  41.575  58.617  1.00  0.00           N0.      0
ATOM     99 HH21 ARG A   6      50.241  40.811  59.270  1.00  0.00           H0.      0
ATOM    100 HH22 ARG A   6      50.032  41.238  57.670  1.00  0.00           H0.      0
ATOM    101  C   ARG A   6      51.283  41.240  65.181  1.00  0.00           C0.      0
ATOM    102  O   ARG A   6      50.622  42.056  65.802  1.00  0.00           O0.      0
ATOM    103  N   THR A   7      52.552  41.549  65.012  1.00  0.00           N0.      0
ATOM    104  H   THR A   7      53.171  40.973  64.459  1.00  0.00           H0.      0
ATOM    105  CA  THR A   7      53.239  42.692  65.656  1.00  0.00           C0.      0
ATOM    106  HA  THR A   7      52.640  42.998  66.514  1.00  0.00           H0.      0
ATOM    107  CB  THR A   7      54.696  42.304  65.999  1.00  0.00           C0.      0
ATOM    108  HB  THR A   7      55.201  42.358  65.035  1.00  0.00           H0.      0
ATOM    109  CG2 THR A   7      55.407  43.228  66.932  1.00  0.00           C0.      0
ATOM    110 HG21 THR A   7      55.080  43.109  67.964  1.00  0.00           H0.      0
ATOM    111 HG22 THR A   7      56.482  43.070  66.839  1.00  0.00           H0.      0
ATOM    112 HG23 THR A   7      55.270  44.275  66.659  1.00  0.00           H0.      0
ATOM    113  OG1 THR A   7      54.774  41.059  66.681  1.00  0.00           O0.      0
ATOM    114  HG1 THR A   7      54.373  40.415  66.093  1.00  0.00           H0.      0
ATOM    115  C   THR A   7      53.306  43.927  64.695  1.00  0.00           C0.      0
ATOM    116  O   THR A   7      53.400  45.090  65.172  1.00  0.00           O0.      0
ATOM    117  N   ARG A   8      53.258  43.700  63.383  1.00  0.00           N0.      0
ATOM    118  H   ARG A   8      53.038  42.762  63.080  1.00  0.00           H0.      0
ATOM    119  CA  ARG A   8      53.204  44.743  62.335  1.00  0.00           C0.      0
ATOM    120  HA  ARG A   8      54.056  45.413  62.454  1.00  0.00           H0.      0
ATOM    121  CB  ARG A   8      53.284  44.016  61.014  1.00  0.00           C0.      0
ATOM    122  HB2 ARG A   8      52.581  43.184  61.032  1.00  0.00           H0.      0
ATOM    123  HB3 ARG A   8      52.888  44.675  60.241  1.00  0.00           H0.      0
ATOM    124  CG  ARG A   8      54.712  43.563  60.729  1.00  0.00           C0.      0
ATOM    125  HG2 ARG A   8      55.213  44.508  60.518  1.00  0.00           H0.      0
ATOM    126  HG3 ARG A   8      55.161  43.007  61.552  1.00  0.00           H0.      0
ATOM    127  CD  ARG A   8      54.874  42.579  59.542  1.00  0.00           C0.      0
ATOM    128  HD2 ARG A   8      55.937  42.336  59.558  1.00  0.00           H0.      0
ATOM    129  HD3 ARG A   8      54.248  41.706  59.724  1.00  0.00           H0.      0
ATOM    130  NE  ARG A   8      54.559  43.233  58.233  1.00  0.00           N0.      0
ATOM    131  HE  ARG A   8      54.980  44.132  58.047  1.00  0.00           H0.      0
ATOM    132  CZ  ARG A   8      53.611  42.852  57.361  1.00  0.00           C0.      0
ATOM    133  NH1 ARG A   8      53.192  43.726  56.484  1.00  0.00           N0.      0
ATOM    134 HH11 ARG A   8      53.386  44.712  56.584  1.00  0.00           H0.      0
ATOM    135 HH12 ARG A   8      52.490  43.332  55.873  1.00  0.00           H0.      0
ATOM    136  NH2 ARG A   8      53.251  41.597  57.259  1.00  0.00           N0.      0
ATOM    137 HH21 ARG A   8      53.663  40.859  57.811  1.00  0.00           H0.      0
ATOM    138 HH22 ARG A   8      52.385  41.394  56.780  1.00  0.00           H0.      0
ATOM    139  C   ARG A   8      51.910  45.519  62.392  1.00  0.00           C0.      0
ATOM    140  O   ARG A   8      50.904  45.234  63.075  1.00  0.00           O0.      0
ATOM    141  N   SER A   9      51.920  46.578  61.628  1.00  0.00           N0.      0
ATOM    142  H   SER A   9      52.721  46.672  61.020  1.00  0.00           H0.      0
ATOM    143  CA  SER A   9      50.703  47.437  61.527  1.00  0.00           C0.      0
ATOM    144  HA  SER A   9      50.342  47.773  62.499  1.00  0.00           H0.      0
ATOM    145  CB  SER A   9      51.171  48.651  60.786  1.00  0.00           C0.      0
ATOM    146  HB2 SER A   9      52.024  49.153  61.240  1.00  0.00           H0.      0
ATOM    147  HB3 SER A   9      51.558  48.439  59.789  1.00  0.00           H0.      0
ATOM    148  OG  SER A   9      50.120  49.569  60.650  1.00  0.00           O0.      0
ATOM    149  HG  SER A   9      49.858  49.610  59.727  1.00  0.00           H0.      0
ATOM    150  C   SER A   9      49.525  46.695  60.805  1.00  0.00           C0.      0
ATOM    151  O   SER A   9      49.745  45.997  59.826  1.00  0.00           O0.      0
ATOM    152  N   LEU A  10      48.357  46.805  61.351  1.00  0.00           N0.      0
ATOM    153  H   LEU A  10      48.250  47.421  62.145  1.00  0.00           H0.      0
ATOM    154  CA  LEU A  10      47.134  46.128  60.822  1.00  0.00           C0.      0
ATOM    155  HA  LEU A  10      47.417  45.087  60.661  1.00  0.00           H0.      0
ATOM    156  CB  LEU A  10      46.025  46.186  61.895  1.00  0.00           C0.      0
ATOM    157  HB2 LEU A  10      45.546  47.160  61.802  1.00  0.00           H0.      0
ATOM    158  HB3 LEU A  10      45.295  45.463  61.530  1.00  0.00           H0.      0
ATOM    159  CG  LEU A  10      46.440  45.839  63.332  1.00  0.00           C0.      0
ATOM    160  HG  LEU A  10      45.454  45.676  63.766  1.00  0.00           H0.      0
ATOM    161  CD1 LEU A  10      47.270  44.566  63.442  1.00  0.00           C0.      0
ATOM    162 HD11 LEU A  10      47.200  44.156  64.449  1.00  0.00           H0.      0
ATOM    163 HD12 LEU A  10      46.856  43.863  62.718  1.00  0.00           H0.      0
ATOM    164 HD13 LEU A  10      48.324  44.668  63.184  1.00  0.00           H0.      0
ATOM    165  CD2 LEU A  10      47.084  46.989  64.097  1.00  0.00           C0.      0
ATOM    166 HD21 LEU A  10      46.971  46.847  65.172  1.00  0.00           H0.      0
ATOM    167 HD22 LEU A  10      48.161  47.151  64.063  1.00  0.00           H0.      0
ATOM    168 HD23 LEU A  10      46.700  47.988  63.887  1.00  0.00           H0.      0
ATOM    169  C   LEU A  10      46.665  46.830  59.529  1.00  0.00           C0.      0
ATOM    170  O   LEU A  10      46.432  46.091  58.585  1.00  0.00           O0.      0
ATOM    171  N   GLY A  11      46.507  48.094  59.535  1.00  0.00           N0.      0
ATOM    172  H   GLY A  11      46.916  48.592  60.313  1.00  0.00           H0.      0
ATOM    173  CA  GLY A  11      45.884  48.869  58.552  1.00  0.00           C0.      0
ATOM    174  HA2 GLY A  11      46.207  49.906  58.652  1.00  0.00           H0.      0
ATOM    175  HA3 GLY A  11      46.057  48.499  57.541  1.00  0.00           H0.      0
ATOM    176  C   GLY A  11      44.381  48.991  58.967  1.00  0.00           C0.      0
ATOM    177  O   GLY A  11      43.878  48.048  59.629  1.00  0.00           O0.      0
ATOM    178  N   VAL A  12      43.753  50.156  58.643  1.00  0.00           N0.      0
ATOM    179  H   VAL A  12      44.401  50.818  58.240  1.00  0.00           H0.      0
ATOM    180  CA  VAL A  12      42.383  50.650  58.854  1.00  0.00           C0.      0
ATOM    181  HA  VAL A  12      42.427  51.736  58.776  1.00  0.00           H0.      0
ATOM    182  CB  VAL A  12      41.475  50.231  57.703  1.00  0.00           C0.      0
ATOM    183  HB  VAL A  12      40.446  50.535  57.899  1.00  0.00           H0.      0
ATOM    184  CG1 VAL A  12      41.695  50.935  56.381  1.00  0.00           C0.      0
ATOM    185 HG11 VAL A  12      40.802  50.908  55.756  1.00  0.00           H0.      0
ATOM    186 HG12 VAL A  12      41.867  51.998  56.548  1.00  0.00           H0.      0
ATOM    187 HG13 VAL A  12      42.594  50.479  55.966  1.00  0.00           H0.      0
ATOM    188  CG2 VAL A  12      41.341  48.717  57.446  1.00  0.00           C0.      0
ATOM    189 HG21 VAL A  12      40.574  48.637  56.676  1.00  0.00           H0.      0
ATOM    190 HG22 VAL A  12      42.182  48.243  56.939  1.00  0.00           H0.      0
ATOM    191 HG23 VAL A  12      41.161  48.153  58.361  1.00  0.00           H0.      0
ATOM    192  C   VAL A  12      41.744  50.643  60.215  1.00  0.00           C0.      0
ATOM    193  O   VAL A  12      40.698  51.257  60.372  1.00  0.00           O0.      0
ATOM    194  N   ALA A  13      42.416  50.078  61.179  1.00  0.00           N0.      0
ATOM    195  H   ALA A  13      43.288  49.685  60.854  1.00  0.00           H0.      0
ATOM    196  CA  ALA A  13      41.996  49.918  62.560  1.00  0.00           C0.      0
ATOM    197  HA  ALA A  13      40.917  49.789  62.646  1.00  0.00           H0.      0
ATOM    198  CB  ALA A  13      42.757  48.698  63.039  1.00  0.00           C0.      0
ATOM    199  HB1 ALA A  13      42.826  47.904  62.296  1.00  0.00           H0.      0
ATOM    200  HB2 ALA A  13      43.770  48.996  63.310  1.00  0.00           H0.      0
ATOM    201  HB3 ALA A  13      42.378  48.360  64.004  1.00  0.00           H0.      0
ATOM    202  C   ALA A  13      42.236  51.233  63.325  1.00  0.00           C0.      0
ATOM    203  O   ALA A  13      41.640  51.246  64.401  1.00  0.00           O0.      0
ATOM    204  N   ALA A  14      42.870  52.252  62.785  1.00  0.00           N0.      0
ATOM    205  H   ALA A  14      43.307  52.149  61.880  1.00  0.00           H0.      0
ATOM    206  CA  ALA A  14      42.957  53.554  63.470  1.00  0.00           C0.      0
ATOM    207  HA  ALA A  14      42.611  53.550  64.504  1.00  0.00           H0.      0
ATOM    208  CB  ALA A  14      44.453  53.920  63.540  1.00  0.00           C0.      0
ATOM    209  HB1 ALA A  14      44.930  53.506  64.429  1.00  0.00           H0.      0
ATOM    210  HB2 ALA A  14      44.851  53.565  62.590  1.00  0.00           H0.      0
ATOM    211  HB3 ALA A  14      44.584  55.002  63.528  1.00  0.00           H0.      0
ATOM    212  C   ALA A  14      42.045  54.651  62.753  1.00  0.00           C0.      0
ATOM    213  O   ALA A  14      41.786  55.708  63.332  1.00  0.00           O0.      0
ATOM    214  N   GLU A  15      41.645  54.508  61.476  1.00  0.00           N0.      0
ATOM    215  H   GLU A  15      42.065  53.851  60.834  1.00  0.00           H0.      0
ATOM    216  CA  GLU A  15      40.363  55.149  61.044  1.00  0.00           C0.      0
ATOM    217  HA  GLU A  15      40.319  56.132  61.513  1.00  0.00           H0.      0
ATOM    218  CB  GLU A  15      40.353  55.332  59.499  1.00  0.00           C0.      0
ATOM    219  HB2 GLU A  15      40.419  54.383  58.967  1.00  0.00           H0.      0
ATOM    220  HB3 GLU A  15      39.413  55.819  59.237  1.00  0.00           H0.      0
ATOM    221  CG  GLU A  15      41.492  56.182  58.949  1.00  0.00           C0.      0
ATOM    222  HG2 GLU A  15      42.393  55.570  59.007  1.00  0.00           H0.      0
ATOM    223  HG3 GLU A  15      41.221  56.442  57.926  1.00  0.00           H0.      0
ATOM    224  CD  GLU A  15      41.644  57.468  59.665  1.00  0.00           C0.      0
ATOM    225  OE1 GLU A  15      42.612  57.657  60.415  1.00  0.00           O0.      0
ATOM    226  OE2 GLU A  15      40.767  58.327  59.385  1.00  0.00           O0.      0
ATOM    227  C   GLU A  15      39.122  54.322  61.404  1.00  0.00           C0.      0
ATOM    228  O   GLU A  15      38.015  54.758  61.208  1.00  0.00           O0.      0
ATOM    229  N   GLY A  16      39.234  53.059  61.889  1.00  0.00           N0.      0
ATOM    230  H   GLY A  16      40.153  52.659  62.006  1.00  0.00           H0.      0
ATOM    231  CA  GLY A  16      38.080  52.277  62.295  1.00  0.00           C0.      0
ATOM    232  HA2 GLY A  16      38.338  51.417  62.914  1.00  0.00           H0.      0
ATOM    233  HA3 GLY A  16      37.516  52.932  62.959  1.00  0.00           H0.      0
ATOM    234  C   GLY A  16      37.205  51.840  61.100  1.00  0.00           C0.      0
ATOM    235  O   GLY A  16      35.984  51.583  61.290  1.00  0.00           O0.      0
ATOM    236  N   ILE A  17      37.794  51.554  59.933  1.00  0.00           N0.      0
ATOM    237  H   ILE A  17      38.787  51.370  59.912  1.00  0.00           H0.      0
ATOM    238  CA  ILE A  17      36.975  51.062  58.736  1.00  0.00           C0.      0
ATOM    239  HA  ILE A  17      35.937  51.220  59.027  1.00  0.00           H0.      0
ATOM    240  CB  ILE A  17      37.365  51.894  57.573  1.00  0.00           C0.      0
ATOM    241  HB  ILE A  17      38.395  51.616  57.349  1.00  0.00           H0.      0
ATOM    242  CG2 ILE A  17      36.621  51.528  56.285  1.00  0.00           C0.      0
ATOM    243 HG21 ILE A  17      35.544  51.629  56.418  1.00  0.00           H0.      0
ATOM    244 HG22 ILE A  17      37.120  51.938  55.407  1.00  0.00           H0.      0
ATOM    245 HG23 ILE A  17      36.727  50.453  56.141  1.00  0.00           H0.      0
ATOM    246  CG1 ILE A  17      37.240  53.390  57.834  1.00  0.00           C0.      0
ATOM    247 HG12 ILE A  17      37.964  53.735  58.571  1.00  0.00           H0.      0
ATOM    248 HG13 ILE A  17      37.463  53.938  56.919  1.00  0.00           H0.      0
ATOM    249  CD1 ILE A  17      35.839  53.907  58.295  1.00  0.00           C0.      0
ATOM    250 HD11 ILE A  17      35.130  53.352  57.680  1.00  0.00           H0.      0
ATOM    251 HD12 ILE A  17      35.656  53.592  59.322  1.00  0.00           H0.      0
ATOM    252 HD13 ILE A  17      35.707  54.958  58.038  1.00  0.00           H0.      0
ATOM    253  C   ILE A  17      37.322  49.591  58.555  1.00  0.00           C0.      0
ATOM    254  O   ILE A  17      38.496  49.199  58.617  1.00  0.00           O0.      0
ATOM    255  N   PRO A  18      36.311  48.700  58.329  1.00  0.00           N0.      0
ATOM    256  CD  PRO A  18      34.883  48.961  58.393  1.00  0.00           C0.      0
ATOM    257  HD2 PRO A  18      34.612  49.570  57.530  1.00  0.00           H0.      0
ATOM    258  HD3 PRO A  18      34.671  49.500  59.316  1.00  0.00           H0.      0
ATOM    259  CG  PRO A  18      34.190  47.625  58.501  1.00  0.00           C0.      0
ATOM    260  HG2 PRO A  18      33.231  47.650  57.984  1.00  0.00           H0.      0
ATOM    261  HG3 PRO A  18      34.083  47.291  59.533  1.00  0.00           H0.      0
ATOM    262  CB  PRO A  18      35.087  46.642  57.764  1.00  0.00           C0.      0
ATOM    263  HB2 PRO A  18      34.951  46.605  56.683  1.00  0.00           H0.      0
ATOM    264  HB3 PRO A  18      35.040  45.659  58.232  1.00  0.00           H0.      0
ATOM    265  CA  PRO A  18      36.501  47.267  58.068  1.00  0.00           C0.      0
ATOM    266  HA  PRO A  18      36.866  46.879  59.019  1.00  0.00           H0.      0
ATOM    267  C   PRO A  18      37.543  46.995  56.992  1.00  0.00           C0.      0
ATOM    268  O   PRO A  18      37.438  47.715  55.975  1.00  0.00           O0.      0
ATOM    269  N   ASP A  19      38.502  46.060  57.077  1.00  0.00           N0.      0
ATOM    270  H   ASP A  19      38.570  45.607  57.978  1.00  0.00           H0.      0
ATOM    271  CA  ASP A  19      39.518  45.850  56.076  1.00  0.00           C0.      0
ATOM    272  HA  ASP A  19      39.897  46.805  55.711  1.00  0.00           H0.      0
ATOM    273  CB  ASP A  19      40.705  45.014  56.577  1.00  0.00           C0.      0
ATOM    274  HB2 ASP A  19      41.052  45.442  57.517  1.00  0.00           H0.      0
ATOM    275  HB3 ASP A  19      40.267  44.040  56.797  1.00  0.00           H0.      0
ATOM    276  CG  ASP A  19      41.849  44.905  55.610  1.00  0.00           C0.      0
ATOM    277  OD1 ASP A  19      41.950  45.749  54.698  1.00  0.00           O0.      0
ATOM    278  OD2 ASP A  19      42.740  44.130  55.877  1.00  0.00           O0.      0
ATOM    279  C   ASP A  19      38.908  45.205  54.858  1.00  0.00           C0.      0
ATOM    280  O   ASP A  19      38.654  44.051  54.937  1.00  0.00           O0.      0
ATOM    281  N   GLN A  20      38.521  45.935  53.809  1.00  0.00           N0.      0
ATOM    282  H   GLN A  20      38.759  46.917  53.821  1.00  0.00           H0.      0
ATOM    283  CA  GLN A  20      37.468  45.624  52.873  1.00  0.00           C0.      0
ATOM    284  HA  GLN A  20      36.520  45.460  53.385  1.00  0.00           H0.      0
ATOM    285  CB  GLN A  20      37.171  46.905  51.967  1.00  0.00           C0.      0
ATOM    286  HB2 GLN A  20      36.126  46.841  51.664  1.00  0.00           H0.      0
ATOM    287  HB3 GLN A  20      37.218  47.844  52.518  1.00  0.00           H0.      0
ATOM    288  CG  GLN A  20      38.065  47.069  50.745  1.00  0.00           C0.      0
ATOM    289  HG2 GLN A  20      39.091  46.861  51.048  1.00  0.00           H0.      0
ATOM    290  HG3 GLN A  20      37.823  46.344  49.969  1.00  0.00           H0.      0
ATOM    291  CD  GLN A  20      38.013  48.526  50.184  1.00  0.00           C0.      0
ATOM    292  OE1 GLN A  20      37.558  48.704  49.127  1.00  0.00           O0.      0
ATOM    293  NE2 GLN A  20      38.261  49.575  50.887  1.00  0.00           N0.      0
ATOM    294 HE21 GLN A  20      38.025  50.496  50.548  1.00  0.00           H0.      0
ATOM    295 HE22 GLN A  20      38.613  49.426  51.822  1.00  0.00           H0.      0
ATOM    296  C   GLN A  20      37.586  44.280  52.001  1.00  0.00           C0.      0
ATOM    297  O   GLN A  20      36.589  43.598  51.695  1.00  0.00           O0.      0
ATOM    298  N   TYR A  21      38.827  43.856  51.671  1.00  0.00           N0.      0
ATOM    299  H   TYR A  21      39.655  44.403  51.861  1.00  0.00           H0.      0
ATOM    300  CA  TYR A  21      39.119  42.576  50.954  1.00  0.00           C0.      0
ATOM    301  HA  TYR A  21      38.394  42.309  50.185  1.00  0.00           H0.      0
ATOM    302  CB  TYR A  21      40.375  42.827  50.163  1.00  0.00           C0.      0
ATOM    303  HB2 TYR A  21      41.194  43.152  50.806  1.00  0.00           H0.      0
ATOM    304  HB3 TYR A  21      40.721  41.930  49.650  1.00  0.00           H0.      0
ATOM    305  CG  TYR A  21      40.239  43.790  49.034  1.00  0.00           C0.      0
ATOM    306  CD1 TYR A  21      40.535  45.145  49.263  1.00  0.00           C0.      0
ATOM    307  HD1 TYR A  21      40.876  45.406  50.254  1.00  0.00           H0.      0
ATOM    308  CE1 TYR A  21      40.485  46.090  48.268  1.00  0.00           C0.      0
ATOM    309  HE1 TYR A  21      40.964  47.013  48.560  1.00  0.00           H0.      0
ATOM    310  CZ  TYR A  21      40.026  45.733  47.000  1.00  0.00           C0.      0
ATOM    311  OH  TYR A  21      40.071  46.598  46.008  1.00  0.00           O0.      0
ATOM    312  HH  TYR A  21      40.189  47.508  46.290  1.00  0.00           H0.      0
ATOM    313  CE2 TYR A  21      39.712  44.399  46.761  1.00  0.00           C0.      0
ATOM    314  HE2 TYR A  21      39.365  44.137  45.773  1.00  0.00           H0.      0
ATOM    315  CD2 TYR A  21      39.915  43.402  47.725  1.00  0.00           C0.      0
ATOM    316  HD2 TYR A  21      39.648  42.378  47.508  1.00  0.00           H0.      0
ATOM    317  C   TYR A  21      39.397  41.293  51.807  1.00  0.00           C0.      0
ATOM    318  O   TYR A  21      39.654  40.211  51.318  1.00  0.00           O0.      0
ATOM    319  N   ALA A  22      39.429  41.426  53.160  1.00  0.00           N0.      0
ATOM    320  H   ALA A  22      39.334  42.319  53.622  1.00  0.00           H0.      0
ATOM    321  CA  ALA A  22      40.139  40.504  54.000  1.00  0.00           C0.      0
ATOM    322  HA  ALA A  22      41.080  40.301  53.490  1.00  0.00           H0.      0
ATOM    323  CB  ALA A  22      40.676  41.147  55.336  1.00  0.00           C0.      0
ATOM    324  HB1 ALA A  22      40.725  42.236  55.329  1.00  0.00           H0.      0
ATOM    325  HB2 ALA A  22      40.125  40.886  56.239  1.00  0.00           H0.      0
ATOM    326  HB3 ALA A  22      41.660  40.725  55.542  1.00  0.00           H0.      0
ATOM    327  C   ALA A  22      39.414  39.141  54.205  1.00  0.00           C0.      0
ATOM    328  O   ALA A  22      40.150  38.247  54.572  1.00  0.00           O0.      0
ATOM    329  N   ASP A  23      38.143  39.039  53.898  1.00  0.00           N0.      0
ATOM    330  H   ASP A  23      37.732  39.809  53.389  1.00  0.00           H0.      0
ATOM    331  CA  ASP A  23      37.404  37.786  53.874  1.00  0.00           C0.      0
ATOM    332  HA  ASP A  23      37.734  37.189  54.723  1.00  0.00           H0.      0
ATOM    333  CB  ASP A  23      35.930  38.104  53.987  1.00  0.00           C0.      0
ATOM    334  HB2 ASP A  23      35.401  37.151  53.990  1.00  0.00           H0.      0
ATOM    335  HB3 ASP A  23      35.747  38.586  54.947  1.00  0.00           H0.      0
ATOM    336  CG  ASP A  23      35.265  39.058  52.948  1.00  0.00           C0.      0
ATOM    337  OD1 ASP A  23      35.976  39.677  52.114  1.00  0.00           O0.      0
ATOM    338  OD2 ASP A  23      34.041  39.038  52.870  1.00  0.00           O0.      0
ATOM    339  C   ASP A  23      37.678  36.876  52.649  1.00  0.00           C0.      0
ATOM    340  O   ASP A  23      37.318  35.704  52.726  1.00  0.00           O0.      0
ATOM    341  N   GLY A  24      38.207  37.434  51.571  1.00  0.00           N0.      0
ATOM    342  H   GLY A  24      38.339  38.434  51.533  1.00  0.00           H0.      0
ATOM    343  CA  GLY A  24      38.334  36.720  50.317  1.00  0.00           C0.      0
ATOM    344  HA2 GLY A  24      39.154  37.192  49.776  1.00  0.00           H0.      0
ATOM    345  HA3 GLY A  24      38.622  35.688  50.520  1.00  0.00           H0.      0
ATOM    346  C   GLY A  24      37.172  36.648  49.303  1.00  0.00           C0.      0
ATOM    347  O   GLY A  24      37.376  36.129  48.181  1.00  0.00           O0.      0
ATOM    348  N   GLU A  25      36.007  37.222  49.646  1.00  0.00           N0.      0
ATOM    349  H   GLU A  25      36.019  37.705  50.533  1.00  0.00           H0.      0
ATOM    350  CA  GLU A  25      34.853  37.078  48.736  1.00  0.00           C0.      0
ATOM    351  HA  GLU A  25      34.635  36.028  48.538  1.00  0.00           H0.      0
ATOM    352  CB  GLU A  25      33.584  37.634  49.359  1.00  0.00           C0.      0
ATOM    353  HB2 GLU A  25      33.720  38.708  49.486  1.00  0.00           H0.      0
ATOM    354  HB3 GLU A  25      32.720  37.514  48.705  1.00  0.00           H0.      0
ATOM    355  CG  GLU A  25      33.148  37.030  50.662  1.00  0.00           C0.      0
ATOM    356  HG2 GLU A  25      33.998  36.940  51.338  1.00  0.00           H0.      0
ATOM    357  HG3 GLU A  25      32.354  37.680  51.030  1.00  0.00           H0.      0
ATOM    358  CD  GLU A  25      32.605  35.635  50.452  1.00  0.00           C0.      0
ATOM    359  OE1 GLU A  25      31.580  35.478  49.780  1.00  0.00           O0.      0
ATOM    360  OE2 GLU A  25      33.171  34.664  50.940  1.00  0.00           O0.      0
ATOM    361  C   GLU A  25      35.073  37.777  47.397  1.00  0.00           C0.      0
ATOM    362  O   GLU A  25      34.580  37.220  46.413  1.00  0.00           O0.      0
ATOM    363  N   ALA A  26      35.823  38.855  47.348  1.00  0.00           N0.      0
ATOM    364  H   ALA A  26      36.112  39.261  48.227  1.00  0.00           H0.      0
ATOM    365  CA  ALA A  26      36.180  39.486  46.027  1.00  0.00           C0.      0
ATOM    366  HA  ALA A  26      35.276  39.564  45.423  1.00  0.00           H0.      0
ATOM    367  CB  ALA A  26      36.617  40.980  46.303  1.00  0.00           C0.      0
ATOM    368  HB1 ALA A  26      36.525  41.609  45.417  1.00  0.00           H0.      0
ATOM    369  HB2 ALA A  26      35.941  41.388  47.054  1.00  0.00           H0.      0
ATOM    370  HB3 ALA A  26      37.656  41.056  46.625  1.00  0.00           H0.      0
ATOM    371  C   ALA A  26      37.327  38.740  45.298  1.00  0.00           C0.      0
ATOM    372  O   ALA A  26      37.242  38.555  44.079  1.00  0.00           O0.      0
ATOM    373  N   ALA A  27      38.322  38.250  46.015  1.00  0.00           N0.      0
ATOM    374  H   ALA A  27      38.216  38.395  47.008  1.00  0.00           H0.      0
ATOM    375  CA  ALA A  27      39.485  37.563  45.476  1.00  0.00           C0.      0
ATOM    376  HA  ALA A  27      39.955  38.214  44.739  1.00  0.00           H0.      0
ATOM    377  CB  ALA A  27      40.549  37.266  46.492  1.00  0.00           C0.      0
ATOM    378  HB1 ALA A  27      41.349  36.767  45.946  1.00  0.00           H0.      0
ATOM    379  HB2 ALA A  27      40.900  38.181  46.970  1.00  0.00           H0.      0
ATOM    380  HB3 ALA A  27      40.191  36.599  47.276  1.00  0.00           H0.      0
ATOM    381  C   ALA A  27      39.114  36.230  44.796  1.00  0.00           C0.      0
ATOM    382  O   ALA A  27      39.777  35.751  43.901  1.00  0.00           O0.      0
ATOM    383  N   ARG A  28      38.106  35.507  45.288  1.00  0.00           N0.      0
ATOM    384  H   ARG A  28      37.747  35.889  46.150  1.00  0.00           H0.      0
ATOM    385  CA  ARG A  28      37.507  34.258  44.653  1.00  0.00           C0.      0
ATOM    386  HA  ARG A  28      38.285  33.496  44.595  1.00  0.00           H0.      0
ATOM    387  CB  ARG A  28      36.473  33.781  45.727  1.00  0.00           C0.      0
ATOM    388  HB2 ARG A  28      36.962  33.709  46.698  1.00  0.00           H0.      0
ATOM    389  HB3 ARG A  28      35.695  34.544  45.763  1.00  0.00           H0.      0
ATOM    390  CG  ARG A  28      35.745  32.531  45.278  1.00  0.00           C0.      0
ATOM    391  HG2 ARG A  28      35.263  32.873  44.362  1.00  0.00           H0.      0
ATOM    392  HG3 ARG A  28      36.534  31.872  44.918  1.00  0.00           H0.      0
ATOM    393  CD  ARG A  28      34.822  31.743  46.234  1.00  0.00           C0.      0
ATOM    394  HD2 ARG A  28      34.509  30.793  45.801  1.00  0.00           H0.      0
ATOM    395  HD3 ARG A  28      35.374  31.479  47.136  1.00  0.00           H0.      0
ATOM    396  NE  ARG A  28      33.626  32.519  46.609  1.00  0.00           N0.      0
ATOM    397  HE  ARG A  28      32.839  32.348  45.999  1.00  0.00           H0.      0
ATOM    398  CZ  ARG A  28      33.294  33.180  47.613  1.00  0.00           C0.      0
ATOM    399  NH1 ARG A  28      33.988  33.294  48.716  1.00  0.00           N0.      0
ATOM    400 HH11 ARG A  28      34.623  32.526  48.881  1.00  0.00           H0.      0
ATOM    401 HH12 ARG A  28      33.646  33.705  49.573  1.00  0.00           H0.      0
ATOM    402  NH2 ARG A  28      32.154  33.744  47.669  1.00  0.00           N0.      0
ATOM    403 HH21 ARG A  28      31.468  33.550  46.954  1.00  0.00           H0.      0
ATOM    404 HH22 ARG A  28      31.910  34.204  48.534  1.00  0.00           H0.      0
ATOM    405  C   ARG A  28      36.965  34.467  43.223  1.00  0.00           C0.      0
ATOM    406  O   ARG A  28      37.174  33.617  42.371  1.00  0.00           O0.      0
ATOM    407  N   VAL A  29      36.340  35.551  42.944  1.00  0.00           N0.      0
ATOM    408  H   VAL A  29      36.116  36.115  43.752  1.00  0.00           H0.      0
ATOM    409  CA  VAL A  29      35.591  35.749  41.645  1.00  0.00           C0.      0
ATOM    410  HA  VAL A  29      35.711  34.867  41.016  1.00  0.00           H0.      0
ATOM    411  CB  VAL A  29      34.041  36.026  41.843  1.00  0.00           C0.      0
ATOM    412  HB  VAL A  29      33.522  35.891  40.894  1.00  0.00           H0.      0
ATOM    413  CG1 VAL A  29      33.521  34.922  42.838  1.00  0.00           C0.      0
ATOM    414 HG11 VAL A  29      33.815  33.944  42.455  1.00  0.00           H0.      0
ATOM    415 HG12 VAL A  29      33.900  35.099  43.844  1.00  0.00           H0.      0
ATOM    416 HG13 VAL A  29      32.433  34.931  42.889  1.00  0.00           H0.      0
ATOM    417  CG2 VAL A  29      33.702  37.408  42.452  1.00  0.00           C0.      0
ATOM    418 HG21 VAL A  29      34.121  37.385  43.458  1.00  0.00           H0.      0
ATOM    419 HG22 VAL A  29      33.968  38.280  41.853  1.00  0.00           H0.      0
ATOM    420 HG23 VAL A  29      32.650  37.580  42.680  1.00  0.00           H0.      0
ATOM    421  C   VAL A  29      36.299  36.816  40.753  1.00  0.00           C0.      0
ATOM    422  O   VAL A  29      35.892  37.105  39.638  1.00  0.00           O0.      0
ATOM    423  N   TRP A  30      37.445  37.305  41.246  1.00  0.00           N0.      0
ATOM    424  H   TRP A  30      37.762  36.970  42.144  1.00  0.00           H0.      0
ATOM    425  CA  TRP A  30      38.259  38.355  40.647  1.00  0.00           C0.      0
ATOM    426  HA  TRP A  30      37.524  39.158  40.595  1.00  0.00           H0.      0
ATOM    427  CB  TRP A  30      39.453  38.662  41.554  1.00  0.00           C0.      0
ATOM    428  HB2 TRP A  30      39.166  38.568  42.602  1.00  0.00           H0.      0
ATOM    429  HB3 TRP A  30      40.286  37.969  41.429  1.00  0.00           H0.      0
ATOM    430  CG  TRP A  30      39.920  40.079  41.323  1.00  0.00           C0.      0
ATOM    431  CD1 TRP A  30      41.033  40.410  40.654  1.00  0.00           C0.      0
ATOM    432  HD1 TRP A  30      41.554  39.682  40.051  1.00  0.00           H0.      0
ATOM    433  NE1 TRP A  30      41.201  41.734  40.632  1.00  0.00           N0.      0
ATOM    434  HE1 TRP A  30      41.992  42.123  40.139  1.00  0.00           H0.      0
ATOM    435  CE2 TRP A  30      40.282  42.400  41.401  1.00  0.00           C0.      0
ATOM    436  CZ2 TRP A  30      40.103  43.772  41.725  1.00  0.00           C0.      0
ATOM    437  HZ2 TRP A  30      40.733  44.563  41.346  1.00  0.00           H0.      0
ATOM    438  CH2 TRP A  30      39.033  44.149  42.620  1.00  0.00           C0.      0
ATOM    439  HH2 TRP A  30      38.782  45.171  42.863  1.00  0.00           H0.      0
ATOM    440  CZ3 TRP A  30      38.108  43.131  42.991  1.00  0.00           C0.      0
ATOM    441  HZ3 TRP A  30      37.146  43.403  43.402  1.00  0.00           H0.      0
ATOM    442  CE3 TRP A  30      38.337  41.792  42.653  1.00  0.00           C0.      0
ATOM    443  HE3 TRP A  30      37.597  41.057  42.934  1.00  0.00           H0.      0
ATOM    444  CD2 TRP A  30      39.411  41.354  41.872  1.00  0.00           C0.      0
ATOM    445  C   TRP A  30      38.759  38.106  39.293  1.00  0.00           C0.      0
ATOM    446  O   TRP A  30      38.965  39.034  38.504  1.00  0.00           O0.      0
ATOM    447  N   GLN A  31      38.974  36.842  38.907  1.00  0.00           N0.      0
ATOM    448  H   GLN A  31      38.751  36.042  39.481  1.00  0.00           H0.      0
ATOM    449  CA  GLN A  31      39.294  36.511  37.535  1.00  0.00           C0.      0
ATOM    450  HA  GLN A  31      39.858  37.337  37.103  1.00  0.00           H0.      0
ATOM    451  CB  GLN A  31      40.031  35.149  37.436  1.00  0.00           C0.      0
ATOM    452  HB2 GLN A  31      39.227  34.451  37.671  1.00  0.00           H0.      0
ATOM    453  HB3 GLN A  31      40.398  35.067  36.413  1.00  0.00           H0.      0
ATOM    454  CG  GLN A  31      41.201  35.002  38.385  1.00  0.00           C0.      0
ATOM    455  HG2 GLN A  31      40.848  34.969  39.416  1.00  0.00           H0.      0
ATOM    456  HG3 GLN A  31      41.568  34.006  38.138  1.00  0.00           H0.      0
ATOM    457  CD  GLN A  31      42.319  35.997  38.105  1.00  0.00           C0.      0
ATOM    458  OE1 GLN A  31      42.814  36.680  38.995  1.00  0.00           O0.      0
ATOM    459  NE2 GLN A  31      42.851  36.160  36.911  1.00  0.00           N0.      0
ATOM    460 HE21 GLN A  31      43.603  36.828  36.818  1.00  0.00           H0.      0
ATOM    461 HE22 GLN A  31      42.407  35.698  36.129  1.00  0.00           H0.      0
ATOM    462  C   GLN A  31      38.078  36.394  36.552  1.00  0.00           C0.      0
ATOM    463  O   GLN A  31      38.242  36.815  35.421  1.00  0.00           O0.      0
ATOM    464  N   LEU A  32      36.925  36.086  37.097  1.00  0.00           N0.      0
ATOM    465  H   LEU A  32      36.860  35.867  38.080  1.00  0.00           H0.      0
ATOM    466  CA  LEU A  32      35.601  36.272  36.400  1.00  0.00           C0.      0
ATOM    467  HA  LEU A  32      35.694  35.806  35.419  1.00  0.00           H0.      0
ATOM    468  CB  LEU A  32      34.449  35.553  37.170  1.00  0.00           C0.      0
ATOM    469  HB2 LEU A  32      34.131  36.163  38.016  1.00  0.00           H0.      0
ATOM    470  HB3 LEU A  32      33.590  35.327  36.538  1.00  0.00           H0.      0
ATOM    471  CG  LEU A  32      34.917  34.231  37.790  1.00  0.00           C0.      0
ATOM    472  HG  LEU A  32      35.749  34.482  38.448  1.00  0.00           H0.      0
ATOM    473  CD1 LEU A  32      33.870  33.630  38.722  1.00  0.00           C0.      0
ATOM    474 HD11 LEU A  32      34.088  32.590  38.968  1.00  0.00           H0.      0
ATOM    475 HD12 LEU A  32      33.895  34.145  39.682  1.00  0.00           H0.      0
ATOM    476 HD13 LEU A  32      32.834  33.700  38.391  1.00  0.00           H0.      0
ATOM    477  CD2 LEU A  32      35.341  33.177  36.780  1.00  0.00           C0.      0
ATOM    478 HD21 LEU A  32      35.553  32.234  37.285  1.00  0.00           H0.      0
ATOM    479 HD22 LEU A  32      34.453  33.106  36.153  1.00  0.00           H0.      0
ATOM    480 HD23 LEU A  32      36.229  33.470  36.221  1.00  0.00           H0.      0
ATOM    481  C   LEU A  32      35.141  37.731  36.177  1.00  0.00           C0.      0
ATOM    482  O   LEU A  32      34.558  38.026  35.137  1.00  0.00           O0.      0
ATOM    483  N   TYR A  33      35.475  38.603  37.072  1.00  0.00           N0.      0
ATOM    484  H   TYR A  33      35.883  38.244  37.923  1.00  0.00           H0.      0
ATOM    485  CA  TYR A  33      35.165  40.043  37.070  1.00  0.00           C0.      0
ATOM    486  HA  TYR A  33      34.152  40.130  36.678  1.00  0.00           H0.      0
ATOM    487  CB  TYR A  33      35.219  40.534  38.514  1.00  0.00           C0.      0
ATOM    488  HB2 TYR A  33      34.328  40.152  39.011  1.00  0.00           H0.      0
ATOM    489  HB3 TYR A  33      36.011  40.011  39.051  1.00  0.00           H0.      0
ATOM    490  CG  TYR A  33      35.300  42.034  38.736  1.00  0.00           C0.      0
ATOM    491  CD1 TYR A  33      36.427  42.590  39.378  1.00  0.00           C0.      0
ATOM    492  HD1 TYR A  33      37.261  41.969  39.671  1.00  0.00           H0.      0
ATOM    493  CE1 TYR A  33      36.383  43.938  39.859  1.00  0.00           C0.      0
ATOM    494  HE1 TYR A  33      37.209  44.296  40.456  1.00  0.00           H0.      0
ATOM    495  CZ  TYR A  33      35.343  44.810  39.485  1.00  0.00           C0.      0
ATOM    496  OH  TYR A  33      35.293  46.089  39.793  1.00  0.00           O0.      0
ATOM    497  HH  TYR A  33      35.496  46.374  40.687  1.00  0.00           H0.      0
ATOM    498  CE2 TYR A  33      34.279  44.239  38.726  1.00  0.00           C0.      0
ATOM    499  HE2 TYR A  33      33.501  44.916  38.404  1.00  0.00           H0.      0
ATOM    500  CD2 TYR A  33      34.190  42.817  38.507  1.00  0.00           C0.      0
ATOM    501  HD2 TYR A  33      33.334  42.428  37.976  1.00  0.00           H0.      0
ATOM    502  C   TYR A  33      36.069  40.917  36.162  1.00  0.00           C0.      0
ATOM    503  O   TYR A  33      35.527  41.823  35.524  1.00  0.00           O0.      0
ATOM    504  N   ILE A  34      37.426  40.621  36.158  1.00  0.00           N0.      0
ATOM    505  H   ILE A  34      37.868  40.081  36.888  1.00  0.00           H0.      0
ATOM    506  CA  ILE A  34      38.311  41.016  35.077  1.00  0.00           C0.      0
ATOM    507  HA  ILE A  34      38.345  42.099  34.961  1.00  0.00           H0.      0
ATOM    508  CB  ILE A  34      39.777  40.512  35.334  1.00  0.00           C0.      0
ATOM    509  HB  ILE A  34      39.726  39.435  35.493  1.00  0.00           H0.      0
ATOM    510  CG2 ILE A  34      40.713  40.744  34.136  1.00  0.00           C0.      0
ATOM    511 HG21 ILE A  34      40.509  40.071  33.303  1.00  0.00           H0.      0
ATOM    512 HG22 ILE A  34      40.477  41.706  33.681  1.00  0.00           H0.      0
ATOM    513 HG23 ILE A  34      41.743  40.554  34.437  1.00  0.00           H0.      0
ATOM    514  CG1 ILE A  34      40.437  41.198  36.538  1.00  0.00           C0.      0
ATOM    515 HG12 ILE A  34      40.687  42.171  36.116  1.00  0.00           H0.      0
ATOM    516 HG13 ILE A  34      39.608  41.368  37.226  1.00  0.00           H0.      0
ATOM    517  CD1 ILE A  34      41.768  40.619  37.010  1.00  0.00           C0.      0
ATOM    518 HD11 ILE A  34      42.543  40.941  36.314  1.00  0.00           H0.      0
ATOM    519 HD12 ILE A  34      42.136  41.119  37.907  1.00  0.00           H0.      0
ATOM    520 HD13 ILE A  34      41.773  39.535  37.118  1.00  0.00           H0.      0
ATOM    521  C   ILE A  34      37.751  40.456  33.806  1.00  0.00           C0.      0
ATOM    522  O   ILE A  34      37.497  41.188  32.886  1.00  0.00           O0.      0
ATOM    523  N   GLY A  35      37.334  39.164  33.815  1.00  0.00           N0.      0
ATOM    524  H   GLY A  35      37.571  38.516  34.552  1.00  0.00           H0.      0
ATOM    525  CA  GLY A  35      36.967  38.443  32.645  1.00  0.00           C0.      0
ATOM    526  HA2 GLY A  35      36.377  37.572  32.929  1.00  0.00           H0.      0
ATOM    527  HA3 GLY A  35      36.342  38.970  31.924  1.00  0.00           H0.      0
ATOM    528  C   GLY A  35      38.257  37.885  31.987  1.00  0.00           C0.      0
ATOM    529  O   GLY A  35      39.001  37.177  32.663  1.00  0.00           O0.      0
ATOM    530  N   ASP A  36      38.469  38.271  30.774  1.00  0.00           N0.      0
ATOM    531  H   ASP A  36      37.710  38.775  30.336  1.00  0.00           H0.      0
ATOM    532  CA  ASP A  36      39.642  38.113  29.916  1.00  0.00           C0.      0
ATOM    533  HA  ASP A  36      39.952  37.074  30.027  1.00  0.00           H0.      0
ATOM    534  CB  ASP A  36      39.228  38.234  28.388  1.00  0.00           C0.      0
ATOM    535  HB2 ASP A  36      38.228  37.821  28.253  1.00  0.00           H0.      0
ATOM    536  HB3 ASP A  36      39.009  39.281  28.178  1.00  0.00           H0.      0
ATOM    537  CG  ASP A  36      40.260  37.724  27.347  1.00  0.00           C0.      0
ATOM    538  OD1 ASP A  36      41.460  37.775  27.714  1.00  0.00           O0.      0
ATOM    539  OD2 ASP A  36      39.867  37.290  26.258  1.00  0.00           O0.      0
ATOM    540  C   ASP A  36      40.834  39.050  30.196  1.00  0.00           C0.      0
ATOM    541  O   ASP A  36      40.925  40.232  29.830  1.00  0.00           O0.      0
ATOM    542  N   THR A  37      41.787  38.496  30.888  1.00  0.00           N0.      0
ATOM    543  H   THR A  37      41.696  37.577  31.298  1.00  0.00           H0.      0
ATOM    544  CA  THR A  37      42.878  39.411  31.327  1.00  0.00           C0.      0
ATOM    545  HA  THR A  37      42.540  40.278  31.895  1.00  0.00           H0.      0
ATOM    546  CB  THR A  37      43.796  38.641  32.345  1.00  0.00           C0.      0
ATOM    547  HB  THR A  37      44.371  37.887  31.807  1.00  0.00           H0.      0
ATOM    548  CG2 THR A  37      44.792  39.527  33.054  1.00  0.00           C0.      0
ATOM    549 HG21 THR A  37      45.616  39.750  32.376  1.00  0.00           H0.      0
ATOM    550 HG22 THR A  37      44.336  40.471  33.351  1.00  0.00           H0.      0
ATOM    551 HG23 THR A  37      45.156  38.926  33.887  1.00  0.00           H0.      0
ATOM    552  OG1 THR A  37      43.003  37.971  33.366  1.00  0.00           O0.      0
ATOM    553  HG1 THR A  37      43.700  37.442  33.761  1.00  0.00           H0.      0
ATOM    554  C   THR A  37      43.736  39.884  30.188  1.00  0.00           C0.      0
ATOM    555  O   THR A  37      44.226  40.987  30.210  1.00  0.00           O0.      0
ATOM    556  N   ARG A  38      43.858  39.035  29.131  1.00  0.00           N0.      0
ATOM    557  H   ARG A  38      43.360  38.159  29.059  1.00  0.00           H0.      0
ATOM    558  CA  ARG A  38      44.688  39.324  27.971  1.00  0.00           C0.      0
ATOM    559  HA  ARG A  38      45.636  39.718  28.337  1.00  0.00           H0.      0
ATOM    560  CB  ARG A  38      44.875  38.052  27.125  1.00  0.00           C0.      0
ATOM    561  HB2 ARG A  38      43.894  37.759  26.751  1.00  0.00           H0.      0
ATOM    562  HB3 ARG A  38      45.427  38.262  26.209  1.00  0.00           H0.      0
ATOM    563  CG  ARG A  38      45.365  36.762  27.877  1.00  0.00           C0.      0
ATOM    564  HG2 ARG A  38      44.632  36.358  28.576  1.00  0.00           H0.      0
ATOM    565  HG3 ARG A  38      45.500  36.037  27.075  1.00  0.00           H0.      0
ATOM    566  CD  ARG A  38      46.705  36.928  28.578  1.00  0.00           C0.      0
ATOM    567  HD2 ARG A  38      47.437  37.484  27.993  1.00  0.00           H0.      0
ATOM    568  HD3 ARG A  38      46.534  37.580  29.435  1.00  0.00           H0.      0
ATOM    569  NE  ARG A  38      47.387  35.711  28.998  1.00  0.00           N0.      0
ATOM    570  HE  ARG A  38      46.978  34.849  28.669  1.00  0.00           H0.      0
ATOM    571  CZ  ARG A  38      48.631  35.607  29.344  1.00  0.00           C0.      0
ATOM    572  NH1 ARG A  38      49.404  36.677  29.551  1.00  0.00           N0.      0
ATOM    573 HH11 ARG A  38      49.026  37.605  29.423  1.00  0.00           H0.      0
ATOM    574 HH12 ARG A  38      50.401  36.550  29.457  1.00  0.00           H0.      0
ATOM    575  NH2 ARG A  38      49.236  34.494  29.396  1.00  0.00           N0.      0
ATOM    576 HH21 ARG A  38      48.702  33.637  29.386  1.00  0.00           H0.      0
ATOM    577 HH22 ARG A  38      50.224  34.301  29.476  1.00  0.00           H0.      0
ATOM    578  C   ARG A  38      44.041  40.386  27.109  1.00  0.00           C0.      0
ATOM    579  O   ARG A  38      44.711  41.136  26.452  1.00  0.00           O0.      0
ATOM    580  N   SER A  39      42.703  40.542  27.172  1.00  0.00           N0.      0
ATOM    581  H   SER A  39      42.253  39.779  27.657  1.00  0.00           H0.      0
ATOM    582  CA  SER A  39      41.934  41.701  26.715  1.00  0.00           C0.      0
ATOM    583  HA  SER A  39      42.335  41.885  25.718  1.00  0.00           H0.      0
ATOM    584  CB  SER A  39      40.421  41.342  26.726  1.00  0.00           C0.      0
ATOM    585  HB2 SER A  39      40.250  40.430  26.154  1.00  0.00           H0.      0
ATOM    586  HB3 SER A  39      40.028  41.300  27.742  1.00  0.00           H0.      0
ATOM    587  OG  SER A  39      39.723  42.367  26.163  1.00  0.00           O0.      0
ATOM    588  HG  SER A  39      39.918  42.397  25.223  1.00  0.00           H0.      0
ATOM    589  C   SER A  39      42.259  42.968  27.498  1.00  0.00           C0.      0
ATOM    590  O   SER A  39      42.549  43.997  26.950  1.00  0.00           O0.      0
ATOM    591  N   ARG A  40      42.306  42.869  28.843  1.00  0.00           N0.      0
ATOM    592  H   ARG A  40      42.344  41.955  29.272  1.00  0.00           H0.      0
ATOM    593  CA  ARG A  40      42.743  43.972  29.710  1.00  0.00           C0.      0
ATOM    594  HA  ARG A  40      42.171  44.899  29.687  1.00  0.00           H0.      0
ATOM    595  CB  ARG A  40      42.455  43.557  31.199  1.00  0.00           C0.      0
ATOM    596  HB2 ARG A  40      41.395  43.731  31.383  1.00  0.00           H0.      0
ATOM    597  HB3 ARG A  40      42.668  42.490  31.135  1.00  0.00           H0.      0
ATOM    598  CG  ARG A  40      43.328  44.097  32.231  1.00  0.00           C0.      0
ATOM    599  HG2 ARG A  40      44.370  43.827  32.057  1.00  0.00           H0.      0
ATOM    600  HG3 ARG A  40      43.222  45.181  32.269  1.00  0.00           H0.      0
ATOM    601  CD  ARG A  40      43.122  43.576  33.621  1.00  0.00           C0.      0
ATOM    602  HD2 ARG A  40      42.065  43.730  33.841  1.00  0.00           H0.      0
ATOM    603  HD3 ARG A  40      43.359  42.514  33.561  1.00  0.00           H0.      0
ATOM    604  NE  ARG A  40      43.959  44.222  34.626  1.00  0.00           N0.      0
ATOM    605  HE  ARG A  40      44.845  44.536  34.257  1.00  0.00           H0.      0
ATOM    606  CZ  ARG A  40      43.676  44.711  35.827  1.00  0.00           C0.      0
ATOM    607  NH1 ARG A  40      42.488  44.709  36.429  1.00  0.00           N0.      0
ATOM    608 HH11 ARG A  40      41.662  44.530  35.876  1.00  0.00           H0.      0
ATOM    609 HH12 ARG A  40      42.408  45.083  37.363  1.00  0.00           H0.      0
ATOM    610  NH2 ARG A  40      44.651  45.304  36.450  1.00  0.00           N0.      0
ATOM    611 HH21 ARG A  40      45.585  45.269  36.066  1.00  0.00           H0.      0
ATOM    612 HH22 ARG A  40      44.603  45.208  37.455  1.00  0.00           H0.      0
ATOM    613  C   ARG A  40      44.115  44.531  29.433  1.00  0.00           C0.      0
ATOM    614  O   ARG A  40      44.216  45.742  29.310  1.00  0.00           O0.      0
ATOM    615  N   THR A  41      45.100  43.614  29.422  1.00  0.00           N0.      0
ATOM    616  H   THR A  41      44.983  42.626  29.595  1.00  0.00           H0.      0
ATOM    617  CA  THR A  41      46.487  44.073  29.208  1.00  0.00           C0.      0
ATOM    618  HA  THR A  41      46.592  44.962  29.831  1.00  0.00           H0.      0
ATOM    619  CB  THR A  41      47.595  43.000  29.616  1.00  0.00           C0.      0
ATOM    620  HB  THR A  41      48.533  43.447  29.287  1.00  0.00           H0.      0
ATOM    621  CG2 THR A  41      47.632  42.777  31.107  1.00  0.00           C0.      0
ATOM    622 HG21 THR A  41      46.602  42.469  31.286  1.00  0.00           H0.      0
ATOM    623 HG22 THR A  41      48.392  42.035  31.350  1.00  0.00           H0.      0
ATOM    624 HG23 THR A  41      47.938  43.686  31.625  1.00  0.00           H0.      0
ATOM    625  OG1 THR A  41      47.233  41.770  28.982  1.00  0.00           O0.      0
ATOM    626  HG1 THR A  41      47.220  41.823  28.024  1.00  0.00           H0.      0
ATOM    627  C   THR A  41      46.677  44.666  27.773  1.00  0.00           C0.      0
ATOM    628  O   THR A  41      47.562  45.564  27.635  1.00  0.00           O0.      0
ATOM    629  N   ALA A  42      45.876  44.325  26.784  1.00  0.00           N0.      0
ATOM    630  H   ALA A  42      45.258  43.554  26.991  1.00  0.00           H0.      0
ATOM    631  CA  ALA A  42      45.914  44.847  25.329  1.00  0.00           C0.      0
ATOM    632  HA  ALA A  42      46.942  44.696  25.000  1.00  0.00           H0.      0
ATOM    633  CB  ALA A  42      44.948  43.983  24.496  1.00  0.00           C0.      0
ATOM    634  HB1 ALA A  42      44.933  44.486  23.529  1.00  0.00           H0.      0
ATOM    635  HB2 ALA A  42      45.362  42.977  24.564  1.00  0.00           H0.      0
ATOM    636  HB3 ALA A  42      43.988  43.973  25.013  1.00  0.00           H0.      0
ATOM    637  C   ALA A  42      45.479  46.332  25.229  1.00  0.00           C0.      0
ATOM    638  O   ALA A  42      45.805  47.044  24.233  1.00  0.00           O0.      0
ATOM    639  N   GLU A  43      44.821  46.806  26.231  1.00  0.00           N0.      0
ATOM    640  H   GLU A  43      44.659  46.148  26.980  1.00  0.00           H0.      0
ATOM    641  CA  GLU A  43      44.466  48.245  26.414  1.00  0.00           C0.      0
ATOM    642  HA  GLU A  43      44.082  48.542  25.438  1.00  0.00           H0.      0
ATOM    643  CB  GLU A  43      43.400  48.359  27.471  1.00  0.00           C0.      0
ATOM    644  HB2 GLU A  43      43.520  47.753  28.369  1.00  0.00           H0.      0
ATOM    645  HB3 GLU A  43      43.311  49.394  27.801  1.00  0.00           H0.      0
ATOM    646  CG  GLU A  43      41.980  47.899  27.102  1.00  0.00           C0.      0
ATOM    647  HG2 GLU A  43      41.978  46.839  26.850  1.00  0.00           H0.      0
ATOM    648  HG3 GLU A  43      41.433  47.794  28.039  1.00  0.00           H0.      0
ATOM    649  CD  GLU A  43      41.206  48.838  26.138  1.00  0.00           C0.      0
ATOM    650  OE1 GLU A  43      41.807  49.816  25.649  1.00  0.00           O0.      0
ATOM    651  OE2 GLU A  43      39.953  48.678  25.927  1.00  0.00           O0.      0
ATOM    652  C   GLU A  43      45.700  49.155  26.835  1.00  0.00           C0.      0
ATOM    653  O   GLU A  43      45.658  50.350  26.502  1.00  0.00           O0.      0
ATOM    654  N   TYR A  44      46.798  48.690  27.409  1.00  0.00           N0.      0
ATOM    655  H   TYR A  44      46.702  47.698  27.575  1.00  0.00           H0.      0
ATOM    656  CA  TYR A  44      47.914  49.474  28.101  1.00  0.00           C0.      0
ATOM    657  HA  TYR A  44      48.025  50.452  27.633  1.00  0.00           H0.      0
ATOM    658  CB  TYR A  44      47.483  49.846  29.521  1.00  0.00           C0.      0
ATOM    659  HB2 TYR A  44      48.338  50.467  29.787  1.00  0.00           H0.      0
ATOM    660  HB3 TYR A  44      46.667  50.566  29.583  1.00  0.00           H0.      0
ATOM    661  CG  TYR A  44      47.160  48.696  30.437  1.00  0.00           C0.      0
ATOM    662  CD1 TYR A  44      45.834  48.348  30.677  1.00  0.00           C0.      0
ATOM    663  HD1 TYR A  44      45.082  48.907  30.139  1.00  0.00           H0.      0
ATOM    664  CE1 TYR A  44      45.474  47.383  31.607  1.00  0.00           C0.      0
ATOM    665  HE1 TYR A  44      44.430  47.166  31.780  1.00  0.00           H0.      0
ATOM    666  CZ  TYR A  44      46.468  46.658  32.241  1.00  0.00           C0.      0
ATOM    667  OH  TYR A  44      46.117  45.642  33.093  1.00  0.00           O0.      0
ATOM    668  HH  TYR A  44      46.811  45.531  33.748  1.00  0.00           H0.      0
ATOM    669  CE2 TYR A  44      47.813  46.939  32.003  1.00  0.00           C0.      0
ATOM    670  HE2 TYR A  44      48.516  46.324  32.544  1.00  0.00           H0.      0
ATOM    671  CD2 TYR A  44      48.177  47.986  31.073  1.00  0.00           C0.      0
ATOM    672  HD2 TYR A  44      49.209  48.285  30.967  1.00  0.00           H0.      0
ATOM    673  C   TYR A  44      49.340  48.814  28.010  1.00  0.00           C0.      0
ATOM    674  O   TYR A  44      50.200  49.534  28.400  1.00  0.00           O0.      0
ATOM    675  N   LYS A  45      49.483  47.573  27.557  1.00  0.00           N0.      0
ATOM    676  H   LYS A  45      48.688  46.987  27.343  1.00  0.00           H0.      0
ATOM    677  CA  LYS A  45      50.723  46.805  27.746  1.00  0.00           C0.      0
ATOM    678  HA  LYS A  45      51.115  46.966  28.750  1.00  0.00           H0.      0
ATOM    679  CB  LYS A  45      50.634  45.314  27.423  1.00  0.00           C0.      0
ATOM    680  HB2 LYS A  45      49.959  44.909  28.178  1.00  0.00           H0.      0
ATOM    681  HB3 LYS A  45      50.186  45.212  26.435  1.00  0.00           H0.      0
ATOM    682  CG  LYS A  45      52.028  44.609  27.578  1.00  0.00           C0.      0
ATOM    683  HG2 LYS A  45      52.622  45.117  26.817  1.00  0.00           H0.      0
ATOM    684  HG3 LYS A  45      52.478  44.837  28.545  1.00  0.00           H0.      0
ATOM    685  CD  LYS A  45      51.991  43.114  27.274  1.00  0.00           C0.      0
ATOM    686  HD2 LYS A  45      51.212  42.704  27.917  1.00  0.00           H0.      0
ATOM    687  HD3 LYS A  45      51.765  42.905  26.229  1.00  0.00           H0.      0
ATOM    688  CE  LYS A  45      53.346  42.399  27.592  1.00  0.00           C0.      0
ATOM    689  HE2 LYS A  45      54.006  42.696  26.777  1.00  0.00           H0.      0
ATOM    690  HE3 LYS A  45      53.658  42.774  28.567  1.00  0.00           H0.      0
ATOM    691  NZ  LYS A  45      53.379  40.904  27.526  1.00  0.00           N0.      0
ATOM    692  HZ1 LYS A  45      52.952  40.482  28.339  1.00  0.00           H0.      0
ATOM    693  HZ2 LYS A  45      52.940  40.440  26.744  1.00  0.00           H0.      0
ATOM    694  HZ3 LYS A  45      54.312  40.534  27.416  1.00  0.00           H0.      0
ATOM    695  C   LYS A  45      51.790  47.527  26.885  1.00  0.00           C0.      0
ATOM    696  O   LYS A  45      52.949  47.811  27.279  1.00  0.00           O0.      0
ATOM    697  N   ALA A  46      51.470  47.702  25.586  1.00  0.00           N0.      0
ATOM    698  H   ALA A  46      50.603  47.316  25.242  1.00  0.00           H0.      0
ATOM    699  CA  ALA A  46      52.515  48.260  24.679  1.00  0.00           C0.      0
ATOM    700  HA  ALA A  46      53.356  47.578  24.805  1.00  0.00           H0.      0
ATOM    701  CB  ALA A  46      51.938  48.193  23.297  1.00  0.00           C0.      0
ATOM    702  HB1 ALA A  46      52.692  48.559  22.600  1.00  0.00           H0.      0
ATOM    703  HB2 ALA A  46      51.773  47.147  23.037  1.00  0.00           H0.      0
ATOM    704  HB3 ALA A  46      50.971  48.678  23.157  1.00  0.00           H0.      0
ATOM    705  C   ALA A  46      52.952  49.690  25.027  1.00  0.00           C0.      0
ATOM    706  O   ALA A  46      54.190  49.861  24.928  1.00  0.00           O0.      0
ATOM    707  N   TRP A  47      52.152  50.594  25.540  1.00  0.00           N0.      0
ATOM    708  H   TRP A  47      51.162  50.430  25.424  1.00  0.00           H0.      0
ATOM    709  CA  TRP A  47      52.470  51.882  26.150  1.00  0.00           C0.      0
ATOM    710  HA  TRP A  47      53.062  52.316  25.344  1.00  0.00           H0.      0
ATOM    711  CB  TRP A  47      51.169  52.638  26.402  1.00  0.00           C0.      0
ATOM    712  HB2 TRP A  47      50.663  53.060  25.534  1.00  0.00           H0.      0
ATOM    713  HB3 TRP A  47      50.465  52.019  26.958  1.00  0.00           H0.      0
ATOM    714  CG  TRP A  47      51.350  53.759  27.330  1.00  0.00           C0.      0
ATOM    715  CD1 TRP A  47      51.679  55.033  26.970  1.00  0.00           C0.      0
ATOM    716  HD1 TRP A  47      51.792  55.423  25.970  1.00  0.00           H0.      0
ATOM    717  NE1 TRP A  47      51.875  55.829  28.074  1.00  0.00           N0.      0
ATOM    718  HE1 TRP A  47      52.102  56.812  28.013  1.00  0.00           H0.      0
ATOM    719  CE2 TRP A  47      51.603  55.126  29.222  1.00  0.00           C0.      0
ATOM    720  CZ2 TRP A  47      51.792  55.431  30.525  1.00  0.00           C0.      0
ATOM    721  HZ2 TRP A  47      52.172  56.400  30.816  1.00  0.00           H0.      0
ATOM    722  CH2 TRP A  47      51.640  54.455  31.507  1.00  0.00           C0.      0
ATOM    723  HH2 TRP A  47      51.840  54.706  32.538  1.00  0.00           H0.      0
ATOM    724  CZ3 TRP A  47      51.251  53.164  31.129  1.00  0.00           C0.      0
ATOM    725  HZ3 TRP A  47      50.981  52.432  31.875  1.00  0.00           H0.      0
ATOM    726  CE3 TRP A  47      51.132  52.847  29.766  1.00  0.00           C0.      0
ATOM    727  HE3 TRP A  47      50.895  51.842  29.450  1.00  0.00           H0.      0
ATOM    728  CD2 TRP A  47      51.313  53.817  28.748  1.00  0.00           C0.      0
ATOM    729  C   TRP A  47      53.430  51.673  27.338  1.00  0.00           C0.      0
ATOM    730  O   TRP A  47      54.465  52.310  27.396  1.00  0.00           O0.      0
ATOM    731  N   LEU A  48      53.168  50.762  28.345  1.00  0.00           N0.      0
ATOM    732  H   LEU A  48      52.220  50.419  28.406  1.00  0.00           H0.      0
ATOM    733  CA  LEU A  48      54.004  50.488  29.490  1.00  0.00           C0.      0
ATOM    734  HA  LEU A  48      54.211  51.474  29.904  1.00  0.00           H0.      0
ATOM    735  CB  LEU A  48      53.215  49.695  30.522  1.00  0.00           C0.      0
ATOM    736  HB2 LEU A  48      52.242  50.155  30.692  1.00  0.00           H0.      0
ATOM    737  HB3 LEU A  48      53.040  48.748  30.011  1.00  0.00           H0.      0
ATOM    738  CG  LEU A  48      53.952  49.352  31.861  1.00  0.00           C0.      0
ATOM    739  HG  LEU A  48      54.945  48.973  31.620  1.00  0.00           H0.      0
ATOM    740  CD1 LEU A  48      54.070  50.542  32.851  1.00  0.00           C0.      0
ATOM    741 HD11 LEU A  48      53.098  50.848  33.237  1.00  0.00           H0.      0
ATOM    742 HD12 LEU A  48      54.715  50.259  33.683  1.00  0.00           H0.      0
ATOM    743 HD13 LEU A  48      54.514  51.366  32.292  1.00  0.00           H0.      0
ATOM    744  CD2 LEU A  48      53.156  48.323  32.667  1.00  0.00           C0.      0
ATOM    745 HD21 LEU A  48      53.621  48.138  33.635  1.00  0.00           H0.      0
ATOM    746 HD22 LEU A  48      52.176  48.771  32.829  1.00  0.00           H0.      0
ATOM    747 HD23 LEU A  48      52.964  47.441  32.057  1.00  0.00           H0.      0
ATOM    748  C   LEU A  48      55.416  50.004  29.080  1.00  0.00           C0.      0
ATOM    749  O   LEU A  48      56.364  50.605  29.549  1.00  0.00           O0.      0
ATOM    750  N   LEU A  49      55.490  49.054  28.147  1.00  0.00           N0.      0
ATOM    751  H   LEU A  49      54.637  48.580  27.887  1.00  0.00           H0.      0
ATOM    752  CA  LEU A  49      56.832  48.715  27.569  1.00  0.00           C0.      0
ATOM    753  HA  LEU A  49      57.460  48.437  28.416  1.00  0.00           H0.      0
ATOM    754  CB  LEU A  49      56.606  47.450  26.721  1.00  0.00           C0.      0
ATOM    755  HB2 LEU A  49      55.954  47.709  25.887  1.00  0.00           H0.      0
ATOM    756  HB3 LEU A  49      57.515  47.100  26.231  1.00  0.00           H0.      0
ATOM    757  CG  LEU A  49      55.869  46.209  27.311  1.00  0.00           C0.      0
ATOM    758  HG  LEU A  49      54.928  46.460  27.800  1.00  0.00           H0.      0
ATOM    759  CD1 LEU A  49      55.459  45.296  26.187  1.00  0.00           C0.      0
ATOM    760 HD11 LEU A  49      54.798  45.858  25.527  1.00  0.00           H0.      0
ATOM    761 HD12 LEU A  49      56.289  44.818  25.668  1.00  0.00           H0.      0
ATOM    762 HD13 LEU A  49      54.800  44.611  26.721  1.00  0.00           H0.      0
ATOM    763  CD2 LEU A  49      56.883  45.621  28.315  1.00  0.00           C0.      0
ATOM    764 HD21 LEU A  49      56.513  44.677  28.715  1.00  0.00           H0.      0
ATOM    765 HD22 LEU A  49      57.848  45.557  27.812  1.00  0.00           H0.      0
ATOM    766 HD23 LEU A  49      56.824  46.153  29.264  1.00  0.00           H0.      0
ATOM    767  C   LEU A  49      57.649  49.901  26.908  1.00  0.00           C0.      0
ATOM    768  O   LEU A  49      58.877  49.934  27.183  1.00  0.00           O0.      0
ATOM    769  N   GLY A  50      57.034  50.675  26.025  1.00  0.00           N0.      0
ATOM    770  H   GLY A  50      56.059  50.561  25.785  1.00  0.00           H0.      0
ATOM    771  CA  GLY A  50      57.759  51.791  25.492  1.00  0.00           C0.      0
ATOM    772  HA2 GLY A  50      58.683  51.436  25.034  1.00  0.00           H0.      0
ATOM    773  HA3 GLY A  50      57.042  52.180  24.769  1.00  0.00           H0.      0
ATOM    774  C   GLY A  50      58.059  52.932  26.526  1.00  0.00           C0.      0
ATOM    775  O   GLY A  50      59.077  53.642  26.451  1.00  0.00           O0.      0
ATOM    776  N   LEU A  51      57.222  53.058  27.569  1.00  0.00           N0.      0
ATOM    777  H   LEU A  51      56.323  52.602  27.631  1.00  0.00           H0.      0
ATOM    778  CA  LEU A  51      57.523  53.950  28.703  1.00  0.00           C0.      0
ATOM    779  HA  LEU A  51      57.868  54.921  28.348  1.00  0.00           H0.      0
ATOM    780  CB  LEU A  51      56.250  54.181  29.486  1.00  0.00           C0.      0
ATOM    781  HB2 LEU A  51      55.503  54.549  28.783  1.00  0.00           H0.      0
ATOM    782  HB3 LEU A  51      55.904  53.192  29.785  1.00  0.00           H0.      0
ATOM    783  CG  LEU A  51      56.452  55.113  30.669  1.00  0.00           C0.      0
ATOM    784  HG  LEU A  51      57.257  54.766  31.316  1.00  0.00           H0.      0
ATOM    785  CD1 LEU A  51      56.752  56.532  30.248  1.00  0.00           C0.      0
ATOM    786 HD11 LEU A  51      55.975  56.956  29.613  1.00  0.00           H0.      0
ATOM    787 HD12 LEU A  51      56.988  57.200  31.077  1.00  0.00           H0.      0
ATOM    788 HD13 LEU A  51      57.676  56.509  29.671  1.00  0.00           H0.      0
ATOM    789  CD2 LEU A  51      55.339  55.055  31.652  1.00  0.00           C0.      0
ATOM    790 HD21 LEU A  51      54.439  55.544  31.278  1.00  0.00           H0.      0
ATOM    791 HD22 LEU A  51      55.262  54.067  32.107  1.00  0.00           H0.      0
ATOM    792 HD23 LEU A  51      55.660  55.753  32.425  1.00  0.00           H0.      0
ATOM    793  C   LEU A  51      58.724  53.441  29.489  1.00  0.00           C0.      0
ATOM    794  O   LEU A  51      59.628  54.178  29.878  1.00  0.00           O0.      0
ATOM    795  N   LEU A  52      58.824  52.118  29.791  1.00  0.00           N0.      0
ATOM    796  H   LEU A  52      57.977  51.579  29.677  1.00  0.00           H0.      0
ATOM    797  CA  LEU A  52      60.020  51.533  30.461  1.00  0.00           C0.      0
ATOM    798  HA  LEU A  52      60.114  52.194  31.322  1.00  0.00           H0.      0
ATOM    799  CB  LEU A  52      59.674  50.105  30.997  1.00  0.00           C0.      0
ATOM    800  HB2 LEU A  52      59.493  49.391  30.193  1.00  0.00           H0.      0
ATOM    801  HB3 LEU A  52      60.523  49.727  31.566  1.00  0.00           H0.      0
ATOM    802  CG  LEU A  52      58.509  50.120  31.896  1.00  0.00           C0.      0
ATOM    803  HG  LEU A  52      57.689  50.776  31.605  1.00  0.00           H0.      0
ATOM    804  CD1 LEU A  52      57.981  48.673  32.226  1.00  0.00           C0.      0
ATOM    805 HD11 LEU A  52      57.248  48.531  31.432  1.00  0.00           H0.      0
ATOM    806 HD12 LEU A  52      58.800  47.956  32.163  1.00  0.00           H0.      0
ATOM    807 HD13 LEU A  52      57.399  48.705  33.148  1.00  0.00           H0.      0
ATOM    808  CD2 LEU A  52      59.000  50.651  33.249  1.00  0.00           C0.      0
ATOM    809 HD21 LEU A  52      59.782  49.982  33.609  1.00  0.00           H0.      0
ATOM    810 HD22 LEU A  52      59.489  51.624  33.199  1.00  0.00           H0.      0
ATOM    811 HD23 LEU A  52      58.248  50.564  34.034  1.00  0.00           H0.      0
ATOM    812  C   LEU A  52      61.219  51.610  29.494  1.00  0.00           C0.      0
ATOM    813  O   LEU A  52      62.295  51.926  29.980  1.00  0.00           O0.      0
ATOM    814  N   ARG A  53      61.078  51.354  28.193  1.00  0.00           N0.      0
ATOM    815  H   ARG A  53      60.169  51.221  27.774  1.00  0.00           H0.      0
ATOM    816  CA  ARG A  53      62.233  51.184  27.214  1.00  0.00           C0.      0
ATOM    817  HA  ARG A  53      62.936  50.510  27.704  1.00  0.00           H0.      0
ATOM    818  CB  ARG A  53      61.842  50.566  25.916  1.00  0.00           C0.      0
ATOM    819  HB2 ARG A  53      60.848  50.962  25.708  1.00  0.00           H0.      0
ATOM    820  HB3 ARG A  53      62.488  50.867  25.091  1.00  0.00           H0.      0
ATOM    821  CG  ARG A  53      61.768  49.023  25.953  1.00  0.00           C0.      0
ATOM    822  HG2 ARG A  53      62.770  48.593  25.935  1.00  0.00           H0.      0
ATOM    823  HG3 ARG A  53      61.326  48.669  26.884  1.00  0.00           H0.      0
ATOM    824  CD  ARG A  53      60.910  48.374  24.878  1.00  0.00           C0.      0
ATOM    825  HD2 ARG A  53      60.059  48.945  24.506  1.00  0.00           H0.      0
ATOM    826  HD3 ARG A  53      61.700  48.173  24.155  1.00  0.00           H0.      0
ATOM    827  NE  ARG A  53      60.296  47.173  25.261  1.00  0.00           N0.      0
ATOM    828  HE  ARG A  53      60.200  46.962  26.244  1.00  0.00           H0.      0
ATOM    829  CZ  ARG A  53      59.892  46.237  24.389  1.00  0.00           C0.      0
ATOM    830  NH1 ARG A  53      59.953  46.305  23.046  1.00  0.00           N0.      0
ATOM    831 HH11 ARG A  53      60.410  47.006  22.480  1.00  0.00           H0.      0
ATOM    832 HH12 ARG A  53      59.655  45.476  22.552  1.00  0.00           H0.      0
ATOM    833  NH2 ARG A  53      59.507  45.150  24.911  1.00  0.00           N0.      0
ATOM    834 HH21 ARG A  53      59.629  44.934  25.890  1.00  0.00           H0.      0
ATOM    835 HH22 ARG A  53      58.837  44.603  24.389  1.00  0.00           H0.      0
ATOM    836  C   ARG A  53      62.909  52.524  27.010  1.00  0.00           C0.      0
ATOM    837  O   ARG A  53      64.124  52.593  27.073  1.00  0.00           O0.      0
ATOM    838  N   GLN A  54      62.216  53.641  26.779  1.00  0.00           N0.      0
ATOM    839  H   GLN A  54      61.212  53.529  26.776  1.00  0.00           H0.      0
ATOM    840  CA  GLN A  54      62.780  55.014  26.783  1.00  0.00           C0.      0
ATOM    841  HA  GLN A  54      63.513  55.137  25.986  1.00  0.00           H0.      0
ATOM    842  CB  GLN A  54      61.723  56.072  26.540  1.00  0.00           C0.      0
ATOM    843  HB2 GLN A  54      61.207  55.821  25.614  1.00  0.00           H0.      0
ATOM    844  HB3 GLN A  54      60.864  55.874  27.181  1.00  0.00           H0.      0
ATOM    845  CG  GLN A  54      62.223  57.552  26.427  1.00  0.00           C0.      0
ATOM    846  HG2 GLN A  54      62.829  57.997  27.216  1.00  0.00           H0.      0
ATOM    847  HG3 GLN A  54      62.703  57.744  25.467  1.00  0.00           H0.      0
ATOM    848  CD  GLN A  54      61.044  58.586  26.402  1.00  0.00           C0.      0
ATOM    849  OE1 GLN A  54      59.945  58.169  26.684  1.00  0.00           O0.      0
ATOM    850  NE2 GLN A  54      61.233  59.863  26.076  1.00  0.00           N0.      0
ATOM    851 HE21 GLN A  54      60.459  60.510  26.132  1.00  0.00           H0.      0
ATOM    852 HE22 GLN A  54      62.170  60.205  25.921  1.00  0.00           H0.      0
ATOM    853  C   GLN A  54      63.616  55.316  28.050  1.00  0.00           C0.      0
ATOM    854  O   GLN A  54      64.578  56.067  27.951  1.00  0.00           O0.      0
ATOM    855  N   HIP A  55      63.208  54.736  29.199  1.00  0.00           N0.      0
ATOM    856  H   HIP A  55      62.502  54.014  29.177  1.00  0.00           H0.      0
ATOM    857  CA  HIP A  55      63.895  55.061  30.477  1.00  0.00           C0.      0
ATOM    858  HA  HIP A  55      64.606  55.882  30.388  1.00  0.00           H0.      0
ATOM    859  CB  HIP A  55      62.883  55.386  31.585  1.00  0.00           C0.      0
ATOM    860  HB2 HIP A  55      62.278  54.512  31.828  1.00  0.00           H0.      0
ATOM    861  HB3 HIP A  55      63.326  55.657  32.543  1.00  0.00           H0.      0
ATOM    862  CG  HIP A  55      62.020  56.577  31.183  1.00  0.00           C0.      0
ATOM    863  ND1 HIP A  55      60.830  56.592  30.451  1.00  0.00           N0.      0
ATOM    864  HD1 HIP A  55      60.261  55.765  30.341  1.00  0.00           H0.      0
ATOM    865  CE1 HIP A  55      60.479  57.810  30.158  1.00  0.00           C0.      0
ATOM    866  HE1 HIP A  55      59.506  58.144  29.829  1.00  0.00           H0.      0
ATOM    867  NE2 HIP A  55      61.339  58.644  30.686  1.00  0.00           N0.      0
ATOM    868  HE2 HIP A  55      61.214  59.644  30.618  1.00  0.00           H0.      0
ATOM    869  CD2 HIP A  55      62.366  57.921  31.259  1.00  0.00           C0.      0
ATOM    870  HD2 HIP A  55      63.148  58.370  31.854  1.00  0.00           H0.      0
ATOM    871  C   HIP A  55      64.824  53.893  30.937  1.00  0.00           C0.      0
ATOM    872  O   HIP A  55      65.275  53.903  32.083  1.00  0.00           O0.      0
ATOM    873  N   GLY A  56      65.059  52.859  30.134  1.00  0.00           N0.      0
ATOM    874  H   GLY A  56      64.705  52.912  29.190  1.00  0.00           H0.      0
ATOM    875  CA  GLY A  56      65.973  51.738  30.444  1.00  0.00           C0.      0
ATOM    876  HA2 GLY A  56      65.967  51.229  29.480  1.00  0.00           H0.      0
ATOM    877  HA3 GLY A  56      66.969  52.112  30.683  1.00  0.00           H0.      0
ATOM    878  C   GLY A  56      65.564  50.823  31.613  1.00  0.00           C0.      0
ATOM    879  O   GLY A  56      66.378  50.122  32.181  1.00  0.00           O0.      0
ATOM    880  N   CYS A  57      64.368  51.009  32.176  1.00  0.00           N0.      0
ATOM    881  H   CYS A  57      63.664  51.495  31.639  1.00  0.00           H0.      0
ATOM    882  CA  CYS A  57      63.923  50.310  33.413  1.00  0.00           C0.      0
ATOM    883  HA  CYS A  57      64.450  50.718  34.276  1.00  0.00           H0.      0
ATOM    884  CB  CYS A  57      62.437  50.706  33.630  1.00  0.00           C0.      0
ATOM    885  HB2 CYS A  57      61.854  50.618  32.713  1.00  0.00           H0.      0
ATOM    886  HB3 CYS A  57      61.927  50.099  34.378  1.00  0.00           H0.      0
ATOM    887  SG  CYS A  57      62.400  52.513  34.028  1.00  0.00           S0.      0
ATOM    888  HG  CYS A  57      63.480  52.672  34.798  1.00  0.00           H0.      0
ATOM    889  C   CYS A  57      64.040  48.782  33.284  1.00  0.00           C0.      0
ATOM    890  O   CYS A  57      63.839  48.229  32.202  1.00  0.00           O0.      0
ATOM    891  N   HIE A  58      64.348  48.119  34.409  1.00  0.00           N0.      0
ATOM    892  H   HIE A  58      64.667  48.688  35.180  1.00  0.00           H0.      0
ATOM    893  CA  HIE A  58      64.440  46.647  34.486  1.00  0.00           C0.      0
ATOM    894  HA  HIE A  58      63.776  46.223  33.732  1.00  0.00           H0.      0
ATOM    895  CB  HIE A  58      65.887  46.113  34.247  1.00  0.00           C0.      0
ATOM    896  HB2 HIE A  58      66.184  46.438  33.249  1.00  0.00           H0.      0
ATOM    897  HB3 HIE A  58      66.674  46.487  34.902  1.00  0.00           H0.      0
ATOM    898  CG  HIE A  58      65.984  44.651  34.236  1.00  0.00           C0.      0
ATOM    899  ND1 HIE A  58      65.352  43.711  33.440  1.00  0.00           N0.      0
ATOM    900  CE1 HIE A  58      65.804  42.477  33.807  1.00  0.00           C0.      0
ATOM    901  HE1 HIE A  58      65.381  41.516  33.553  1.00  0.00           H0.      0
ATOM    902  NE2 HIE A  58      66.637  42.674  34.855  1.00  0.00           N0.      0
ATOM    903  HE2 HIE A  58      67.249  41.933  35.163  1.00  0.00           H0.      0
ATOM    904  CD2 HIE A  58      66.726  43.991  35.186  1.00  0.00           C0.      0
ATOM    905  HD2 HIE A  58      67.425  44.467  35.857  1.00  0.00           H0.      0
ATOM    906  C   HIE A  58      64.131  46.204  35.900  1.00  0.00           C0.      0
ATOM    907  O   HIE A  58      63.432  45.180  36.039  1.00  0.00           O0.      0
ATOM    908  N   ARG A  59      64.532  46.825  36.968  1.00  0.00           N0.      0
ATOM    909  H   ARG A  59      64.998  47.706  36.800  1.00  0.00           H0.      0
ATOM    910  CA  ARG A  59      64.109  46.532  38.337  1.00  0.00           C0.      0
ATOM    911  HA  ARG A  59      63.843  45.478  38.413  1.00  0.00           H0.      0
ATOM    912  CB  ARG A  59      65.191  46.787  39.370  1.00  0.00           C0.      0
ATOM    913  HB2 ARG A  59      66.177  46.493  39.012  1.00  0.00           H0.      0
ATOM    914  HB3 ARG A  59      65.202  47.862  39.553  1.00  0.00           H0.      0
ATOM    915  CG  ARG A  59      64.861  45.992  40.591  1.00  0.00           C0.      0
ATOM    916  HG2 ARG A  59      63.800  46.116  40.805  1.00  0.00           H0.      0
ATOM    917  HG3 ARG A  59      65.073  44.946  40.373  1.00  0.00           H0.      0
ATOM    918  CD  ARG A  59      65.834  46.493  41.725  1.00  0.00           C0.      0
ATOM    919  HD2 ARG A  59      66.892  46.486  41.465  1.00  0.00           H0.      0
ATOM    920  HD3 ARG A  59      65.481  47.505  41.927  1.00  0.00           H0.      0
ATOM    921  NE  ARG A  59      65.673  45.630  42.886  1.00  0.00           N0.      0
ATOM    922  HE  ARG A  59      65.653  44.625  42.788  1.00  0.00           H0.      0
ATOM    923  CZ  ARG A  59      65.708  45.938  44.149  1.00  0.00           C0.      0
ATOM    924  NH1 ARG A  59      66.021  47.099  44.529  1.00  0.00           N0.      0
ATOM    925 HH11 ARG A  59      66.103  47.880  43.893  1.00  0.00           H0.      0
ATOM    926 HH12 ARG A  59      65.880  47.332  45.502  1.00  0.00           H0.      0
ATOM    927  NH2 ARG A  59      65.679  44.956  44.994  1.00  0.00           N0.      0
ATOM    928 HH21 ARG A  59      65.304  44.048  44.758  1.00  0.00           H0.      0
ATOM    929 HH22 ARG A  59      65.911  45.197  45.947  1.00  0.00           H0.      0
ATOM    930  C   ARG A  59      62.801  47.359  38.545  1.00  0.00           C0.      0
ATOM    931  O   ARG A  59      62.833  48.571  38.676  1.00  0.00           O0.      0
ATOM    932  N   VAL A  60      61.662  46.734  38.833  1.00  0.00           N0.      0
ATOM    933  H   VAL A  60      61.697  45.743  39.024  1.00  0.00           H0.      0
ATOM    934  CA  VAL A  60      60.399  47.505  38.990  1.00  0.00           C0.      0
ATOM    935  HA  VAL A  60      60.715  48.521  39.227  1.00  0.00           H0.      0
ATOM    936  CB  VAL A  60      59.552  47.424  37.699  1.00  0.00           C0.      0
ATOM    937  HB  VAL A  60      58.696  48.021  38.011  1.00  0.00           H0.      0
ATOM    938  CG1 VAL A  60      60.131  47.963  36.365  1.00  0.00           C0.      0
ATOM    939 HG11 VAL A  60      59.376  48.080  35.587  1.00  0.00           H0.      0
ATOM    940 HG12 VAL A  60      60.477  48.997  36.375  1.00  0.00           H0.      0
ATOM    941 HG13 VAL A  60      60.850  47.233  35.996  1.00  0.00           H0.      0
ATOM    942  CG2 VAL A  60      58.981  45.900  37.496  1.00  0.00           C0.      0
ATOM    943 HG21 VAL A  60      58.284  46.031  36.668  1.00  0.00           H0.      0
ATOM    944 HG22 VAL A  60      59.751  45.288  37.025  1.00  0.00           H0.      0
ATOM    945 HG23 VAL A  60      58.457  45.534  38.379  1.00  0.00           H0.      0
ATOM    946  C   VAL A  60      59.636  46.954  40.195  1.00  0.00           C0.      0
ATOM    947  O   VAL A  60      59.926  45.885  40.714  1.00  0.00           O0.      0
ATOM    948  N   LEU A  61      58.708  47.733  40.702  1.00  0.00           N0.      0
ATOM    949  H   LEU A  61      58.559  48.507  40.071  1.00  0.00           H0.      0
ATOM    950  CA  LEU A  61      57.888  47.523  41.833  1.00  0.00           C0.      0
ATOM    951  HA  LEU A  61      57.995  46.471  42.096  1.00  0.00           H0.      0
ATOM    952  CB  LEU A  61      58.369  48.220  43.098  1.00  0.00           C0.      0
ATOM    953  HB2 LEU A  61      59.318  47.854  43.491  1.00  0.00           H0.      0
ATOM    954  HB3 LEU A  61      58.424  49.299  42.959  1.00  0.00           H0.      0
ATOM    955  CG  LEU A  61      57.392  47.962  44.302  1.00  0.00           C0.      0
ATOM    956  HG  LEU A  61      56.334  48.138  44.105  1.00  0.00           H0.      0
ATOM    957  CD1 LEU A  61      57.554  46.488  44.842  1.00  0.00           C0.      0
ATOM    958 HD11 LEU A  61      58.603  46.423  45.132  1.00  0.00           H0.      0
ATOM    959 HD12 LEU A  61      57.034  46.421  45.797  1.00  0.00           H0.      0
ATOM    960 HD13 LEU A  61      57.241  45.654  44.214  1.00  0.00           H0.      0
ATOM    961  CD2 LEU A  61      57.675  48.987  45.441  1.00  0.00           C0.      0
ATOM    962 HD21 LEU A  61      57.131  48.623  46.313  1.00  0.00           H0.      0
ATOM    963 HD22 LEU A  61      58.724  49.213  45.629  1.00  0.00           H0.      0
ATOM    964 HD23 LEU A  61      57.327  49.972  45.129  1.00  0.00           H0.      0
ATOM    965  C   LEU A  61      56.376  47.740  41.581  1.00  0.00           C0.      0
ATOM    966  O   LEU A  61      55.909  48.883  41.720  1.00  0.00           O0.      0
ATOM    967  N   ASH A  62      55.598  46.674  41.348  1.00  0.00           N0.      0
ATOM    968  H   ASH A  62      56.089  45.792  41.379  1.00  0.00           H0.      0
ATOM    969  CA  ASH A  62      54.115  46.699  41.306  1.00  0.00           C0.      0
ATOM    970  HA  ASH A  62      53.809  47.603  40.780  1.00  0.00           H0.      0
ATOM    971  CB  ASH A  62      53.588  45.512  40.439  1.00  0.00           C0.      0
ATOM    972  HB2 ASH A  62      54.193  45.482  39.533  1.00  0.00           H0.      0
ATOM    973  HB3 ASH A  62      53.787  44.593  40.992  1.00  0.00           H0.      0
ATOM    974  CG  ASH A  62      52.049  45.678  40.027  1.00  0.00           C0.      0
ATOM    975  OD1 ASH A  62      51.161  44.860  40.095  1.00  0.00           O0.      0
ATOM    976  OD2 ASH A  62      51.748  46.893  39.528  1.00  0.00           O0.      0
ATOM    977  HD2 ASH A  62      50.834  47.059  39.286  1.00  0.00           H0.      0
ATOM    978  C   ASH A  62      53.653  46.701  42.731  1.00  0.00           C0.      0
ATOM    979  O   ASH A  62      53.407  45.752  43.463  1.00  0.00           O0.      0
ATOM    980  N   VAL A  63      53.528  47.951  43.291  1.00  0.00           N0.      0
ATOM    981  H   VAL A  63      53.459  48.659  42.573  1.00  0.00           H0.      0
ATOM    982  CA  VAL A  63      53.096  48.291  44.673  1.00  0.00           C0.      0
ATOM    983  HA  VAL A  63      53.568  47.567  45.339  1.00  0.00           H0.      0
ATOM    984  CB  VAL A  63      53.575  49.691  45.042  1.00  0.00           C0.      0
ATOM    985  HB  VAL A  63      54.602  49.653  44.678  1.00  0.00           H0.      0
ATOM    986  CG1 VAL A  63      52.803  50.800  44.318  1.00  0.00           C0.      0
ATOM    987 HG11 VAL A  63      51.715  50.745  44.364  1.00  0.00           H0.      0
ATOM    988 HG12 VAL A  63      53.238  51.769  44.562  1.00  0.00           H0.      0
ATOM    989 HG13 VAL A  63      53.134  50.748  43.281  1.00  0.00           H0.      0
ATOM    990  CG2 VAL A  63      53.559  49.908  46.565  1.00  0.00           C0.      0
ATOM    991 HG21 VAL A  63      52.522  50.078  46.856  1.00  0.00           H0.      0
ATOM    992 HG22 VAL A  63      54.007  49.074  47.106  1.00  0.00           H0.      0
ATOM    993 HG23 VAL A  63      54.099  50.835  46.758  1.00  0.00           H0.      0
ATOM    994  C   VAL A  63      51.638  48.107  44.953  1.00  0.00           C0.      0
ATOM    995  O   VAL A  63      51.076  48.317  46.085  1.00  0.00           O0.      0
ATOM    996  N   ALA A  64      50.870  47.665  43.931  1.00  0.00           N0.      0
ATOM    997  H   ALA A  64      51.350  47.724  43.045  1.00  0.00           H0.      0
ATOM    998  CA  ALA A  64      49.472  47.212  43.976  1.00  0.00           C0.      0
ATOM    999  HA  ALA A  64      49.190  46.980  45.002  1.00  0.00           H0.      0
ATOM   1000  CB  ALA A  64      48.581  48.273  43.438  1.00  0.00           C0.      0
ATOM   1001  HB1 ALA A  64      48.491  49.107  44.134  1.00  0.00           H0.      0
ATOM   1002  HB2 ALA A  64      48.885  48.668  42.468  1.00  0.00           H0.      0
ATOM   1003  HB3 ALA A  64      47.607  47.784  43.406  1.00  0.00           H0.      0
ATOM   1004  C   ALA A  64      49.244  45.920  43.186  1.00  0.00           C0.      0
ATOM   1005  O   ALA A  64      48.705  45.967  42.052  1.00  0.00           O0.      0
ATOM   1006  N   CYS A  65      49.566  44.715  43.744  1.00  0.00           N0.      0
ATOM   1007  H   CYS A  65      50.033  44.775  44.637  1.00  0.00           H0.      0
ATOM   1008  CA  CYS A  65      49.670  43.523  42.945  1.00  0.00           C0.      0
ATOM   1009  HA  CYS A  65      50.075  43.760  41.961  1.00  0.00           H0.      0
ATOM   1010  CB  CYS A  65      50.662  42.500  43.642  1.00  0.00           C0.      0
ATOM   1011  HB2 CYS A  65      51.647  42.955  43.742  1.00  0.00           H0.      0
ATOM   1012  HB3 CYS A  65      50.230  42.218  44.603  1.00  0.00           H0.      0
ATOM   1013  SG  CYS A  65      50.588  40.896  42.659  1.00  0.00           S0.      0
ATOM   1014  HG  CYS A  65      49.274  40.717  42.822  1.00  0.00           H0.      0
ATOM   1015  C   CYS A  65      48.295  42.894  42.583  1.00  0.00           C0.      0
ATOM   1016  O   CYS A  65      47.926  42.505  41.451  1.00  0.00           O0.      0
ATOM   1017  N   GLY A  66      47.458  42.691  43.576  1.00  0.00           N0.      0
ATOM   1018  H   GLY A  66      47.682  42.839  44.549  1.00  0.00           H0.      0
ATOM   1019  CA  GLY A  66      46.275  41.884  43.397  1.00  0.00           C0.      0
ATOM   1020  HA2 GLY A  66      45.639  42.014  44.272  1.00  0.00           H0.      0
ATOM   1021  HA3 GLY A  66      45.558  42.320  42.701  1.00  0.00           H0.      0
ATOM   1022  C   GLY A  66      46.666  40.426  43.149  1.00  0.00           C0.      0
ATOM   1023  O   GLY A  66      47.646  39.868  43.600  1.00  0.00           O0.      0
ATOM   1024  N   THR A  67      45.795  39.743  42.417  1.00  0.00           N0.      0
ATOM   1025  H   THR A  67      44.919  40.184  42.176  1.00  0.00           H0.      0
ATOM   1026  CA  THR A  67      46.135  38.475  41.856  1.00  0.00           C0.      0
ATOM   1027  HA  THR A  67      46.440  37.776  42.635  1.00  0.00           H0.      0
ATOM   1028  CB  THR A  67      44.895  37.760  41.161  1.00  0.00           C0.      0
ATOM   1029  HB  THR A  67      45.252  36.785  40.828  1.00  0.00           H0.      0
ATOM   1030  CG2 THR A  67      43.638  37.857  42.075  1.00  0.00           C0.      0
ATOM   1031 HG21 THR A  67      42.813  37.333  41.594  1.00  0.00           H0.      0
ATOM   1032 HG22 THR A  67      43.974  37.405  43.008  1.00  0.00           H0.      0
ATOM   1033 HG23 THR A  67      43.424  38.919  42.197  1.00  0.00           H0.      0
ATOM   1034  OG1 THR A  67      44.560  38.502  40.006  1.00  0.00           O0.      0
ATOM   1035  HG1 THR A  67      43.788  38.065  39.641  1.00  0.00           H0.      0
ATOM   1036  C   THR A  67      47.266  38.550  40.844  1.00  0.00           C0.      0
ATOM   1037  O   THR A  67      47.417  37.520  40.180  1.00  0.00           O0.      0
ATOM   1038  N   GLY A  68      48.036  39.623  40.572  1.00  0.00           N0.      0
ATOM   1039  H   GLY A  68      48.011  40.419  41.194  1.00  0.00           H0.      0
ATOM   1040  CA  GLY A  68      49.283  39.513  39.792  1.00  0.00           C0.      0
ATOM   1041  HA2 GLY A  68      49.933  40.132  40.410  1.00  0.00           H0.      0
ATOM   1042  HA3 GLY A  68      49.752  38.529  39.803  1.00  0.00           H0.      0
ATOM   1043  C   GLY A  68      49.212  40.068  38.401  1.00  0.00           C0.      0
ATOM   1044  O   GLY A  68      50.220  40.015  37.706  1.00  0.00           O0.      0
ATOM   1045  N   VAL A  69      48.014  40.405  37.915  1.00  0.00           N0.      0
ATOM   1046  H   VAL A  69      47.212  40.524  38.516  1.00  0.00           H0.      0
ATOM   1047  CA  VAL A  69      47.878  40.463  36.465  1.00  0.00           C0.      0
ATOM   1048  HA  VAL A  69      48.266  39.517  36.088  1.00  0.00           H0.      0
ATOM   1049  CB  VAL A  69      46.420  40.561  36.057  1.00  0.00           C0.      0
ATOM   1050  HB  VAL A  69      46.444  40.567  34.968  1.00  0.00           H0.      0
ATOM   1051  CG1 VAL A  69      45.590  39.292  36.414  1.00  0.00           C0.      0
ATOM   1052 HG11 VAL A  69      46.061  38.370  36.075  1.00  0.00           H0.      0
ATOM   1053 HG12 VAL A  69      45.575  39.193  37.499  1.00  0.00           H0.      0
ATOM   1054 HG13 VAL A  69      44.557  39.272  36.065  1.00  0.00           H0.      0
ATOM   1055  CG2 VAL A  69      45.637  41.769  36.500  1.00  0.00           C0.      0
ATOM   1056 HG21 VAL A  69      44.561  41.713  36.335  1.00  0.00           H0.      0
ATOM   1057 HG22 VAL A  69      45.685  41.844  37.587  1.00  0.00           H0.      0
ATOM   1058 HG23 VAL A  69      46.064  42.676  36.071  1.00  0.00           H0.      0
ATOM   1059  C   VAL A  69      48.739  41.563  35.799  1.00  0.00           C0.      0
ATOM   1060  O   VAL A  69      49.053  41.389  34.593  1.00  0.00           O0.      0
ATOM   1061  N   ASP A  70      48.927  42.701  36.432  1.00  0.00           N0.      0
ATOM   1062  H   ASP A  70      48.588  42.860  37.370  1.00  0.00           H0.      0
ATOM   1063  CA  ASP A  70      49.829  43.811  35.899  1.00  0.00           C0.      0
ATOM   1064  HA  ASP A  70      49.606  43.850  34.833  1.00  0.00           H0.      0
ATOM   1065  CB  ASP A  70      49.442  45.078  36.661  1.00  0.00           C0.      0
ATOM   1066  HB2 ASP A  70      49.806  45.068  37.689  1.00  0.00           H0.      0
ATOM   1067  HB3 ASP A  70      49.964  45.812  36.047  1.00  0.00           H0.      0
ATOM   1068  CG  ASP A  70      47.959  45.380  36.793  1.00  0.00           C0.      0
ATOM   1069  OD1 ASP A  70      47.421  45.394  37.897  1.00  0.00           O0.      0
ATOM   1070  OD2 ASP A  70      47.276  45.451  35.740  1.00  0.00           O0.      0
ATOM   1071  C   ASP A  70      51.341  43.610  36.128  1.00  0.00           C0.      0
ATOM   1072  O   ASP A  70      52.192  44.354  35.647  1.00  0.00           O0.      0
ATOM   1073  N   SER A  71      51.574  42.624  36.971  1.00  0.00           N0.      0
ATOM   1074  H   SER A  71      50.806  42.149  37.424  1.00  0.00           H0.      0
ATOM   1075  CA  SER A  71      52.959  42.072  37.216  1.00  0.00           C0.      0
ATOM   1076  HA  SER A  71      53.704  42.867  37.192  1.00  0.00           H0.      0
ATOM   1077  CB  SER A  71      52.989  41.451  38.680  1.00  0.00           C0.      0
ATOM   1078  HB2 SER A  71      52.239  40.674  38.831  1.00  0.00           H0.      0
ATOM   1079  HB3 SER A  71      53.945  40.935  38.766  1.00  0.00           H0.      0
ATOM   1080  OG  SER A  71      52.831  42.530  39.637  1.00  0.00           O0.      0
ATOM   1081  HG  SER A  71      51.956  42.905  39.519  1.00  0.00           H0.      0
ATOM   1082  C   SER A  71      53.283  40.998  36.175  1.00  0.00           C0.      0
ATOM   1083  O   SER A  71      54.357  41.092  35.542  1.00  0.00           O0.      0
ATOM   1084  N   ILE A  72      52.408  40.037  35.884  1.00  0.00           N0.      0
ATOM   1085  H   ILE A  72      51.597  39.852  36.457  1.00  0.00           H0.      0
ATOM   1086  CA  ILE A  72      52.720  38.863  35.024  1.00  0.00           C0.      0
ATOM   1087  HA  ILE A  72      53.568  38.236  35.298  1.00  0.00           H0.      0
ATOM   1088  CB  ILE A  72      51.485  37.912  35.141  1.00  0.00           C0.      0
ATOM   1089  HB  ILE A  72      50.566  38.468  35.327  1.00  0.00           H0.      0
ATOM   1090  CG2 ILE A  72      51.412  36.944  34.001  1.00  0.00           C0.      0
ATOM   1091 HG21 ILE A  72      51.153  37.583  33.156  1.00  0.00           H0.      0
ATOM   1092 HG22 ILE A  72      52.342  36.376  33.998  1.00  0.00           H0.      0
ATOM   1093 HG23 ILE A  72      50.585  36.234  34.006  1.00  0.00           H0.      0
ATOM   1094  CG1 ILE A  72      51.550  37.030  36.452  1.00  0.00           C0.      0
ATOM   1095 HG12 ILE A  72      52.212  36.173  36.331  1.00  0.00           H0.      0
ATOM   1096 HG13 ILE A  72      52.036  37.638  37.215  1.00  0.00           H0.      0
ATOM   1097  CD1 ILE A  72      50.093  36.535  36.889  1.00  0.00           C0.      0
ATOM   1098 HD11 ILE A  72      50.265  35.766  37.642  1.00  0.00           H0.      0
ATOM   1099 HD12 ILE A  72      49.665  37.427  37.347  1.00  0.00           H0.      0
ATOM   1100 HD13 ILE A  72      49.651  36.193  35.953  1.00  0.00           H0.      0
ATOM   1101  C   ILE A  72      53.133  39.320  33.592  1.00  0.00           C0.      0
ATOM   1102  O   ILE A  72      54.211  38.843  33.133  1.00  0.00           O0.      0
ATOM   1103  N   MET A  73      52.415  40.361  33.149  1.00  0.00           N0.      0
ATOM   1104  H   MET A  73      51.634  40.792  33.623  1.00  0.00           H0.      0
ATOM   1105  CA  MET A  73      52.813  40.947  31.845  1.00  0.00           C0.      0
ATOM   1106  HA  MET A  73      52.788  40.109  31.149  1.00  0.00           H0.      0
ATOM   1107  CB  MET A  73      51.758  42.015  31.441  1.00  0.00           C0.      0
ATOM   1108  HB2 MET A  73      51.940  42.217  30.385  1.00  0.00           H0.      0
ATOM   1109  HB3 MET A  73      50.737  41.650  31.555  1.00  0.00           H0.      0
ATOM   1110  CG  MET A  73      51.770  43.353  32.307  1.00  0.00           C0.      0
ATOM   1111  HG2 MET A  73      51.331  43.072  33.265  1.00  0.00           H0.      0
ATOM   1112  HG3 MET A  73      52.769  43.731  32.525  1.00  0.00           H0.      0
ATOM   1113  SD  MET A  73      50.784  44.762  31.631  1.00  0.00           S0.      0
ATOM   1114  CE  MET A  73      51.021  45.792  33.037  1.00  0.00           C0.      0
ATOM   1115  HE1 MET A  73      50.718  46.827  32.879  1.00  0.00           H0.      0
ATOM   1116  HE2 MET A  73      50.380  45.362  33.807  1.00  0.00           H0.      0
ATOM   1117  HE3 MET A  73      52.006  45.718  33.497  1.00  0.00           H0.      0
ATOM   1118  C   MET A  73      54.221  41.603  31.765  1.00  0.00           C0.      0
ATOM   1119  O   MET A  73      54.517  42.206  30.722  1.00  0.00           O0.      0
ATOM   1120  N   LEU A  74      55.067  41.600  32.821  1.00  0.00           N0.      0
ATOM   1121  H   LEU A  74      54.722  41.237  33.697  1.00  0.00           H0.      0
ATOM   1122  CA  LEU A  74      56.410  42.009  32.764  1.00  0.00           C0.      0
ATOM   1123  HA  LEU A  74      56.666  42.393  31.776  1.00  0.00           H0.      0
ATOM   1124  CB  LEU A  74      56.716  43.158  33.744  1.00  0.00           C0.      0
ATOM   1125  HB2 LEU A  74      56.586  42.686  34.718  1.00  0.00           H0.      0
ATOM   1126  HB3 LEU A  74      57.715  43.587  33.664  1.00  0.00           H0.      0
ATOM   1127  CG  LEU A  74      55.800  44.382  33.577  1.00  0.00           C0.      0
ATOM   1128  HG  LEU A  74      54.784  44.170  33.912  1.00  0.00           H0.      0
ATOM   1129  CD1 LEU A  74      56.380  45.437  34.555  1.00  0.00           C0.      0
ATOM   1130 HD11 LEU A  74      56.353  45.042  35.570  1.00  0.00           H0.      0
ATOM   1131 HD12 LEU A  74      57.425  45.632  34.316  1.00  0.00           H0.      0
ATOM   1132 HD13 LEU A  74      55.878  46.400  34.458  1.00  0.00           H0.      0
ATOM   1133  CD2 LEU A  74      55.792  45.070  32.188  1.00  0.00           C0.      0
ATOM   1134 HD21 LEU A  74      55.297  46.033  32.315  1.00  0.00           H0.      0
ATOM   1135 HD22 LEU A  74      56.819  45.180  31.839  1.00  0.00           H0.      0
ATOM   1136 HD23 LEU A  74      55.380  44.396  31.437  1.00  0.00           H0.      0
ATOM   1137  C   LEU A  74      57.319  40.799  32.967  1.00  0.00           C0.      0
ATOM   1138  O   LEU A  74      58.410  40.611  32.397  1.00  0.00           O0.      0
ATOM   1139  N   VAL A  75      56.799  39.833  33.731  1.00  0.00           N0.      0
ATOM   1140  H   VAL A  75      55.800  39.906  33.861  1.00  0.00           H0.      0
ATOM   1141  CA  VAL A  75      57.500  38.563  33.825  1.00  0.00           C0.      0
ATOM   1142  HA  VAL A  75      58.562  38.756  33.977  1.00  0.00           H0.      0
ATOM   1143  CB  VAL A  75      56.972  37.718  35.034  1.00  0.00           C0.      0
ATOM   1144  HB  VAL A  75      56.007  37.321  34.716  1.00  0.00           H0.      0
ATOM   1145  CG1 VAL A  75      57.960  36.580  35.457  1.00  0.00           C0.      0
ATOM   1146 HG11 VAL A  75      58.885  36.952  35.897  1.00  0.00           H0.      0
ATOM   1147 HG12 VAL A  75      57.559  35.875  36.186  1.00  0.00           H0.      0
ATOM   1148 HG13 VAL A  75      58.093  35.946  34.580  1.00  0.00           H0.      0
ATOM   1149  CG2 VAL A  75      56.603  38.325  36.388  1.00  0.00           C0.      0
ATOM   1150 HG21 VAL A  75      55.866  39.106  36.201  1.00  0.00           H0.      0
ATOM   1151 HG22 VAL A  75      56.238  37.606  37.122  1.00  0.00           H0.      0
ATOM   1152 HG23 VAL A  75      57.376  38.939  36.849  1.00  0.00           H0.      0
ATOM   1153  C   VAL A  75      57.389  37.697  32.588  1.00  0.00           C0.      0
ATOM   1154  O   VAL A  75      58.406  37.151  32.227  1.00  0.00           O0.      0
ATOM   1155  N   GLU A  76      56.305  37.575  31.864  1.00  0.00           N0.      0
ATOM   1156  H   GLU A  76      55.405  37.913  32.174  1.00  0.00           H0.      0
ATOM   1157  CA  GLU A  76      56.391  37.142  30.493  1.00  0.00           C0.      0
ATOM   1158  HA  GLU A  76      56.856  36.164  30.616  1.00  0.00           H0.      0
ATOM   1159  CB  GLU A  76      54.962  37.075  29.858  1.00  0.00           C0.      0
ATOM   1160  HB2 GLU A  76      54.563  38.081  29.731  1.00  0.00           H0.      0
ATOM   1161  HB3 GLU A  76      54.988  36.701  28.834  1.00  0.00           H0.      0
ATOM   1162  CG  GLU A  76      54.003  36.203  30.621  1.00  0.00           C0.      0
ATOM   1163  HG2 GLU A  76      54.434  35.227  30.844  1.00  0.00           H0.      0
ATOM   1164  HG3 GLU A  76      53.815  36.722  31.560  1.00  0.00           H0.      0
ATOM   1165  CD  GLU A  76      52.724  35.910  29.775  1.00  0.00           C0.      0
ATOM   1166  OE1 GLU A  76      52.247  34.752  29.733  1.00  0.00           O0.      0
ATOM   1167  OE2 GLU A  76      52.204  36.892  29.129  1.00  0.00           O0.      0
ATOM   1168  C   GLU A  76      57.316  37.935  29.508  1.00  0.00           C0.      0
ATOM   1169  O   GLU A  76      57.456  37.600  28.349  1.00  0.00           O0.      0
ATOM   1170  N   GLU A  77      57.973  39.015  29.969  1.00  0.00           N0.      0
ATOM   1171  H   GLU A  77      57.695  39.253  30.911  1.00  0.00           H0.      0
ATOM   1172  CA  GLU A  77      58.779  39.875  29.100  1.00  0.00           C0.      0
ATOM   1173  HA  GLU A  77      58.876  39.405  28.121  1.00  0.00           H0.      0
ATOM   1174  CB  GLU A  77      58.186  41.295  28.931  1.00  0.00           C0.      0
ATOM   1175  HB2 GLU A  77      58.140  41.708  29.938  1.00  0.00           H0.      0
ATOM   1176  HB3 GLU A  77      58.804  41.829  28.208  1.00  0.00           H0.      0
ATOM   1177  CG  GLU A  77      56.797  41.319  28.202  1.00  0.00           C0.      0
ATOM   1178  HG2 GLU A  77      56.062  40.923  28.902  1.00  0.00           H0.      0
ATOM   1179  HG3 GLU A  77      56.584  42.377  28.049  1.00  0.00           H0.      0
ATOM   1180  CD  GLU A  77      56.813  40.609  26.836  1.00  0.00           C0.      0
ATOM   1181  OE1 GLU A  77      57.751  40.706  26.025  1.00  0.00           O0.      0
ATOM   1182  OE2 GLU A  77      55.763  39.987  26.599  1.00  0.00           O0.      0
ATOM   1183  C   GLU A  77      60.143  40.130  29.680  1.00  0.00           C0.      0
ATOM   1184  O   GLU A  77      60.790  41.156  29.418  1.00  0.00           O0.      0
ATOM   1185  N   GLY A  78      60.616  39.195  30.606  1.00  0.00           N0.      0
ATOM   1186  H   GLY A  78      59.941  38.455  30.734  1.00  0.00           H0.      0
ATOM   1187  CA  GLY A  78      61.929  39.107  31.323  1.00  0.00           C0.      0
ATOM   1188  HA2 GLY A  78      61.869  38.143  31.828  1.00  0.00           H0.      0
ATOM   1189  HA3 GLY A  78      62.716  39.125  30.569  1.00  0.00           H0.      0
ATOM   1190  C   GLY A  78      62.322  40.197  32.400  1.00  0.00           C0.      0
ATOM   1191  O   GLY A  78      63.529  40.237  32.827  1.00  0.00           O0.      0
ATOM   1192  N   PHE A  79      61.433  41.106  32.783  1.00  0.00           N0.      0
ATOM   1193  H   PHE A  79      60.533  41.056  32.328  1.00  0.00           H0.      0
ATOM   1194  CA  PHE A  79      61.612  42.055  33.856  1.00  0.00           C0.      0
ATOM   1195  HA  PHE A  79      62.504  42.609  33.563  1.00  0.00           H0.      0
ATOM   1196  CB  PHE A  79      60.392  43.000  33.929  1.00  0.00           C0.      0
ATOM   1197  HB2 PHE A  79      59.429  42.506  33.798  1.00  0.00           H0.      0
ATOM   1198  HB3 PHE A  79      60.249  43.512  34.881  1.00  0.00           H0.      0
ATOM   1199  CG  PHE A  79      60.296  44.070  32.884  1.00  0.00           C0.      0
ATOM   1200  CD1 PHE A  79      60.860  45.395  33.049  1.00  0.00           C0.      0
ATOM   1201  HD1 PHE A  79      61.405  45.566  33.965  1.00  0.00           H0.      0
ATOM   1202  CE1 PHE A  79      60.762  46.305  32.036  1.00  0.00           C0.      0
ATOM   1203  HE1 PHE A  79      61.332  47.221  31.981  1.00  0.00           H0.      0
ATOM   1204  CZ  PHE A  79      60.157  45.972  30.824  1.00  0.00           C0.      0
ATOM   1205  HZ  PHE A  79      60.021  46.715  30.052  1.00  0.00           H0.      0
ATOM   1206  CE2 PHE A  79      59.597  44.672  30.656  1.00  0.00           C0.      0
ATOM   1207  HE2 PHE A  79      59.060  44.444  29.748  1.00  0.00           H0.      0
ATOM   1208  CD2 PHE A  79      59.649  43.787  31.701  1.00  0.00           C0.      0
ATOM   1209  HD2 PHE A  79      59.296  42.791  31.473  1.00  0.00           H0.      0
ATOM   1210  C   PHE A  79      61.847  41.463  35.233  1.00  0.00           C0.      0
ATOM   1211  O   PHE A  79      61.324  40.392  35.678  1.00  0.00           O0.      0
ATOM   1212  N   SER A  80      62.682  42.140  36.093  1.00  0.00           N0.      0
ATOM   1213  H   SER A  80      63.193  42.961  35.802  1.00  0.00           H0.      0
ATOM   1214  CA  SER A  80      63.036  41.676  37.438  1.00  0.00           C0.      0
ATOM   1215  HA  SER A  80      63.006  40.594  37.565  1.00  0.00           H0.      0
ATOM   1216  CB  SER A  80      64.513  42.167  37.617  1.00  0.00           C0.      0
ATOM   1217  HB2 SER A  80      65.189  41.892  36.807  1.00  0.00           H0.      0
ATOM   1218  HB3 SER A  80      64.485  43.256  37.666  1.00  0.00           H0.      0
ATOM   1219  OG  SER A  80      64.922  41.706  38.934  1.00  0.00           O0.      0
ATOM   1220  HG  SER A  80      65.254  40.812  38.824  1.00  0.00           H0.      0
ATOM   1221  C   SER A  80      61.955  42.394  38.318  1.00  0.00           C0.      0
ATOM   1222  O   SER A  80      62.102  43.528  38.764  1.00  0.00           O0.      0
ATOM   1223  N   VAL A  81      60.843  41.638  38.449  1.00  0.00           N0.      0
ATOM   1224  H   VAL A  81      60.774  40.681  38.132  1.00  0.00           H0.      0
ATOM   1225  CA  VAL A  81      59.631  42.170  39.033  1.00  0.00           C0.      0
ATOM   1226  HA  VAL A  81      59.657  43.251  38.893  1.00  0.00           H0.      0
ATOM   1227  CB  VAL A  81      58.365  41.613  38.362  1.00  0.00           C0.      0
ATOM   1228  HB  VAL A  81      58.223  40.558  38.596  1.00  0.00           H0.      0
ATOM   1229  CG1 VAL A  81      57.122  42.352  38.838  1.00  0.00           C0.      0
ATOM   1230 HG11 VAL A  81      56.318  41.977  38.205  1.00  0.00           H0.      0
ATOM   1231 HG12 VAL A  81      56.781  42.156  39.854  1.00  0.00           H0.      0
ATOM   1232 HG13 VAL A  81      57.095  43.428  38.662  1.00  0.00           H0.      0
ATOM   1233  CG2 VAL A  81      58.315  41.787  36.791  1.00  0.00           C0.      0
ATOM   1234 HG21 VAL A  81      57.414  41.266  36.467  1.00  0.00           H0.      0
ATOM   1235 HG22 VAL A  81      58.417  42.816  36.445  1.00  0.00           H0.      0
ATOM   1236 HG23 VAL A  81      59.201  41.281  36.408  1.00  0.00           H0.      0
ATOM   1237  C   VAL A  81      59.613  41.898  40.511  1.00  0.00           C0.      0
ATOM   1238  O   VAL A  81      59.678  40.762  40.940  1.00  0.00           O0.      0
ATOM   1239  N   THR A  82      59.359  42.957  41.368  1.00  0.00           N0.      0
ATOM   1240  H   THR A  82      59.330  43.911  41.037  1.00  0.00           H0.      0
ATOM   1241  CA  THR A  82      58.764  42.775  42.662  1.00  0.00           C0.      0
ATOM   1242  HA  THR A  82      58.731  41.730  42.970  1.00  0.00           H0.      0
ATOM   1243  CB  THR A  82      59.538  43.594  43.731  1.00  0.00           C0.      0
ATOM   1244  HB  THR A  82      59.546  44.667  43.540  1.00  0.00           H0.      0
ATOM   1245  CG2 THR A  82      59.138  43.312  45.135  1.00  0.00           C0.      0
ATOM   1246 HG21 THR A  82      59.792  43.841  45.828  1.00  0.00           H0.      0
ATOM   1247 HG22 THR A  82      58.212  43.813  45.417  1.00  0.00           H0.      0
ATOM   1248 HG23 THR A  82      59.044  42.256  45.386  1.00  0.00           H0.      0
ATOM   1249  OG1 THR A  82      60.919  43.355  43.661  1.00  0.00           O0.      0
ATOM   1250  HG1 THR A  82      61.405  43.741  42.929  1.00  0.00           H0.      0
ATOM   1251  C   THR A  82      57.282  43.268  42.637  1.00  0.00           C0.      0
ATOM   1252  O   THR A  82      57.030  44.223  41.831  1.00  0.00           O0.      0
ATOM   1253  N   SER A  83      56.421  42.608  43.417  1.00  0.00           N0.      0
ATOM   1254  H   SER A  83      56.806  41.778  43.845  1.00  0.00           H0.      0
ATOM   1255  CA  SER A  83      55.014  42.842  43.611  1.00  0.00           C0.      0
ATOM   1256  HA  SER A  83      54.843  43.848  43.229  1.00  0.00           H0.      0
ATOM   1257  CB  SER A  83      54.255  41.795  42.740  1.00  0.00           C0.      0
ATOM   1258  HB2 SER A  83      54.461  40.775  43.064  1.00  0.00           H0.      0
ATOM   1259  HB3 SER A  83      53.194  42.035  42.812  1.00  0.00           H0.      0
ATOM   1260  OG  SER A  83      54.711  41.827  41.382  1.00  0.00           O0.      0
ATOM   1261  HG  SER A  83      53.958  42.073  40.839  1.00  0.00           H0.      0
ATOM   1262  C   SER A  83      54.566  42.742  45.099  1.00  0.00           C0.      0
ATOM   1263  O   SER A  83      54.843  41.709  45.751  1.00  0.00           O0.      0
ATOM   1264  N   VAL A  84      53.782  43.697  45.553  1.00  0.00           N0.      0
ATOM   1265  H   VAL A  84      53.511  44.389  44.870  1.00  0.00           H0.      0
ATOM   1266  CA  VAL A  84      53.210  43.763  46.918  1.00  0.00           C0.      0
ATOM   1267  HA  VAL A  84      53.084  42.735  47.256  1.00  0.00           H0.      0
ATOM   1268  CB  VAL A  84      54.168  44.516  47.913  1.00  0.00           C0.      0
ATOM   1269  HB  VAL A  84      53.783  44.486  48.933  1.00  0.00           H0.      0
ATOM   1270  CG1 VAL A  84      55.533  43.870  48.047  1.00  0.00           C0.      0
ATOM   1271 HG11 VAL A  84      56.134  44.298  48.849  1.00  0.00           H0.      0
ATOM   1272 HG12 VAL A  84      55.344  42.827  48.299  1.00  0.00           H0.      0
ATOM   1273 HG13 VAL A  84      56.028  43.881  47.076  1.00  0.00           H0.      0
ATOM   1274  CG2 VAL A  84      54.493  46.006  47.544  1.00  0.00           C0.      0
ATOM   1275 HG21 VAL A  84      55.299  46.413  48.154  1.00  0.00           H0.      0
ATOM   1276 HG22 VAL A  84      54.748  46.018  46.484  1.00  0.00           H0.      0
ATOM   1277 HG23 VAL A  84      53.630  46.618  47.809  1.00  0.00           H0.      0
ATOM   1278  C   VAL A  84      51.837  44.348  46.984  1.00  0.00           C0.      0
ATOM   1279  O   VAL A  84      51.456  45.128  46.102  1.00  0.00           O0.      0
ATOM   1280  N   ASP A  85      51.059  43.864  47.937  1.00  0.00           N0.      0
ATOM   1281  H   ASP A  85      51.503  43.272  48.625  1.00  0.00           H0.      0
ATOM   1282  CA  ASP A  85      49.621  44.137  48.157  1.00  0.00           C0.      0
ATOM   1283  HA  ASP A  85      49.414  45.161  47.848  1.00  0.00           H0.      0
ATOM   1284  CB  ASP A  85      48.871  43.242  47.206  1.00  0.00           C0.      0
ATOM   1285  HB2 ASP A  85      49.365  43.248  46.234  1.00  0.00           H0.      0
ATOM   1286  HB3 ASP A  85      48.959  42.196  47.500  1.00  0.00           H0.      0
ATOM   1287  CG  ASP A  85      47.419  43.805  46.961  1.00  0.00           C0.      0
ATOM   1288  OD1 ASP A  85      47.303  44.440  45.851  1.00  0.00           O0.      0
ATOM   1289  OD2 ASP A  85      46.454  43.610  47.774  1.00  0.00           O0.      0
ATOM   1290  C   ASP A  85      49.291  43.902  49.643  1.00  0.00           C0.      0
ATOM   1291  O   ASP A  85      49.952  43.198  50.351  1.00  0.00           O0.      0
ATOM   1292  N   ALA A  86      48.185  44.594  50.047  1.00  0.00           N0.      0
ATOM   1293  H   ALA A  86      47.708  45.287  49.489  1.00  0.00           H0.      0
ATOM   1294  CA  ALA A  86      47.712  44.235  51.403  1.00  0.00           C0.      0
ATOM   1295  HA  ALA A  86      48.467  44.203  52.187  1.00  0.00           H0.      0
ATOM   1296  CB  ALA A  86      46.630  45.224  51.759  1.00  0.00           C0.      0
ATOM   1297  HB1 ALA A  86      47.035  46.159  52.148  1.00  0.00           H0.      0
ATOM   1298  HB2 ALA A  86      46.024  45.412  50.872  1.00  0.00           H0.      0
ATOM   1299  HB3 ALA A  86      46.010  44.712  52.494  1.00  0.00           H0.      0
ATOM   1300  C   ALA A  86      47.094  42.796  51.403  1.00  0.00           C0.      0
ATOM   1301  O   ALA A  86      47.155  42.091  52.397  1.00  0.00           O0.      0
ATOM   1302  N   SER A  87      46.445  42.370  50.306  1.00  0.00           N0.      0
ATOM   1303  H   SER A  87      46.438  43.080  49.587  1.00  0.00           H0.      0
ATOM   1304  CA  SER A  87      45.606  41.147  50.462  1.00  0.00           C0.      0
ATOM   1305  HA  SER A  87      45.178  41.152  51.464  1.00  0.00           H0.      0
ATOM   1306  CB  SER A  87      44.412  41.173  49.495  1.00  0.00           C0.      0
ATOM   1307  HB2 SER A  87      43.876  42.099  49.702  1.00  0.00           H0.      0
ATOM   1308  HB3 SER A  87      44.694  41.199  48.442  1.00  0.00           H0.      0
ATOM   1309  OG  SER A  87      43.644  40.034  49.819  1.00  0.00           O0.      0
ATOM   1310  HG  SER A  87      43.432  40.039  50.756  1.00  0.00           H0.      0
ATOM   1311  C   SER A  87      46.492  39.879  50.290  1.00  0.00           C0.      0
ATOM   1312  O   SER A  87      46.686  39.536  49.077  1.00  0.00           O0.      0
ATOM   1313  N   ASP A  88      46.928  39.180  51.309  1.00  0.00           N0.      0
ATOM   1314  H   ASP A  88      46.806  39.529  52.249  1.00  0.00           H0.      0
ATOM   1315  CA  ASP A  88      47.442  37.858  51.154  1.00  0.00           C0.      0
ATOM   1316  HA  ASP A  88      48.334  37.907  50.529  1.00  0.00           H0.      0
ATOM   1317  CB  ASP A  88      47.869  37.358  52.497  1.00  0.00           C0.      0
ATOM   1318  HB2 ASP A  88      48.369  36.398  52.372  1.00  0.00           H0.      0
ATOM   1319  HB3 ASP A  88      48.608  38.002  52.974  1.00  0.00           H0.      0
ATOM   1320  CG  ASP A  88      46.737  37.009  53.543  1.00  0.00           C0.      0
ATOM   1321  OD1 ASP A  88      45.634  37.588  53.591  1.00  0.00           O0.      0
ATOM   1322  OD2 ASP A  88      46.942  35.985  54.327  1.00  0.00           O0.      0
ATOM   1323  C   ASP A  88      46.560  36.898  50.335  1.00  0.00           C0.      0
ATOM   1324  O   ASP A  88      47.172  36.017  49.666  1.00  0.00           O0.      0
ATOM   1325  N   LYS A  89      45.249  37.107  50.309  1.00  0.00           N0.      0
ATOM   1326  H   LYS A  89      44.853  37.674  51.046  1.00  0.00           H0.      0
ATOM   1327  CA  LYS A  89      44.305  36.253  49.627  1.00  0.00           C0.      0
ATOM   1328  HA  LYS A  89      44.541  35.194  49.733  1.00  0.00           H0.      0
ATOM   1329  CB  LYS A  89      42.924  36.482  50.102  1.00  0.00           C0.      0
ATOM   1330  HB2 LYS A  89      42.684  37.544  50.056  1.00  0.00           H0.      0
ATOM   1331  HB3 LYS A  89      42.163  36.034  49.463  1.00  0.00           H0.      0
ATOM   1332  CG  LYS A  89      42.692  35.873  51.535  1.00  0.00           C0.      0
ATOM   1333  HG2 LYS A  89      42.925  34.810  51.467  1.00  0.00           H0.      0
ATOM   1334  HG3 LYS A  89      43.409  36.382  52.179  1.00  0.00           H0.      0
ATOM   1335  CD  LYS A  89      41.357  36.183  52.084  1.00  0.00           C0.      0
ATOM   1336  HD2 LYS A  89      41.259  37.253  52.263  1.00  0.00           H0.      0
ATOM   1337  HD3 LYS A  89      40.617  35.776  51.395  1.00  0.00           H0.      0
ATOM   1338  CE  LYS A  89      41.083  35.374  53.307  1.00  0.00           C0.      0
ATOM   1339  HE2 LYS A  89      40.011  35.216  53.421  1.00  0.00           H0.      0
ATOM   1340  HE3 LYS A  89      41.386  34.341  53.131  1.00  0.00           H0.      0
ATOM   1341  NZ  LYS A  89      41.622  35.878  54.644  1.00  0.00           N0.      0
ATOM   1342  HZ1 LYS A  89      41.473  36.873  54.734  1.00  0.00           H0.      0
ATOM   1343  HZ2 LYS A  89      41.137  35.384  55.380  1.00  0.00           H0.      0
ATOM   1344  HZ3 LYS A  89      42.624  35.781  54.716  1.00  0.00           H0.      0
ATOM   1345  C   LYS A  89      44.373  36.441  48.119  1.00  0.00           C0.      0
ATOM   1346  O   LYS A  89      44.260  35.477  47.393  1.00  0.00           O0.      0
ATOM   1347  N   MET A  90      44.611  37.665  47.640  1.00  0.00           N0.      0
ATOM   1348  H   MET A  90      44.669  38.356  48.374  1.00  0.00           H0.      0
ATOM   1349  CA  MET A  90      45.085  38.056  46.321  1.00  0.00           C0.      0
ATOM   1350  HA  MET A  90      44.560  37.375  45.651  1.00  0.00           H0.      0
ATOM   1351  CB  MET A  90      44.740  39.476  45.919  1.00  0.00           C0.      0
ATOM   1352  HB2 MET A  90      45.344  40.005  46.657  1.00  0.00           H0.      0
ATOM   1353  HB3 MET A  90      45.106  39.686  44.914  1.00  0.00           H0.      0
ATOM   1354  CG  MET A  90      43.236  39.950  46.144  1.00  0.00           C0.      0
ATOM   1355  HG2 MET A  90      42.676  39.374  46.879  1.00  0.00           H0.      0
ATOM   1356  HG3 MET A  90      43.228  40.981  46.500  1.00  0.00           H0.      0
ATOM   1357  SD  MET A  90      42.353  40.055  44.591  1.00  0.00           S0.      0
ATOM   1358  CE  MET A  90      41.071  41.251  45.179  1.00  0.00           C0.      0
ATOM   1359  HE1 MET A  90      40.896  41.164  46.252  1.00  0.00           H0.      0
ATOM   1360  HE2 MET A  90      41.337  42.267  44.890  1.00  0.00           H0.      0
ATOM   1361  HE3 MET A  90      40.113  40.991  44.728  1.00  0.00           H0.      0
ATOM   1362  C   MET A  90      46.468  37.594  45.967  1.00  0.00           C0.      0
ATOM   1363  O   MET A  90      46.683  36.932  44.974  1.00  0.00           O0.      0
ATOM   1364  N   LEU A  91      47.456  37.786  46.848  1.00  0.00           N0.      0
ATOM   1365  H   LEU A  91      47.387  38.289  47.721  1.00  0.00           H0.      0
ATOM   1366  CA  LEU A  91      48.780  37.213  46.446  1.00  0.00           C0.      0
ATOM   1367  HA  LEU A  91      49.146  37.711  45.548  1.00  0.00           H0.      0
ATOM   1368  CB  LEU A  91      49.808  37.627  47.538  1.00  0.00           C0.      0
ATOM   1369  HB2 LEU A  91      49.549  37.153  48.485  1.00  0.00           H0.      0
ATOM   1370  HB3 LEU A  91      50.780  37.336  47.139  1.00  0.00           H0.      0
ATOM   1371  CG  LEU A  91      49.968  39.151  47.930  1.00  0.00           C0.      0
ATOM   1372  HG  LEU A  91      49.053  39.635  48.272  1.00  0.00           H0.      0
ATOM   1373  CD1 LEU A  91      51.029  39.378  49.010  1.00  0.00           C0.      0
ATOM   1374 HD11 LEU A  91      51.322  38.504  49.591  1.00  0.00           H0.      0
ATOM   1375 HD12 LEU A  91      51.906  39.861  48.579  1.00  0.00           H0.      0
ATOM   1376 HD13 LEU A  91      50.597  40.149  49.648  1.00  0.00           H0.      0
ATOM   1377  CD2 LEU A  91      50.487  39.780  46.650  1.00  0.00           C0.      0
ATOM   1378 HD21 LEU A  91      49.643  39.673  45.968  1.00  0.00           H0.      0
ATOM   1379 HD22 LEU A  91      50.675  40.827  46.890  1.00  0.00           H0.      0
ATOM   1380 HD23 LEU A  91      51.319  39.219  46.225  1.00  0.00           H0.      0
ATOM   1381  C   LEU A  91      48.763  35.657  46.345  1.00  0.00           C0.      0
ATOM   1382  O   LEU A  91      49.529  35.197  45.566  1.00  0.00           O0.      0
ATOM   1383  N   LYS A  92      48.017  34.883  47.136  1.00  0.00           N0.      0
ATOM   1384  H   LYS A  92      47.665  35.404  47.927  1.00  0.00           H0.      0
ATOM   1385  CA  LYS A  92      47.976  33.417  47.055  1.00  0.00           C0.      0
ATOM   1386  HA  LYS A  92      48.951  32.964  47.227  1.00  0.00           H0.      0
ATOM   1387  CB  LYS A  92      46.952  32.896  48.102  1.00  0.00           C0.      0
ATOM   1388  HB2 LYS A  92      47.001  33.514  48.999  1.00  0.00           H0.      0
ATOM   1389  HB3 LYS A  92      46.053  33.020  47.498  1.00  0.00           H0.      0
ATOM   1390  CG  LYS A  92      47.121  31.374  48.466  1.00  0.00           C0.      0
ATOM   1391  HG2 LYS A  92      46.521  30.765  47.790  1.00  0.00           H0.      0
ATOM   1392  HG3 LYS A  92      48.153  31.027  48.405  1.00  0.00           H0.      0
ATOM   1393  CD  LYS A  92      46.544  31.167  49.850  1.00  0.00           C0.      0
ATOM   1394  HD2 LYS A  92      46.957  31.865  50.579  1.00  0.00           H0.      0
ATOM   1395  HD3 LYS A  92      45.528  31.561  49.843  1.00  0.00           H0.      0
ATOM   1396  CE  LYS A  92      46.619  29.798  50.399  1.00  0.00           C0.      0
ATOM   1397  HE2 LYS A  92      46.281  29.064  49.669  1.00  0.00           H0.      0
ATOM   1398  HE3 LYS A  92      47.665  29.531  50.550  1.00  0.00           H0.      0
ATOM   1399  NZ  LYS A  92      45.863  29.613  51.587  1.00  0.00           N0.      0
ATOM   1400  HZ1 LYS A  92      45.884  28.640  51.859  1.00  0.00           H0.      0
ATOM   1401  HZ2 LYS A  92      46.153  30.213  52.346  1.00  0.00           H0.      0
ATOM   1402  HZ3 LYS A  92      44.899  29.785  51.338  1.00  0.00           H0.      0
ATOM   1403  C   LYS A  92      47.747  32.912  45.564  1.00  0.00           C0.      0
ATOM   1404  O   LYS A  92      48.082  31.782  45.299  1.00  0.00           O0.      0
ATOM   1405  N   TYR A  93      47.241  33.759  44.694  1.00  0.00           N0.      0
ATOM   1406  H   TYR A  93      47.276  34.747  44.900  1.00  0.00           H0.      0
ATOM   1407  CA  TYR A  93      47.130  33.491  43.297  1.00  0.00           C0.      0
ATOM   1408  HA  TYR A  93      47.051  32.410  43.179  1.00  0.00           H0.      0
ATOM   1409  CB  TYR A  93      45.764  34.033  42.789  1.00  0.00           C0.      0
ATOM   1410  HB2 TYR A  93      45.782  35.122  42.751  1.00  0.00           H0.      0
ATOM   1411  HB3 TYR A  93      45.641  33.815  41.728  1.00  0.00           H0.      0
ATOM   1412  CG  TYR A  93      44.488  33.573  43.499  1.00  0.00           C0.      0
ATOM   1413  CD1 TYR A  93      44.058  32.284  43.214  1.00  0.00           C0.      0
ATOM   1414  HD1 TYR A  93      44.498  31.654  42.456  1.00  0.00           H0.      0
ATOM   1415  CE1 TYR A  93      42.891  31.788  43.826  1.00  0.00           C0.      0
ATOM   1416  HE1 TYR A  93      42.558  30.781  43.624  1.00  0.00           H0.      0
ATOM   1417  CZ  TYR A  93      42.243  32.582  44.830  1.00  0.00           C0.      0
ATOM   1418  OH  TYR A  93      41.184  32.090  45.575  1.00  0.00           O0.      0
ATOM   1419  HH  TYR A  93      40.732  32.718  46.143  1.00  0.00           H0.      0
ATOM   1420  CE2 TYR A  93      42.731  33.890  45.161  1.00  0.00           C0.      0
ATOM   1421  HE2 TYR A  93      42.276  34.490  45.936  1.00  0.00           H0.      0
ATOM   1422  CD2 TYR A  93      43.854  34.348  44.446  1.00  0.00           C0.      0
ATOM   1423  HD2 TYR A  93      44.202  35.358  44.603  1.00  0.00           H0.      0
ATOM   1424  C   TYR A  93      48.297  33.951  42.468  1.00  0.00           C0.      0
ATOM   1425  O   TYR A  93      48.831  33.102  41.721  1.00  0.00           O0.      0
ATOM   1426  N   ALA A  94      48.927  35.096  42.801  1.00  0.00           N0.      0
ATOM   1427  H   ALA A  94      48.556  35.712  43.510  1.00  0.00           H0.      0
ATOM   1428  CA  ALA A  94      50.134  35.508  42.095  1.00  0.00           C0.      0
ATOM   1429  HA  ALA A  94      49.970  35.485  41.017  1.00  0.00           H0.      0
ATOM   1430  CB  ALA A  94      50.443  36.985  42.458  1.00  0.00           C0.      0
ATOM   1431  HB1 ALA A  94      50.380  37.208  43.524  1.00  0.00           H0.      0
ATOM   1432  HB2 ALA A  94      51.406  37.353  42.104  1.00  0.00           H0.      0
ATOM   1433  HB3 ALA A  94      49.687  37.561  41.925  1.00  0.00           H0.      0
ATOM   1434  C   ALA A  94      51.190  34.483  42.475  1.00  0.00           C0.      0
ATOM   1435  O   ALA A  94      51.978  34.043  41.606  1.00  0.00           O0.      0
ATOM   1436  N   LEU A  95      51.303  34.110  43.771  1.00  0.00           N0.      0
ATOM   1437  H   LEU A  95      50.796  34.595  44.497  1.00  0.00           H0.      0
ATOM   1438  CA  LEU A  95      52.108  32.973  44.248  1.00  0.00           C0.      0
ATOM   1439  HA  LEU A  95      53.162  33.194  44.075  1.00  0.00           H0.      0
ATOM   1440  CB  LEU A  95      51.925  32.899  45.795  1.00  0.00           C0.      0
ATOM   1441  HB2 LEU A  95      50.868  32.871  46.060  1.00  0.00           H0.      0
ATOM   1442  HB3 LEU A  95      52.454  32.008  46.132  1.00  0.00           H0.      0
ATOM   1443  CG  LEU A  95      52.568  34.075  46.529  1.00  0.00           C0.      0
ATOM   1444  HG  LEU A  95      52.303  34.941  45.924  1.00  0.00           H0.      0
ATOM   1445  CD1 LEU A  95      51.897  34.096  47.899  1.00  0.00           C0.      0
ATOM   1446 HD11 LEU A  95      50.843  34.333  47.760  1.00  0.00           H0.      0
ATOM   1447 HD12 LEU A  95      52.037  33.130  48.385  1.00  0.00           H0.      0
ATOM   1448 HD13 LEU A  95      52.428  34.856  48.473  1.00  0.00           H0.      0
ATOM   1449  CD2 LEU A  95      54.083  33.909  46.671  1.00  0.00           C0.      0
ATOM   1450 HD21 LEU A  95      54.568  34.103  45.714  1.00  0.00           H0.      0
ATOM   1451 HD22 LEU A  95      54.574  34.569  47.386  1.00  0.00           H0.      0
ATOM   1452 HD23 LEU A  95      54.355  32.967  47.146  1.00  0.00           H0.      0
ATOM   1453  C   LEU A  95      51.850  31.614  43.630  1.00  0.00           C0.      0
ATOM   1454  O   LEU A  95      52.798  30.863  43.499  1.00  0.00           O0.      0
ATOM   1455  N   LYS A  96      50.634  31.304  43.245  1.00  0.00           N0.      0
ATOM   1456  H   LYS A  96      49.944  32.024  43.409  1.00  0.00           H0.      0
ATOM   1457  CA  LYS A  96      50.285  30.062  42.570  1.00  0.00           C0.      0
ATOM   1458  HA  LYS A  96      50.870  29.252  43.007  1.00  0.00           H0.      0
ATOM   1459  CB  LYS A  96      48.786  29.685  42.800  1.00  0.00           C0.      0
ATOM   1460  HB2 LYS A  96      48.331  30.675  42.824  1.00  0.00           H0.      0
ATOM   1461  HB3 LYS A  96      48.355  29.080  42.003  1.00  0.00           H0.      0
ATOM   1462  CG  LYS A  96      48.589  28.915  44.097  1.00  0.00           C0.      0
ATOM   1463  HG2 LYS A  96      49.067  27.935  44.102  1.00  0.00           H0.      0
ATOM   1464  HG3 LYS A  96      49.092  29.448  44.903  1.00  0.00           H0.      0
ATOM   1465  CD  LYS A  96      47.140  28.729  44.399  1.00  0.00           C0.      0
ATOM   1466  HD2 LYS A  96      46.703  29.724  44.316  1.00  0.00           H0.      0
ATOM   1467  HD3 LYS A  96      46.668  28.110  43.635  1.00  0.00           H0.      0
ATOM   1468  CE  LYS A  96      46.879  28.173  45.890  1.00  0.00           C0.      0
ATOM   1469  HE2 LYS A  96      47.349  27.194  45.988  1.00  0.00           H0.      0
ATOM   1470  HE3 LYS A  96      47.417  28.763  46.632  1.00  0.00           H0.      0
ATOM   1471  NZ  LYS A  96      45.448  28.173  46.271  1.00  0.00           N0.      0
ATOM   1472  HZ1 LYS A  96      44.861  27.792  45.543  1.00  0.00           H0.      0
ATOM   1473  HZ2 LYS A  96      45.358  27.521  47.037  1.00  0.00           H0.      0
ATOM   1474  HZ3 LYS A  96      45.056  29.078  46.490  1.00  0.00           H0.      0
ATOM   1475  C   LYS A  96      50.662  30.175  41.060  1.00  0.00           C0.      0
ATOM   1476  O   LYS A  96      51.393  29.312  40.533  1.00  0.00           O0.      0
ATOM   1477  N   GLU A  97      50.332  31.254  40.372  1.00  0.00           N0.      0
ATOM   1478  H   GLU A  97      49.552  31.772  40.750  1.00  0.00           H0.      0
ATOM   1479  CA  GLU A  97      50.724  31.448  38.925  1.00  0.00           C0.      0
ATOM   1480  HA  GLU A  97      50.223  30.744  38.261  1.00  0.00           H0.      0
ATOM   1481  CB  GLU A  97      50.269  32.824  38.557  1.00  0.00           C0.      0
ATOM   1482  HB2 GLU A  97      50.530  33.465  39.400  1.00  0.00           H0.      0
ATOM   1483  HB3 GLU A  97      50.840  33.249  37.732  1.00  0.00           H0.      0
ATOM   1484  CG  GLU A  97      48.809  33.063  38.179  1.00  0.00           C0.      0
ATOM   1485  HG2 GLU A  97      48.173  32.738  39.002  1.00  0.00           H0.      0
ATOM   1486  HG3 GLU A  97      48.730  34.146  38.081  1.00  0.00           H0.      0
ATOM   1487  CD  GLU A  97      48.429  32.514  36.857  1.00  0.00           C0.      0
ATOM   1488  OE1 GLU A  97      49.187  31.707  36.298  1.00  0.00           O0.      0
ATOM   1489  OE2 GLU A  97      47.354  32.827  36.259  1.00  0.00           O0.      0
ATOM   1490  C   GLU A  97      52.242  31.374  38.810  1.00  0.00           C0.      0
ATOM   1491  O   GLU A  97      52.791  30.602  37.979  1.00  0.00           O0.      0
ATOM   1492  N   ARG A  98      52.927  32.128  39.702  1.00  0.00           N0.      0
ATOM   1493  H   ARG A  98      52.441  32.818  40.257  1.00  0.00           H0.      0
ATOM   1494  CA  ARG A  98      54.428  32.025  39.980  1.00  0.00           C0.      0
ATOM   1495  HA  ARG A  98      54.917  32.381  39.073  1.00  0.00           H0.      0
ATOM   1496  CB  ARG A  98      54.851  32.999  41.165  1.00  0.00           C0.      0
ATOM   1497  HB2 ARG A  98      54.362  33.953  40.968  1.00  0.00           H0.      0
ATOM   1498  HB3 ARG A  98      54.533  32.548  42.105  1.00  0.00           H0.      0
ATOM   1499  CG  ARG A  98      56.360  33.181  41.217  1.00  0.00           C0.      0
ATOM   1500  HG2 ARG A  98      56.887  32.258  41.461  1.00  0.00           H0.      0
ATOM   1501  HG3 ARG A  98      56.724  33.552  40.259  1.00  0.00           H0.      0
ATOM   1502  CD  ARG A  98      56.855  34.112  42.309  1.00  0.00           C0.      0
ATOM   1503  HD2 ARG A  98      57.915  34.267  42.105  1.00  0.00           H0.      0
ATOM   1504  HD3 ARG A  98      56.378  35.082  42.172  1.00  0.00           H0.      0
ATOM   1505  NE  ARG A  98      56.627  33.525  43.671  1.00  0.00           N0.      0
ATOM   1506  HE  ARG A  98      55.983  32.750  43.736  1.00  0.00           H0.      0
ATOM   1507  CZ  ARG A  98      57.256  33.812  44.766  1.00  0.00           C0.      0
ATOM   1508  NH1 ARG A  98      58.057  34.811  44.981  1.00  0.00           N0.      0
ATOM   1509 HH11 ARG A  98      58.199  35.491  44.247  1.00  0.00           H0.      0
ATOM   1510 HH12 ARG A  98      58.331  34.943  45.944  1.00  0.00           H0.      0
ATOM   1511  NH2 ARG A  98      57.191  32.971  45.727  1.00  0.00           N0.      0
ATOM   1512 HH21 ARG A  98      56.634  32.129  45.737  1.00  0.00           H0.      0
ATOM   1513 HH22 ARG A  98      57.733  33.044  46.575  1.00  0.00           H0.      0
ATOM   1514  C   ARG A  98      54.938  30.587  40.154  1.00  0.00           C0.      0
ATOM   1515  O   ARG A  98      55.837  30.122  39.431  1.00  0.00           O0.      0
ATOM   1516  N   TRP A  99      54.237  29.835  41.016  1.00  0.00           N0.      0
ATOM   1517  H   TRP A  99      53.407  30.204  41.457  1.00  0.00           H0.      0
ATOM   1518  CA  TRP A  99      54.680  28.466  41.350  1.00  0.00           C0.      0
ATOM   1519  HA  TRP A  99      55.755  28.488  41.533  1.00  0.00           H0.      0
ATOM   1520  CB  TRP A  99      53.945  28.026  42.621  1.00  0.00           C0.      0
ATOM   1521  HB2 TRP A  99      54.093  28.786  43.389  1.00  0.00           H0.      0
ATOM   1522  HB3 TRP A  99      52.886  27.880  42.407  1.00  0.00           H0.      0
ATOM   1523  CG  TRP A  99      54.572  26.901  43.316  1.00  0.00           C0.      0
ATOM   1524  CD1 TRP A  99      55.550  26.881  44.243  1.00  0.00           C0.      0
ATOM   1525  HD1 TRP A  99      56.052  27.750  44.641  1.00  0.00           H0.      0
ATOM   1526  NE1 TRP A  99      56.020  25.666  44.566  1.00  0.00           N0.      0
ATOM   1527  HE1 TRP A  99      56.743  25.585  45.266  1.00  0.00           H0.      0
ATOM   1528  CE2 TRP A  99      55.330  24.692  43.869  1.00  0.00           C0.      0
ATOM   1529  CZ2 TRP A  99      55.561  23.364  43.712  1.00  0.00           C0.      0
ATOM   1530  HZ2 TRP A  99      56.299  22.817  44.279  1.00  0.00           H0.      0
ATOM   1531  CH2 TRP A  99      54.762  22.646  42.837  1.00  0.00           C0.      0
ATOM   1532  HH2 TRP A  99      54.997  21.655  42.479  1.00  0.00           H0.      0
ATOM   1533  CZ3 TRP A  99      53.867  23.345  42.003  1.00  0.00           C0.      0
ATOM   1534  HZ3 TRP A  99      53.328  22.914  41.172  1.00  0.00           H0.      0
ATOM   1535  CE3 TRP A  99      53.736  24.778  42.003  1.00  0.00           C0.      0
ATOM   1536  HE3 TRP A  99      53.092  25.294  41.307  1.00  0.00           H0.      0
ATOM   1537  CD2 TRP A  99      54.436  25.490  42.984  1.00  0.00           C0.      0
ATOM   1538  C   TRP A  99      54.442  27.462  40.090  1.00  0.00           C0.      0
ATOM   1539  O   TRP A  99      55.434  26.830  39.793  1.00  0.00           O0.      0
ATOM   1540  N   ASN A 100      53.302  27.545  39.367  1.00  0.00           N0.      0
ATOM   1541  H   ASN A 100      52.594  28.178  39.711  1.00  0.00           H0.      0
ATOM   1542  CA  ASN A 100      53.150  26.810  38.111  1.00  0.00           C0.      0
ATOM   1543  HA  ASN A 100      53.228  25.762  38.401  1.00  0.00           H0.      0
ATOM   1544  CB  ASN A 100      51.729  26.948  37.426  1.00  0.00           C0.      0
ATOM   1545  HB2 ASN A 100      51.565  27.979  37.112  1.00  0.00           H0.      0
ATOM   1546  HB3 ASN A 100      51.707  26.231  36.606  1.00  0.00           H0.      0
ATOM   1547  CG  ASN A 100      50.724  26.569  38.498  1.00  0.00           C0.      0
ATOM   1548  OD1 ASN A 100      50.939  25.679  39.267  1.00  0.00           O0.      0
ATOM   1549  ND2 ASN A 100      49.598  27.220  38.655  1.00  0.00           N0.      0
ATOM   1550 HD21 ASN A 100      48.943  26.846  39.327  1.00  0.00           H0.      0
ATOM   1551 HD22 ASN A 100      49.258  27.826  37.922  1.00  0.00           H0.      0
ATOM   1552  C   ASN A 100      54.254  27.102  37.075  1.00  0.00           C0.      0
ATOM   1553  O   ASN A 100      54.566  26.212  36.307  1.00  0.00           O0.      0
ATOM   1554  N   ARG A 101      54.886  28.238  37.052  1.00  0.00           N0.      0
ATOM   1555  H   ARG A 101      54.498  28.917  37.691  1.00  0.00           H0.      0
ATOM   1556  CA  ARG A 101      55.892  28.738  36.073  1.00  0.00           C0.      0
ATOM   1557  HA  ARG A 101      55.972  28.018  35.259  1.00  0.00           H0.      0
ATOM   1558  CB  ARG A 101      55.261  30.005  35.396  1.00  0.00           C0.      0
ATOM   1559  HB2 ARG A 101      54.869  30.706  36.134  1.00  0.00           H0.      0
ATOM   1560  HB3 ARG A 101      56.034  30.427  34.753  1.00  0.00           H0.      0
ATOM   1561  CG  ARG A 101      54.074  29.656  34.445  1.00  0.00           C0.      0
ATOM   1562  HG2 ARG A 101      54.259  28.744  33.878  1.00  0.00           H0.      0
ATOM   1563  HG3 ARG A 101      53.230  29.411  35.090  1.00  0.00           H0.      0
ATOM   1564  CD  ARG A 101      53.708  30.792  33.501  1.00  0.00           C0.      0
ATOM   1565  HD2 ARG A 101      52.715  30.604  33.093  1.00  0.00           H0.      0
ATOM   1566  HD3 ARG A 101      53.645  31.763  33.992  1.00  0.00           H0.      0
ATOM   1567  NE  ARG A 101      54.615  31.033  32.377  1.00  0.00           N0.      0
ATOM   1568  HE  ARG A 101      55.538  30.628  32.442  1.00  0.00           H0.      0
ATOM   1569  CZ  ARG A 101      54.381  31.949  31.422  1.00  0.00           C0.      0
ATOM   1570  NH1 ARG A 101      53.245  32.593  31.392  1.00  0.00           N0.      0
ATOM   1571 HH11 ARG A 101      52.571  32.294  32.082  1.00  0.00           H0.      0
ATOM   1572 HH12 ARG A 101      53.031  33.244  30.650  1.00  0.00           H0.      0
ATOM   1573  NH2 ARG A 101      55.180  32.157  30.493  1.00  0.00           N0.      0
ATOM   1574 HH21 ARG A 101      56.070  31.688  30.584  1.00  0.00           H0.      0
ATOM   1575 HH22 ARG A 101      55.008  32.874  29.803  1.00  0.00           H0.      0
ATOM   1576  C   ARG A 101      57.391  29.000  36.531  1.00  0.00           C0.      0
ATOM   1577  O   ARG A 101      58.098  29.706  35.818  1.00  0.00           O0.      0
ATOM   1578  N   ARG A 102      57.751  28.672  37.791  1.00  0.00           N0.      0
ATOM   1579  H   ARG A 102      56.901  28.397  38.263  1.00  0.00           H0.      0
ATOM   1580  CA  ARG A 102      58.939  29.131  38.473  1.00  0.00           C0.      0
ATOM   1581  HA  ARG A 102      58.908  30.218  38.547  1.00  0.00           H0.      0
ATOM   1582  CB  ARG A 102      58.754  28.602  39.905  1.00  0.00           C0.      0
ATOM   1583  HB2 ARG A 102      59.425  29.051  40.637  1.00  0.00           H0.      0
ATOM   1584  HB3 ARG A 102      57.785  28.797  40.365  1.00  0.00           H0.      0
ATOM   1585  CG  ARG A 102      58.938  27.098  39.872  1.00  0.00           C0.      0
ATOM   1586  HG2 ARG A 102      58.278  26.684  39.110  1.00  0.00           H0.      0
ATOM   1587  HG3 ARG A 102      59.931  26.782  39.552  1.00  0.00           H0.      0
ATOM   1588  CD  ARG A 102      58.681  26.464  41.273  1.00  0.00           C0.      0
ATOM   1589  HD2 ARG A 102      59.302  26.954  42.023  1.00  0.00           H0.      0
ATOM   1590  HD3 ARG A 102      57.752  26.870  41.672  1.00  0.00           H0.      0
ATOM   1591  NE  ARG A 102      58.762  24.973  41.384  1.00  0.00           N0.      0
ATOM   1592  HE  ARG A 102      59.523  24.727  42.002  1.00  0.00           H0.      0
ATOM   1593  CZ  ARG A 102      57.875  24.084  41.006  1.00  0.00           C0.      0
ATOM   1594  NH1 ARG A 102      56.862  24.413  40.254  1.00  0.00           N0.      0
ATOM   1595 HH11 ARG A 102      56.685  25.330  39.870  1.00  0.00           H0.      0
ATOM   1596 HH12 ARG A 102      56.248  23.616  40.168  1.00  0.00           H0.      0
ATOM   1597  NH2 ARG A 102      57.927  22.850  41.368  1.00  0.00           N0.      0
ATOM   1598 HH21 ARG A 102      58.707  22.522  41.920  1.00  0.00           H0.      0
ATOM   1599 HH22 ARG A 102      57.207  22.194  41.102  1.00  0.00           H0.      0
ATOM   1600  C   ARG A 102      60.330  28.802  37.784  1.00  0.00           C0.      0
ATOM   1601  O   ARG A 102      61.325  29.422  38.147  1.00  0.00           O0.      0
ATOM   1602  N   LYS A 103      60.402  27.793  36.945  1.00  0.00           N0.      0
ATOM   1603  H   LYS A 103      59.561  27.318  36.650  1.00  0.00           H0.      0
ATOM   1604  CA  LYS A 103      61.646  27.391  36.221  1.00  0.00           C0.      0
ATOM   1605  HA  LYS A 103      62.539  27.427  36.845  1.00  0.00           H0.      0
ATOM   1606  CB  LYS A 103      61.489  25.963  35.746  1.00  0.00           C0.      0
ATOM   1607  HB2 LYS A 103      60.744  25.957  34.950  1.00  0.00           H0.      0
ATOM   1608  HB3 LYS A 103      62.437  25.766  35.245  1.00  0.00           H0.      0
ATOM   1609  CG  LYS A 103      61.283  24.860  36.798  1.00  0.00           C0.      0
ATOM   1610  HG2 LYS A 103      62.019  24.999  37.590  1.00  0.00           H0.      0
ATOM   1611  HG3 LYS A 103      60.279  24.963  37.209  1.00  0.00           H0.      0
ATOM   1612  CD  LYS A 103      61.473  23.489  36.052  1.00  0.00           C0.      0
ATOM   1613  HD2 LYS A 103      60.580  23.304  35.456  1.00  0.00           H0.      0
ATOM   1614  HD3 LYS A 103      62.348  23.313  35.426  1.00  0.00           H0.      0
ATOM   1615  CE  LYS A 103      61.484  22.409  37.133  1.00  0.00           C0.      0
ATOM   1616  HE2 LYS A 103      62.164  22.627  37.957  1.00  0.00           H0.      0
ATOM   1617  HE3 LYS A 103      60.482  22.203  37.511  1.00  0.00           H0.      0
ATOM   1618  NZ  LYS A 103      61.787  21.008  36.678  1.00  0.00           N0.      0
ATOM   1619  HZ1 LYS A 103      61.604  20.309  37.384  1.00  0.00           H0.      0
ATOM   1620  HZ2 LYS A 103      61.298  20.772  35.826  1.00  0.00           H0.      0
ATOM   1621  HZ3 LYS A 103      62.769  20.868  36.489  1.00  0.00           H0.      0
ATOM   1622  C   LYS A 103      61.885  28.298  34.985  1.00  0.00           C0.      0
ATOM   1623  O   LYS A 103      62.984  28.160  34.383  1.00  0.00           O0.      0
ATOM   1624  N   GLU A 104      60.911  29.054  34.570  1.00  0.00           N0.      0
ATOM   1625  H   GLU A 104      60.112  29.195  35.172  1.00  0.00           H0.      0
ATOM   1626  CA  GLU A 104      61.339  30.160  33.662  1.00  0.00           C0.      0
ATOM   1627  HA  GLU A 104      61.917  29.758  32.830  1.00  0.00           H0.      0
ATOM   1628  CB  GLU A 104      59.988  30.747  33.118  1.00  0.00           C0.      0
ATOM   1629  HB2 GLU A 104      59.229  30.857  33.893  1.00  0.00           H0.      0
ATOM   1630  HB3 GLU A 104      60.057  31.755  32.707  1.00  0.00           H0.      0
ATOM   1631  CG  GLU A 104      59.349  29.802  32.080  1.00  0.00           C0.      0
ATOM   1632  HG2 GLU A 104      60.114  29.710  31.310  1.00  0.00           H0.      0
ATOM   1633  HG3 GLU A 104      59.277  28.843  32.592  1.00  0.00           H0.      0
ATOM   1634  CD  GLU A 104      57.907  30.223  31.667  1.00  0.00           C0.      0
ATOM   1635  OE1 GLU A 104      57.009  29.367  31.812  1.00  0.00           O0.      0
ATOM   1636  OE2 GLU A 104      57.562  31.403  31.292  1.00  0.00           O0.      0
ATOM   1637  C   GLU A 104      62.146  31.240  34.452  1.00  0.00           C0.      0
ATOM   1638  O   GLU A 104      61.679  31.729  35.553  1.00  0.00           O0.      0
ATOM   1639  N   PRO A 105      63.255  31.749  33.929  1.00  0.00           N0.      0
ATOM   1640  CD  PRO A 105      64.039  31.358  32.741  1.00  0.00           C0.      0
ATOM   1641  HD2 PRO A 105      63.467  31.722  31.887  1.00  0.00           H0.      0
ATOM   1642  HD3 PRO A 105      64.033  30.268  32.735  1.00  0.00           H0.      0
ATOM   1643  CG  PRO A 105      65.433  31.872  32.894  1.00  0.00           C0.      0
ATOM   1644  HG2 PRO A 105      65.823  32.178  31.923  1.00  0.00           H0.      0
ATOM   1645  HG3 PRO A 105      66.154  31.183  33.336  1.00  0.00           H0.      0
ATOM   1646  CB  PRO A 105      65.259  33.084  33.795  1.00  0.00           C0.      0
ATOM   1647  HB2 PRO A 105      64.906  33.934  33.212  1.00  0.00           H0.      0
ATOM   1648  HB3 PRO A 105      66.131  33.339  34.397  1.00  0.00           H0.      0
ATOM   1649  CA  PRO A 105      64.127  32.685  34.701  1.00  0.00           C0.      0
ATOM   1650  HA  PRO A 105      64.576  32.102  35.505  1.00  0.00           H0.      0
ATOM   1651  C   PRO A 105      63.495  33.918  35.379  1.00  0.00           C0.      0
ATOM   1652  O   PRO A 105      63.882  34.231  36.458  1.00  0.00           O0.      0
ATOM   1653  N   ALA A 106      62.573  34.654  34.816  1.00  0.00           N0.      0
ATOM   1654  H   ALA A 106      62.417  34.517  33.828  1.00  0.00           H0.      0
ATOM   1655  CA  ALA A 106      61.993  35.850  35.419  1.00  0.00           C0.      0
ATOM   1656  HA  ALA A 106      62.718  36.482  35.933  1.00  0.00           H0.      0
ATOM   1657  CB  ALA A 106      61.409  36.607  34.186  1.00  0.00           C0.      0
ATOM   1658  HB1 ALA A 106      61.106  37.593  34.540  1.00  0.00           H0.      0
ATOM   1659  HB2 ALA A 106      62.152  36.666  33.392  1.00  0.00           H0.      0
ATOM   1660  HB3 ALA A 106      60.529  36.087  33.808  1.00  0.00           H0.      0
ATOM   1661  C   ALA A 106      60.940  35.486  36.506  1.00  0.00           C0.      0
ATOM   1662  O   ALA A 106      61.020  36.025  37.618  1.00  0.00           O0.      0
ATOM   1663  N   PHE A 107      60.237  34.341  36.326  1.00  0.00           N0.      0
ATOM   1664  H   PHE A 107      60.253  33.858  35.439  1.00  0.00           H0.      0
ATOM   1665  CA  PHE A 107      59.382  33.777  37.381  1.00  0.00           C0.      0
ATOM   1666  HA  PHE A 107      58.697  34.528  37.775  1.00  0.00           H0.      0
ATOM   1667  CB  PHE A 107      58.545  32.610  36.754  1.00  0.00           C0.      0
ATOM   1668  HB2 PHE A 107      59.157  31.857  36.258  1.00  0.00           H0.      0
ATOM   1669  HB3 PHE A 107      58.021  32.090  37.556  1.00  0.00           H0.      0
ATOM   1670  CG  PHE A 107      57.336  33.020  35.888  1.00  0.00           C0.      0
ATOM   1671  CD1 PHE A 107      57.501  33.125  34.477  1.00  0.00           C0.      0
ATOM   1672  HD1 PHE A 107      58.485  32.969  34.061  1.00  0.00           H0.      0
ATOM   1673  CE1 PHE A 107      56.470  33.767  33.696  1.00  0.00           C0.      0
ATOM   1674  HE1 PHE A 107      56.578  33.834  32.623  1.00  0.00           H0.      0
ATOM   1675  CZ  PHE A 107      55.259  34.074  34.334  1.00  0.00           C0.      0
ATOM   1676  HZ  PHE A 107      54.491  34.390  33.643  1.00  0.00           H0.      0
ATOM   1677  CE2 PHE A 107      55.099  33.921  35.730  1.00  0.00           C0.      0
ATOM   1678  HE2 PHE A 107      54.097  34.072  36.104  1.00  0.00           H0.      0
ATOM   1679  CD2 PHE A 107      56.092  33.410  36.506  1.00  0.00           C0.      0
ATOM   1680  HD2 PHE A 107      56.022  33.304  37.579  1.00  0.00           H0.      0
ATOM   1681  C   PHE A 107      60.181  33.291  38.591  1.00  0.00           C0.      0
ATOM   1682  O   PHE A 107      59.742  33.451  39.692  1.00  0.00           O0.      0
ATOM   1683  N   ASP A 108      61.435  32.807  38.382  1.00  0.00           N0.      0
ATOM   1684  H   ASP A 108      61.814  32.773  37.446  1.00  0.00           H0.      0
ATOM   1685  CA  ASP A 108      62.374  32.415  39.475  1.00  0.00           C0.      0
ATOM   1686  HA  ASP A 108      61.915  31.659  40.112  1.00  0.00           H0.      0
ATOM   1687  CB  ASP A 108      63.578  31.774  38.866  1.00  0.00           C0.      0
ATOM   1688  HB2 ASP A 108      63.391  31.078  38.048  1.00  0.00           H0.      0
ATOM   1689  HB3 ASP A 108      64.185  32.630  38.573  1.00  0.00           H0.      0
ATOM   1690  CG  ASP A 108      64.419  31.098  39.922  1.00  0.00           C0.      0
ATOM   1691  OD1 ASP A 108      65.682  31.072  39.735  1.00  0.00           O0.      0
ATOM   1692  OD2 ASP A 108      63.877  30.570  40.923  1.00  0.00           O0.      0
ATOM   1693  C   ASP A 108      62.795  33.510  40.419  1.00  0.00           C0.      0
ATOM   1694  O   ASP A 108      62.935  33.324  41.653  1.00  0.00           O0.      0
ATOM   1695  N   LYS A 109      62.963  34.739  39.818  1.00  0.00           N0.      0
ATOM   1696  H   LYS A 109      62.650  34.742  38.858  1.00  0.00           H0.      0
ATOM   1697  CA  LYS A 109      63.433  36.049  40.440  1.00  0.00           C0.      0
ATOM   1698  HA  LYS A 109      63.976  35.805  41.353  1.00  0.00           H0.      0
ATOM   1699  CB  LYS A 109      64.361  36.850  39.448  1.00  0.00           C0.      0
ATOM   1700  HB2 LYS A 109      63.925  36.984  38.458  1.00  0.00           H0.      0
ATOM   1701  HB3 LYS A 109      64.513  37.831  39.898  1.00  0.00           H0.      0
ATOM   1702  CG  LYS A 109      65.694  36.062  39.345  1.00  0.00           C0.      0
ATOM   1703  HG2 LYS A 109      66.229  36.065  40.295  1.00  0.00           H0.      0
ATOM   1704  HG3 LYS A 109      65.499  35.017  39.105  1.00  0.00           H0.      0
ATOM   1705  CD  LYS A 109      66.697  36.579  38.284  1.00  0.00           C0.      0
ATOM   1706  HD2 LYS A 109      66.045  36.837  37.449  1.00  0.00           H0.      0
ATOM   1707  HD3 LYS A 109      67.193  37.468  38.673  1.00  0.00           H0.      0
ATOM   1708  CE  LYS A 109      67.799  35.632  37.910  1.00  0.00           C0.      0
ATOM   1709  HE2 LYS A 109      68.330  35.329  38.812  1.00  0.00           H0.      0
ATOM   1710  HE3 LYS A 109      67.374  34.714  37.503  1.00  0.00           H0.      0
ATOM   1711  NZ  LYS A 109      68.592  36.291  36.896  1.00  0.00           N0.      0
ATOM   1712  HZ1 LYS A 109      69.078  35.559  36.398  1.00  0.00           H0.      0
ATOM   1713  HZ2 LYS A 109      68.088  36.876  36.245  1.00  0.00           H0.      0
ATOM   1714  HZ3 LYS A 109      69.249  36.919  37.337  1.00  0.00           H0.      0
ATOM   1715  C   LYS A 109      62.263  36.921  41.002  1.00  0.00           C0.      0
ATOM   1716  O   LYS A 109      62.468  37.881  41.749  1.00  0.00           O0.      0
ATOM   1717  N   TRP A 110      61.027  36.637  40.576  1.00  0.00           N0.      0
ATOM   1718  H   TRP A 110      60.943  35.984  39.810  1.00  0.00           H0.      0
ATOM   1719  CA  TRP A 110      59.855  37.342  41.010  1.00  0.00           C0.      0
ATOM   1720  HA  TRP A 110      60.008  38.370  40.682  1.00  0.00           H0.      0
ATOM   1721  CB  TRP A 110      58.596  36.899  40.205  1.00  0.00           C0.      0
ATOM   1722  HB2 TRP A 110      58.840  37.073  39.157  1.00  0.00           H0.      0
ATOM   1723  HB3 TRP A 110      58.473  35.817  40.236  1.00  0.00           H0.      0
ATOM   1724  CG  TRP A 110      57.278  37.586  40.515  1.00  0.00           C0.      0
ATOM   1725  CD1 TRP A 110      57.141  38.746  41.212  1.00  0.00           C0.      0
ATOM   1726  HD1 TRP A 110      57.920  39.226  41.787  1.00  0.00           H0.      0
ATOM   1727  NE1 TRP A 110      55.892  39.233  41.249  1.00  0.00           N0.      0
ATOM   1728  HE1 TRP A 110      55.591  40.108  41.654  1.00  0.00           H0.      0
ATOM   1729  CE2 TRP A 110      55.054  38.326  40.671  1.00  0.00           C0.      0
ATOM   1730  CZ2 TRP A 110      53.720  38.432  40.438  1.00  0.00           C0.      0
ATOM   1731  HZ2 TRP A 110      53.113  39.219  40.860  1.00  0.00           H0.      0
ATOM   1732  CH2 TRP A 110      53.103  37.450  39.678  1.00  0.00           C0.      0
ATOM   1733  HH2 TRP A 110      52.043  37.463  39.473  1.00  0.00           H0.      0
ATOM   1734  CZ3 TRP A 110      53.871  36.437  39.155  1.00  0.00           C0.      0
ATOM   1735  HZ3 TRP A 110      53.305  35.587  38.804  1.00  0.00           H0.      0
ATOM   1736  CE3 TRP A 110      55.258  36.297  39.373  1.00  0.00           C0.      0
ATOM   1737  HE3 TRP A 110      55.809  35.494  38.906  1.00  0.00           H0.      0
ATOM   1738  CD2 TRP A 110      55.901  37.331  40.096  1.00  0.00           C0.      0
ATOM   1739  C   TRP A 110      59.730  37.304  42.506  1.00  0.00           C0.      0
ATOM   1740  O   TRP A 110      59.507  36.290  43.112  1.00  0.00           O0.      0
ATOM   1741  N   VAL A 111      59.890  38.421  43.173  1.00  0.00           N0.      0
ATOM   1742  H   VAL A 111      60.084  39.269  42.660  1.00  0.00           H0.      0
ATOM   1743  CA  VAL A 111      59.637  38.606  44.654  1.00  0.00           C0.      0
ATOM   1744  HA  VAL A 111      59.725  37.637  45.146  1.00  0.00           H0.      0
ATOM   1745  CB  VAL A 111      60.714  39.654  45.183  1.00  0.00           C0.      0
ATOM   1746  HB  VAL A 111      60.579  40.605  44.668  1.00  0.00           H0.      0
ATOM   1747  CG1 VAL A 111      60.529  39.984  46.659  1.00  0.00           C0.      0
ATOM   1748 HG11 VAL A 111      59.560  40.457  46.818  1.00  0.00           H0.      0
ATOM   1749 HG12 VAL A 111      60.657  39.050  47.206  1.00  0.00           H0.      0
ATOM   1750 HG13 VAL A 111      61.347  40.663  46.900  1.00  0.00           H0.      0
ATOM   1751  CG2 VAL A 111      62.145  39.132  45.040  1.00  0.00           C0.      0
ATOM   1752 HG21 VAL A 111      62.929  39.830  45.333  1.00  0.00           H0.      0
ATOM   1753 HG22 VAL A 111      62.223  38.248  45.673  1.00  0.00           H0.      0
ATOM   1754 HG23 VAL A 111      62.190  38.731  44.027  1.00  0.00           H0.      0
ATOM   1755  C   VAL A 111      58.208  39.156  44.854  1.00  0.00           C0.      0
ATOM   1756  O   VAL A 111      57.740  39.931  44.029  1.00  0.00           O0.      0
ATOM   1757  N   ILE A 112      57.500  38.587  45.792  1.00  0.00           N0.      0
ATOM   1758  H   ILE A 112      58.023  37.935  46.359  1.00  0.00           H0.      0
ATOM   1759  CA  ILE A 112      56.153  38.849  46.207  1.00  0.00           C0.      0
ATOM   1760  HA  ILE A 112      55.810  39.807  45.816  1.00  0.00           H0.      0
ATOM   1761  CB  ILE A 112      55.253  37.714  45.725  1.00  0.00           C0.      0
ATOM   1762  HB  ILE A 112      55.590  36.741  46.082  1.00  0.00           H0.      0
ATOM   1763  CG2 ILE A 112      53.793  37.888  46.253  1.00  0.00           C0.      0
ATOM   1764 HG21 ILE A 112      53.733  37.908  47.341  1.00  0.00           H0.      0
ATOM   1765 HG22 ILE A 112      53.448  38.862  45.906  1.00  0.00           H0.      0
ATOM   1766 HG23 ILE A 112      53.135  37.083  45.928  1.00  0.00           H0.      0
ATOM   1767  CG1 ILE A 112      55.161  37.574  44.147  1.00  0.00           C0.      0
ATOM   1768 HG12 ILE A 112      54.871  38.494  43.639  1.00  0.00           H0.      0
ATOM   1769 HG13 ILE A 112      56.165  37.363  43.779  1.00  0.00           H0.      0
ATOM   1770  CD1 ILE A 112      54.284  36.433  43.601  1.00  0.00           C0.      0
ATOM   1771 HD11 ILE A 112      54.415  36.403  42.519  1.00  0.00           H0.      0
ATOM   1772 HD12 ILE A 112      54.618  35.525  44.103  1.00  0.00           H0.      0
ATOM   1773 HD13 ILE A 112      53.229  36.525  43.856  1.00  0.00           H0.      0
ATOM   1774  C   ILE A 112      56.083  38.907  47.752  1.00  0.00           C0.      0
ATOM   1775  O   ILE A 112      56.620  38.027  48.393  1.00  0.00           O0.      0
ATOM   1776  N   GLU A 113      55.531  39.990  48.312  1.00  0.00           N0.      0
ATOM   1777  H   GLU A 113      55.238  40.760  47.728  1.00  0.00           H0.      0
ATOM   1778  CA  GLU A 113      55.397  40.211  49.834  1.00  0.00           C0.      0
ATOM   1779  HA  GLU A 113      55.432  39.202  50.246  1.00  0.00           H0.      0
ATOM   1780  CB  GLU A 113      56.532  41.049  50.441  1.00  0.00           C0.      0
ATOM   1781  HB2 GLU A 113      56.428  42.079  50.099  1.00  0.00           H0.      0
ATOM   1782  HB3 GLU A 113      56.394  41.079  51.522  1.00  0.00           H0.      0
ATOM   1783  CG  GLU A 113      57.996  40.699  50.118  1.00  0.00           C0.      0
ATOM   1784  HG2 GLU A 113      58.155  40.637  49.041  1.00  0.00           H0.      0
ATOM   1785  HG3 GLU A 113      58.552  41.573  50.456  1.00  0.00           H0.      0
ATOM   1786  CD  GLU A 113      58.495  39.471  50.972  1.00  0.00           C0.      0
ATOM   1787  OE1 GLU A 113      57.702  38.681  51.541  1.00  0.00           O0.      0
ATOM   1788  OE2 GLU A 113      59.731  39.163  51.011  1.00  0.00           O0.      0
ATOM   1789  C   GLU A 113      54.000  40.852  50.170  1.00  0.00           C0.      0
ATOM   1790  O   GLU A 113      53.429  41.673  49.426  1.00  0.00           O0.      0
ATOM   1791  N   GLU A 114      53.349  40.390  51.215  1.00  0.00           N0.      0
ATOM   1792  H   GLU A 114      53.747  39.637  51.758  1.00  0.00           H0.      0
ATOM   1793  CA  GLU A 114      52.321  41.192  51.897  1.00  0.00           C0.      0
ATOM   1794  HA  GLU A 114      51.635  41.525  51.119  1.00  0.00           H0.      0
ATOM   1795  CB  GLU A 114      51.513  40.238  52.884  1.00  0.00           C0.      0
ATOM   1796  HB2 GLU A 114      51.278  39.321  52.344  1.00  0.00           H0.      0
ATOM   1797  HB3 GLU A 114      52.111  39.864  53.714  1.00  0.00           H0.      0
ATOM   1798  CG  GLU A 114      50.273  40.987  53.475  1.00  0.00           C0.      0
ATOM   1799  HG2 GLU A 114      49.890  41.732  52.779  1.00  0.00           H0.      0
ATOM   1800  HG3 GLU A 114      49.463  40.259  53.519  1.00  0.00           H0.      0
ATOM   1801  CD  GLU A 114      50.542  41.599  54.933  1.00  0.00           C0.      0
ATOM   1802  OE1 GLU A 114      50.267  40.979  56.026  1.00  0.00           O0.      0
ATOM   1803  OE2 GLU A 114      51.152  42.672  55.055  1.00  0.00           O0.      0
ATOM   1804  C   GLU A 114      52.893  42.459  52.496  1.00  0.00           C0.      0
ATOM   1805  O   GLU A 114      53.812  42.391  53.344  1.00  0.00           O0.      0
ATOM   1806  N   ALA A 115      52.310  43.635  52.134  1.00  0.00           N0.      0
ATOM   1807  H   ALA A 115      51.581  43.653  51.435  1.00  0.00           H0.      0
ATOM   1808  CA  ALA A 115      52.785  44.861  52.835  1.00  0.00           C0.      0
ATOM   1809  HA  ALA A 115      52.875  44.687  53.907  1.00  0.00           H0.      0
ATOM   1810  CB  ALA A 115      54.090  45.417  52.247  1.00  0.00           C0.      0
ATOM   1811  HB1 ALA A 115      54.036  45.376  51.159  1.00  0.00           H0.      0
ATOM   1812  HB2 ALA A 115      54.372  46.404  52.614  1.00  0.00           H0.      0
ATOM   1813  HB3 ALA A 115      54.807  44.631  52.487  1.00  0.00           H0.      0
ATOM   1814  C   ALA A 115      51.734  45.956  52.596  1.00  0.00           C0.      0
ATOM   1815  O   ALA A 115      51.015  45.950  51.606  1.00  0.00           O0.      0
ATOM   1816  N   ASN A 116      51.559  46.919  53.486  1.00  0.00           N0.      0
ATOM   1817  H   ASN A 116      52.126  46.803  54.314  1.00  0.00           H0.      0
ATOM   1818  CA  ASN A 116      50.628  48.026  53.282  1.00  0.00           C0.      0
ATOM   1819  HA  ASN A 116      49.995  47.705  52.454  1.00  0.00           H0.      0
ATOM   1820  CB  ASN A 116      49.812  48.158  54.650  1.00  0.00           C0.      0
ATOM   1821  HB2 ASN A 116      49.478  47.142  54.860  1.00  0.00           H0.      0
ATOM   1822  HB3 ASN A 116      50.559  48.497  55.366  1.00  0.00           H0.      0
ATOM   1823  CG  ASN A 116      48.672  49.222  54.715  1.00  0.00           C0.      0
ATOM   1824  OD1 ASN A 116      48.913  50.384  54.633  1.00  0.00           O0.      0
ATOM   1825  ND2 ASN A 116      47.476  48.815  54.872  1.00  0.00           N0.      0
ATOM   1826 HD21 ASN A 116      46.766  49.533  54.856  1.00  0.00           H0.      0
ATOM   1827 HD22 ASN A 116      47.345  47.838  55.093  1.00  0.00           H0.      0
ATOM   1828  C   ASN A 116      51.365  49.382  52.847  1.00  0.00           C0.      0
ATOM   1829  O   ASN A 116      52.469  49.621  53.329  1.00  0.00           O0.      0
ATOM   1830  N   TRP A 117      50.603  50.253  52.129  1.00  0.00           N0.      0
ATOM   1831  H   TRP A 117      49.600  50.147  52.081  1.00  0.00           H0.      0
ATOM   1832  CA  TRP A 117      51.063  51.577  51.751  1.00  0.00           C0.      0
ATOM   1833  HA  TRP A 117      51.891  51.376  51.071  1.00  0.00           H0.      0
ATOM   1834  CB  TRP A 117      49.937  52.222  50.968  1.00  0.00           C0.      0
ATOM   1835  HB2 TRP A 117      49.042  52.451  51.546  1.00  0.00           H0.      0
ATOM   1836  HB3 TRP A 117      50.258  53.219  50.668  1.00  0.00           H0.      0
ATOM   1837  CG  TRP A 117      49.596  51.521  49.679  1.00  0.00           C0.      0
ATOM   1838  CD1 TRP A 117      50.382  50.744  48.905  1.00  0.00           C0.      0
ATOM   1839  HD1 TRP A 117      51.447  50.630  49.041  1.00  0.00           H0.      0
ATOM   1840  NE1 TRP A 117      49.723  50.202  47.863  1.00  0.00           N0.      0
ATOM   1841  HE1 TRP A 117      50.046  49.510  47.202  1.00  0.00           H0.      0
ATOM   1842  CE2 TRP A 117      48.385  50.577  47.871  1.00  0.00           C0.      0
ATOM   1843  CZ2 TRP A 117      47.279  50.292  47.100  1.00  0.00           C0.      0
ATOM   1844  HZ2 TRP A 117      47.425  49.489  46.394  1.00  0.00           H0.      0
ATOM   1845  CH2 TRP A 117      46.052  50.829  47.442  1.00  0.00           C0.      0
ATOM   1846  HH2 TRP A 117      45.139  50.513  46.959  1.00  0.00           H0.      0
ATOM   1847  CZ3 TRP A 117      45.942  51.676  48.521  1.00  0.00           C0.      0
ATOM   1848  HZ3 TRP A 117      45.003  52.132  48.797  1.00  0.00           H0.      0
ATOM   1849  CE3 TRP A 117      47.072  52.112  49.210  1.00  0.00           C0.      0
ATOM   1850  HE3 TRP A 117      47.007  52.710  50.108  1.00  0.00           H0.      0
ATOM   1851  CD2 TRP A 117      48.340  51.510  48.995  1.00  0.00           C0.      0
ATOM   1852  C   TRP A 117      51.618  52.441  52.868  1.00  0.00           C0.      0
ATOM   1853  O   TRP A 117      52.401  53.319  52.641  1.00  0.00           O0.      0
ATOM   1854  N   LEU A 118      51.201  52.196  54.150  1.00  0.00           N0.      0
ATOM   1855  H   LEU A 118      50.428  51.564  54.303  1.00  0.00           H0.      0
ATOM   1856  CA  LEU A 118      51.740  52.989  55.267  1.00  0.00           C0.      0
ATOM   1857  HA  LEU A 118      51.758  54.048  55.010  1.00  0.00           H0.      0
ATOM   1858  CB  LEU A 118      50.846  52.773  56.475  1.00  0.00           C0.      0
ATOM   1859  HB2 LEU A 118      49.828  53.065  56.216  1.00  0.00           H0.      0
ATOM   1860  HB3 LEU A 118      50.823  51.687  56.560  1.00  0.00           H0.      0
ATOM   1861  CG  LEU A 118      51.223  53.518  57.841  1.00  0.00           C0.      0
ATOM   1862  HG  LEU A 118      52.276  53.434  58.109  1.00  0.00           H0.      0
ATOM   1863  CD1 LEU A 118      50.996  55.018  57.817  1.00  0.00           C0.      0
ATOM   1864 HD11 LEU A 118      49.939  55.284  57.794  1.00  0.00           H0.      0
ATOM   1865 HD12 LEU A 118      51.505  55.520  58.641  1.00  0.00           H0.      0
ATOM   1866 HD13 LEU A 118      51.452  55.447  56.925  1.00  0.00           H0.      0
ATOM   1867  CD2 LEU A 118      50.361  52.936  59.012  1.00  0.00           C0.      0
ATOM   1868 HD21 LEU A 118      49.327  53.042  58.683  1.00  0.00           H0.      0
ATOM   1869 HD22 LEU A 118      50.455  51.852  59.087  1.00  0.00           H0.      0
ATOM   1870 HD23 LEU A 118      50.510  53.442  59.965  1.00  0.00           H0.      0
ATOM   1871  C   LEU A 118      53.170  52.553  55.719  1.00  0.00           C0.      0
ATOM   1872  O   LEU A 118      53.896  53.356  56.351  1.00  0.00           O0.      0
ATOM   1873  N   THR A 119      53.562  51.277  55.476  1.00  0.00           N0.      0
ATOM   1874  H   THR A 119      52.943  50.725  54.900  1.00  0.00           H0.      0
ATOM   1875  CA  THR A 119      54.718  50.690  56.097  1.00  0.00           C0.      0
ATOM   1876  HA  THR A 119      55.345  51.432  56.592  1.00  0.00           H0.      0
ATOM   1877  CB  THR A 119      54.272  49.827  57.276  1.00  0.00           C0.      0
ATOM   1878  HB  THR A 119      55.120  49.388  57.802  1.00  0.00           H0.      0
ATOM   1879  CG2 THR A 119      53.537  50.583  58.358  1.00  0.00           C0.      0
ATOM   1880 HG21 THR A 119      54.136  51.438  58.671  1.00  0.00           H0.      0
ATOM   1881 HG22 THR A 119      52.523  50.794  58.019  1.00  0.00           H0.      0
ATOM   1882 HG23 THR A 119      53.323  49.910  59.188  1.00  0.00           H0.      0
ATOM   1883  OG1 THR A 119      53.379  48.832  56.767  1.00  0.00           O0.      0
ATOM   1884  HG1 THR A 119      53.831  48.008  56.570  1.00  0.00           H0.      0
ATOM   1885  C   THR A 119      55.611  49.999  55.105  1.00  0.00           C0.      0
ATOM   1886  O   THR A 119      56.389  49.125  55.481  1.00  0.00           O0.      0
ATOM   1887  N   LEU A 120      55.596  50.361  53.808  1.00  0.00           N0.      0
ATOM   1888  H   LEU A 120      54.852  50.935  53.439  1.00  0.00           H0.      0
ATOM   1889  CA  LEU A 120      56.515  49.768  52.820  1.00  0.00           C0.      0
ATOM   1890  HA  LEU A 120      56.261  48.710  52.877  1.00  0.00           H0.      0
ATOM   1891  CB  LEU A 120      56.337  50.280  51.377  1.00  0.00           C0.      0
ATOM   1892  HB2 LEU A 120      56.892  51.211  51.259  1.00  0.00           H0.      0
ATOM   1893  HB3 LEU A 120      56.878  49.628  50.690  1.00  0.00           H0.      0
ATOM   1894  CG  LEU A 120      54.939  50.483  50.842  1.00  0.00           C0.      0
ATOM   1895  HG  LEU A 120      54.254  51.128  51.392  1.00  0.00           H0.      0
ATOM   1896  CD1 LEU A 120      54.916  51.050  49.418  1.00  0.00           C0.      0
ATOM   1897 HD11 LEU A 120      55.536  50.409  48.791  1.00  0.00           H0.      0
ATOM   1898 HD12 LEU A 120      53.906  51.170  49.028  1.00  0.00           H0.      0
ATOM   1899 HD13 LEU A 120      55.323  52.060  49.472  1.00  0.00           H0.      0
ATOM   1900  CD2 LEU A 120      54.239  49.122  50.676  1.00  0.00           C0.      0
ATOM   1901 HD21 LEU A 120      54.154  48.744  51.695  1.00  0.00           H0.      0
ATOM   1902 HD22 LEU A 120      53.224  49.170  50.283  1.00  0.00           H0.      0
ATOM   1903 HD23 LEU A 120      54.807  48.424  50.059  1.00  0.00           H0.      0
ATOM   1904  C   LEU A 120      57.989  49.820  53.264  1.00  0.00           C0.      0
ATOM   1905  O   LEU A 120      58.699  48.826  53.233  1.00  0.00           O0.      0
ATOM   1906  N   ASP A 121      58.475  50.968  53.685  1.00  0.00           N0.      0
ATOM   1907  H   ASP A 121      57.797  51.696  53.508  1.00  0.00           H0.      0
ATOM   1908  CA  ASP A 121      59.799  51.219  54.259  1.00  0.00           C0.      0
ATOM   1909  HA  ASP A 121      60.528  51.173  53.450  1.00  0.00           H0.      0
ATOM   1910  CB  ASP A 121      59.726  52.689  54.762  1.00  0.00           C0.      0
ATOM   1911  HB2 ASP A 121      60.709  52.937  55.163  1.00  0.00           H0.      0
ATOM   1912  HB3 ASP A 121      59.616  53.325  53.884  1.00  0.00           H0.      0
ATOM   1913  CG  ASP A 121      58.702  53.175  55.854  1.00  0.00           C0.      0
ATOM   1914  OD1 ASP A 121      58.800  54.342  56.262  1.00  0.00           O0.      0
ATOM   1915  OD2 ASP A 121      57.799  52.415  56.293  1.00  0.00           O0.      0
ATOM   1916  C   ASP A 121      60.242  50.205  55.344  1.00  0.00           C0.      0
ATOM   1917  O   ASP A 121      61.434  50.134  55.623  1.00  0.00           O0.      0
ATOM   1918  N   LYS A 122      59.265  49.446  55.933  1.00  0.00           N0.      0
ATOM   1919  H   LYS A 122      58.327  49.679  55.639  1.00  0.00           H0.      0
ATOM   1920  CA  LYS A 122      59.446  48.391  56.926  1.00  0.00           C0.      0
ATOM   1921  HA  LYS A 122      60.430  48.361  57.395  1.00  0.00           H0.      0
ATOM   1922  CB  LYS A 122      58.446  48.693  58.052  1.00  0.00           C0.      0
ATOM   1923  HB2 LYS A 122      58.620  49.705  58.419  1.00  0.00           H0.      0
ATOM   1924  HB3 LYS A 122      57.404  48.627  57.739  1.00  0.00           H0.      0
ATOM   1925  CG  LYS A 122      58.523  47.697  59.162  1.00  0.00           C0.      0
ATOM   1926  HG2 LYS A 122      57.998  46.766  58.950  1.00  0.00           H0.      0
ATOM   1927  HG3 LYS A 122      59.569  47.506  59.403  1.00  0.00           H0.      0
ATOM   1928  CD  LYS A 122      57.719  48.133  60.422  1.00  0.00           C0.      0
ATOM   1929  HD2 LYS A 122      56.677  48.244  60.123  1.00  0.00           H0.      0
ATOM   1930  HD3 LYS A 122      57.789  47.313  61.137  1.00  0.00           H0.      0
ATOM   1931  CE  LYS A 122      58.133  49.376  61.205  1.00  0.00           C0.      0
ATOM   1932  HE2 LYS A 122      59.185  49.559  60.989  1.00  0.00           H0.      0
ATOM   1933  HE3 LYS A 122      57.671  50.261  60.768  1.00  0.00           H0.      0
ATOM   1934  NZ  LYS A 122      57.859  49.278  62.665  1.00  0.00           N0.      0
ATOM   1935  HZ1 LYS A 122      56.862  49.239  62.821  1.00  0.00           H0.      0
ATOM   1936  HZ2 LYS A 122      58.348  48.457  62.991  1.00  0.00           H0.      0
ATOM   1937  HZ3 LYS A 122      58.295  50.035  63.171  1.00  0.00           H0.      0
ATOM   1938  C   LYS A 122      59.153  46.978  56.371  1.00  0.00           C0.      0
ATOM   1939  O   LYS A 122      59.864  46.046  56.672  1.00  0.00           O0.      0
ATOM   1940  N   ASP A 123      58.103  46.847  55.509  1.00  0.00           N0.      0
ATOM   1941  H   ASP A 123      57.709  47.662  55.061  1.00  0.00           H0.      0
ATOM   1942  CA  ASP A 123      57.499  45.601  55.119  1.00  0.00           C0.      0
ATOM   1943  HA  ASP A 123      57.707  44.838  55.869  1.00  0.00           H0.      0
ATOM   1944  CB  ASP A 123      56.013  45.928  55.095  1.00  0.00           C0.      0
ATOM   1945  HB2 ASP A 123      55.851  46.858  54.550  1.00  0.00           H0.      0
ATOM   1946  HB3 ASP A 123      55.520  45.113  54.565  1.00  0.00           H0.      0
ATOM   1947  CG  ASP A 123      55.243  46.139  56.434  1.00  0.00           C0.      0
ATOM   1948  OD1 ASP A 123      54.038  46.440  56.397  1.00  0.00           O0.      0
ATOM   1949  OD2 ASP A 123      55.822  45.805  57.515  1.00  0.00           O0.      0
ATOM   1950  C   ASP A 123      57.976  45.061  53.736  1.00  0.00           C0.      0
ATOM   1951  O   ASP A 123      57.380  44.055  53.301  1.00  0.00           O0.      0
ATOM   1952  N   VAL A 124      58.938  45.682  53.079  1.00  0.00           N0.      0
ATOM   1953  H   VAL A 124      59.389  46.410  53.615  1.00  0.00           H0.      0
ATOM   1954  CA  VAL A 124      59.408  45.398  51.715  1.00  0.00           C0.      0
ATOM   1955  HA  VAL A 124      59.083  44.408  51.397  1.00  0.00           H0.      0
ATOM   1956  CB  VAL A 124      58.743  46.408  50.703  1.00  0.00           C0.      0
ATOM   1957  HB  VAL A 124      58.989  47.449  50.914  1.00  0.00           H0.      0
ATOM   1958  CG1 VAL A 124      59.170  46.229  49.227  1.00  0.00           C0.      0
ATOM   1959 HG11 VAL A 124      58.801  47.014  48.567  1.00  0.00           H0.      0
ATOM   1960 HG12 VAL A 124      60.255  46.322  49.165  1.00  0.00           H0.      0
ATOM   1961 HG13 VAL A 124      58.870  45.248  48.859  1.00  0.00           H0.      0
ATOM   1962  CG2 VAL A 124      57.224  46.144  50.729  1.00  0.00           C0.      0
ATOM   1963 HG21 VAL A 124      57.056  45.084  50.542  1.00  0.00           H0.      0
ATOM   1964 HG22 VAL A 124      56.791  46.520  51.656  1.00  0.00           H0.      0
ATOM   1965 HG23 VAL A 124      56.736  46.778  49.989  1.00  0.00           H0.      0
ATOM   1966  C   VAL A 124      60.897  45.415  51.399  1.00  0.00           C0.      0
ATOM   1967  O   VAL A 124      61.524  46.269  52.026  1.00  0.00           O0.      0
ATOM   1968  N   PRO A 125      61.490  44.401  50.697  1.00  0.00           N0.      0
ATOM   1969  CD  PRO A 125      60.897  43.207  49.971  1.00  0.00           C0.      0
ATOM   1970  HD2 PRO A 125      60.142  43.415  49.213  1.00  0.00           H0.      0
ATOM   1971  HD3 PRO A 125      60.429  42.489  50.643  1.00  0.00           H0.      0
ATOM   1972  CG  PRO A 125      62.024  42.510  49.257  1.00  0.00           C0.      0
ATOM   1973  HG2 PRO A 125      62.023  42.878  48.230  1.00  0.00           H0.      0
ATOM   1974  HG3 PRO A 125      61.973  41.422  49.299  1.00  0.00           H0.      0
ATOM   1975  CB  PRO A 125      63.243  43.005  50.047  1.00  0.00           C0.      0
ATOM   1976  HB2 PRO A 125      64.126  42.890  49.419  1.00  0.00           H0.      0
ATOM   1977  HB3 PRO A 125      63.312  42.435  50.974  1.00  0.00           H0.      0
ATOM   1978  CA  PRO A 125      62.931  44.432  50.423  1.00  0.00           C0.      0
ATOM   1979  HA  PRO A 125      63.477  44.764  51.306  1.00  0.00           H0.      0
ATOM   1980  C   PRO A 125      63.219  45.348  49.212  1.00  0.00           C0.      0
ATOM   1981  O   PRO A 125      63.340  44.977  48.032  1.00  0.00           O0.      0
ATOM   1982  N   ALA A 126      63.255  46.643  49.523  1.00  0.00           N0.      0
ATOM   1983  H   ALA A 126      63.110  46.885  50.493  1.00  0.00           H0.      0
ATOM   1984  CA  ALA A 126      63.420  47.813  48.702  1.00  0.00           C0.      0
ATOM   1985  HA  ALA A 126      62.800  47.650  47.820  1.00  0.00           H0.      0
ATOM   1986  CB  ALA A 126      62.941  49.047  49.552  1.00  0.00           C0.      0
ATOM   1987  HB1 ALA A 126      61.892  48.794  49.704  1.00  0.00           H0.      0
ATOM   1988  HB2 ALA A 126      63.451  49.181  50.507  1.00  0.00           H0.      0
ATOM   1989  HB3 ALA A 126      62.985  49.908  48.886  1.00  0.00           H0.      0
ATOM   1990  C   ALA A 126      64.872  47.951  48.208  1.00  0.00           C0.      0
ATOM   1991  O   ALA A 126      65.119  48.039  46.987  1.00  0.00           O0.      0
ATOM   1992  N   GLY A 127      65.854  47.941  49.174  1.00  0.00           N0.      0
ATOM   1993  H   GLY A 127      65.541  47.892  50.133  1.00  0.00           H0.      0
ATOM   1994  CA  GLY A 127      67.264  48.140  48.993  1.00  0.00           C0.      0
ATOM   1995  HA2 GLY A 127      67.812  48.029  49.929  1.00  0.00           H0.      0
ATOM   1996  HA3 GLY A 127      67.562  47.425  48.226  1.00  0.00           H0.      0
ATOM   1997  C   GLY A 127      67.597  49.629  48.420  1.00  0.00           C0.      0
ATOM   1998  O   GLY A 127      66.994  50.636  48.859  1.00  0.00           O0.      0
ATOM   1999  N   ASP A 128      68.437  49.647  47.384  1.00  0.00           N0.      0
ATOM   2000  H   ASP A 128      68.872  48.754  47.203  1.00  0.00           H0.      0
ATOM   2001  CA  ASP A 128      68.673  50.755  46.413  1.00  0.00           C0.      0
ATOM   2002  HA  ASP A 128      68.864  51.679  46.959  1.00  0.00           H0.      0
ATOM   2003  CB  ASP A 128      69.977  50.540  45.648  1.00  0.00           C0.      0
ATOM   2004  HB2 ASP A 128      70.171  51.363  44.960  1.00  0.00           H0.      0
ATOM   2005  HB3 ASP A 128      70.792  50.562  46.372  1.00  0.00           H0.      0
ATOM   2006  CG  ASP A 128      70.042  49.245  44.910  1.00  0.00           C0.      0
ATOM   2007  OD1 ASP A 128      69.022  48.636  44.533  1.00  0.00           O0.      0
ATOM   2008  OD2 ASP A 128      71.198  48.836  44.689  1.00  0.00           O0.      0
ATOM   2009  C   ASP A 128      67.468  51.167  45.543  1.00  0.00           C0.      0
ATOM   2010  O   ASP A 128      67.607  51.966  44.624  1.00  0.00           O0.      0
ATOM   2011  N   GLY A 129      66.243  50.633  45.816  1.00  0.00           N0.      0
ATOM   2012  H   GLY A 129      66.148  50.020  46.613  1.00  0.00           H0.      0
ATOM   2013  CA  GLY A 129      64.942  50.992  45.222  1.00  0.00           C0.      0
ATOM   2014  HA2 GLY A 129      64.066  50.836  45.852  1.00  0.00           H0.      0
ATOM   2015  HA3 GLY A 129      64.862  52.072  45.099  1.00  0.00           H0.      0
ATOM   2016  C   GLY A 129      64.700  50.364  43.886  1.00  0.00           C0.      0
ATOM   2017  O   GLY A 129      65.383  49.448  43.431  1.00  0.00           O0.      0
ATOM   2018  N   PHE A 130      63.763  50.949  43.192  1.00  0.00           N0.      0
ATOM   2019  H   PHE A 130      63.163  51.645  43.611  1.00  0.00           H0.      0
ATOM   2020  CA  PHE A 130      63.288  50.432  41.887  1.00  0.00           C0.      0
ATOM   2021  HA  PHE A 130      63.908  49.610  41.530  1.00  0.00           H0.      0
ATOM   2022  CB  PHE A 130      61.860  49.840  42.047  1.00  0.00           C0.      0
ATOM   2023  HB2 PHE A 130      61.099  50.598  42.230  1.00  0.00           H0.      0
ATOM   2024  HB3 PHE A 130      61.607  49.306  41.131  1.00  0.00           H0.      0
ATOM   2025  CG  PHE A 130      61.770  48.778  43.172  1.00  0.00           C0.      0
ATOM   2026  CD1 PHE A 130      61.521  49.191  44.490  1.00  0.00           C0.      0
ATOM   2027  HD1 PHE A 130      61.293  50.222  44.716  1.00  0.00           H0.      0
ATOM   2028  CE1 PHE A 130      61.529  48.232  45.562  1.00  0.00           C0.      0
ATOM   2029  HE1 PHE A 130      61.357  48.533  46.585  1.00  0.00           H0.      0
ATOM   2030  CZ  PHE A 130      61.901  46.890  45.241  1.00  0.00           C0.      0
ATOM   2031  HZ  PHE A 130      61.916  46.154  46.031  1.00  0.00           H0.      0
ATOM   2032  CE2 PHE A 130      62.093  46.509  43.926  1.00  0.00           C0.      0
ATOM   2033  HE2 PHE A 130      62.221  45.468  43.671  1.00  0.00           H0.      0
ATOM   2034  CD2 PHE A 130      61.977  47.419  42.868  1.00  0.00           C0.      0
ATOM   2035  HD2 PHE A 130      62.181  47.082  41.862  1.00  0.00           H0.      0
ATOM   2036  C   PHE A 130      63.359  51.430  40.759  1.00  0.00           C0.      0
ATOM   2037  O   PHE A 130      63.228  52.637  40.993  1.00  0.00           O0.      0
ATOM   2038  N   ASP A 131      63.601  51.015  39.518  1.00  0.00           N0.      0
ATOM   2039  H   ASP A 131      63.528  50.017  39.385  1.00  0.00           H0.      0
ATOM   2040  CA  ASP A 131      63.488  51.918  38.326  1.00  0.00           C0.      0
ATOM   2041  HA  ASP A 131      64.053  52.831  38.514  1.00  0.00           H0.      0
ATOM   2042  CB  ASP A 131      63.982  51.186  37.064  1.00  0.00           C0.      0
ATOM   2043  HB2 ASP A 131      63.247  50.458  36.721  1.00  0.00           H0.      0
ATOM   2044  HB3 ASP A 131      64.081  51.870  36.221  1.00  0.00           H0.      0
ATOM   2045  CG  ASP A 131      65.361  50.533  37.216  1.00  0.00           C0.      0
ATOM   2046  OD1 ASP A 131      65.536  49.487  36.583  1.00  0.00           O0.      0
ATOM   2047  OD2 ASP A 131      66.286  51.095  37.892  1.00  0.00           O0.      0
ATOM   2048  C   ASP A 131      62.140  52.506  38.027  1.00  0.00           C0.      0
ATOM   2049  O   ASP A 131      62.002  53.666  37.624  1.00  0.00           O0.      0
ATOM   2050  N   ALA A 132      61.096  51.775  38.381  1.00  0.00           N0.      0
ATOM   2051  H   ALA A 132      61.253  50.947  38.937  1.00  0.00           H0.      0
ATOM   2052  CA  ALA A 132      59.703  52.232  38.214  1.00  0.00           C0.      0
ATOM   2053  HA  ALA A 132      59.727  53.320  38.279  1.00  0.00           H0.      0
ATOM   2054  CB  ALA A 132      59.196  51.778  36.885  1.00  0.00           C0.      0
ATOM   2055  HB1 ALA A 132      60.008  51.899  36.168  1.00  0.00           H0.      0
ATOM   2056  HB2 ALA A 132      58.847  50.750  36.986  1.00  0.00           H0.      0
ATOM   2057  HB3 ALA A 132      58.322  52.373  36.622  1.00  0.00           H0.      0
ATOM   2058  C   ALA A 132      58.885  51.628  39.366  1.00  0.00           C0.      0
ATOM   2059  O   ALA A 132      58.949  50.414  39.509  1.00  0.00           O0.      0
ATOM   2060  N   VAL A 133      58.117  52.478  40.079  1.00  0.00           N0.      0
ATOM   2061  H   VAL A 133      58.113  53.452  39.814  1.00  0.00           H0.      0
ATOM   2062  CA  VAL A 133      57.031  52.067  40.930  1.00  0.00           C0.      0
ATOM   2063  HA  VAL A 133      57.125  51.019  41.214  1.00  0.00           H0.      0
ATOM   2064  CB  VAL A 133      57.134  52.879  42.260  1.00  0.00           C0.      0
ATOM   2065  HB  VAL A 133      57.379  53.929  42.098  1.00  0.00           H0.      0
ATOM   2066  CG1 VAL A 133      55.919  52.657  43.131  1.00  0.00           C0.      0
ATOM   2067 HG11 VAL A 133      55.865  51.569  43.156  1.00  0.00           H0.      0
ATOM   2068 HG12 VAL A 133      55.996  53.008  44.160  1.00  0.00           H0.      0
ATOM   2069 HG13 VAL A 133      55.103  53.205  42.658  1.00  0.00           H0.      0
ATOM   2070  CG2 VAL A 133      58.393  52.417  43.068  1.00  0.00           C0.      0
ATOM   2071 HG21 VAL A 133      58.411  52.974  44.005  1.00  0.00           H0.      0
ATOM   2072 HG22 VAL A 133      58.296  51.388  43.414  1.00  0.00           H0.      0
ATOM   2073 HG23 VAL A 133      59.262  52.646  42.452  1.00  0.00           H0.      0
ATOM   2074  C   VAL A 133      55.637  52.171  40.303  1.00  0.00           C0.      0
ATOM   2075  O   VAL A 133      55.251  53.255  39.880  1.00  0.00           O0.      0
ATOM   2076  N   ILE A 134      55.034  50.993  40.181  1.00  0.00           N0.      0
ATOM   2077  H   ILE A 134      55.415  50.143  40.572  1.00  0.00           H0.      0
ATOM   2078  CA  ILE A 134      53.820  50.752  39.364  1.00  0.00           C0.      0
ATOM   2079  HA  ILE A 134      53.559  51.659  38.818  1.00  0.00           H0.      0
ATOM   2080  CB  ILE A 134      54.269  49.794  38.313  1.00  0.00           C0.      0
ATOM   2081  HB  ILE A 134      54.684  48.921  38.816  1.00  0.00           H0.      0
ATOM   2082  CG2 ILE A 134      53.113  49.333  37.416  1.00  0.00           C0.      0
ATOM   2083 HG21 ILE A 134      52.320  48.884  38.014  1.00  0.00           H0.      0
ATOM   2084 HG22 ILE A 134      52.637  50.095  36.799  1.00  0.00           H0.      0
ATOM   2085 HG23 ILE A 134      53.501  48.549  36.765  1.00  0.00           H0.      0
ATOM   2086  CG1 ILE A 134      55.330  50.469  37.415  1.00  0.00           C0.      0
ATOM   2087 HG12 ILE A 134      54.963  51.349  36.888  1.00  0.00           H0.      0
ATOM   2088 HG13 ILE A 134      56.140  50.823  38.053  1.00  0.00           H0.      0
ATOM   2089  CD1 ILE A 134      56.047  49.546  36.358  1.00  0.00           C0.      0
ATOM   2090 HD11 ILE A 134      55.282  49.065  35.748  1.00  0.00           H0.      0
ATOM   2091 HD12 ILE A 134      56.669  50.238  35.790  1.00  0.00           H0.      0
ATOM   2092 HD13 ILE A 134      56.667  48.821  36.885  1.00  0.00           H0.      0
ATOM   2093  C   ILE A 134      52.644  50.413  40.316  1.00  0.00           C0.      0
ATOM   2094  O   ILE A 134      52.733  49.468  41.136  1.00  0.00           O0.      0
ATOM   2095  N   CYS A 135      51.461  50.981  40.091  1.00  0.00           N0.      0
ATOM   2096  H   CYS A 135      51.329  51.739  39.437  1.00  0.00           H0.      0
ATOM   2097  CA  CYS A 135      50.232  50.619  40.807  1.00  0.00           C0.      0
ATOM   2098  HA  CYS A 135      50.457  50.008  41.681  1.00  0.00           H0.      0
ATOM   2099  CB  CYS A 135      49.565  51.880  41.352  1.00  0.00           C0.      0
ATOM   2100  HB2 CYS A 135      49.122  52.517  40.586  1.00  0.00           H0.      0
ATOM   2101  HB3 CYS A 135      48.788  51.516  42.025  1.00  0.00           H0.      0
ATOM   2102  SG  CYS A 135      50.671  52.967  42.417  1.00  0.00           S0.      0
ATOM   2103  HG  CYS A 135      51.208  53.557  41.345  1.00  0.00           H0.      0
ATOM   2104  C   CYS A 135      49.285  49.798  39.959  1.00  0.00           C0.      0
ATOM   2105  O   CYS A 135      49.656  48.649  39.638  1.00  0.00           O0.      0
ATOM   2106  N   LEU A 136      48.319  50.392  39.320  1.00  0.00           N0.      0
ATOM   2107  H   LEU A 136      48.062  51.339  39.561  1.00  0.00           H0.      0
ATOM   2108  CA  LEU A 136      47.427  49.832  38.287  1.00  0.00           C0.      0
ATOM   2109  HA  LEU A 136      46.967  50.621  37.694  1.00  0.00           H0.      0
ATOM   2110  CB  LEU A 136      48.216  49.129  37.120  1.00  0.00           C0.      0
ATOM   2111  HB2 LEU A 136      48.594  48.200  37.546  1.00  0.00           H0.      0
ATOM   2112  HB3 LEU A 136      47.478  48.869  36.361  1.00  0.00           H0.      0
ATOM   2113  CG  LEU A 136      49.412  49.869  36.491  1.00  0.00           C0.      0
ATOM   2114  HG  LEU A 136      50.235  49.978  37.198  1.00  0.00           H0.      0
ATOM   2115  CD1 LEU A 136      49.822  48.993  35.304  1.00  0.00           C0.      0
ATOM   2116 HD11 LEU A 136      50.773  49.354  34.911  1.00  0.00           H0.      0
ATOM   2117 HD12 LEU A 136      49.870  47.917  35.478  1.00  0.00           H0.      0
ATOM   2118 HD13 LEU A 136      49.099  49.178  34.510  1.00  0.00           H0.      0
ATOM   2119  CD2 LEU A 136      49.074  51.250  35.953  1.00  0.00           C0.      0
ATOM   2120 HD21 LEU A 136      49.936  51.567  35.367  1.00  0.00           H0.      0
ATOM   2121 HD22 LEU A 136      48.164  51.143  35.362  1.00  0.00           H0.      0
ATOM   2122 HD23 LEU A 136      48.976  51.936  36.794  1.00  0.00           H0.      0
ATOM   2123  C   LEU A 136      46.247  49.040  38.862  1.00  0.00           C0.      0
ATOM   2124  O   LEU A 136      46.264  48.463  39.964  1.00  0.00           O0.      0
ATOM   2125  N   GLY A 137      45.203  48.872  38.096  1.00  0.00           N0.      0
ATOM   2126  H   GLY A 137      45.161  49.416  37.246  1.00  0.00           H0.      0
ATOM   2127  CA  GLY A 137      43.940  48.153  38.461  1.00  0.00           C0.      0
ATOM   2128  HA2 GLY A 137      43.384  47.783  37.600  1.00  0.00           H0.      0
ATOM   2129  HA3 GLY A 137      44.243  47.297  39.063  1.00  0.00           H0.      0
ATOM   2130  C   GLY A 137      43.030  49.008  39.360  1.00  0.00           C0.      0
ATOM   2131  O   GLY A 137      42.077  48.430  39.900  1.00  0.00           O0.      0
ATOM   2132  N   ASN A 138      43.241  50.343  39.603  1.00  0.00           N0.      0
ATOM   2133  H   ASN A 138      44.041  50.768  39.157  1.00  0.00           H0.      0
ATOM   2134  CA  ASN A 138      42.766  51.184  40.788  1.00  0.00           C0.      0
ATOM   2135  HA  ASN A 138      43.094  52.158  40.427  1.00  0.00           H0.      0
ATOM   2136  CB  ASN A 138      41.251  51.161  41.071  1.00  0.00           C0.      0
ATOM   2137  HB2 ASN A 138      40.850  51.102  40.059  1.00  0.00           H0.      0
ATOM   2138  HB3 ASN A 138      40.948  50.295  41.659  1.00  0.00           H0.      0
ATOM   2139  CG  ASN A 138      40.698  52.412  41.617  1.00  0.00           C0.      0
ATOM   2140  OD1 ASN A 138      41.385  53.277  42.021  1.00  0.00           O0.      0
ATOM   2141  ND2 ASN A 138      39.440  52.532  41.741  1.00  0.00           N0.      0
ATOM   2142 HD21 ASN A 138      39.133  53.330  42.280  1.00  0.00           H0.      0
ATOM   2143 HD22 ASN A 138      38.880  51.763  41.401  1.00  0.00           H0.      0
ATOM   2144  C   ASN A 138      43.550  50.798  42.108  1.00  0.00           C0.      0
ATOM   2145  O   ASN A 138      43.821  49.608  42.399  1.00  0.00           O0.      0
ATOM   2146  N   SER A 139      44.070  51.893  42.742  1.00  0.00           N0.      0
ATOM   2147  H   SER A 139      43.890  52.822  42.389  1.00  0.00           H0.      0
ATOM   2148  CA  SER A 139      44.930  51.632  43.947  1.00  0.00           C0.      0
ATOM   2149  HA  SER A 139      44.770  50.652  44.396  1.00  0.00           H0.      0
ATOM   2150  CB  SER A 139      46.412  51.783  43.507  1.00  0.00           C0.      0
ATOM   2151  HB2 SER A 139      47.067  51.730  44.377  1.00  0.00           H0.      0
ATOM   2152  HB3 SER A 139      46.483  50.968  42.787  1.00  0.00           H0.      0
ATOM   2153  OG  SER A 139      46.555  52.985  42.686  1.00  0.00           O0.      0
ATOM   2154  HG  SER A 139      46.286  52.812  41.781  1.00  0.00           H0.      0
ATOM   2155  C   SER A 139      44.551  52.577  45.116  1.00  0.00           C0.      0
ATOM   2156  O   SER A 139      43.639  52.249  45.879  1.00  0.00           O0.      0
ATOM   2157  N   PHE A 140      45.351  53.600  45.312  1.00  0.00           N0.      0
ATOM   2158  H   PHE A 140      45.973  53.764  44.535  1.00  0.00           H0.      0
ATOM   2159  CA  PHE A 140      45.565  54.393  46.486  1.00  0.00           C0.      0
ATOM   2160  HA  PHE A 140      45.974  53.703  47.224  1.00  0.00           H0.      0
ATOM   2161  CB  PHE A 140      46.697  55.502  46.313  1.00  0.00           C0.      0
ATOM   2162  HB2 PHE A 140      47.483  55.032  45.722  1.00  0.00           H0.      0
ATOM   2163  HB3 PHE A 140      46.226  56.247  45.671  1.00  0.00           H0.      0
ATOM   2164  CG  PHE A 140      47.262  56.119  47.575  1.00  0.00           C0.      0
ATOM   2165  CD1 PHE A 140      48.283  55.441  48.267  1.00  0.00           C0.      0
ATOM   2166  HD1 PHE A 140      48.706  54.551  47.825  1.00  0.00           H0.      0
ATOM   2167  CE1 PHE A 140      48.727  56.049  49.491  1.00  0.00           C0.      0
ATOM   2168  HE1 PHE A 140      49.596  55.635  49.980  1.00  0.00           H0.      0
ATOM   2169  CZ  PHE A 140      48.203  57.276  49.909  1.00  0.00           C0.      0
ATOM   2170  HZ  PHE A 140      48.596  57.704  50.819  1.00  0.00           H0.      0
ATOM   2171  CE2 PHE A 140      47.195  57.917  49.212  1.00  0.00           C0.      0
ATOM   2172  HE2 PHE A 140      46.745  58.881  49.395  1.00  0.00           H0.      0
ATOM   2173  CD2 PHE A 140      46.650  57.279  48.037  1.00  0.00           C0.      0
ATOM   2174  HD2 PHE A 140      45.792  57.716  47.547  1.00  0.00           H0.      0
ATOM   2175  C   PHE A 140      44.354  54.969  47.116  1.00  0.00           C0.      0
ATOM   2176  O   PHE A 140      44.316  54.991  48.350  1.00  0.00           O0.      0
ATOM   2177  N   ALA A 141      43.281  55.470  46.359  1.00  0.00           N0.      0
ATOM   2178  H   ALA A 141      43.361  55.404  45.354  1.00  0.00           H0.      0
ATOM   2179  CA  ALA A 141      41.996  55.978  46.876  1.00  0.00           C0.      0
ATOM   2180  HA  ALA A 141      42.129  56.889  47.460  1.00  0.00           H0.      0
ATOM   2181  CB  ALA A 141      40.988  56.174  45.760  1.00  0.00           C0.      0
ATOM   2182  HB1 ALA A 141      40.486  55.247  45.484  1.00  0.00           H0.      0
ATOM   2183  HB2 ALA A 141      40.165  56.827  46.050  1.00  0.00           H0.      0
ATOM   2184  HB3 ALA A 141      41.523  56.722  44.985  1.00  0.00           H0.      0
ATOM   2185  C   ALA A 141      41.324  55.040  47.929  1.00  0.00           C0.      0
ATOM   2186  O   ALA A 141      40.456  55.478  48.651  1.00  0.00           O0.      0
ATOM   2187  N   HID A 142      41.576  53.695  47.949  1.00  0.00           N0.      0
ATOM   2188  H   HID A 142      42.194  53.369  47.219  1.00  0.00           H0.      0
ATOM   2189  CA  HID A 142      41.072  52.773  48.981  1.00  0.00           C0.      0
ATOM   2190  HA  HID A 142      39.986  52.811  49.070  1.00  0.00           H0.      0
ATOM   2191  CB  HID A 142      41.517  51.302  48.780  1.00  0.00           C0.      0
ATOM   2192  HB2 HID A 142      42.603  51.364  48.703  1.00  0.00           H0.      0
ATOM   2193  HB3 HID A 142      41.283  50.704  49.661  1.00  0.00           H0.      0
ATOM   2194  CG  HID A 142      40.881  50.594  47.628  1.00  0.00           C0.      0
ATOM   2195  ND1 HID A 142      39.627  50.030  47.740  1.00  0.00           N0.      0
ATOM   2196  HD1 HID A 142      39.118  50.120  48.607  1.00  0.00           H0.      0
ATOM   2197  CE1 HID A 142      39.381  49.314  46.670  1.00  0.00           C0.      0
ATOM   2198  HE1 HID A 142      38.491  48.704  46.608  1.00  0.00           H0.      0
ATOM   2199  NE2 HID A 142      40.461  49.322  45.852  1.00  0.00           N0.      0
ATOM   2200  CD2 HID A 142      41.432  50.059  46.456  1.00  0.00           C0.      0
ATOM   2201  HD2 HID A 142      42.467  49.992  46.156  1.00  0.00           H0.      0
ATOM   2202  C   HID A 142      41.533  53.098  50.441  1.00  0.00           C0.      0
ATOM   2203  O   HID A 142      40.771  52.733  51.325  1.00  0.00           O0.      0
ATOM   2204  N   LEU A 143      42.624  53.808  50.599  1.00  0.00           N0.      0
ATOM   2205  H   LEU A 143      43.191  53.996  49.785  1.00  0.00           H0.      0
ATOM   2206  CA  LEU A 143      43.117  54.340  51.852  1.00  0.00           C0.      0
ATOM   2207  HA  LEU A 143      43.042  53.425  52.441  1.00  0.00           H0.      0
ATOM   2208  CB  LEU A 143      44.627  54.674  51.723  1.00  0.00           C0.      0
ATOM   2209  HB2 LEU A 143      45.074  53.807  51.235  1.00  0.00           H0.      0
ATOM   2210  HB3 LEU A 143      44.774  55.495  51.021  1.00  0.00           H0.      0
ATOM   2211  CG  LEU A 143      45.434  55.021  53.033  1.00  0.00           C0.      0
ATOM   2212  HG  LEU A 143      44.940  55.783  53.635  1.00  0.00           H0.      0
ATOM   2213  CD1 LEU A 143      45.633  53.835  53.918  1.00  0.00           C0.      0
ATOM   2214 HD11 LEU A 143      46.130  53.058  53.337  1.00  0.00           H0.      0
ATOM   2215 HD12 LEU A 143      46.217  54.187  54.768  1.00  0.00           H0.      0
ATOM   2216 HD13 LEU A 143      44.625  53.535  54.204  1.00  0.00           H0.      0
ATOM   2217  CD2 LEU A 143      46.767  55.657  52.757  1.00  0.00           C0.      0
ATOM   2218 HD21 LEU A 143      47.118  56.021  53.723  1.00  0.00           H0.      0
ATOM   2219 HD22 LEU A 143      47.437  54.910  52.332  1.00  0.00           H0.      0
ATOM   2220 HD23 LEU A 143      46.644  56.525  52.110  1.00  0.00           H0.      0
ATOM   2221  C   LEU A 143      42.254  55.433  52.511  1.00  0.00           C0.      0
ATOM   2222  O   LEU A 143      42.266  56.592  52.040  1.00  0.00           O0.      0
ATOM   2223  N   PRO A 144      41.461  55.251  53.587  1.00  0.00           N0.      0
ATOM   2224  CD  PRO A 144      41.470  54.075  54.382  1.00  0.00           C0.      0
ATOM   2225  HD2 PRO A 144      42.445  53.871  54.824  1.00  0.00           H0.      0
ATOM   2226  HD3 PRO A 144      41.195  53.264  53.708  1.00  0.00           H0.      0
ATOM   2227  CG  PRO A 144      40.453  54.195  55.504  1.00  0.00           C0.      0
ATOM   2228  HG2 PRO A 144      40.990  54.730  56.287  1.00  0.00           H0.      0
ATOM   2229  HG3 PRO A 144      40.046  53.226  55.793  1.00  0.00           H0.      0
ATOM   2230  CB  PRO A 144      39.468  55.091  54.789  1.00  0.00           C0.      0
ATOM   2231  HB2 PRO A 144      38.749  55.638  55.399  1.00  0.00           H0.      0
ATOM   2232  HB3 PRO A 144      38.874  54.476  54.113  1.00  0.00           H0.      0
ATOM   2233  CA  PRO A 144      40.391  56.117  54.100  1.00  0.00           C0.      0
ATOM   2234  HA  PRO A 144      39.815  56.430  53.229  1.00  0.00           H0.      0
ATOM   2235  C   PRO A 144      40.824  57.235  55.042  1.00  0.00           C0.      0
ATOM   2236  O   PRO A 144      41.910  57.187  55.682  1.00  0.00           O0.      0
ATOM   2237  N   ASP A 145      39.969  58.210  55.123  1.00  0.00           N0.      0
ATOM   2238  H   ASP A 145      39.091  58.101  54.636  1.00  0.00           H0.      0
ATOM   2239  CA  ASP A 145      39.933  59.291  56.102  1.00  0.00           C0.      0
ATOM   2240  HA  ASP A 145      40.567  58.876  56.885  1.00  0.00           H0.      0
ATOM   2241  CB  ASP A 145      40.590  60.637  55.472  1.00  0.00           C0.      0
ATOM   2242  HB2 ASP A 145      41.633  60.399  55.261  1.00  0.00           H0.      0
ATOM   2243  HB3 ASP A 145      40.166  60.836  54.488  1.00  0.00           H0.      0
ATOM   2244  CG  ASP A 145      40.453  61.778  56.374  1.00  0.00           C0.      0
ATOM   2245  OD1 ASP A 145      40.572  61.571  57.619  1.00  0.00           O0.      0
ATOM   2246  OD2 ASP A 145      40.137  62.865  55.801  1.00  0.00           O0.      0
ATOM   2247  C   ASP A 145      38.489  59.485  56.752  1.00  0.00           C0.      0
ATOM   2248  O   ASP A 145      37.496  59.796  56.087  1.00  0.00           O0.      0
ATOM   2249  N   SER A 146      38.459  59.300  58.045  1.00  0.00           N0.      0
ATOM   2250  H   SER A 146      39.288  58.999  58.537  1.00  0.00           H0.      0
ATOM   2251  CA  SER A 146      37.365  59.466  59.024  1.00  0.00           C0.      0
ATOM   2252  HA  SER A 146      36.399  59.364  58.529  1.00  0.00           H0.      0
ATOM   2253  CB  SER A 146      37.498  58.418  60.068  1.00  0.00           C0.      0
ATOM   2254  HB2 SER A 146      36.747  58.612  60.834  1.00  0.00           H0.      0
ATOM   2255  HB3 SER A 146      37.374  57.442  59.599  1.00  0.00           H0.      0
ATOM   2256  OG  SER A 146      38.671  58.624  60.820  1.00  0.00           O0.      0
ATOM   2257  HG  SER A 146      39.429  58.439  60.261  1.00  0.00           H0.      0
ATOM   2258  C   SER A 146      37.270  60.855  59.686  1.00  0.00           C0.      0
ATOM   2259  O   SER A 146      36.261  61.121  60.364  1.00  0.00           O0.      0
ATOM   2260  N   LYS A 147      38.277  61.735  59.571  1.00  0.00           N0.      0
ATOM   2261  H   LYS A 147      39.060  61.461  58.995  1.00  0.00           H0.      0
ATOM   2262  CA  LYS A 147      38.329  63.045  60.214  1.00  0.00           C0.      0
ATOM   2263  HA  LYS A 147      37.306  63.322  60.468  1.00  0.00           H0.      0
ATOM   2264  CB  LYS A 147      38.999  62.777  61.624  1.00  0.00           C0.      0
ATOM   2265  HB2 LYS A 147      39.186  63.712  62.152  1.00  0.00           H0.      0
ATOM   2266  HB3 LYS A 147      38.194  62.265  62.152  1.00  0.00           H0.      0
ATOM   2267  CG  LYS A 147      40.318  61.917  61.721  1.00  0.00           C0.      0
ATOM   2268  HG2 LYS A 147      40.649  62.013  62.755  1.00  0.00           H0.      0
ATOM   2269  HG3 LYS A 147      39.983  60.937  61.383  1.00  0.00           H0.      0
ATOM   2270  CD  LYS A 147      41.506  62.657  60.960  1.00  0.00           C0.      0
ATOM   2271  HD2 LYS A 147      41.225  63.086  59.999  1.00  0.00           H0.      0
ATOM   2272  HD3 LYS A 147      41.812  63.528  61.539  1.00  0.00           H0.      0
ATOM   2273  CE  LYS A 147      42.756  61.753  60.719  1.00  0.00           C0.      0
ATOM   2274  HE2 LYS A 147      43.567  62.341  60.290  1.00  0.00           H0.      0
ATOM   2275  HE3 LYS A 147      43.145  61.358  61.658  1.00  0.00           H0.      0
ATOM   2276  NZ  LYS A 147      42.455  60.723  59.655  1.00  0.00           N0.      0
ATOM   2277  HZ1 LYS A 147      41.704  60.102  59.920  1.00  0.00           H0.      0
ATOM   2278  HZ2 LYS A 147      42.022  61.134  58.841  1.00  0.00           H0.      0
ATOM   2279  HZ3 LYS A 147      43.303  60.258  59.364  1.00  0.00           H0.      0
ATOM   2280  C   LYS A 147      38.895  64.215  59.433  1.00  0.00           C0.      0
ATOM   2281  O   LYS A 147      39.395  65.171  60.008  1.00  0.00           O0.      0
ATOM   2282  N   GLY A 148      38.778  64.131  58.132  1.00  0.00           N0.      0
ATOM   2283  H   GLY A 148      38.285  63.412  57.624  1.00  0.00           H0.      0
ATOM   2284  CA  GLY A 148      39.020  65.297  57.272  1.00  0.00           C0.      0
ATOM   2285  HA2 GLY A 148      38.854  64.893  56.273  1.00  0.00           H0.      0
ATOM   2286  HA3 GLY A 148      38.341  66.067  57.639  1.00  0.00           H0.      0
ATOM   2287  C   GLY A 148      40.542  65.775  57.322  1.00  0.00           C0.      0
ATOM   2288  O   GLY A 148      40.773  67.004  57.344  1.00  0.00           O0.      0
ATOM   2289  N   ASP A 149      41.470  64.866  57.457  1.00  0.00           N0.      0
ATOM   2290  H   ASP A 149      41.183  63.911  57.622  1.00  0.00           H0.      0
ATOM   2291  CA  ASP A 149      42.911  65.036  57.338  1.00  0.00           C0.      0
ATOM   2292  HA  ASP A 149      43.024  66.115  57.243  1.00  0.00           H0.      0
ATOM   2293  CB  ASP A 149      43.497  64.539  58.656  1.00  0.00           C0.      0
ATOM   2294  HB2 ASP A 149      42.954  65.047  59.453  1.00  0.00           H0.      0
ATOM   2295  HB3 ASP A 149      43.379  63.456  58.658  1.00  0.00           H0.      0
ATOM   2296  CG  ASP A 149      44.956  64.814  58.974  1.00  0.00           C0.      0
ATOM   2297  OD1 ASP A 149      45.495  64.283  60.016  1.00  0.00           O0.      0
ATOM   2298  OD2 ASP A 149      45.654  65.554  58.277  1.00  0.00           O0.      0
ATOM   2299  C   ASP A 149      43.539  64.436  56.058  1.00  0.00           C0.      0
ATOM   2300  O   ASP A 149      42.990  63.525  55.425  1.00  0.00           O0.      0
ATOM   2301  N   GLN A 150      44.651  65.078  55.691  1.00  0.00           N0.      0
ATOM   2302  H   GLN A 150      44.992  65.843  56.256  1.00  0.00           H0.      0
ATOM   2303  CA  GLN A 150      45.411  64.849  54.471  1.00  0.00           C0.      0
ATOM   2304  HA  GLN A 150      44.816  64.278  53.758  1.00  0.00           H0.      0
ATOM   2305  CB  GLN A 150      45.702  66.190  53.793  1.00  0.00           C0.      0
ATOM   2306  HB2 GLN A 150      46.032  66.865  54.582  1.00  0.00           H0.      0
ATOM   2307  HB3 GLN A 150      46.555  66.102  53.120  1.00  0.00           H0.      0
ATOM   2308  CG  GLN A 150      44.578  66.842  52.950  1.00  0.00           C0.      0
ATOM   2309  HG2 GLN A 150      44.493  66.301  52.007  1.00  0.00           H0.      0
ATOM   2310  HG3 GLN A 150      43.652  66.716  53.512  1.00  0.00           H0.      0
ATOM   2311  CD  GLN A 150      44.823  68.409  52.704  1.00  0.00           C0.      0
ATOM   2312  OE1 GLN A 150      45.730  68.752  51.957  1.00  0.00           O0.      0
ATOM   2313  NE2 GLN A 150      43.940  69.298  53.137  1.00  0.00           N0.      0
ATOM   2314 HE21 GLN A 150      43.999  70.269  52.865  1.00  0.00           H0.      0
ATOM   2315 HE22 GLN A 150      43.105  68.887  53.529  1.00  0.00           H0.      0
ATOM   2316  C   GLN A 150      46.744  64.127  54.679  1.00  0.00           C0.      0
ATOM   2317  O   GLN A 150      47.325  63.590  53.719  1.00  0.00           O0.      0
ATOM   2318  N   SER A 151      47.288  64.185  55.898  1.00  0.00           N0.      0
ATOM   2319  H   SER A 151      46.684  64.569  56.611  1.00  0.00           H0.      0
ATOM   2320  CA  SER A 151      48.719  64.053  56.234  1.00  0.00           C0.      0
ATOM   2321  HA  SER A 151      49.405  64.484  55.505  1.00  0.00           H0.      0
ATOM   2322  CB  SER A 151      48.950  64.629  57.649  1.00  0.00           C0.      0
ATOM   2323  HB2 SER A 151      48.459  64.014  58.402  1.00  0.00           H0.      0
ATOM   2324  HB3 SER A 151      49.996  64.564  57.949  1.00  0.00           H0.      0
ATOM   2325  OG  SER A 151      48.314  65.857  57.785  1.00  0.00           O0.      0
ATOM   2326  HG  SER A 151      47.410  65.694  58.063  1.00  0.00           H0.      0
ATOM   2327  C   SER A 151      48.980  62.556  56.296  1.00  0.00           C0.      0
ATOM   2328  O   SER A 151      50.143  62.207  56.000  1.00  0.00           O0.      0
ATOM   2329  N   GLU A 152      48.029  61.603  56.620  1.00  0.00           N0.      0
ATOM   2330  H   GLU A 152      47.125  61.931  56.928  1.00  0.00           H0.      0
ATOM   2331  CA  GLU A 152      48.275  60.143  56.362  1.00  0.00           C0.      0
ATOM   2332  HA  GLU A 152      49.231  59.798  56.758  1.00  0.00           H0.      0
ATOM   2333  CB  GLU A 152      47.232  59.346  57.140  1.00  0.00           C0.      0
ATOM   2334  HB2 GLU A 152      47.344  59.667  58.175  1.00  0.00           H0.      0
ATOM   2335  HB3 GLU A 152      46.228  59.665  56.858  1.00  0.00           H0.      0
ATOM   2336  CG  GLU A 152      47.486  57.864  56.962  1.00  0.00           C0.      0
ATOM   2337  HG2 GLU A 152      47.193  57.706  55.924  1.00  0.00           H0.      0
ATOM   2338  HG3 GLU A 152      48.540  57.656  57.144  1.00  0.00           H0.      0
ATOM   2339  CD  GLU A 152      46.519  57.133  57.836  1.00  0.00           C0.      0
ATOM   2340  OE1 GLU A 152      46.915  56.043  58.349  1.00  0.00           O0.      0
ATOM   2341  OE2 GLU A 152      45.425  57.560  58.151  1.00  0.00           O0.      0
ATOM   2342  C   GLU A 152      48.343  59.773  54.857  1.00  0.00           C0.      0
ATOM   2343  O   GLU A 152      49.255  59.053  54.503  1.00  0.00           O0.      0
ATOM   2344  N   HIE A 153      47.436  60.404  54.083  1.00  0.00           N0.      0
ATOM   2345  H   HIE A 153      46.670  60.867  54.549  1.00  0.00           H0.      0
ATOM   2346  CA  HIE A 153      47.499  60.389  52.617  1.00  0.00           C0.      0
ATOM   2347  HA  HIE A 153      47.513  59.325  52.384  1.00  0.00           H0.      0
ATOM   2348  CB  HIE A 153      46.295  60.967  51.887  1.00  0.00           C0.      0
ATOM   2349  HB2 HIE A 153      46.118  62.030  52.054  1.00  0.00           H0.      0
ATOM   2350  HB3 HIE A 153      46.430  60.870  50.810  1.00  0.00           H0.      0
ATOM   2351  CG  HIE A 153      44.943  60.348  52.091  1.00  0.00           C0.      0
ATOM   2352  ND1 HIE A 153      43.737  60.948  51.697  1.00  0.00           N0.      0
ATOM   2353  CE1 HIE A 153      42.734  60.065  51.969  1.00  0.00           C0.      0
ATOM   2354  HE1 HIE A 153      41.675  60.149  51.774  1.00  0.00           H0.      0
ATOM   2355  NE2 HIE A 153      43.336  58.982  52.436  1.00  0.00           N0.      0
ATOM   2356  HE2 HIE A 153      42.829  58.142  52.676  1.00  0.00           H0.      0
ATOM   2357  CD2 HIE A 153      44.669  59.197  52.703  1.00  0.00           C0.      0
ATOM   2358  HD2 HIE A 153      45.460  58.507  52.956  1.00  0.00           H0.      0
ATOM   2359  C   HIE A 153      48.908  60.869  52.161  1.00  0.00           C0.      0
ATOM   2360  O   HIE A 153      49.567  60.031  51.539  1.00  0.00           O0.      0
ATOM   2361  N   ARG A 154      49.391  62.091  52.524  1.00  0.00           N0.      0
ATOM   2362  H   ARG A 154      48.956  62.714  53.189  1.00  0.00           H0.      0
ATOM   2363  CA  ARG A 154      50.698  62.587  52.135  1.00  0.00           C0.      0
ATOM   2364  HA  ARG A 154      50.638  62.600  51.047  1.00  0.00           H0.      0
ATOM   2365  CB  ARG A 154      50.730  63.942  52.756  1.00  0.00           C0.      0
ATOM   2366  HB2 ARG A 154      49.723  64.316  52.939  1.00  0.00           H0.      0
ATOM   2367  HB3 ARG A 154      51.312  63.882  53.676  1.00  0.00           H0.      0
ATOM   2368  CG  ARG A 154      51.415  64.980  51.824  1.00  0.00           C0.      0
ATOM   2369  HG2 ARG A 154      52.270  64.583  51.277  1.00  0.00           H0.      0
ATOM   2370  HG3 ARG A 154      50.706  65.274  51.050  1.00  0.00           H0.      0
ATOM   2371  CD  ARG A 154      51.943  66.219  52.513  1.00  0.00           C0.      0
ATOM   2372  HD2 ARG A 154      52.386  66.031  53.492  1.00  0.00           H0.      0
ATOM   2373  HD3 ARG A 154      52.722  66.582  51.842  1.00  0.00           H0.      0
ATOM   2374  NE  ARG A 154      50.896  67.203  52.543  1.00  0.00           N0.      0
ATOM   2375  HE  ARG A 154      50.667  67.576  51.633  1.00  0.00           H0.      0
ATOM   2376  CZ  ARG A 154      50.108  67.505  53.570  1.00  0.00           C0.      0
ATOM   2377  NH1 ARG A 154      49.216  68.430  53.482  1.00  0.00           N0.      0
ATOM   2378 HH11 ARG A 154      49.182  68.925  52.603  1.00  0.00           H0.      0
ATOM   2379 HH12 ARG A 154      48.754  68.751  54.321  1.00  0.00           H0.      0
ATOM   2380  NH2 ARG A 154      50.109  66.923  54.719  1.00  0.00           N0.      0
ATOM   2381 HH21 ARG A 154      50.709  66.118  54.827  1.00  0.00           H0.      0
ATOM   2382 HH22 ARG A 154      49.534  67.225  55.493  1.00  0.00           H0.      0
ATOM   2383  C   ARG A 154      51.806  61.632  52.536  1.00  0.00           C0.      0
ATOM   2384  O   ARG A 154      52.691  61.359  51.768  1.00  0.00           O0.      0
ATOM   2385  N   LEU A 155      51.699  61.107  53.744  1.00  0.00           N0.      0
ATOM   2386  H   LEU A 155      50.891  61.392  54.279  1.00  0.00           H0.      0
ATOM   2387  CA  LEU A 155      52.656  60.111  54.271  1.00  0.00           C0.      0
ATOM   2388  HA  LEU A 155      53.602  60.650  54.331  1.00  0.00           H0.      0
ATOM   2389  CB  LEU A 155      52.312  59.874  55.768  1.00  0.00           C0.      0
ATOM   2390  HB2 LEU A 155      52.509  60.811  56.289  1.00  0.00           H0.      0
ATOM   2391  HB3 LEU A 155      51.231  59.736  55.813  1.00  0.00           H0.      0
ATOM   2392  CG  LEU A 155      53.012  58.796  56.576  1.00  0.00           C0.      0
ATOM   2393  HG  LEU A 155      52.746  57.821  56.168  1.00  0.00           H0.      0
ATOM   2394  CD1 LEU A 155      54.526  59.043  56.751  1.00  0.00           C0.      0
ATOM   2395 HD11 LEU A 155      55.008  59.017  55.773  1.00  0.00           H0.      0
ATOM   2396 HD12 LEU A 155      54.670  59.956  57.329  1.00  0.00           H0.      0
ATOM   2397 HD13 LEU A 155      54.871  58.185  57.327  1.00  0.00           H0.      0
ATOM   2398  CD2 LEU A 155      52.448  58.699  57.944  1.00  0.00           C0.      0
ATOM   2399 HD21 LEU A 155      52.767  59.558  58.535  1.00  0.00           H0.      0
ATOM   2400 HD22 LEU A 155      51.366  58.827  57.953  1.00  0.00           H0.      0
ATOM   2401 HD23 LEU A 155      52.709  57.728  58.367  1.00  0.00           H0.      0
ATOM   2402  C   LEU A 155      52.866  58.873  53.485  1.00  0.00           C0.      0
ATOM   2403  O   LEU A 155      53.982  58.412  53.172  1.00  0.00           O0.      0
ATOM   2404  N   ALA A 156      51.781  58.254  53.153  1.00  0.00           N0.      0
ATOM   2405  H   ALA A 156      50.903  58.592  53.521  1.00  0.00           H0.      0
ATOM   2406  CA  ALA A 156      51.753  56.974  52.464  1.00  0.00           C0.      0
ATOM   2407  HA  ALA A 156      52.509  56.324  52.904  1.00  0.00           H0.      0
ATOM   2408  CB  ALA A 156      50.423  56.377  52.745  1.00  0.00           C0.      0
ATOM   2409  HB1 ALA A 156      50.259  55.538  52.069  1.00  0.00           H0.      0
ATOM   2410  HB2 ALA A 156      50.303  55.998  53.760  1.00  0.00           H0.      0
ATOM   2411  HB3 ALA A 156      49.646  57.129  52.606  1.00  0.00           H0.      0
ATOM   2412  C   ALA A 156      52.069  57.156  50.966  1.00  0.00           C0.      0
ATOM   2413  O   ALA A 156      52.659  56.310  50.343  1.00  0.00           O0.      0
ATOM   2414  N   LEU A 157      51.669  58.237  50.343  1.00  0.00           N0.      0
ATOM   2415  H   LEU A 157      51.093  58.951  50.764  1.00  0.00           H0.      0
ATOM   2416  CA  LEU A 157      52.189  58.626  49.050  1.00  0.00           C0.      0
ATOM   2417  HA  LEU A 157      51.952  57.868  48.303  1.00  0.00           H0.      0
ATOM   2418  CB  LEU A 157      51.580  59.890  48.600  1.00  0.00           C0.      0
ATOM   2419  HB2 LEU A 157      51.715  60.534  49.469  1.00  0.00           H0.      0
ATOM   2420  HB3 LEU A 157      52.178  60.296  47.784  1.00  0.00           H0.      0
ATOM   2421  CG  LEU A 157      50.125  59.754  48.180  1.00  0.00           C0.      0
ATOM   2422  HG  LEU A 157      49.608  59.444  49.088  1.00  0.00           H0.      0
ATOM   2423  CD1 LEU A 157      49.715  61.126  47.729  1.00  0.00           C0.      0
ATOM   2424 HD11 LEU A 157      50.383  61.438  46.927  1.00  0.00           H0.      0
ATOM   2425 HD12 LEU A 157      48.718  61.190  47.292  1.00  0.00           H0.      0
ATOM   2426 HD13 LEU A 157      49.743  61.866  48.530  1.00  0.00           H0.      0
ATOM   2427  CD2 LEU A 157      49.894  58.702  47.009  1.00  0.00           C0.      0
ATOM   2428 HD21 LEU A 157      49.802  57.688  47.400  1.00  0.00           H0.      0
ATOM   2429 HD22 LEU A 157      48.900  58.855  46.588  1.00  0.00           H0.      0
ATOM   2430 HD23 LEU A 157      50.547  58.889  46.157  1.00  0.00           H0.      0
ATOM   2431  C   LEU A 157      53.687  58.855  49.146  1.00  0.00           C0.      0
ATOM   2432  O   LEU A 157      54.363  58.483  48.196  1.00  0.00           O0.      0
ATOM   2433  N   LYS A 158      54.290  59.388  50.239  1.00  0.00           N0.      0
ATOM   2434  H   LYS A 158      53.691  59.635  51.014  1.00  0.00           H0.      0
ATOM   2435  CA  LYS A 158      55.716  59.609  50.373  1.00  0.00           C0.      0
ATOM   2436  HA  LYS A 158      56.016  60.032  49.414  1.00  0.00           H0.      0
ATOM   2437  CB  LYS A 158      55.922  60.667  51.422  1.00  0.00           C0.      0
ATOM   2438  HB2 LYS A 158      55.161  61.411  51.186  1.00  0.00           H0.      0
ATOM   2439  HB3 LYS A 158      55.745  60.096  52.334  1.00  0.00           H0.      0
ATOM   2440  CG  LYS A 158      57.299  61.324  51.364  1.00  0.00           C0.      0
ATOM   2441  HG2 LYS A 158      58.085  60.643  51.688  1.00  0.00           H0.      0
ATOM   2442  HG3 LYS A 158      57.657  61.538  50.357  1.00  0.00           H0.      0
ATOM   2443  CD  LYS A 158      57.365  62.573  52.229  1.00  0.00           C0.      0
ATOM   2444  HD2 LYS A 158      56.535  63.222  51.950  1.00  0.00           H0.      0
ATOM   2445  HD3 LYS A 158      57.119  62.221  53.231  1.00  0.00           H0.      0
ATOM   2446  CE  LYS A 158      58.603  63.440  52.119  1.00  0.00           C0.      0
ATOM   2447  HE2 LYS A 158      58.790  63.840  51.122  1.00  0.00           H0.      0
ATOM   2448  HE3 LYS A 158      58.560  64.332  52.744  1.00  0.00           H0.      0
ATOM   2449  NZ  LYS A 158      59.829  62.720  52.587  1.00  0.00           N0.      0
ATOM   2450  HZ1 LYS A 158      60.688  63.249  52.552  1.00  0.00           H0.      0
ATOM   2451  HZ2 LYS A 158      59.694  62.321  53.505  1.00  0.00           H0.      0
ATOM   2452  HZ3 LYS A 158      60.050  61.923  52.008  1.00  0.00           H0.      0
ATOM   2453  C   LYS A 158      56.488  58.305  50.589  1.00  0.00           C0.      0
ATOM   2454  O   LYS A 158      57.599  58.128  50.077  1.00  0.00           O0.      0
ATOM   2455  N   ASN A 159      55.896  57.372  51.277  1.00  0.00           N0.      0
ATOM   2456  H   ASN A 159      55.078  57.722  51.757  1.00  0.00           H0.      0
ATOM   2457  CA  ASN A 159      56.520  56.110  51.493  1.00  0.00           C0.      0
ATOM   2458  HA  ASN A 159      57.566  56.285  51.744  1.00  0.00           H0.      0
ATOM   2459  CB  ASN A 159      55.726  55.439  52.686  1.00  0.00           C0.      0
ATOM   2460  HB2 ASN A 159      55.497  56.155  53.475  1.00  0.00           H0.      0
ATOM   2461  HB3 ASN A 159      54.731  55.220  52.299  1.00  0.00           H0.      0
ATOM   2462  CG  ASN A 159      56.374  54.230  53.280  1.00  0.00           C0.      0
ATOM   2463  OD1 ASN A 159      57.318  53.681  52.787  1.00  0.00           O0.      0
ATOM   2464  ND2 ASN A 159      56.011  53.842  54.507  1.00  0.00           N0.      0
ATOM   2465 HD21 ASN A 159      56.603  53.232  55.052  1.00  0.00           H0.      0
ATOM   2466 HD22 ASN A 159      55.305  54.357  55.013  1.00  0.00           H0.      0
ATOM   2467  C   ASN A 159      56.459  55.222  50.165  1.00  0.00           C0.      0
ATOM   2468  O   ASN A 159      57.365  54.440  49.912  1.00  0.00           O0.      0
ATOM   2469  N   ILE A 160      55.516  55.469  49.225  1.00  0.00           N0.      0
ATOM   2470  H   ILE A 160      54.675  55.972  49.470  1.00  0.00           H0.      0
ATOM   2471  CA  ILE A 160      55.594  54.869  47.890  1.00  0.00           C0.      0
ATOM   2472  HA  ILE A 160      55.810  53.801  47.919  1.00  0.00           H0.      0
ATOM   2473  CB  ILE A 160      54.237  54.905  47.155  1.00  0.00           C0.      0
ATOM   2474  HB  ILE A 160      53.897  55.941  47.172  1.00  0.00           H0.      0
ATOM   2475  CG2 ILE A 160      54.374  54.466  45.715  1.00  0.00           C0.      0
ATOM   2476 HG21 ILE A 160      53.451  54.541  45.141  1.00  0.00           H0.      0
ATOM   2477 HG22 ILE A 160      55.101  55.056  45.156  1.00  0.00           H0.      0
ATOM   2478 HG23 ILE A 160      54.652  53.412  45.693  1.00  0.00           H0.      0
ATOM   2479  CG1 ILE A 160      53.194  54.070  47.899  1.00  0.00           C0.      0
ATOM   2480 HG12 ILE A 160      53.260  53.021  47.612  1.00  0.00           H0.      0
ATOM   2481 HG13 ILE A 160      53.413  54.250  48.952  1.00  0.00           H0.      0
ATOM   2482  CD1 ILE A 160      51.723  54.563  47.438  1.00  0.00           C0.      0
ATOM   2483 HD11 ILE A 160      50.928  53.914  47.804  1.00  0.00           H0.      0
ATOM   2484 HD12 ILE A 160      51.447  55.593  47.665  1.00  0.00           H0.      0
ATOM   2485 HD13 ILE A 160      51.630  54.438  46.359  1.00  0.00           H0.      0
ATOM   2486  C   ILE A 160      56.722  55.483  47.048  1.00  0.00           C0.      0
ATOM   2487  O   ILE A 160      57.514  54.772  46.458  1.00  0.00           O0.      0
ATOM   2488  N   ALA A 161      56.825  56.803  46.962  1.00  0.00           N0.      0
ATOM   2489  H   ALA A 161      56.187  57.400  47.469  1.00  0.00           H0.      0
ATOM   2490  CA  ALA A 161      57.746  57.576  46.119  1.00  0.00           C0.      0
ATOM   2491  HA  ALA A 161      57.642  57.038  45.177  1.00  0.00           H0.      0
ATOM   2492  CB  ALA A 161      57.153  58.972  45.966  1.00  0.00           C0.      0
ATOM   2493  HB1 ALA A 161      57.816  59.546  45.319  1.00  0.00           H0.      0
ATOM   2494  HB2 ALA A 161      56.117  58.972  45.626  1.00  0.00           H0.      0
ATOM   2495  HB3 ALA A 161      57.252  59.335  46.989  1.00  0.00           H0.      0
ATOM   2496  C   ALA A 161      59.246  57.570  46.609  1.00  0.00           C0.      0
ATOM   2497  O   ALA A 161      60.148  57.572  45.772  1.00  0.00           O0.      0
ATOM   2498  N   SER A 162      59.532  57.260  47.895  1.00  0.00           N0.      0
ATOM   2499  H   SER A 162      58.802  57.348  48.588  1.00  0.00           H0.      0
ATOM   2500  CA  SER A 162      60.856  57.197  48.372  1.00  0.00           C0.      0
ATOM   2501  HA  SER A 162      61.280  58.106  47.946  1.00  0.00           H0.      0
ATOM   2502  CB  SER A 162      60.748  57.311  49.882  1.00  0.00           C0.      0
ATOM   2503  HB2 SER A 162      60.293  56.487  50.431  1.00  0.00           H0.      0
ATOM   2504  HB3 SER A 162      61.795  57.293  50.185  1.00  0.00           H0.      0
ATOM   2505  OG  SER A 162      60.132  58.471  50.233  1.00  0.00           O0.      0
ATOM   2506  HG  SER A 162      59.195  58.298  50.118  1.00  0.00           H0.      0
ATOM   2507  C   SER A 162      61.728  56.071  47.893  1.00  0.00           C0.      0
ATOM   2508  O   SER A 162      62.937  56.114  48.141  1.00  0.00           O0.      0
ATOM   2509  N   MET A 163      61.183  55.098  47.188  1.00  0.00           N0.      0
ATOM   2510  H   MET A 163      60.187  55.120  47.022  1.00  0.00           H0.      0
ATOM   2511  CA  MET A 163      61.971  54.043  46.570  1.00  0.00           C0.      0
ATOM   2512  HA  MET A 163      62.983  54.167  46.955  1.00  0.00           H0.      0
ATOM   2513  CB  MET A 163      61.484  52.661  47.071  1.00  0.00           C0.      0
ATOM   2514  HB2 MET A 163      61.875  51.859  46.446  1.00  0.00           H0.      0
ATOM   2515  HB3 MET A 163      61.818  52.532  48.100  1.00  0.00           H0.      0
ATOM   2516  CG  MET A 163      59.994  52.353  47.266  1.00  0.00           C0.      0
ATOM   2517  HG2 MET A 163      59.635  53.076  47.998  1.00  0.00           H0.      0
ATOM   2518  HG3 MET A 163      59.429  52.369  46.334  1.00  0.00           H0.      0
ATOM   2519  SD  MET A 163      59.701  50.644  47.888  1.00  0.00           S0.      0
ATOM   2520  CE  MET A 163      59.389  50.846  49.667  1.00  0.00           C0.      0
ATOM   2521  HE1 MET A 163      58.491  51.462  49.701  1.00  0.00           H0.      0
ATOM   2522  HE2 MET A 163      59.258  49.908  50.206  1.00  0.00           H0.      0
ATOM   2523  HE3 MET A 163      60.302  51.285  50.068  1.00  0.00           H0.      0
ATOM   2524  C   MET A 163      62.012  54.092  45.051  1.00  0.00           C0.      0
ATOM   2525  O   MET A 163      62.577  53.180  44.395  1.00  0.00           O0.      0
ATOM   2526  N   VAL A 164      61.478  55.201  44.458  1.00  0.00           N0.      0
ATOM   2527  H   VAL A 164      61.170  55.943  45.070  1.00  0.00           H0.      0
ATOM   2528  CA  VAL A 164      61.658  55.478  43.024  1.00  0.00           C0.      0
ATOM   2529  HA  VAL A 164      61.516  54.571  42.436  1.00  0.00           H0.      0
ATOM   2530  CB  VAL A 164      60.715  56.608  42.437  1.00  0.00           C0.      0
ATOM   2531  HB  VAL A 164      60.878  57.454  43.106  1.00  0.00           H0.      0
ATOM   2532  CG1 VAL A 164      61.029  57.207  41.036  1.00  0.00           C0.      0
ATOM   2533 HG11 VAL A 164      60.982  56.440  40.262  1.00  0.00           H0.      0
ATOM   2534 HG12 VAL A 164      60.196  57.905  40.958  1.00  0.00           H0.      0
ATOM   2535 HG13 VAL A 164      61.945  57.792  40.947  1.00  0.00           H0.      0
ATOM   2536  CG2 VAL A 164      59.307  56.092  42.550  1.00  0.00           C0.      0
ATOM   2537 HG21 VAL A 164      59.019  55.815  43.564  1.00  0.00           H0.      0
ATOM   2538 HG22 VAL A 164      58.616  56.888  42.272  1.00  0.00           H0.      0
ATOM   2539 HG23 VAL A 164      59.141  55.324  41.794  1.00  0.00           H0.      0
ATOM   2540  C   VAL A 164      63.063  56.074  42.863  1.00  0.00           C0.      0
ATOM   2541  O   VAL A 164      63.327  57.163  43.451  1.00  0.00           O0.      0
ATOM   2542  N   ARG A 165      63.933  55.416  42.075  1.00  0.00           N0.      0
ATOM   2543  H   ARG A 165      63.735  54.484  41.742  1.00  0.00           H0.      0
ATOM   2544  CA  ARG A 165      65.326  55.807  41.833  1.00  0.00           C0.      0
ATOM   2545  HA  ARG A 165      65.829  55.890  42.796  1.00  0.00           H0.      0
ATOM   2546  CB  ARG A 165      65.924  54.558  41.113  1.00  0.00           C0.      0
ATOM   2547  HB2 ARG A 165      65.144  54.236  40.423  1.00  0.00           H0.      0
ATOM   2548  HB3 ARG A 165      66.677  54.928  40.418  1.00  0.00           H0.      0
ATOM   2549  CG  ARG A 165      66.464  53.403  41.874  1.00  0.00           C0.      0
ATOM   2550  HG2 ARG A 165      67.348  53.703  42.437  1.00  0.00           H0.      0
ATOM   2551  HG3 ARG A 165      65.774  53.078  42.653  1.00  0.00           H0.      0
ATOM   2552  CD  ARG A 165      66.851  52.196  40.973  1.00  0.00           C0.      0
ATOM   2553  HD2 ARG A 165      65.997  51.899  40.364  1.00  0.00           H0.      0
ATOM   2554  HD3 ARG A 165      67.644  52.609  40.350  1.00  0.00           H0.      0
ATOM   2555  NE  ARG A 165      67.406  50.991  41.645  1.00  0.00           N0.      0
ATOM   2556  HE  ARG A 165      67.721  51.117  42.597  1.00  0.00           H0.      0
ATOM   2557  CZ  ARG A 165      67.598  49.827  41.084  1.00  0.00           C0.      0
ATOM   2558  NH1 ARG A 165      68.297  48.948  41.697  1.00  0.00           N0.      0
ATOM   2559 HH11 ARG A 165      68.521  49.096  42.671  1.00  0.00           H0.      0
ATOM   2560 HH12 ARG A 165      68.677  48.137  41.230  1.00  0.00           H0.      0
ATOM   2561  NH2 ARG A 165      67.292  49.568  39.839  1.00  0.00           N0.      0
ATOM   2562 HH21 ARG A 165      66.927  50.311  39.260  1.00  0.00           H0.      0
ATOM   2563 HH22 ARG A 165      67.751  48.824  39.332  1.00  0.00           H0.      0
ATOM   2564  C   ARG A 165      65.503  57.068  40.970  1.00  0.00           C0.      0
ATOM   2565  O   ARG A 165      64.571  57.437  40.268  1.00  0.00           O0.      0
ATOM   2566  N   PRO A 166      66.606  57.735  41.148  1.00  0.00           N0.      0
ATOM   2567  CD  PRO A 166      67.670  57.421  42.046  1.00  0.00           C0.      0
ATOM   2568  HD2 PRO A 166      68.215  56.505  41.820  1.00  0.00           H0.      0
ATOM   2569  HD3 PRO A 166      67.272  57.435  43.060  1.00  0.00           H0.      0
ATOM   2570  CG  PRO A 166      68.484  58.654  41.987  1.00  0.00           C0.      0
ATOM   2571  HG2 PRO A 166      69.528  58.455  42.232  1.00  0.00           H0.      0
ATOM   2572  HG3 PRO A 166      68.088  59.345  42.732  1.00  0.00           H0.      0
ATOM   2573  CB  PRO A 166      68.315  59.221  40.610  1.00  0.00           C0.      0
ATOM   2574  HB2 PRO A 166      69.083  58.869  39.921  1.00  0.00           H0.      0
ATOM   2575  HB3 PRO A 166      68.431  60.304  40.666  1.00  0.00           H0.      0
ATOM   2576  CA  PRO A 166      66.936  58.798  40.206  1.00  0.00           C0.      0
ATOM   2577  HA  PRO A 166      66.281  59.643  40.417  1.00  0.00           H0.      0
ATOM   2578  C   PRO A 166      66.766  58.433  38.712  1.00  0.00           C0.      0
ATOM   2579  O   PRO A 166      67.175  57.391  38.251  1.00  0.00           O0.      0
ATOM   2580  N   GLY A 167      66.142  59.390  37.990  1.00  0.00           N0.      0
ATOM   2581  H   GLY A 167      65.826  60.185  38.527  1.00  0.00           H0.      0
ATOM   2582  CA  GLY A 167      65.795  59.227  36.548  1.00  0.00           C0.      0
ATOM   2583  HA2 GLY A 167      65.618  60.211  36.114  1.00  0.00           H0.      0
ATOM   2584  HA3 GLY A 167      66.666  58.933  35.962  1.00  0.00           H0.      0
ATOM   2585  C   GLY A 167      64.635  58.282  36.299  1.00  0.00           C0.      0
ATOM   2586  O   GLY A 167      64.128  58.332  35.175  1.00  0.00           O0.      0
ATOM   2587  N   GLY A 168      64.224  57.490  37.259  1.00  0.00           N0.      0
ATOM   2588  H   GLY A 168      64.706  57.691  38.124  1.00  0.00           H0.      0
ATOM   2589  CA  GLY A 168      63.065  56.562  37.303  1.00  0.00           C0.      0
ATOM   2590  HA2 GLY A 168      63.187  55.785  36.548  1.00  0.00           H0.      0
ATOM   2591  HA3 GLY A 168      63.175  55.908  38.168  1.00  0.00           H0.      0
ATOM   2592  C   GLY A 168      61.614  57.110  37.283  1.00  0.00           C0.      0
ATOM   2593  O   GLY A 168      61.373  58.356  37.340  1.00  0.00           O0.      0
ATOM   2594  N   LEU A 169      60.658  56.245  37.461  1.00  0.00           N0.      0
ATOM   2595  H   LEU A 169      60.863  55.291  37.721  1.00  0.00           H0.      0
ATOM   2596  CA  LEU A 169      59.250  56.510  37.320  1.00  0.00           C0.      0
ATOM   2597  HA  LEU A 169      59.171  57.551  37.008  1.00  0.00           H0.      0
ATOM   2598  CB  LEU A 169      58.607  55.678  36.122  1.00  0.00           C0.      0
ATOM   2599  HB2 LEU A 169      58.596  54.625  36.404  1.00  0.00           H0.      0
ATOM   2600  HB3 LEU A 169      57.532  55.810  35.994  1.00  0.00           H0.      0
ATOM   2601  CG  LEU A 169      59.392  55.879  34.788  1.00  0.00           C0.      0
ATOM   2602  HG  LEU A 169      60.472  55.807  34.918  1.00  0.00           H0.      0
ATOM   2603  CD1 LEU A 169      58.960  54.820  33.807  1.00  0.00           C0.      0
ATOM   2604 HD11 LEU A 169      59.588  54.882  32.919  1.00  0.00           H0.      0
ATOM   2605 HD12 LEU A 169      59.160  53.921  34.389  1.00  0.00           H0.      0
ATOM   2606 HD13 LEU A 169      57.890  54.894  33.612  1.00  0.00           H0.      0
ATOM   2607  CD2 LEU A 169      59.047  57.231  34.112  1.00  0.00           C0.      0
ATOM   2608 HD21 LEU A 169      57.986  57.226  33.862  1.00  0.00           H0.      0
ATOM   2609 HD22 LEU A 169      59.260  58.010  34.845  1.00  0.00           H0.      0
ATOM   2610 HD23 LEU A 169      59.625  57.421  33.208  1.00  0.00           H0.      0
ATOM   2611  C   LEU A 169      58.372  56.262  38.568  1.00  0.00           C0.      0
ATOM   2612  O   LEU A 169      58.648  55.300  39.344  1.00  0.00           O0.      0
ATOM   2613  N   LEU A 170      57.236  56.938  38.687  1.00  0.00           N0.      0
ATOM   2614  H   LEU A 170      57.001  57.524  37.899  1.00  0.00           H0.      0
ATOM   2615  CA  LEU A 170      56.032  56.504  39.394  1.00  0.00           C0.      0
ATOM   2616  HA  LEU A 170      56.281  55.525  39.804  1.00  0.00           H0.      0
ATOM   2617  CB  LEU A 170      55.698  57.432  40.613  1.00  0.00           C0.      0
ATOM   2618  HB2 LEU A 170      56.535  57.560  41.300  1.00  0.00           H0.      0
ATOM   2619  HB3 LEU A 170      55.589  58.454  40.252  1.00  0.00           H0.      0
ATOM   2620  CG  LEU A 170      54.486  57.143  41.505  1.00  0.00           C0.      0
ATOM   2621  HG  LEU A 170      53.488  57.092  41.069  1.00  0.00           H0.      0
ATOM   2622  CD1 LEU A 170      54.866  55.843  42.265  1.00  0.00           C0.      0
ATOM   2623 HD11 LEU A 170      55.074  55.023  41.579  1.00  0.00           H0.      0
ATOM   2624 HD12 LEU A 170      55.766  55.978  42.865  1.00  0.00           H0.      0
ATOM   2625 HD13 LEU A 170      53.970  55.618  42.844  1.00  0.00           H0.      0
ATOM   2626  CD2 LEU A 170      54.436  58.194  42.534  1.00  0.00           C0.      0
ATOM   2627 HD21 LEU A 170      54.432  59.149  42.009  1.00  0.00           H0.      0
ATOM   2628 HD22 LEU A 170      53.554  58.152  43.173  1.00  0.00           H0.      0
ATOM   2629 HD23 LEU A 170      55.304  58.166  43.193  1.00  0.00           H0.      0
ATOM   2630  C   LEU A 170      54.899  56.302  38.337  1.00  0.00           C0.      0
ATOM   2631  O   LEU A 170      54.732  57.083  37.354  1.00  0.00           O0.      0
ATOM   2632  N   VAL A 171      54.034  55.318  38.519  1.00  0.00           N0.      0
ATOM   2633  H   VAL A 171      54.251  54.655  39.250  1.00  0.00           H0.      0
ATOM   2634  CA  VAL A 171      52.715  55.179  37.827  1.00  0.00           C0.      0
ATOM   2635  HA  VAL A 171      52.338  56.003  37.221  1.00  0.00           H0.      0
ATOM   2636  CB  VAL A 171      52.800  54.042  36.778  1.00  0.00           C0.      0
ATOM   2637  HB  VAL A 171      52.868  53.104  37.330  1.00  0.00           H0.      0
ATOM   2638  CG1 VAL A 171      51.489  54.124  36.020  1.00  0.00           C0.      0
ATOM   2639 HG11 VAL A 171      50.591  53.957  36.614  1.00  0.00           H0.      0
ATOM   2640 HG12 VAL A 171      51.413  55.058  35.463  1.00  0.00           H0.      0
ATOM   2641 HG13 VAL A 171      51.592  53.377  35.233  1.00  0.00           H0.      0
ATOM   2642  CG2 VAL A 171      53.953  54.203  35.769  1.00  0.00           C0.      0
ATOM   2643 HG21 VAL A 171      53.779  53.336  35.131  1.00  0.00           H0.      0
ATOM   2644 HG22 VAL A 171      53.890  55.114  35.174  1.00  0.00           H0.      0
ATOM   2645 HG23 VAL A 171      54.935  54.161  36.239  1.00  0.00           H0.      0
ATOM   2646  C   VAL A 171      51.636  54.850  38.884  1.00  0.00           C0.      0
ATOM   2647  O   VAL A 171      51.844  53.965  39.683  1.00  0.00           O0.      0
ATOM   2648  N   ILE A 172      50.586  55.659  39.016  1.00  0.00           N0.      0
ATOM   2649  H   ILE A 172      50.408  56.464  38.433  1.00  0.00           H0.      0
ATOM   2650  CA  ILE A 172      49.599  55.673  40.159  1.00  0.00           C0.      0
ATOM   2651  HA  ILE A 172      49.501  54.637  40.483  1.00  0.00           H0.      0
ATOM   2652  CB  ILE A 172      50.174  56.466  41.321  1.00  0.00           C0.      0
ATOM   2653  HB  ILE A 172      51.097  55.970  41.621  1.00  0.00           H0.      0
ATOM   2654  CG2 ILE A 172      50.367  57.946  41.016  1.00  0.00           C0.      0
ATOM   2655 HG21 ILE A 172      51.060  58.090  40.187  1.00  0.00           H0.      0
ATOM   2656 HG22 ILE A 172      49.410  58.375  40.717  1.00  0.00           H0.      0
ATOM   2657 HG23 ILE A 172      50.814  58.325  41.935  1.00  0.00           H0.      0
ATOM   2658  CG1 ILE A 172      49.206  56.272  42.527  1.00  0.00           C0.      0
ATOM   2659 HG12 ILE A 172      48.401  56.999  42.418  1.00  0.00           H0.      0
ATOM   2660 HG13 ILE A 172      48.747  55.284  42.513  1.00  0.00           H0.      0
ATOM   2661  CD1 ILE A 172      49.805  56.507  43.904  1.00  0.00           C0.      0
ATOM   2662 HD11 ILE A 172      50.272  55.612  44.316  1.00  0.00           H0.      0
ATOM   2663 HD12 ILE A 172      50.619  57.230  43.953  1.00  0.00           H0.      0
ATOM   2664 HD13 ILE A 172      49.020  56.893  44.554  1.00  0.00           H0.      0
ATOM   2665  C   ILE A 172      48.253  56.181  39.632  1.00  0.00           C0.      0
ATOM   2666  O   ILE A 172      48.201  57.001  38.742  1.00  0.00           O0.      0
ATOM   2667  N   ASP A 173      47.259  55.446  40.049  1.00  0.00           N0.      0
ATOM   2668  H   ASP A 173      47.409  54.757  40.772  1.00  0.00           H0.      0
ATOM   2669  CA  ASP A 173      45.948  55.434  39.393  1.00  0.00           C0.      0
ATOM   2670  HA  ASP A 173      45.834  56.386  38.874  1.00  0.00           H0.      0
ATOM   2671  CB  ASP A 173      45.785  54.276  38.400  1.00  0.00           C0.      0
ATOM   2672  HB2 ASP A 173      44.821  54.460  37.925  1.00  0.00           H0.      0
ATOM   2673  HB3 ASP A 173      46.590  54.219  37.668  1.00  0.00           H0.      0
ATOM   2674  CG  ASP A 173      45.777  52.905  39.019  1.00  0.00           C0.      0
ATOM   2675  OD1 ASP A 173      45.021  52.161  38.329  1.00  0.00           O0.      0
ATOM   2676  OD2 ASP A 173      46.514  52.523  39.974  1.00  0.00           O0.      0
ATOM   2677  C   ASP A 173      44.765  55.511  40.366  1.00  0.00           C0.      0
ATOM   2678  O   ASP A 173      44.817  54.742  41.329  1.00  0.00           O0.      0
ATOM   2679  N   HIE A 174      43.714  56.292  40.010  1.00  0.00           N0.      0
ATOM   2680  H   HIE A 174      43.827  57.008  39.306  1.00  0.00           H0.      0
ATOM   2681  CA  HIE A 174      42.434  56.308  40.791  1.00  0.00           C0.      0
ATOM   2682  HA  HIE A 174      42.263  55.340  41.263  1.00  0.00           H0.      0
ATOM   2683  CB  HIE A 174      42.416  57.381  41.909  1.00  0.00           C0.      0
ATOM   2684  HB2 HIE A 174      41.453  57.353  42.419  1.00  0.00           H0.      0
ATOM   2685  HB3 HIE A 174      43.218  57.223  42.629  1.00  0.00           H0.      0
ATOM   2686  CG  HIE A 174      42.607  58.799  41.445  1.00  0.00           C0.      0
ATOM   2687  ND1 HIE A 174      41.528  59.602  41.050  1.00  0.00           N0.      0
ATOM   2688  CE1 HIE A 174      42.127  60.651  40.470  1.00  0.00           C0.      0
ATOM   2689  HE1 HIE A 174      41.635  61.547  40.121  1.00  0.00           H0.      0
ATOM   2690  NE2 HIE A 174      43.454  60.540  40.586  1.00  0.00           N0.      0
ATOM   2691  HE2 HIE A 174      44.179  61.161  40.257  1.00  0.00           H0.      0
ATOM   2692  CD2 HIE A 174      43.787  59.466  41.298  1.00  0.00           C0.      0
ATOM   2693  HD2 HIE A 174      44.759  59.038  41.492  1.00  0.00           H0.      0
ATOM   2694  C   HIE A 174      41.171  56.449  39.859  1.00  0.00           C0.      0
ATOM   2695  O   HIE A 174      41.332  56.889  38.694  1.00  0.00           O0.      0
ATOM   2696  N   ARG A 175      39.985  56.123  40.403  1.00  0.00           N0.      0
ATOM   2697  H   ARG A 175      39.972  55.802  41.360  1.00  0.00           H0.      0
ATOM   2698  CA  ARG A 175      38.762  56.388  39.687  1.00  0.00           C0.      0
ATOM   2699  HA  ARG A 175      38.945  55.964  38.700  1.00  0.00           H0.      0
ATOM   2700  CB  ARG A 175      37.569  55.727  40.441  1.00  0.00           C0.      0
ATOM   2701  HB2 ARG A 175      37.878  55.015  41.206  1.00  0.00           H0.      0
ATOM   2702  HB3 ARG A 175      36.935  56.447  40.956  1.00  0.00           H0.      0
ATOM   2703  CG  ARG A 175      36.753  55.015  39.437  1.00  0.00           C0.      0
ATOM   2704  HG2 ARG A 175      36.602  55.728  38.626  1.00  0.00           H0.      0
ATOM   2705  HG3 ARG A 175      37.354  54.236  38.967  1.00  0.00           H0.      0
ATOM   2706  CD  ARG A 175      35.430  54.479  39.925  1.00  0.00           C0.      0
ATOM   2707  HD2 ARG A 175      35.444  54.257  40.991  1.00  0.00           H0.      0
ATOM   2708  HD3 ARG A 175      34.601  55.169  39.764  1.00  0.00           H0.      0
ATOM   2709  NE  ARG A 175      35.133  53.170  39.352  1.00  0.00           N0.      0
ATOM   2710  HE  ARG A 175      35.441  52.374  39.892  1.00  0.00           H0.      0
ATOM   2711  CZ  ARG A 175      34.474  52.922  38.286  1.00  0.00           C0.      0
ATOM   2712  NH1 ARG A 175      33.894  53.795  37.506  1.00  0.00           N0.      0
ATOM   2713 HH11 ARG A 175      33.943  54.765  37.784  1.00  0.00           H0.      0
ATOM   2714 HH12 ARG A 175      33.373  53.567  36.672  1.00  0.00           H0.      0
ATOM   2715  NH2 ARG A 175      34.341  51.680  37.939  1.00  0.00           N0.      0
ATOM   2716 HH21 ARG A 175      34.824  50.954  38.448  1.00  0.00           H0.      0
ATOM   2717 HH22 ARG A 175      33.855  51.385  37.104  1.00  0.00           H0.      0
ATOM   2718  C   ARG A 175      38.383  57.847  39.498  1.00  0.00           C0.      0
ATOM   2719  O   ARG A 175      38.645  58.784  40.278  1.00  0.00           O0.      0
ATOM   2720  N   ASN A 176      37.507  58.080  38.525  1.00  0.00           N0.      0
ATOM   2721  H   ASN A 176      37.170  57.301  37.977  1.00  0.00           H0.      0
ATOM   2722  CA  ASN A 176      36.963  59.370  38.277  1.00  0.00           C0.      0
ATOM   2723  HA  ASN A 176      37.604  60.215  38.529  1.00  0.00           H0.      0
ATOM   2724  CB  ASN A 176      36.799  59.383  36.673  1.00  0.00           C0.      0
ATOM   2725  HB2 ASN A 176      37.738  59.172  36.161  1.00  0.00           H0.      0
ATOM   2726  HB3 ASN A 176      36.163  58.537  36.413  1.00  0.00           H0.      0
ATOM   2727  CG  ASN A 176      36.106  60.606  36.134  1.00  0.00           C0.      0
ATOM   2728  OD1 ASN A 176      35.752  61.496  36.864  1.00  0.00           O0.      0
ATOM   2729  ND2 ASN A 176      35.660  60.599  34.871  1.00  0.00           N0.      0
ATOM   2730 HD21 ASN A 176      35.097  61.355  34.508  1.00  0.00           H0.      0
ATOM   2731 HD22 ASN A 176      35.807  59.755  34.337  1.00  0.00           H0.      0
ATOM   2732  C   ASN A 176      35.679  59.588  39.136  1.00  0.00           C0.      0
ATOM   2733  O   ASN A 176      34.560  59.510  38.684  1.00  0.00           O0.      0
ATOM   2734  N   TYR A 177      35.876  59.843  40.413  1.00  0.00           N0.      0
ATOM   2735  H   TYR A 177      36.815  59.843  40.787  1.00  0.00           H0.      0
ATOM   2736  CA  TYR A 177      34.772  59.936  41.357  1.00  0.00           C0.      0
ATOM   2737  HA  TYR A 177      34.158  59.055  41.545  1.00  0.00           H0.      0
ATOM   2738  CB  TYR A 177      35.382  60.160  42.776  1.00  0.00           C0.      0
ATOM   2739  HB2 TYR A 177      35.988  61.065  42.727  1.00  0.00           H0.      0
ATOM   2740  HB3 TYR A 177      34.624  60.404  43.520  1.00  0.00           H0.      0
ATOM   2741  CG  TYR A 177      36.253  58.943  43.230  1.00  0.00           C0.      0
ATOM   2742  CD1 TYR A 177      35.616  57.681  43.503  1.00  0.00           C0.      0
ATOM   2743  HD1 TYR A 177      34.542  57.614  43.402  1.00  0.00           H0.      0
ATOM   2744  CE1 TYR A 177      36.363  56.457  43.605  1.00  0.00           C0.      0
ATOM   2745  HE1 TYR A 177      35.762  55.561  43.636  1.00  0.00           H0.      0
ATOM   2746  CZ  TYR A 177      37.790  56.591  43.598  1.00  0.00           C0.      0
ATOM   2747  OH  TYR A 177      38.616  55.492  43.591  1.00  0.00           O0.      0
ATOM   2748  HH  TYR A 177      38.079  54.700  43.666  1.00  0.00           H0.      0
ATOM   2749  CE2 TYR A 177      38.400  57.843  43.515  1.00  0.00           C0.      0
ATOM   2750  HE2 TYR A 177      39.472  57.965  43.464  1.00  0.00           H0.      0
ATOM   2751  CD2 TYR A 177      37.622  58.965  43.303  1.00  0.00           C0.      0
ATOM   2752  HD2 TYR A 177      38.209  59.870  43.236  1.00  0.00           H0.      0
ATOM   2753  C   TYR A 177      33.766  61.019  40.938  1.00  0.00           C0.      0
ATOM   2754  O   TYR A 177      32.585  60.869  41.195  1.00  0.00           O0.      0
ATOM   2755  N   ASP A 178      34.279  62.155  40.420  1.00  0.00           N0.      0
ATOM   2756  H   ASP A 178      35.277  62.306  40.469  1.00  0.00           H0.      0
ATOM   2757  CA  ASP A 178      33.373  63.261  39.954  1.00  0.00           C0.      0
ATOM   2758  HA  ASP A 178      32.936  63.758  40.820  1.00  0.00           H0.      0
ATOM   2759  CB  ASP A 178      34.245  64.438  39.399  1.00  0.00           C0.      0
ATOM   2760  HB2 ASP A 178      35.083  64.647  40.064  1.00  0.00           H0.      0
ATOM   2761  HB3 ASP A 178      34.640  64.107  38.439  1.00  0.00           H0.      0
ATOM   2762  CG  ASP A 178      33.466  65.705  39.225  1.00  0.00           C0.      0
ATOM   2763  OD1 ASP A 178      33.850  66.407  38.231  1.00  0.00           O0.      0
ATOM   2764  OD2 ASP A 178      32.609  66.023  40.064  1.00  0.00           O0.      0
ATOM   2765  C   ASP A 178      32.254  62.838  39.005  1.00  0.00           C0.      0
ATOM   2766  O   ASP A 178      31.216  63.462  39.035  1.00  0.00           O0.      0
ATOM   2767  N   TYR A 179      32.261  61.767  38.255  1.00  0.00           N0.      0
ATOM   2768  H   TYR A 179      33.067  61.195  38.466  1.00  0.00           H0.      0
ATOM   2769  CA  TYR A 179      31.096  61.310  37.437  1.00  0.00           C0.      0
ATOM   2770  HA  TYR A 179      30.654  62.107  36.839  1.00  0.00           H0.      0
ATOM   2771  CB  TYR A 179      31.500  60.378  36.219  1.00  0.00           C0.      0
ATOM   2772  HB2 TYR A 179      32.266  60.872  35.621  1.00  0.00           H0.      0
ATOM   2773  HB3 TYR A 179      32.047  59.538  36.647  1.00  0.00           H0.      0
ATOM   2774  CG  TYR A 179      30.277  59.862  35.480  1.00  0.00           C0.      0
ATOM   2775  CD1 TYR A 179      29.718  58.631  35.868  1.00  0.00           C0.      0
ATOM   2776  HD1 TYR A 179      30.222  58.178  36.709  1.00  0.00           H0.      0
ATOM   2777  CE1 TYR A 179      28.469  58.207  35.317  1.00  0.00           C0.      0
ATOM   2778  HE1 TYR A 179      27.956  57.317  35.652  1.00  0.00           H0.      0
ATOM   2779  CZ  TYR A 179      27.931  58.833  34.173  1.00  0.00           C0.      0
ATOM   2780  OH  TYR A 179      26.838  58.393  33.528  1.00  0.00           O0.      0
ATOM   2781  HH  TYR A 179      26.330  57.741  34.017  1.00  0.00           H0.      0
ATOM   2782  CE2 TYR A 179      28.538  60.096  33.816  1.00  0.00           C0.      0
ATOM   2783  HE2 TYR A 179      28.141  60.680  32.999  1.00  0.00           H0.      0
ATOM   2784  CD2 TYR A 179      29.656  60.666  34.503  1.00  0.00           C0.      0
ATOM   2785  HD2 TYR A 179      30.009  61.632  34.175  1.00  0.00           H0.      0
ATOM   2786  C   TYR A 179      29.948  60.709  38.296  1.00  0.00           C0.      0
ATOM   2787  O   TYR A 179      28.803  61.137  38.265  1.00  0.00           O0.      0
ATOM   2788  N   ILE A 180      30.280  59.769  39.158  1.00  0.00           N0.      0
ATOM   2789  H   ILE A 180      31.208  59.370  39.155  1.00  0.00           H0.      0
ATOM   2790  CA  ILE A 180      29.406  59.180  40.184  1.00  0.00           C0.      0
ATOM   2791  HA  ILE A 180      28.568  58.805  39.597  1.00  0.00           H0.      0
ATOM   2792  CB  ILE A 180      30.280  58.054  40.779  1.00  0.00           C0.      0
ATOM   2793  HB  ILE A 180      31.218  58.489  41.125  1.00  0.00           H0.      0
ATOM   2794  CG2 ILE A 180      29.491  57.361  41.992  1.00  0.00           C0.      0
ATOM   2795 HG21 ILE A 180      28.441  57.190  41.754  1.00  0.00           H0.      0
ATOM   2796 HG22 ILE A 180      29.821  56.354  42.244  1.00  0.00           H0.      0
ATOM   2797 HG23 ILE A 180      29.469  57.966  42.899  1.00  0.00           H0.      0
ATOM   2798  CG1 ILE A 180      30.771  56.929  39.831  1.00  0.00           C0.      0
ATOM   2799 HG12 ILE A 180      29.859  56.441  39.487  1.00  0.00           H0.      0
ATOM   2800 HG13 ILE A 180      31.125  57.514  38.982  1.00  0.00           H0.      0
ATOM   2801  CD1 ILE A 180      31.802  55.961  40.361  1.00  0.00           C0.      0
ATOM   2802 HD11 ILE A 180      32.708  56.566  40.410  1.00  0.00           H0.      0
ATOM   2803 HD12 ILE A 180      31.474  55.444  41.263  1.00  0.00           H0.      0
ATOM   2804 HD13 ILE A 180      31.972  55.225  39.575  1.00  0.00           H0.      0
ATOM   2805  C   ILE A 180      28.850  60.114  41.204  1.00  0.00           C0.      0
ATOM   2806  O   ILE A 180      27.660  60.091  41.498  1.00  0.00           O0.      0
ATOM   2807  N   LEU A 181      29.677  61.059  41.819  1.00  0.00           N0.      0
ATOM   2808  H   LEU A 181      30.678  60.982  41.710  1.00  0.00           H0.      0
ATOM   2809  CA  LEU A 181      29.135  62.156  42.631  1.00  0.00           C0.      0
ATOM   2810  HA  LEU A 181      28.514  61.814  43.459  1.00  0.00           H0.      0
ATOM   2811  CB  LEU A 181      30.345  63.055  43.181  1.00  0.00           C0.      0
ATOM   2812  HB2 LEU A 181      30.825  63.534  42.327  1.00  0.00           H0.      0
ATOM   2813  HB3 LEU A 181      29.881  63.770  43.859  1.00  0.00           H0.      0
ATOM   2814  CG  LEU A 181      31.262  62.254  44.045  1.00  0.00           C0.      0
ATOM   2815  HG  LEU A 181      31.675  61.375  43.550  1.00  0.00           H0.      0
ATOM   2816  CD1 LEU A 181      32.458  63.123  44.407  1.00  0.00           C0.      0
ATOM   2817 HD11 LEU A 181      32.905  63.449  43.468  1.00  0.00           H0.      0
ATOM   2818 HD12 LEU A 181      32.162  64.013  44.963  1.00  0.00           H0.      0
ATOM   2819 HD13 LEU A 181      33.141  62.436  44.906  1.00  0.00           H0.      0
ATOM   2820  CD2 LEU A 181      30.678  61.771  45.351  1.00  0.00           C0.      0
ATOM   2821 HD21 LEU A 181      30.363  62.593  45.994  1.00  0.00           H0.      0
ATOM   2822 HD22 LEU A 181      29.844  61.099  45.150  1.00  0.00           H0.      0
ATOM   2823 HD23 LEU A 181      31.443  61.080  45.705  1.00  0.00           H0.      0
ATOM   2824  C   LEU A 181      28.199  63.056  41.805  1.00  0.00           C0.      0
ATOM   2825  O   LEU A 181      27.156  63.463  42.304  1.00  0.00           O0.      0
ATOM   2826  N   SER A 182      28.428  63.323  40.521  1.00  0.00           N0.      0
ATOM   2827  H   SER A 182      29.260  63.024  40.031  1.00  0.00           H0.      0
ATOM   2828  CA  SER A 182      27.481  64.052  39.676  1.00  0.00           C0.      0
ATOM   2829  HA  SER A 182      27.079  64.877  40.265  1.00  0.00           H0.      0
ATOM   2830  CB  SER A 182      28.164  64.670  38.391  1.00  0.00           C0.      0
ATOM   2831  HB2 SER A 182      28.601  63.878  37.784  1.00  0.00           H0.      0
ATOM   2832  HB3 SER A 182      27.399  65.196  37.821  1.00  0.00           H0.      0
ATOM   2833  OG  SER A 182      29.200  65.533  38.769  1.00  0.00           O0.      0
ATOM   2834  HG  SER A 182      30.015  65.068  38.973  1.00  0.00           H0.      0
ATOM   2835  C   SER A 182      26.291  63.303  39.224  1.00  0.00           C0.      0
ATOM   2836  O   SER A 182      25.330  63.912  38.772  1.00  0.00           O0.      0
ATOM   2837  N   THR A 183      26.300  61.942  39.239  1.00  0.00           N0.      0
ATOM   2838  H   THR A 183      27.183  61.497  39.446  1.00  0.00           H0.      0
ATOM   2839  CA  THR A 183      25.247  61.144  38.532  1.00  0.00           C0.      0
ATOM   2840  HA  THR A 183      24.545  61.736  37.943  1.00  0.00           H0.      0
ATOM   2841  CB  THR A 183      25.932  60.244  37.501  1.00  0.00           C0.      0
ATOM   2842  HB  THR A 183      26.751  59.700  37.973  1.00  0.00           H0.      0
ATOM   2843  CG2 THR A 183      25.004  59.449  36.745  1.00  0.00           C0.      0
ATOM   2844 HG21 THR A 183      24.046  59.946  36.587  1.00  0.00           H0.      0
ATOM   2845 HG22 THR A 183      25.407  59.193  35.765  1.00  0.00           H0.      0
ATOM   2846 HG23 THR A 183      24.875  58.467  37.200  1.00  0.00           H0.      0
ATOM   2847  OG1 THR A 183      26.538  61.100  36.579  1.00  0.00           O0.      0
ATOM   2848  HG1 THR A 183      27.416  61.192  36.956  1.00  0.00           H0.      0
ATOM   2849  C   THR A 183      24.406  60.260  39.487  1.00  0.00           C0.      0
ATOM   2850  O   THR A 183      23.207  59.886  39.334  1.00  0.00           O0.      0
ATOM   2851  N   GLY A 184      25.052  59.895  40.639  1.00  0.00           N0.      0
ATOM   2852  H   GLY A 184      25.935  60.317  40.887  1.00  0.00           H0.      0
ATOM   2853  CA  GLY A 184      24.480  58.937  41.580  1.00  0.00           C0.      0
ATOM   2854  HA2 GLY A 184      24.957  58.919  42.560  1.00  0.00           H0.      0
ATOM   2855  HA3 GLY A 184      23.445  59.263  41.683  1.00  0.00           H0.      0
ATOM   2856  C   GLY A 184      24.527  57.486  41.131  1.00  0.00           C0.      0
ATOM   2857  O   GLY A 184      24.168  56.663  41.926  1.00  0.00           O0.      0
ATOM   2858  N   CYS A 185      24.944  57.224  39.915  1.00  0.00           N0.      0
ATOM   2859  H   CYS A 185      25.310  57.966  39.336  1.00  0.00           H0.      0
ATOM   2860  CA  CYS A 185      24.907  55.818  39.402  1.00  0.00           C0.      0
ATOM   2861  HA  CYS A 185      24.832  55.119  40.235  1.00  0.00           H0.      0
ATOM   2862  CB  CYS A 185      23.782  55.530  38.372  1.00  0.00           C0.      0
ATOM   2863  HB2 CYS A 185      23.887  56.295  37.603  1.00  0.00           H0.      0
ATOM   2864  HB3 CYS A 185      23.867  54.605  37.801  1.00  0.00           H0.      0
ATOM   2865  SG  CYS A 185      22.143  55.599  39.137  1.00  0.00           S0.      0
ATOM   2866  HG  CYS A 185      22.355  54.530  39.910  1.00  0.00           H0.      0
ATOM   2867  C   CYS A 185      26.245  55.533  38.773  1.00  0.00           C0.      0
ATOM   2868  O   CYS A 185      27.072  56.366  38.554  1.00  0.00           O0.      0
ATOM   2869  N   ALA A 186      26.424  54.300  38.362  1.00  0.00           N0.      0
ATOM   2870  H   ALA A 186      25.906  53.559  38.813  1.00  0.00           H0.      0
ATOM   2871  CA  ALA A 186      27.641  53.863  37.703  1.00  0.00           C0.      0
ATOM   2872  HA  ALA A 186      28.454  54.450  38.132  1.00  0.00           H0.      0
ATOM   2873  CB  ALA A 186      27.839  52.351  37.894  1.00  0.00           C0.      0
ATOM   2874  HB1 ALA A 186      28.905  52.213  37.712  1.00  0.00           H0.      0
ATOM   2875  HB2 ALA A 186      27.648  52.118  38.941  1.00  0.00           H0.      0
ATOM   2876  HB3 ALA A 186      27.167  51.751  37.280  1.00  0.00           H0.      0
ATOM   2877  C   ALA A 186      27.640  54.314  36.187  1.00  0.00           C0.      0
ATOM   2878  O   ALA A 186      26.562  54.571  35.564  1.00  0.00           O0.      0
ATOM   2879  N   PRO A 187      28.850  54.512  35.525  1.00  0.00           N0.      0
ATOM   2880  CD  PRO A 187      30.174  54.577  36.011  1.00  0.00           C0.      0
ATOM   2881  HD2 PRO A 187      30.635  53.592  35.924  1.00  0.00           H0.      0
ATOM   2882  HD3 PRO A 187      30.282  54.961  37.025  1.00  0.00           H0.      0
ATOM   2883  CG  PRO A 187      30.976  55.502  35.059  1.00  0.00           C0.      0
ATOM   2884  HG2 PRO A 187      32.050  55.315  35.054  1.00  0.00           H0.      0
ATOM   2885  HG3 PRO A 187      30.850  56.549  35.336  1.00  0.00           H0.      0
ATOM   2886  CB  PRO A 187      30.342  55.241  33.676  1.00  0.00           C0.      0
ATOM   2887  HB2 PRO A 187      30.855  54.444  33.138  1.00  0.00           H0.      0
ATOM   2888  HB3 PRO A 187      30.417  56.204  33.171  1.00  0.00           H0.      0
ATOM   2889  CA  PRO A 187      28.907  54.863  34.050  1.00  0.00           C0.      0
ATOM   2890  HA  PRO A 187      28.159  55.641  33.901  1.00  0.00           H0.      0
ATOM   2891  C   PRO A 187      28.460  53.728  33.056  1.00  0.00           C0.      0
ATOM   2892  O   PRO A 187      28.597  52.499  33.375  1.00  0.00           O0.      0
ATOM   2893  N   PRO A 188      27.907  54.066  31.880  1.00  0.00           N0.      0
ATOM   2894  CD  PRO A 188      27.950  55.382  31.292  1.00  0.00           C0.      0
ATOM   2895  HD2 PRO A 188      28.977  55.737  31.207  1.00  0.00           H0.      0
ATOM   2896  HD3 PRO A 188      27.304  56.008  31.907  1.00  0.00           H0.      0
ATOM   2897  CG  PRO A 188      27.339  55.371  29.880  1.00  0.00           C0.      0
ATOM   2898  HG2 PRO A 188      28.084  55.405  29.086  1.00  0.00           H0.      0
ATOM   2899  HG3 PRO A 188      26.704  56.253  29.798  1.00  0.00           H0.      0
ATOM   2900  CB  PRO A 188      26.621  54.021  29.895  1.00  0.00           C0.      0
ATOM   2901  HB2 PRO A 188      26.478  53.662  28.876  1.00  0.00           H0.      0
ATOM   2902  HB3 PRO A 188      25.616  54.358  30.148  1.00  0.00           H0.      0
ATOM   2903  CA  PRO A 188      27.343  53.149  30.875  1.00  0.00           C0.      0
ATOM   2904  HA  PRO A 188      26.670  52.472  31.401  1.00  0.00           H0.      0
ATOM   2905  C   PRO A 188      28.411  52.302  30.175  1.00  0.00           C0.      0
ATOM   2906  O   PRO A 188      29.513  52.759  29.918  1.00  0.00           O0.      0
ATOM   2907  N   GLY A 189      28.038  51.053  29.880  1.00  0.00           N0.      0
ATOM   2908  H   GLY A 189      27.131  50.682  30.127  1.00  0.00           H0.      0
ATOM   2909  CA  GLY A 189      28.894  50.079  29.246  1.00  0.00           C0.      0
ATOM   2910  HA2 GLY A 189      28.413  49.115  29.086  1.00  0.00           H0.      0
ATOM   2911  HA3 GLY A 189      29.075  50.538  28.274  1.00  0.00           H0.      0
ATOM   2912  C   GLY A 189      30.209  49.653  29.928  1.00  0.00           C0.      0
ATOM   2913  O   GLY A 189      30.265  49.689  31.142  1.00  0.00           O0.      0
ATOM   2914  N   LYS A 190      31.176  49.102  29.140  1.00  0.00           N0.      0
ATOM   2915  H   LYS A 190      31.076  49.222  28.142  1.00  0.00           H0.      0
ATOM   2916  CA  LYS A 190      32.399  48.405  29.616  1.00  0.00           C0.      0
ATOM   2917  HA  LYS A 190      32.167  47.590  30.301  1.00  0.00           H0.      0
ATOM   2918  CB  LYS A 190      33.189  47.871  28.414  1.00  0.00           C0.      0
ATOM   2919  HB2 LYS A 190      33.364  48.606  27.627  1.00  0.00           H0.      0
ATOM   2920  HB3 LYS A 190      34.129  47.462  28.785  1.00  0.00           H0.      0
ATOM   2921  CG  LYS A 190      32.449  46.704  27.783  1.00  0.00           C0.      0
ATOM   2922  HG2 LYS A 190      31.388  46.882  27.608  1.00  0.00           H0.      0
ATOM   2923  HG3 LYS A 190      32.954  46.508  26.837  1.00  0.00           H0.      0
ATOM   2924  CD  LYS A 190      32.466  45.405  28.472  1.00  0.00           C0.      0
ATOM   2925  HD2 LYS A 190      32.695  44.556  27.827  1.00  0.00           H0.      0
ATOM   2926  HD3 LYS A 190      33.300  45.480  29.170  1.00  0.00           H0.      0
ATOM   2927  CE  LYS A 190      31.187  45.076  29.372  1.00  0.00           C0.      0
ATOM   2928  HE2 LYS A 190      31.203  45.703  30.264  1.00  0.00           H0.      0
ATOM   2929  HE3 LYS A 190      30.330  45.450  28.812  1.00  0.00           H0.      0
ATOM   2930  NZ  LYS A 190      31.090  43.675  29.806  1.00  0.00           N0.      0
ATOM   2931  HZ1 LYS A 190      30.392  43.614  30.534  1.00  0.00           H0.      0
ATOM   2932  HZ2 LYS A 190      30.827  43.014  29.089  1.00  0.00           H0.      0
ATOM   2933  HZ3 LYS A 190      31.898  43.376  30.333  1.00  0.00           H0.      0
ATOM   2934  C   LYS A 190      33.245  49.259  30.534  1.00  0.00           C0.      0
ATOM   2935  O   LYS A 190      33.009  50.419  30.792  1.00  0.00           O0.      0
ATOM   2936  N   ASN A 191      34.267  48.661  31.064  1.00  0.00           N0.      0
ATOM   2937  H   ASN A 191      34.389  47.712  30.741  1.00  0.00           H0.      0
ATOM   2938  CA  ASN A 191      35.345  49.240  31.882  1.00  0.00           C0.      0
ATOM   2939  HA  ASN A 191      35.318  50.305  31.651  1.00  0.00           H0.      0
ATOM   2940  CB  ASN A 191      34.962  48.906  33.360  1.00  0.00           C0.      0
ATOM   2941  HB2 ASN A 191      34.040  49.410  33.653  1.00  0.00           H0.      0
ATOM   2942  HB3 ASN A 191      34.773  47.833  33.336  1.00  0.00           H0.      0
ATOM   2943  CG  ASN A 191      36.033  49.259  34.376  1.00  0.00           C0.      0
ATOM   2944  OD1 ASN A 191      37.213  49.009  34.272  1.00  0.00           O0.      0
ATOM   2945  ND2 ASN A 191      35.607  49.830  35.455  1.00  0.00           N0.      0
ATOM   2946 HD21 ASN A 191      36.228  50.184  36.168  1.00  0.00           H0.      0
ATOM   2947 HD22 ASN A 191      34.645  50.062  35.655  1.00  0.00           H0.      0
ATOM   2948  C   ASN A 191      36.719  48.713  31.517  1.00  0.00           C0.      0
ATOM   2949  O   ASN A 191      36.900  47.488  31.320  1.00  0.00           O0.      0
ATOM   2950  N   ILE A 192      37.802  49.485  31.497  1.00  0.00           N0.      0
ATOM   2951  H   ILE A 192      37.658  50.478  31.615  1.00  0.00           H0.      0
ATOM   2952  CA  ILE A 192      39.171  49.090  31.028  1.00  0.00           C0.      0
ATOM   2953  HA  ILE A 192      39.099  48.659  30.030  1.00  0.00           H0.      0
ATOM   2954  CB  ILE A 192      40.058  50.372  30.988  1.00  0.00           C0.      0
ATOM   2955  HB  ILE A 192      39.438  51.165  30.570  1.00  0.00           H0.      0
ATOM   2956  CG2 ILE A 192      40.468  50.970  32.415  1.00  0.00           C0.      0
ATOM   2957 HG21 ILE A 192      39.539  50.852  32.973  1.00  0.00           H0.      0
ATOM   2958 HG22 ILE A 192      41.264  50.461  32.960  1.00  0.00           H0.      0
ATOM   2959 HG23 ILE A 192      40.771  52.017  32.392  1.00  0.00           H0.      0
ATOM   2960  CG1 ILE A 192      41.234  50.299  30.042  1.00  0.00           C0.      0
ATOM   2961 HG12 ILE A 192      41.967  49.701  30.584  1.00  0.00           H0.      0
ATOM   2962 HG13 ILE A 192      41.021  49.681  29.170  1.00  0.00           H0.      0
ATOM   2963  CD1 ILE A 192      41.873  51.635  29.698  1.00  0.00           C0.      0
ATOM   2964 HD11 ILE A 192      42.221  51.923  30.691  1.00  0.00           H0.      0
ATOM   2965 HD12 ILE A 192      42.697  51.603  28.985  1.00  0.00           H0.      0
ATOM   2966 HD13 ILE A 192      41.155  52.370  29.333  1.00  0.00           H0.      0
ATOM   2967  C   ILE A 192      39.871  48.015  31.822  1.00  0.00           C0.      0
ATOM   2968  O   ILE A 192      40.573  47.135  31.256  1.00  0.00           O0.      0
ATOM   2969  N   TYR A 193      39.675  48.079  33.106  1.00  0.00           N0.      0
ATOM   2970  H   TYR A 193      38.984  48.731  33.449  1.00  0.00           H0.      0
ATOM   2971  CA  TYR A 193      40.292  47.039  33.941  1.00  0.00           C0.      0
ATOM   2972  HA  TYR A 193      41.254  46.761  33.510  1.00  0.00           H0.      0
ATOM   2973  CB  TYR A 193      40.481  47.745  35.313  1.00  0.00           C0.      0
ATOM   2974  HB2 TYR A 193      39.566  48.277  35.575  1.00  0.00           H0.      0
ATOM   2975  HB3 TYR A 193      40.676  47.015  36.099  1.00  0.00           H0.      0
ATOM   2976  CG  TYR A 193      41.660  48.708  35.474  1.00  0.00           C0.      0
ATOM   2977  CD1 TYR A 193      41.624  49.913  36.197  1.00  0.00           C0.      0
ATOM   2978  HD1 TYR A 193      40.762  50.179  36.791  1.00  0.00           H0.      0
ATOM   2979  CE1 TYR A 193      42.769  50.712  36.310  1.00  0.00           C0.      0
ATOM   2980  HE1 TYR A 193      42.732  51.533  37.012  1.00  0.00           H0.      0
ATOM   2981  CZ  TYR A 193      43.888  50.455  35.630  1.00  0.00           C0.      0
ATOM   2982  OH  TYR A 193      44.982  51.194  35.971  1.00  0.00           O0.      0
ATOM   2983  HH  TYR A 193      44.931  51.578  36.849  1.00  0.00           H0.      0
ATOM   2984  CE2 TYR A 193      43.941  49.296  34.790  1.00  0.00           C0.      0
ATOM   2985  HE2 TYR A 193      44.926  49.102  34.392  1.00  0.00           H0.      0
ATOM   2986  CD2 TYR A 193      42.840  48.422  34.699  1.00  0.00           C0.      0
ATOM   2987  HD2 TYR A 193      43.048  47.527  34.132  1.00  0.00           H0.      0
ATOM   2988  C   TYR A 193      39.447  45.807  34.122  1.00  0.00           C0.      0
ATOM   2989  O   TYR A 193      40.117  44.748  34.406  1.00  0.00           O0.      0
ATOM   2990  N   TYR A 194      38.130  45.893  33.974  1.00  0.00           N0.      0
ATOM   2991  H   TYR A 194      37.917  46.794  33.570  1.00  0.00           H0.      0
ATOM   2992  CA  TYR A 194      37.103  44.972  34.494  1.00  0.00           C0.      0
ATOM   2993  HA  TYR A 194      37.506  43.976  34.675  1.00  0.00           H0.      0
ATOM   2994  CB  TYR A 194      36.462  45.461  35.823  1.00  0.00           C0.      0
ATOM   2995  HB2 TYR A 194      35.832  46.324  35.605  1.00  0.00           H0.      0
ATOM   2996  HB3 TYR A 194      35.767  44.690  36.154  1.00  0.00           H0.      0
ATOM   2997  CG  TYR A 194      37.440  45.703  36.933  1.00  0.00           C0.      0
ATOM   2998  CD1 TYR A 194      37.828  46.991  37.177  1.00  0.00           C0.      0
ATOM   2999  HD1 TYR A 194      37.473  47.794  36.548  1.00  0.00           H0.      0
ATOM   3000  CE1 TYR A 194      38.870  47.219  38.090  1.00  0.00           C0.      0
ATOM   3001  HE1 TYR A 194      39.251  48.201  38.332  1.00  0.00           H0.      0
ATOM   3002  CZ  TYR A 194      39.574  46.154  38.598  1.00  0.00           C0.      0
ATOM   3003  OH  TYR A 194      40.531  46.347  39.447  1.00  0.00           O0.      0
ATOM   3004  HH  TYR A 194      40.928  47.220  39.423  1.00  0.00           H0.      0
ATOM   3005  CE2 TYR A 194      39.198  44.862  38.395  1.00  0.00           C0.      0
ATOM   3006  HE2 TYR A 194      39.721  44.048  38.874  1.00  0.00           H0.      0
ATOM   3007  CD2 TYR A 194      38.118  44.651  37.525  1.00  0.00           C0.      0
ATOM   3008  HD2 TYR A 194      37.822  43.661  37.212  1.00  0.00           H0.      0
ATOM   3009  C   TYR A 194      36.003  44.702  33.407  1.00  0.00           C0.      0
ATOM   3010  O   TYR A 194      34.758  44.857  33.509  1.00  0.00           O0.      0
ATOM   3011  N   LYS A 195      36.642  44.290  32.307  1.00  0.00           N0.      0
ATOM   3012  H   LYS A 195      37.649  44.320  32.365  1.00  0.00           H0.      0
ATOM   3013  CA  LYS A 195      35.955  44.057  30.995  1.00  0.00           C0.      0
ATOM   3014  HA  LYS A 195      35.523  45.029  30.758  1.00  0.00           H0.      0
ATOM   3015  CB  LYS A 195      37.008  43.620  29.952  1.00  0.00           C0.      0
ATOM   3016  HB2 LYS A 195      37.708  42.999  30.510  1.00  0.00           H0.      0
ATOM   3017  HB3 LYS A 195      36.661  43.074  29.075  1.00  0.00           H0.      0
ATOM   3018  CG  LYS A 195      37.767  44.859  29.426  1.00  0.00           C0.      0
ATOM   3019  HG2 LYS A 195      37.114  45.638  29.032  1.00  0.00           H0.      0
ATOM   3020  HG3 LYS A 195      38.208  45.232  30.350  1.00  0.00           H0.      0
ATOM   3021  CD  LYS A 195      38.927  44.352  28.470  1.00  0.00           C0.      0
ATOM   3022  HD2 LYS A 195      39.586  43.754  29.100  1.00  0.00           H0.      0
ATOM   3023  HD3 LYS A 195      38.476  43.784  27.657  1.00  0.00           H0.      0
ATOM   3024  CE  LYS A 195      39.760  45.535  27.915  1.00  0.00           C0.      0
ATOM   3025  HE2 LYS A 195      40.118  46.160  28.733  1.00  0.00           H0.      0
ATOM   3026  HE3 LYS A 195      40.550  45.129  27.282  1.00  0.00           H0.      0
ATOM   3027  NZ  LYS A 195      38.829  46.271  27.019  1.00  0.00           N0.      0
ATOM   3028  HZ1 LYS A 195      39.370  46.991  26.561  1.00  0.00           H0.      0
ATOM   3029  HZ2 LYS A 195      38.425  45.612  26.368  1.00  0.00           H0.      0
ATOM   3030  HZ3 LYS A 195      38.091  46.665  27.584  1.00  0.00           H0.      0
ATOM   3031  C   LYS A 195      34.855  42.993  31.043  1.00  0.00           C0.      0
ATOM   3032  O   LYS A 195      34.010  43.034  30.158  1.00  0.00           O0.      0
ATOM   3033  N   SER A 196      34.788  41.987  31.932  1.00  0.00           N0.      0
ATOM   3034  H   SER A 196      35.297  42.107  32.796  1.00  0.00           H0.      0
ATOM   3035  CA  SER A 196      33.900  40.807  31.783  1.00  0.00           C0.      0
ATOM   3036  HA  SER A 196      34.305  40.050  31.112  1.00  0.00           H0.      0
ATOM   3037  CB  SER A 196      33.852  40.151  33.194  1.00  0.00           C0.      0
ATOM   3038  HB2 SER A 196      34.895  40.006  33.473  1.00  0.00           H0.      0
ATOM   3039  HB3 SER A 196      33.424  40.738  34.006  1.00  0.00           H0.      0
ATOM   3040  OG  SER A 196      33.165  38.921  33.067  1.00  0.00           O0.      0
ATOM   3041  HG  SER A 196      33.532  38.404  33.788  1.00  0.00           H0.      0
ATOM   3042  C   SER A 196      32.491  41.075  31.370  1.00  0.00           C0.      0
ATOM   3043  O   SER A 196      31.863  41.994  31.852  1.00  0.00           O0.      0
ATOM   3044  N   ASP A 197      31.902  40.207  30.621  1.00  0.00           N0.      0
ATOM   3045  H   ASP A 197      32.581  39.625  30.151  1.00  0.00           H0.      0
ATOM   3046  CA  ASP A 197      30.500  40.026  30.293  1.00  0.00           C0.      0
ATOM   3047  HA  ASP A 197      30.073  41.020  30.165  1.00  0.00           H0.      0
ATOM   3048  CB  ASP A 197      30.372  39.344  28.919  1.00  0.00           C0.      0
ATOM   3049  HB2 ASP A 197      30.925  38.420  29.085  1.00  0.00           H0.      0
ATOM   3050  HB3 ASP A 197      29.334  39.116  28.676  1.00  0.00           H0.      0
ATOM   3051  CG  ASP A 197      30.900  40.180  27.716  1.00  0.00           C0.      0
ATOM   3052  OD1 ASP A 197      30.898  41.430  27.825  1.00  0.00           O0.      0
ATOM   3053  OD2 ASP A 197      31.304  39.624  26.643  1.00  0.00           O0.      0
ATOM   3054  C   ASP A 197      29.626  39.283  31.328  1.00  0.00           C0.      0
ATOM   3055  O   ASP A 197      28.443  39.105  31.187  1.00  0.00           O0.      0
ATOM   3056  N   LEU A 198      30.148  38.950  32.517  1.00  0.00           N0.      0
ATOM   3057  H   LEU A 198      31.095  39.251  32.695  1.00  0.00           H0.      0
ATOM   3058  CA  LEU A 198      29.499  38.167  33.560  1.00  0.00           C0.      0
ATOM   3059  HA  LEU A 198      28.654  37.606  33.160  1.00  0.00           H0.      0
ATOM   3060  CB  LEU A 198      30.542  37.133  34.068  1.00  0.00           C0.      0
ATOM   3061  HB2 LEU A 198      31.338  37.753  34.479  1.00  0.00           H0.      0
ATOM   3062  HB3 LEU A 198      30.149  36.554  34.904  1.00  0.00           H0.      0
ATOM   3063  CG  LEU A 198      31.157  36.064  33.096  1.00  0.00           C0.      0
ATOM   3064  HG  LEU A 198      31.537  36.478  32.162  1.00  0.00           H0.      0
ATOM   3065  CD1 LEU A 198      32.234  35.238  33.744  1.00  0.00           C0.      0
ATOM   3066 HD11 LEU A 198      32.294  34.302  33.188  1.00  0.00           H0.      0
ATOM   3067 HD12 LEU A 198      33.204  35.731  33.679  1.00  0.00           H0.      0
ATOM   3068 HD13 LEU A 198      32.006  35.008  34.784  1.00  0.00           H0.      0
ATOM   3069  CD2 LEU A 198      30.072  35.049  32.762  1.00  0.00           C0.      0
ATOM   3070 HD21 LEU A 198      29.835  34.484  33.663  1.00  0.00           H0.      0
ATOM   3071 HD22 LEU A 198      29.221  35.653  32.446  1.00  0.00           H0.      0
ATOM   3072 HD23 LEU A 198      30.415  34.374  31.978  1.00  0.00           H0.      0
ATOM   3073  C   LEU A 198      29.058  39.084  34.724  1.00  0.00           C0.      0
ATOM   3074  O   LEU A 198      28.261  38.618  35.554  1.00  0.00           O0.      0
ATOM   3075  N   THR A 199      29.529  40.348  34.793  1.00  0.00           N0.      0
ATOM   3076  H   THR A 199      30.005  40.669  33.963  1.00  0.00           H0.      0
ATOM   3077  CA  THR A 199      29.285  41.344  35.791  1.00  0.00           C0.      0
ATOM   3078  HA  THR A 199      29.241  40.846  36.759  1.00  0.00           H0.      0
ATOM   3079  CB  THR A 199      30.513  42.271  35.974  1.00  0.00           C0.      0
ATOM   3080  HB  THR A 199      30.627  43.145  35.332  1.00  0.00           H0.      0
ATOM   3081  CG2 THR A 199      30.320  42.815  37.393  1.00  0.00           C0.      0
ATOM   3082 HG21 THR A 199      31.215  43.361  37.689  1.00  0.00           H0.      0
ATOM   3083 HG22 THR A 199      29.402  43.401  37.430  1.00  0.00           H0.      0
ATOM   3084 HG23 THR A 199      30.386  41.967  38.076  1.00  0.00           H0.      0
ATOM   3085  OG1 THR A 199      31.732  41.533  36.159  1.00  0.00           O0.      0
ATOM   3086  HG1 THR A 199      32.315  41.861  35.471  1.00  0.00           H0.      0
ATOM   3087  C   THR A 199      27.953  42.065  35.567  1.00  0.00           C0.      0
ATOM   3088  O   THR A 199      27.438  42.210  34.444  1.00  0.00           O0.      0
ATOM   3089  N   LYS A 200      27.219  42.384  36.658  1.00  0.00           N0.      0
ATOM   3090  H   LYS A 200      27.629  42.356  37.580  1.00  0.00           H0.      0
ATOM   3091  CA  LYS A 200      25.855  43.012  36.672  1.00  0.00           C0.      0
ATOM   3092  HA  LYS A 200      25.790  43.743  35.866  1.00  0.00           H0.      0
ATOM   3093  CB  LYS A 200      24.873  41.873  36.272  1.00  0.00           C0.      0
ATOM   3094  HB2 LYS A 200      23.854  42.260  36.249  1.00  0.00           H0.      0
ATOM   3095  HB3 LYS A 200      25.163  41.519  35.283  1.00  0.00           H0.      0
ATOM   3096  CG  LYS A 200      24.980  40.567  37.110  1.00  0.00           C0.      0
ATOM   3097  HG2 LYS A 200      25.055  39.785  36.354  1.00  0.00           H0.      0
ATOM   3098  HG3 LYS A 200      25.884  40.609  37.718  1.00  0.00           H0.      0
ATOM   3099  CD  LYS A 200      23.724  40.274  37.952  1.00  0.00           C0.      0
ATOM   3100  HD2 LYS A 200      23.843  39.369  38.548  1.00  0.00           H0.      0
ATOM   3101  HD3 LYS A 200      23.596  41.056  38.701  1.00  0.00           H0.      0
ATOM   3102  CE  LYS A 200      22.401  40.137  37.163  1.00  0.00           C0.      0
ATOM   3103  HE2 LYS A 200      22.353  41.082  36.621  1.00  0.00           H0.      0
ATOM   3104  HE3 LYS A 200      22.401  39.175  36.652  1.00  0.00           H0.      0
ATOM   3105  NZ  LYS A 200      21.273  40.132  38.081  1.00  0.00           N0.      0
ATOM   3106  HZ1 LYS A 200      21.457  40.876  38.739  1.00  0.00           H0.      0
ATOM   3107  HZ2 LYS A 200      20.453  40.237  37.500  1.00  0.00           H0.      0
ATOM   3108  HZ3 LYS A 200      21.190  39.205  38.473  1.00  0.00           H0.      0
ATOM   3109  C   LYS A 200      25.549  43.647  37.958  1.00  0.00           C0.      0
ATOM   3110  O   LYS A 200      26.272  43.483  38.986  1.00  0.00           O0.      0
ATOM   3111  N   ASP A 201      24.430  44.344  37.980  1.00  0.00           N0.      0
ATOM   3112  H   ASP A 201      23.778  44.287  37.211  1.00  0.00           H0.      0
ATOM   3113  CA  ASP A 201      23.839  45.047  39.167  1.00  0.00           C0.      0
ATOM   3114  HA  ASP A 201      23.055  45.712  38.802  1.00  0.00           H0.      0
ATOM   3115  CB  ASP A 201      23.216  44.046  40.106  1.00  0.00           C0.      0
ATOM   3116  HB2 ASP A 201      24.071  43.459  40.441  1.00  0.00           H0.      0
ATOM   3117  HB3 ASP A 201      22.724  44.499  40.966  1.00  0.00           H0.      0
ATOM   3118  CG  ASP A 201      22.104  43.157  39.489  1.00  0.00           C0.      0
ATOM   3119  OD1 ASP A 201      21.303  43.567  38.582  1.00  0.00           O0.      0
ATOM   3120  OD2 ASP A 201      21.859  42.053  39.970  1.00  0.00           O0.      0
ATOM   3121  C   ASP A 201      24.757  46.083  39.897  1.00  0.00           C0.      0
ATOM   3122  O   ASP A 201      24.487  46.318  41.105  1.00  0.00           O0.      0
ATOM   3123  N   ILE A 202      25.712  46.738  39.214  1.00  0.00           N0.      0
ATOM   3124  H   ILE A 202      25.760  46.632  38.211  1.00  0.00           H0.      0
ATOM   3125  CA  ILE A 202      26.666  47.610  39.867  1.00  0.00           C0.      0
ATOM   3126  HA  ILE A 202      27.091  47.099  40.730  1.00  0.00           H0.      0
ATOM   3127  CB  ILE A 202      27.810  48.175  38.950  1.00  0.00           C0.      0
ATOM   3128  HB  ILE A 202      27.352  48.603  38.058  1.00  0.00           H0.      0
ATOM   3129  CG2 ILE A 202      28.843  49.131  39.661  1.00  0.00           C0.      0
ATOM   3130 HG21 ILE A 202      28.318  50.061  39.879  1.00  0.00           H0.      0
ATOM   3131 HG22 ILE A 202      29.346  48.727  40.539  1.00  0.00           H0.      0
ATOM   3132 HG23 ILE A 202      29.591  49.523  38.971  1.00  0.00           H0.      0
ATOM   3133  CG1 ILE A 202      28.660  46.951  38.516  1.00  0.00           C0.      0
ATOM   3134 HG12 ILE A 202      29.285  46.666  39.363  1.00  0.00           H0.      0
ATOM   3135 HG13 ILE A 202      27.927  46.193  38.238  1.00  0.00           H0.      0
ATOM   3136  CD1 ILE A 202      29.553  47.262  37.339  1.00  0.00           C0.      0
ATOM   3137 HD11 ILE A 202      28.909  47.471  36.485  1.00  0.00           H0.      0
ATOM   3138 HD12 ILE A 202      30.085  48.196  37.522  1.00  0.00           H0.      0
ATOM   3139 HD13 ILE A 202      30.131  46.362  37.130  1.00  0.00           H0.      0
ATOM   3140  C   ILE A 202      25.970  48.823  40.515  1.00  0.00           C0.      0
ATOM   3141  O   ILE A 202      25.545  49.697  39.780  1.00  0.00           O0.      0
ATOM   3142  N   THR A 203      25.853  48.845  41.844  1.00  0.00           N0.      0
ATOM   3143  H   THR A 203      26.195  47.998  42.275  1.00  0.00           H0.      0
ATOM   3144  CA  THR A 203      25.182  49.855  42.653  1.00  0.00           C0.      0
ATOM   3145  HA  THR A 203      24.706  50.516  41.928  1.00  0.00           H0.      0
ATOM   3146  CB  THR A 203      24.061  49.382  43.635  1.00  0.00           C0.      0
ATOM   3147  HB  THR A 203      24.431  48.831  44.500  1.00  0.00           H0.      0
ATOM   3148  CG2 THR A 203      23.146  50.427  44.160  1.00  0.00           C0.      0
ATOM   3149 HG21 THR A 203      22.219  50.068  44.605  1.00  0.00           H0.      0
ATOM   3150 HG22 THR A 203      23.733  51.126  44.755  1.00  0.00           H0.      0
ATOM   3151 HG23 THR A 203      22.788  50.981  43.292  1.00  0.00           H0.      0
ATOM   3152  OG1 THR A 203      23.313  48.416  42.911  1.00  0.00           O0.      0
ATOM   3153  HG1 THR A 203      23.897  47.847  42.405  1.00  0.00           H0.      0
ATOM   3154  C   THR A 203      26.258  50.796  43.407  1.00  0.00           C0.      0
ATOM   3155  O   THR A 203      27.172  50.342  44.125  1.00  0.00           O0.      0
ATOM   3156  N   THR A 204      26.128  52.161  43.294  1.00  0.00           N0.      0
ATOM   3157  H   THR A 204      25.417  52.600  42.727  1.00  0.00           H0.      0
ATOM   3158  CA  THR A 204      27.004  53.172  43.895  1.00  0.00           C0.      0
ATOM   3159  HA  THR A 204      27.898  52.679  44.278  1.00  0.00           H0.      0
ATOM   3160  CB  THR A 204      27.486  54.226  42.920  1.00  0.00           C0.      0
ATOM   3161  HB  THR A 204      28.052  55.039  43.376  1.00  0.00           H0.      0
ATOM   3162  CG2 THR A 204      28.391  53.643  41.831  1.00  0.00           C0.      0
ATOM   3163 HG21 THR A 204      29.396  53.425  42.194  1.00  0.00           H0.      0
ATOM   3164 HG22 THR A 204      27.867  52.764  41.455  1.00  0.00           H0.      0
ATOM   3165 HG23 THR A 204      28.671  54.316  41.021  1.00  0.00           H0.      0
ATOM   3166  OG1 THR A 204      26.494  54.991  42.205  1.00  0.00           O0.      0
ATOM   3167  HG1 THR A 204      26.204  55.753  42.713  1.00  0.00           H0.      0
ATOM   3168  C   THR A 204      26.411  53.816  45.146  1.00  0.00           C0.      0
ATOM   3169  O   THR A 204      25.187  53.877  45.292  1.00  0.00           O0.      0
ATOM   3170  N   SER A 205      27.213  54.172  46.139  1.00  0.00           N0.      0
ATOM   3171  H   SER A 205      28.213  54.080  46.038  1.00  0.00           H0.      0
ATOM   3172  CA  SER A 205      26.732  54.997  47.271  1.00  0.00           C0.      0
ATOM   3173  HA  SER A 205      25.991  55.693  46.878  1.00  0.00           H0.      0
ATOM   3174  CB  SER A 205      26.128  54.113  48.447  1.00  0.00           C0.      0
ATOM   3175  HB2 SER A 205      25.964  54.778  49.295  1.00  0.00           H0.      0
ATOM   3176  HB3 SER A 205      25.177  53.681  48.138  1.00  0.00           H0.      0
ATOM   3177  OG  SER A 205      26.985  53.100  48.969  1.00  0.00           O0.      0
ATOM   3178  HG  SER A 205      27.101  52.395  48.328  1.00  0.00           H0.      0
ATOM   3179  C   SER A 205      27.815  55.998  47.740  1.00  0.00           C0.      0
ATOM   3180  O   SER A 205      28.996  55.671  47.695  1.00  0.00           O0.      0
ATOM   3181  N   VAL A 206      27.335  57.097  48.335  1.00  0.00           N0.      0
ATOM   3182  H   VAL A 206      26.345  57.294  48.294  1.00  0.00           H0.      0
ATOM   3183  CA  VAL A 206      28.139  58.257  48.860  1.00  0.00           C0.      0
ATOM   3184  HA  VAL A 206      29.181  57.941  48.812  1.00  0.00           H0.      0
ATOM   3185  CB  VAL A 206      27.975  59.495  47.917  1.00  0.00           C0.      0
ATOM   3186  HB  VAL A 206      27.011  59.998  47.993  1.00  0.00           H0.      0
ATOM   3187  CG1 VAL A 206      28.958  60.657  48.347  1.00  0.00           C0.      0
ATOM   3188 HG11 VAL A 206      29.995  60.382  48.156  1.00  0.00           H0.      0
ATOM   3189 HG12 VAL A 206      28.656  61.600  47.892  1.00  0.00           H0.      0
ATOM   3190 HG13 VAL A 206      28.896  60.739  49.432  1.00  0.00           H0.      0
ATOM   3191  CG2 VAL A 206      28.203  59.234  46.395  1.00  0.00           C0.      0
ATOM   3192 HG21 VAL A 206      27.643  58.414  45.947  1.00  0.00           H0.      0
ATOM   3193 HG22 VAL A 206      27.825  60.124  45.892  1.00  0.00           H0.      0
ATOM   3194 HG23 VAL A 206      29.263  59.123  46.167  1.00  0.00           H0.      0
ATOM   3195  C   VAL A 206      27.784  58.621  50.321  1.00  0.00           C0.      0
ATOM   3196  O   VAL A 206      26.756  59.213  50.615  1.00  0.00           O0.      0
ATOM   3197  N   LEU A 207      28.653  58.270  51.232  1.00  0.00           N0.      0
ATOM   3198  H   LEU A 207      29.576  57.921  51.019  1.00  0.00           H0.      0
ATOM   3199  CA  LEU A 207      28.590  58.697  52.672  1.00  0.00           C0.      0
ATOM   3200  HA  LEU A 207      27.586  58.546  53.068  1.00  0.00           H0.      0
ATOM   3201  CB  LEU A 207      29.502  57.934  53.648  1.00  0.00           C0.      0
ATOM   3202  HB2 LEU A 207      30.457  57.712  53.171  1.00  0.00           H0.      0
ATOM   3203  HB3 LEU A 207      29.713  58.551  54.521  1.00  0.00           H0.      0
ATOM   3204  CG  LEU A 207      28.932  56.524  54.069  1.00  0.00           C0.      0
ATOM   3205  HG  LEU A 207      28.279  56.100  53.305  1.00  0.00           H0.      0
ATOM   3206  CD1 LEU A 207      30.033  55.549  54.428  1.00  0.00           C0.      0
ATOM   3207 HD11 LEU A 207      30.742  55.424  53.609  1.00  0.00           H0.      0
ATOM   3208 HD12 LEU A 207      30.685  55.833  55.254  1.00  0.00           H0.      0
ATOM   3209 HD13 LEU A 207      29.678  54.570  54.748  1.00  0.00           H0.      0
ATOM   3210  CD2 LEU A 207      28.077  56.833  55.269  1.00  0.00           C0.      0
ATOM   3211 HD21 LEU A 207      27.516  56.008  55.707  1.00  0.00           H0.      0
ATOM   3212 HD22 LEU A 207      28.680  57.270  56.065  1.00  0.00           H0.      0
ATOM   3213 HD23 LEU A 207      27.287  57.538  55.013  1.00  0.00           H0.      0
ATOM   3214  C   LEU A 207      29.005  60.161  52.743  1.00  0.00           C0.      0
ATOM   3215  O   LEU A 207      30.102  60.601  52.379  1.00  0.00           O0.      0
ATOM   3216  N   THR A 208      28.057  60.975  53.185  1.00  0.00           N0.      0
ATOM   3217  H   THR A 208      27.202  60.538  53.500  1.00  0.00           H0.      0
ATOM   3218  CA  THR A 208      27.973  62.434  53.207  1.00  0.00           C0.      0
ATOM   3219  HA  THR A 208      28.971  62.862  53.107  1.00  0.00           H0.      0
ATOM   3220  CB  THR A 208      27.238  62.913  51.997  1.00  0.00           C0.      0
ATOM   3221  HB  THR A 208      27.795  62.563  51.128  1.00  0.00           H0.      0
ATOM   3222  CG2 THR A 208      25.809  62.447  51.900  1.00  0.00           C0.      0
ATOM   3223 HG21 THR A 208      25.711  61.368  52.023  1.00  0.00           H0.      0
ATOM   3224 HG22 THR A 208      25.240  62.898  52.713  1.00  0.00           H0.      0
ATOM   3225 HG23 THR A 208      25.261  62.690  50.990  1.00  0.00           H0.      0
ATOM   3226  OG1 THR A 208      27.104  64.327  52.079  1.00  0.00           O0.      0
ATOM   3227  HG1 THR A 208      26.790  64.663  51.236  1.00  0.00           H0.      0
ATOM   3228  C   THR A 208      27.382  62.957  54.474  1.00  0.00           C0.      0
ATOM   3229  O   THR A 208      26.538  62.342  55.133  1.00  0.00           O0.      0
ATOM   3230  N   VAL A 209      27.959  64.088  54.993  1.00  0.00           N0.      0
ATOM   3231  H   VAL A 209      28.850  64.333  54.587  1.00  0.00           H0.      0
ATOM   3232  CA  VAL A 209      27.510  64.842  56.219  1.00  0.00           C0.      0
ATOM   3233  HA  VAL A 209      26.427  64.855  56.343  1.00  0.00           H0.      0
ATOM   3234  CB  VAL A 209      28.041  64.286  57.545  1.00  0.00           C0.      0
ATOM   3235  HB  VAL A 209      27.676  63.270  57.698  1.00  0.00           H0.      0
ATOM   3236  CG1 VAL A 209      29.528  64.488  57.642  1.00  0.00           C0.      0
ATOM   3237 HG11 VAL A 209      30.141  63.806  58.232  1.00  0.00           H0.      0
ATOM   3238 HG12 VAL A 209      30.009  64.356  56.672  1.00  0.00           H0.      0
ATOM   3239 HG13 VAL A 209      29.778  65.505  57.945  1.00  0.00           H0.      0
ATOM   3240  CG2 VAL A 209      27.509  64.987  58.851  1.00  0.00           C0.      0
ATOM   3241 HG21 VAL A 209      27.871  66.002  59.015  1.00  0.00           H0.      0
ATOM   3242 HG22 VAL A 209      26.430  64.987  58.697  1.00  0.00           H0.      0
ATOM   3243 HG23 VAL A 209      27.777  64.339  59.686  1.00  0.00           H0.      0
ATOM   3244  C   VAL A 209      27.977  66.270  56.053  1.00  0.00           C0.      0
ATOM   3245  O   VAL A 209      28.805  66.518  55.210  1.00  0.00           O0.      0
ATOM   3246  N   ASN A 210      27.296  67.245  56.767  1.00  0.00           N0.      0
ATOM   3247  H   ASN A 210      26.619  66.863  57.412  1.00  0.00           H0.      0
ATOM   3248  CA  ASN A 210      27.436  68.655  56.410  1.00  0.00           C0.      0
ATOM   3249  HA  ASN A 210      26.541  69.076  56.867  1.00  0.00           H0.      0
ATOM   3250  CB  ASN A 210      28.736  69.234  57.056  1.00  0.00           C0.      0
ATOM   3251  HB2 ASN A 210      29.555  68.742  56.532  1.00  0.00           H0.      0
ATOM   3252  HB3 ASN A 210      28.892  70.295  56.863  1.00  0.00           H0.      0
ATOM   3253  CG  ASN A 210      28.827  68.986  58.566  1.00  0.00           C0.      0
ATOM   3254  OD1 ASN A 210      27.901  69.206  59.306  1.00  0.00           O0.      0
ATOM   3255  ND2 ASN A 210      29.952  68.529  59.069  1.00  0.00           N0.      0
ATOM   3256 HD21 ASN A 210      30.031  68.205  60.023  1.00  0.00           H0.      0
ATOM   3257 HD22 ASN A 210      30.697  68.508  58.387  1.00  0.00           H0.      0
ATOM   3258  C   ASN A 210      27.325  68.931  54.852  1.00  0.00           C0.      0
ATOM   3259  O   ASN A 210      27.885  69.882  54.337  1.00  0.00           O0.      0
ATOM   3260  N   ASN A 211      26.632  68.003  54.140  1.00  0.00           N0.      0
ATOM   3261  H   ASN A 211      26.162  67.291  54.680  1.00  0.00           H0.      0
ATOM   3262  CA  ASN A 211      26.408  67.941  52.702  1.00  0.00           C0.      0
ATOM   3263  HA  ASN A 211      25.869  67.018  52.487  1.00  0.00           H0.      0
ATOM   3264  CB  ASN A 211      25.557  69.124  52.280  1.00  0.00           C0.      0
ATOM   3265  HB2 ASN A 211      25.986  70.061  52.637  1.00  0.00           H0.      0
ATOM   3266  HB3 ASN A 211      25.479  69.200  51.195  1.00  0.00           H0.      0
ATOM   3267  CG  ASN A 211      24.152  69.106  52.781  1.00  0.00           C0.      0
ATOM   3268  OD1 ASN A 211      23.384  68.099  52.870  1.00  0.00           O0.      0
ATOM   3269  ND2 ASN A 211      23.671  70.212  53.128  1.00  0.00           N0.      0
ATOM   3270 HD21 ASN A 211      22.681  70.411  53.152  1.00  0.00           H0.      0
ATOM   3271 HD22 ASN A 211      24.331  70.967  53.010  1.00  0.00           H0.      0
ATOM   3272  C   ASN A 211      27.699  67.751  51.877  1.00  0.00           C0.      0
ATOM   3273  O   ASN A 211      27.775  68.141  50.688  1.00  0.00           O0.      0
ATOM   3274  N   LYS A 212      28.754  67.229  52.539  1.00  0.00           N0.      0
ATOM   3275  H   LYS A 212      28.701  67.001  53.521  1.00  0.00           H0.      0
ATOM   3276  CA  LYS A 212      30.108  66.928  51.955  1.00  0.00           C0.      0
ATOM   3277  HA  LYS A 212      29.966  67.110  50.890  1.00  0.00           H0.      0
ATOM   3278  CB  LYS A 212      31.240  67.805  52.539  1.00  0.00           C0.      0
ATOM   3279  HB2 LYS A 212      31.094  67.873  53.617  1.00  0.00           H0.      0
ATOM   3280  HB3 LYS A 212      32.164  67.242  52.404  1.00  0.00           H0.      0
ATOM   3281  CG  LYS A 212      31.496  69.155  51.856  1.00  0.00           C0.      0
ATOM   3282  HG2 LYS A 212      32.485  69.448  52.208  1.00  0.00           H0.      0
ATOM   3283  HG3 LYS A 212      31.535  69.110  50.767  1.00  0.00           H0.      0
ATOM   3284  CD  LYS A 212      30.476  70.259  52.264  1.00  0.00           C0.      0
ATOM   3285  HD2 LYS A 212      29.520  70.096  51.766  1.00  0.00           H0.      0
ATOM   3286  HD3 LYS A 212      30.376  70.305  53.349  1.00  0.00           H0.      0
ATOM   3287  CE  LYS A 212      31.010  71.708  52.080  1.00  0.00           C0.      0
ATOM   3288  HE2 LYS A 212      30.397  72.350  52.713  1.00  0.00           H0.      0
ATOM   3289  HE3 LYS A 212      32.024  71.603  52.466  1.00  0.00           H0.      0
ATOM   3290  NZ  LYS A 212      30.865  72.256  50.699  1.00  0.00           N0.      0
ATOM   3291  HZ1 LYS A 212      31.235  73.196  50.711  1.00  0.00           H0.      0
ATOM   3292  HZ2 LYS A 212      31.216  71.619  49.999  1.00  0.00           H0.      0
ATOM   3293  HZ3 LYS A 212      29.897  72.332  50.421  1.00  0.00           H0.      0
ATOM   3294  C   LYS A 212      30.470  65.400  52.048  1.00  0.00           C0.      0
ATOM   3295  O   LYS A 212      30.349  64.817  53.165  1.00  0.00           O0.      0
ATOM   3296  N   ALA A 213      31.045  64.772  50.961  1.00  0.00           N0.      0
ATOM   3297  H   ALA A 213      31.483  65.394  50.296  1.00  0.00           H0.      0
ATOM   3298  CA  ALA A 213      31.320  63.303  50.902  1.00  0.00           C0.      0
ATOM   3299  HA  ALA A 213      30.643  62.766  51.566  1.00  0.00           H0.      0
ATOM   3300  CB  ALA A 213      31.240  62.885  49.462  1.00  0.00           C0.      0
ATOM   3301  HB1 ALA A 213      30.235  62.904  49.040  1.00  0.00           H0.      0
ATOM   3302  HB2 ALA A 213      31.957  63.460  48.876  1.00  0.00           H0.      0
ATOM   3303  HB3 ALA A 213      31.416  61.810  49.434  1.00  0.00           H0.      0
ATOM   3304  C   ALA A 213      32.694  62.998  51.495  1.00  0.00           C0.      0
ATOM   3305  O   ALA A 213      33.654  63.659  51.083  1.00  0.00           O0.      0
ATOM   3306  N   HIE A 214      32.801  61.883  52.263  1.00  0.00           N0.      0
ATOM   3307  H   HIE A 214      31.963  61.365  52.486  1.00  0.00           H0.      0
ATOM   3308  CA  HIE A 214      34.126  61.339  52.766  1.00  0.00           C0.      0
ATOM   3309  HA  HIE A 214      34.991  61.886  52.391  1.00  0.00           H0.      0
ATOM   3310  CB  HIE A 214      34.194  61.467  54.322  1.00  0.00           C0.      0
ATOM   3311  HB2 HIE A 214      35.203  61.220  54.652  1.00  0.00           H0.      0
ATOM   3312  HB3 HIE A 214      34.040  62.525  54.531  1.00  0.00           H0.      0
ATOM   3313  CG  HIE A 214      33.080  60.712  55.053  1.00  0.00           C0.      0
ATOM   3314  ND1 HIE A 214      33.098  59.328  55.406  1.00  0.00           N0.      0
ATOM   3315  CE1 HIE A 214      31.975  59.146  56.160  1.00  0.00           C0.      0
ATOM   3316  HE1 HIE A 214      31.794  58.157  56.554  1.00  0.00           H0.      0
ATOM   3317  NE2 HIE A 214      31.238  60.274  56.193  1.00  0.00           N0.      0
ATOM   3318  HE2 HIE A 214      30.341  60.319  56.656  1.00  0.00           H0.      0
ATOM   3319  CD2 HIE A 214      31.903  61.255  55.510  1.00  0.00           C0.      0
ATOM   3320  HD2 HIE A 214      31.489  62.242  55.365  1.00  0.00           H0.      0
ATOM   3321  C   HIE A 214      34.557  59.942  52.215  1.00  0.00           C0.      0
ATOM   3322  O   HIE A 214      35.750  59.672  52.004  1.00  0.00           O0.      0
ATOM   3323  N   MET A 215      33.494  59.163  51.838  1.00  0.00           N0.      0
ATOM   3324  H   MET A 215      32.573  59.577  51.807  1.00  0.00           H0.      0
ATOM   3325  CA  MET A 215      33.664  57.793  51.306  1.00  0.00           C0.      0
ATOM   3326  HA  MET A 215      34.640  57.722  50.825  1.00  0.00           H0.      0
ATOM   3327  CB  MET A 215      33.472  56.815  52.499  1.00  0.00           C0.      0
ATOM   3328  HB2 MET A 215      34.194  57.120  53.257  1.00  0.00           H0.      0
ATOM   3329  HB3 MET A 215      32.500  56.864  52.991  1.00  0.00           H0.      0
ATOM   3330  CG  MET A 215      33.569  55.282  52.142  1.00  0.00           C0.      0
ATOM   3331  HG2 MET A 215      32.816  54.980  51.414  1.00  0.00           H0.      0
ATOM   3332  HG3 MET A 215      34.503  55.079  51.617  1.00  0.00           H0.      0
ATOM   3333  SD  MET A 215      33.628  54.170  53.518  1.00  0.00           S0.      0
ATOM   3334  CE  MET A 215      35.231  54.513  54.228  1.00  0.00           C0.      0
ATOM   3335  HE1 MET A 215      36.092  54.500  53.560  1.00  0.00           H0.      0
ATOM   3336  HE2 MET A 215      35.116  55.527  54.610  1.00  0.00           H0.      0
ATOM   3337  HE3 MET A 215      35.469  53.817  55.032  1.00  0.00           H0.      0
ATOM   3338  C   MET A 215      32.618  57.489  50.176  1.00  0.00           C0.      0
ATOM   3339  O   MET A 215      31.422  57.697  50.419  1.00  0.00           O0.      0
ATOM   3340  N   VAL A 216      33.072  57.017  49.060  1.00  0.00           N0.      0
ATOM   3341  H   VAL A 216      34.079  56.954  49.046  1.00  0.00           H0.      0
ATOM   3342  CA  VAL A 216      32.284  56.364  48.000  1.00  0.00           C0.      0
ATOM   3343  HA  VAL A 216      31.240  56.675  48.021  1.00  0.00           H0.      0
ATOM   3344  CB  VAL A 216      32.787  56.830  46.611  1.00  0.00           C0.      0
ATOM   3345  HB  VAL A 216      33.841  56.607  46.447  1.00  0.00           H0.      0
ATOM   3346  CG1 VAL A 216      31.843  56.286  45.474  1.00  0.00           C0.      0
ATOM   3347 HG11 VAL A 216      31.631  55.217  45.463  1.00  0.00           H0.      0
ATOM   3348 HG12 VAL A 216      30.924  56.863  45.581  1.00  0.00           H0.      0
ATOM   3349 HG13 VAL A 216      32.363  56.676  44.599  1.00  0.00           H0.      0
ATOM   3350  CG2 VAL A 216      32.596  58.298  46.452  1.00  0.00           C0.      0
ATOM   3351 HG21 VAL A 216      33.385  58.870  46.939  1.00  0.00           H0.      0
ATOM   3352 HG22 VAL A 216      32.806  58.653  45.443  1.00  0.00           H0.      0
ATOM   3353 HG23 VAL A 216      31.687  58.711  46.888  1.00  0.00           H0.      0
ATOM   3354  C   VAL A 216      32.336  54.845  48.250  1.00  0.00           C0.      0
ATOM   3355  O   VAL A 216      33.362  54.378  48.730  1.00  0.00           O0.      0
ATOM   3356  N   THR A 217      31.337  54.117  47.937  1.00  0.00           N0.      0
ATOM   3357  H   THR A 217      30.477  54.526  47.602  1.00  0.00           H0.      0
ATOM   3358  CA  THR A 217      31.233  52.647  48.080  1.00  0.00           C0.      0
ATOM   3359  HA  THR A 217      32.224  52.195  48.123  1.00  0.00           H0.      0
ATOM   3360  CB  THR A 217      30.484  52.234  49.283  1.00  0.00           C0.      0
ATOM   3361  HB  THR A 217      29.511  52.717  49.372  1.00  0.00           H0.      0
ATOM   3362  CG2 THR A 217      30.232  50.773  49.541  1.00  0.00           C0.      0
ATOM   3363 HG21 THR A 217      29.522  50.328  48.844  1.00  0.00           H0.      0
ATOM   3364 HG22 THR A 217      31.120  50.148  49.640  1.00  0.00           H0.      0
ATOM   3365 HG23 THR A 217      29.649  50.603  50.446  1.00  0.00           H0.      0
ATOM   3366  OG1 THR A 217      31.361  52.807  50.300  1.00  0.00           O0.      0
ATOM   3367  HG1 THR A 217      32.155  52.285  50.163  1.00  0.00           H0.      0
ATOM   3368  C   THR A 217      30.552  52.054  46.817  1.00  0.00           C0.      0
ATOM   3369  O   THR A 217      29.713  52.810  46.167  1.00  0.00           O0.      0
ATOM   3370  N   LEU A 218      30.928  50.822  46.402  1.00  0.00           N0.      0
ATOM   3371  H   LEU A 218      31.661  50.397  46.952  1.00  0.00           H0.      0
ATOM   3372  CA  LEU A 218      30.535  50.148  45.160  1.00  0.00           C0.      0
ATOM   3373  HA  LEU A 218      29.661  50.633  44.725  1.00  0.00           H0.      0
ATOM   3374  CB  LEU A 218      31.617  50.346  44.089  1.00  0.00           C0.      0
ATOM   3375  HB2 LEU A 218      32.495  49.971  44.617  1.00  0.00           H0.      0
ATOM   3376  HB3 LEU A 218      31.504  49.639  43.268  1.00  0.00           H0.      0
ATOM   3377  CG  LEU A 218      31.803  51.795  43.505  1.00  0.00           C0.      0
ATOM   3378  HG  LEU A 218      30.947  52.423  43.751  1.00  0.00           H0.      0
ATOM   3379  CD1 LEU A 218      33.010  52.520  44.093  1.00  0.00           C0.      0
ATOM   3380 HD11 LEU A 218      33.832  52.215  43.446  1.00  0.00           H0.      0
ATOM   3381 HD12 LEU A 218      32.768  53.575  43.962  1.00  0.00           H0.      0
ATOM   3382 HD13 LEU A 218      33.168  52.330  45.155  1.00  0.00           H0.      0
ATOM   3383  CD2 LEU A 218      31.822  51.735  42.006  1.00  0.00           C0.      0
ATOM   3384 HD21 LEU A 218      31.887  52.759  41.636  1.00  0.00           H0.      0
ATOM   3385 HD22 LEU A 218      32.751  51.294  41.644  1.00  0.00           H0.      0
ATOM   3386 HD23 LEU A 218      30.969  51.241  41.540  1.00  0.00           H0.      0
ATOM   3387  C   LEU A 218      30.251  48.695  45.504  1.00  0.00           C0.      0
ATOM   3388  O   LEU A 218      31.170  47.963  45.845  1.00  0.00           O0.      0
ATOM   3389  N   ASP A 219      29.001  48.318  45.383  1.00  0.00           N0.      0
ATOM   3390  H   ASP A 219      28.406  48.948  44.865  1.00  0.00           H0.      0
ATOM   3391  CA  ASP A 219      28.359  46.983  45.531  1.00  0.00           C0.      0
ATOM   3392  HA  ASP A 219      28.921  46.318  46.186  1.00  0.00           H0.      0
ATOM   3393  CB  ASP A 219      26.927  47.132  46.101  1.00  0.00           C0.      0
ATOM   3394  HB2 ASP A 219      26.943  47.717  47.021  1.00  0.00           H0.      0
ATOM   3395  HB3 ASP A 219      26.334  47.522  45.274  1.00  0.00           H0.      0
ATOM   3396  CG  ASP A 219      26.304  45.820  46.540  1.00  0.00           C0.      0
ATOM   3397  OD1 ASP A 219      26.893  45.242  47.473  1.00  0.00           O0.      0
ATOM   3398  OD2 ASP A 219      25.396  45.381  45.819  1.00  0.00           O0.      0
ATOM   3399  C   ASP A 219      28.228  46.330  44.127  1.00  0.00           C0.      0
ATOM   3400  O   ASP A 219      27.759  46.959  43.139  1.00  0.00           O0.      0
ATOM   3401  N   TYR A 220      28.556  45.083  44.053  1.00  0.00           N0.      0
ATOM   3402  H   TYR A 220      28.776  44.533  44.872  1.00  0.00           H0.      0
ATOM   3403  CA  TYR A 220      28.675  44.282  42.789  1.00  0.00           C0.      0
ATOM   3404  HA  TYR A 220      28.362  44.886  41.938  1.00  0.00           H0.      0
ATOM   3405  CB  TYR A 220      30.139  43.970  42.517  1.00  0.00           C0.      0
ATOM   3406  HB2 TYR A 220      30.593  43.466  43.370  1.00  0.00           H0.      0
ATOM   3407  HB3 TYR A 220      30.170  43.262  41.688  1.00  0.00           H0.      0
ATOM   3408  CG  TYR A 220      31.007  45.161  42.047  1.00  0.00           C0.      0
ATOM   3409  CD1 TYR A 220      31.793  45.798  43.052  1.00  0.00           C0.      0
ATOM   3410  HD1 TYR A 220      31.792  45.397  44.055  1.00  0.00           H0.      0
ATOM   3411  CE1 TYR A 220      32.450  46.960  42.703  1.00  0.00           C0.      0
ATOM   3412  HE1 TYR A 220      32.935  47.493  43.507  1.00  0.00           H0.      0
ATOM   3413  CZ  TYR A 220      32.355  47.445  41.372  1.00  0.00           C0.      0
ATOM   3414  OH  TYR A 220      32.871  48.707  41.067  1.00  0.00           O0.      0
ATOM   3415  HH  TYR A 220      32.767  48.905  40.133  1.00  0.00           H0.      0
ATOM   3416  CE2 TYR A 220      31.712  46.688  40.326  1.00  0.00           C0.      0
ATOM   3417  HE2 TYR A 220      31.583  47.114  39.342  1.00  0.00           H0.      0
ATOM   3418  CD2 TYR A 220      31.011  45.519  40.671  1.00  0.00           C0.      0
ATOM   3419  HD2 TYR A 220      30.305  45.119  39.958  1.00  0.00           H0.      0
ATOM   3420  C   TYR A 220      27.807  43.017  42.789  1.00  0.00           C0.      0
ATOM   3421  O   TYR A 220      27.674  42.446  43.840  1.00  0.00           O0.      0
ATOM   3422  N   THR A 221      27.544  42.445  41.599  1.00  0.00           N0.      0
ATOM   3423  H   THR A 221      27.845  43.034  40.835  1.00  0.00           H0.      0
ATOM   3424  CA  THR A 221      27.342  41.045  41.370  1.00  0.00           C0.      0
ATOM   3425  HA  THR A 221      27.792  40.547  42.229  1.00  0.00           H0.      0
ATOM   3426  CB  THR A 221      25.816  40.858  41.180  1.00  0.00           C0.      0
ATOM   3427  HB  THR A 221      25.570  41.306  40.217  1.00  0.00           H0.      0
ATOM   3428  CG2 THR A 221      25.507  39.380  41.258  1.00  0.00           C0.      0
ATOM   3429 HG21 THR A 221      24.426  39.267  41.345  1.00  0.00           H0.      0
ATOM   3430 HG22 THR A 221      25.792  38.857  40.345  1.00  0.00           H0.      0
ATOM   3431 HG23 THR A 221      25.868  38.860  42.146  1.00  0.00           H0.      0
ATOM   3432  OG1 THR A 221      25.160  41.462  42.197  1.00  0.00           O0.      0
ATOM   3433  HG1 THR A 221      25.416  42.387  42.177  1.00  0.00           H0.      0
ATOM   3434  C   THR A 221      28.009  40.579  40.096  1.00  0.00           C0.      0
ATOM   3435  O   THR A 221      28.202  41.315  39.163  1.00  0.00           O0.      0
ATOM   3436  N   VAL A 222      28.415  39.280  40.044  1.00  0.00           N0.      0
ATOM   3437  H   VAL A 222      28.444  38.843  40.954  1.00  0.00           H0.      0
ATOM   3438  CA  VAL A 222      28.977  38.513  38.871  1.00  0.00           C0.      0
ATOM   3439  HA  VAL A 222      28.842  39.168  38.010  1.00  0.00           H0.      0
ATOM   3440  CB  VAL A 222      30.505  38.440  38.900  1.00  0.00           C0.      0
ATOM   3441  HB  VAL A 222      30.922  39.383  39.253  1.00  0.00           H0.      0
ATOM   3442  CG1 VAL A 222      31.170  37.250  39.633  1.00  0.00           C0.      0
ATOM   3443 HG11 VAL A 222      32.112  37.693  39.958  1.00  0.00           H0.      0
ATOM   3444 HG12 VAL A 222      30.597  36.998  40.525  1.00  0.00           H0.      0
ATOM   3445 HG13 VAL A 222      31.227  36.415  38.935  1.00  0.00           H0.      0
ATOM   3446  CG2 VAL A 222      31.133  38.365  37.487  1.00  0.00           C0.      0
ATOM   3447 HG21 VAL A 222      30.876  39.314  37.018  1.00  0.00           H0.      0
ATOM   3448 HG22 VAL A 222      32.200  38.581  37.522  1.00  0.00           H0.      0
ATOM   3449 HG23 VAL A 222      30.795  37.473  36.960  1.00  0.00           H0.      0
ATOM   3450  C   VAL A 222      28.281  37.260  38.748  1.00  0.00           C0.      0
ATOM   3451  O   VAL A 222      27.975  36.600  39.796  1.00  0.00           O0.      0
ATOM   3452  N   GLN A 223      28.032  36.661  37.532  1.00  0.00           N0.      0
ATOM   3453  H   GLN A 223      28.211  37.222  36.712  1.00  0.00           H0.      0
ATOM   3454  CA  GLN A 223      27.711  35.278  37.262  1.00  0.00           C0.      0
ATOM   3455  HA  GLN A 223      27.036  34.963  38.058  1.00  0.00           H0.      0
ATOM   3456  CB  GLN A 223      27.005  35.190  35.855  1.00  0.00           C0.      0
ATOM   3457  HB2 GLN A 223      26.186  35.909  35.845  1.00  0.00           H0.      0
ATOM   3458  HB3 GLN A 223      27.627  35.467  35.004  1.00  0.00           H0.      0
ATOM   3459  CG  GLN A 223      26.406  33.747  35.684  1.00  0.00           C0.      0
ATOM   3460  HG2 GLN A 223      27.112  32.936  35.864  1.00  0.00           H0.      0
ATOM   3461  HG3 GLN A 223      25.597  33.710  36.413  1.00  0.00           H0.      0
ATOM   3462  CD  GLN A 223      25.835  33.542  34.284  1.00  0.00           C0.      0
ATOM   3463  OE1 GLN A 223      26.526  33.467  33.266  1.00  0.00           O0.      0
ATOM   3464  NE2 GLN A 223      24.529  33.284  34.252  1.00  0.00           N0.      0
ATOM   3465 HE21 GLN A 223      24.082  32.937  33.416  1.00  0.00           H0.      0
ATOM   3466 HE22 GLN A 223      23.917  33.266  35.056  1.00  0.00           H0.      0
ATOM   3467  C   GLN A 223      28.947  34.356  37.365  1.00  0.00           C0.      0
ATOM   3468  O   GLN A 223      30.081  34.700  37.096  1.00  0.00           O0.      0
ATOM   3469  N   VAL A 224      28.879  33.145  37.863  1.00  0.00           N0.      0
ATOM   3470  H   VAL A 224      27.973  32.866  38.210  1.00  0.00           H0.      0
ATOM   3471  CA  VAL A 224      30.020  32.312  38.268  1.00  0.00           C0.      0
ATOM   3472  HA  VAL A 224      30.983  32.643  37.878  1.00  0.00           H0.      0
ATOM   3473  CB  VAL A 224      30.135  32.357  39.872  1.00  0.00           C0.      0
ATOM   3474  HB  VAL A 224      29.172  32.060  40.288  1.00  0.00           H0.      0
ATOM   3475  CG1 VAL A 224      31.226  31.424  40.461  1.00  0.00           C0.      0
ATOM   3476 HG11 VAL A 224      31.001  30.442  40.043  1.00  0.00           H0.      0
ATOM   3477 HG12 VAL A 224      32.197  31.775  40.113  1.00  0.00           H0.      0
ATOM   3478 HG13 VAL A 224      31.136  31.464  41.546  1.00  0.00           H0.      0
ATOM   3479  CG2 VAL A 224      30.255  33.859  40.371  1.00  0.00           C0.      0
ATOM   3480 HG21 VAL A 224      30.657  33.728  41.375  1.00  0.00           H0.      0
ATOM   3481 HG22 VAL A 224      30.938  34.434  39.746  1.00  0.00           H0.      0
ATOM   3482 HG23 VAL A 224      29.249  34.272  40.447  1.00  0.00           H0.      0
ATOM   3483  C   VAL A 224      29.778  30.834  37.944  1.00  0.00           C0.      0
ATOM   3484  O   VAL A 224      28.774  30.240  38.309  1.00  0.00           O0.      0
ATOM   3485  N   PRO A 225      30.672  30.195  37.139  1.00  0.00           N0.      0
ATOM   3486  CD  PRO A 225      31.833  30.755  36.472  1.00  0.00           C0.      0
ATOM   3487  HD2 PRO A 225      32.629  30.794  37.216  1.00  0.00           H0.      0
ATOM   3488  HD3 PRO A 225      31.507  31.685  36.007  1.00  0.00           H0.      0
ATOM   3489  CG  PRO A 225      32.319  29.737  35.373  1.00  0.00           C0.      0
ATOM   3490  HG2 PRO A 225      33.407  29.719  35.307  1.00  0.00           H0.      0
ATOM   3491  HG3 PRO A 225      31.757  29.885  34.451  1.00  0.00           H0.      0
ATOM   3492  CB  PRO A 225      31.787  28.406  35.972  1.00  0.00           C0.      0
ATOM   3493  HB2 PRO A 225      32.481  28.002  36.710  1.00  0.00           H0.      0
ATOM   3494  HB3 PRO A 225      31.514  27.744  35.151  1.00  0.00           H0.      0
ATOM   3495  CA  PRO A 225      30.514  28.808  36.810  1.00  0.00           C0.      0
ATOM   3496  HA  PRO A 225      29.637  28.725  36.168  1.00  0.00           H0.      0
ATOM   3497  C   PRO A 225      30.343  27.805  37.997  1.00  0.00           C0.      0
ATOM   3498  O   PRO A 225      30.868  28.039  39.103  1.00  0.00           O0.      0
ATOM   3499  N   GLY A 226      29.633  26.688  37.775  1.00  0.00           N0.      0
ATOM   3500  H   GLY A 226      29.246  26.562  36.851  1.00  0.00           H0.      0
ATOM   3501  CA  GLY A 226      29.422  25.585  38.751  1.00  0.00           C0.      0
ATOM   3502  HA2 GLY A 226      29.065  24.792  38.094  1.00  0.00           H0.      0
ATOM   3503  HA3 GLY A 226      30.396  25.260  39.116  1.00  0.00           H0.      0
ATOM   3504  C   GLY A 226      28.595  25.850  39.918  1.00  0.00           C0.      0
ATOM   3505  O   GLY A 226      27.971  24.979  40.498  1.00  0.00           O0.      0
ATOM   3506  N   ALA A 227      28.462  27.067  40.392  1.00  0.00           N0.      0
ATOM   3507  H   ALA A 227      29.061  27.767  39.978  1.00  0.00           H0.      0
ATOM   3508  CA  ALA A 227      27.847  27.528  41.654  1.00  0.00           C0.      0
ATOM   3509  HA  ALA A 227      28.091  26.900  42.511  1.00  0.00           H0.      0
ATOM   3510  CB  ALA A 227      28.444  28.957  41.829  1.00  0.00           C0.      0
ATOM   3511  HB1 ALA A 227      29.513  28.880  42.025  1.00  0.00           H0.      0
ATOM   3512  HB2 ALA A 227      28.283  29.603  40.965  1.00  0.00           H0.      0
ATOM   3513  HB3 ALA A 227      27.971  29.499  42.647  1.00  0.00           H0.      0
ATOM   3514  C   ALA A 227      26.288  27.458  41.608  1.00  0.00           C0.      0
ATOM   3515  O   ALA A 227      25.688  28.408  42.020  1.00  0.00           O0.      0
ATOM   3516  N   GLY A 228      25.666  26.453  41.017  1.00  0.00           N0.      0
ATOM   3517  H   GLY A 228      26.295  25.750  40.655  1.00  0.00           H0.      0
ATOM   3518  CA  GLY A 228      24.211  26.358  40.915  1.00  0.00           C0.      0
ATOM   3519  HA2 GLY A 228      23.800  26.893  41.771  1.00  0.00           H0.      0
ATOM   3520  HA3 GLY A 228      23.983  26.901  39.998  1.00  0.00           H0.      0
ATOM   3521  C   GLY A 228      23.725  24.968  40.999  1.00  0.00           C0.      0
ATOM   3522  O   GLY A 228      24.500  24.039  41.160  1.00  0.00           O0.      0
ATOM   3523  N   ARG A 229      22.394  24.779  40.882  1.00  0.00           N0.      0
ATOM   3524  H   ARG A 229      21.781  25.563  40.712  1.00  0.00           H0.      0
ATOM   3525  CA  ARG A 229      21.766  23.469  40.926  1.00  0.00           C0.      0
ATOM   3526  HA  ARG A 229      22.082  22.918  41.812  1.00  0.00           H0.      0
ATOM   3527  CB  ARG A 229      20.229  23.664  40.918  1.00  0.00           C0.      0
ATOM   3528  HB2 ARG A 229      19.893  24.617  41.327  1.00  0.00           H0.      0
ATOM   3529  HB3 ARG A 229      19.919  23.583  39.876  1.00  0.00           H0.      0
ATOM   3530  CG  ARG A 229      19.506  22.603  41.790  1.00  0.00           C0.      0
ATOM   3531  HG2 ARG A 229      19.912  21.616  41.566  1.00  0.00           H0.      0
ATOM   3532  HG3 ARG A 229      19.658  22.779  42.854  1.00  0.00           H0.      0
ATOM   3533  CD  ARG A 229      17.981  22.370  41.500  1.00  0.00           C0.      0
ATOM   3534  HD2 ARG A 229      17.611  21.594  42.169  1.00  0.00           H0.      0
ATOM   3535  HD3 ARG A 229      17.328  23.224  41.678  1.00  0.00           H0.      0
ATOM   3536  NE  ARG A 229      17.790  21.959  40.156  1.00  0.00           N0.      0
ATOM   3537  HE  ARG A 229      18.452  21.360  39.683  1.00  0.00           H0.      0
ATOM   3538  CZ  ARG A 229      16.991  22.532  39.260  1.00  0.00           C0.      0
ATOM   3539  NH1 ARG A 229      15.980  23.288  39.715  1.00  0.00           N0.      0
ATOM   3540 HH11 ARG A 229      15.695  23.256  40.683  1.00  0.00           H0.      0
ATOM   3541 HH12 ARG A 229      15.380  23.800  39.084  1.00  0.00           H0.      0
ATOM   3542  NH2 ARG A 229      17.159  22.548  37.990  1.00  0.00           N0.      0
ATOM   3543 HH21 ARG A 229      17.981  22.249  37.484  1.00  0.00           H0.      0
ATOM   3544 HH22 ARG A 229      16.485  23.151  37.540  1.00  0.00           H0.      0
ATOM   3545  C   ARG A 229      22.114  22.695  39.656  1.00  0.00           C0.      0
ATOM   3546  O   ARG A 229      22.293  23.274  38.611  1.00  0.00           O0.      0
ATOM   3547  N   ASP A 230      22.233  21.312  39.708  1.00  0.00           N0.      0
ATOM   3548  H   ASP A 230      21.745  20.829  40.447  1.00  0.00           H0.      0
ATOM   3549  CA  ASP A 230      22.718  20.522  38.613  1.00  0.00           C0.      0
ATOM   3550  HA  ASP A 230      22.955  19.539  39.021  1.00  0.00           H0.      0
ATOM   3551  CB  ASP A 230      21.682  20.320  37.497  1.00  0.00           C0.      0
ATOM   3552  HB2 ASP A 230      22.028  20.826  36.596  1.00  0.00           H0.      0
ATOM   3553  HB3 ASP A 230      21.650  19.258  37.253  1.00  0.00           H0.      0
ATOM   3554  CG  ASP A 230      20.281  20.679  37.844  1.00  0.00           C0.      0
ATOM   3555  OD1 ASP A 230      19.774  21.585  37.150  1.00  0.00           O0.      0
ATOM   3556  OD2 ASP A 230      19.645  20.126  38.743  1.00  0.00           O0.      0
ATOM   3557  C   ASP A 230      24.091  21.011  38.045  1.00  0.00           C0.      0
ATOM   3558  O   ASP A 230      24.498  20.540  36.969  1.00  0.00           O0.      0
ATOM   3559  N   GLY A 231      24.870  21.873  38.791  1.00  0.00           N0.      0
ATOM   3560  H   GLY A 231      24.512  22.254  39.655  1.00  0.00           H0.      0
ATOM   3561  CA  GLY A 231      26.249  22.367  38.473  1.00  0.00           C0.      0
ATOM   3562  HA2 GLY A 231      26.601  22.683  39.455  1.00  0.00           H0.      0
ATOM   3563  HA3 GLY A 231      26.862  21.552  38.089  1.00  0.00           H0.      0
ATOM   3564  C   GLY A 231      26.214  23.575  37.640  1.00  0.00           C0.      0
ATOM   3565  O   GLY A 231      27.143  23.934  36.914  1.00  0.00           O0.      0
ATOM   3566  N   ALA A 232      25.028  24.179  37.507  1.00  0.00           N0.      0
ATOM   3567  H   ALA A 232      24.185  23.805  37.917  1.00  0.00           H0.      0
ATOM   3568  CA  ALA A 232      24.735  25.409  36.656  1.00  0.00           C0.      0
ATOM   3569  HA  ALA A 232      25.057  25.136  35.650  1.00  0.00           H0.      0
ATOM   3570  CB  ALA A 232      23.244  25.697  36.813  1.00  0.00           C0.      0
ATOM   3571  HB1 ALA A 232      22.638  24.836  36.530  1.00  0.00           H0.      0
ATOM   3572  HB2 ALA A 232      23.092  25.773  37.889  1.00  0.00           H0.      0
ATOM   3573  HB3 ALA A 232      23.006  26.575  36.213  1.00  0.00           H0.      0
ATOM   3574  C   ALA A 232      25.549  26.592  37.043  1.00  0.00           C0.      0
ATOM   3575  O   ALA A 232      26.012  26.650  38.207  1.00  0.00           O0.      0
ATOM   3576  N   PRO A 233      25.747  27.599  36.217  1.00  0.00           N0.      0
ATOM   3577  CD  PRO A 233      25.412  27.808  34.836  1.00  0.00           C0.      0
ATOM   3578  HD2 PRO A 233      24.324  27.754  34.795  1.00  0.00           H0.      0
ATOM   3579  HD3 PRO A 233      25.814  27.109  34.103  1.00  0.00           H0.      0
ATOM   3580  CG  PRO A 233      25.889  29.199  34.476  1.00  0.00           C0.      0
ATOM   3581  HG2 PRO A 233      25.017  29.835  34.329  1.00  0.00           H0.      0
ATOM   3582  HG3 PRO A 233      26.392  29.193  33.508  1.00  0.00           H0.      0
ATOM   3583  CB  PRO A 233      26.712  29.682  35.651  1.00  0.00           C0.      0
ATOM   3584  HB2 PRO A 233      26.428  30.698  35.923  1.00  0.00           H0.      0
ATOM   3585  HB3 PRO A 233      27.721  29.566  35.255  1.00  0.00           H0.      0
ATOM   3586  CA  PRO A 233      26.397  28.781  36.783  1.00  0.00           C0.      0
ATOM   3587  HA  PRO A 233      27.354  28.662  37.291  1.00  0.00           H0.      0
ATOM   3588  C   PRO A 233      25.481  29.539  37.775  1.00  0.00           C0.      0
ATOM   3589  O   PRO A 233      24.307  29.715  37.464  1.00  0.00           O0.      0
ATOM   3590  N   GLY A 234      26.072  29.894  38.950  1.00  0.00           N0.      0
ATOM   3591  H   GLY A 234      27.008  29.542  39.089  1.00  0.00           H0.      0
ATOM   3592  CA  GLY A 234      25.469  30.810  40.046  1.00  0.00           C0.      0
ATOM   3593  HA2 GLY A 234      24.391  30.740  39.898  1.00  0.00           H0.      0
ATOM   3594  HA3 GLY A 234      25.736  30.429  41.032  1.00  0.00           H0.      0
ATOM   3595  C   GLY A 234      25.797  32.278  39.890  1.00  0.00           C0.      0
ATOM   3596  O   GLY A 234      26.206  32.730  38.781  1.00  0.00           O0.      0
ATOM   3597  N   PHE A 235      25.641  32.948  41.047  1.00  0.00           N0.      0
ATOM   3598  H   PHE A 235      25.416  32.516  41.932  1.00  0.00           H0.      0
ATOM   3599  CA  PHE A 235      25.912  34.416  41.254  1.00  0.00           C0.      0
ATOM   3600  HA  PHE A 235      26.597  34.750  40.474  1.00  0.00           H0.      0
ATOM   3601  CB  PHE A 235      24.597  35.223  41.090  1.00  0.00           C0.      0
ATOM   3602  HB2 PHE A 235      23.897  34.794  41.807  1.00  0.00           H0.      0
ATOM   3603  HB3 PHE A 235      24.771  36.228  41.475  1.00  0.00           H0.      0
ATOM   3604  CG  PHE A 235      24.002  35.333  39.676  1.00  0.00           C0.      0
ATOM   3605  CD1 PHE A 235      22.753  34.656  39.368  1.00  0.00           C0.      0
ATOM   3606  HD1 PHE A 235      22.380  33.993  40.134  1.00  0.00           H0.      0
ATOM   3607  CE1 PHE A 235      22.022  35.124  38.240  1.00  0.00           C0.      0
ATOM   3608  HE1 PHE A 235      21.054  34.683  38.054  1.00  0.00           H0.      0
ATOM   3609  CZ  PHE A 235      22.637  36.033  37.383  1.00  0.00           C0.      0
ATOM   3610  HZ  PHE A 235      22.163  36.363  36.471  1.00  0.00           H0.      0
ATOM   3611  CE2 PHE A 235      23.889  36.491  37.587  1.00  0.00           C0.      0
ATOM   3612  HE2 PHE A 235      24.291  37.265  36.951  1.00  0.00           H0.      0
ATOM   3613  CD2 PHE A 235      24.565  36.180  38.763  1.00  0.00           C0.      0
ATOM   3614  HD2 PHE A 235      25.426  36.754  39.071  1.00  0.00           H0.      0
ATOM   3615  C   PHE A 235      26.489  34.725  42.655  1.00  0.00           C0.      0
ATOM   3616  O   PHE A 235      26.204  34.043  43.652  1.00  0.00           O0.      0
ATOM   3617  N   SER A 236      27.343  35.803  42.710  1.00  0.00           N0.      0
ATOM   3618  H   SER A 236      27.483  36.269  41.825  1.00  0.00           H0.      0
ATOM   3619  CA  SER A 236      28.082  36.216  43.948  1.00  0.00           C0.      0
ATOM   3620  HA  SER A 236      27.491  35.991  44.836  1.00  0.00           H0.      0
ATOM   3621  CB  SER A 236      29.337  35.377  44.148  1.00  0.00           C0.      0
ATOM   3622  HB2 SER A 236      29.240  34.309  43.952  1.00  0.00           H0.      0
ATOM   3623  HB3 SER A 236      30.128  35.684  43.464  1.00  0.00           H0.      0
ATOM   3624  OG  SER A 236      29.745  35.551  45.552  1.00  0.00           O0.      0
ATOM   3625  HG  SER A 236      30.633  35.916  45.544  1.00  0.00           H0.      0
ATOM   3626  C   SER A 236      28.440  37.625  44.003  1.00  0.00           C0.      0
ATOM   3627  O   SER A 236      28.507  38.262  42.944  1.00  0.00           O0.      0
ATOM   3628  N   LYS A 237      28.643  38.141  45.208  1.00  0.00           N0.      0
ATOM   3629  H   LYS A 237      28.707  37.485  45.972  1.00  0.00           H0.      0
ATOM   3630  CA  LYS A 237      28.775  39.545  45.620  1.00  0.00           C0.      0
ATOM   3631  HA  LYS A 237      28.705  40.178  44.736  1.00  0.00           H0.      0
ATOM   3632  CB  LYS A 237      27.591  39.850  46.509  1.00  0.00           C0.      0
ATOM   3633  HB2 LYS A 237      27.562  39.100  47.299  1.00  0.00           H0.      0
ATOM   3634  HB3 LYS A 237      27.639  40.824  46.996  1.00  0.00           H0.      0
ATOM   3635  CG  LYS A 237      26.242  39.817  45.763  1.00  0.00           C0.      0
ATOM   3636  HG2 LYS A 237      26.450  40.383  44.854  1.00  0.00           H0.      0
ATOM   3637  HG3 LYS A 237      26.156  38.749  45.562  1.00  0.00           H0.      0
ATOM   3638  CD  LYS A 237      25.055  40.477  46.495  1.00  0.00           C0.      0
ATOM   3639  HD2 LYS A 237      24.098  40.300  46.003  1.00  0.00           H0.      0
ATOM   3640  HD3 LYS A 237      25.117  40.039  47.491  1.00  0.00           H0.      0
ATOM   3641  CE  LYS A 237      25.212  41.967  46.813  1.00  0.00           C0.      0
ATOM   3642  HE2 LYS A 237      24.408  42.295  47.472  1.00  0.00           H0.      0
ATOM   3643  HE3 LYS A 237      26.203  42.060  47.256  1.00  0.00           H0.      0
ATOM   3644  NZ  LYS A 237      25.162  42.807  45.554  1.00  0.00           N0.      0
ATOM   3645  HZ1 LYS A 237      25.959  42.634  44.958  1.00  0.00           H0.      0
ATOM   3646  HZ2 LYS A 237      24.349  42.501  45.037  1.00  0.00           H0.      0
ATOM   3647  HZ3 LYS A 237      25.131  43.809  45.677  1.00  0.00           H0.      0
ATOM   3648  C   LYS A 237      30.049  39.862  46.371  1.00  0.00           C0.      0
ATOM   3649  O   LYS A 237      30.695  39.009  47.002  1.00  0.00           O0.      0
ATOM   3650  N   PHE A 238      30.471  41.043  46.122  1.00  0.00           N0.      0
ATOM   3651  H   PHE A 238      29.852  41.621  45.572  1.00  0.00           H0.      0
ATOM   3652  CA  PHE A 238      31.438  41.693  46.990  1.00  0.00           C0.      0
ATOM   3653  HA  PHE A 238      31.268  41.331  48.004  1.00  0.00           H0.      0
ATOM   3654  CB  PHE A 238      32.833  41.423  46.468  1.00  0.00           C0.      0
ATOM   3655  HB2 PHE A 238      33.568  41.874  47.135  1.00  0.00           H0.      0
ATOM   3656  HB3 PHE A 238      32.930  40.345  46.593  1.00  0.00           H0.      0
ATOM   3657  CG  PHE A 238      33.167  41.709  45.028  1.00  0.00           C0.      0
ATOM   3658  CD1 PHE A 238      33.457  40.764  43.976  1.00  0.00           C0.      0
ATOM   3659  HD1 PHE A 238      33.307  39.707  44.139  1.00  0.00           H0.      0
ATOM   3660  CE1 PHE A 238      34.058  41.142  42.786  1.00  0.00           C0.      0
ATOM   3661  HE1 PHE A 238      34.338  40.280  42.200  1.00  0.00           H0.      0
ATOM   3662  CZ  PHE A 238      34.385  42.436  42.495  1.00  0.00           C0.      0
ATOM   3663  HZ  PHE A 238      34.825  42.639  41.529  1.00  0.00           H0.      0
ATOM   3664  CE2 PHE A 238      33.972  43.420  43.454  1.00  0.00           C0.      0
ATOM   3665  HE2 PHE A 238      34.231  44.444  43.232  1.00  0.00           H0.      0
ATOM   3666  CD2 PHE A 238      33.390  43.071  44.680  1.00  0.00           C0.      0
ATOM   3667  HD2 PHE A 238      33.208  43.909  45.336  1.00  0.00           H0.      0
ATOM   3668  C   PHE A 238      31.052  43.217  47.071  1.00  0.00           C0.      0
ATOM   3669  O   PHE A 238      30.210  43.698  46.285  1.00  0.00           O0.      0
ATOM   3670  N   ARG A 239      31.706  43.983  47.991  1.00  0.00           N0.      0
ATOM   3671  H   ARG A 239      32.360  43.565  48.638  1.00  0.00           H0.      0
ATOM   3672  CA  ARG A 239      31.602  45.442  48.051  1.00  0.00           C0.      0
ATOM   3673  HA  ARG A 239      31.102  45.764  47.138  1.00  0.00           H0.      0
ATOM   3674  CB  ARG A 239      30.579  45.731  49.190  1.00  0.00           C0.      0
ATOM   3675  HB2 ARG A 239      29.688  45.104  49.155  1.00  0.00           H0.      0
ATOM   3676  HB3 ARG A 239      31.010  45.443  50.149  1.00  0.00           H0.      0
ATOM   3677  CG  ARG A 239      30.052  47.229  49.240  1.00  0.00           C0.      0
ATOM   3678  HG2 ARG A 239      30.887  47.919  49.360  1.00  0.00           H0.      0
ATOM   3679  HG3 ARG A 239      29.726  47.447  48.224  1.00  0.00           H0.      0
ATOM   3680  CD  ARG A 239      28.952  47.469  50.267  1.00  0.00           C0.      0
ATOM   3681  HD2 ARG A 239      29.396  47.226  51.232  1.00  0.00           H0.      0
ATOM   3682  HD3 ARG A 239      28.695  48.527  50.206  1.00  0.00           H0.      0
ATOM   3683  NE  ARG A 239      27.709  46.757  49.892  1.00  0.00           N0.      0
ATOM   3684  HE  ARG A 239      27.592  46.411  48.950  1.00  0.00           H0.      0
ATOM   3685  CZ  ARG A 239      26.503  47.017  50.401  1.00  0.00           C0.      0
ATOM   3686  NH1 ARG A 239      26.245  47.726  51.516  1.00  0.00           N0.      0
ATOM   3687 HH11 ARG A 239      27.016  48.015  52.100  1.00  0.00           H0.      0
ATOM   3688 HH12 ARG A 239      25.258  47.841  51.697  1.00  0.00           H0.      0
ATOM   3689  NH2 ARG A 239      25.540  46.430  49.737  1.00  0.00           N0.      0
ATOM   3690 HH21 ARG A 239      25.727  45.858  48.926  1.00  0.00           H0.      0
ATOM   3691 HH22 ARG A 239      24.633  46.821  49.948  1.00  0.00           H0.      0
ATOM   3692  C   ARG A 239      32.971  46.084  48.211  1.00  0.00           C0.      0
ATOM   3693  O   ARG A 239      33.733  45.633  49.044  1.00  0.00           O0.      0
ATOM   3694  N   LEU A 240      33.268  47.120  47.475  1.00  0.00           N0.      0
ATOM   3695  H   LEU A 240      32.464  47.511  47.005  1.00  0.00           H0.      0
ATOM   3696  CA  LEU A 240      34.499  47.913  47.599  1.00  0.00           C0.      0
ATOM   3697  HA  LEU A 240      35.056  47.505  48.443  1.00  0.00           H0.      0
ATOM   3698  CB  LEU A 240      35.347  47.639  46.313  1.00  0.00           C0.      0
ATOM   3699  HB2 LEU A 240      34.800  47.903  45.408  1.00  0.00           H0.      0
ATOM   3700  HB3 LEU A 240      36.281  48.195  46.387  1.00  0.00           H0.      0
ATOM   3701  CG  LEU A 240      35.758  46.211  46.000  1.00  0.00           C0.      0
ATOM   3702  HG  LEU A 240      34.930  45.509  45.899  1.00  0.00           H0.      0
ATOM   3703  CD1 LEU A 240      36.530  46.200  44.739  1.00  0.00           C0.      0
ATOM   3704 HD11 LEU A 240      36.921  45.234  44.421  1.00  0.00           H0.      0
ATOM   3705 HD12 LEU A 240      35.965  46.576  43.885  1.00  0.00           H0.      0
ATOM   3706 HD13 LEU A 240      37.356  46.902  44.848  1.00  0.00           H0.      0
ATOM   3707  CD2 LEU A 240      36.722  45.616  47.047  1.00  0.00           C0.      0
ATOM   3708 HD21 LEU A 240      37.569  46.299  46.981  1.00  0.00           H0.      0
ATOM   3709 HD22 LEU A 240      36.276  45.609  48.042  1.00  0.00           H0.      0
ATOM   3710 HD23 LEU A 240      37.050  44.595  46.849  1.00  0.00           H0.      0
ATOM   3711  C   LEU A 240      34.286  49.373  47.972  1.00  0.00           C0.      0
ATOM   3712  O   LEU A 240      33.236  49.934  47.671  1.00  0.00           O0.      0
ATOM   3713  N   SER A 241      35.141  50.049  48.766  1.00  0.00           N0.      0
ATOM   3714  H   SER A 241      36.051  49.662  48.974  1.00  0.00           H0.      0
ATOM   3715  CA  SER A 241      34.945  51.464  49.195  1.00  0.00           C0.      0
ATOM   3716  HA  SER A 241      34.125  51.876  48.607  1.00  0.00           H0.      0
ATOM   3717  CB  SER A 241      34.455  51.636  50.565  1.00  0.00           C0.      0
ATOM   3718  HB2 SER A 241      35.296  51.463  51.237  1.00  0.00           H0.      0
ATOM   3719  HB3 SER A 241      34.172  52.688  50.596  1.00  0.00           H0.      0
ATOM   3720  OG  SER A 241      33.293  50.829  50.817  1.00  0.00           O0.      0
ATOM   3721  HG  SER A 241      33.658  49.941  50.798  1.00  0.00           H0.      0
ATOM   3722  C   SER A 241      36.219  52.258  49.133  1.00  0.00           C0.      0
ATOM   3723  O   SER A 241      37.354  51.695  49.223  1.00  0.00           O0.      0
ATOM   3724  N   TYR A 242      36.092  53.602  48.939  1.00  0.00           N0.      0
ATOM   3725  H   TYR A 242      35.170  53.991  49.076  1.00  0.00           H0.      0
ATOM   3726  CA  TYR A 242      37.163  54.493  48.394  1.00  0.00           C0.      0
ATOM   3727  HA  TYR A 242      38.134  54.088  48.676  1.00  0.00           H0.      0
ATOM   3728  CB  TYR A 242      37.151  54.689  46.900  1.00  0.00           C0.      0
ATOM   3729  HB2 TYR A 242      36.172  55.054  46.590  1.00  0.00           H0.      0
ATOM   3730  HB3 TYR A 242      37.983  55.349  46.655  1.00  0.00           H0.      0
ATOM   3731  CG  TYR A 242      37.252  53.386  46.191  1.00  0.00           C0.      0
ATOM   3732  CD1 TYR A 242      38.468  52.889  45.729  1.00  0.00           C0.      0
ATOM   3733  HD1 TYR A 242      39.393  53.413  45.914  1.00  0.00           H0.      0
ATOM   3734  CE1 TYR A 242      38.630  51.717  44.961  1.00  0.00           C0.      0
ATOM   3735  HE1 TYR A 242      39.601  51.373  44.638  1.00  0.00           H0.      0
ATOM   3736  CZ  TYR A 242      37.470  50.952  44.728  1.00  0.00           C0.      0
ATOM   3737  OH  TYR A 242      37.486  49.861  43.909  1.00  0.00           O0.      0
ATOM   3738  HH  TYR A 242      37.797  50.102  43.033  1.00  0.00           H0.      0
ATOM   3739  CE2 TYR A 242      36.252  51.431  45.179  1.00  0.00           C0.      0
ATOM   3740  HE2 TYR A 242      35.433  50.749  45.005  1.00  0.00           H0.      0
ATOM   3741  CD2 TYR A 242      36.097  52.651  45.893  1.00  0.00           C0.      0
ATOM   3742  HD2 TYR A 242      35.140  52.877  46.341  1.00  0.00           H0.      0
ATOM   3743  C   TYR A 242      36.870  55.942  48.905  1.00  0.00           C0.      0
ATOM   3744  O   TYR A 242      35.739  56.325  49.034  1.00  0.00           O0.      0
ATOM   3745  N   TYR A 243      37.882  56.794  49.037  1.00  0.00           N0.      0
ATOM   3746  H   TYR A 243      38.806  56.387  49.034  1.00  0.00           H0.      0
ATOM   3747  CA  TYR A 243      37.729  58.223  49.247  1.00  0.00           C0.      0
ATOM   3748  HA  TYR A 243      37.003  58.373  50.045  1.00  0.00           H0.      0
ATOM   3749  CB  TYR A 243      39.074  58.668  49.768  1.00  0.00           C0.      0
ATOM   3750  HB2 TYR A 243      39.397  58.080  50.627  1.00  0.00           H0.      0
ATOM   3751  HB3 TYR A 243      39.735  58.524  48.914  1.00  0.00           H0.      0
ATOM   3752  CG  TYR A 243      39.136  60.115  50.291  1.00  0.00           C0.      0
ATOM   3753  CD1 TYR A 243      38.637  60.466  51.541  1.00  0.00           C0.      0
ATOM   3754  HD1 TYR A 243      38.385  59.800  52.353  1.00  0.00           H0.      0
ATOM   3755  CE1 TYR A 243      38.574  61.815  51.900  1.00  0.00           C0.      0
ATOM   3756  HE1 TYR A 243      38.207  61.972  52.903  1.00  0.00           H0.      0
ATOM   3757  CZ  TYR A 243      38.818  62.869  50.977  1.00  0.00           C0.      0
ATOM   3758  OH  TYR A 243      38.543  64.200  51.285  1.00  0.00           O0.      0
ATOM   3759  HH  TYR A 243      38.146  64.408  52.134  1.00  0.00           H0.      0
ATOM   3760  CE2 TYR A 243      39.126  62.548  49.635  1.00  0.00           C0.      0
ATOM   3761  HE2 TYR A 243      39.250  63.360  48.934  1.00  0.00           H0.      0
ATOM   3762  CD2 TYR A 243      39.351  61.212  49.345  1.00  0.00           C0.      0
ATOM   3763  HD2 TYR A 243      39.562  60.989  48.309  1.00  0.00           H0.      0
ATOM   3764  C   TYR A 243      37.332  59.004  47.928  1.00  0.00           C0.      0
ATOM   3765  O   TYR A 243      37.675  58.451  46.915  1.00  0.00           O0.      0
ATOM   3766  N   PRO A 244      36.634  60.164  47.877  1.00  0.00           N0.      0
ATOM   3767  CD  PRO A 244      35.911  60.745  48.991  1.00  0.00           C0.      0
ATOM   3768  HD2 PRO A 244      36.414  61.020  49.918  1.00  0.00           H0.      0
ATOM   3769  HD3 PRO A 244      35.155  59.989  49.204  1.00  0.00           H0.      0
ATOM   3770  CG  PRO A 244      35.102  61.939  48.509  1.00  0.00           C0.      0
ATOM   3771  HG2 PRO A 244      35.631  62.880  48.657  1.00  0.00           H0.      0
ATOM   3772  HG3 PRO A 244      34.106  61.999  48.948  1.00  0.00           H0.      0
ATOM   3773  CB  PRO A 244      35.037  61.701  47.019  1.00  0.00           C0.      0
ATOM   3774  HB2 PRO A 244      34.861  62.639  46.494  1.00  0.00           H0.      0
ATOM   3775  HB3 PRO A 244      34.186  61.074  46.751  1.00  0.00           H0.      0
ATOM   3776  CA  PRO A 244      36.303  60.868  46.622  1.00  0.00           C0.      0
ATOM   3777  HA  PRO A 244      36.066  60.146  45.841  1.00  0.00           H0.      0
ATOM   3778  C   PRO A 244      37.510  61.767  46.206  1.00  0.00           C0.      0
ATOM   3779  O   PRO A 244      37.427  63.016  46.262  1.00  0.00           O0.      0
ATOM   3780  N   HIE A 245      38.630  61.126  45.731  1.00  0.00           N0.      0
ATOM   3781  H   HIE A 245      38.753  60.137  45.895  1.00  0.00           H0.      0
ATOM   3782  CA  HIE A 245      39.797  61.887  45.291  1.00  0.00           C0.      0
ATOM   3783  HA  HIE A 245      40.095  62.566  46.090  1.00  0.00           H0.      0
ATOM   3784  CB  HIE A 245      40.933  60.911  45.061  1.00  0.00           C0.      0
ATOM   3785  HB2 HIE A 245      40.623  60.073  44.438  1.00  0.00           H0.      0
ATOM   3786  HB3 HIE A 245      41.630  61.503  44.468  1.00  0.00           H0.      0
ATOM   3787  CG  HIE A 245      41.578  60.612  46.368  1.00  0.00           C0.      0
ATOM   3788  ND1 HIE A 245      42.080  61.551  47.267  1.00  0.00           N0.      0
ATOM   3789  CE1 HIE A 245      42.585  60.848  48.324  1.00  0.00           C0.      0
ATOM   3790  HE1 HIE A 245      43.059  61.192  49.231  1.00  0.00           H0.      0
ATOM   3791  NE2 HIE A 245      42.471  59.568  48.042  1.00  0.00           N0.      0
ATOM   3792  HE2 HIE A 245      42.866  58.861  48.647  1.00  0.00           H0.      0
ATOM   3793  CD2 HIE A 245      41.862  59.350  46.809  1.00  0.00           C0.      0
ATOM   3794  HD2 HIE A 245      41.495  58.466  46.309  1.00  0.00           H0.      0
ATOM   3795  C   HIE A 245      39.551  62.715  43.986  1.00  0.00           C0.      0
ATOM   3796  O   HIE A 245      39.718  62.158  42.884  1.00  0.00           O0.      0
ATOM   3797  N   CYS A 246      39.343  64.033  44.105  1.00  0.00           N0.      0
ATOM   3798  H   CYS A 246      39.343  64.491  45.005  1.00  0.00           H0.      0
ATOM   3799  CA  CYS A 246      39.187  64.970  42.977  1.00  0.00           C0.      0
ATOM   3800  HA  CYS A 246      38.439  64.546  42.307  1.00  0.00           H0.      0
ATOM   3801  CB  CYS A 246      38.710  66.264  43.628  1.00  0.00           C0.      0
ATOM   3802  HB2 CYS A 246      37.755  66.014  44.088  1.00  0.00           H0.      0
ATOM   3803  HB3 CYS A 246      39.186  66.467  44.587  1.00  0.00           H0.      0
ATOM   3804  SG  CYS A 246      38.769  67.751  42.692  1.00  0.00           S0.      0
ATOM   3805  HG  CYS A 246      37.691  68.254  43.300  1.00  0.00           H0.      0
ATOM   3806  C   CYS A 246      40.493  65.127  42.171  1.00  0.00           C0.      0
ATOM   3807  O   CYS A 246      41.564  65.328  42.731  1.00  0.00           O0.      0
ATOM   3808  N   LEU A 247      40.395  65.068  40.884  1.00  0.00           N0.      0
ATOM   3809  H   LEU A 247      39.509  64.868  40.442  1.00  0.00           H0.      0
ATOM   3810  CA  LEU A 247      41.641  65.188  39.974  1.00  0.00           C0.      0
ATOM   3811  HA  LEU A 247      42.207  64.282  40.188  1.00  0.00           H0.      0
ATOM   3812  CB  LEU A 247      41.189  65.230  38.480  1.00  0.00           C0.      0
ATOM   3813  HB2 LEU A 247      40.540  64.386  38.245  1.00  0.00           H0.      0
ATOM   3814  HB3 LEU A 247      40.581  66.131  38.407  1.00  0.00           H0.      0
ATOM   3815  CG  LEU A 247      42.408  65.184  37.504  1.00  0.00           C0.      0
ATOM   3816  HG  LEU A 247      43.188  65.885  37.801  1.00  0.00           H0.      0
ATOM   3817  CD1 LEU A 247      43.074  63.826  37.616  1.00  0.00           C0.      0
ATOM   3818 HD11 LEU A 247      42.338  63.047  37.417  1.00  0.00           H0.      0
ATOM   3819 HD12 LEU A 247      43.798  63.701  36.810  1.00  0.00           H0.      0
ATOM   3820 HD13 LEU A 247      43.400  63.606  38.632  1.00  0.00           H0.      0
ATOM   3821  CD2 LEU A 247      42.135  65.464  36.053  1.00  0.00           C0.      0
ATOM   3822 HD21 LEU A 247      43.009  65.387  35.406  1.00  0.00           H0.      0
ATOM   3823 HD22 LEU A 247      41.424  64.711  35.716  1.00  0.00           H0.      0
ATOM   3824 HD23 LEU A 247      41.746  66.475  35.927  1.00  0.00           H0.      0
ATOM   3825  C   LEU A 247      42.494  66.450  40.224  1.00  0.00           C0.      0
ATOM   3826  O   LEU A 247      43.707  66.273  40.457  1.00  0.00           O0.      0
ATOM   3827  N   ALA A 248      41.816  67.665  40.336  1.00  0.00           N0.      0
ATOM   3828  H   ALA A 248      40.826  67.652  40.132  1.00  0.00           H0.      0
ATOM   3829  CA  ALA A 248      42.466  68.894  40.713  1.00  0.00           C0.      0
ATOM   3830  HA  ALA A 248      43.274  69.145  40.027  1.00  0.00           H0.      0
ATOM   3831  CB  ALA A 248      41.472  70.036  40.824  1.00  0.00           C0.      0
ATOM   3832  HB1 ALA A 248      40.599  69.858  41.453  1.00  0.00           H0.      0
ATOM   3833  HB2 ALA A 248      41.988  70.908  41.224  1.00  0.00           H0.      0
ATOM   3834  HB3 ALA A 248      41.139  70.294  39.819  1.00  0.00           H0.      0
ATOM   3835  C   ALA A 248      43.264  68.610  42.059  1.00  0.00           C0.      0
ATOM   3836  O   ALA A 248      44.500  68.761  42.166  1.00  0.00           O0.      0
ATOM   3837  N   SER A 249      42.634  68.212  43.175  1.00  0.00           N0.      0
ATOM   3838  H   SER A 249      41.625  68.257  43.161  1.00  0.00           H0.      0
ATOM   3839  CA  SER A 249      43.184  68.063  44.527  1.00  0.00           C0.      0
ATOM   3840  HA  SER A 249      43.476  69.082  44.781  1.00  0.00           H0.      0
ATOM   3841  CB  SER A 249      42.162  67.588  45.556  1.00  0.00           C0.      0
ATOM   3842  HB2 SER A 249      41.891  66.563  45.299  1.00  0.00           H0.      0
ATOM   3843  HB3 SER A 249      42.531  67.502  46.578  1.00  0.00           H0.      0
ATOM   3844  OG  SER A 249      40.995  68.442  45.555  1.00  0.00           O0.      0
ATOM   3845  HG  SER A 249      41.305  69.343  45.668  1.00  0.00           H0.      0
ATOM   3846  C   SER A 249      44.380  67.111  44.614  1.00  0.00           C0.      0
ATOM   3847  O   SER A 249      45.364  67.415  45.287  1.00  0.00           O0.      0
ATOM   3848  N   PHE A 250      44.319  66.022  43.843  1.00  0.00           N0.      0
ATOM   3849  H   PHE A 250      43.473  65.833  43.326  1.00  0.00           H0.      0
ATOM   3850  CA  PHE A 250      45.399  65.056  43.805  1.00  0.00           C0.      0
ATOM   3851  HA  PHE A 250      45.876  65.084  44.785  1.00  0.00           H0.      0
ATOM   3852  CB  PHE A 250      44.711  63.739  43.607  1.00  0.00           C0.      0
ATOM   3853  HB2 PHE A 250      43.824  63.757  44.242  1.00  0.00           H0.      0
ATOM   3854  HB3 PHE A 250      44.388  63.740  42.566  1.00  0.00           H0.      0
ATOM   3855  CG  PHE A 250      45.516  62.468  43.796  1.00  0.00           C0.      0
ATOM   3856  CD1 PHE A 250      45.315  61.766  44.989  1.00  0.00           C0.      0
ATOM   3857  HD1 PHE A 250      44.863  62.372  45.760  1.00  0.00           H0.      0
ATOM   3858  CE1 PHE A 250      45.874  60.477  45.187  1.00  0.00           C0.      0
ATOM   3859  HE1 PHE A 250      45.874  59.999  46.156  1.00  0.00           H0.      0
ATOM   3860  CZ  PHE A 250      46.704  59.948  44.206  1.00  0.00           C0.      0
ATOM   3861  HZ  PHE A 250      47.182  58.999  44.400  1.00  0.00           H0.      0
ATOM   3862  CE2 PHE A 250      46.899  60.625  42.991  1.00  0.00           C0.      0
ATOM   3863  HE2 PHE A 250      47.477  60.117  42.233  1.00  0.00           H0.      0
ATOM   3864  CD2 PHE A 250      46.249  61.860  42.748  1.00  0.00           C0.      0
ATOM   3865  HD2 PHE A 250      46.467  62.265  41.771  1.00  0.00           H0.      0
ATOM   3866  C   PHE A 250      46.483  65.262  42.742  1.00  0.00           C0.      0
ATOM   3867  O   PHE A 250      47.640  64.895  43.020  1.00  0.00           O0.      0
ATOM   3868  N   THR A 251      46.294  66.012  41.717  1.00  0.00           N0.      0
ATOM   3869  H   THR A 251      45.321  66.202  41.523  1.00  0.00           H0.      0
ATOM   3870  CA  THR A 251      47.373  66.616  40.964  1.00  0.00           C0.      0
ATOM   3871  HA  THR A 251      48.041  65.872  40.530  1.00  0.00           H0.      0
ATOM   3872  CB  THR A 251      46.780  67.530  39.804  1.00  0.00           C0.      0
ATOM   3873  HB  THR A 251      46.362  68.483  40.126  1.00  0.00           H0.      0
ATOM   3874  CG2 THR A 251      47.879  67.899  38.789  1.00  0.00           C0.      0
ATOM   3875 HG21 THR A 251      47.808  67.271  37.901  1.00  0.00           H0.      0
ATOM   3876 HG22 THR A 251      47.695  68.932  38.495  1.00  0.00           H0.      0
ATOM   3877 HG23 THR A 251      48.889  67.810  39.189  1.00  0.00           H0.      0
ATOM   3878  OG1 THR A 251      45.827  66.868  39.012  1.00  0.00           O0.      0
ATOM   3879  HG1 THR A 251      45.072  66.694  39.579  1.00  0.00           H0.      0
ATOM   3880  C   THR A 251      48.356  67.443  41.766  1.00  0.00           C0.      0
ATOM   3881  O   THR A 251      49.534  67.305  41.539  1.00  0.00           O0.      0
ATOM   3882  N   GLU A 252      47.905  68.207  42.797  1.00  0.00           N0.      0
ATOM   3883  H   GLU A 252      46.900  68.213  42.897  1.00  0.00           H0.      0
ATOM   3884  CA  GLU A 252      48.790  68.807  43.761  1.00  0.00           C0.      0
ATOM   3885  HA  GLU A 252      49.609  69.397  43.349  1.00  0.00           H0.      0
ATOM   3886  CB  GLU A 252      47.963  69.803  44.597  1.00  0.00           C0.      0
ATOM   3887  HB2 GLU A 252      47.782  70.712  44.023  1.00  0.00           H0.      0
ATOM   3888  HB3 GLU A 252      47.039  69.298  44.878  1.00  0.00           H0.      0
ATOM   3889  CG  GLU A 252      48.626  70.343  45.819  1.00  0.00           C0.      0
ATOM   3890  HG2 GLU A 252      47.865  70.829  46.429  1.00  0.00           H0.      0
ATOM   3891  HG3 GLU A 252      48.794  69.521  46.514  1.00  0.00           H0.      0
ATOM   3892  CD  GLU A 252      49.875  71.196  45.688  1.00  0.00           C0.      0
ATOM   3893  OE1 GLU A 252      50.475  71.293  44.569  1.00  0.00           O0.      0
ATOM   3894  OE2 GLU A 252      50.188  71.867  46.735  1.00  0.00           O0.      0
ATOM   3895  C   GLU A 252      49.505  67.773  44.644  1.00  0.00           C0.      0
ATOM   3896  O   GLU A 252      50.687  67.808  44.756  1.00  0.00           O0.      0
ATOM   3897  N   LEU A 253      48.690  66.895  45.327  1.00  0.00           N0.      0
ATOM   3898  H   LEU A 253      47.698  67.051  45.217  1.00  0.00           H0.      0
ATOM   3899  CA  LEU A 253      49.155  66.016  46.455  1.00  0.00           C0.      0
ATOM   3900  HA  LEU A 253      49.550  66.702  47.203  1.00  0.00           H0.      0
ATOM   3901  CB  LEU A 253      47.932  65.185  46.994  1.00  0.00           C0.      0
ATOM   3902  HB2 LEU A 253      47.205  65.976  47.181  1.00  0.00           H0.      0
ATOM   3903  HB3 LEU A 253      47.600  64.601  46.136  1.00  0.00           H0.      0
ATOM   3904  CG  LEU A 253      48.020  64.417  48.341  1.00  0.00           C0.      0
ATOM   3905  HG  LEU A 253      48.829  63.706  48.176  1.00  0.00           H0.      0
ATOM   3906  CD1 LEU A 253      48.242  65.334  49.557  1.00  0.00           C0.      0
ATOM   3907 HD11 LEU A 253      47.411  66.033  49.655  1.00  0.00           H0.      0
ATOM   3908 HD12 LEU A 253      48.328  64.804  50.505  1.00  0.00           H0.      0
ATOM   3909 HD13 LEU A 253      49.215  65.824  49.525  1.00  0.00           H0.      0
ATOM   3910  CD2 LEU A 253      46.742  63.687  48.504  1.00  0.00           C0.      0
ATOM   3911 HD21 LEU A 253      45.873  64.331  48.638  1.00  0.00           H0.      0
ATOM   3912 HD22 LEU A 253      46.569  63.100  47.602  1.00  0.00           H0.      0
ATOM   3913 HD23 LEU A 253      46.945  63.017  49.340  1.00  0.00           H0.      0
ATOM   3914  C   LEU A 253      50.214  64.959  46.037  1.00  0.00           C0.      0
ATOM   3915  O   LEU A 253      51.223  64.659  46.699  1.00  0.00           O0.      0
ATOM   3916  N   VAL A 254      50.016  64.418  44.801  1.00  0.00           N0.      0
ATOM   3917  H   VAL A 254      49.255  64.779  44.244  1.00  0.00           H0.      0
ATOM   3918  CA  VAL A 254      50.928  63.416  44.243  1.00  0.00           C0.      0
ATOM   3919  HA  VAL A 254      51.084  62.681  45.033  1.00  0.00           H0.      0
ATOM   3920  CB  VAL A 254      50.254  62.624  43.079  1.00  0.00           C0.      0
ATOM   3921  HB  VAL A 254      49.177  62.592  43.239  1.00  0.00           H0.      0
ATOM   3922  CG1 VAL A 254      50.350  63.240  41.677  1.00  0.00           C0.      0
ATOM   3923 HG11 VAL A 254      50.263  64.326  41.715  1.00  0.00           H0.      0
ATOM   3924 HG12 VAL A 254      51.306  62.932  41.253  1.00  0.00           H0.      0
ATOM   3925 HG13 VAL A 254      49.502  62.871  41.100  1.00  0.00           H0.      0
ATOM   3926  CG2 VAL A 254      50.735  61.165  42.981  1.00  0.00           C0.      0
ATOM   3927 HG21 VAL A 254      50.116  60.590  42.292  1.00  0.00           H0.      0
ATOM   3928 HG22 VAL A 254      51.778  61.213  42.668  1.00  0.00           H0.      0
ATOM   3929 HG23 VAL A 254      50.599  60.667  43.941  1.00  0.00           H0.      0
ATOM   3930  C   VAL A 254      52.294  64.077  43.947  1.00  0.00           C0.      0
ATOM   3931  O   VAL A 254      53.293  63.479  44.335  1.00  0.00           O0.      0
ATOM   3932  N   GLN A 255      52.329  65.233  43.388  1.00  0.00           N0.      0
ATOM   3933  H   GLN A 255      51.434  65.670  43.222  1.00  0.00           H0.      0
ATOM   3934  CA  GLN A 255      53.577  66.018  43.111  1.00  0.00           C0.      0
ATOM   3935  HA  GLN A 255      54.351  65.385  42.676  1.00  0.00           H0.      0
ATOM   3936  CB  GLN A 255      53.194  67.289  42.364  1.00  0.00           C0.      0
ATOM   3937  HB2 GLN A 255      52.279  67.766  42.713  1.00  0.00           H0.      0
ATOM   3938  HB3 GLN A 255      54.055  67.956  42.411  1.00  0.00           H0.      0
ATOM   3939  CG  GLN A 255      53.029  67.037  40.845  1.00  0.00           C0.      0
ATOM   3940  HG2 GLN A 255      53.947  66.639  40.413  1.00  0.00           H0.      0
ATOM   3941  HG3 GLN A 255      52.141  66.424  40.691  1.00  0.00           H0.      0
ATOM   3942  CD  GLN A 255      52.838  68.325  40.088  1.00  0.00           C0.      0
ATOM   3943  OE1 GLN A 255      53.774  68.902  39.519  1.00  0.00           O0.      0
ATOM   3944  NE2 GLN A 255      51.607  68.763  39.958  1.00  0.00           N0.      0
ATOM   3945 HE21 GLN A 255      51.369  69.393  39.205  1.00  0.00           H0.      0
ATOM   3946 HE22 GLN A 255      50.829  68.386  40.480  1.00  0.00           H0.      0
ATOM   3947  C   GLN A 255      54.217  66.370  44.510  1.00  0.00           C0.      0
ATOM   3948  O   GLN A 255      55.414  66.211  44.644  1.00  0.00           O0.      0
ATOM   3949  N   GLU A 256      53.477  66.891  45.494  1.00  0.00           N0.      0
ATOM   3950  H   GLU A 256      52.485  66.996  45.334  1.00  0.00           H0.      0
ATOM   3951  CA  GLU A 256      54.014  67.159  46.888  1.00  0.00           C0.      0
ATOM   3952  HA  GLU A 256      54.845  67.863  46.854  1.00  0.00           H0.      0
ATOM   3953  CB  GLU A 256      53.013  67.895  47.758  1.00  0.00           C0.      0
ATOM   3954  HB2 GLU A 256      52.889  68.920  47.409  1.00  0.00           H0.      0
ATOM   3955  HB3 GLU A 256      52.035  67.415  47.759  1.00  0.00           H0.      0
ATOM   3956  CG  GLU A 256      53.354  67.966  49.278  1.00  0.00           C0.      0
ATOM   3957  HG2 GLU A 256      52.774  68.702  49.834  1.00  0.00           H0.      0
ATOM   3958  HG3 GLU A 256      53.186  66.999  49.752  1.00  0.00           H0.      0
ATOM   3959  CD  GLU A 256      54.800  68.380  49.613  1.00  0.00           C0.      0
ATOM   3960  OE1 GLU A 256      55.449  69.223  48.996  1.00  0.00           O0.      0
ATOM   3961  OE2 GLU A 256      55.402  67.797  50.624  1.00  0.00           O0.      0
ATOM   3962  C   GLU A 256      54.679  65.947  47.622  1.00  0.00           C0.      0
ATOM   3963  O   GLU A 256      55.854  66.117  47.928  1.00  0.00           O0.      0
ATOM   3964  N   ALA A 257      54.031  64.772  47.800  1.00  0.00           N0.      0
ATOM   3965  H   ALA A 257      53.083  64.633  47.479  1.00  0.00           H0.      0
ATOM   3966  CA  ALA A 257      54.686  63.554  48.264  1.00  0.00           C0.      0
ATOM   3967  HA  ALA A 257      55.193  63.841  49.185  1.00  0.00           H0.      0
ATOM   3968  CB  ALA A 257      53.650  62.537  48.587  1.00  0.00           C0.      0
ATOM   3969  HB1 ALA A 257      54.201  61.614  48.768  1.00  0.00           H0.      0
ATOM   3970  HB2 ALA A 257      52.961  62.937  49.330  1.00  0.00           H0.      0
ATOM   3971  HB3 ALA A 257      52.998  62.396  47.724  1.00  0.00           H0.      0
ATOM   3972  C   ALA A 257      55.868  63.000  47.422  1.00  0.00           C0.      0
ATOM   3973  O   ALA A 257      56.716  62.245  47.967  1.00  0.00           O0.      0
ATOM   3974  N   PHE A 258      56.104  63.486  46.191  1.00  0.00           N0.      0
ATOM   3975  H   PHE A 258      55.456  64.184  45.854  1.00  0.00           H0.      0
ATOM   3976  CA  PHE A 258      57.214  63.145  45.295  1.00  0.00           C0.      0
ATOM   3977  HA  PHE A 258      57.368  62.094  45.536  1.00  0.00           H0.      0
ATOM   3978  CB  PHE A 258      56.717  63.189  43.894  1.00  0.00           C0.      0
ATOM   3979  HB2 PHE A 258      55.686  62.864  43.753  1.00  0.00           H0.      0
ATOM   3980  HB3 PHE A 258      56.736  64.261  43.697  1.00  0.00           H0.      0
ATOM   3981  CG  PHE A 258      57.493  62.505  42.785  1.00  0.00           C0.      0
ATOM   3982  CD1 PHE A 258      58.347  63.230  42.045  1.00  0.00           C0.      0
ATOM   3983  HD1 PHE A 258      58.569  64.246  42.338  1.00  0.00           H0.      0
ATOM   3984  CE1 PHE A 258      58.988  62.666  40.907  1.00  0.00           C0.      0
ATOM   3985  HE1 PHE A 258      59.535  63.311  40.236  1.00  0.00           H0.      0
ATOM   3986  CZ  PHE A 258      58.903  61.340  40.729  1.00  0.00           C0.      0
ATOM   3987  HZ  PHE A 258      59.348  60.835  39.884  1.00  0.00           H0.      0
ATOM   3988  CE2 PHE A 258      58.106  60.534  41.492  1.00  0.00           C0.      0
ATOM   3989  HE2 PHE A 258      58.116  59.469  41.312  1.00  0.00           H0.      0
ATOM   3990  CD2 PHE A 258      57.301  61.160  42.478  1.00  0.00           C0.      0
ATOM   3991  HD2 PHE A 258      56.650  60.609  43.140  1.00  0.00           H0.      0
ATOM   3992  C   PHE A 258      58.461  64.005  45.460  1.00  0.00           C0.      0
ATOM   3993  O   PHE A 258      59.571  63.529  45.234  1.00  0.00           O0.      0
ATOM   3994  N   GLY A 259      58.249  65.267  45.810  1.00  0.00           N0.      0
ATOM   3995  H   GLY A 259      57.281  65.427  46.048  1.00  0.00           H0.      0
ATOM   3996  CA  GLY A 259      59.329  66.268  46.100  1.00  0.00           C0.      0
ATOM   3997  HA2 GLY A 259      59.094  66.748  47.050  1.00  0.00           H0.      0
ATOM   3998  HA3 GLY A 259      60.304  65.780  46.087  1.00  0.00           H0.      0
ATOM   3999  C   GLY A 259      59.589  67.309  45.057  1.00  0.00           C0.      0
ATOM   4000  O   GLY A 259      60.689  67.914  45.048  1.00  0.00           O0.      0
ATOM   4001  N   GLY A 260      58.575  67.471  44.172  1.00  0.00           N0.      0
ATOM   4002  H   GLY A 260      57.767  66.881  44.312  1.00  0.00           H0.      0
ATOM   4003  CA  GLY A 260      58.703  68.311  43.015  1.00  0.00           C0.      0
ATOM   4004  HA2 GLY A 260      57.721  68.620  42.656  1.00  0.00           H0.      0
ATOM   4005  HA3 GLY A 260      59.228  69.211  43.333  1.00  0.00           H0.      0
ATOM   4006  C   GLY A 260      59.497  67.731  41.827  1.00  0.00           C0.      0
ATOM   4007  O   GLY A 260      60.145  66.688  41.955  1.00  0.00           O0.      0
ATOM   4008  N   ARG A 261      59.488  68.549  40.801  1.00  0.00           N0.      0
ATOM   4009  H   ARG A 261      58.860  69.337  40.861  1.00  0.00           H0.      0
ATOM   4010  CA  ARG A 261      60.109  68.382  39.485  1.00  0.00           C0.      0
ATOM   4011  HA  ARG A 261      59.680  69.138  38.827  1.00  0.00           H0.      0
ATOM   4012  CB  ARG A 261      61.668  68.595  39.542  1.00  0.00           C0.      0
ATOM   4013  HB2 ARG A 261      62.191  67.899  40.198  1.00  0.00           H0.      0
ATOM   4014  HB3 ARG A 261      62.063  68.537  38.528  1.00  0.00           H0.      0
ATOM   4015  CG  ARG A 261      62.078  69.946  40.011  1.00  0.00           C0.      0
ATOM   4016  HG2 ARG A 261      61.844  70.647  39.210  1.00  0.00           H0.      0
ATOM   4017  HG3 ARG A 261      61.592  70.150  40.965  1.00  0.00           H0.      0
ATOM   4018  CD  ARG A 261      63.600  69.938  40.266  1.00  0.00           C0.      0
ATOM   4019  HD2 ARG A 261      64.179  69.556  39.426  1.00  0.00           H0.      0
ATOM   4020  HD3 ARG A 261      63.932  70.971  40.370  1.00  0.00           H0.      0
ATOM   4021  NE  ARG A 261      64.158  69.308  41.502  1.00  0.00           N0.      0
ATOM   4022  HE  ARG A 261      63.576  69.286  42.327  1.00  0.00           H0.      0
ATOM   4023  CZ  ARG A 261      65.401  68.905  41.736  1.00  0.00           C0.      0
ATOM   4024  NH1 ARG A 261      65.768  68.524  42.941  1.00  0.00           N0.      0
ATOM   4025 HH11 ARG A 261      65.194  68.668  43.760  1.00  0.00           H0.      0
ATOM   4026 HH12 ARG A 261      66.682  68.094  42.936  1.00  0.00           H0.      0
ATOM   4027  NH2 ARG A 261      66.317  68.852  40.830  1.00  0.00           N0.      0
ATOM   4028 HH21 ARG A 261      66.010  69.069  39.893  1.00  0.00           H0.      0
ATOM   4029 HH22 ARG A 261      67.244  68.493  41.013  1.00  0.00           H0.      0
ATOM   4030  C   ARG A 261      59.647  67.100  38.853  1.00  0.00           C0.      0
ATOM   4031  O   ARG A 261      60.501  66.319  38.415  1.00  0.00           O0.      0
ATOM   4032  N   CYS A 262      58.379  66.876  38.943  1.00  0.00           N0.      0
ATOM   4033  H   CYS A 262      57.775  67.643  39.202  1.00  0.00           H0.      0
ATOM   4034  CA  CYS A 262      57.782  65.580  38.712  1.00  0.00           C0.      0
ATOM   4035  HA  CYS A 262      58.349  64.825  39.256  1.00  0.00           H0.      0
ATOM   4036  CB  CYS A 262      56.406  65.528  39.489  1.00  0.00           C0.      0
ATOM   4037  HB2 CYS A 262      55.793  66.257  38.959  1.00  0.00           H0.      0
ATOM   4038  HB3 CYS A 262      55.992  64.535  39.313  1.00  0.00           H0.      0
ATOM   4039  SG  CYS A 262      56.491  65.978  41.268  1.00  0.00           S0.      0
ATOM   4040  HG  CYS A 262      56.897  67.242  41.121  1.00  0.00           H0.      0
ATOM   4041  C   CYS A 262      57.709  65.087  37.236  1.00  0.00           C0.      0
ATOM   4042  O   CYS A 262      57.271  63.983  36.947  1.00  0.00           O0.      0
ATOM   4043  N   GLN A 263      57.968  65.970  36.285  1.00  0.00           N0.      0
ATOM   4044  H   GLN A 263      58.293  66.888  36.552  1.00  0.00           H0.      0
ATOM   4045  CA  GLN A 263      57.583  65.768  34.875  1.00  0.00           C0.      0
ATOM   4046  HA  GLN A 263      57.596  66.731  34.364  1.00  0.00           H0.      0
ATOM   4047  CB  GLN A 263      58.661  64.931  34.113  1.00  0.00           C0.      0
ATOM   4048  HB2 GLN A 263      58.723  63.908  34.482  1.00  0.00           H0.      0
ATOM   4049  HB3 GLN A 263      58.284  64.939  33.090  1.00  0.00           H0.      0
ATOM   4050  CG  GLN A 263      60.073  65.538  34.039  1.00  0.00           C0.      0
ATOM   4051  HG2 GLN A 263      60.135  66.593  33.773  1.00  0.00           H0.      0
ATOM   4052  HG3 GLN A 263      60.507  65.386  35.027  1.00  0.00           H0.      0
ATOM   4053  CD  GLN A 263      61.054  64.878  33.054  1.00  0.00           C0.      0
ATOM   4054  OE1 GLN A 263      60.676  63.924  32.369  1.00  0.00           O0.      0
ATOM   4055  NE2 GLN A 263      62.276  65.357  33.001  1.00  0.00           N0.      0
ATOM   4056 HE21 GLN A 263      62.938  64.880  32.405  1.00  0.00           H0.      0
ATOM   4057 HE22 GLN A 263      62.543  66.146  33.572  1.00  0.00           H0.      0
ATOM   4058  C   GLN A 263      56.116  65.329  34.697  1.00  0.00           C0.      0
ATOM   4059  O   GLN A 263      55.815  64.366  34.008  1.00  0.00           O0.      0
ATOM   4060  N   HID A 264      55.249  65.778  35.574  1.00  0.00           N0.      0
ATOM   4061  H   HID A 264      55.517  66.467  36.262  1.00  0.00           H0.      0
ATOM   4062  CA  HID A 264      53.877  65.263  35.763  1.00  0.00           C0.      0
ATOM   4063  HA  HID A 264      53.955  64.265  36.195  1.00  0.00           H0.      0
ATOM   4064  CB  HID A 264      53.185  65.975  36.978  1.00  0.00           C0.      0
ATOM   4065  HB2 HID A 264      53.818  65.900  37.862  1.00  0.00           H0.      0
ATOM   4066  HB3 HID A 264      53.080  66.966  36.535  1.00  0.00           H0.      0
ATOM   4067  CG  HID A 264      51.786  65.495  37.239  1.00  0.00           C0.      0
ATOM   4068  ND1 HID A 264      50.673  65.860  36.522  1.00  0.00           N0.      0
ATOM   4069  HD1 HID A 264      50.644  66.692  35.950  1.00  0.00           H0.      0
ATOM   4070  CE1 HID A 264      49.603  65.299  37.106  1.00  0.00           C0.      0
ATOM   4071  HE1 HID A 264      48.551  65.512  36.982  1.00  0.00           H0.      0
ATOM   4072  NE2 HID A 264      50.014  64.564  38.134  1.00  0.00           N0.      0
ATOM   4073  CD2 HID A 264      51.365  64.660  38.193  1.00  0.00           C0.      0
ATOM   4074  HD2 HID A 264      51.915  64.120  38.950  1.00  0.00           H0.      0
ATOM   4075  C   HID A 264      52.970  65.194  34.517  1.00  0.00           C0.      0
ATOM   4076  O   HID A 264      53.009  66.046  33.703  1.00  0.00           O0.      0
ATOM   4077  N   SER A 265      52.101  64.198  34.474  1.00  0.00           N0.      0
ATOM   4078  H   SER A 265      52.147  63.496  35.199  1.00  0.00           H0.      0
ATOM   4079  CA  SER A 265      51.150  64.052  33.372  1.00  0.00           C0.      0
ATOM   4080  HA  SER A 265      50.545  64.933  33.158  1.00  0.00           H0.      0
ATOM   4081  CB  SER A 265      51.786  63.446  32.162  1.00  0.00           C0.      0
ATOM   4082  HB2 SER A 265      52.754  63.928  32.024  1.00  0.00           H0.      0
ATOM   4083  HB3 SER A 265      51.989  62.388  32.329  1.00  0.00           H0.      0
ATOM   4084  OG  SER A 265      51.024  63.584  30.927  1.00  0.00           O0.      0
ATOM   4085  HG  SER A 265      51.013  64.528  30.757  1.00  0.00           H0.      0
ATOM   4086  C   SER A 265      50.059  63.093  33.770  1.00  0.00           C0.      0
ATOM   4087  O   SER A 265      50.253  62.225  34.620  1.00  0.00           O0.      0
ATOM   4088  N   VAL A 266      48.844  63.218  33.263  1.00  0.00           N0.      0
ATOM   4089  H   VAL A 266      48.674  63.975  32.617  1.00  0.00           H0.      0
ATOM   4090  CA  VAL A 266      47.646  62.434  33.624  1.00  0.00           C0.      0
ATOM   4091  HA  VAL A 266      48.058  61.535  34.083  1.00  0.00           H0.      0
ATOM   4092  CB  VAL A 266      46.926  63.090  34.790  1.00  0.00           C0.      0
ATOM   4093  HB  VAL A 266      47.633  63.370  35.571  1.00  0.00           H0.      0
ATOM   4094  CG1 VAL A 266      46.049  64.270  34.467  1.00  0.00           C0.      0
ATOM   4095 HG11 VAL A 266      45.266  64.154  33.717  1.00  0.00           H0.      0
ATOM   4096 HG12 VAL A 266      45.572  64.523  35.414  1.00  0.00           H0.      0
ATOM   4097 HG13 VAL A 266      46.644  65.131  34.164  1.00  0.00           H0.      0
ATOM   4098  CG2 VAL A 266      45.886  62.062  35.350  1.00  0.00           C0.      0
ATOM   4099 HG21 VAL A 266      45.392  62.449  36.242  1.00  0.00           H0.      0
ATOM   4100 HG22 VAL A 266      45.180  61.880  34.539  1.00  0.00           H0.      0
ATOM   4101 HG23 VAL A 266      46.454  61.164  35.594  1.00  0.00           H0.      0
ATOM   4102  C   VAL A 266      46.744  62.004  32.429  1.00  0.00           C0.      0
ATOM   4103  O   VAL A 266      46.368  62.882  31.582  1.00  0.00           O0.      0
ATOM   4104  N   LEU A 267      46.444  60.740  32.389  1.00  0.00           N0.      0
ATOM   4105  H   LEU A 267      46.726  60.199  33.193  1.00  0.00           H0.      0
ATOM   4106  CA  LEU A 267      45.800  59.985  31.302  1.00  0.00           C0.      0
ATOM   4107  HA  LEU A 267      45.742  60.651  30.442  1.00  0.00           H0.      0
ATOM   4108  CB  LEU A 267      46.646  58.734  30.880  1.00  0.00           C0.      0
ATOM   4109  HB2 LEU A 267      46.942  58.186  31.775  1.00  0.00           H0.      0
ATOM   4110  HB3 LEU A 267      46.037  58.093  30.244  1.00  0.00           H0.      0
ATOM   4111  CG  LEU A 267      48.040  58.930  30.199  1.00  0.00           C0.      0
ATOM   4112  HG  LEU A 267      47.813  59.260  29.185  1.00  0.00           H0.      0
ATOM   4113  CD1 LEU A 267      48.966  59.971  30.817  1.00  0.00           C0.      0
ATOM   4114 HD11 LEU A 267      49.085  59.718  31.871  1.00  0.00           H0.      0
ATOM   4115 HD12 LEU A 267      49.976  59.962  30.409  1.00  0.00           H0.      0
ATOM   4116 HD13 LEU A 267      48.652  60.997  30.626  1.00  0.00           H0.      0
ATOM   4117  CD2 LEU A 267      48.791  57.629  30.190  1.00  0.00           C0.      0
ATOM   4118 HD21 LEU A 267      49.762  57.724  29.704  1.00  0.00           H0.      0
ATOM   4119 HD22 LEU A 267      49.065  57.401  31.220  1.00  0.00           H0.      0
ATOM   4120 HD23 LEU A 267      48.227  56.787  29.789  1.00  0.00           H0.      0
ATOM   4121  C   LEU A 267      44.425  59.546  31.737  1.00  0.00           C0.      0
ATOM   4122  O   LEU A 267      44.255  58.884  32.805  1.00  0.00           O0.      0
ATOM   4123  N   GLY A 268      43.415  59.597  30.809  1.00  0.00           N0.      0
ATOM   4124  H   GLY A 268      43.702  59.837  29.871  1.00  0.00           H0.      0
ATOM   4125  CA  GLY A 268      42.029  59.313  31.041  1.00  0.00           C0.      0
ATOM   4126  HA2 GLY A 268      41.773  59.371  32.099  1.00  0.00           H0.      0
ATOM   4127  HA3 GLY A 268      41.532  60.072  30.437  1.00  0.00           H0.      0
ATOM   4128  C   GLY A 268      41.772  58.015  30.305  1.00  0.00           C0.      0
ATOM   4129  O   GLY A 268      41.600  57.943  29.074  1.00  0.00           O0.      0
ATOM   4130  N   ASP A 269      41.576  56.941  31.071  1.00  0.00           N0.      0
ATOM   4131  H   ASP A 269      41.831  57.002  32.046  1.00  0.00           H0.      0
ATOM   4132  CA  ASP A 269      41.501  55.567  30.543  1.00  0.00           C0.      0
ATOM   4133  HA  ASP A 269      41.609  54.921  31.414  1.00  0.00           H0.      0
ATOM   4134  CB  ASP A 269      40.115  55.256  29.961  1.00  0.00           C0.      0
ATOM   4135  HB2 ASP A 269      39.767  55.953  29.198  1.00  0.00           H0.      0
ATOM   4136  HB3 ASP A 269      40.173  54.345  29.365  1.00  0.00           H0.      0
ATOM   4137  CG  ASP A 269      38.965  55.078  31.012  1.00  0.00           C0.      0
ATOM   4138  OD1 ASP A 269      39.202  54.924  32.215  1.00  0.00           O0.      0
ATOM   4139  OD2 ASP A 269      37.769  55.079  30.569  1.00  0.00           O0.      0
ATOM   4140  C   ASP A 269      42.753  55.279  29.596  1.00  0.00           C0.      0
ATOM   4141  O   ASP A 269      42.517  54.715  28.546  1.00  0.00           O0.      0
ATOM   4142  N   PHE A 270      43.961  55.662  30.037  1.00  0.00           N0.      0
ATOM   4143  H   PHE A 270      44.085  55.900  31.011  1.00  0.00           H0.      0
ATOM   4144  CA  PHE A 270      45.252  55.602  29.279  1.00  0.00           C0.      0
ATOM   4145  HA  PHE A 270      45.993  56.075  29.924  1.00  0.00           H0.      0
ATOM   4146  CB  PHE A 270      45.683  54.093  29.162  1.00  0.00           C0.      0
ATOM   4147  HB2 PHE A 270      44.858  53.568  28.681  1.00  0.00           H0.      0
ATOM   4148  HB3 PHE A 270      46.435  54.062  28.373  1.00  0.00           H0.      0
ATOM   4149  CG  PHE A 270      46.228  53.455  30.430  1.00  0.00           C0.      0
ATOM   4150  CD1 PHE A 270      45.492  52.493  31.163  1.00  0.00           C0.      0
ATOM   4151  HD1 PHE A 270      44.503  52.323  30.766  1.00  0.00           H0.      0
ATOM   4152  CE1 PHE A 270      46.060  51.801  32.240  1.00  0.00           C0.      0
ATOM   4153  HE1 PHE A 270      45.500  51.053  32.782  1.00  0.00           H0.      0
ATOM   4154  CZ  PHE A 270      47.289  52.160  32.691  1.00  0.00           C0.      0
ATOM   4155  HZ  PHE A 270      47.690  51.580  33.510  1.00  0.00           H0.      0
ATOM   4156  CE2 PHE A 270      48.101  53.032  31.973  1.00  0.00           C0.      0
ATOM   4157  HE2 PHE A 270      49.137  53.126  32.264  1.00  0.00           H0.      0
ATOM   4158  CD2 PHE A 270      47.582  53.714  30.849  1.00  0.00           C0.      0
ATOM   4159  HD2 PHE A 270      48.208  54.453  30.371  1.00  0.00           H0.      0
ATOM   4160  C   PHE A 270      45.311  56.413  27.972  1.00  0.00           C0.      0
ATOM   4161  O   PHE A 270      46.363  56.720  27.500  1.00  0.00           O0.      0
ATOM   4162  N   LYS A 271      44.153  56.737  27.396  1.00  0.00           N0.      0
ATOM   4163  H   LYS A 271      43.323  56.526  27.932  1.00  0.00           H0.      0
ATOM   4164  CA  LYS A 271      43.974  57.795  26.337  1.00  0.00           C0.      0
ATOM   4165  HA  LYS A 271      44.701  57.576  25.555  1.00  0.00           H0.      0
ATOM   4166  CB  LYS A 271      42.654  57.756  25.584  1.00  0.00           C0.      0
ATOM   4167  HB2 LYS A 271      41.793  57.755  26.253  1.00  0.00           H0.      0
ATOM   4168  HB3 LYS A 271      42.437  58.656  25.008  1.00  0.00           H0.      0
ATOM   4169  CG  LYS A 271      42.450  56.632  24.516  1.00  0.00           C0.      0
ATOM   4170  HG2 LYS A 271      41.535  56.897  23.986  1.00  0.00           H0.      0
ATOM   4171  HG3 LYS A 271      43.304  56.539  23.845  1.00  0.00           H0.      0
ATOM   4172  CD  LYS A 271      42.261  55.222  25.058  1.00  0.00           C0.      0
ATOM   4173  HD2 LYS A 271      42.230  54.480  24.259  1.00  0.00           H0.      0
ATOM   4174  HD3 LYS A 271      43.042  54.894  25.744  1.00  0.00           H0.      0
ATOM   4175  CE  LYS A 271      40.997  55.009  25.900  1.00  0.00           C0.      0
ATOM   4176  HE2 LYS A 271      40.983  55.667  26.770  1.00  0.00           H0.      0
ATOM   4177  HE3 LYS A 271      40.096  54.985  25.286  1.00  0.00           H0.      0
ATOM   4178  NZ  LYS A 271      41.016  53.668  26.538  1.00  0.00           N0.      0
ATOM   4179  HZ1 LYS A 271      40.108  53.450  26.925  1.00  0.00           H0.      0
ATOM   4180  HZ2 LYS A 271      41.398  52.975  25.911  1.00  0.00           H0.      0
ATOM   4181  HZ3 LYS A 271      41.689  53.693  27.291  1.00  0.00           H0.      0
ATOM   4182  C   LYS A 271      44.361  59.219  26.893  1.00  0.00           C0.      0
ATOM   4183  O   LYS A 271      44.092  59.441  28.093  1.00  0.00           O0.      0
ATOM   4184  N   PRO A 272      44.950  60.174  26.109  1.00  0.00           N0.      0
ATOM   4185  CD  PRO A 272      45.185  59.970  24.671  1.00  0.00           C0.      0
ATOM   4186  HD2 PRO A 272      44.382  59.435  24.165  1.00  0.00           H0.      0
ATOM   4187  HD3 PRO A 272      46.065  59.367  24.448  1.00  0.00           H0.      0
ATOM   4188  CG  PRO A 272      45.300  61.383  24.170  1.00  0.00           C0.      0
ATOM   4189  HG2 PRO A 272      44.376  61.828  23.800  1.00  0.00           H0.      0
ATOM   4190  HG3 PRO A 272      46.102  61.367  23.432  1.00  0.00           H0.      0
ATOM   4191  CB  PRO A 272      45.820  62.217  25.397  1.00  0.00           C0.      0
ATOM   4192  HB2 PRO A 272      45.541  63.257  25.225  1.00  0.00           H0.      0
ATOM   4193  HB3 PRO A 272      46.879  61.961  25.423  1.00  0.00           H0.      0
ATOM   4194  CA  PRO A 272      45.232  61.530  26.625  1.00  0.00           C0.      0
ATOM   4195  HA  PRO A 272      45.997  61.479  27.400  1.00  0.00           H0.      0
ATOM   4196  C   PRO A 272      43.995  62.243  27.163  1.00  0.00           C0.      0
ATOM   4197  O   PRO A 272      42.957  61.998  26.544  1.00  0.00           O0.      0
ATOM   4198  N   TYR A 273      44.114  63.198  28.140  1.00  0.00           N0.      0
ATOM   4199  H   TYR A 273      45.006  63.572  28.429  1.00  0.00           H0.      0
ATOM   4200  CA  TYR A 273      42.897  63.766  28.696  1.00  0.00           C0.      0
ATOM   4201  HA  TYR A 273      42.028  63.488  28.100  1.00  0.00           H0.      0
ATOM   4202  CB  TYR A 273      42.588  63.144  30.079  1.00  0.00           C0.      0
ATOM   4203  HB2 TYR A 273      42.289  62.101  29.976  1.00  0.00           H0.      0
ATOM   4204  HB3 TYR A 273      43.436  63.217  30.760  1.00  0.00           H0.      0
ATOM   4205  CG  TYR A 273      41.433  63.776  30.805  1.00  0.00           C0.      0
ATOM   4206  CD1 TYR A 273      40.148  63.244  30.639  1.00  0.00           C0.      0
ATOM   4207  HD1 TYR A 273      40.132  62.270  30.173  1.00  0.00           H0.      0
ATOM   4208  CE1 TYR A 273      39.025  63.902  31.201  1.00  0.00           C0.      0
ATOM   4209  HE1 TYR A 273      38.022  63.519  31.083  1.00  0.00           H0.      0
ATOM   4210  CZ  TYR A 273      39.256  65.075  31.971  1.00  0.00           C0.      0
ATOM   4211  OH  TYR A 273      38.156  65.518  32.694  1.00  0.00           O0.      0
ATOM   4212  HH  TYR A 273      37.415  64.939  32.502  1.00  0.00           H0.      0
ATOM   4213  CE2 TYR A 273      40.604  65.501  32.172  1.00  0.00           C0.      0
ATOM   4214  HE2 TYR A 273      40.899  66.352  32.770  1.00  0.00           H0.      0
ATOM   4215  CD2 TYR A 273      41.650  64.976  31.449  1.00  0.00           C0.      0
ATOM   4216  HD2 TYR A 273      42.594  65.490  31.549  1.00  0.00           H0.      0
ATOM   4217  C   TYR A 273      43.048  65.243  28.759  1.00  0.00           C0.      0
ATOM   4218  O   TYR A 273      44.091  65.818  29.090  1.00  0.00           O0.      0
ATOM   4219  N   ARG A 274      41.945  65.945  28.573  1.00  0.00           N0.      0
ATOM   4220  H   ARG A 274      41.262  65.366  28.106  1.00  0.00           H0.      0
ATOM   4221  CA  ARG A 274      41.662  67.398  28.800  1.00  0.00           C0.      0
ATOM   4222  HA  ARG A 274      42.452  67.748  29.465  1.00  0.00           H0.      0
ATOM   4223  CB  ARG A 274      41.791  68.132  27.411  1.00  0.00           C0.      0
ATOM   4224  HB2 ARG A 274      41.497  69.163  27.606  1.00  0.00           H0.      0
ATOM   4225  HB3 ARG A 274      42.845  68.183  27.136  1.00  0.00           H0.      0
ATOM   4226  CG  ARG A 274      40.909  67.575  26.273  1.00  0.00           C0.      0
ATOM   4227  HG2 ARG A 274      41.279  66.615  25.915  1.00  0.00           H0.      0
ATOM   4228  HG3 ARG A 274      39.908  67.372  26.654  1.00  0.00           H0.      0
ATOM   4229  CD  ARG A 274      40.757  68.558  25.030  1.00  0.00           C0.      0
ATOM   4230  HD2 ARG A 274      41.744  68.791  24.629  1.00  0.00           H0.      0
ATOM   4231  HD3 ARG A 274      40.221  68.031  24.241  1.00  0.00           H0.      0
ATOM   4232  NE  ARG A 274      40.131  69.830  25.410  1.00  0.00           N0.      0
ATOM   4233  HE  ARG A 274      39.781  69.996  26.343  1.00  0.00           H0.      0
ATOM   4234  CZ  ARG A 274      40.157  70.861  24.603  1.00  0.00           C0.      0
ATOM   4235  NH1 ARG A 274      40.695  70.763  23.438  1.00  0.00           N0.      0
ATOM   4236 HH11 ARG A 274      41.050  69.869  23.129  1.00  0.00           H0.      0
ATOM   4237 HH12 ARG A 274      40.440  71.462  22.755  1.00  0.00           H0.      0
ATOM   4238  NH2 ARG A 274      39.491  71.922  24.850  1.00  0.00           N0.      0
ATOM   4239 HH21 ARG A 274      38.723  71.810  25.496  1.00  0.00           H0.      0
ATOM   4240 HH22 ARG A 274      39.404  72.479  24.012  1.00  0.00           H0.      0
ATOM   4241  C   ARG A 274      40.336  67.673  29.547  1.00  0.00           C0.      0
ATOM   4242  O   ARG A 274      39.396  66.963  29.271  1.00  0.00           O0.      0
ATOM   4243  N   PRO A 275      40.235  68.734  30.417  1.00  0.00           N0.      0
ATOM   4244  CD  PRO A 275      41.225  69.801  30.487  1.00  0.00           C0.      0
ATOM   4245  HD2 PRO A 275      41.083  70.387  29.579  1.00  0.00           H0.      0
ATOM   4246  HD3 PRO A 275      42.201  69.356  30.683  1.00  0.00           H0.      0
ATOM   4247  CG  PRO A 275      40.831  70.665  31.689  1.00  0.00           C0.      0
ATOM   4248  HG2 PRO A 275      40.880  71.742  31.527  1.00  0.00           H0.      0
ATOM   4249  HG3 PRO A 275      41.536  70.393  32.475  1.00  0.00           H0.      0
ATOM   4250  CB  PRO A 275      39.473  70.213  32.138  1.00  0.00           C0.      0
ATOM   4251  HB2 PRO A 275      38.747  70.990  31.898  1.00  0.00           H0.      0
ATOM   4252  HB3 PRO A 275      39.521  70.040  33.213  1.00  0.00           H0.      0
ATOM   4253  CA  PRO A 275      39.054  68.956  31.284  1.00  0.00           C0.      0
ATOM   4254  HA  PRO A 275      38.935  68.114  31.967  1.00  0.00           H0.      0
ATOM   4255  C   PRO A 275      37.785  69.270  30.448  1.00  0.00           C0.      0
ATOM   4256  O   PRO A 275      37.845  70.049  29.521  1.00  0.00           O0.      0
ATOM   4257  N   GLY A 276      36.681  68.626  30.773  1.00  0.00           N0.      0
ATOM   4258  H   GLY A 276      36.674  68.151  31.664  1.00  0.00           H0.      0
ATOM   4259  CA  GLY A 276      35.449  68.895  30.023  1.00  0.00           C0.      0
ATOM   4260  HA2 GLY A 276      34.668  68.637  30.740  1.00  0.00           H0.      0
ATOM   4261  HA3 GLY A 276      35.411  69.961  29.799  1.00  0.00           H0.      0
ATOM   4262  C   GLY A 276      35.181  68.060  28.765  1.00  0.00           C0.      0
ATOM   4263  O   GLY A 276      34.172  68.255  28.114  1.00  0.00           O0.      0
ATOM   4264  N   GLN A 277      36.115  67.153  28.469  1.00  0.00           N0.      0
ATOM   4265  H   GLN A 277      36.942  67.027  29.034  1.00  0.00           H0.      0
ATOM   4266  CA  GLN A 277      36.022  66.384  27.172  1.00  0.00           C0.      0
ATOM   4267  HA  GLN A 277      35.926  67.106  26.361  1.00  0.00           H0.      0
ATOM   4268  CB  GLN A 277      37.273  65.572  26.968  1.00  0.00           C0.      0
ATOM   4269  HB2 GLN A 277      37.193  65.024  26.029  1.00  0.00           H0.      0
ATOM   4270  HB3 GLN A 277      38.116  66.221  26.730  1.00  0.00           H0.      0
ATOM   4271  CG  GLN A 277      37.560  64.621  28.100  1.00  0.00           C0.      0
ATOM   4272  HG2 GLN A 277      37.673  65.191  29.023  1.00  0.00           H0.      0
ATOM   4273  HG3 GLN A 277      36.651  64.021  28.122  1.00  0.00           H0.      0
ATOM   4274  CD  GLN A 277      38.661  63.624  27.761  1.00  0.00           C0.      0
ATOM   4275  OE1 GLN A 277      39.748  64.139  27.425  1.00  0.00           O0.      0
ATOM   4276  NE2 GLN A 277      38.477  62.316  27.711  1.00  0.00           N0.      0
ATOM   4277 HE21 GLN A 277      39.109  61.758  27.154  1.00  0.00           H0.      0
ATOM   4278 HE22 GLN A 277      37.637  61.905  28.092  1.00  0.00           H0.      0
ATOM   4279  C   GLN A 277      34.711  65.483  27.021  1.00  0.00           C0.      0
ATOM   4280  O   GLN A 277      34.248  64.951  28.030  1.00  0.00           O0.      0
ATOM   4281  N   ALA A 278      34.244  65.232  25.792  1.00  0.00           N0.      0
ATOM   4282  H   ALA A 278      34.621  65.750  25.011  1.00  0.00           H0.      0
ATOM   4283  CA  ALA A 278      33.093  64.388  25.425  1.00  0.00           C0.      0
ATOM   4284  HA  ALA A 278      32.163  64.711  25.893  1.00  0.00           H0.      0
ATOM   4285  CB  ALA A 278      32.840  64.443  23.929  1.00  0.00           C0.      0
ATOM   4286  HB1 ALA A 278      31.995  63.780  23.743  1.00  0.00           H0.      0
ATOM   4287  HB2 ALA A 278      32.597  65.455  23.603  1.00  0.00           H0.      0
ATOM   4288  HB3 ALA A 278      33.694  63.973  23.442  1.00  0.00           H0.      0
ATOM   4289  C   ALA A 278      33.170  62.927  25.812  1.00  0.00           C0.      0
ATOM   4290  O   ALA A 278      32.148  62.342  26.148  1.00  0.00           O0.      0
ATOM   4291  N   TYR A 279      34.329  62.307  25.862  1.00  0.00           N0.      0
ATOM   4292  H   TYR A 279      35.117  62.889  25.616  1.00  0.00           H0.      0
ATOM   4293  CA  TYR A 279      34.586  61.007  26.480  1.00  0.00           C0.      0
ATOM   4294  HA  TYR A 279      33.622  60.506  26.387  1.00  0.00           H0.      0
ATOM   4295  CB  TYR A 279      35.620  60.131  25.825  1.00  0.00           C0.      0
ATOM   4296  HB2 TYR A 279      35.335  60.039  24.777  1.00  0.00           H0.      0
ATOM   4297  HB3 TYR A 279      36.547  60.701  25.768  1.00  0.00           H0.      0
ATOM   4298  CG  TYR A 279      35.947  58.761  26.416  1.00  0.00           C0.      0
ATOM   4299  CD1 TYR A 279      37.032  58.613  27.281  1.00  0.00           C0.      0
ATOM   4300  HD1 TYR A 279      37.757  59.389  27.475  1.00  0.00           H0.      0
ATOM   4301  CE1 TYR A 279      37.265  57.327  27.843  1.00  0.00           C0.      0
ATOM   4302  HE1 TYR A 279      38.130  57.168  28.470  1.00  0.00           H0.      0
ATOM   4303  CZ  TYR A 279      36.362  56.315  27.570  1.00  0.00           C0.      0
ATOM   4304  OH  TYR A 279      36.550  55.097  28.144  1.00  0.00           O0.      0
ATOM   4305  HH  TYR A 279      37.050  55.268  28.945  1.00  0.00           H0.      0
ATOM   4306  CE2 TYR A 279      35.299  56.421  26.685  1.00  0.00           C0.      0
ATOM   4307  HE2 TYR A 279      34.588  55.643  26.452  1.00  0.00           H0.      0
ATOM   4308  CD2 TYR A 279      35.111  57.695  26.058  1.00  0.00           C0.      0
ATOM   4309  HD2 TYR A 279      34.277  57.878  25.398  1.00  0.00           H0.      0
ATOM   4310  C   TYR A 279      34.752  61.015  27.990  1.00  0.00           C0.      0
ATOM   4311  O   TYR A 279      35.705  61.677  28.432  1.00  0.00           O0.      0
ATOM   4312  N   VAL A 280      33.920  60.340  28.769  1.00  0.00           N0.      0
ATOM   4313  H   VAL A 280      33.089  59.945  28.352  1.00  0.00           H0.      0
ATOM   4314  CA  VAL A 280      34.063  60.182  30.194  1.00  0.00           C0.      0
ATOM   4315  HA  VAL A 280      34.486  61.100  30.601  1.00  0.00           H0.      0
ATOM   4316  CB  VAL A 280      32.694  59.813  30.939  1.00  0.00           C0.      0
ATOM   4317  HB  VAL A 280      32.334  58.927  30.416  1.00  0.00           H0.      0
ATOM   4318  CG1 VAL A 280      32.938  59.605  32.420  1.00  0.00           C0.      0
ATOM   4319 HG11 VAL A 280      33.441  58.647  32.549  1.00  0.00           H0.      0
ATOM   4320 HG12 VAL A 280      33.401  60.475  32.886  1.00  0.00           H0.      0
ATOM   4321 HG13 VAL A 280      32.061  59.370  33.023  1.00  0.00           H0.      0
ATOM   4322  CG2 VAL A 280      31.650  60.911  30.651  1.00  0.00           C0.      0
ATOM   4323 HG21 VAL A 280      31.446  61.060  29.590  1.00  0.00           H0.      0
ATOM   4324 HG22 VAL A 280      30.717  60.712  31.178  1.00  0.00           H0.      0
ATOM   4325 HG23 VAL A 280      31.943  61.882  31.051  1.00  0.00           H0.      0
ATOM   4326  C   VAL A 280      35.086  59.029  30.370  1.00  0.00           C0.      0
ATOM   4327  O   VAL A 280      34.722  57.956  30.013  1.00  0.00           O0.      0
ATOM   4328  N   PRO A 281      36.247  59.250  31.046  1.00  0.00           N0.      0
ATOM   4329  CD  PRO A 281      36.887  60.514  31.257  1.00  0.00           C0.      0
ATOM   4330  HD2 PRO A 281      36.152  61.110  31.799  1.00  0.00           H0.      0
ATOM   4331  HD3 PRO A 281      37.279  60.909  30.320  1.00  0.00           H0.      0
ATOM   4332  CG  PRO A 281      38.103  60.258  32.206  1.00  0.00           C0.      0
ATOM   4333  HG2 PRO A 281      37.906  60.417  33.266  1.00  0.00           H0.      0
ATOM   4334  HG3 PRO A 281      38.984  60.840  31.935  1.00  0.00           H0.      0
ATOM   4335  CB  PRO A 281      38.466  58.770  31.892  1.00  0.00           C0.      0
ATOM   4336  HB2 PRO A 281      39.000  58.411  32.771  1.00  0.00           H0.      0
ATOM   4337  HB3 PRO A 281      39.077  58.784  30.990  1.00  0.00           H0.      0
ATOM   4338  CA  PRO A 281      37.110  58.131  31.544  1.00  0.00           C0.      0
ATOM   4339  HA  PRO A 281      37.180  57.307  30.834  1.00  0.00           H0.      0
ATOM   4340  C   PRO A 281      36.535  57.573  32.834  1.00  0.00           C0.      0
ATOM   4341  O   PRO A 281      35.748  58.179  33.508  1.00  0.00           O0.      0
ATOM   4342  N   CYS A 282      36.841  56.375  33.192  1.00  0.00           N0.      0
ATOM   4343  H   CYS A 282      37.397  55.975  32.449  1.00  0.00           H0.      0
ATOM   4344  CA  CYS A 282      36.694  55.752  34.482  1.00  0.00           C0.      0
ATOM   4345  HA  CYS A 282      35.801  56.198  34.921  1.00  0.00           H0.      0
ATOM   4346  CB  CYS A 282      36.597  54.253  34.353  1.00  0.00           C0.      0
ATOM   4347  HB2 CYS A 282      37.361  53.792  33.727  1.00  0.00           H0.      0
ATOM   4348  HB3 CYS A 282      36.741  53.764  35.316  1.00  0.00           H0.      0
ATOM   4349  SG  CYS A 282      34.928  53.910  33.863  1.00  0.00           S0.      0
ATOM   4350  HG  CYS A 282      34.785  54.639  32.753  1.00  0.00           H0.      0
ATOM   4351  C   CYS A 282      37.919  56.020  35.373  1.00  0.00           C0.      0
ATOM   4352  O   CYS A 282      37.728  56.216  36.562  1.00  0.00           O0.      0
ATOM   4353  N   TYR A 283      39.140  55.946  34.859  1.00  0.00           N0.      0
ATOM   4354  H   TYR A 283      39.217  55.837  33.857  1.00  0.00           H0.      0
ATOM   4355  CA  TYR A 283      40.324  56.135  35.692  1.00  0.00           C0.      0
ATOM   4356  HA  TYR A 283      40.177  56.556  36.686  1.00  0.00           H0.      0
ATOM   4357  CB  TYR A 283      41.087  54.847  35.982  1.00  0.00           C0.      0
ATOM   4358  HB2 TYR A 283      41.491  54.554  35.013  1.00  0.00           H0.      0
ATOM   4359  HB3 TYR A 283      41.900  55.076  36.670  1.00  0.00           H0.      0
ATOM   4360  CG  TYR A 283      40.321  53.605  36.487  1.00  0.00           C0.      0
ATOM   4361  CD1 TYR A 283      39.714  52.844  35.467  1.00  0.00           C0.      0
ATOM   4362  HD1 TYR A 283      39.896  52.921  34.405  1.00  0.00           H0.      0
ATOM   4363  CE1 TYR A 283      38.747  51.906  35.940  1.00  0.00           C0.      0
ATOM   4364  HE1 TYR A 283      38.206  51.383  35.165  1.00  0.00           H0.      0
ATOM   4365  CZ  TYR A 283      38.512  51.655  37.257  1.00  0.00           C0.      0
ATOM   4366  OH  TYR A 283      37.575  50.685  37.564  1.00  0.00           O0.      0
ATOM   4367  HH  TYR A 283      37.247  50.712  38.466  1.00  0.00           H0.      0
ATOM   4368  CE2 TYR A 283      39.171  52.456  38.203  1.00  0.00           C0.      0
ATOM   4369  HE2 TYR A 283      38.899  52.269  39.232  1.00  0.00           H0.      0
ATOM   4370  CD2 TYR A 283      40.054  53.443  37.833  1.00  0.00           C0.      0
ATOM   4371  HD2 TYR A 283      40.474  54.136  38.547  1.00  0.00           H0.      0
ATOM   4372  C   TYR A 283      41.388  57.143  35.171  1.00  0.00           C0.      0
ATOM   4373  O   TYR A 283      41.642  57.246  33.973  1.00  0.00           O0.      0
ATOM   4374  N   PHE A 284      41.812  58.010  36.154  1.00  0.00           N0.      0
ATOM   4375  H   PHE A 284      41.430  57.925  37.085  1.00  0.00           H0.      0
ATOM   4376  CA  PHE A 284      42.931  58.945  36.040  1.00  0.00           C0.      0
ATOM   4377  HA  PHE A 284      43.070  59.254  35.004  1.00  0.00           H0.      0
ATOM   4378  CB  PHE A 284      42.601  60.278  36.683  1.00  0.00           C0.      0
ATOM   4379  HB2 PHE A 284      42.466  60.064  37.744  1.00  0.00           H0.      0
ATOM   4380  HB3 PHE A 284      43.502  60.884  36.589  1.00  0.00           H0.      0
ATOM   4381  CG  PHE A 284      41.371  61.005  36.112  1.00  0.00           C0.      0
ATOM   4382  CD1 PHE A 284      40.286  61.212  36.983  1.00  0.00           C0.      0
ATOM   4383  HD1 PHE A 284      40.199  60.794  37.975  1.00  0.00           H0.      0
ATOM   4384  CE1 PHE A 284      39.331  62.101  36.555  1.00  0.00           C0.      0
ATOM   4385  HE1 PHE A 284      38.504  62.410  37.176  1.00  0.00           H0.      0
ATOM   4386  CZ  PHE A 284      39.338  62.731  35.307  1.00  0.00           C0.      0
ATOM   4387  HZ  PHE A 284      38.525  63.400  35.070  1.00  0.00           H0.      0
ATOM   4388  CE2 PHE A 284      40.391  62.452  34.398  1.00  0.00           C0.      0
ATOM   4389  HE2 PHE A 284      40.303  62.992  33.467  1.00  0.00           H0.      0
ATOM   4390  CD2 PHE A 284      41.467  61.640  34.803  1.00  0.00           C0.      0
ATOM   4391  HD2 PHE A 284      42.334  61.427  34.195  1.00  0.00           H0.      0
ATOM   4392  C   PHE A 284      44.309  58.393  36.456  1.00  0.00           C0.      0
ATOM   4393  O   PHE A 284      44.538  58.311  37.683  1.00  0.00           O0.      0
ATOM   4394  N   ILE A 285      45.173  57.993  35.514  1.00  0.00           N0.      0
ATOM   4395  H   ILE A 285      44.883  58.163  34.561  1.00  0.00           H0.      0
ATOM   4396  CA  ILE A 285      46.530  57.411  35.716  1.00  0.00           C0.      0
ATOM   4397  HA  ILE A 285      46.552  56.950  36.704  1.00  0.00           H0.      0
ATOM   4398  CB  ILE A 285      46.800  56.199  34.802  1.00  0.00           C0.      0
ATOM   4399  HB  ILE A 285      46.760  56.469  33.747  1.00  0.00           H0.      0
ATOM   4400  CG2 ILE A 285      48.163  55.450  35.071  1.00  0.00           C0.      0
ATOM   4401 HG21 ILE A 285      49.029  56.084  34.882  1.00  0.00           H0.      0
ATOM   4402 HG22 ILE A 285      48.197  55.085  36.098  1.00  0.00           H0.      0
ATOM   4403 HG23 ILE A 285      48.151  54.521  34.502  1.00  0.00           H0.      0
ATOM   4404  CG1 ILE A 285      45.607  55.201  34.915  1.00  0.00           C0.      0
ATOM   4405 HG12 ILE A 285      45.998  54.185  34.849  1.00  0.00           H0.      0
ATOM   4406 HG13 ILE A 285      45.063  55.452  35.826  1.00  0.00           H0.      0
ATOM   4407  CD1 ILE A 285      44.597  55.350  33.824  1.00  0.00           C0.      0
ATOM   4408 HD11 ILE A 285      43.655  54.812  33.930  1.00  0.00           H0.      0
ATOM   4409 HD12 ILE A 285      44.280  56.384  33.689  1.00  0.00           H0.      0
ATOM   4410 HD13 ILE A 285      45.092  54.946  32.941  1.00  0.00           H0.      0
ATOM   4411  C   ILE A 285      47.514  58.571  35.629  1.00  0.00           C0.      0
ATOM   4412  O   ILE A 285      47.784  58.977  34.493  1.00  0.00           O0.      0
ATOM   4413  N   HID A 286      48.023  59.059  36.773  1.00  0.00           N0.      0
ATOM   4414  H   HID A 286      47.916  58.513  37.616  1.00  0.00           H0.      0
ATOM   4415  CA  HID A 286      49.131  60.051  36.824  1.00  0.00           C0.      0
ATOM   4416  HA  HID A 286      48.918  60.804  36.065  1.00  0.00           H0.      0
ATOM   4417  CB  HID A 286      49.066  60.686  38.207  1.00  0.00           C0.      0
ATOM   4418  HB2 HID A 286      48.964  59.833  38.878  1.00  0.00           H0.      0
ATOM   4419  HB3 HID A 286      49.896  61.333  38.491  1.00  0.00           H0.      0
ATOM   4420  CG  HID A 286      47.837  61.488  38.547  1.00  0.00           C0.      0
ATOM   4421  ND1 HID A 286      47.790  62.838  38.723  1.00  0.00           N0.      0
ATOM   4422  HD1 HID A 286      48.582  63.452  38.598  1.00  0.00           H0.      0
ATOM   4423  CE1 HID A 286      46.521  63.204  39.031  1.00  0.00           C0.      0
ATOM   4424  HE1 HID A 286      46.051  64.159  39.219  1.00  0.00           H0.      0
ATOM   4425  NE2 HID A 286      45.760  62.082  39.070  1.00  0.00           N0.      0
ATOM   4426  CD2 HID A 286      46.573  61.021  38.730  1.00  0.00           C0.      0
ATOM   4427  HD2 HID A 286      46.374  59.961  38.684  1.00  0.00           H0.      0
ATOM   4428  C   HID A 286      50.457  59.326  36.584  1.00  0.00           C0.      0
ATOM   4429  O   HID A 286      50.796  58.358  37.348  1.00  0.00           O0.      0
ATOM   4430  N   VAL A 287      51.302  59.910  35.720  1.00  0.00           N0.      0
ATOM   4431  H   VAL A 287      50.852  60.606  35.143  1.00  0.00           H0.      0
ATOM   4432  CA  VAL A 287      52.645  59.452  35.336  1.00  0.00           C0.      0
ATOM   4433  HA  VAL A 287      52.920  58.532  35.851  1.00  0.00           H0.      0
ATOM   4434  CB  VAL A 287      52.810  59.117  33.878  1.00  0.00           C0.      0
ATOM   4435  HB  VAL A 287      52.634  60.040  33.327  1.00  0.00           H0.      0
ATOM   4436  CG1 VAL A 287      54.313  58.596  33.599  1.00  0.00           C0.      0
ATOM   4437 HG11 VAL A 287      54.573  57.930  34.423  1.00  0.00           H0.      0
ATOM   4438 HG12 VAL A 287      54.365  58.064  32.649  1.00  0.00           H0.      0
ATOM   4439 HG13 VAL A 287      55.011  59.432  33.640  1.00  0.00           H0.      0
ATOM   4440  CG2 VAL A 287      51.782  58.103  33.259  1.00  0.00           C0.      0
ATOM   4441 HG21 VAL A 287      51.837  58.147  32.172  1.00  0.00           H0.      0
ATOM   4442 HG22 VAL A 287      51.871  57.118  33.718  1.00  0.00           H0.      0
ATOM   4443 HG23 VAL A 287      50.789  58.474  33.513  1.00  0.00           H0.      0
ATOM   4444  C   VAL A 287      53.652  60.540  35.747  1.00  0.00           C0.      0
ATOM   4445  O   VAL A 287      53.471  61.692  35.364  1.00  0.00           O0.      0
ATOM   4446  N   LEU A 288      54.687  60.136  36.518  1.00  0.00           N0.      0
ATOM   4447  H   LEU A 288      54.825  59.174  36.794  1.00  0.00           H0.      0
ATOM   4448  CA  LEU A 288      55.749  60.991  36.993  1.00  0.00           C0.      0
ATOM   4449  HA  LEU A 288      55.677  62.034  36.685  1.00  0.00           H0.      0
ATOM   4450  CB  LEU A 288      55.651  60.920  38.527  1.00  0.00           C0.      0
ATOM   4451  HB2 LEU A 288      55.493  59.879  38.807  1.00  0.00           H0.      0
ATOM   4452  HB3 LEU A 288      56.574  61.305  38.961  1.00  0.00           H0.      0
ATOM   4453  CG  LEU A 288      54.497  61.835  39.127  1.00  0.00           C0.      0
ATOM   4454  HG  LEU A 288      54.385  62.719  38.499  1.00  0.00           H0.      0
ATOM   4455  CD1 LEU A 288      53.109  61.063  39.174  1.00  0.00           C0.      0
ATOM   4456 HD11 LEU A 288      52.462  61.662  39.816  1.00  0.00           H0.      0
ATOM   4457 HD12 LEU A 288      52.818  60.996  38.126  1.00  0.00           H0.      0
ATOM   4458 HD13 LEU A 288      53.232  60.086  39.641  1.00  0.00           H0.      0
ATOM   4459  CD2 LEU A 288      54.669  62.283  40.561  1.00  0.00           C0.      0
ATOM   4460 HD21 LEU A 288      55.735  62.317  40.788  1.00  0.00           H0.      0
ATOM   4461 HD22 LEU A 288      54.435  63.341  40.673  1.00  0.00           H0.      0
ATOM   4462 HD23 LEU A 288      54.250  61.631  41.328  1.00  0.00           H0.      0
ATOM   4463  C   LEU A 288      57.164  60.419  36.727  1.00  0.00           C0.      0
ATOM   4464  O   LEU A 288      57.334  59.223  36.838  1.00  0.00           O0.      0
ATOM   4465  N   LYS A 289      58.211  61.261  36.426  1.00  0.00           N0.      0
ATOM   4466  H   LYS A 289      58.037  62.251  36.330  1.00  0.00           H0.      0
ATOM   4467  CA  LYS A 289      59.553  60.912  36.150  1.00  0.00           C0.      0
ATOM   4468  HA  LYS A 289      59.665  59.851  36.373  1.00  0.00           H0.      0
ATOM   4469  CB  LYS A 289      59.897  61.145  34.664  1.00  0.00           C0.      0
ATOM   4470  HB2 LYS A 289      59.056  60.753  34.093  1.00  0.00           H0.      0
ATOM   4471  HB3 LYS A 289      59.892  62.214  34.454  1.00  0.00           H0.      0
ATOM   4472  CG  LYS A 289      61.075  60.443  34.006  1.00  0.00           C0.      0
ATOM   4473  HG2 LYS A 289      61.024  59.379  34.239  1.00  0.00           H0.      0
ATOM   4474  HG3 LYS A 289      61.054  60.632  32.933  1.00  0.00           H0.      0
ATOM   4475  CD  LYS A 289      62.493  60.936  34.519  1.00  0.00           C0.      0
ATOM   4476  HD2 LYS A 289      62.533  60.809  35.601  1.00  0.00           H0.      0
ATOM   4477  HD3 LYS A 289      63.265  60.310  34.071  1.00  0.00           H0.      0
ATOM   4478  CE  LYS A 289      62.911  62.319  34.079  1.00  0.00           C0.      0
ATOM   4479  HE2 LYS A 289      62.981  62.361  32.992  1.00  0.00           H0.      0
ATOM   4480  HE3 LYS A 289      62.183  63.044  34.442  1.00  0.00           H0.      0
ATOM   4481  NZ  LYS A 289      64.222  62.544  34.666  1.00  0.00           N0.      0
ATOM   4482  HZ1 LYS A 289      64.153  62.433  35.667  1.00  0.00           H0.      0
ATOM   4483  HZ2 LYS A 289      64.974  62.098  34.160  1.00  0.00           H0.      0
ATOM   4484  HZ3 LYS A 289      64.455  63.525  34.615  1.00  0.00           H0.      0
ATOM   4485  C   LYS A 289      60.440  61.731  37.087  1.00  0.00           C0.      0
ATOM   4486  O   LYS A 289      60.364  63.001  37.106  1.00  0.00           O0.      0
ATOM   4487  N   LYS A 290      61.302  61.046  37.884  1.00  0.00           N0.      0
ATOM   4488  H   LYS A 290      61.401  60.074  37.627  1.00  0.00           H0.      0
ATOM   4489  CA  LYS A 290      62.168  61.645  38.985  1.00  0.00           C0.      0
ATOM   4490  HA  LYS A 290      61.514  62.359  39.486  1.00  0.00           H0.      0
ATOM   4491  CB  LYS A 290      62.529  60.416  39.769  1.00  0.00           C0.      0
ATOM   4492  HB2 LYS A 290      61.585  59.881  39.875  1.00  0.00           H0.      0
ATOM   4493  HB3 LYS A 290      63.104  59.731  39.146  1.00  0.00           H0.      0
ATOM   4494  CG  LYS A 290      63.173  60.620  41.124  1.00  0.00           C0.      0
ATOM   4495  HG2 LYS A 290      63.432  59.654  41.557  1.00  0.00           H0.      0
ATOM   4496  HG3 LYS A 290      64.093  61.204  41.079  1.00  0.00           H0.      0
ATOM   4497  CD  LYS A 290      62.270  61.447  42.019  1.00  0.00           C0.      0
ATOM   4498  HD2 LYS A 290      62.211  62.444  41.582  1.00  0.00           H0.      0
ATOM   4499  HD3 LYS A 290      61.340  60.881  42.065  1.00  0.00           H0.      0
ATOM   4500  CE  LYS A 290      62.893  61.615  43.386  1.00  0.00           C0.      0
ATOM   4501  HE2 LYS A 290      63.000  60.648  43.876  1.00  0.00           H0.      0
ATOM   4502  HE3 LYS A 290      63.897  61.987  43.181  1.00  0.00           H0.      0
ATOM   4503  NZ  LYS A 290      62.059  62.476  44.226  1.00  0.00           N0.      0
ATOM   4504  HZ1 LYS A 290      61.231  61.957  44.482  1.00  0.00           H0.      0
ATOM   4505  HZ2 LYS A 290      62.512  62.709  45.098  1.00  0.00           H0.      0
ATOM   4506  HZ3 LYS A 290      61.753  63.335  43.792  1.00  0.00           H0.      0
ATOM   4507  C   LYS A 290      63.456  62.317  38.456  1.00  0.00           C0.      0
ATOM   4508  O   LYS A 290      63.996  61.841  37.490  1.00  0.00           O0.      0
ATOM   4509  N   THR A 291      63.977  63.323  39.153  1.00  0.00           N0.      0
ATOM   4510  H   THR A 291      63.433  63.804  39.855  1.00  0.00           H0.      0
ATOM   4511  CA  THR A 291      65.245  63.942  38.649  1.00  0.00           C0.      0
ATOM   4512  HA  THR A 291      65.177  64.127  37.577  1.00  0.00           H0.      0
ATOM   4513  CB  THR A 291      65.576  65.352  39.257  1.00  0.00           C0.      0
ATOM   4514  HB  THR A 291      66.531  65.661  38.831  1.00  0.00           H0.      0
ATOM   4515  CG2 THR A 291      64.718  66.512  38.793  1.00  0.00           C0.      0
ATOM   4516 HG21 THR A 291      64.827  67.390  39.429  1.00  0.00           H0.      0
ATOM   4517 HG22 THR A 291      64.920  66.891  37.791  1.00  0.00           H0.      0
ATOM   4518 HG23 THR A 291      63.669  66.232  38.889  1.00  0.00           H0.      0
ATOM   4519  OG1 THR A 291      65.809  65.216  40.658  1.00  0.00           O0.      0
ATOM   4520  HG1 THR A 291      66.678  64.832  40.795  1.00  0.00           H0.      0
ATOM   4521  C   THR A 291      66.476  62.983  38.766  1.00  0.00           C0.      0
ATOM   4522  O   THR A 291      66.447  61.959  39.464  1.00  0.00           O0.      0
ATOM   4523  N   GLY A 292      67.514  63.233  38.002  1.00  0.00           N0.      0
ATOM   4524  H   GLY A 292      67.448  64.040  37.398  1.00  0.00           H0.      0
ATOM   4525  CA  GLY A 292      68.794  62.494  37.896  1.00  0.00           C0.      0
ATOM   4526  HA2 GLY A 292      69.049  61.939  38.798  1.00  0.00           H0.      0
ATOM   4527  HA3 GLY A 292      68.592  61.750  37.125  1.00  0.00           H0.      0
ATOM   4528  C   GLY A 292      69.992  63.366  37.603  1.00  0.00           C0.      0
ATOM   4529  O   GLY A 292      70.540  63.079  36.512  1.00  0.00           O0.      0
ATOM   4530  OXT GLY A 292      70.414  64.192  38.486  1.00  0.00           O0.      0
ATOM   4531  N'  SAM A 293      46.293  45.632  40.437  1.00  0.00           N0.      0
ATOM   4532  CA' SAM A 293      45.225  44.653  40.937  1.00  0.00           C0.      0
ATOM   4533  C'  SAM A 293      44.144  44.155  39.912  1.00  0.00           C0.      0
ATOM   4534  O'  SAM A 293      43.769  44.909  39.020  1.00  0.00           O0.      0
ATOM   4535  CB  SAM A 293      44.563  45.066  42.330  1.00  0.00           C0.      0
ATOM   4536  CG  SAM A 293      43.560  46.221  42.133  1.00  0.00           C0.      0
ATOM   4537  SD  SAM A 293      42.408  46.259  43.604  1.00  0.00           S0.      0
ATOM   4538  CE  SAM A 293      41.098  47.387  43.049  1.00  0.00           C0.      0
ATOM   4539  C5' SAM A 293      43.319  47.331  44.789  1.00  0.00           C0.      0
ATOM   4540  C4' SAM A 293      44.470  46.626  45.540  1.00  0.00           C0.      0
ATOM   4541  O4' SAM A 293      44.849  47.555  46.548  1.00  0.00           O0.      0
ATOM   4542  C3' SAM A 293      43.843  45.396  46.332  1.00  0.00           C0.      0
ATOM   4543  O3' SAM A 293      44.520  44.217  45.970  1.00  0.00           O0.      0
ATOM   4544  C2' SAM A 293      43.992  45.883  47.801  1.00  0.00           C0.      0
ATOM   4545  O2' SAM A 293      44.280  44.830  48.702  1.00  0.00           O0.      0
[truncated: 6,254,513 more chars]
