# Supplementary material for: Computational Investigation of GNMT-Catalyzed Methyl Transfer Reaction: Integrating MD, QM, and ML Approaches
Source: J Comput Chem. Author manuscript; Available in PMC 2026 Jun 29. (PMC13312424; doi:10.1002/jcc.70434)
Supplement: SI-3 [file NIHMS2188582-supplement-SI-3.zip › MD-frame-pdbs/sampling-P2-31245.pdb]

ATOM      1  N   VAL A   1      45.532 111.446 102.566  1.00  0.00           N  
ATOM      2  CA  VAL A   1      45.058 111.653 103.929  1.00  0.00           C  
ATOM      3  C   VAL A   1      45.812 112.848 104.415  1.00  0.00           C  
ATOM      4  O   VAL A   1      46.991 112.980 104.073  1.00  0.00           O  
ATOM      5  CB  VAL A   1      45.089 110.474 104.925  1.00  0.00           C  
ATOM      6  CG1 VAL A   1      44.362 109.336 104.285  1.00  0.00           C  
ATOM      7  CG2 VAL A   1      46.500 109.946 105.121  1.00  0.00           C  
ATOM      8  HA  VAL A   1      44.009 111.855 103.713  1.00  0.00           H  
ATOM      9  HB  VAL A   1      44.661 110.796 105.875  1.00  0.00           H  
ATOM     10 HG11 VAL A   1      44.228 108.567 105.046  1.00  0.00           H  
ATOM     11 HG12 VAL A   1      43.389 109.612 103.876  1.00  0.00           H  
ATOM     12 HG13 VAL A   1      44.993 108.930 103.496  1.00  0.00           H  
ATOM     13 HG21 VAL A   1      46.508 109.040 105.726  1.00  0.00           H  
ATOM     14 HG22 VAL A   1      46.993 109.833 104.154  1.00  0.00           H  
ATOM     15 HG23 VAL A   1      47.093 110.658 105.696  1.00  0.00           H  
ATOM     16  H1  VAL A   1      46.508 111.247 102.398  1.00  0.00           H  
ATOM     17  H2  VAL A   1      45.280 112.252 102.012  1.00  0.00           H  
ATOM     18  H3  VAL A   1      45.023 110.723 102.078  1.00  0.00           H  
ATOM     19  N   ASP A   2      45.153 113.758 105.153  1.00  0.00           N  
ATOM     20  CA  ASP A   2      45.692 114.921 105.849  1.00  0.00           C  
ATOM     21  C   ASP A   2      44.614 115.634 106.747  1.00  0.00           C  
ATOM     22  O   ASP A   2      45.109 116.209 107.679  1.00  0.00           O  
ATOM     23  CB  ASP A   2      46.177 115.978 104.800  1.00  0.00           C  
ATOM     24  CG  ASP A   2      45.285 116.139 103.486  1.00  0.00           C  
ATOM     25  OD1 ASP A   2      44.054 116.144 103.672  1.00  0.00           O  
ATOM     26  OD2 ASP A   2      45.801 116.292 102.387  1.00  0.00           O1-
ATOM     27  H   ASP A   2      44.147 113.709 105.080  1.00  0.00           H  
ATOM     28  HA  ASP A   2      46.530 114.557 106.444  1.00  0.00           H  
ATOM     29  HB2 ASP A   2      46.118 116.965 105.259  1.00  0.00           H  
ATOM     30  HB3 ASP A   2      47.221 115.749 104.585  1.00  0.00           H  
ATOM     31  N   SER A   3      43.289 115.588 106.519  1.00  0.00           N  
ATOM     32  CA  SER A   3      42.327 115.941 107.601  1.00  0.00           C  
ATOM     33  C   SER A   3      40.971 115.250 107.295  1.00  0.00           C  
ATOM     34  O   SER A   3      40.366 115.639 106.297  1.00  0.00           O  
ATOM     35  CB  SER A   3      42.164 117.490 107.589  1.00  0.00           C  
ATOM     36  OG  SER A   3      41.400 117.861 108.658  1.00  0.00           O  
ATOM     37  H   SER A   3      42.923 115.107 105.710  1.00  0.00           H  
ATOM     38  HA  SER A   3      42.813 115.626 108.525  1.00  0.00           H  
ATOM     39  HB2 SER A   3      43.121 118.009 107.642  1.00  0.00           H  
ATOM     40  HB3 SER A   3      41.643 117.788 106.680  1.00  0.00           H  
ATOM     41  HG  SER A   3      42.004 118.329 109.238  1.00  0.00           H  
ATOM     42  N   VAL A   4      40.450 114.524 108.269  1.00  0.00           N  
ATOM     43  CA  VAL A   4      38.973 114.219 108.344  1.00  0.00           C  
ATOM     44  C   VAL A   4      38.258 115.598 108.542  1.00  0.00           C  
ATOM     45  O   VAL A   4      37.307 115.855 107.809  1.00  0.00           O  
ATOM     46  CB  VAL A   4      38.685 113.114 109.341  1.00  0.00           C  
ATOM     47  CG1 VAL A   4      38.974 113.390 110.879  1.00  0.00           C  
ATOM     48  CG2 VAL A   4      37.205 112.825 109.283  1.00  0.00           C  
ATOM     49  H   VAL A   4      41.064 114.105 108.953  1.00  0.00           H  
ATOM     50  HA  VAL A   4      38.704 114.066 107.300  1.00  0.00           H  
ATOM     51  HB  VAL A   4      39.212 112.193 109.091  1.00  0.00           H  
ATOM     52 HG11 VAL A   4      38.876 112.439 111.401  1.00  0.00           H  
ATOM     53 HG12 VAL A   4      40.018 113.701 110.899  1.00  0.00           H  
ATOM     54 HG13 VAL A   4      38.383 114.224 111.258  1.00  0.00           H  
ATOM     55 HG21 VAL A   4      36.688 113.698 109.683  1.00  0.00           H  
ATOM     56 HG22 VAL A   4      36.865 112.661 108.260  1.00  0.00           H  
ATOM     57 HG23 VAL A   4      36.960 111.932 109.857  1.00  0.00           H  
ATOM     58  N   TYR A   5      38.756 116.351 109.471  1.00  0.00           N  
ATOM     59  CA  TYR A   5      38.252 117.687 109.813  1.00  0.00           C  
ATOM     60  C   TYR A   5      38.471 118.863 108.788  1.00  0.00           C  
ATOM     61  O   TYR A   5      38.781 120.031 109.120  1.00  0.00           O  
ATOM     62  CB  TYR A   5      38.745 117.951 111.269  1.00  0.00           C  
ATOM     63  CG  TYR A   5      38.271 117.019 112.348  1.00  0.00           C  
ATOM     64  CD1 TYR A   5      39.069 116.059 112.958  1.00  0.00           C  
ATOM     65  CD2 TYR A   5      36.939 117.205 112.862  1.00  0.00           C  
ATOM     66  CE1 TYR A   5      38.528 115.147 113.912  1.00  0.00           C  
ATOM     67  CE2 TYR A   5      36.416 116.339 113.812  1.00  0.00           C  
ATOM     68  CZ  TYR A   5      37.184 115.258 114.326  1.00  0.00           C  
ATOM     69  OH  TYR A   5      36.704 114.428 115.330  1.00  0.00           O  
ATOM     70  H   TYR A   5      39.619 116.057 109.908  1.00  0.00           H  
ATOM     71  HA  TYR A   5      37.170 117.657 109.943  1.00  0.00           H  
ATOM     72  HB2 TYR A   5      39.829 117.938 111.382  1.00  0.00           H  
ATOM     73  HB3 TYR A   5      38.340 118.944 111.468  1.00  0.00           H  
ATOM     74  HD1 TYR A   5      40.092 115.929 112.638  1.00  0.00           H  
ATOM     75  HD2 TYR A   5      36.355 118.020 112.459  1.00  0.00           H  
ATOM     76  HE1 TYR A   5      39.162 114.343 114.258  1.00  0.00           H  
ATOM     77  HE2 TYR A   5      35.434 116.523 114.223  1.00  0.00           H  
ATOM     78  HH  TYR A   5      37.442 113.994 115.764  1.00  0.00           H  
ATOM     79  N   ARG A   6      38.339 118.559 107.474  1.00  0.00           N  
ATOM     80  CA  ARG A   6      38.511 119.588 106.411  1.00  0.00           C  
ATOM     81  C   ARG A   6      37.434 120.665 106.208  1.00  0.00           C  
ATOM     82  O   ARG A   6      37.703 121.830 105.884  1.00  0.00           O  
ATOM     83  CB  ARG A   6      38.938 118.898 105.035  1.00  0.00           C  
ATOM     84  CG  ARG A   6      38.070 117.742 104.571  1.00  0.00           C  
ATOM     85  CD  ARG A   6      38.669 117.028 103.308  1.00  0.00           C  
ATOM     86  NE  ARG A   6      37.901 115.777 102.913  1.00  0.00           N  
ATOM     87  CZ  ARG A   6      37.882 114.585 103.446  1.00  0.00           C  
ATOM     88  NH1 ARG A   6      37.080 113.719 103.028  1.00  0.00           N1+
ATOM     89  NH2 ARG A   6      38.627 114.301 104.437  1.00  0.00           N  
ATOM     90  H   ARG A   6      38.256 117.598 107.174  1.00  0.00           H  
ATOM     91  HA  ARG A   6      39.380 120.184 106.693  1.00  0.00           H  
ATOM     92  HB2 ARG A   6      39.166 119.591 104.225  1.00  0.00           H  
ATOM     93  HB3 ARG A   6      39.885 118.432 105.307  1.00  0.00           H  
ATOM     94  HG2 ARG A   6      38.103 116.925 105.291  1.00  0.00           H  
ATOM     95  HG3 ARG A   6      37.079 118.140 104.360  1.00  0.00           H  
ATOM     96  HD2 ARG A   6      38.554 117.691 102.450  1.00  0.00           H  
ATOM     97  HD3 ARG A   6      39.724 116.873 103.535  1.00  0.00           H  
ATOM     98  HE  ARG A   6      37.186 115.876 102.207  1.00  0.00           H  
ATOM     99 HH11 ARG A   6      36.418 113.829 102.274  1.00  0.00           H  
ATOM    100 HH12 ARG A   6      37.040 112.957 103.691  1.00  0.00           H  
ATOM    101 HH21 ARG A   6      39.332 114.948 104.760  1.00  0.00           H  
ATOM    102 HH22 ARG A   6      38.616 113.335 104.734  1.00  0.00           H  
ATOM    103  N   THR A   7      36.174 120.335 106.513  1.00  0.00           N  
ATOM    104  CA  THR A   7      35.014 121.287 106.548  1.00  0.00           C  
ATOM    105  C   THR A   7      34.205 121.187 107.853  1.00  0.00           C  
ATOM    106  O   THR A   7      33.698 122.231 108.270  1.00  0.00           O  
ATOM    107  CB  THR A   7      34.178 121.223 105.319  1.00  0.00           C  
ATOM    108  CG2 THR A   7      34.822 121.612 104.040  1.00  0.00           C  
ATOM    109  OG1 THR A   7      33.660 119.868 105.235  1.00  0.00           O  
ATOM    110  H   THR A   7      36.060 119.355 106.728  1.00  0.00           H  
ATOM    111  HA  THR A   7      35.470 122.276 106.531  1.00  0.00           H  
ATOM    112  HB  THR A   7      33.333 121.883 105.516  1.00  0.00           H  
ATOM    113  HG1 THR A   7      32.907 119.921 105.827  1.00  0.00           H  
ATOM    114 HG21 THR A   7      35.086 122.664 104.143  1.00  0.00           H  
ATOM    115 HG22 THR A   7      35.756 121.053 103.979  1.00  0.00           H  
ATOM    116 HG23 THR A   7      34.183 121.346 103.198  1.00  0.00           H  
ATOM    117  N   ARG A   8      34.021 119.986 108.400  1.00  0.00           N  
ATOM    118  CA  ARG A   8      33.669 119.734 109.859  1.00  0.00           C  
ATOM    119  C   ARG A   8      34.871 120.113 110.745  1.00  0.00           C  
ATOM    120  O   ARG A   8      35.950 119.612 110.396  1.00  0.00           O  
ATOM    121  CB  ARG A   8      33.135 118.304 110.105  1.00  0.00           C  
ATOM    122  CG  ARG A   8      32.752 117.880 111.550  1.00  0.00           C  
ATOM    123  CD  ARG A   8      32.053 116.481 111.565  1.00  0.00           C  
ATOM    124  NE  ARG A   8      32.132 115.965 113.015  1.00  0.00           N  
ATOM    125  CZ  ARG A   8      31.262 116.164 114.033  1.00  0.00           C  
ATOM    126  NH1 ARG A   8      31.504 115.742 115.206  1.00  0.00           N1+
ATOM    127  NH2 ARG A   8      30.077 116.667 113.837  1.00  0.00           N  
ATOM    128  H   ARG A   8      34.574 119.239 108.002  1.00  0.00           H  
ATOM    129  HA  ARG A   8      32.813 120.362 110.108  1.00  0.00           H  
ATOM    130  HB2 ARG A   8      32.301 118.207 109.412  1.00  0.00           H  
ATOM    131  HB3 ARG A   8      33.862 117.567 109.761  1.00  0.00           H  
ATOM    132  HG2 ARG A   8      33.601 117.831 112.231  1.00  0.00           H  
ATOM    133  HG3 ARG A   8      32.147 118.688 111.961  1.00  0.00           H  
ATOM    134  HD2 ARG A   8      31.050 116.448 111.138  1.00  0.00           H  
ATOM    135  HD3 ARG A   8      32.683 115.829 110.960  1.00  0.00           H  
ATOM    136  HE  ARG A   8      32.914 115.337 113.130  1.00  0.00           H  
ATOM    137 HH11 ARG A   8      32.388 115.268 115.313  1.00  0.00           H  
ATOM    138 HH12 ARG A   8      30.893 116.174 115.885  1.00  0.00           H  
ATOM    139 HH21 ARG A   8      29.783 116.786 112.878  1.00  0.00           H  
ATOM    140 HH22 ARG A   8      29.335 116.578 114.516  1.00  0.00           H  
ATOM    141  N   SER A   9      34.573 120.846 111.802  1.00  0.00           N  
ATOM    142  CA  SER A   9      35.554 121.301 112.660  1.00  0.00           C  
ATOM    143  C   SER A   9      36.095 120.419 113.752  1.00  0.00           C  
ATOM    144  O   SER A   9      35.334 119.607 114.286  1.00  0.00           O  
ATOM    145  CB  SER A   9      35.005 122.600 113.401  1.00  0.00           C  
ATOM    146  OG  SER A   9      35.872 123.123 114.412  1.00  0.00           O  
ATOM    147  H   SER A   9      33.640 120.978 112.168  1.00  0.00           H  
ATOM    148  HA  SER A   9      36.401 121.562 112.026  1.00  0.00           H  
ATOM    149  HB2 SER A   9      34.838 123.432 112.717  1.00  0.00           H  
ATOM    150  HB3 SER A   9      34.002 122.457 113.803  1.00  0.00           H  
ATOM    151  HG  SER A   9      35.509 123.931 114.780  1.00  0.00           H  
ATOM    152  N   LEU A  10      37.429 120.515 114.063  1.00  0.00           N  
ATOM    153  CA  LEU A  10      38.040 119.770 115.105  1.00  0.00           C  
ATOM    154  C   LEU A  10      37.592 120.294 116.485  1.00  0.00           C  
ATOM    155  O   LEU A  10      37.726 119.611 117.467  1.00  0.00           O  
ATOM    156  CB  LEU A  10      39.631 119.858 114.900  1.00  0.00           C  
ATOM    157  CG  LEU A  10      40.482 119.068 115.983  1.00  0.00           C  
ATOM    158  CD1 LEU A  10      40.124 117.569 116.136  1.00  0.00           C  
ATOM    159  CD2 LEU A  10      41.947 119.136 115.743  1.00  0.00           C  
ATOM    160  H   LEU A  10      37.978 121.180 113.538  1.00  0.00           H  
ATOM    161  HA  LEU A  10      37.796 118.712 115.007  1.00  0.00           H  
ATOM    162  HB2 LEU A  10      39.776 119.449 113.900  1.00  0.00           H  
ATOM    163  HB3 LEU A  10      40.003 120.881 114.951  1.00  0.00           H  
ATOM    164  HG  LEU A  10      40.194 119.455 116.960  1.00  0.00           H  
ATOM    165 HD11 LEU A  10      40.665 117.099 116.959  1.00  0.00           H  
ATOM    166 HD12 LEU A  10      39.080 117.362 116.373  1.00  0.00           H  
ATOM    167 HD13 LEU A  10      40.394 117.108 115.186  1.00  0.00           H  
ATOM    168 HD21 LEU A  10      42.344 118.350 115.101  1.00  0.00           H  
ATOM    169 HD22 LEU A  10      42.343 120.014 115.233  1.00  0.00           H  
ATOM    170 HD23 LEU A  10      42.627 119.128 116.595  1.00  0.00           H  
ATOM    171  N   GLY A  11      36.943 121.438 116.549  1.00  0.00           N  
ATOM    172  CA  GLY A  11      36.594 122.161 117.761  1.00  0.00           C  
ATOM    173  C   GLY A  11      35.417 121.554 118.519  1.00  0.00           C  
ATOM    174  O   GLY A  11      34.964 122.196 119.403  1.00  0.00           O  
ATOM    175  H   GLY A  11      36.697 121.833 115.653  1.00  0.00           H  
ATOM    176  HA2 GLY A  11      37.413 122.242 118.476  1.00  0.00           H  
ATOM    177  HA3 GLY A  11      36.198 123.148 117.520  1.00  0.00           H  
ATOM    178  N   VAL A  12      34.856 120.418 118.135  1.00  0.00           N  
ATOM    179  CA  VAL A  12      33.881 119.597 118.822  1.00  0.00           C  
ATOM    180  C   VAL A  12      34.366 119.042 120.194  1.00  0.00           C  
ATOM    181  O   VAL A  12      35.624 119.087 120.320  1.00  0.00           O  
ATOM    182  CB  VAL A  12      33.478 118.423 117.851  1.00  0.00           C  
ATOM    183  CG1 VAL A  12      32.799 118.976 116.552  1.00  0.00           C  
ATOM    184  CG2 VAL A  12      34.554 117.487 117.451  1.00  0.00           C  
ATOM    185  H   VAL A  12      35.268 119.987 117.321  1.00  0.00           H  
ATOM    186  HA  VAL A  12      33.052 120.291 118.969  1.00  0.00           H  
ATOM    187  HB  VAL A  12      32.714 117.835 118.357  1.00  0.00           H  
ATOM    188 HG11 VAL A  12      33.507 119.574 115.979  1.00  0.00           H  
ATOM    189 HG12 VAL A  12      32.272 118.195 116.003  1.00  0.00           H  
ATOM    190 HG13 VAL A  12      32.092 119.706 116.947  1.00  0.00           H  
ATOM    191 HG21 VAL A  12      35.288 117.933 116.781  1.00  0.00           H  
ATOM    192 HG22 VAL A  12      35.028 116.942 118.267  1.00  0.00           H  
ATOM    193 HG23 VAL A  12      34.069 116.775 116.783  1.00  0.00           H  
ATOM    194  N   ALA A  13      33.516 118.539 121.085  1.00  0.00           N  
ATOM    195  CA  ALA A  13      33.748 117.882 122.365  1.00  0.00           C  
ATOM    196  C   ALA A  13      32.868 116.680 122.539  1.00  0.00           C  
ATOM    197  O   ALA A  13      31.658 116.719 122.183  1.00  0.00           O  
ATOM    198  CB  ALA A  13      33.477 118.850 123.536  1.00  0.00           C  
ATOM    199  H   ALA A  13      32.535 118.656 120.873  1.00  0.00           H  
ATOM    200  HA  ALA A  13      34.799 117.608 122.449  1.00  0.00           H  
ATOM    201  HB1 ALA A  13      32.448 119.171 123.705  1.00  0.00           H  
ATOM    202  HB2 ALA A  13      33.669 118.329 124.474  1.00  0.00           H  
ATOM    203  HB3 ALA A  13      34.067 119.761 123.439  1.00  0.00           H  
ATOM    204  N   ALA A  14      33.321 115.640 123.239  1.00  0.00           N  
ATOM    205  CA  ALA A  14      32.656 114.457 123.676  1.00  0.00           C  
ATOM    206  C   ALA A  14      32.098 113.649 122.434  1.00  0.00           C  
ATOM    207  O   ALA A  14      31.232 112.829 122.668  1.00  0.00           O  
ATOM    208  CB  ALA A  14      31.606 114.667 124.733  1.00  0.00           C  
ATOM    209  H   ALA A  14      34.305 115.674 123.459  1.00  0.00           H  
ATOM    210  HA  ALA A  14      33.376 113.795 124.155  1.00  0.00           H  
ATOM    211  HB1 ALA A  14      30.796 115.336 124.441  1.00  0.00           H  
ATOM    212  HB2 ALA A  14      31.147 113.719 125.012  1.00  0.00           H  
ATOM    213  HB3 ALA A  14      32.084 115.018 125.648  1.00  0.00           H  
ATOM    214  N   GLU A  15      32.636 113.902 121.218  1.00  0.00           N  
ATOM    215  CA  GLU A  15      32.178 113.186 119.985  1.00  0.00           C  
ATOM    216  C   GLU A  15      33.253 112.812 118.936  1.00  0.00           C  
ATOM    217  O   GLU A  15      32.950 112.258 117.849  1.00  0.00           O  
ATOM    218  CB  GLU A  15      30.915 113.930 119.405  1.00  0.00           C  
ATOM    219  CG  GLU A  15      31.249 115.266 118.805  1.00  0.00           C  
ATOM    220  CD  GLU A  15      30.038 116.083 118.564  1.00  0.00           C  
ATOM    221  OE1 GLU A  15      29.840 116.534 117.437  1.00  0.00           O  
ATOM    222  OE2 GLU A  15      29.315 116.384 119.558  1.00  0.00           O1-
ATOM    223  H   GLU A  15      33.283 114.673 121.124  1.00  0.00           H  
ATOM    224  HA  GLU A  15      31.688 112.264 120.295  1.00  0.00           H  
ATOM    225  HB2 GLU A  15      30.545 113.403 118.524  1.00  0.00           H  
ATOM    226  HB3 GLU A  15      30.161 113.981 120.190  1.00  0.00           H  
ATOM    227  HG2 GLU A  15      31.750 115.787 119.621  1.00  0.00           H  
ATOM    228  HG3 GLU A  15      31.973 115.171 117.995  1.00  0.00           H  
ATOM    229  N   GLY A  16      34.546 113.026 119.252  1.00  0.00           N  
ATOM    230  CA  GLY A  16      35.679 112.787 118.381  1.00  0.00           C  
ATOM    231  C   GLY A  16      35.924 111.284 118.242  1.00  0.00           C  
ATOM    232  O   GLY A  16      35.089 110.390 118.622  1.00  0.00           O  
ATOM    233  H   GLY A  16      34.630 113.503 120.137  1.00  0.00           H  
ATOM    234  HA2 GLY A  16      35.481 113.164 117.377  1.00  0.00           H  
ATOM    235  HA3 GLY A  16      36.490 113.324 118.871  1.00  0.00           H  
ATOM    236  N   ILE A  17      37.082 110.870 117.751  1.00  0.00           N  
ATOM    237  CA  ILE A  17      37.461 109.442 117.613  1.00  0.00           C  
ATOM    238  C   ILE A  17      38.314 108.978 118.737  1.00  0.00           C  
ATOM    239  O   ILE A  17      39.175 109.746 119.121  1.00  0.00           O  
ATOM    240  CB  ILE A  17      38.257 109.160 116.275  1.00  0.00           C  
ATOM    241  CG1 ILE A  17      37.231 109.267 115.030  1.00  0.00           C  
ATOM    242  CG2 ILE A  17      38.893 107.773 116.138  1.00  0.00           C  
ATOM    243  CD1 ILE A  17      36.899 110.696 114.698  1.00  0.00           C  
ATOM    244  H   ILE A  17      37.845 111.529 117.682  1.00  0.00           H  
ATOM    245  HA  ILE A  17      36.533 108.874 117.545  1.00  0.00           H  
ATOM    246  HB  ILE A  17      39.035 109.922 116.234  1.00  0.00           H  
ATOM    247 HG12 ILE A  17      37.741 108.862 114.157  1.00  0.00           H  
ATOM    248 HG13 ILE A  17      36.272 108.855 115.341  1.00  0.00           H  
ATOM    249 HG21 ILE A  17      38.201 106.961 115.910  1.00  0.00           H  
ATOM    250 HG22 ILE A  17      39.560 107.799 115.277  1.00  0.00           H  
ATOM    251 HG23 ILE A  17      39.480 107.563 117.032  1.00  0.00           H  
ATOM    252 HD11 ILE A  17      36.392 110.764 113.735  1.00  0.00           H  
ATOM    253 HD12 ILE A  17      36.323 111.263 115.430  1.00  0.00           H  
ATOM    254 HD13 ILE A  17      37.786 111.313 114.553  1.00  0.00           H  
ATOM    255  N   PRO A  18      38.171 107.731 119.336  1.00  0.00           N  
ATOM    256  CA  PRO A  18      38.982 107.305 120.470  1.00  0.00           C  
ATOM    257  C   PRO A  18      40.511 107.354 120.227  1.00  0.00           C  
ATOM    258  O   PRO A  18      41.005 107.074 119.133  1.00  0.00           O  
ATOM    259  CB  PRO A  18      38.414 105.951 120.781  1.00  0.00           C  
ATOM    260  CG  PRO A  18      37.028 105.847 120.238  1.00  0.00           C  
ATOM    261  CD  PRO A  18      37.014 106.903 119.094  1.00  0.00           C  
ATOM    262  HA  PRO A  18      38.731 107.968 121.297  1.00  0.00           H  
ATOM    263  HB2 PRO A  18      39.038 105.200 120.297  1.00  0.00           H  
ATOM    264  HB3 PRO A  18      38.407 105.753 121.853  1.00  0.00           H  
ATOM    265  HG2 PRO A  18      36.887 104.819 119.905  1.00  0.00           H  
ATOM    266  HG3 PRO A  18      36.241 106.102 120.948  1.00  0.00           H  
ATOM    267  HD2 PRO A  18      36.997 106.355 118.151  1.00  0.00           H  
ATOM    268  HD3 PRO A  18      36.143 107.552 119.178  1.00  0.00           H  
ATOM    269  N   ASP A  19      41.334 107.611 121.261  1.00  0.00           N  
ATOM    270  CA  ASP A  19      42.840 107.755 121.123  1.00  0.00           C  
ATOM    271  C   ASP A  19      43.558 106.511 120.530  1.00  0.00           C  
ATOM    272  O   ASP A  19      44.561 106.592 119.792  1.00  0.00           O  
ATOM    273  CB  ASP A  19      43.651 108.203 122.287  1.00  0.00           C  
ATOM    274  CG  ASP A  19      43.278 109.596 122.830  1.00  0.00           C  
ATOM    275  OD1 ASP A  19      42.326 110.168 122.313  1.00  0.00           O  
ATOM    276  OD2 ASP A  19      43.974 110.128 123.720  1.00  0.00           O1-
ATOM    277  H   ASP A  19      40.844 107.929 122.086  1.00  0.00           H  
ATOM    278  HA  ASP A  19      43.027 108.457 120.311  1.00  0.00           H  
ATOM    279  HB2 ASP A  19      43.380 107.514 123.087  1.00  0.00           H  
ATOM    280  HB3 ASP A  19      44.723 108.137 122.104  1.00  0.00           H  
ATOM    281  N   GLN A  20      42.942 105.357 120.840  1.00  0.00           N  
ATOM    282  CA  GLN A  20      43.393 104.088 120.276  1.00  0.00           C  
ATOM    283  C   GLN A  20      43.447 104.098 118.723  1.00  0.00           C  
ATOM    284  O   GLN A  20      44.434 103.570 118.147  1.00  0.00           O  
ATOM    285  CB  GLN A  20      42.366 103.025 120.847  1.00  0.00           C  
ATOM    286  CG  GLN A  20      42.220 103.054 122.398  1.00  0.00           C  
ATOM    287  CD  GLN A  20      40.781 103.622 122.772  1.00  0.00           C  
ATOM    288  NE2 GLN A  20      39.843 102.809 123.286  1.00  0.00           N  
ATOM    289  OE1 GLN A  20      40.547 104.788 122.659  1.00  0.00           O  
ATOM    290  H   GLN A  20      42.088 105.365 121.378  1.00  0.00           H  
ATOM    291  HA  GLN A  20      44.406 103.975 120.662  1.00  0.00           H  
ATOM    292  HB2 GLN A  20      41.403 103.186 120.364  1.00  0.00           H  
ATOM    293  HB3 GLN A  20      42.621 102.038 120.459  1.00  0.00           H  
ATOM    294  HG2 GLN A  20      42.255 102.030 122.769  1.00  0.00           H  
ATOM    295  HG3 GLN A  20      43.019 103.677 122.800  1.00  0.00           H  
ATOM    296 HE21 GLN A  20      38.900 103.145 123.414  1.00  0.00           H  
ATOM    297 HE22 GLN A  20      40.142 101.912 123.643  1.00  0.00           H  
ATOM    298  N   TYR A  21      42.613 104.845 118.038  1.00  0.00           N  
ATOM    299  CA  TYR A  21      42.559 105.094 116.554  1.00  0.00           C  
ATOM    300  C   TYR A  21      42.911 106.467 116.103  1.00  0.00           C  
ATOM    301  O   TYR A  21      43.419 106.601 115.008  1.00  0.00           O  
ATOM    302  CB  TYR A  21      41.170 104.664 116.159  1.00  0.00           C  
ATOM    303  CG  TYR A  21      40.712 103.275 116.674  1.00  0.00           C  
ATOM    304  CD1 TYR A  21      39.867 103.262 117.794  1.00  0.00           C  
ATOM    305  CD2 TYR A  21      41.210 102.076 116.092  1.00  0.00           C  
ATOM    306  CE1 TYR A  21      39.390 102.013 118.159  1.00  0.00           C  
ATOM    307  CE2 TYR A  21      40.803 100.816 116.593  1.00  0.00           C  
ATOM    308  CZ  TYR A  21      39.817 100.796 117.605  1.00  0.00           C  
ATOM    309  OH  TYR A  21      39.451  99.596 118.148  1.00  0.00           O  
ATOM    310  H   TYR A  21      41.918 105.323 118.592  1.00  0.00           H  
ATOM    311  HA  TYR A  21      43.211 104.353 116.088  1.00  0.00           H  
ATOM    312  HB2 TYR A  21      40.505 105.471 116.466  1.00  0.00           H  
ATOM    313  HB3 TYR A  21      41.001 104.604 115.084  1.00  0.00           H  
ATOM    314  HD1 TYR A  21      39.572 104.143 118.344  1.00  0.00           H  
ATOM    315  HD2 TYR A  21      41.919 102.225 115.291  1.00  0.00           H  
ATOM    316  HE1 TYR A  21      38.818 101.934 119.071  1.00  0.00           H  
ATOM    317  HE2 TYR A  21      41.289  99.965 116.137  1.00  0.00           H  
ATOM    318  HH  TYR A  21      39.679  98.850 117.588  1.00  0.00           H  
ATOM    319  N   ALA A  22      42.609 107.555 116.856  1.00  0.00           N  
ATOM    320  CA  ALA A  22      42.961 108.918 116.403  1.00  0.00           C  
ATOM    321  C   ALA A  22      44.436 109.218 116.599  1.00  0.00           C  
ATOM    322  O   ALA A  22      44.966 109.955 115.817  1.00  0.00           O  
ATOM    323  CB  ALA A  22      42.123 109.858 117.199  1.00  0.00           C  
ATOM    324  H   ALA A  22      42.151 107.380 117.739  1.00  0.00           H  
ATOM    325  HA  ALA A  22      42.639 108.973 115.363  1.00  0.00           H  
ATOM    326  HB1 ALA A  22      42.261 109.847 118.280  1.00  0.00           H  
ATOM    327  HB2 ALA A  22      42.310 110.871 116.842  1.00  0.00           H  
ATOM    328  HB3 ALA A  22      41.085 109.550 117.071  1.00  0.00           H  
ATOM    329  N   ASP A  23      45.047 108.780 117.703  1.00  0.00           N  
ATOM    330  CA  ASP A  23      46.485 108.939 118.006  1.00  0.00           C  
ATOM    331  C   ASP A  23      47.258 107.713 117.636  1.00  0.00           C  
ATOM    332  O   ASP A  23      48.481 107.864 117.345  1.00  0.00           O  
ATOM    333  CB  ASP A  23      46.735 109.226 119.519  1.00  0.00           C  
ATOM    334  CG  ASP A  23      46.527 110.711 119.848  1.00  0.00           C  
ATOM    335  OD1 ASP A  23      45.941 111.457 119.021  1.00  0.00           O  
ATOM    336  OD2 ASP A  23      47.022 111.189 120.916  1.00  0.00           O1-
ATOM    337  H   ASP A  23      44.473 108.144 118.240  1.00  0.00           H  
ATOM    338  HA  ASP A  23      46.935 109.837 117.582  1.00  0.00           H  
ATOM    339  HB2 ASP A  23      46.094 108.597 120.136  1.00  0.00           H  
ATOM    340  HB3 ASP A  23      47.746 108.943 119.814  1.00  0.00           H  
ATOM    341  N   GLY A  24      46.554 106.552 117.560  1.00  0.00           N  
ATOM    342  CA  GLY A  24      47.041 105.279 117.109  1.00  0.00           C  
ATOM    343  C   GLY A  24      47.610 104.331 118.133  1.00  0.00           C  
ATOM    344  O   GLY A  24      48.265 103.361 117.716  1.00  0.00           O  
ATOM    345  H   GLY A  24      45.603 106.597 117.900  1.00  0.00           H  
ATOM    346  HA2 GLY A  24      46.201 104.779 116.627  1.00  0.00           H  
ATOM    347  HA3 GLY A  24      47.862 105.383 116.399  1.00  0.00           H  
ATOM    348  N   GLU A  25      47.320 104.484 119.413  1.00  0.00           N  
ATOM    349  CA  GLU A  25      47.811 103.470 120.397  1.00  0.00           C  
ATOM    350  C   GLU A  25      47.389 102.030 120.164  1.00  0.00           C  
ATOM    351  O   GLU A  25      48.202 101.196 120.472  1.00  0.00           O  
ATOM    352  CB  GLU A  25      47.546 103.904 121.857  1.00  0.00           C  
ATOM    353  CG  GLU A  25      48.210 103.093 123.037  1.00  0.00           C  
ATOM    354  CD  GLU A  25      49.777 102.910 123.007  1.00  0.00           C  
ATOM    355  OE1 GLU A  25      50.558 103.364 122.082  1.00  0.00           O  
ATOM    356  OE2 GLU A  25      50.354 102.401 124.000  1.00  0.00           O1-
ATOM    357  H   GLU A  25      46.943 105.373 119.710  1.00  0.00           H  
ATOM    358  HA  GLU A  25      48.889 103.548 120.254  1.00  0.00           H  
ATOM    359  HB2 GLU A  25      47.999 104.890 121.962  1.00  0.00           H  
ATOM    360  HB3 GLU A  25      46.467 103.860 122.000  1.00  0.00           H  
ATOM    361  HG2 GLU A  25      47.982 103.620 123.963  1.00  0.00           H  
ATOM    362  HG3 GLU A  25      47.731 102.117 123.120  1.00  0.00           H  
ATOM    363  N   ALA A  26      46.215 101.770 119.591  1.00  0.00           N  
ATOM    364  CA  ALA A  26      45.820 100.479 119.075  1.00  0.00           C  
ATOM    365  C   ALA A  26      46.153 100.279 117.610  1.00  0.00           C  
ATOM    366  O   ALA A  26      46.619  99.188 117.251  1.00  0.00           O  
ATOM    367  CB  ALA A  26      44.308 100.244 119.379  1.00  0.00           C  
ATOM    368  H   ALA A  26      45.774 102.615 119.256  1.00  0.00           H  
ATOM    369  HA  ALA A  26      46.179  99.643 119.677  1.00  0.00           H  
ATOM    370  HB1 ALA A  26      44.123 100.265 120.453  1.00  0.00           H  
ATOM    371  HB2 ALA A  26      43.846 101.056 118.818  1.00  0.00           H  
ATOM    372  HB3 ALA A  26      43.892  99.276 119.099  1.00  0.00           H  
ATOM    373  N   ALA A  27      45.997 101.254 116.758  1.00  0.00           N  
ATOM    374  CA  ALA A  27      46.253 101.118 115.340  1.00  0.00           C  
ATOM    375  C   ALA A  27      47.639 100.663 115.051  1.00  0.00           C  
ATOM    376  O   ALA A  27      47.706  99.967 114.072  1.00  0.00           O  
ATOM    377  CB  ALA A  27      45.931 102.437 114.712  1.00  0.00           C  
ATOM    378  H   ALA A  27      45.540 102.077 117.127  1.00  0.00           H  
ATOM    379  HA  ALA A  27      45.604 100.315 114.989  1.00  0.00           H  
ATOM    380  HB1 ALA A  27      44.886 102.711 114.866  1.00  0.00           H  
ATOM    381  HB2 ALA A  27      46.526 103.244 115.139  1.00  0.00           H  
ATOM    382  HB3 ALA A  27      46.067 102.217 113.653  1.00  0.00           H  
ATOM    383  N   ARG A  28      48.717 100.967 115.841  1.00  0.00           N  
ATOM    384  CA  ARG A  28      50.081 100.570 115.637  1.00  0.00           C  
ATOM    385  C   ARG A  28      50.388  99.018 115.774  1.00  0.00           C  
ATOM    386  O   ARG A  28      51.487  98.655 115.393  1.00  0.00           O  
ATOM    387  CB  ARG A  28      50.971 101.443 116.607  1.00  0.00           C  
ATOM    388  CG  ARG A  28      50.888 101.270 118.106  1.00  0.00           C  
ATOM    389  CD  ARG A  28      52.077 101.972 118.756  1.00  0.00           C  
ATOM    390  NE  ARG A  28      51.960 101.904 120.200  1.00  0.00           N  
ATOM    391  CZ  ARG A  28      52.438 100.966 121.026  1.00  0.00           C  
ATOM    392  NH1 ARG A  28      53.015  99.867 120.610  1.00  0.00           N1+
ATOM    393  NH2 ARG A  28      52.357 101.054 122.284  1.00  0.00           N  
ATOM    394  H   ARG A  28      48.511 101.621 116.582  1.00  0.00           H  
ATOM    395  HA  ARG A  28      50.478 100.765 114.640  1.00  0.00           H  
ATOM    396  HB2 ARG A  28      51.985 101.204 116.287  1.00  0.00           H  
ATOM    397  HB3 ARG A  28      50.714 102.478 116.384  1.00  0.00           H  
ATOM    398  HG2 ARG A  28      49.949 101.666 118.492  1.00  0.00           H  
ATOM    399  HG3 ARG A  28      50.961 100.192 118.259  1.00  0.00           H  
ATOM    400  HD2 ARG A  28      52.972 101.615 118.245  1.00  0.00           H  
ATOM    401  HD3 ARG A  28      51.932 103.025 118.519  1.00  0.00           H  
ATOM    402  HE  ARG A  28      51.422 102.673 120.574  1.00  0.00           H  
ATOM    403 HH11 ARG A  28      52.938  99.721 119.615  1.00  0.00           H  
ATOM    404 HH12 ARG A  28      53.346  99.127 121.212  1.00  0.00           H  
ATOM    405 HH21 ARG A  28      51.843 101.831 122.675  1.00  0.00           H  
ATOM    406 HH22 ARG A  28      52.636 100.269 122.855  1.00  0.00           H  
ATOM    407  N   VAL A  29      49.459  98.281 116.376  1.00  0.00           N  
ATOM    408  CA  VAL A  29      49.547  96.816 116.552  1.00  0.00           C  
ATOM    409  C   VAL A  29      48.264  96.091 116.091  1.00  0.00           C  
ATOM    410  O   VAL A  29      48.164  94.871 116.337  1.00  0.00           O  
ATOM    411  CB  VAL A  29      49.852  96.476 118.045  1.00  0.00           C  
ATOM    412  CG1 VAL A  29      51.098  97.113 118.709  1.00  0.00           C  
ATOM    413  CG2 VAL A  29      48.782  96.980 118.955  1.00  0.00           C  
ATOM    414  H   VAL A  29      48.647  98.804 116.674  1.00  0.00           H  
ATOM    415  HA  VAL A  29      50.425  96.442 116.023  1.00  0.00           H  
ATOM    416  HB  VAL A  29      49.882  95.395 118.184  1.00  0.00           H  
ATOM    417 HG11 VAL A  29      51.046  98.202 118.722  1.00  0.00           H  
ATOM    418 HG12 VAL A  29      51.376  96.782 119.709  1.00  0.00           H  
ATOM    419 HG13 VAL A  29      51.875  96.844 117.992  1.00  0.00           H  
ATOM    420 HG21 VAL A  29      47.786  96.704 118.610  1.00  0.00           H  
ATOM    421 HG22 VAL A  29      48.943  96.551 119.944  1.00  0.00           H  
ATOM    422 HG23 VAL A  29      48.790  98.064 119.060  1.00  0.00           H  
ATOM    423  N   TRP A  30      47.365  96.817 115.386  1.00  0.00           N  
ATOM    424  CA  TRP A  30      46.167  96.247 114.909  1.00  0.00           C  
ATOM    425  C   TRP A  30      46.334  95.165 113.880  1.00  0.00           C  
ATOM    426  O   TRP A  30      45.446  94.344 113.772  1.00  0.00           O  
ATOM    427  CB  TRP A  30      45.347  97.403 114.342  1.00  0.00           C  
ATOM    428  CG  TRP A  30      43.854  97.145 114.384  1.00  0.00           C  
ATOM    429  CD1 TRP A  30      43.137  96.658 113.324  1.00  0.00           C  
ATOM    430  CD2 TRP A  30      42.929  97.137 115.523  1.00  0.00           C  
ATOM    431  CE2 TRP A  30      41.635  96.803 115.023  1.00  0.00           C  
ATOM    432  CE3 TRP A  30      43.037  97.536 116.888  1.00  0.00           C  
ATOM    433  NE1 TRP A  30      41.838  96.549 113.671  1.00  0.00           N  
ATOM    434  CZ2 TRP A  30      40.539  96.759 115.909  1.00  0.00           C  
ATOM    435  CZ3 TRP A  30      41.935  97.387 117.770  1.00  0.00           C  
ATOM    436  CH2 TRP A  30      40.695  97.001 117.268  1.00  0.00           C  
ATOM    437  H   TRP A  30      47.434  97.806 115.193  1.00  0.00           H  
ATOM    438  HA  TRP A  30      45.631  95.762 115.725  1.00  0.00           H  
ATOM    439  HB2 TRP A  30      45.414  98.233 115.046  1.00  0.00           H  
ATOM    440  HB3 TRP A  30      45.654  97.537 113.305  1.00  0.00           H  
ATOM    441  HD1 TRP A  30      43.570  96.490 112.348  1.00  0.00           H  
ATOM    442  HE1 TRP A  30      41.138  96.262 113.002  1.00  0.00           H  
ATOM    443  HE3 TRP A  30      43.993  97.884 117.248  1.00  0.00           H  
ATOM    444  HZ2 TRP A  30      39.554  96.579 115.505  1.00  0.00           H  
ATOM    445  HZ3 TRP A  30      42.042  97.561 118.830  1.00  0.00           H  
ATOM    446  HH2 TRP A  30      39.926  96.844 118.011  1.00  0.00           H  
ATOM    447  N   GLN A  31      47.488  94.908 113.206  1.00  0.00           N  
ATOM    448  CA  GLN A  31      47.645  93.787 112.306  1.00  0.00           C  
ATOM    449  C   GLN A  31      47.616  92.572 113.244  1.00  0.00           C  
ATOM    450  O   GLN A  31      47.008  91.516 112.948  1.00  0.00           O  
ATOM    451  CB  GLN A  31      48.896  93.868 111.430  1.00  0.00           C  
ATOM    452  CG  GLN A  31      48.995  94.983 110.396  1.00  0.00           C  
ATOM    453  CD  GLN A  31      48.350  94.621 109.102  1.00  0.00           C  
ATOM    454  NE2 GLN A  31      49.192  94.417 108.133  1.00  0.00           N  
ATOM    455  OE1 GLN A  31      47.140  94.510 108.889  1.00  0.00           O  
ATOM    456  H   GLN A  31      48.277  95.533 113.277  1.00  0.00           H  
ATOM    457  HA  GLN A  31      46.874  93.926 111.548  1.00  0.00           H  
ATOM    458  HB2 GLN A  31      49.746  94.034 112.093  1.00  0.00           H  
ATOM    459  HB3 GLN A  31      49.122  92.881 111.027  1.00  0.00           H  
ATOM    460  HG2 GLN A  31      48.540  95.834 110.904  1.00  0.00           H  
ATOM    461  HG3 GLN A  31      50.046  95.266 110.356  1.00  0.00           H  
ATOM    462 HE21 GLN A  31      48.788  94.142 107.250  1.00  0.00           H  
ATOM    463 HE22 GLN A  31      50.176  94.425 108.358  1.00  0.00           H  
ATOM    464  N   LEU A  32      48.389  92.615 114.359  1.00  0.00           N  
ATOM    465  CA  LEU A  32      48.673  91.400 115.232  1.00  0.00           C  
ATOM    466  C   LEU A  32      47.420  91.189 116.145  1.00  0.00           C  
ATOM    467  O   LEU A  32      47.238  90.089 116.631  1.00  0.00           O  
ATOM    468  CB  LEU A  32      50.000  91.610 116.044  1.00  0.00           C  
ATOM    469  CG  LEU A  32      51.116  92.357 115.387  1.00  0.00           C  
ATOM    470  CD1 LEU A  32      52.313  92.648 116.267  1.00  0.00           C  
ATOM    471  CD2 LEU A  32      51.682  91.386 114.284  1.00  0.00           C  
ATOM    472  H   LEU A  32      48.681  93.514 114.715  1.00  0.00           H  
ATOM    473  HA  LEU A  32      48.654  90.555 114.546  1.00  0.00           H  
ATOM    474  HB2 LEU A  32      49.802  92.066 117.014  1.00  0.00           H  
ATOM    475  HB3 LEU A  32      50.469  90.637 116.184  1.00  0.00           H  
ATOM    476  HG  LEU A  32      50.744  93.250 114.884  1.00  0.00           H  
ATOM    477 HD11 LEU A  32      53.122  93.116 115.706  1.00  0.00           H  
ATOM    478 HD12 LEU A  32      52.106  93.290 117.122  1.00  0.00           H  
ATOM    479 HD13 LEU A  32      52.550  91.655 116.647  1.00  0.00           H  
ATOM    480 HD21 LEU A  32      50.923  91.280 113.510  1.00  0.00           H  
ATOM    481 HD22 LEU A  32      52.541  91.813 113.768  1.00  0.00           H  
ATOM    482 HD23 LEU A  32      52.043  90.425 114.650  1.00  0.00           H  
ATOM    483  N   TYR A  33      46.546  92.166 116.308  1.00  0.00           N  
ATOM    484  CA  TYR A  33      45.357  92.093 117.119  1.00  0.00           C  
ATOM    485  C   TYR A  33      44.181  91.468 116.301  1.00  0.00           C  
ATOM    486  O   TYR A  33      43.389  90.646 116.865  1.00  0.00           O  
ATOM    487  CB  TYR A  33      44.889  93.477 117.574  1.00  0.00           C  
ATOM    488  CG  TYR A  33      43.585  93.397 118.384  1.00  0.00           C  
ATOM    489  CD1 TYR A  33      42.424  93.879 117.771  1.00  0.00           C  
ATOM    490  CD2 TYR A  33      43.552  92.944 119.728  1.00  0.00           C  
ATOM    491  CE1 TYR A  33      41.219  93.959 118.491  1.00  0.00           C  
ATOM    492  CE2 TYR A  33      42.335  92.947 120.411  1.00  0.00           C  
ATOM    493  CZ  TYR A  33      41.181  93.511 119.821  1.00  0.00           C  
ATOM    494  OH  TYR A  33      40.039  93.527 120.578  1.00  0.00           O  
ATOM    495  H   TYR A  33      46.742  93.071 115.904  1.00  0.00           H  
ATOM    496  HA  TYR A  33      45.529  91.481 118.005  1.00  0.00           H  
ATOM    497  HB2 TYR A  33      45.625  93.967 118.212  1.00  0.00           H  
ATOM    498  HB3 TYR A  33      44.732  94.082 116.682  1.00  0.00           H  
ATOM    499  HD1 TYR A  33      42.415  94.061 116.707  1.00  0.00           H  
ATOM    500  HD2 TYR A  33      44.366  92.518 120.296  1.00  0.00           H  
ATOM    501  HE1 TYR A  33      40.346  94.302 117.957  1.00  0.00           H  
ATOM    502  HE2 TYR A  33      42.339  92.608 121.437  1.00  0.00           H  
ATOM    503  HH  TYR A  33      40.185  92.901 121.290  1.00  0.00           H  
ATOM    504  N   ILE A  34      44.097  91.693 114.941  1.00  0.00           N  
ATOM    505  CA  ILE A  34      43.419  90.882 113.978  1.00  0.00           C  
ATOM    506  C   ILE A  34      43.868  89.428 113.957  1.00  0.00           C  
ATOM    507  O   ILE A  34      43.056  88.577 113.598  1.00  0.00           O  
ATOM    508  CB  ILE A  34      43.392  91.597 112.609  1.00  0.00           C  
ATOM    509  CG1 ILE A  34      42.778  92.992 112.589  1.00  0.00           C  
ATOM    510  CG2 ILE A  34      42.842  90.686 111.452  1.00  0.00           C  
ATOM    511  CD1 ILE A  34      43.065  93.809 111.328  1.00  0.00           C  
ATOM    512  H   ILE A  34      44.779  92.329 114.556  1.00  0.00           H  
ATOM    513  HA  ILE A  34      42.391  90.977 114.325  1.00  0.00           H  
ATOM    514  HB  ILE A  34      44.454  91.760 112.431  1.00  0.00           H  
ATOM    515 HG12 ILE A  34      41.699  92.860 112.674  1.00  0.00           H  
ATOM    516 HG13 ILE A  34      43.049  93.585 113.461  1.00  0.00           H  
ATOM    517 HG21 ILE A  34      41.807  90.406 111.648  1.00  0.00           H  
ATOM    518 HG22 ILE A  34      42.939  91.097 110.448  1.00  0.00           H  
ATOM    519 HG23 ILE A  34      43.565  89.874 111.374  1.00  0.00           H  
ATOM    520 HD11 ILE A  34      42.595  93.359 110.454  1.00  0.00           H  
ATOM    521 HD12 ILE A  34      42.557  94.756 111.512  1.00  0.00           H  
ATOM    522 HD13 ILE A  34      44.129  93.973 111.157  1.00  0.00           H  
ATOM    523  N   GLY A  35      45.189  89.090 114.187  1.00  0.00           N  
ATOM    524  CA  GLY A  35      45.839  87.851 113.962  1.00  0.00           C  
ATOM    525  C   GLY A  35      45.998  87.486 112.523  1.00  0.00           C  
ATOM    526  O   GLY A  35      46.515  88.201 111.662  1.00  0.00           O  
ATOM    527  H   GLY A  35      45.823  89.857 114.360  1.00  0.00           H  
ATOM    528  HA2 GLY A  35      46.771  87.813 114.525  1.00  0.00           H  
ATOM    529  HA3 GLY A  35      45.274  87.057 114.452  1.00  0.00           H  
ATOM    530  N   ASP A  36      45.486  86.338 112.100  1.00  0.00           N  
ATOM    531  CA  ASP A  36      45.488  85.747 110.784  1.00  0.00           C  
ATOM    532  C   ASP A  36      44.352  86.320 109.884  1.00  0.00           C  
ATOM    533  O   ASP A  36      43.165  85.851 109.890  1.00  0.00           O  
ATOM    534  CB  ASP A  36      45.343  84.236 110.947  1.00  0.00           C  
ATOM    535  CG  ASP A  36      45.502  83.586 109.618  1.00  0.00           C  
ATOM    536  OD1 ASP A  36      45.605  82.320 109.764  1.00  0.00           O  
ATOM    537  OD2 ASP A  36      45.475  84.047 108.515  1.00  0.00           O1-
ATOM    538  H   ASP A  36      44.991  85.770 112.773  1.00  0.00           H  
ATOM    539  HA  ASP A  36      46.419  86.040 110.298  1.00  0.00           H  
ATOM    540  HB2 ASP A  36      46.217  83.933 111.524  1.00  0.00           H  
ATOM    541  HB3 ASP A  36      44.388  83.943 111.382  1.00  0.00           H  
ATOM    542  N   THR A  37      44.678  87.384 109.083  1.00  0.00           N  
ATOM    543  CA  THR A  37      43.710  88.162 108.146  1.00  0.00           C  
ATOM    544  C   THR A  37      43.009  87.175 107.168  1.00  0.00           C  
ATOM    545  O   THR A  37      41.847  87.402 106.856  1.00  0.00           O  
ATOM    546  CB  THR A  37      44.419  89.328 107.427  1.00  0.00           C  
ATOM    547  CG2 THR A  37      44.859  90.580 108.239  1.00  0.00           C  
ATOM    548  OG1 THR A  37      45.621  88.907 106.898  1.00  0.00           O  
ATOM    549  H   THR A  37      45.568  87.862 109.102  1.00  0.00           H  
ATOM    550  HA  THR A  37      42.929  88.546 108.801  1.00  0.00           H  
ATOM    551  HB  THR A  37      43.799  89.617 106.578  1.00  0.00           H  
ATOM    552  HG1 THR A  37      46.252  88.613 107.559  1.00  0.00           H  
ATOM    553 HG21 THR A  37      43.980  91.122 108.587  1.00  0.00           H  
ATOM    554 HG22 THR A  37      45.429  90.122 109.047  1.00  0.00           H  
ATOM    555 HG23 THR A  37      45.390  91.209 107.525  1.00  0.00           H  
ATOM    556  N   ARG A  38      43.701  86.183 106.650  1.00  0.00           N  
ATOM    557  CA  ARG A  38      43.130  85.258 105.754  1.00  0.00           C  
ATOM    558  C   ARG A  38      42.222  84.207 106.411  1.00  0.00           C  
ATOM    559  O   ARG A  38      41.219  83.849 105.815  1.00  0.00           O  
ATOM    560  CB  ARG A  38      44.257  84.517 105.021  1.00  0.00           C  
ATOM    561  CG  ARG A  38      43.805  83.368 104.040  1.00  0.00           C  
ATOM    562  CD  ARG A  38      44.801  82.855 102.992  1.00  0.00           C  
ATOM    563  NE  ARG A  38      44.126  81.847 102.120  1.00  0.00           N  
ATOM    564  CZ  ARG A  38      44.600  80.702 101.726  1.00  0.00           C  
ATOM    565  NH1 ARG A  38      45.808  80.286 102.007  1.00  0.00           N1+
ATOM    566  NH2 ARG A  38      44.006  79.883 100.969  1.00  0.00           N  
ATOM    567  H   ARG A  38      44.673  86.026 106.878  1.00  0.00           H  
ATOM    568  HA  ARG A  38      42.528  85.919 105.130  1.00  0.00           H  
ATOM    569  HB2 ARG A  38      44.694  85.213 104.304  1.00  0.00           H  
ATOM    570  HB3 ARG A  38      45.029  84.182 105.714  1.00  0.00           H  
ATOM    571  HG2 ARG A  38      43.524  82.507 104.647  1.00  0.00           H  
ATOM    572  HG3 ARG A  38      42.896  83.645 103.504  1.00  0.00           H  
ATOM    573  HD2 ARG A  38      45.092  83.725 102.402  1.00  0.00           H  
ATOM    574  HD3 ARG A  38      45.705  82.467 103.462  1.00  0.00           H  
ATOM    575  HE  ARG A  38      43.254  82.096 101.677  1.00  0.00           H  
ATOM    576 HH11 ARG A  38      46.377  80.893 102.579  1.00  0.00           H  
ATOM    577 HH12 ARG A  38      46.038  79.331 101.774  1.00  0.00           H  
ATOM    578 HH21 ARG A  38      43.065  79.984 100.618  1.00  0.00           H  
ATOM    579 HH22 ARG A  38      44.480  79.047 100.657  1.00  0.00           H  
ATOM    580  N   SER A  39      42.579  83.868 107.669  1.00  0.00           N  
ATOM    581  CA  SER A  39      41.647  83.058 108.487  1.00  0.00           C  
ATOM    582  C   SER A  39      40.319  83.854 108.747  1.00  0.00           C  
ATOM    583  O   SER A  39      39.239  83.221 108.583  1.00  0.00           O  
ATOM    584  CB  SER A  39      42.293  82.523 109.689  1.00  0.00           C  
ATOM    585  OG  SER A  39      43.130  81.516 109.299  1.00  0.00           O  
ATOM    586  H   SER A  39      43.556  83.887 107.927  1.00  0.00           H  
ATOM    587  HA  SER A  39      41.389  82.210 107.852  1.00  0.00           H  
ATOM    588  HB2 SER A  39      42.713  83.292 110.339  1.00  0.00           H  
ATOM    589  HB3 SER A  39      41.503  82.033 110.258  1.00  0.00           H  
ATOM    590  HG  SER A  39      44.003  81.915 109.313  1.00  0.00           H  
ATOM    591  N   ARG A  40      40.394  85.160 109.018  1.00  0.00           N  
ATOM    592  CA  ARG A  40      39.265  86.022 109.112  1.00  0.00           C  
ATOM    593  C   ARG A  40      38.427  85.964 107.830  1.00  0.00           C  
ATOM    594  O   ARG A  40      37.278  85.362 107.850  1.00  0.00           O  
ATOM    595  CB  ARG A  40      39.659  87.477 109.392  1.00  0.00           C  
ATOM    596  CG  ARG A  40      38.521  88.483 109.723  1.00  0.00           C  
ATOM    597  CD  ARG A  40      39.244  89.736 110.277  1.00  0.00           C  
ATOM    598  NE  ARG A  40      38.288  90.853 110.212  1.00  0.00           N  
ATOM    599  CZ  ARG A  40      38.275  91.990 110.858  1.00  0.00           C  
ATOM    600  NH1 ARG A  40      38.999  92.304 111.912  1.00  0.00           N1+
ATOM    601  NH2 ARG A  40      37.504  92.891 110.359  1.00  0.00           N  
ATOM    602  H   ARG A  40      41.311  85.576 109.101  1.00  0.00           H  
ATOM    603  HA  ARG A  40      38.573  85.733 109.903  1.00  0.00           H  
ATOM    604  HB2 ARG A  40      40.300  87.337 110.262  1.00  0.00           H  
ATOM    605  HB3 ARG A  40      40.252  87.930 108.597  1.00  0.00           H  
ATOM    606  HG2 ARG A  40      38.137  88.585 108.708  1.00  0.00           H  
ATOM    607  HG3 ARG A  40      37.762  88.084 110.396  1.00  0.00           H  
ATOM    608  HD2 ARG A  40      39.402  89.380 111.296  1.00  0.00           H  
ATOM    609  HD3 ARG A  40      40.098  90.046 109.674  1.00  0.00           H  
ATOM    610  HE  ARG A  40      37.667  90.793 109.418  1.00  0.00           H  
ATOM    611 HH11 ARG A  40      39.226  91.504 112.485  1.00  0.00           H  
ATOM    612 HH12 ARG A  40      39.090  93.292 112.105  1.00  0.00           H  
ATOM    613 HH21 ARG A  40      37.025  92.860 109.471  1.00  0.00           H  
ATOM    614 HH22 ARG A  40      37.375  93.640 111.024  1.00  0.00           H  
ATOM    615  N   THR A  41      38.923  86.501 106.681  1.00  0.00           N  
ATOM    616  CA  THR A  41      38.117  86.600 105.480  1.00  0.00           C  
ATOM    617  C   THR A  41      37.537  85.245 104.951  1.00  0.00           C  
ATOM    618  O   THR A  41      36.572  85.278 104.250  1.00  0.00           O  
ATOM    619  CB  THR A  41      38.803  87.419 104.411  1.00  0.00           C  
ATOM    620  CG2 THR A  41      39.273  88.798 104.818  1.00  0.00           C  
ATOM    621  OG1 THR A  41      40.038  86.758 104.077  1.00  0.00           O  
ATOM    622  H   THR A  41      39.815  86.966 106.773  1.00  0.00           H  
ATOM    623  HA  THR A  41      37.209  87.136 105.761  1.00  0.00           H  
ATOM    624  HB  THR A  41      38.234  87.486 103.482  1.00  0.00           H  
ATOM    625  HG1 THR A  41      40.823  87.145 104.471  1.00  0.00           H  
ATOM    626 HG21 THR A  41      39.478  89.348 103.900  1.00  0.00           H  
ATOM    627 HG22 THR A  41      38.486  89.329 105.354  1.00  0.00           H  
ATOM    628 HG23 THR A  41      40.129  88.782 105.494  1.00  0.00           H  
ATOM    629  N   ALA A  42      38.125  84.084 105.273  1.00  0.00           N  
ATOM    630  CA  ALA A  42      37.630  82.719 104.879  1.00  0.00           C  
ATOM    631  C   ALA A  42      36.271  82.297 105.474  1.00  0.00           C  
ATOM    632  O   ALA A  42      35.625  81.403 104.989  1.00  0.00           O  
ATOM    633  CB  ALA A  42      38.724  81.716 104.950  1.00  0.00           C  
ATOM    634  H   ALA A  42      38.785  84.047 106.037  1.00  0.00           H  
ATOM    635  HA  ALA A  42      37.346  82.694 103.827  1.00  0.00           H  
ATOM    636  HB1 ALA A  42      39.564  81.995 104.313  1.00  0.00           H  
ATOM    637  HB2 ALA A  42      39.204  81.624 105.925  1.00  0.00           H  
ATOM    638  HB3 ALA A  42      38.433  80.699 104.686  1.00  0.00           H  
ATOM    639  N   GLU A  43      35.892  83.067 106.523  1.00  0.00           N  
ATOM    640  CA  GLU A  43      34.603  82.819 107.251  1.00  0.00           C  
ATOM    641  C   GLU A  43      33.522  83.541 106.525  1.00  0.00           C  
ATOM    642  O   GLU A  43      32.401  82.980 106.435  1.00  0.00           O  
ATOM    643  CB  GLU A  43      34.813  83.191 108.711  1.00  0.00           C  
ATOM    644  CG  GLU A  43      33.605  82.729 109.582  1.00  0.00           C  
ATOM    645  CD  GLU A  43      33.048  81.311 109.311  1.00  0.00           C  
ATOM    646  OE1 GLU A  43      31.793  81.172 109.237  1.00  0.00           O  
ATOM    647  OE2 GLU A  43      33.860  80.364 109.036  1.00  0.00           O1-
ATOM    648  H   GLU A  43      36.578  83.732 106.852  1.00  0.00           H  
ATOM    649  HA  GLU A  43      34.495  81.735 107.195  1.00  0.00           H  
ATOM    650  HB2 GLU A  43      35.761  82.760 109.031  1.00  0.00           H  
ATOM    651  HB3 GLU A  43      34.985  84.259 108.849  1.00  0.00           H  
ATOM    652  HG2 GLU A  43      33.898  82.805 110.629  1.00  0.00           H  
ATOM    653  HG3 GLU A  43      32.808  83.461 109.453  1.00  0.00           H  
ATOM    654  N   TYR A  44      33.802  84.706 105.916  1.00  0.00           N  
ATOM    655  CA  TYR A  44      32.655  85.498 105.289  1.00  0.00           C  
ATOM    656  C   TYR A  44      32.906  86.065 103.872  1.00  0.00           C  
ATOM    657  O   TYR A  44      31.986  86.731 103.364  1.00  0.00           O  
ATOM    658  CB  TYR A  44      32.285  86.655 106.323  1.00  0.00           C  
ATOM    659  CG  TYR A  44      33.384  87.638 106.719  1.00  0.00           C  
ATOM    660  CD1 TYR A  44      33.901  88.661 105.947  1.00  0.00           C  
ATOM    661  CD2 TYR A  44      33.779  87.607 108.107  1.00  0.00           C  
ATOM    662  CE1 TYR A  44      34.709  89.737 106.493  1.00  0.00           C  
ATOM    663  CE2 TYR A  44      34.474  88.660 108.641  1.00  0.00           C  
ATOM    664  CZ  TYR A  44      34.944  89.748 107.944  1.00  0.00           C  
ATOM    665  OH  TYR A  44      35.786  90.637 108.602  1.00  0.00           O  
ATOM    666  H   TYR A  44      34.683  85.142 106.146  1.00  0.00           H  
ATOM    667  HA  TYR A  44      31.742  84.908 105.210  1.00  0.00           H  
ATOM    668  HB2 TYR A  44      31.464  87.242 105.914  1.00  0.00           H  
ATOM    669  HB3 TYR A  44      31.915  86.215 107.248  1.00  0.00           H  
ATOM    670  HD1 TYR A  44      33.657  88.681 104.894  1.00  0.00           H  
ATOM    671  HD2 TYR A  44      33.586  86.737 108.718  1.00  0.00           H  
ATOM    672  HE1 TYR A  44      35.032  90.515 105.817  1.00  0.00           H  
ATOM    673  HE2 TYR A  44      34.814  88.593 109.665  1.00  0.00           H  
ATOM    674  HH  TYR A  44      36.076  91.367 108.050  1.00  0.00           H  
ATOM    675  N   LYS A  45      34.014  85.758 103.144  1.00  0.00           N  
ATOM    676  CA  LYS A  45      34.206  86.217 101.716  1.00  0.00           C  
ATOM    677  C   LYS A  45      33.274  85.341 100.801  1.00  0.00           C  
ATOM    678  O   LYS A  45      32.574  86.022 100.021  1.00  0.00           O  
ATOM    679  CB  LYS A  45      35.654  86.003 101.250  1.00  0.00           C  
ATOM    680  CG  LYS A  45      35.932  86.821  99.932  1.00  0.00           C  
ATOM    681  CD  LYS A  45      37.167  86.175  99.363  1.00  0.00           C  
ATOM    682  CE  LYS A  45      37.277  86.543  97.899  1.00  0.00           C  
ATOM    683  NZ  LYS A  45      38.414  85.997  97.217  1.00  0.00           N1+
ATOM    684  H   LYS A  45      34.815  85.382 103.633  1.00  0.00           H  
ATOM    685  HA  LYS A  45      33.877  87.246 101.568  1.00  0.00           H  
ATOM    686  HB2 LYS A  45      36.409  86.335 101.961  1.00  0.00           H  
ATOM    687  HB3 LYS A  45      35.664  84.925 101.086  1.00  0.00           H  
ATOM    688  HG2 LYS A  45      35.065  86.703  99.283  1.00  0.00           H  
ATOM    689  HG3 LYS A  45      36.090  87.874 100.167  1.00  0.00           H  
ATOM    690  HD2 LYS A  45      38.065  86.361  99.952  1.00  0.00           H  
ATOM    691  HD3 LYS A  45      37.148  85.088  99.437  1.00  0.00           H  
ATOM    692  HE2 LYS A  45      36.401  86.088  97.438  1.00  0.00           H  
ATOM    693  HE3 LYS A  45      37.190  87.618  97.741  1.00  0.00           H  
ATOM    694  HZ1 LYS A  45      38.384  86.380  96.283  1.00  0.00           H  
ATOM    695  HZ2 LYS A  45      39.262  86.332  97.650  1.00  0.00           H  
ATOM    696  HZ3 LYS A  45      38.328  84.994  97.140  1.00  0.00           H  
ATOM    697  N   ALA A  46      33.075  84.052 100.942  1.00  0.00           N  
ATOM    698  CA  ALA A  46      32.259  83.221 100.049  1.00  0.00           C  
ATOM    699  C   ALA A  46      30.773  83.603 100.279  1.00  0.00           C  
ATOM    700  O   ALA A  46      30.098  83.821  99.296  1.00  0.00           O  
ATOM    701  CB  ALA A  46      32.718  81.849 100.435  1.00  0.00           C  
ATOM    702  H   ALA A  46      33.758  83.637 101.559  1.00  0.00           H  
ATOM    703  HA  ALA A  46      32.521  83.466  99.019  1.00  0.00           H  
ATOM    704  HB1 ALA A  46      32.288  81.140  99.729  1.00  0.00           H  
ATOM    705  HB2 ALA A  46      33.797  81.745 100.554  1.00  0.00           H  
ATOM    706  HB3 ALA A  46      32.280  81.526 101.379  1.00  0.00           H  
ATOM    707  N   TRP A  47      30.273  83.677 101.505  1.00  0.00           N  
ATOM    708  CA  TRP A  47      28.907  84.084 101.793  1.00  0.00           C  
ATOM    709  C   TRP A  47      28.590  85.453 101.289  1.00  0.00           C  
ATOM    710  O   TRP A  47      27.708  85.580 100.422  1.00  0.00           O  
ATOM    711  CB  TRP A  47      28.643  84.001 103.310  1.00  0.00           C  
ATOM    712  CG  TRP A  47      27.406  84.662 103.847  1.00  0.00           C  
ATOM    713  CD1 TRP A  47      26.174  84.144 103.853  1.00  0.00           C  
ATOM    714  CD2 TRP A  47      27.257  85.964 104.365  1.00  0.00           C  
ATOM    715  CE2 TRP A  47      25.896  86.078 104.900  1.00  0.00           C  
ATOM    716  CE3 TRP A  47      28.063  87.116 104.552  1.00  0.00           C  
ATOM    717  NE1 TRP A  47      25.285  84.961 104.450  1.00  0.00           N  
ATOM    718  CZ2 TRP A  47      25.455  87.315 105.423  1.00  0.00           C  
ATOM    719  CZ3 TRP A  47      27.538  88.348 105.045  1.00  0.00           C  
ATOM    720  CH2 TRP A  47      26.252  88.447 105.572  1.00  0.00           C  
ATOM    721  H   TRP A  47      30.931  83.441 102.234  1.00  0.00           H  
ATOM    722  HA  TRP A  47      28.271  83.335 101.322  1.00  0.00           H  
ATOM    723  HB2 TRP A  47      28.620  82.940 103.557  1.00  0.00           H  
ATOM    724  HB3 TRP A  47      29.525  84.451 103.765  1.00  0.00           H  
ATOM    725  HD1 TRP A  47      25.889  83.133 103.603  1.00  0.00           H  
ATOM    726  HE1 TRP A  47      24.294  84.763 104.464  1.00  0.00           H  
ATOM    727  HE3 TRP A  47      29.131  87.095 104.395  1.00  0.00           H  
ATOM    728  HZ2 TRP A  47      24.422  87.288 105.740  1.00  0.00           H  
ATOM    729  HZ3 TRP A  47      28.221  89.164 105.233  1.00  0.00           H  
ATOM    730  HH2 TRP A  47      25.838  89.328 106.041  1.00  0.00           H  
ATOM    731  N   LEU A  48      29.359  86.478 101.702  1.00  0.00           N  
ATOM    732  CA  LEU A  48      29.175  87.823 101.141  1.00  0.00           C  
ATOM    733  C   LEU A  48      29.366  87.889  99.619  1.00  0.00           C  
ATOM    734  O   LEU A  48      28.647  88.625  98.982  1.00  0.00           O  
ATOM    735  CB  LEU A  48      30.040  88.844 101.948  1.00  0.00           C  
ATOM    736  CG  LEU A  48      30.044  90.276 101.393  1.00  0.00           C  
ATOM    737  CD1 LEU A  48      28.716  90.957 101.643  1.00  0.00           C  
ATOM    738  CD2 LEU A  48      31.080  91.093 102.172  1.00  0.00           C  
ATOM    739  H   LEU A  48      30.054  86.380 102.428  1.00  0.00           H  
ATOM    740  HA  LEU A  48      28.122  88.047 101.309  1.00  0.00           H  
ATOM    741  HB2 LEU A  48      29.713  88.801 102.988  1.00  0.00           H  
ATOM    742  HB3 LEU A  48      31.088  88.548 101.908  1.00  0.00           H  
ATOM    743  HG  LEU A  48      30.391  90.287 100.359  1.00  0.00           H  
ATOM    744 HD11 LEU A  48      28.726  91.315 102.673  1.00  0.00           H  
ATOM    745 HD12 LEU A  48      28.575  91.837 101.015  1.00  0.00           H  
ATOM    746 HD13 LEU A  48      27.908  90.249 101.461  1.00  0.00           H  
ATOM    747 HD21 LEU A  48      31.178  92.165 102.005  1.00  0.00           H  
ATOM    748 HD22 LEU A  48      30.835  90.881 103.213  1.00  0.00           H  
ATOM    749 HD23 LEU A  48      32.068  90.657 102.025  1.00  0.00           H  
ATOM    750  N   LEU A  49      30.284  87.165  99.002  1.00  0.00           N  
ATOM    751  CA  LEU A  49      30.467  87.129  97.540  1.00  0.00           C  
ATOM    752  C   LEU A  49      29.201  86.665  96.880  1.00  0.00           C  
ATOM    753  O   LEU A  49      28.592  87.424  96.167  1.00  0.00           O  
ATOM    754  CB  LEU A  49      31.662  86.240  97.155  1.00  0.00           C  
ATOM    755  CG  LEU A  49      31.897  86.113  95.593  1.00  0.00           C  
ATOM    756  CD1 LEU A  49      32.151  87.471  95.028  1.00  0.00           C  
ATOM    757  CD2 LEU A  49      33.134  85.206  95.347  1.00  0.00           C  
ATOM    758  H   LEU A  49      30.765  86.495  99.585  1.00  0.00           H  
ATOM    759  HA  LEU A  49      30.750  88.117  97.177  1.00  0.00           H  
ATOM    760  HB2 LEU A  49      32.545  86.752  97.539  1.00  0.00           H  
ATOM    761  HB3 LEU A  49      31.602  85.211  97.509  1.00  0.00           H  
ATOM    762  HG  LEU A  49      31.009  85.616  95.204  1.00  0.00           H  
ATOM    763 HD11 LEU A  49      31.265  88.075  95.220  1.00  0.00           H  
ATOM    764 HD12 LEU A  49      33.175  87.799  95.208  1.00  0.00           H  
ATOM    765 HD13 LEU A  49      32.165  87.338  93.947  1.00  0.00           H  
ATOM    766 HD21 LEU A  49      32.974  84.250  95.845  1.00  0.00           H  
ATOM    767 HD22 LEU A  49      33.258  84.994  94.284  1.00  0.00           H  
ATOM    768 HD23 LEU A  49      34.061  85.715  95.610  1.00  0.00           H  
ATOM    769  N   GLY A  50      28.763  85.454  97.224  1.00  0.00           N  
ATOM    770  CA  GLY A  50      27.402  84.984  96.853  1.00  0.00           C  
ATOM    771  C   GLY A  50      26.281  85.927  97.205  1.00  0.00           C  
ATOM    772  O   GLY A  50      25.296  85.896  96.551  1.00  0.00           O  
ATOM    773  H   GLY A  50      29.367  84.911  97.824  1.00  0.00           H  
ATOM    774  HA2 GLY A  50      27.400  84.934  95.764  1.00  0.00           H  
ATOM    775  HA3 GLY A  50      27.259  84.033  97.365  1.00  0.00           H  
ATOM    776  N   LEU A  51      26.353  86.728  98.239  1.00  0.00           N  
ATOM    777  CA  LEU A  51      25.260  87.693  98.620  1.00  0.00           C  
ATOM    778  C   LEU A  51      25.271  88.907  97.657  1.00  0.00           C  
ATOM    779  O   LEU A  51      24.196  89.201  97.115  1.00  0.00           O  
ATOM    780  CB  LEU A  51      25.437  88.158 100.110  1.00  0.00           C  
ATOM    781  CG  LEU A  51      24.146  88.748 100.770  1.00  0.00           C  
ATOM    782  CD1 LEU A  51      23.331  87.692 101.543  1.00  0.00           C  
ATOM    783  CD2 LEU A  51      24.609  89.816 101.835  1.00  0.00           C  
ATOM    784  H   LEU A  51      27.272  86.802  98.651  1.00  0.00           H  
ATOM    785  HA  LEU A  51      24.354  87.107  98.465  1.00  0.00           H  
ATOM    786  HB2 LEU A  51      25.785  87.337 100.736  1.00  0.00           H  
ATOM    787  HB3 LEU A  51      26.262  88.870 100.123  1.00  0.00           H  
ATOM    788  HG  LEU A  51      23.550  89.183  99.968  1.00  0.00           H  
ATOM    789 HD11 LEU A  51      23.840  87.596 102.502  1.00  0.00           H  
ATOM    790 HD12 LEU A  51      22.301  87.993 101.740  1.00  0.00           H  
ATOM    791 HD13 LEU A  51      23.295  86.681 101.137  1.00  0.00           H  
ATOM    792 HD21 LEU A  51      23.701  90.320 102.168  1.00  0.00           H  
ATOM    793 HD22 LEU A  51      25.138  89.345 102.664  1.00  0.00           H  
ATOM    794 HD23 LEU A  51      25.354  90.520 101.464  1.00  0.00           H  
ATOM    795  N   LEU A  52      26.364  89.463  97.304  1.00  0.00           N  
ATOM    796  CA  LEU A  52      26.455  90.446  96.273  1.00  0.00           C  
ATOM    797  C   LEU A  52      26.135  89.830  94.947  1.00  0.00           C  
ATOM    798  O   LEU A  52      25.441  90.516  94.175  1.00  0.00           O  
ATOM    799  CB  LEU A  52      27.908  91.031  96.408  1.00  0.00           C  
ATOM    800  CG  LEU A  52      28.134  91.788  97.747  1.00  0.00           C  
ATOM    801  CD1 LEU A  52      29.579  92.086  97.988  1.00  0.00           C  
ATOM    802  CD2 LEU A  52      27.303  93.100  97.736  1.00  0.00           C  
ATOM    803  H   LEU A  52      27.185  89.425  97.891  1.00  0.00           H  
ATOM    804  HA  LEU A  52      25.771  91.269  96.479  1.00  0.00           H  
ATOM    805  HB2 LEU A  52      28.637  90.222  96.373  1.00  0.00           H  
ATOM    806  HB3 LEU A  52      28.146  91.692  95.575  1.00  0.00           H  
ATOM    807  HG  LEU A  52      27.846  91.216  98.629  1.00  0.00           H  
ATOM    808 HD11 LEU A  52      29.675  92.617  98.936  1.00  0.00           H  
ATOM    809 HD12 LEU A  52      30.023  91.098  98.100  1.00  0.00           H  
ATOM    810 HD13 LEU A  52      30.052  92.600  97.151  1.00  0.00           H  
ATOM    811 HD21 LEU A  52      27.594  93.639  98.637  1.00  0.00           H  
ATOM    812 HD22 LEU A  52      27.634  93.757  96.932  1.00  0.00           H  
ATOM    813 HD23 LEU A  52      26.223  92.955  97.709  1.00  0.00           H  
ATOM    814  N   ARG A  53      26.470  88.547  94.732  1.00  0.00           N  
ATOM    815  CA  ARG A  53      26.087  87.939  93.457  1.00  0.00           C  
ATOM    816  C   ARG A  53      24.546  87.788  93.392  1.00  0.00           C  
ATOM    817  O   ARG A  53      23.952  88.147  92.373  1.00  0.00           O  
ATOM    818  CB  ARG A  53      26.775  86.565  93.268  1.00  0.00           C  
ATOM    819  CG  ARG A  53      28.328  86.615  92.854  1.00  0.00           C  
ATOM    820  CD  ARG A  53      28.888  87.966  92.401  1.00  0.00           C  
ATOM    821  NE  ARG A  53      30.322  87.927  91.965  1.00  0.00           N  
ATOM    822  CZ  ARG A  53      31.099  88.940  91.560  1.00  0.00           C  
ATOM    823  NH1 ARG A  53      30.615  90.163  91.372  1.00  0.00           N1+
ATOM    824  NH2 ARG A  53      32.320  88.730  91.275  1.00  0.00           N  
ATOM    825  H   ARG A  53      27.039  88.102  95.439  1.00  0.00           H  
ATOM    826  HA  ARG A  53      26.374  88.692  92.724  1.00  0.00           H  
ATOM    827  HB2 ARG A  53      26.642  85.944  94.154  1.00  0.00           H  
ATOM    828  HB3 ARG A  53      26.284  86.248  92.349  1.00  0.00           H  
ATOM    829  HG2 ARG A  53      28.969  86.221  93.643  1.00  0.00           H  
ATOM    830  HG3 ARG A  53      28.491  85.985  91.980  1.00  0.00           H  
ATOM    831  HD2 ARG A  53      28.317  88.398  91.580  1.00  0.00           H  
ATOM    832  HD3 ARG A  53      28.782  88.601  93.281  1.00  0.00           H  
ATOM    833  HE  ARG A  53      30.835  87.058  91.980  1.00  0.00           H  
ATOM    834 HH11 ARG A  53      29.666  90.370  91.648  1.00  0.00           H  
ATOM    835 HH12 ARG A  53      31.176  90.889  90.950  1.00  0.00           H  
ATOM    836 HH21 ARG A  53      32.675  87.796  91.131  1.00  0.00           H  
ATOM    837 HH22 ARG A  53      32.986  89.429  90.978  1.00  0.00           H  
ATOM    838  N   GLN A  54      23.858  87.503  94.523  1.00  0.00           N  
ATOM    839  CA  GLN A  54      22.340  87.315  94.623  1.00  0.00           C  
ATOM    840  C   GLN A  54      21.557  88.553  94.105  1.00  0.00           C  
ATOM    841  O   GLN A  54      20.511  88.432  93.552  1.00  0.00           O  
ATOM    842  CB  GLN A  54      21.876  86.903  96.012  1.00  0.00           C  
ATOM    843  CG  GLN A  54      22.000  85.427  96.369  1.00  0.00           C  
ATOM    844  CD  GLN A  54      22.383  85.112  97.830  1.00  0.00           C  
ATOM    845  NE2 GLN A  54      23.094  83.992  98.042  1.00  0.00           N  
ATOM    846  OE1 GLN A  54      21.722  85.543  98.779  1.00  0.00           O  
ATOM    847  H   GLN A  54      24.455  87.159  95.262  1.00  0.00           H  
ATOM    848  HA  GLN A  54      21.993  86.566  93.911  1.00  0.00           H  
ATOM    849  HB2 GLN A  54      22.371  87.510  96.771  1.00  0.00           H  
ATOM    850  HB3 GLN A  54      20.823  87.184  96.011  1.00  0.00           H  
ATOM    851  HG2 GLN A  54      21.132  84.795  96.182  1.00  0.00           H  
ATOM    852  HG3 GLN A  54      22.756  84.937  95.755  1.00  0.00           H  
ATOM    853 HE21 GLN A  54      23.625  83.891  98.895  1.00  0.00           H  
ATOM    854 HE22 GLN A  54      23.428  83.477  97.239  1.00  0.00           H  
ATOM    855  N   HIP A  55      22.226  89.693  94.194  1.00  0.00           N  
ATOM    856  CA  HIP A  55      21.679  91.022  93.989  1.00  0.00           C  
ATOM    857  C   HIP A  55      22.319  91.675  92.844  1.00  0.00           C  
ATOM    858  O   HIP A  55      21.848  92.787  92.511  1.00  0.00           O  
ATOM    859  CB  HIP A  55      21.639  91.824  95.320  1.00  0.00           C  
ATOM    860  CG  HIP A  55      20.927  90.911  96.349  1.00  0.00           C  
ATOM    861  CD2 HIP A  55      19.604  91.105  96.722  1.00  0.00           C  
ATOM    862  ND1 HIP A  55      21.411  89.827  97.074  1.00  0.00           N1+
ATOM    863  CE1 HIP A  55      20.490  89.385  97.926  1.00  0.00           C  
ATOM    864  NE2 HIP A  55      19.341  90.123  97.715  1.00  0.00           N  
ATOM    865  H   HIP A  55      23.174  89.707  94.542  1.00  0.00           H  
ATOM    866  HA  HIP A  55      20.641  90.969  93.659  1.00  0.00           H  
ATOM    867  HB2 HIP A  55      22.624  92.193  95.604  1.00  0.00           H  
ATOM    868  HB3 HIP A  55      21.116  92.763  95.144  1.00  0.00           H  
ATOM    869  HD1 HIP A  55      22.389  89.586  97.152  1.00  0.00           H  
ATOM    870  HD2 HIP A  55      18.909  91.806  96.283  1.00  0.00           H  
ATOM    871  HE1 HIP A  55      20.709  88.684  98.717  1.00  0.00           H  
ATOM    872  HE2 HIP A  55      18.444  89.959  98.149  1.00  0.00           H  
ATOM    873  N   GLY A  56      23.291  91.103  92.179  1.00  0.00           N  
ATOM    874  CA  GLY A  56      24.042  91.591  91.009  1.00  0.00           C  
ATOM    875  C   GLY A  56      24.961  92.755  91.278  1.00  0.00           C  
ATOM    876  O   GLY A  56      25.329  93.495  90.376  1.00  0.00           O  
ATOM    877  H   GLY A  56      23.482  90.153  92.463  1.00  0.00           H  
ATOM    878  HA2 GLY A  56      24.603  90.756  90.589  1.00  0.00           H  
ATOM    879  HA3 GLY A  56      23.379  91.906  90.203  1.00  0.00           H  
ATOM    880  N   CYS A  57      25.306  93.043  92.559  1.00  0.00           N  
ATOM    881  CA  CYS A  57      26.089  94.246  92.916  1.00  0.00           C  
ATOM    882  C   CYS A  57      27.487  94.399  92.199  1.00  0.00           C  
ATOM    883  O   CYS A  57      28.172  93.404  92.132  1.00  0.00           O  
ATOM    884  CB  CYS A  57      26.279  94.217  94.439  1.00  0.00           C  
ATOM    885  SG  CYS A  57      24.713  94.346  95.430  1.00  0.00           S  
ATOM    886  H   CYS A  57      25.002  92.441  93.311  1.00  0.00           H  
ATOM    887  HA  CYS A  57      25.483  95.112  92.654  1.00  0.00           H  
ATOM    888  HB2 CYS A  57      26.725  93.266  94.733  1.00  0.00           H  
ATOM    889  HB3 CYS A  57      26.913  95.041  94.766  1.00  0.00           H  
ATOM    890  HG  CYS A  57      24.305  95.561  95.053  1.00  0.00           H  
ATOM    891  N   HIE A  58      27.918  95.608  91.760  1.00  0.00           N  
ATOM    892  CA  HIE A  58      29.289  95.830  91.267  1.00  0.00           C  
ATOM    893  C   HIE A  58      29.945  96.915  92.170  1.00  0.00           C  
ATOM    894  O   HIE A  58      31.048  96.623  92.532  1.00  0.00           O  
ATOM    895  CB  HIE A  58      29.405  96.119  89.763  1.00  0.00           C  
ATOM    896  CG  HIE A  58      30.845  95.999  89.250  1.00  0.00           C  
ATOM    897  CD2 HIE A  58      31.406  94.865  88.819  1.00  0.00           C  
ATOM    898  ND1 HIE A  58      31.798  96.990  89.217  1.00  0.00           N  
ATOM    899  CE1 HIE A  58      32.939  96.378  88.854  1.00  0.00           C  
ATOM    900  NE2 HIE A  58      32.781  95.061  88.645  1.00  0.00           N  
ATOM    901  H   HIE A  58      27.362  96.436  91.911  1.00  0.00           H  
ATOM    902  HA  HIE A  58      29.904  94.958  91.485  1.00  0.00           H  
ATOM    903  HB2 HIE A  58      28.831  95.340  89.261  1.00  0.00           H  
ATOM    904  HB3 HIE A  58      29.027  97.131  89.621  1.00  0.00           H  
ATOM    905  HD2 HIE A  58      30.922  93.901  88.752  1.00  0.00           H  
ATOM    906  HE1 HIE A  58      33.889  96.867  88.685  1.00  0.00           H  
ATOM    907  HE2 HIE A  58      33.453  94.379  88.322  1.00  0.00           H  
ATOM    908  N   ARG A  59      29.281  98.025  92.523  1.00  0.00           N  
ATOM    909  CA  ARG A  59      29.884  99.137  93.330  1.00  0.00           C  
ATOM    910  C   ARG A  59      29.487  98.996  94.840  1.00  0.00           C  
ATOM    911  O   ARG A  59      28.329  99.136  95.233  1.00  0.00           O  
ATOM    912  CB  ARG A  59      29.435 100.471  92.633  1.00  0.00           C  
ATOM    913  CG  ARG A  59      30.280 101.698  92.971  1.00  0.00           C  
ATOM    914  CD  ARG A  59      29.604 102.965  92.580  1.00  0.00           C  
ATOM    915  NE  ARG A  59      30.362 104.208  92.897  1.00  0.00           N  
ATOM    916  CZ  ARG A  59      30.001 105.486  92.933  1.00  0.00           C  
ATOM    917  NH1 ARG A  59      28.752 105.731  92.948  1.00  0.00           N1+
ATOM    918  NH2 ARG A  59      30.918 106.389  93.090  1.00  0.00           N  
ATOM    919  H   ARG A  59      28.316  98.011  92.226  1.00  0.00           H  
ATOM    920  HA  ARG A  59      30.960  99.092  93.156  1.00  0.00           H  
ATOM    921  HB2 ARG A  59      29.542 100.265  91.568  1.00  0.00           H  
ATOM    922  HB3 ARG A  59      28.386 100.713  92.807  1.00  0.00           H  
ATOM    923  HG2 ARG A  59      30.506 101.741  94.036  1.00  0.00           H  
ATOM    924  HG3 ARG A  59      31.277 101.575  92.547  1.00  0.00           H  
ATOM    925  HD2 ARG A  59      29.326 102.903  91.528  1.00  0.00           H  
ATOM    926  HD3 ARG A  59      28.692 102.934  93.178  1.00  0.00           H  
ATOM    927  HE  ARG A  59      31.360 104.059  92.947  1.00  0.00           H  
ATOM    928 HH11 ARG A  59      28.034 105.025  93.009  1.00  0.00           H  
ATOM    929 HH12 ARG A  59      28.518 106.665  93.254  1.00  0.00           H  
ATOM    930 HH21 ARG A  59      31.916 106.232  93.117  1.00  0.00           H  
ATOM    931 HH22 ARG A  59      30.552 107.326  93.178  1.00  0.00           H  
ATOM    932  N   VAL A  60      30.454  98.797  95.667  1.00  0.00           N  
ATOM    933  CA  VAL A  60      30.336  98.400  97.064  1.00  0.00           C  
ATOM    934  C   VAL A  60      31.153  99.376  97.933  1.00  0.00           C  
ATOM    935  O   VAL A  60      32.327  99.593  97.599  1.00  0.00           O  
ATOM    936  CB  VAL A  60      30.893  97.006  97.331  1.00  0.00           C  
ATOM    937  CG1 VAL A  60      31.041  96.613  98.815  1.00  0.00           C  
ATOM    938  CG2 VAL A  60      29.945  95.999  96.600  1.00  0.00           C  
ATOM    939  H   VAL A  60      31.357  98.745  95.217  1.00  0.00           H  
ATOM    940  HA  VAL A  60      29.292  98.457  97.375  1.00  0.00           H  
ATOM    941  HB  VAL A  60      31.901  96.957  96.919  1.00  0.00           H  
ATOM    942 HG11 VAL A  60      30.100  96.689  99.358  1.00  0.00           H  
ATOM    943 HG12 VAL A  60      31.299  95.555  98.876  1.00  0.00           H  
ATOM    944 HG13 VAL A  60      31.858  97.095  99.351  1.00  0.00           H  
ATOM    945 HG21 VAL A  60      30.281  94.972  96.735  1.00  0.00           H  
ATOM    946 HG22 VAL A  60      28.886  95.961  96.857  1.00  0.00           H  
ATOM    947 HG23 VAL A  60      30.062  96.302  95.559  1.00  0.00           H  
ATOM    948  N   LEU A  61      30.564  99.955  99.007  1.00  0.00           N  
ATOM    949  CA  LEU A  61      31.258 100.884  99.823  1.00  0.00           C  
ATOM    950  C   LEU A  61      31.515 100.245 101.209  1.00  0.00           C  
ATOM    951  O   LEU A  61      30.626 100.171 102.078  1.00  0.00           O  
ATOM    952  CB  LEU A  61      30.489 102.183  99.881  1.00  0.00           C  
ATOM    953  CG  LEU A  61      30.724 103.164 101.100  1.00  0.00           C  
ATOM    954  CD1 LEU A  61      32.295 103.409 101.234  1.00  0.00           C  
ATOM    955  CD2 LEU A  61      29.982 104.436 101.024  1.00  0.00           C  
ATOM    956  H   LEU A  61      29.617  99.712  99.262  1.00  0.00           H  
ATOM    957  HA  LEU A  61      32.250 101.077  99.416  1.00  0.00           H  
ATOM    958  HB2 LEU A  61      30.750 102.695  98.953  1.00  0.00           H  
ATOM    959  HB3 LEU A  61      29.460 101.836  99.795  1.00  0.00           H  
ATOM    960  HG  LEU A  61      30.428 102.711 102.045  1.00  0.00           H  
ATOM    961 HD11 LEU A  61      32.910 102.510 101.277  1.00  0.00           H  
ATOM    962 HD12 LEU A  61      32.679 104.111 100.495  1.00  0.00           H  
ATOM    963 HD13 LEU A  61      32.542 103.743 102.242  1.00  0.00           H  
ATOM    964 HD21 LEU A  61      30.024 104.957 101.980  1.00  0.00           H  
ATOM    965 HD22 LEU A  61      30.428 105.111 100.294  1.00  0.00           H  
ATOM    966 HD23 LEU A  61      28.917 104.361 100.806  1.00  0.00           H  
ATOM    967  N   ASH A  62      32.774  99.848 101.482  1.00  0.00           N  
ATOM    968  CA  ASH A  62      33.225  99.456 102.842  1.00  0.00           C  
ATOM    969  C   ASH A  62      33.459 100.762 103.648  1.00  0.00           C  
ATOM    970  O   ASH A  62      34.515 101.400 103.529  1.00  0.00           O  
ATOM    971  CB  ASH A  62      34.449  98.568 102.886  1.00  0.00           C  
ATOM    972  CG  ASH A  62      34.714  98.028 104.262  1.00  0.00           C  
ATOM    973  OD1 ASH A  62      35.731  98.236 104.859  1.00  0.00           O  
ATOM    974  OD2 ASH A  62      33.715  97.194 104.819  1.00  0.00           O  
ATOM    975  H   ASH A  62      33.500 100.221 100.887  1.00  0.00           H  
ATOM    976  HA  ASH A  62      32.502  98.889 103.428  1.00  0.00           H  
ATOM    977  HB2 ASH A  62      34.252  97.679 102.287  1.00  0.00           H  
ATOM    978  HB3 ASH A  62      35.378  98.958 102.469  1.00  0.00           H  
ATOM    979  HD2 ASH A  62      34.050  96.972 105.690  1.00  0.00           H  
ATOM    980  N   VAL A  63      32.409 101.152 104.361  1.00  0.00           N  
ATOM    981  CA  VAL A  63      32.398 102.400 105.182  1.00  0.00           C  
ATOM    982  C   VAL A  63      33.092 102.351 106.587  1.00  0.00           C  
ATOM    983  O   VAL A  63      33.138 103.335 107.305  1.00  0.00           O  
ATOM    984  CB  VAL A  63      30.965 103.011 105.231  1.00  0.00           C  
ATOM    985  CG1 VAL A  63      30.110 102.347 106.352  1.00  0.00           C  
ATOM    986  CG2 VAL A  63      31.024 104.491 105.221  1.00  0.00           C  
ATOM    987  H   VAL A  63      31.649 100.522 104.571  1.00  0.00           H  
ATOM    988  HA  VAL A  63      33.073 103.099 104.689  1.00  0.00           H  
ATOM    989  HB  VAL A  63      30.510 102.854 104.254  1.00  0.00           H  
ATOM    990 HG11 VAL A  63      29.067 102.634 106.216  1.00  0.00           H  
ATOM    991 HG12 VAL A  63      30.190 101.261 106.391  1.00  0.00           H  
ATOM    992 HG13 VAL A  63      30.433 102.693 107.334  1.00  0.00           H  
ATOM    993 HG21 VAL A  63      31.537 104.774 104.303  1.00  0.00           H  
ATOM    994 HG22 VAL A  63      30.049 104.975 105.276  1.00  0.00           H  
ATOM    995 HG23 VAL A  63      31.478 104.773 106.170  1.00  0.00           H  
ATOM    996  N   ALA A  64      33.689 101.238 106.964  1.00  0.00           N  
ATOM    997  CA  ALA A  64      34.630 101.120 108.043  1.00  0.00           C  
ATOM    998  C   ALA A  64      35.831 100.307 107.636  1.00  0.00           C  
ATOM    999  O   ALA A  64      35.944  99.098 107.949  1.00  0.00           O  
ATOM   1000  CB  ALA A  64      33.955 100.402 109.273  1.00  0.00           C  
ATOM   1001  H   ALA A  64      33.636 100.523 106.254  1.00  0.00           H  
ATOM   1002  HA  ALA A  64      35.096 102.046 108.379  1.00  0.00           H  
ATOM   1003  HB1 ALA A  64      33.201  99.654 109.028  1.00  0.00           H  
ATOM   1004  HB2 ALA A  64      34.741 100.066 109.949  1.00  0.00           H  
ATOM   1005  HB3 ALA A  64      33.489 101.135 109.931  1.00  0.00           H  
ATOM   1006  N   CYS A  65      36.675 100.956 106.820  1.00  0.00           N  
ATOM   1007  CA  CYS A  65      37.928 100.457 106.194  1.00  0.00           C  
ATOM   1008  C   CYS A  65      38.925  99.816 107.213  1.00  0.00           C  
ATOM   1009  O   CYS A  65      39.430  98.689 107.029  1.00  0.00           O  
ATOM   1010  CB  CYS A  65      38.628 101.453 105.388  1.00  0.00           C  
ATOM   1011  SG  CYS A  65      40.132 100.829 104.515  1.00  0.00           S  
ATOM   1012  H   CYS A  65      36.376 101.904 106.641  1.00  0.00           H  
ATOM   1013  HA  CYS A  65      37.582  99.663 105.532  1.00  0.00           H  
ATOM   1014  HB2 CYS A  65      37.946 101.810 104.616  1.00  0.00           H  
ATOM   1015  HB3 CYS A  65      38.889 102.303 106.018  1.00  0.00           H  
ATOM   1016  HG  CYS A  65      40.910 101.021 105.583  1.00  0.00           H  
ATOM   1017  N   GLY A  66      39.282 100.603 108.248  1.00  0.00           N  
ATOM   1018  CA  GLY A  66      40.433 100.245 109.109  1.00  0.00           C  
ATOM   1019  C   GLY A  66      41.657 100.081 108.261  1.00  0.00           C  
ATOM   1020  O   GLY A  66      41.908 100.943 107.374  1.00  0.00           O  
ATOM   1021  H   GLY A  66      39.019 101.564 108.419  1.00  0.00           H  
ATOM   1022  HA2 GLY A  66      40.536 101.068 109.817  1.00  0.00           H  
ATOM   1023  HA3 GLY A  66      40.210  99.361 109.706  1.00  0.00           H  
ATOM   1024  N   THR A  67      42.367  99.002 108.562  1.00  0.00           N  
ATOM   1025  CA  THR A  67      43.549  98.528 107.846  1.00  0.00           C  
ATOM   1026  C   THR A  67      43.375  98.067 106.392  1.00  0.00           C  
ATOM   1027  O   THR A  67      44.332  97.752 105.680  1.00  0.00           O  
ATOM   1028  CB  THR A  67      44.298  97.423 108.589  1.00  0.00           C  
ATOM   1029  CG2 THR A  67      44.835  97.674 110.008  1.00  0.00           C  
ATOM   1030  OG1 THR A  67      43.557  96.232 108.813  1.00  0.00           O  
ATOM   1031  H   THR A  67      42.013  98.480 109.351  1.00  0.00           H  
ATOM   1032  HA  THR A  67      44.261  99.353 107.860  1.00  0.00           H  
ATOM   1033  HB  THR A  67      45.138  97.127 107.961  1.00  0.00           H  
ATOM   1034  HG1 THR A  67      44.087  95.490 108.514  1.00  0.00           H  
ATOM   1035 HG21 THR A  67      45.475  98.553 110.092  1.00  0.00           H  
ATOM   1036 HG22 THR A  67      43.993  97.922 110.654  1.00  0.00           H  
ATOM   1037 HG23 THR A  67      45.301  96.769 110.397  1.00  0.00           H  
ATOM   1038  N   GLY A  68      42.119  98.105 105.976  1.00  0.00           N  
ATOM   1039  CA  GLY A  68      41.707  97.612 104.653  1.00  0.00           C  
ATOM   1040  C   GLY A  68      41.225  96.187 104.555  1.00  0.00           C  
ATOM   1041  O   GLY A  68      40.884  95.698 103.473  1.00  0.00           O  
ATOM   1042  H   GLY A  68      41.411  98.390 106.638  1.00  0.00           H  
ATOM   1043  HA2 GLY A  68      40.901  98.273 104.332  1.00  0.00           H  
ATOM   1044  HA3 GLY A  68      42.426  97.782 103.851  1.00  0.00           H  
ATOM   1045  N   VAL A  69      41.242  95.542 105.668  1.00  0.00           N  
ATOM   1046  CA  VAL A  69      41.185  94.090 105.865  1.00  0.00           C  
ATOM   1047  C   VAL A  69      39.946  93.458 105.206  1.00  0.00           C  
ATOM   1048  O   VAL A  69      40.069  92.350 104.735  1.00  0.00           O  
ATOM   1049  CB  VAL A  69      41.275  93.739 107.396  1.00  0.00           C  
ATOM   1050  CG1 VAL A  69      40.342  94.419 108.363  1.00  0.00           C  
ATOM   1051  CG2 VAL A  69      41.166  92.223 107.628  1.00  0.00           C  
ATOM   1052  H   VAL A  69      41.336  96.131 106.483  1.00  0.00           H  
ATOM   1053  HA  VAL A  69      42.038  93.578 105.417  1.00  0.00           H  
ATOM   1054  HB  VAL A  69      42.235  94.055 107.802  1.00  0.00           H  
ATOM   1055 HG11 VAL A  69      40.527  94.086 109.385  1.00  0.00           H  
ATOM   1056 HG12 VAL A  69      40.444  95.505 108.392  1.00  0.00           H  
ATOM   1057 HG13 VAL A  69      39.313  94.281 108.034  1.00  0.00           H  
ATOM   1058 HG21 VAL A  69      41.799  91.725 106.894  1.00  0.00           H  
ATOM   1059 HG22 VAL A  69      41.466  92.015 108.654  1.00  0.00           H  
ATOM   1060 HG23 VAL A  69      40.120  91.932 107.528  1.00  0.00           H  
ATOM   1061  N   ASP A  70      38.789  94.146 105.322  1.00  0.00           N  
ATOM   1062  CA  ASP A  70      37.473  93.745 104.823  1.00  0.00           C  
ATOM   1063  C   ASP A  70      37.367  94.160 103.315  1.00  0.00           C  
ATOM   1064  O   ASP A  70      36.751  93.440 102.541  1.00  0.00           O  
ATOM   1065  CB  ASP A  70      36.323  94.267 105.738  1.00  0.00           C  
ATOM   1066  CG  ASP A  70      36.528  93.985 107.167  1.00  0.00           C  
ATOM   1067  OD1 ASP A  70      36.237  94.883 108.028  1.00  0.00           O  
ATOM   1068  OD2 ASP A  70      36.996  92.897 107.582  1.00  0.00           O1-
ATOM   1069  H   ASP A  70      38.825  95.015 105.836  1.00  0.00           H  
ATOM   1070  HA  ASP A  70      37.283  92.672 104.773  1.00  0.00           H  
ATOM   1071  HB2 ASP A  70      36.218  95.348 105.660  1.00  0.00           H  
ATOM   1072  HB3 ASP A  70      35.397  93.797 105.406  1.00  0.00           H  
ATOM   1073  N   SER A  71      37.970  95.292 102.956  1.00  0.00           N  
ATOM   1074  CA  SER A  71      37.989  95.793 101.623  1.00  0.00           C  
ATOM   1075  C   SER A  71      38.642  94.973 100.473  1.00  0.00           C  
ATOM   1076  O   SER A  71      37.990  94.639  99.502  1.00  0.00           O  
ATOM   1077  CB  SER A  71      38.507  97.273 101.545  1.00  0.00           C  
ATOM   1078  OG  SER A  71      37.834  98.151 102.400  1.00  0.00           O  
ATOM   1079  H   SER A  71      38.523  95.786 103.643  1.00  0.00           H  
ATOM   1080  HA  SER A  71      36.943  95.865 101.323  1.00  0.00           H  
ATOM   1081  HB2 SER A  71      39.544  97.188 101.870  1.00  0.00           H  
ATOM   1082  HB3 SER A  71      38.365  97.680 100.544  1.00  0.00           H  
ATOM   1083  HG  SER A  71      37.955  97.961 103.333  1.00  0.00           H  
ATOM   1084  N   ILE A  72      39.883  94.601 100.697  1.00  0.00           N  
ATOM   1085  CA  ILE A  72      40.838  94.029  99.660  1.00  0.00           C  
ATOM   1086  C   ILE A  72      40.245  92.780  99.016  1.00  0.00           C  
ATOM   1087  O   ILE A  72      40.198  92.609  97.814  1.00  0.00           O  
ATOM   1088  CB  ILE A  72      42.274  93.744 100.205  1.00  0.00           C  
ATOM   1089  CG1 ILE A  72      43.108  95.071 100.139  1.00  0.00           C  
ATOM   1090  CG2 ILE A  72      43.046  92.696  99.363  1.00  0.00           C  
ATOM   1091  CD1 ILE A  72      44.324  94.960 101.018  1.00  0.00           C  
ATOM   1092  H   ILE A  72      40.307  94.862 101.575  1.00  0.00           H  
ATOM   1093  HA  ILE A  72      40.829  94.719  98.817  1.00  0.00           H  
ATOM   1094  HB  ILE A  72      42.190  93.384 101.230  1.00  0.00           H  
ATOM   1095 HG12 ILE A  72      43.452  95.295  99.130  1.00  0.00           H  
ATOM   1096 HG13 ILE A  72      42.493  95.934 100.400  1.00  0.00           H  
ATOM   1097 HG21 ILE A  72      42.633  91.689  99.395  1.00  0.00           H  
ATOM   1098 HG22 ILE A  72      43.203  92.943  98.313  1.00  0.00           H  
ATOM   1099 HG23 ILE A  72      44.054  92.609  99.768  1.00  0.00           H  
ATOM   1100 HD11 ILE A  72      45.135  94.606 100.381  1.00  0.00           H  
ATOM   1101 HD12 ILE A  72      44.690  95.954 101.274  1.00  0.00           H  
ATOM   1102 HD13 ILE A  72      44.246  94.305 101.886  1.00  0.00           H  
ATOM   1103  N   MET A  73      39.708  91.893  99.881  1.00  0.00           N  
ATOM   1104  CA  MET A  73      39.162  90.579  99.485  1.00  0.00           C  
ATOM   1105  C   MET A  73      38.052  90.676  98.391  1.00  0.00           C  
ATOM   1106  O   MET A  73      37.673  89.653  97.838  1.00  0.00           O  
ATOM   1107  CB  MET A  73      38.605  89.765 100.704  1.00  0.00           C  
ATOM   1108  CG  MET A  73      37.590  90.526 101.415  1.00  0.00           C  
ATOM   1109  SD  MET A  73      36.722  89.522 102.557  1.00  0.00           S  
ATOM   1110  CE  MET A  73      35.114  90.333 102.487  1.00  0.00           C  
ATOM   1111  H   MET A  73      39.861  92.152 100.845  1.00  0.00           H  
ATOM   1112  HA  MET A  73      40.045  90.127  99.033  1.00  0.00           H  
ATOM   1113  HB2 MET A  73      38.145  88.844 100.347  1.00  0.00           H  
ATOM   1114  HB3 MET A  73      39.454  89.598 101.368  1.00  0.00           H  
ATOM   1115  HG2 MET A  73      37.948  91.392 101.971  1.00  0.00           H  
ATOM   1116  HG3 MET A  73      36.849  90.765 100.651  1.00  0.00           H  
ATOM   1117  HE1 MET A  73      34.410  89.671 102.993  1.00  0.00           H  
ATOM   1118  HE2 MET A  73      35.029  91.293 102.995  1.00  0.00           H  
ATOM   1119  HE3 MET A  73      34.862  90.410 101.430  1.00  0.00           H  
ATOM   1120  N   LEU A  74      37.472  91.830  98.167  1.00  0.00           N  
ATOM   1121  CA  LEU A  74      36.484  92.086  97.095  1.00  0.00           C  
ATOM   1122  C   LEU A  74      37.117  92.771  95.834  1.00  0.00           C  
ATOM   1123  O   LEU A  74      36.629  92.567  94.711  1.00  0.00           O  
ATOM   1124  CB  LEU A  74      35.326  92.958  97.730  1.00  0.00           C  
ATOM   1125  CG  LEU A  74      34.675  92.386  99.038  1.00  0.00           C  
ATOM   1126  CD1 LEU A  74      33.683  93.396  99.655  1.00  0.00           C  
ATOM   1127  CD2 LEU A  74      33.867  91.098  98.757  1.00  0.00           C  
ATOM   1128  H   LEU A  74      37.692  92.651  98.714  1.00  0.00           H  
ATOM   1129  HA  LEU A  74      36.162  91.100  96.760  1.00  0.00           H  
ATOM   1130  HB2 LEU A  74      35.801  93.898  98.005  1.00  0.00           H  
ATOM   1131  HB3 LEU A  74      34.628  93.177  96.921  1.00  0.00           H  
ATOM   1132  HG  LEU A  74      35.427  92.285  99.821  1.00  0.00           H  
ATOM   1133 HD11 LEU A  74      34.224  94.314  99.885  1.00  0.00           H  
ATOM   1134 HD12 LEU A  74      32.889  93.574  98.929  1.00  0.00           H  
ATOM   1135 HD13 LEU A  74      33.280  93.058 100.610  1.00  0.00           H  
ATOM   1136 HD21 LEU A  74      33.482  90.723  99.707  1.00  0.00           H  
ATOM   1137 HD22 LEU A  74      33.145  91.349  97.980  1.00  0.00           H  
ATOM   1138 HD23 LEU A  74      34.635  90.386  98.456  1.00  0.00           H  
ATOM   1139  N   VAL A  75      38.063  93.658  96.021  1.00  0.00           N  
ATOM   1140  CA  VAL A  75      38.855  94.067  94.885  1.00  0.00           C  
ATOM   1141  C   VAL A  75      39.507  92.886  94.081  1.00  0.00           C  
ATOM   1142  O   VAL A  75      39.690  92.945  92.857  1.00  0.00           O  
ATOM   1143  CB  VAL A  75      39.987  94.958  95.367  1.00  0.00           C  
ATOM   1144  CG1 VAL A  75      40.791  95.601  94.226  1.00  0.00           C  
ATOM   1145  CG2 VAL A  75      39.524  96.007  96.357  1.00  0.00           C  
ATOM   1146  H   VAL A  75      38.433  93.750  96.957  1.00  0.00           H  
ATOM   1147  HA  VAL A  75      38.219  94.686  94.251  1.00  0.00           H  
ATOM   1148  HB  VAL A  75      40.626  94.279  95.933  1.00  0.00           H  
ATOM   1149 HG11 VAL A  75      41.731  96.010  94.597  1.00  0.00           H  
ATOM   1150 HG12 VAL A  75      41.039  94.837  93.490  1.00  0.00           H  
ATOM   1151 HG13 VAL A  75      40.172  96.285  93.645  1.00  0.00           H  
ATOM   1152 HG21 VAL A  75      40.279  96.650  96.808  1.00  0.00           H  
ATOM   1153 HG22 VAL A  75      38.783  96.654  95.887  1.00  0.00           H  
ATOM   1154 HG23 VAL A  75      38.921  95.623  97.181  1.00  0.00           H  
ATOM   1155  N   GLU A  76      39.727  91.790  94.816  1.00  0.00           N  
ATOM   1156  CA  GLU A  76      40.183  90.466  94.307  1.00  0.00           C  
ATOM   1157  C   GLU A  76      39.157  89.780  93.374  1.00  0.00           C  
ATOM   1158  O   GLU A  76      39.497  88.882  92.606  1.00  0.00           O  
ATOM   1159  CB  GLU A  76      40.377  89.467  95.487  1.00  0.00           C  
ATOM   1160  CG  GLU A  76      41.644  89.899  96.192  1.00  0.00           C  
ATOM   1161  CD  GLU A  76      42.948  89.309  95.639  1.00  0.00           C  
ATOM   1162  OE1 GLU A  76      43.911  89.177  96.466  1.00  0.00           O  
ATOM   1163  OE2 GLU A  76      43.138  89.237  94.391  1.00  0.00           O1-
ATOM   1164  H   GLU A  76      39.679  91.882  95.821  1.00  0.00           H  
ATOM   1165  HA  GLU A  76      41.072  90.580  93.685  1.00  0.00           H  
ATOM   1166  HB2 GLU A  76      39.611  89.720  96.219  1.00  0.00           H  
ATOM   1167  HB3 GLU A  76      40.433  88.448  95.102  1.00  0.00           H  
ATOM   1168  HG2 GLU A  76      41.636  90.988  96.242  1.00  0.00           H  
ATOM   1169  HG3 GLU A  76      41.604  89.570  97.230  1.00  0.00           H  
ATOM   1170  N   GLU A  77      37.908  90.199  93.449  1.00  0.00           N  
ATOM   1171  CA  GLU A  77      36.783  89.608  92.714  1.00  0.00           C  
ATOM   1172  C   GLU A  77      36.280  90.652  91.678  1.00  0.00           C  
ATOM   1173  O   GLU A  77      35.337  90.425  90.909  1.00  0.00           O  
ATOM   1174  CB  GLU A  77      35.702  89.076  93.667  1.00  0.00           C  
ATOM   1175  CG  GLU A  77      36.378  88.125  94.633  1.00  0.00           C  
ATOM   1176  CD  GLU A  77      37.187  86.907  94.049  1.00  0.00           C  
ATOM   1177  OE1 GLU A  77      38.309  86.578  94.456  1.00  0.00           O  
ATOM   1178  OE2 GLU A  77      36.584  86.241  93.151  1.00  0.00           O1-
ATOM   1179  H   GLU A  77      37.771  90.948  94.113  1.00  0.00           H  
ATOM   1180  HA  GLU A  77      37.064  88.776  92.068  1.00  0.00           H  
ATOM   1181  HB2 GLU A  77      35.265  89.896  94.237  1.00  0.00           H  
ATOM   1182  HB3 GLU A  77      34.866  88.541  93.215  1.00  0.00           H  
ATOM   1183  HG2 GLU A  77      37.008  88.752  95.263  1.00  0.00           H  
ATOM   1184  HG3 GLU A  77      35.632  87.705  95.307  1.00  0.00           H  
ATOM   1185  N   GLY A  78      37.010  91.791  91.517  1.00  0.00           N  
ATOM   1186  CA  GLY A  78      36.763  92.835  90.529  1.00  0.00           C  
ATOM   1187  C   GLY A  78      35.554  93.752  90.737  1.00  0.00           C  
ATOM   1188  O   GLY A  78      35.115  94.453  89.844  1.00  0.00           O  
ATOM   1189  H   GLY A  78      37.847  91.838  92.081  1.00  0.00           H  
ATOM   1190  HA2 GLY A  78      37.688  93.411  90.522  1.00  0.00           H  
ATOM   1191  HA3 GLY A  78      36.700  92.403  89.531  1.00  0.00           H  
ATOM   1192  N   PHE A  79      35.011  93.809  91.923  1.00  0.00           N  
ATOM   1193  CA  PHE A  79      34.145  94.909  92.298  1.00  0.00           C  
ATOM   1194  C   PHE A  79      34.758  96.277  92.172  1.00  0.00           C  
ATOM   1195  O   PHE A  79      35.966  96.430  92.416  1.00  0.00           O  
ATOM   1196  CB  PHE A  79      33.570  94.763  93.769  1.00  0.00           C  
ATOM   1197  CG  PHE A  79      32.622  93.581  93.949  1.00  0.00           C  
ATOM   1198  CD1 PHE A  79      31.250  93.841  94.117  1.00  0.00           C  
ATOM   1199  CD2 PHE A  79      33.151  92.282  94.145  1.00  0.00           C  
ATOM   1200  CE1 PHE A  79      30.382  92.782  94.361  1.00  0.00           C  
ATOM   1201  CE2 PHE A  79      32.247  91.238  94.403  1.00  0.00           C  
ATOM   1202  CZ  PHE A  79      30.864  91.509  94.403  1.00  0.00           C  
ATOM   1203  H   PHE A  79      35.469  93.233  92.614  1.00  0.00           H  
ATOM   1204  HA  PHE A  79      33.272  94.911  91.646  1.00  0.00           H  
ATOM   1205  HB2 PHE A  79      34.311  94.694  94.564  1.00  0.00           H  
ATOM   1206  HB3 PHE A  79      33.061  95.710  93.947  1.00  0.00           H  
ATOM   1207  HD1 PHE A  79      30.788  94.816  94.124  1.00  0.00           H  
ATOM   1208  HD2 PHE A  79      34.198  92.097  93.952  1.00  0.00           H  
ATOM   1209  HE1 PHE A  79      29.345  92.996  94.566  1.00  0.00           H  
ATOM   1210  HE2 PHE A  79      32.659  90.243  94.485  1.00  0.00           H  
ATOM   1211  HZ  PHE A  79      30.205  90.666  94.554  1.00  0.00           H  
ATOM   1212  N   SER A  80      33.916  97.269  91.884  1.00  0.00           N  
ATOM   1213  CA  SER A  80      34.233  98.686  92.108  1.00  0.00           C  
ATOM   1214  C   SER A  80      34.169  99.026  93.612  1.00  0.00           C  
ATOM   1215  O   SER A  80      33.175  99.527  94.165  1.00  0.00           O  
ATOM   1216  CB  SER A  80      33.263  99.397  91.199  1.00  0.00           C  
ATOM   1217  OG  SER A  80      33.357 100.843  91.254  1.00  0.00           O  
ATOM   1218  H   SER A  80      32.944  97.078  91.687  1.00  0.00           H  
ATOM   1219  HA  SER A  80      35.230  98.883  91.713  1.00  0.00           H  
ATOM   1220  HB2 SER A  80      33.377  99.098  90.158  1.00  0.00           H  
ATOM   1221  HB3 SER A  80      32.318  99.057  91.622  1.00  0.00           H  
ATOM   1222  HG  SER A  80      32.676 101.277  90.735  1.00  0.00           H  
ATOM   1223  N   VAL A  81      35.263  98.738  94.275  1.00  0.00           N  
ATOM   1224  CA  VAL A  81      35.339  98.985  95.694  1.00  0.00           C  
ATOM   1225  C   VAL A  81      35.627 100.477  95.894  1.00  0.00           C  
ATOM   1226  O   VAL A  81      36.451 101.051  95.184  1.00  0.00           O  
ATOM   1227  CB  VAL A  81      36.344  98.138  96.403  1.00  0.00           C  
ATOM   1228  CG1 VAL A  81      36.417  98.465  97.898  1.00  0.00           C  
ATOM   1229  CG2 VAL A  81      35.890  96.645  96.237  1.00  0.00           C  
ATOM   1230  H   VAL A  81      36.098  98.554  93.736  1.00  0.00           H  
ATOM   1231  HA  VAL A  81      34.360  98.815  96.140  1.00  0.00           H  
ATOM   1232  HB  VAL A  81      37.292  98.385  95.924  1.00  0.00           H  
ATOM   1233 HG11 VAL A  81      35.439  98.314  98.355  1.00  0.00           H  
ATOM   1234 HG12 VAL A  81      37.176  97.820  98.342  1.00  0.00           H  
ATOM   1235 HG13 VAL A  81      36.760  99.494  97.999  1.00  0.00           H  
ATOM   1236 HG21 VAL A  81      36.102  96.364  95.206  1.00  0.00           H  
ATOM   1237 HG22 VAL A  81      36.504  95.984  96.848  1.00  0.00           H  
ATOM   1238 HG23 VAL A  81      34.843  96.431  96.452  1.00  0.00           H  
ATOM   1239  N   THR A  82      34.971 101.088  96.877  1.00  0.00           N  
ATOM   1240  CA  THR A  82      35.498 102.301  97.509  1.00  0.00           C  
ATOM   1241  C   THR A  82      35.427 102.070  99.060  1.00  0.00           C  
ATOM   1242  O   THR A  82      34.724 101.182  99.553  1.00  0.00           O  
ATOM   1243  CB  THR A  82      34.554 103.535  97.132  1.00  0.00           C  
ATOM   1244  CG2 THR A  82      34.812 104.867  97.901  1.00  0.00           C  
ATOM   1245  OG1 THR A  82      34.781 103.887  95.790  1.00  0.00           O  
ATOM   1246  H   THR A  82      34.253 100.532  97.319  1.00  0.00           H  
ATOM   1247  HA  THR A  82      36.524 102.495  97.200  1.00  0.00           H  
ATOM   1248  HB  THR A  82      33.511 103.332  97.375  1.00  0.00           H  
ATOM   1249  HG1 THR A  82      34.654 103.061  95.318  1.00  0.00           H  
ATOM   1250 HG21 THR A  82      34.046 105.160  98.619  1.00  0.00           H  
ATOM   1251 HG22 THR A  82      35.805 104.894  98.349  1.00  0.00           H  
ATOM   1252 HG23 THR A  82      34.797 105.680  97.174  1.00  0.00           H  
ATOM   1253  N   SER A  83      36.218 102.827  99.814  1.00  0.00           N  
ATOM   1254  CA  SER A  83      36.498 102.547 101.205  1.00  0.00           C  
ATOM   1255  C   SER A  83      36.729 103.791 102.034  1.00  0.00           C  
ATOM   1256  O   SER A  83      37.447 104.747 101.648  1.00  0.00           O  
ATOM   1257  CB  SER A  83      37.706 101.569 101.390  1.00  0.00           C  
ATOM   1258  OG  SER A  83      37.619 100.464 100.510  1.00  0.00           O  
ATOM   1259  H   SER A  83      36.754 103.577  99.399  1.00  0.00           H  
ATOM   1260  HA  SER A  83      35.656 102.025 101.659  1.00  0.00           H  
ATOM   1261  HB2 SER A  83      38.642 102.092 101.191  1.00  0.00           H  
ATOM   1262  HB3 SER A  83      37.659 101.141 102.391  1.00  0.00           H  
ATOM   1263  HG  SER A  83      37.199  99.792 101.051  1.00  0.00           H  
ATOM   1264  N   VAL A  84      36.176 103.765 103.297  1.00  0.00           N  
ATOM   1265  CA  VAL A  84      36.177 105.020 104.198  1.00  0.00           C  
ATOM   1266  C   VAL A  84      36.565 104.669 105.651  1.00  0.00           C  
ATOM   1267  O   VAL A  84      36.054 103.690 106.257  1.00  0.00           O  
ATOM   1268  CB  VAL A  84      34.784 105.795 104.142  1.00  0.00           C  
ATOM   1269  CG1 VAL A  84      34.644 106.831 105.294  1.00  0.00           C  
ATOM   1270  CG2 VAL A  84      34.687 106.566 102.825  1.00  0.00           C  
ATOM   1271  H   VAL A  84      35.725 102.918 103.609  1.00  0.00           H  
ATOM   1272  HA  VAL A  84      36.899 105.720 103.778  1.00  0.00           H  
ATOM   1273  HB  VAL A  84      34.012 105.028 104.196  1.00  0.00           H  
ATOM   1274 HG11 VAL A  84      35.595 107.365 105.317  1.00  0.00           H  
ATOM   1275 HG12 VAL A  84      33.772 107.469 105.140  1.00  0.00           H  
ATOM   1276 HG13 VAL A  84      34.462 106.222 106.178  1.00  0.00           H  
ATOM   1277 HG21 VAL A  84      35.574 107.184 102.683  1.00  0.00           H  
ATOM   1278 HG22 VAL A  84      34.587 105.889 101.977  1.00  0.00           H  
ATOM   1279 HG23 VAL A  84      33.815 107.220 102.860  1.00  0.00           H  
ATOM   1280  N   ASP A  85      37.438 105.546 106.257  1.00  0.00           N  
ATOM   1281  CA  ASP A  85      37.676 105.604 107.645  1.00  0.00           C  
ATOM   1282  C   ASP A  85      38.001 107.035 108.218  1.00  0.00           C  
ATOM   1283  O   ASP A  85      38.590 107.831 107.481  1.00  0.00           O  
ATOM   1284  CB  ASP A  85      38.762 104.570 108.122  1.00  0.00           C  
ATOM   1285  CG  ASP A  85      38.723 104.203 109.591  1.00  0.00           C  
ATOM   1286  OD1 ASP A  85      38.538 103.048 109.964  1.00  0.00           O  
ATOM   1287  OD2 ASP A  85      38.911 105.102 110.424  1.00  0.00           O1-
ATOM   1288  H   ASP A  85      37.787 106.359 105.770  1.00  0.00           H  
ATOM   1289  HA  ASP A  85      36.719 105.322 108.086  1.00  0.00           H  
ATOM   1290  HB2 ASP A  85      38.730 103.665 107.515  1.00  0.00           H  
ATOM   1291  HB3 ASP A  85      39.740 104.990 107.888  1.00  0.00           H  
ATOM   1292  N   ALA A  86      37.608 107.464 109.355  1.00  0.00           N  
ATOM   1293  CA  ALA A  86      38.127 108.640 110.011  1.00  0.00           C  
ATOM   1294  C   ALA A  86      39.634 108.686 110.410  1.00  0.00           C  
ATOM   1295  O   ALA A  86      40.199 109.764 110.441  1.00  0.00           O  
ATOM   1296  CB  ALA A  86      37.205 108.865 111.218  1.00  0.00           C  
ATOM   1297  H   ALA A  86      36.986 106.891 109.909  1.00  0.00           H  
ATOM   1298  HA  ALA A  86      37.865 109.494 109.387  1.00  0.00           H  
ATOM   1299  HB1 ALA A  86      37.571 109.703 111.812  1.00  0.00           H  
ATOM   1300  HB2 ALA A  86      36.169 109.043 110.930  1.00  0.00           H  
ATOM   1301  HB3 ALA A  86      37.257 107.929 111.772  1.00  0.00           H  
ATOM   1302  N   SER A  87      40.230 107.560 110.886  1.00  0.00           N  
ATOM   1303  CA  SER A  87      41.626 107.352 111.339  1.00  0.00           C  
ATOM   1304  C   SER A  87      42.500 107.212 110.022  1.00  0.00           C  
ATOM   1305  O   SER A  87      42.465 106.262 109.288  1.00  0.00           O  
ATOM   1306  CB  SER A  87      41.909 106.184 112.252  1.00  0.00           C  
ATOM   1307  OG  SER A  87      43.347 106.089 112.397  1.00  0.00           O  
ATOM   1308  H   SER A  87      39.721 106.702 110.729  1.00  0.00           H  
ATOM   1309  HA  SER A  87      41.859 108.318 111.787  1.00  0.00           H  
ATOM   1310  HB2 SER A  87      41.450 106.350 113.226  1.00  0.00           H  
ATOM   1311  HB3 SER A  87      41.517 105.299 111.750  1.00  0.00           H  
ATOM   1312  HG  SER A  87      43.603 106.334 113.289  1.00  0.00           H  
ATOM   1313  N   ASP A  88      43.332 108.266 109.808  1.00  0.00           N  
ATOM   1314  CA  ASP A  88      44.479 108.279 108.839  1.00  0.00           C  
ATOM   1315  C   ASP A  88      45.513 107.157 109.215  1.00  0.00           C  
ATOM   1316  O   ASP A  88      46.022 106.511 108.292  1.00  0.00           O  
ATOM   1317  CB  ASP A  88      45.178 109.624 108.638  1.00  0.00           C  
ATOM   1318  CG  ASP A  88      45.580 110.459 109.900  1.00  0.00           C  
ATOM   1319  OD1 ASP A  88      45.451 109.946 111.053  1.00  0.00           O  
ATOM   1320  OD2 ASP A  88      46.266 111.482 109.725  1.00  0.00           O1-
ATOM   1321  H   ASP A  88      43.327 108.954 110.548  1.00  0.00           H  
ATOM   1322  HA  ASP A  88      44.118 107.997 107.850  1.00  0.00           H  
ATOM   1323  HB2 ASP A  88      46.076 109.511 108.032  1.00  0.00           H  
ATOM   1324  HB3 ASP A  88      44.452 110.314 108.207  1.00  0.00           H  
ATOM   1325  N   LYS A  89      45.791 106.809 110.460  1.00  0.00           N  
ATOM   1326  CA  LYS A  89      46.762 105.815 110.867  1.00  0.00           C  
ATOM   1327  C   LYS A  89      46.360 104.408 110.348  1.00  0.00           C  
ATOM   1328  O   LYS A  89      47.192 103.654 109.998  1.00  0.00           O  
ATOM   1329  CB  LYS A  89      46.947 105.751 112.370  1.00  0.00           C  
ATOM   1330  CG  LYS A  89      46.876 107.036 113.288  1.00  0.00           C  
ATOM   1331  CD  LYS A  89      48.022 108.019 112.871  1.00  0.00           C  
ATOM   1332  CE  LYS A  89      48.260 109.187 113.780  1.00  0.00           C  
ATOM   1333  NZ  LYS A  89      47.161 110.082 113.894  1.00  0.00           N1+
ATOM   1334  H   LYS A  89      45.350 107.401 111.150  1.00  0.00           H  
ATOM   1335  HA  LYS A  89      47.671 106.075 110.325  1.00  0.00           H  
ATOM   1336  HB2 LYS A  89      46.174 105.083 112.749  1.00  0.00           H  
ATOM   1337  HB3 LYS A  89      47.920 105.328 112.618  1.00  0.00           H  
ATOM   1338  HG2 LYS A  89      45.920 107.526 113.099  1.00  0.00           H  
ATOM   1339  HG3 LYS A  89      46.971 106.694 114.319  1.00  0.00           H  
ATOM   1340  HD2 LYS A  89      49.004 107.557 112.967  1.00  0.00           H  
ATOM   1341  HD3 LYS A  89      47.909 108.331 111.832  1.00  0.00           H  
ATOM   1342  HE2 LYS A  89      48.214 108.619 114.710  1.00  0.00           H  
ATOM   1343  HE3 LYS A  89      49.169 109.761 113.604  1.00  0.00           H  
ATOM   1344  HZ1 LYS A  89      47.256 110.774 114.623  1.00  0.00           H  
ATOM   1345  HZ2 LYS A  89      47.024 110.670 113.085  1.00  0.00           H  
ATOM   1346  HZ3 LYS A  89      46.311 109.576 114.101  1.00  0.00           H  
ATOM   1347  N   MET A  90      45.073 104.136 110.357  1.00  0.00           N  
ATOM   1348  CA  MET A  90      44.531 102.884 109.842  1.00  0.00           C  
ATOM   1349  C   MET A  90      44.414 102.819 108.339  1.00  0.00           C  
ATOM   1350  O   MET A  90      44.747 101.760 107.766  1.00  0.00           O  
ATOM   1351  CB  MET A  90      43.172 102.478 110.475  1.00  0.00           C  
ATOM   1352  CG  MET A  90      43.128 102.586 112.017  1.00  0.00           C  
ATOM   1353  SD  MET A  90      43.438 101.088 113.006  1.00  0.00           S  
ATOM   1354  CE  MET A  90      41.945 100.133 112.711  1.00  0.00           C  
ATOM   1355  H   MET A  90      44.372 104.772 110.712  1.00  0.00           H  
ATOM   1356  HA  MET A  90      45.297 102.139 110.059  1.00  0.00           H  
ATOM   1357  HB2 MET A  90      42.530 103.207 109.980  1.00  0.00           H  
ATOM   1358  HB3 MET A  90      42.982 101.426 110.257  1.00  0.00           H  
ATOM   1359  HG2 MET A  90      43.846 103.332 112.360  1.00  0.00           H  
ATOM   1360  HG3 MET A  90      42.088 102.826 112.239  1.00  0.00           H  
ATOM   1361  HE1 MET A  90      41.125 100.843 112.828  1.00  0.00           H  
ATOM   1362  HE2 MET A  90      42.021  99.699 111.715  1.00  0.00           H  
ATOM   1363  HE3 MET A  90      41.743  99.394 113.486  1.00  0.00           H  
ATOM   1364  N   LEU A  91      44.106 103.943 107.674  1.00  0.00           N  
ATOM   1365  CA  LEU A  91      44.090 104.063 106.237  1.00  0.00           C  
ATOM   1366  C   LEU A  91      45.486 103.976 105.660  1.00  0.00           C  
ATOM   1367  O   LEU A  91      45.618 103.422 104.554  1.00  0.00           O  
ATOM   1368  CB  LEU A  91      43.493 105.318 105.821  1.00  0.00           C  
ATOM   1369  CG  LEU A  91      41.970 105.633 106.086  1.00  0.00           C  
ATOM   1370  CD1 LEU A  91      41.564 106.974 105.760  1.00  0.00           C  
ATOM   1371  CD2 LEU A  91      41.057 104.637 105.307  1.00  0.00           C  
ATOM   1372  H   LEU A  91      43.869 104.746 108.240  1.00  0.00           H  
ATOM   1373  HA  LEU A  91      43.545 103.217 105.819  1.00  0.00           H  
ATOM   1374  HB2 LEU A  91      44.062 106.152 106.231  1.00  0.00           H  
ATOM   1375  HB3 LEU A  91      43.583 105.470 104.745  1.00  0.00           H  
ATOM   1376  HG  LEU A  91      41.697 105.345 107.101  1.00  0.00           H  
ATOM   1377 HD11 LEU A  91      42.280 107.576 106.319  1.00  0.00           H  
ATOM   1378 HD12 LEU A  91      41.704 107.234 104.710  1.00  0.00           H  
ATOM   1379 HD13 LEU A  91      40.579 107.098 106.209  1.00  0.00           H  
ATOM   1380 HD21 LEU A  91      41.444 104.479 104.300  1.00  0.00           H  
ATOM   1381 HD22 LEU A  91      41.212 103.686 105.817  1.00  0.00           H  
ATOM   1382 HD23 LEU A  91      40.031 104.948 105.113  1.00  0.00           H  
ATOM   1383  N   LYS A  92      46.563 104.287 106.410  1.00  0.00           N  
ATOM   1384  CA  LYS A  92      47.953 104.006 106.004  1.00  0.00           C  
ATOM   1385  C   LYS A  92      48.190 102.579 105.479  1.00  0.00           C  
ATOM   1386  O   LYS A  92      48.931 102.402 104.519  1.00  0.00           O  
ATOM   1387  CB  LYS A  92      48.947 104.385 107.108  1.00  0.00           C  
ATOM   1388  CG  LYS A  92      50.385 104.707 106.659  1.00  0.00           C  
ATOM   1389  CD  LYS A  92      51.410 104.958 107.746  1.00  0.00           C  
ATOM   1390  CE  LYS A  92      51.369 106.385 108.277  1.00  0.00           C  
ATOM   1391  NZ  LYS A  92      52.632 106.777 108.966  1.00  0.00           N1+
ATOM   1392  H   LYS A  92      46.383 104.852 107.227  1.00  0.00           H  
ATOM   1393  HA  LYS A  92      48.092 104.720 105.191  1.00  0.00           H  
ATOM   1394  HB2 LYS A  92      48.589 105.200 107.736  1.00  0.00           H  
ATOM   1395  HB3 LYS A  92      48.968 103.489 107.728  1.00  0.00           H  
ATOM   1396  HG2 LYS A  92      50.829 103.870 106.118  1.00  0.00           H  
ATOM   1397  HG3 LYS A  92      50.486 105.481 105.897  1.00  0.00           H  
ATOM   1398  HD2 LYS A  92      51.212 104.333 108.616  1.00  0.00           H  
ATOM   1399  HD3 LYS A  92      52.375 104.664 107.334  1.00  0.00           H  
ATOM   1400  HE2 LYS A  92      51.186 107.011 107.403  1.00  0.00           H  
ATOM   1401  HE3 LYS A  92      50.534 106.474 108.972  1.00  0.00           H  
ATOM   1402  HZ1 LYS A  92      52.881 106.207 109.762  1.00  0.00           H  
ATOM   1403  HZ2 LYS A  92      53.410 106.825 108.323  1.00  0.00           H  
ATOM   1404  HZ3 LYS A  92      52.566 107.733 109.287  1.00  0.00           H  
ATOM   1405  N   TYR A  93      47.723 101.563 106.121  1.00  0.00           N  
ATOM   1406  CA  TYR A  93      48.045 100.206 105.739  1.00  0.00           C  
ATOM   1407  C   TYR A  93      47.379  99.882 104.368  1.00  0.00           C  
ATOM   1408  O   TYR A  93      48.049  99.331 103.482  1.00  0.00           O  
ATOM   1409  CB  TYR A  93      47.539  99.191 106.842  1.00  0.00           C  
ATOM   1410  CG  TYR A  93      48.237  99.317 108.204  1.00  0.00           C  
ATOM   1411  CD1 TYR A  93      49.471  98.675 108.461  1.00  0.00           C  
ATOM   1412  CD2 TYR A  93      47.577  99.945 109.294  1.00  0.00           C  
ATOM   1413  CE1 TYR A  93      50.017  98.574 109.774  1.00  0.00           C  
ATOM   1414  CE2 TYR A  93      48.120  99.901 110.584  1.00  0.00           C  
ATOM   1415  CZ  TYR A  93      49.359  99.203 110.804  1.00  0.00           C  
ATOM   1416  OH  TYR A  93      49.858  99.197 112.086  1.00  0.00           O  
ATOM   1417  H   TYR A  93      47.257 101.761 106.995  1.00  0.00           H  
ATOM   1418  HA  TYR A  93      49.122 100.164 105.568  1.00  0.00           H  
ATOM   1419  HB2 TYR A  93      46.486  99.383 107.047  1.00  0.00           H  
ATOM   1420  HB3 TYR A  93      47.652  98.151 106.537  1.00  0.00           H  
ATOM   1421  HD1 TYR A  93      49.994  98.128 107.691  1.00  0.00           H  
ATOM   1422  HD2 TYR A  93      46.642 100.455 109.114  1.00  0.00           H  
ATOM   1423  HE1 TYR A  93      50.873  97.944 109.964  1.00  0.00           H  
ATOM   1424  HE2 TYR A  93      47.610 100.420 111.382  1.00  0.00           H  
ATOM   1425  HH  TYR A  93      49.416  99.902 112.564  1.00  0.00           H  
ATOM   1426  N   ALA A  94      46.025 100.211 104.258  1.00  0.00           N  
ATOM   1427  CA  ALA A  94      45.369 100.129 102.934  1.00  0.00           C  
ATOM   1428  C   ALA A  94      46.195 100.851 101.821  1.00  0.00           C  
ATOM   1429  O   ALA A  94      46.544 100.319 100.745  1.00  0.00           O  
ATOM   1430  CB  ALA A  94      43.894 100.635 103.049  1.00  0.00           C  
ATOM   1431  H   ALA A  94      45.528 100.605 105.045  1.00  0.00           H  
ATOM   1432  HA  ALA A  94      45.228  99.074 102.696  1.00  0.00           H  
ATOM   1433  HB1 ALA A  94      43.424 100.589 102.066  1.00  0.00           H  
ATOM   1434  HB2 ALA A  94      43.353  99.976 103.730  1.00  0.00           H  
ATOM   1435  HB3 ALA A  94      43.995 101.665 103.391  1.00  0.00           H  
ATOM   1436  N   LEU A  95      46.618 102.102 102.141  1.00  0.00           N  
ATOM   1437  CA  LEU A  95      47.230 103.038 101.220  1.00  0.00           C  
ATOM   1438  C   LEU A  95      48.595 102.541 100.686  1.00  0.00           C  
ATOM   1439  O   LEU A  95      48.841 102.449  99.420  1.00  0.00           O  
ATOM   1440  CB  LEU A  95      47.392 104.420 101.937  1.00  0.00           C  
ATOM   1441  CG  LEU A  95      46.057 105.211 101.937  1.00  0.00           C  
ATOM   1442  CD1 LEU A  95      46.290 106.451 102.791  1.00  0.00           C  
ATOM   1443  CD2 LEU A  95      45.560 105.520 100.497  1.00  0.00           C  
ATOM   1444  H   LEU A  95      46.380 102.447 103.060  1.00  0.00           H  
ATOM   1445  HA  LEU A  95      46.543 103.192 100.388  1.00  0.00           H  
ATOM   1446  HB2 LEU A  95      47.763 104.172 102.931  1.00  0.00           H  
ATOM   1447  HB3 LEU A  95      48.078 105.026 101.346  1.00  0.00           H  
ATOM   1448  HG  LEU A  95      45.312 104.645 102.497  1.00  0.00           H  
ATOM   1449 HD11 LEU A  95      45.321 106.648 103.251  1.00  0.00           H  
ATOM   1450 HD12 LEU A  95      46.906 106.204 103.656  1.00  0.00           H  
ATOM   1451 HD13 LEU A  95      46.665 107.227 102.124  1.00  0.00           H  
ATOM   1452 HD21 LEU A  95      45.378 104.613  99.920  1.00  0.00           H  
ATOM   1453 HD22 LEU A  95      44.562 105.957 100.516  1.00  0.00           H  
ATOM   1454 HD23 LEU A  95      46.223 106.227 100.001  1.00  0.00           H  
ATOM   1455  N   LYS A  96      49.445 101.993 101.546  1.00  0.00           N  
ATOM   1456  CA  LYS A  96      50.764 101.425 101.194  1.00  0.00           C  
ATOM   1457  C   LYS A  96      50.511 100.064 100.456  1.00  0.00           C  
ATOM   1458  O   LYS A  96      51.361  99.596  99.752  1.00  0.00           O  
ATOM   1459  CB  LYS A  96      51.662 101.359 102.426  1.00  0.00           C  
ATOM   1460  CG  LYS A  96      52.096 102.719 102.964  1.00  0.00           C  
ATOM   1461  CD  LYS A  96      53.037 102.460 104.213  1.00  0.00           C  
ATOM   1462  CE  LYS A  96      53.601 103.807 104.686  1.00  0.00           C  
ATOM   1463  NZ  LYS A  96      54.751 103.703 105.615  1.00  0.00           N1+
ATOM   1464  H   LYS A  96      48.989 101.975 102.447  1.00  0.00           H  
ATOM   1465  HA  LYS A  96      51.149 102.065 100.399  1.00  0.00           H  
ATOM   1466  HB2 LYS A  96      51.155 100.797 103.211  1.00  0.00           H  
ATOM   1467  HB3 LYS A  96      52.564 100.791 102.198  1.00  0.00           H  
ATOM   1468  HG2 LYS A  96      52.729 103.182 102.206  1.00  0.00           H  
ATOM   1469  HG3 LYS A  96      51.302 103.398 103.270  1.00  0.00           H  
ATOM   1470  HD2 LYS A  96      52.437 102.144 105.066  1.00  0.00           H  
ATOM   1471  HD3 LYS A  96      53.832 101.738 104.022  1.00  0.00           H  
ATOM   1472  HE2 LYS A  96      54.045 104.309 103.828  1.00  0.00           H  
ATOM   1473  HE3 LYS A  96      52.836 104.457 105.112  1.00  0.00           H  
ATOM   1474  HZ1 LYS A  96      54.424 103.454 106.537  1.00  0.00           H  
ATOM   1475  HZ2 LYS A  96      55.450 103.065 105.260  1.00  0.00           H  
ATOM   1476  HZ3 LYS A  96      55.140 104.609 105.832  1.00  0.00           H  
ATOM   1477  N   GLU A  97      49.378  99.420 100.628  1.00  0.00           N  
ATOM   1478  CA  GLU A  97      49.110  98.109  99.954  1.00  0.00           C  
ATOM   1479  C   GLU A  97      48.585  98.269  98.525  1.00  0.00           C  
ATOM   1480  O   GLU A  97      48.763  97.418  97.646  1.00  0.00           O  
ATOM   1481  CB  GLU A  97      48.210  97.204 100.821  1.00  0.00           C  
ATOM   1482  CG  GLU A  97      47.886  95.803 100.332  1.00  0.00           C  
ATOM   1483  CD  GLU A  97      49.083  94.916 100.168  1.00  0.00           C  
ATOM   1484  OE1 GLU A  97      50.189  95.243 100.674  1.00  0.00           O  
ATOM   1485  OE2 GLU A  97      48.978  93.742  99.724  1.00  0.00           O1-
ATOM   1486  H   GLU A  97      48.572  99.884 101.024  1.00  0.00           H  
ATOM   1487  HA  GLU A  97      50.057  97.569  99.955  1.00  0.00           H  
ATOM   1488  HB2 GLU A  97      48.617  97.206 101.831  1.00  0.00           H  
ATOM   1489  HB3 GLU A  97      47.257  97.727 100.902  1.00  0.00           H  
ATOM   1490  HG2 GLU A  97      47.197  95.221 100.943  1.00  0.00           H  
ATOM   1491  HG3 GLU A  97      47.352  95.939  99.391  1.00  0.00           H  
ATOM   1492  N   ARG A  98      48.026  99.424  98.222  1.00  0.00           N  
ATOM   1493  CA  ARG A  98      47.441  99.752  96.870  1.00  0.00           C  
ATOM   1494  C   ARG A  98      48.579  99.880  95.825  1.00  0.00           C  
ATOM   1495  O   ARG A  98      48.308  99.591  94.677  1.00  0.00           O  
ATOM   1496  CB  ARG A  98      46.436 100.903  96.992  1.00  0.00           C  
ATOM   1497  CG  ARG A  98      45.691 101.273  95.717  1.00  0.00           C  
ATOM   1498  CD  ARG A  98      44.579 102.313  95.839  1.00  0.00           C  
ATOM   1499  NE  ARG A  98      45.064 103.627  96.269  1.00  0.00           N  
ATOM   1500  CZ  ARG A  98      44.353 104.698  96.614  1.00  0.00           C  
ATOM   1501  NH1 ARG A  98      43.066 104.702  96.462  1.00  0.00           N1+
ATOM   1502  NH2 ARG A  98      44.927 105.688  97.242  1.00  0.00           N  
ATOM   1503  H   ARG A  98      47.974 100.058  99.008  1.00  0.00           H  
ATOM   1504  HA  ARG A  98      46.880  98.862  96.589  1.00  0.00           H  
ATOM   1505  HB2 ARG A  98      45.743 100.513  97.738  1.00  0.00           H  
ATOM   1506  HB3 ARG A  98      46.917 101.766  97.450  1.00  0.00           H  
ATOM   1507  HG2 ARG A  98      46.453 101.623  95.020  1.00  0.00           H  
ATOM   1508  HG3 ARG A  98      45.210 100.390  95.297  1.00  0.00           H  
ATOM   1509  HD2 ARG A  98      44.156 102.339  94.835  1.00  0.00           H  
ATOM   1510  HD3 ARG A  98      43.927 101.940  96.630  1.00  0.00           H  
ATOM   1511  HE  ARG A  98      46.063 103.780  96.309  1.00  0.00           H  
ATOM   1512 HH11 ARG A  98      42.687 103.906  95.970  1.00  0.00           H  
ATOM   1513 HH12 ARG A  98      42.536 105.560  96.401  1.00  0.00           H  
ATOM   1514 HH21 ARG A  98      45.910 105.643  97.472  1.00  0.00           H  
ATOM   1515 HH22 ARG A  98      44.421 106.453  97.665  1.00  0.00           H  
ATOM   1516  N   TRP A  99      49.800 100.298  96.254  1.00  0.00           N  
ATOM   1517  CA  TRP A  99      50.964 100.374  95.367  1.00  0.00           C  
ATOM   1518  C   TRP A  99      51.667  99.001  95.190  1.00  0.00           C  
ATOM   1519  O   TRP A  99      52.110  98.653  94.112  1.00  0.00           O  
ATOM   1520  CB  TRP A  99      51.962 101.448  95.909  1.00  0.00           C  
ATOM   1521  CG  TRP A  99      53.232 101.625  95.176  1.00  0.00           C  
ATOM   1522  CD1 TRP A  99      54.552 101.180  95.440  1.00  0.00           C  
ATOM   1523  CD2 TRP A  99      53.360 102.277  93.802  1.00  0.00           C  
ATOM   1524  CE2 TRP A  99      54.730 102.165  93.359  1.00  0.00           C  
ATOM   1525  CE3 TRP A  99      52.427 102.972  92.959  1.00  0.00           C  
ATOM   1526  NE1 TRP A  99      55.338 101.441  94.338  1.00  0.00           N  
ATOM   1527  CZ2 TRP A  99      55.115 102.669  92.085  1.00  0.00           C  
ATOM   1528  CZ3 TRP A  99      52.859 103.423  91.663  1.00  0.00           C  
ATOM   1529  CH2 TRP A  99      54.133 103.210  91.234  1.00  0.00           C  
ATOM   1530  H   TRP A  99      49.857 100.442  97.252  1.00  0.00           H  
ATOM   1531  HA  TRP A  99      50.513 100.694  94.427  1.00  0.00           H  
ATOM   1532  HB2 TRP A  99      51.430 102.397  95.981  1.00  0.00           H  
ATOM   1533  HB3 TRP A  99      52.124 101.115  96.933  1.00  0.00           H  
ATOM   1534  HD1 TRP A  99      54.739 100.582  96.318  1.00  0.00           H  
ATOM   1535  HE1 TRP A  99      56.313 101.187  94.288  1.00  0.00           H  
ATOM   1536  HE3 TRP A  99      51.384 102.984  93.234  1.00  0.00           H  
ATOM   1537  HZ2 TRP A  99      56.137 102.639  91.734  1.00  0.00           H  
ATOM   1538  HZ3 TRP A  99      52.114 103.960  91.094  1.00  0.00           H  
ATOM   1539  HH2 TRP A  99      54.380 103.335  90.191  1.00  0.00           H  
ATOM   1540  N   ASN A 100      51.525  98.036  96.144  1.00  0.00           N  
ATOM   1541  CA  ASN A 100      51.859  96.588  96.038  1.00  0.00           C  
ATOM   1542  C   ASN A 100      51.068  95.933  94.835  1.00  0.00           C  
ATOM   1543  O   ASN A 100      51.646  95.254  93.983  1.00  0.00           O  
ATOM   1544  CB  ASN A 100      51.553  95.838  97.413  1.00  0.00           C  
ATOM   1545  CG  ASN A 100      51.854  94.412  97.345  1.00  0.00           C  
ATOM   1546  ND2 ASN A 100      51.028  93.537  97.925  1.00  0.00           N  
ATOM   1547  OD1 ASN A 100      52.796  93.978  96.810  1.00  0.00           O  
ATOM   1548  H   ASN A 100      50.920  98.341  96.892  1.00  0.00           H  
ATOM   1549  HA  ASN A 100      52.916  96.617  95.772  1.00  0.00           H  
ATOM   1550  HB2 ASN A 100      52.092  96.184  98.295  1.00  0.00           H  
ATOM   1551  HB3 ASN A 100      50.514  96.078  97.635  1.00  0.00           H  
ATOM   1552 HD21 ASN A 100      51.277  92.559  97.926  1.00  0.00           H  
ATOM   1553 HD22 ASN A 100      50.214  93.830  98.446  1.00  0.00           H  
ATOM   1554  N   ARG A 101      49.764  96.199  94.716  1.00  0.00           N  
ATOM   1555  CA  ARG A 101      48.809  95.546  93.804  1.00  0.00           C  
ATOM   1556  C   ARG A 101      48.590  96.287  92.525  1.00  0.00           C  
ATOM   1557  O   ARG A 101      47.640  95.990  91.732  1.00  0.00           O  
ATOM   1558  CB  ARG A 101      47.460  95.316  94.467  1.00  0.00           C  
ATOM   1559  CG  ARG A 101      47.620  94.399  95.647  1.00  0.00           C  
ATOM   1560  CD  ARG A 101      48.091  92.996  95.207  1.00  0.00           C  
ATOM   1561  NE  ARG A 101      47.115  92.106  94.442  1.00  0.00           N  
ATOM   1562  CZ  ARG A 101      46.367  91.110  94.895  1.00  0.00           C  
ATOM   1563  NH1 ARG A 101      46.216  90.771  96.137  1.00  0.00           N1+
ATOM   1564  NH2 ARG A 101      45.726  90.392  94.030  1.00  0.00           N  
ATOM   1565  H   ARG A 101      49.371  96.594  95.559  1.00  0.00           H  
ATOM   1566  HA  ARG A 101      49.188  94.590  93.444  1.00  0.00           H  
ATOM   1567  HB2 ARG A 101      47.019  96.292  94.663  1.00  0.00           H  
ATOM   1568  HB3 ARG A 101      46.808  94.788  93.772  1.00  0.00           H  
ATOM   1569  HG2 ARG A 101      48.303  94.866  96.356  1.00  0.00           H  
ATOM   1570  HG3 ARG A 101      46.713  94.356  96.250  1.00  0.00           H  
ATOM   1571  HD2 ARG A 101      49.052  93.044  94.694  1.00  0.00           H  
ATOM   1572  HD3 ARG A 101      48.242  92.412  96.116  1.00  0.00           H  
ATOM   1573  HE  ARG A 101      47.092  92.239  93.441  1.00  0.00           H  
ATOM   1574 HH11 ARG A 101      46.660  91.259  96.901  1.00  0.00           H  
ATOM   1575 HH12 ARG A 101      45.671  89.932  96.278  1.00  0.00           H  
ATOM   1576 HH21 ARG A 101      46.004  90.601  93.082  1.00  0.00           H  
ATOM   1577 HH22 ARG A 101      44.915  89.945  94.433  1.00  0.00           H  
ATOM   1578  N   ARG A 102      49.369  97.354  92.223  1.00  0.00           N  
ATOM   1579  CA  ARG A 102      49.072  98.323  91.183  1.00  0.00           C  
ATOM   1580  C   ARG A 102      48.972  97.599  89.807  1.00  0.00           C  
ATOM   1581  O   ARG A 102      48.507  98.293  88.909  1.00  0.00           O  
ATOM   1582  CB  ARG A 102      50.132  99.487  91.185  1.00  0.00           C  
ATOM   1583  CG  ARG A 102      51.540  98.898  90.922  1.00  0.00           C  
ATOM   1584  CD  ARG A 102      52.588  99.947  91.303  1.00  0.00           C  
ATOM   1585  NE  ARG A 102      53.991  99.436  90.960  1.00  0.00           N  
ATOM   1586  CZ  ARG A 102      54.875  98.963  91.800  1.00  0.00           C  
ATOM   1587  NH1 ARG A 102      54.481  98.341  92.925  1.00  0.00           N1+
ATOM   1588  NH2 ARG A 102      56.164  99.078  91.586  1.00  0.00           N  
ATOM   1589  H   ARG A 102      50.143  97.455  92.862  1.00  0.00           H  
ATOM   1590  HA  ARG A 102      48.112  98.776  91.428  1.00  0.00           H  
ATOM   1591  HB2 ARG A 102      49.898 100.199  90.394  1.00  0.00           H  
ATOM   1592  HB3 ARG A 102      50.011 100.020  92.128  1.00  0.00           H  
ATOM   1593  HG2 ARG A 102      51.760  97.972  91.455  1.00  0.00           H  
ATOM   1594  HG3 ARG A 102      51.677  98.599  89.883  1.00  0.00           H  
ATOM   1595  HD2 ARG A 102      52.470 100.901  90.787  1.00  0.00           H  
ATOM   1596  HD3 ARG A 102      52.526 100.171  92.367  1.00  0.00           H  
ATOM   1597  HE  ARG A 102      54.393  99.768  90.094  1.00  0.00           H  
ATOM   1598 HH11 ARG A 102      53.504  98.431  93.165  1.00  0.00           H  
ATOM   1599 HH12 ARG A 102      55.111  97.890  93.573  1.00  0.00           H  
ATOM   1600 HH21 ARG A 102      56.535  99.572  90.787  1.00  0.00           H  
ATOM   1601 HH22 ARG A 102      56.797  98.700  92.275  1.00  0.00           H  
ATOM   1602  N   LYS A 103      49.524  96.366  89.630  1.00  0.00           N  
ATOM   1603  CA  LYS A 103      49.395  95.657  88.282  1.00  0.00           C  
ATOM   1604  C   LYS A 103      47.936  95.335  87.905  1.00  0.00           C  
ATOM   1605  O   LYS A 103      47.730  95.285  86.670  1.00  0.00           O  
ATOM   1606  CB  LYS A 103      50.250  94.399  88.302  1.00  0.00           C  
ATOM   1607  CG  LYS A 103      50.501  93.728  86.964  1.00  0.00           C  
ATOM   1608  CD  LYS A 103      51.471  92.583  86.968  1.00  0.00           C  
ATOM   1609  CE  LYS A 103      52.910  92.969  87.024  1.00  0.00           C  
ATOM   1610  NZ  LYS A 103      53.365  93.753  85.862  1.00  0.00           N1+
ATOM   1611  H   LYS A 103      50.012  95.955  90.412  1.00  0.00           H  
ATOM   1612  HA  LYS A 103      49.835  96.264  87.491  1.00  0.00           H  
ATOM   1613  HB2 LYS A 103      51.233  94.709  88.656  1.00  0.00           H  
ATOM   1614  HB3 LYS A 103      49.872  93.653  89.000  1.00  0.00           H  
ATOM   1615  HG2 LYS A 103      49.521  93.412  86.604  1.00  0.00           H  
ATOM   1616  HG3 LYS A 103      50.799  94.503  86.258  1.00  0.00           H  
ATOM   1617  HD2 LYS A 103      51.260  92.012  87.872  1.00  0.00           H  
ATOM   1618  HD3 LYS A 103      51.348  91.896  86.131  1.00  0.00           H  
ATOM   1619  HE2 LYS A 103      53.082  93.558  87.926  1.00  0.00           H  
ATOM   1620  HE3 LYS A 103      53.526  92.084  87.181  1.00  0.00           H  
ATOM   1621  HZ1 LYS A 103      53.359  93.236  84.994  1.00  0.00           H  
ATOM   1622  HZ2 LYS A 103      52.810  94.579  85.692  1.00  0.00           H  
ATOM   1623  HZ3 LYS A 103      54.319  93.939  86.138  1.00  0.00           H  
ATOM   1624  N   GLU A 104      46.992  95.152  88.870  1.00  0.00           N  
ATOM   1625  CA  GLU A 104      45.634  94.754  88.488  1.00  0.00           C  
ATOM   1626  C   GLU A 104      44.639  95.971  88.442  1.00  0.00           C  
ATOM   1627  O   GLU A 104      44.659  96.776  89.324  1.00  0.00           O  
ATOM   1628  CB  GLU A 104      45.216  93.563  89.390  1.00  0.00           C  
ATOM   1629  CG  GLU A 104      46.227  92.503  89.551  1.00  0.00           C  
ATOM   1630  CD  GLU A 104      46.316  92.004  91.046  1.00  0.00           C  
ATOM   1631  OE1 GLU A 104      45.397  91.357  91.518  1.00  0.00           O  
ATOM   1632  OE2 GLU A 104      47.446  92.161  91.678  1.00  0.00           O1-
ATOM   1633  H   GLU A 104      47.217  95.369  89.831  1.00  0.00           H  
ATOM   1634  HA  GLU A 104      45.563  94.357  87.475  1.00  0.00           H  
ATOM   1635  HB2 GLU A 104      45.100  94.060  90.353  1.00  0.00           H  
ATOM   1636  HB3 GLU A 104      44.251  93.222  89.013  1.00  0.00           H  
ATOM   1637  HG2 GLU A 104      45.790  91.676  88.994  1.00  0.00           H  
ATOM   1638  HG3 GLU A 104      47.221  92.705  89.152  1.00  0.00           H  
ATOM   1639  N   PRO A 105      43.778  96.142  87.410  1.00  0.00           N  
ATOM   1640  CA  PRO A 105      43.132  97.456  87.148  1.00  0.00           C  
ATOM   1641  C   PRO A 105      42.080  97.737  88.192  1.00  0.00           C  
ATOM   1642  O   PRO A 105      41.591  98.845  88.259  1.00  0.00           O  
ATOM   1643  CB  PRO A 105      42.461  97.259  85.789  1.00  0.00           C  
ATOM   1644  CG  PRO A 105      42.419  95.788  85.545  1.00  0.00           C  
ATOM   1645  CD  PRO A 105      43.613  95.220  86.266  1.00  0.00           C  
ATOM   1646  HA  PRO A 105      43.899  98.231  87.122  1.00  0.00           H  
ATOM   1647  HB2 PRO A 105      41.476  97.718  85.712  1.00  0.00           H  
ATOM   1648  HB3 PRO A 105      43.118  97.722  85.053  1.00  0.00           H  
ATOM   1649  HG2 PRO A 105      41.514  95.374  85.991  1.00  0.00           H  
ATOM   1650  HG3 PRO A 105      42.404  95.643  84.465  1.00  0.00           H  
ATOM   1651  HD2 PRO A 105      43.421  94.182  86.541  1.00  0.00           H  
ATOM   1652  HD3 PRO A 105      44.502  95.177  85.637  1.00  0.00           H  
ATOM   1653  N   ALA A 106      41.705  96.764  89.060  1.00  0.00           N  
ATOM   1654  CA  ALA A 106      40.675  96.960  90.150  1.00  0.00           C  
ATOM   1655  C   ALA A 106      41.355  97.547  91.374  1.00  0.00           C  
ATOM   1656  O   ALA A 106      40.796  98.431  92.002  1.00  0.00           O  
ATOM   1657  CB  ALA A 106      40.142  95.613  90.499  1.00  0.00           C  
ATOM   1658  H   ALA A 106      41.922  95.810  88.808  1.00  0.00           H  
ATOM   1659  HA  ALA A 106      39.919  97.666  89.804  1.00  0.00           H  
ATOM   1660  HB1 ALA A 106      40.875  94.926  90.920  1.00  0.00           H  
ATOM   1661  HB2 ALA A 106      39.330  95.722  91.219  1.00  0.00           H  
ATOM   1662  HB3 ALA A 106      39.651  95.149  89.644  1.00  0.00           H  
ATOM   1663  N   PHE A 107      42.532  97.046  91.720  1.00  0.00           N  
ATOM   1664  CA  PHE A 107      43.337  97.834  92.726  1.00  0.00           C  
ATOM   1665  C   PHE A 107      43.732  99.190  92.177  1.00  0.00           C  
ATOM   1666  O   PHE A 107      43.900 100.126  92.959  1.00  0.00           O  
ATOM   1667  CB  PHE A 107      44.614  97.094  93.093  1.00  0.00           C  
ATOM   1668  CG  PHE A 107      44.316  95.787  93.872  1.00  0.00           C  
ATOM   1669  CD1 PHE A 107      44.047  94.560  93.208  1.00  0.00           C  
ATOM   1670  CD2 PHE A 107      44.411  95.784  95.278  1.00  0.00           C  
ATOM   1671  CE1 PHE A 107      43.725  93.433  93.864  1.00  0.00           C  
ATOM   1672  CE2 PHE A 107      44.140  94.615  95.971  1.00  0.00           C  
ATOM   1673  CZ  PHE A 107      43.844  93.457  95.300  1.00  0.00           C  
ATOM   1674  H   PHE A 107      42.947  96.284  91.201  1.00  0.00           H  
ATOM   1675  HA  PHE A 107      42.771  98.012  93.638  1.00  0.00           H  
ATOM   1676  HB2 PHE A 107      45.206  96.797  92.228  1.00  0.00           H  
ATOM   1677  HB3 PHE A 107      45.248  97.640  93.791  1.00  0.00           H  
ATOM   1678  HD1 PHE A 107      43.876  94.495  92.144  1.00  0.00           H  
ATOM   1679  HD2 PHE A 107      44.583  96.677  95.861  1.00  0.00           H  
ATOM   1680  HE1 PHE A 107      43.540  92.510  93.334  1.00  0.00           H  
ATOM   1681  HE2 PHE A 107      44.240  94.525  97.043  1.00  0.00           H  
ATOM   1682  HZ  PHE A 107      43.693  92.557  95.877  1.00  0.00           H  
ATOM   1683  N   ASP A 108      43.832  99.461  90.863  1.00  0.00           N  
ATOM   1684  CA  ASP A 108      44.072 100.837  90.314  1.00  0.00           C  
ATOM   1685  C   ASP A 108      42.793 101.742  90.281  1.00  0.00           C  
ATOM   1686  O   ASP A 108      42.898 102.983  90.546  1.00  0.00           O  
ATOM   1687  CB  ASP A 108      44.698 100.648  88.913  1.00  0.00           C  
ATOM   1688  CG  ASP A 108      45.080 101.940  88.195  1.00  0.00           C  
ATOM   1689  OD1 ASP A 108      44.985 102.036  86.910  1.00  0.00           O  
ATOM   1690  OD2 ASP A 108      45.557 102.794  88.982  1.00  0.00           O1-
ATOM   1691  H   ASP A 108      43.948  98.705  90.205  1.00  0.00           H  
ATOM   1692  HA  ASP A 108      44.853 101.236  90.962  1.00  0.00           H  
ATOM   1693  HB2 ASP A 108      45.558  99.989  89.020  1.00  0.00           H  
ATOM   1694  HB3 ASP A 108      43.945 100.284  88.213  1.00  0.00           H  
ATOM   1695  N   LYS A 109      41.544 101.219  90.128  1.00  0.00           N  
ATOM   1696  CA  LYS A 109      40.213 101.968  90.250  1.00  0.00           C  
ATOM   1697  C   LYS A 109      39.637 101.942  91.687  1.00  0.00           C  
ATOM   1698  O   LYS A 109      38.562 102.438  91.888  1.00  0.00           O  
ATOM   1699  CB  LYS A 109      39.226 101.507  89.161  1.00  0.00           C  
ATOM   1700  CG  LYS A 109      39.822 101.929  87.827  1.00  0.00           C  
ATOM   1701  CD  LYS A 109      38.900 101.442  86.618  1.00  0.00           C  
ATOM   1702  CE  LYS A 109      39.693 101.590  85.302  1.00  0.00           C  
ATOM   1703  NZ  LYS A 109      38.816 101.877  84.083  1.00  0.00           N1+
ATOM   1704  H   LYS A 109      41.435 100.261  89.829  1.00  0.00           H  
ATOM   1705  HA  LYS A 109      40.456 103.014  90.066  1.00  0.00           H  
ATOM   1706  HB2 LYS A 109      39.095 100.432  89.283  1.00  0.00           H  
ATOM   1707  HB3 LYS A 109      38.316 102.098  89.264  1.00  0.00           H  
ATOM   1708  HG2 LYS A 109      39.996 102.998  87.707  1.00  0.00           H  
ATOM   1709  HG3 LYS A 109      40.776 101.402  87.820  1.00  0.00           H  
ATOM   1710  HD2 LYS A 109      38.639 100.404  86.825  1.00  0.00           H  
ATOM   1711  HD3 LYS A 109      37.957 101.989  86.581  1.00  0.00           H  
ATOM   1712  HE2 LYS A 109      40.227 102.524  85.470  1.00  0.00           H  
ATOM   1713  HE3 LYS A 109      40.366 100.768  85.060  1.00  0.00           H  
ATOM   1714  HZ1 LYS A 109      38.233 101.080  83.871  1.00  0.00           H  
ATOM   1715  HZ2 LYS A 109      38.224 102.669  84.291  1.00  0.00           H  
ATOM   1716  HZ3 LYS A 109      39.409 102.091  83.295  1.00  0.00           H  
ATOM   1717  N   TRP A 110      40.400 101.443  92.691  1.00  0.00           N  
ATOM   1718  CA  TRP A 110      40.074 101.361  94.110  1.00  0.00           C  
ATOM   1719  C   TRP A 110      40.328 102.722  94.806  1.00  0.00           C  
ATOM   1720  O   TRP A 110      41.459 103.109  94.847  1.00  0.00           O  
ATOM   1721  CB  TRP A 110      40.705 100.051  94.766  1.00  0.00           C  
ATOM   1722  CG  TRP A 110      40.510  99.906  96.224  1.00  0.00           C  
ATOM   1723  CD1 TRP A 110      39.338 100.051  96.834  1.00  0.00           C  
ATOM   1724  CD2 TRP A 110      41.396  99.414  97.289  1.00  0.00           C  
ATOM   1725  CE2 TRP A 110      40.733  99.402  98.565  1.00  0.00           C  
ATOM   1726  CE3 TRP A 110      42.682  98.815  97.297  1.00  0.00           C  
ATOM   1727  NE1 TRP A 110      39.481  99.869  98.239  1.00  0.00           N  
ATOM   1728  CZ2 TRP A 110      41.297  99.084  99.760  1.00  0.00           C  
ATOM   1729  CZ3 TRP A 110      43.251  98.386  98.503  1.00  0.00           C  
ATOM   1730  CH2 TRP A 110      42.530  98.460  99.694  1.00  0.00           C  
ATOM   1731  H   TRP A 110      41.147 100.825  92.409  1.00  0.00           H  
ATOM   1732  HA  TRP A 110      38.999 101.184  94.100  1.00  0.00           H  
ATOM   1733  HB2 TRP A 110      40.147  99.182  94.414  1.00  0.00           H  
ATOM   1734  HB3 TRP A 110      41.754  99.972  94.479  1.00  0.00           H  
ATOM   1735  HD1 TRP A 110      38.432 100.367  96.337  1.00  0.00           H  
ATOM   1736  HE1 TRP A 110      38.741  99.962  98.920  1.00  0.00           H  
ATOM   1737  HE3 TRP A 110      43.242  98.743  96.376  1.00  0.00           H  
ATOM   1738  HZ2 TRP A 110      40.863  99.107 100.748  1.00  0.00           H  
ATOM   1739  HZ3 TRP A 110      44.195  97.864  98.561  1.00  0.00           H  
ATOM   1740  HH2 TRP A 110      42.941  98.205 100.660  1.00  0.00           H  
ATOM   1741  N   VAL A 111      39.318 103.204  95.495  1.00  0.00           N  
ATOM   1742  CA  VAL A 111      39.314 104.494  96.221  1.00  0.00           C  
ATOM   1743  C   VAL A 111      39.377 104.247  97.712  1.00  0.00           C  
ATOM   1744  O   VAL A 111      38.596 103.413  98.233  1.00  0.00           O  
ATOM   1745  CB  VAL A 111      38.067 105.226  95.834  1.00  0.00           C  
ATOM   1746  CG1 VAL A 111      37.850 106.369  96.748  1.00  0.00           C  
ATOM   1747  CG2 VAL A 111      38.076 105.645  94.381  1.00  0.00           C  
ATOM   1748  H   VAL A 111      38.456 102.692  95.611  1.00  0.00           H  
ATOM   1749  HA  VAL A 111      40.209 105.044  95.930  1.00  0.00           H  
ATOM   1750  HB  VAL A 111      37.211 104.562  95.947  1.00  0.00           H  
ATOM   1751 HG11 VAL A 111      37.689 106.018  97.768  1.00  0.00           H  
ATOM   1752 HG12 VAL A 111      38.690 107.063  96.784  1.00  0.00           H  
ATOM   1753 HG13 VAL A 111      36.932 106.772  96.321  1.00  0.00           H  
ATOM   1754 HG21 VAL A 111      38.960 106.255  94.195  1.00  0.00           H  
ATOM   1755 HG22 VAL A 111      38.210 104.737  93.793  1.00  0.00           H  
ATOM   1756 HG23 VAL A 111      37.186 106.171  94.035  1.00  0.00           H  
ATOM   1757  N   ILE A 112      40.266 104.999  98.384  1.00  0.00           N  
ATOM   1758  CA  ILE A 112      40.452 104.901  99.783  1.00  0.00           C  
ATOM   1759  C   ILE A 112      40.511 106.407 100.324  1.00  0.00           C  
ATOM   1760  O   ILE A 112      41.546 107.032 100.139  1.00  0.00           O  
ATOM   1761  CB  ILE A 112      41.722 104.179 100.242  1.00  0.00           C  
ATOM   1762  CG1 ILE A 112      41.874 102.800  99.656  1.00  0.00           C  
ATOM   1763  CG2 ILE A 112      41.811 104.160 101.742  1.00  0.00           C  
ATOM   1764  CD1 ILE A 112      43.279 102.268  99.732  1.00  0.00           C  
ATOM   1765  H   ILE A 112      40.797 105.676  97.855  1.00  0.00           H  
ATOM   1766  HA  ILE A 112      39.603 104.432 100.282  1.00  0.00           H  
ATOM   1767  HB  ILE A 112      42.507 104.819  99.839  1.00  0.00           H  
ATOM   1768 HG12 ILE A 112      41.171 102.066 100.050  1.00  0.00           H  
ATOM   1769 HG13 ILE A 112      41.706 102.883  98.583  1.00  0.00           H  
ATOM   1770 HG21 ILE A 112      41.905 105.172 102.137  1.00  0.00           H  
ATOM   1771 HG22 ILE A 112      41.013 103.589 102.214  1.00  0.00           H  
ATOM   1772 HG23 ILE A 112      42.794 103.760 101.993  1.00  0.00           H  
ATOM   1773 HD11 ILE A 112      43.434 102.177 100.807  1.00  0.00           H  
ATOM   1774 HD12 ILE A 112      43.399 101.331  99.189  1.00  0.00           H  
ATOM   1775 HD13 ILE A 112      43.964 103.042  99.385  1.00  0.00           H  
ATOM   1776  N   GLU A 113      39.548 106.878 101.066  1.00  0.00           N  
ATOM   1777  CA  GLU A 113      39.504 108.260 101.609  1.00  0.00           C  
ATOM   1778  C   GLU A 113      39.218 108.369 103.146  1.00  0.00           C  
ATOM   1779  O   GLU A 113      38.468 107.559 103.725  1.00  0.00           O  
ATOM   1780  CB  GLU A 113      38.414 108.981 100.787  1.00  0.00           C  
ATOM   1781  CG  GLU A 113      38.671 109.011  99.306  1.00  0.00           C  
ATOM   1782  CD  GLU A 113      39.977 109.598  98.853  1.00  0.00           C  
ATOM   1783  OE1 GLU A 113      40.625 110.301  99.687  1.00  0.00           O  
ATOM   1784  OE2 GLU A 113      40.310 109.444  97.666  1.00  0.00           O1-
ATOM   1785  H   GLU A 113      38.950 106.141 101.411  1.00  0.00           H  
ATOM   1786  HA  GLU A 113      40.446 108.769 101.411  1.00  0.00           H  
ATOM   1787  HB2 GLU A 113      37.419 108.563 100.945  1.00  0.00           H  
ATOM   1788  HB3 GLU A 113      38.331 110.005 101.154  1.00  0.00           H  
ATOM   1789  HG2 GLU A 113      38.482 108.019  98.896  1.00  0.00           H  
ATOM   1790  HG3 GLU A 113      37.854 109.575  98.856  1.00  0.00           H  
ATOM   1791  N   GLU A 114      39.785 109.411 103.692  1.00  0.00           N  
ATOM   1792  CA  GLU A 114      39.505 109.748 105.137  1.00  0.00           C  
ATOM   1793  C   GLU A 114      38.200 110.552 105.342  1.00  0.00           C  
ATOM   1794  O   GLU A 114      38.017 111.616 104.738  1.00  0.00           O  
ATOM   1795  CB  GLU A 114      40.792 110.448 105.834  1.00  0.00           C  
ATOM   1796  CG  GLU A 114      41.002 111.944 105.701  1.00  0.00           C  
ATOM   1797  CD  GLU A 114      41.562 112.450 104.320  1.00  0.00           C  
ATOM   1798  OE1 GLU A 114      42.168 113.584 104.337  1.00  0.00           O  
ATOM   1799  OE2 GLU A 114      41.556 111.693 103.323  1.00  0.00           O1-
ATOM   1800  H   GLU A 114      40.404 110.041 103.201  1.00  0.00           H  
ATOM   1801  HA  GLU A 114      39.461 108.799 105.671  1.00  0.00           H  
ATOM   1802  HB2 GLU A 114      40.670 110.218 106.891  1.00  0.00           H  
ATOM   1803  HB3 GLU A 114      41.661 109.862 105.537  1.00  0.00           H  
ATOM   1804  HG2 GLU A 114      40.043 112.413 105.921  1.00  0.00           H  
ATOM   1805  HG3 GLU A 114      41.744 112.232 106.447  1.00  0.00           H  
ATOM   1806  N   ALA A 115      37.292 109.956 106.090  1.00  0.00           N  
ATOM   1807  CA  ALA A 115      35.932 110.492 106.138  1.00  0.00           C  
ATOM   1808  C   ALA A 115      35.102 110.025 107.328  1.00  0.00           C  
ATOM   1809  O   ALA A 115      35.137 108.887 107.772  1.00  0.00           O  
ATOM   1810  CB  ALA A 115      35.249 110.258 104.767  1.00  0.00           C  
ATOM   1811  H   ALA A 115      37.491 109.086 106.560  1.00  0.00           H  
ATOM   1812  HA  ALA A 115      35.971 111.575 106.253  1.00  0.00           H  
ATOM   1813  HB1 ALA A 115      35.626 111.088 104.169  1.00  0.00           H  
ATOM   1814  HB2 ALA A 115      35.537 109.313 104.307  1.00  0.00           H  
ATOM   1815  HB3 ALA A 115      34.164 110.352 104.770  1.00  0.00           H  
ATOM   1816  N   ASN A 116      34.353 110.996 107.793  1.00  0.00           N  
ATOM   1817  CA  ASN A 116      33.427 110.762 108.934  1.00  0.00           C  
ATOM   1818  C   ASN A 116      31.988 110.245 108.542  1.00  0.00           C  
ATOM   1819  O   ASN A 116      31.356 110.668 107.560  1.00  0.00           O  
ATOM   1820  CB  ASN A 116      33.405 112.066 109.749  1.00  0.00           C  
ATOM   1821  CG  ASN A 116      32.709 111.959 111.127  1.00  0.00           C  
ATOM   1822  ND2 ASN A 116      33.222 112.683 112.084  1.00  0.00           N  
ATOM   1823  OD1 ASN A 116      31.841 111.173 111.437  1.00  0.00           O  
ATOM   1824  H   ASN A 116      34.373 111.931 107.409  1.00  0.00           H  
ATOM   1825  HA  ASN A 116      33.852 109.946 109.519  1.00  0.00           H  
ATOM   1826  HB2 ASN A 116      34.384 112.544 109.728  1.00  0.00           H  
ATOM   1827  HB3 ASN A 116      32.724 112.711 109.192  1.00  0.00           H  
ATOM   1828 HD21 ASN A 116      32.752 112.677 112.979  1.00  0.00           H  
ATOM   1829 HD22 ASN A 116      34.173 113.008 111.982  1.00  0.00           H  
ATOM   1830  N   TRP A 117      31.459 109.284 109.315  1.00  0.00           N  
ATOM   1831  CA  TRP A 117      30.090 108.726 109.120  1.00  0.00           C  
ATOM   1832  C   TRP A 117      29.009 109.798 109.208  1.00  0.00           C  
ATOM   1833  O   TRP A 117      28.073 109.882 108.312  1.00  0.00           O  
ATOM   1834  CB  TRP A 117      29.887 107.627 110.162  1.00  0.00           C  
ATOM   1835  CG  TRP A 117      30.806 106.444 110.156  1.00  0.00           C  
ATOM   1836  CD1 TRP A 117      31.384 105.973 109.026  1.00  0.00           C  
ATOM   1837  CD2 TRP A 117      31.259 105.677 111.289  1.00  0.00           C  
ATOM   1838  CE2 TRP A 117      32.068 104.659 110.799  1.00  0.00           C  
ATOM   1839  CE3 TRP A 117      31.109 105.677 112.708  1.00  0.00           C  
ATOM   1840  NE1 TRP A 117      32.131 104.862 109.422  1.00  0.00           N  
ATOM   1841  CZ2 TRP A 117      32.798 103.750 111.554  1.00  0.00           C  
ATOM   1842  CZ3 TRP A 117      31.761 104.725 113.496  1.00  0.00           C  
ATOM   1843  CH2 TRP A 117      32.614 103.792 112.944  1.00  0.00           C  
ATOM   1844  H   TRP A 117      32.040 108.768 109.960  1.00  0.00           H  
ATOM   1845  HA  TRP A 117      29.905 108.310 108.130  1.00  0.00           H  
ATOM   1846  HB2 TRP A 117      30.159 108.070 111.120  1.00  0.00           H  
ATOM   1847  HB3 TRP A 117      28.847 107.331 110.029  1.00  0.00           H  
ATOM   1848  HD1 TRP A 117      31.308 106.350 108.016  1.00  0.00           H  
ATOM   1849  HE1 TRP A 117      32.540 104.268 108.715  1.00  0.00           H  
ATOM   1850  HE3 TRP A 117      30.591 106.485 113.204  1.00  0.00           H  
ATOM   1851  HZ2 TRP A 117      33.451 103.011 111.115  1.00  0.00           H  
ATOM   1852  HZ3 TRP A 117      31.735 104.711 114.576  1.00  0.00           H  
ATOM   1853  HH2 TRP A 117      33.110 103.117 113.625  1.00  0.00           H  
ATOM   1854  N   LEU A 118      29.220 110.791 110.072  1.00  0.00           N  
ATOM   1855  CA  LEU A 118      28.323 111.919 110.318  1.00  0.00           C  
ATOM   1856  C   LEU A 118      28.076 112.822 109.112  1.00  0.00           C  
ATOM   1857  O   LEU A 118      26.987 113.295 108.842  1.00  0.00           O  
ATOM   1858  CB  LEU A 118      28.945 112.732 111.514  1.00  0.00           C  
ATOM   1859  CG  LEU A 118      28.971 111.854 112.796  1.00  0.00           C  
ATOM   1860  CD1 LEU A 118      29.629 112.795 113.819  1.00  0.00           C  
ATOM   1861  CD2 LEU A 118      27.620 111.401 113.345  1.00  0.00           C  
ATOM   1862  H   LEU A 118      30.060 110.774 110.633  1.00  0.00           H  
ATOM   1863  HA  LEU A 118      27.344 111.497 110.542  1.00  0.00           H  
ATOM   1864  HB2 LEU A 118      29.929 113.038 111.158  1.00  0.00           H  
ATOM   1865  HB3 LEU A 118      28.371 113.639 111.706  1.00  0.00           H  
ATOM   1866  HG  LEU A 118      29.588 110.970 112.629  1.00  0.00           H  
ATOM   1867 HD11 LEU A 118      28.935 113.592 114.088  1.00  0.00           H  
ATOM   1868 HD12 LEU A 118      29.794 112.199 114.716  1.00  0.00           H  
ATOM   1869 HD13 LEU A 118      30.620 113.085 113.470  1.00  0.00           H  
ATOM   1870 HD21 LEU A 118      27.078 110.664 112.753  1.00  0.00           H  
ATOM   1871 HD22 LEU A 118      27.699 110.899 114.310  1.00  0.00           H  
ATOM   1872 HD23 LEU A 118      26.965 112.272 113.342  1.00  0.00           H  
ATOM   1873  N   THR A 119      29.151 112.985 108.308  1.00  0.00           N  
ATOM   1874  CA  THR A 119      29.239 114.014 107.230  1.00  0.00           C  
ATOM   1875  C   THR A 119      29.644 113.481 105.897  1.00  0.00           C  
ATOM   1876  O   THR A 119      30.415 114.118 105.213  1.00  0.00           O  
ATOM   1877  CB  THR A 119      30.122 115.181 107.626  1.00  0.00           C  
ATOM   1878  CG2 THR A 119      29.358 116.145 108.545  1.00  0.00           C  
ATOM   1879  OG1 THR A 119      31.399 114.809 108.118  1.00  0.00           O  
ATOM   1880  H   THR A 119      30.029 112.571 108.589  1.00  0.00           H  
ATOM   1881  HA  THR A 119      28.213 114.375 107.149  1.00  0.00           H  
ATOM   1882  HB  THR A 119      30.252 115.819 106.751  1.00  0.00           H  
ATOM   1883  HG1 THR A 119      31.924 114.386 107.434  1.00  0.00           H  
ATOM   1884 HG21 THR A 119      29.202 115.736 109.543  1.00  0.00           H  
ATOM   1885 HG22 THR A 119      30.104 116.908 108.765  1.00  0.00           H  
ATOM   1886 HG23 THR A 119      28.385 116.481 108.184  1.00  0.00           H  
ATOM   1887  N   LEU A 120      29.237 112.276 105.656  1.00  0.00           N  
ATOM   1888  CA  LEU A 120      29.830 111.434 104.636  1.00  0.00           C  
ATOM   1889  C   LEU A 120      29.586 111.931 103.202  1.00  0.00           C  
ATOM   1890  O   LEU A 120      30.470 111.906 102.364  1.00  0.00           O  
ATOM   1891  CB  LEU A 120      29.257 110.091 104.884  1.00  0.00           C  
ATOM   1892  CG  LEU A 120      29.724 108.963 103.964  1.00  0.00           C  
ATOM   1893  CD1 LEU A 120      31.157 108.471 104.160  1.00  0.00           C  
ATOM   1894  CD2 LEU A 120      28.898 107.716 104.200  1.00  0.00           C  
ATOM   1895  H   LEU A 120      28.566 111.949 106.335  1.00  0.00           H  
ATOM   1896  HA  LEU A 120      30.917 111.431 104.714  1.00  0.00           H  
ATOM   1897  HB2 LEU A 120      29.339 109.759 105.919  1.00  0.00           H  
ATOM   1898  HB3 LEU A 120      28.191 110.162 104.669  1.00  0.00           H  
ATOM   1899  HG  LEU A 120      29.527 109.175 102.913  1.00  0.00           H  
ATOM   1900 HD11 LEU A 120      31.257 108.045 105.157  1.00  0.00           H  
ATOM   1901 HD12 LEU A 120      31.401 107.747 103.382  1.00  0.00           H  
ATOM   1902 HD13 LEU A 120      31.734 109.358 103.898  1.00  0.00           H  
ATOM   1903 HD21 LEU A 120      27.818 107.866 104.195  1.00  0.00           H  
ATOM   1904 HD22 LEU A 120      29.148 106.920 103.499  1.00  0.00           H  
ATOM   1905 HD23 LEU A 120      29.030 107.331 105.211  1.00  0.00           H  
ATOM   1906  N   ASP A 121      28.387 112.370 103.010  1.00  0.00           N  
ATOM   1907  CA  ASP A 121      27.821 112.985 101.815  1.00  0.00           C  
ATOM   1908  C   ASP A 121      28.242 114.467 101.704  1.00  0.00           C  
ATOM   1909  O   ASP A 121      27.720 115.147 100.845  1.00  0.00           O  
ATOM   1910  CB  ASP A 121      26.308 112.929 101.720  1.00  0.00           C  
ATOM   1911  CG  ASP A 121      25.711 113.088 100.347  1.00  0.00           C  
ATOM   1912  OD1 ASP A 121      26.282 112.630  99.332  1.00  0.00           O  
ATOM   1913  OD2 ASP A 121      24.704 113.785 100.175  1.00  0.00           O1-
ATOM   1914  H   ASP A 121      27.713 112.076 103.702  1.00  0.00           H  
ATOM   1915  HA  ASP A 121      28.270 112.469 100.967  1.00  0.00           H  
ATOM   1916  HB2 ASP A 121      25.945 112.038 102.236  1.00  0.00           H  
ATOM   1917  HB3 ASP A 121      25.893 113.730 102.332  1.00  0.00           H  
ATOM   1918  N   LYS A 122      29.182 114.882 102.554  1.00  0.00           N  
ATOM   1919  CA  LYS A 122      29.951 116.158 102.345  1.00  0.00           C  
ATOM   1920  C   LYS A 122      31.406 115.845 102.158  1.00  0.00           C  
ATOM   1921  O   LYS A 122      32.061 116.418 101.278  1.00  0.00           O  
ATOM   1922  CB  LYS A 122      29.684 117.033 103.564  1.00  0.00           C  
ATOM   1923  CG  LYS A 122      30.600 118.263 103.625  1.00  0.00           C  
ATOM   1924  CD  LYS A 122      30.481 119.197 102.414  1.00  0.00           C  
ATOM   1925  CE  LYS A 122      31.545 120.283 102.281  1.00  0.00           C  
ATOM   1926  NZ  LYS A 122      31.370 121.064 101.041  1.00  0.00           N1+
ATOM   1927  H   LYS A 122      29.523 114.207 103.224  1.00  0.00           H  
ATOM   1928  HA  LYS A 122      29.578 116.583 101.413  1.00  0.00           H  
ATOM   1929  HB2 LYS A 122      28.725 117.528 103.411  1.00  0.00           H  
ATOM   1930  HB3 LYS A 122      29.563 116.332 104.390  1.00  0.00           H  
ATOM   1931  HG2 LYS A 122      30.295 118.787 104.531  1.00  0.00           H  
ATOM   1932  HG3 LYS A 122      31.652 117.993 103.712  1.00  0.00           H  
ATOM   1933  HD2 LYS A 122      30.531 118.615 101.495  1.00  0.00           H  
ATOM   1934  HD3 LYS A 122      29.446 119.536 102.458  1.00  0.00           H  
ATOM   1935  HE2 LYS A 122      31.406 121.023 103.069  1.00  0.00           H  
ATOM   1936  HE3 LYS A 122      32.571 119.953 102.451  1.00  0.00           H  
ATOM   1937  HZ1 LYS A 122      32.165 121.671 100.897  1.00  0.00           H  
ATOM   1938  HZ2 LYS A 122      31.438 120.539 100.181  1.00  0.00           H  
ATOM   1939  HZ3 LYS A 122      30.560 121.665 101.002  1.00  0.00           H  
ATOM   1940  N   ASP A 123      31.950 114.997 103.051  1.00  0.00           N  
ATOM   1941  CA  ASP A 123      33.291 114.446 102.999  1.00  0.00           C  
ATOM   1942  C   ASP A 123      33.609 113.598 101.679  1.00  0.00           C  
ATOM   1943  O   ASP A 123      34.791 113.530 101.288  1.00  0.00           O  
ATOM   1944  CB  ASP A 123      33.595 113.660 104.317  1.00  0.00           C  
ATOM   1945  CG  ASP A 123      33.607 114.456 105.670  1.00  0.00           C  
ATOM   1946  OD1 ASP A 123      33.732 115.726 105.664  1.00  0.00           O  
ATOM   1947  OD2 ASP A 123      33.520 113.876 106.753  1.00  0.00           O1-
ATOM   1948  H   ASP A 123      31.396 114.605 103.799  1.00  0.00           H  
ATOM   1949  HA  ASP A 123      34.005 115.264 102.913  1.00  0.00           H  
ATOM   1950  HB2 ASP A 123      32.932 112.818 104.516  1.00  0.00           H  
ATOM   1951  HB3 ASP A 123      34.621 113.309 104.206  1.00  0.00           H  
ATOM   1952  N   VAL A 124      32.672 112.870 101.039  1.00  0.00           N  
ATOM   1953  CA  VAL A 124      32.972 111.937  99.867  1.00  0.00           C  
ATOM   1954  C   VAL A 124      32.016 112.124  98.698  1.00  0.00           C  
ATOM   1955  O   VAL A 124      30.842 112.152  98.914  1.00  0.00           O  
ATOM   1956  CB  VAL A 124      33.029 110.449 100.308  1.00  0.00           C  
ATOM   1957  CG1 VAL A 124      32.960 109.278  99.271  1.00  0.00           C  
ATOM   1958  CG2 VAL A 124      34.403 110.330 101.008  1.00  0.00           C  
ATOM   1959  H   VAL A 124      31.725 112.905 101.390  1.00  0.00           H  
ATOM   1960  HA  VAL A 124      33.919 112.341  99.511  1.00  0.00           H  
ATOM   1961  HB  VAL A 124      32.234 110.312 101.042  1.00  0.00           H  
ATOM   1962 HG11 VAL A 124      32.086 109.403  98.631  1.00  0.00           H  
ATOM   1963 HG12 VAL A 124      33.872 109.292  98.676  1.00  0.00           H  
ATOM   1964 HG13 VAL A 124      32.981 108.274  99.695  1.00  0.00           H  
ATOM   1965 HG21 VAL A 124      34.564 111.013 101.843  1.00  0.00           H  
ATOM   1966 HG22 VAL A 124      34.553 109.327 101.406  1.00  0.00           H  
ATOM   1967 HG23 VAL A 124      35.148 110.511 100.233  1.00  0.00           H  
ATOM   1968  N   PRO A 125      32.460 112.136  97.421  1.00  0.00           N  
ATOM   1969  CA  PRO A 125      31.641 112.181  96.224  1.00  0.00           C  
ATOM   1970  C   PRO A 125      30.910 110.871  95.992  1.00  0.00           C  
ATOM   1971  O   PRO A 125      31.451 109.804  95.737  1.00  0.00           O  
ATOM   1972  CB  PRO A 125      32.496 112.509  94.970  1.00  0.00           C  
ATOM   1973  CG  PRO A 125      33.890 112.088  95.448  1.00  0.00           C  
ATOM   1974  CD  PRO A 125      33.822 112.089  96.997  1.00  0.00           C  
ATOM   1975  HA  PRO A 125      30.933 112.999  96.348  1.00  0.00           H  
ATOM   1976  HB2 PRO A 125      32.309 111.973  94.039  1.00  0.00           H  
ATOM   1977  HB3 PRO A 125      32.651 113.572  94.790  1.00  0.00           H  
ATOM   1978  HG2 PRO A 125      34.166 111.070  95.172  1.00  0.00           H  
ATOM   1979  HG3 PRO A 125      34.676 112.762  95.109  1.00  0.00           H  
ATOM   1980  HD2 PRO A 125      34.258 111.112  97.200  1.00  0.00           H  
ATOM   1981  HD3 PRO A 125      34.377 112.925  97.423  1.00  0.00           H  
ATOM   1982  N   ALA A 126      29.551 110.925  96.060  1.00  0.00           N  
ATOM   1983  CA  ALA A 126      28.686 109.710  95.908  1.00  0.00           C  
ATOM   1984  C   ALA A 126      28.290 109.311  94.535  1.00  0.00           C  
ATOM   1985  O   ALA A 126      28.224 108.131  94.278  1.00  0.00           O  
ATOM   1986  CB  ALA A 126      27.317 110.007  96.594  1.00  0.00           C  
ATOM   1987  H   ALA A 126      29.068 111.688  96.511  1.00  0.00           H  
ATOM   1988  HA  ALA A 126      29.188 108.876  96.400  1.00  0.00           H  
ATOM   1989  HB1 ALA A 126      27.520 110.311  97.621  1.00  0.00           H  
ATOM   1990  HB2 ALA A 126      26.911 110.870  96.067  1.00  0.00           H  
ATOM   1991  HB3 ALA A 126      26.557 109.229  96.526  1.00  0.00           H  
ATOM   1992  N   GLY A 127      28.032 110.310  93.681  1.00  0.00           N  
ATOM   1993  CA  GLY A 127      27.277 110.178  92.428  1.00  0.00           C  
ATOM   1994  C   GLY A 127      25.867 109.741  92.770  1.00  0.00           C  
ATOM   1995  O   GLY A 127      25.261 110.333  93.614  1.00  0.00           O  
ATOM   1996  H   GLY A 127      28.075 111.285  93.940  1.00  0.00           H  
ATOM   1997  HA2 GLY A 127      27.234 111.142  91.921  1.00  0.00           H  
ATOM   1998  HA3 GLY A 127      27.687 109.396  91.789  1.00  0.00           H  
ATOM   1999  N   ASP A 128      25.254 108.770  92.069  1.00  0.00           N  
ATOM   2000  CA  ASP A 128      23.922 108.262  92.279  1.00  0.00           C  
ATOM   2001  C   ASP A 128      24.001 107.062  93.293  1.00  0.00           C  
ATOM   2002  O   ASP A 128      23.021 106.354  93.446  1.00  0.00           O  
ATOM   2003  CB  ASP A 128      23.367 107.824  90.972  1.00  0.00           C  
ATOM   2004  CG  ASP A 128      24.060 106.616  90.366  1.00  0.00           C  
ATOM   2005  OD1 ASP A 128      23.545 105.947  89.476  1.00  0.00           O  
ATOM   2006  OD2 ASP A 128      25.246 106.374  90.732  1.00  0.00           O1-
ATOM   2007  H   ASP A 128      25.797 108.328  91.340  1.00  0.00           H  
ATOM   2008  HA  ASP A 128      23.366 109.057  92.776  1.00  0.00           H  
ATOM   2009  HB2 ASP A 128      22.280 107.745  91.009  1.00  0.00           H  
ATOM   2010  HB3 ASP A 128      23.549 108.630  90.260  1.00  0.00           H  
ATOM   2011  N   GLY A 129      25.099 106.903  94.072  1.00  0.00           N  
ATOM   2012  CA  GLY A 129      25.238 105.937  95.179  1.00  0.00           C  
ATOM   2013  C   GLY A 129      25.737 104.489  94.776  1.00  0.00           C  
ATOM   2014  O   GLY A 129      26.387 104.366  93.748  1.00  0.00           O  
ATOM   2015  H   GLY A 129      25.812 107.576  93.829  1.00  0.00           H  
ATOM   2016  HA2 GLY A 129      25.839 106.343  95.992  1.00  0.00           H  
ATOM   2017  HA3 GLY A 129      24.246 105.762  95.596  1.00  0.00           H  
ATOM   2018  N   PHE A 130      25.698 103.592  95.749  1.00  0.00           N  
ATOM   2019  CA  PHE A 130      26.446 102.332  95.840  1.00  0.00           C  
ATOM   2020  C   PHE A 130      25.443 101.204  96.074  1.00  0.00           C  
ATOM   2021  O   PHE A 130      24.424 101.390  96.783  1.00  0.00           O  
ATOM   2022  CB  PHE A 130      27.535 102.324  97.005  1.00  0.00           C  
ATOM   2023  CG  PHE A 130      28.590 103.407  96.993  1.00  0.00           C  
ATOM   2024  CD1 PHE A 130      28.322 104.740  97.406  1.00  0.00           C  
ATOM   2025  CD2 PHE A 130      29.881 103.169  96.428  1.00  0.00           C  
ATOM   2026  CE1 PHE A 130      29.336 105.730  97.266  1.00  0.00           C  
ATOM   2027  CE2 PHE A 130      30.895 104.134  96.251  1.00  0.00           C  
ATOM   2028  CZ  PHE A 130      30.614 105.460  96.631  1.00  0.00           C  
ATOM   2029  H   PHE A 130      25.027 103.804  96.474  1.00  0.00           H  
ATOM   2030  HA  PHE A 130      26.944 102.091  94.901  1.00  0.00           H  
ATOM   2031  HB2 PHE A 130      26.947 102.350  97.923  1.00  0.00           H  
ATOM   2032  HB3 PHE A 130      27.885 101.292  97.016  1.00  0.00           H  
ATOM   2033  HD1 PHE A 130      27.412 105.056  97.895  1.00  0.00           H  
ATOM   2034  HD2 PHE A 130      30.029 102.171  96.045  1.00  0.00           H  
ATOM   2035  HE1 PHE A 130      29.158 106.715  97.674  1.00  0.00           H  
ATOM   2036  HE2 PHE A 130      31.867 103.876  95.859  1.00  0.00           H  
ATOM   2037  HZ  PHE A 130      31.377 106.221  96.704  1.00  0.00           H  
ATOM   2038  N   ASP A 131      25.653 100.080  95.346  1.00  0.00           N  
ATOM   2039  CA  ASP A 131      24.758  98.876  95.318  1.00  0.00           C  
ATOM   2040  C   ASP A 131      24.658  98.164  96.717  1.00  0.00           C  
ATOM   2041  O   ASP A 131      23.701  97.545  97.102  1.00  0.00           O  
ATOM   2042  CB  ASP A 131      25.326  97.856  94.279  1.00  0.00           C  
ATOM   2043  CG  ASP A 131      25.379  98.328  92.853  1.00  0.00           C  
ATOM   2044  OD1 ASP A 131      24.641  99.278  92.484  1.00  0.00           O  
ATOM   2045  OD2 ASP A 131      26.239  97.793  92.141  1.00  0.00           O1-
ATOM   2046  H   ASP A 131      26.584  99.979  94.968  1.00  0.00           H  
ATOM   2047  HA  ASP A 131      23.773  99.285  95.095  1.00  0.00           H  
ATOM   2048  HB2 ASP A 131      26.310  97.435  94.488  1.00  0.00           H  
ATOM   2049  HB3 ASP A 131      24.693  96.969  94.280  1.00  0.00           H  
ATOM   2050  N   ALA A 132      25.746  98.291  97.509  1.00  0.00           N  
ATOM   2051  CA  ALA A 132      25.766  97.868  98.949  1.00  0.00           C  
ATOM   2052  C   ALA A 132      26.782  98.731  99.728  1.00  0.00           C  
ATOM   2053  O   ALA A 132      27.747  99.203  99.161  1.00  0.00           O  
ATOM   2054  CB  ALA A 132      26.017  96.317  99.012  1.00  0.00           C  
ATOM   2055  H   ALA A 132      26.408  98.973  97.168  1.00  0.00           H  
ATOM   2056  HA  ALA A 132      24.771  98.084  99.338  1.00  0.00           H  
ATOM   2057  HB1 ALA A 132      27.015  95.980  98.731  1.00  0.00           H  
ATOM   2058  HB2 ALA A 132      25.861  95.982 100.038  1.00  0.00           H  
ATOM   2059  HB3 ALA A 132      25.241  95.757  98.490  1.00  0.00           H  
ATOM   2060  N   VAL A 133      26.613  98.791 101.030  1.00  0.00           N  
ATOM   2061  CA  VAL A 133      27.527  99.360 102.031  1.00  0.00           C  
ATOM   2062  C   VAL A 133      27.781  98.320 103.147  1.00  0.00           C  
ATOM   2063  O   VAL A 133      26.799  97.804 103.674  1.00  0.00           O  
ATOM   2064  CB  VAL A 133      27.024 100.687 102.645  1.00  0.00           C  
ATOM   2065  CG1 VAL A 133      27.726 101.152 103.999  1.00  0.00           C  
ATOM   2066  CG2 VAL A 133      26.984 101.819 101.625  1.00  0.00           C  
ATOM   2067  H   VAL A 133      25.795  98.355 101.431  1.00  0.00           H  
ATOM   2068  HA  VAL A 133      28.479  99.466 101.512  1.00  0.00           H  
ATOM   2069  HB  VAL A 133      25.996 100.540 102.978  1.00  0.00           H  
ATOM   2070 HG11 VAL A 133      28.728 101.477 103.716  1.00  0.00           H  
ATOM   2071 HG12 VAL A 133      27.247 102.028 104.435  1.00  0.00           H  
ATOM   2072 HG13 VAL A 133      27.771 100.414 104.800  1.00  0.00           H  
ATOM   2073 HG21 VAL A 133      26.401 101.563 100.741  1.00  0.00           H  
ATOM   2074 HG22 VAL A 133      26.385 102.617 102.062  1.00  0.00           H  
ATOM   2075 HG23 VAL A 133      27.979 102.220 101.432  1.00  0.00           H  
ATOM   2076  N   ILE A 134      29.082  98.158 103.579  1.00  0.00           N  
ATOM   2077  CA  ILE A 134      29.613  97.130 104.503  1.00  0.00           C  
ATOM   2078  C   ILE A 134      30.376  97.855 105.622  1.00  0.00           C  
ATOM   2079  O   ILE A 134      31.117  98.846 105.475  1.00  0.00           O  
ATOM   2080  CB  ILE A 134      30.553  96.100 103.869  1.00  0.00           C  
ATOM   2081  CG1 ILE A 134      30.078  95.720 102.456  1.00  0.00           C  
ATOM   2082  CG2 ILE A 134      30.810  94.888 104.793  1.00  0.00           C  
ATOM   2083  CD1 ILE A 134      28.676  95.213 102.345  1.00  0.00           C  
ATOM   2084  H   ILE A 134      29.802  98.694 103.116  1.00  0.00           H  
ATOM   2085  HA  ILE A 134      28.753  96.659 104.978  1.00  0.00           H  
ATOM   2086  HB  ILE A 134      31.486  96.641 103.703  1.00  0.00           H  
ATOM   2087 HG12 ILE A 134      30.354  96.522 101.771  1.00  0.00           H  
ATOM   2088 HG13 ILE A 134      30.664  94.861 102.128  1.00  0.00           H  
ATOM   2089 HG21 ILE A 134      31.370  95.219 105.668  1.00  0.00           H  
ATOM   2090 HG22 ILE A 134      29.824  94.508 105.062  1.00  0.00           H  
ATOM   2091 HG23 ILE A 134      31.329  94.037 104.353  1.00  0.00           H  
ATOM   2092 HD11 ILE A 134      28.805  94.146 102.531  1.00  0.00           H  
ATOM   2093 HD12 ILE A 134      28.092  95.609 103.177  1.00  0.00           H  
ATOM   2094 HD13 ILE A 134      28.051  95.466 101.489  1.00  0.00           H  
ATOM   2095  N   CYS A 135      30.290  97.295 106.821  1.00  0.00           N  
ATOM   2096  CA  CYS A 135      30.763  97.837 108.074  1.00  0.00           C  
ATOM   2097  C   CYS A 135      31.004  96.771 109.160  1.00  0.00           C  
ATOM   2098  O   CYS A 135      30.023  96.412 109.823  1.00  0.00           O  
ATOM   2099  CB  CYS A 135      29.822  98.975 108.547  1.00  0.00           C  
ATOM   2100  SG  CYS A 135      30.175  99.762 110.148  1.00  0.00           S  
ATOM   2101  H   CYS A 135      29.675  96.501 106.923  1.00  0.00           H  
ATOM   2102  HA  CYS A 135      31.660  98.425 107.880  1.00  0.00           H  
ATOM   2103  HB2 CYS A 135      29.746  99.686 107.724  1.00  0.00           H  
ATOM   2104  HB3 CYS A 135      28.830  98.523 108.549  1.00  0.00           H  
ATOM   2105  HG  CYS A 135      31.060 100.602 109.603  1.00  0.00           H  
ATOM   2106  N   LEU A 136      32.185  96.145 109.345  1.00  0.00           N  
ATOM   2107  CA  LEU A 136      32.366  95.061 110.240  1.00  0.00           C  
ATOM   2108  C   LEU A 136      33.401  95.301 111.334  1.00  0.00           C  
ATOM   2109  O   LEU A 136      34.428  95.913 111.063  1.00  0.00           O  
ATOM   2110  CB  LEU A 136      32.800  93.787 109.384  1.00  0.00           C  
ATOM   2111  CG  LEU A 136      31.740  93.323 108.437  1.00  0.00           C  
ATOM   2112  CD1 LEU A 136      32.161  91.985 107.872  1.00  0.00           C  
ATOM   2113  CD2 LEU A 136      30.325  93.081 109.095  1.00  0.00           C  
ATOM   2114  H   LEU A 136      32.933  96.507 108.771  1.00  0.00           H  
ATOM   2115  HA  LEU A 136      31.435  94.880 110.778  1.00  0.00           H  
ATOM   2116  HB2 LEU A 136      33.704  93.961 108.801  1.00  0.00           H  
ATOM   2117  HB3 LEU A 136      32.991  92.919 110.015  1.00  0.00           H  
ATOM   2118  HG  LEU A 136      31.654  94.078 107.656  1.00  0.00           H  
ATOM   2119 HD11 LEU A 136      32.923  92.135 107.108  1.00  0.00           H  
ATOM   2120 HD12 LEU A 136      32.557  91.284 108.609  1.00  0.00           H  
ATOM   2121 HD13 LEU A 136      31.292  91.611 107.330  1.00  0.00           H  
ATOM   2122 HD21 LEU A 136      30.516  92.304 109.835  1.00  0.00           H  
ATOM   2123 HD22 LEU A 136      29.859  93.957 109.543  1.00  0.00           H  
ATOM   2124 HD23 LEU A 136      29.651  92.773 108.295  1.00  0.00           H  
ATOM   2125  N   GLY A 137      33.169  94.796 112.526  1.00  0.00           N  
ATOM   2126  CA  GLY A 137      33.988  95.020 113.690  1.00  0.00           C  
ATOM   2127  C   GLY A 137      33.387  95.687 114.909  1.00  0.00           C  
ATOM   2128  O   GLY A 137      34.139  96.236 115.690  1.00  0.00           O  
ATOM   2129  H   GLY A 137      32.253  94.394 112.664  1.00  0.00           H  
ATOM   2130  HA2 GLY A 137      34.303  94.010 113.951  1.00  0.00           H  
ATOM   2131  HA3 GLY A 137      34.853  95.633 113.439  1.00  0.00           H  
ATOM   2132  N   ASN A 138      32.085  95.726 115.088  1.00  0.00           N  
ATOM   2133  CA  ASN A 138      31.441  96.581 116.114  1.00  0.00           C  
ATOM   2134  C   ASN A 138      31.843  98.071 116.041  1.00  0.00           C  
ATOM   2135  O   ASN A 138      31.641  98.871 116.903  1.00  0.00           O  
ATOM   2136  CB  ASN A 138      31.593  95.876 117.475  1.00  0.00           C  
ATOM   2137  CG  ASN A 138      30.861  96.631 118.595  1.00  0.00           C  
ATOM   2138  ND2 ASN A 138      31.571  97.046 119.647  1.00  0.00           N  
ATOM   2139  OD1 ASN A 138      29.724  96.850 118.585  1.00  0.00           O  
ATOM   2140  H   ASN A 138      31.500  95.342 114.359  1.00  0.00           H  
ATOM   2141  HA  ASN A 138      30.377  96.504 115.888  1.00  0.00           H  
ATOM   2142  HB2 ASN A 138      31.246  94.845 117.542  1.00  0.00           H  
ATOM   2143  HB3 ASN A 138      32.672  95.867 117.623  1.00  0.00           H  
ATOM   2144 HD21 ASN A 138      31.017  97.538 120.334  1.00  0.00           H  
ATOM   2145 HD22 ASN A 138      32.555  96.821 119.621  1.00  0.00           H  
ATOM   2146  N   SER A 139      32.439  98.503 114.904  1.00  0.00           N  
ATOM   2147  CA  SER A 139      32.978  99.935 114.742  1.00  0.00           C  
ATOM   2148  C   SER A 139      31.997 101.018 115.191  1.00  0.00           C  
ATOM   2149  O   SER A 139      32.328 101.925 115.935  1.00  0.00           O  
ATOM   2150  CB  SER A 139      33.382 100.307 113.253  1.00  0.00           C  
ATOM   2151  OG  SER A 139      34.010  99.135 112.677  1.00  0.00           O  
ATOM   2152  H   SER A 139      32.493  97.842 114.142  1.00  0.00           H  
ATOM   2153  HA  SER A 139      33.909 100.042 115.297  1.00  0.00           H  
ATOM   2154  HB2 SER A 139      32.500 100.495 112.639  1.00  0.00           H  
ATOM   2155  HB3 SER A 139      34.131 101.099 113.245  1.00  0.00           H  
ATOM   2156  HG  SER A 139      33.265  98.567 112.465  1.00  0.00           H  
ATOM   2157  N   PHE A 140      30.739 100.944 114.788  1.00  0.00           N  
ATOM   2158  CA  PHE A 140      29.652 101.866 115.119  1.00  0.00           C  
ATOM   2159  C   PHE A 140      29.464 102.322 116.624  1.00  0.00           C  
ATOM   2160  O   PHE A 140      29.165 103.452 116.977  1.00  0.00           O  
ATOM   2161  CB  PHE A 140      28.358 101.117 114.646  1.00  0.00           C  
ATOM   2162  CG  PHE A 140      27.050 101.860 114.632  1.00  0.00           C  
ATOM   2163  CD1 PHE A 140      26.668 102.606 113.501  1.00  0.00           C  
ATOM   2164  CD2 PHE A 140      26.239 101.669 115.744  1.00  0.00           C  
ATOM   2165  CE1 PHE A 140      25.452 103.249 113.577  1.00  0.00           C  
ATOM   2166  CE2 PHE A 140      24.983 102.335 115.770  1.00  0.00           C  
ATOM   2167  CZ  PHE A 140      24.567 103.129 114.639  1.00  0.00           C  
ATOM   2168  H   PHE A 140      30.400 100.121 114.311  1.00  0.00           H  
ATOM   2169  HA  PHE A 140      29.836 102.772 114.540  1.00  0.00           H  
ATOM   2170  HB2 PHE A 140      28.529 100.769 113.628  1.00  0.00           H  
ATOM   2171  HB3 PHE A 140      28.226 100.225 115.258  1.00  0.00           H  
ATOM   2172  HD1 PHE A 140      27.296 102.767 112.638  1.00  0.00           H  
ATOM   2173  HD2 PHE A 140      26.673 101.153 116.587  1.00  0.00           H  
ATOM   2174  HE1 PHE A 140      25.189 103.815 112.695  1.00  0.00           H  
ATOM   2175  HE2 PHE A 140      24.335 102.290 116.633  1.00  0.00           H  
ATOM   2176  HZ  PHE A 140      23.613 103.635 114.616  1.00  0.00           H  
ATOM   2177  N   ALA A 141      29.759 101.372 117.507  1.00  0.00           N  
ATOM   2178  CA  ALA A 141      29.720 101.666 118.982  1.00  0.00           C  
ATOM   2179  C   ALA A 141      30.719 102.738 119.463  1.00  0.00           C  
ATOM   2180  O   ALA A 141      30.557 103.121 120.576  1.00  0.00           O  
ATOM   2181  CB  ALA A 141      29.845 100.291 119.725  1.00  0.00           C  
ATOM   2182  H   ALA A 141      30.103 100.465 117.227  1.00  0.00           H  
ATOM   2183  HA  ALA A 141      28.708 102.001 119.210  1.00  0.00           H  
ATOM   2184  HB1 ALA A 141      29.495 100.366 120.754  1.00  0.00           H  
ATOM   2185  HB2 ALA A 141      29.339  99.446 119.256  1.00  0.00           H  
ATOM   2186  HB3 ALA A 141      30.887  99.976 119.669  1.00  0.00           H  
ATOM   2187  N   HID A 142      31.792 103.221 118.753  1.00  0.00           N  
ATOM   2188  CA  HID A 142      32.582 104.367 119.202  1.00  0.00           C  
ATOM   2189  C   HID A 142      31.876 105.707 119.109  1.00  0.00           C  
ATOM   2190  O   HID A 142      32.292 106.580 119.807  1.00  0.00           O  
ATOM   2191  CB  HID A 142      33.857 104.460 118.360  1.00  0.00           C  
ATOM   2192  CG  HID A 142      34.624 103.178 118.311  1.00  0.00           C  
ATOM   2193  CD2 HID A 142      35.008 102.569 117.155  1.00  0.00           C  
ATOM   2194  ND1 HID A 142      35.099 102.397 119.367  1.00  0.00           N  
ATOM   2195  CE1 HID A 142      35.747 101.339 118.849  1.00  0.00           C  
ATOM   2196  NE2 HID A 142      35.647 101.373 117.493  1.00  0.00           N  
ATOM   2197  H   HID A 142      32.102 102.706 117.940  1.00  0.00           H  
ATOM   2198  HA  HID A 142      33.061 104.216 120.171  1.00  0.00           H  
ATOM   2199  HB2 HID A 142      33.528 104.740 117.360  1.00  0.00           H  
ATOM   2200  HB3 HID A 142      34.585 105.207 118.678  1.00  0.00           H  
ATOM   2201  HD1 HID A 142      34.922 102.538 120.351  1.00  0.00           H  
ATOM   2202  HD2 HID A 142      34.905 102.913 116.137  1.00  0.00           H  
ATOM   2203  HE1 HID A 142      36.321 100.571 119.343  1.00  0.00           H  
ATOM   2204  N   LEU A 143      30.745 105.770 118.368  1.00  0.00           N  
ATOM   2205  CA  LEU A 143      29.925 107.033 118.284  1.00  0.00           C  
ATOM   2206  C   LEU A 143      29.331 107.336 119.674  1.00  0.00           C  
ATOM   2207  O   LEU A 143      28.976 106.394 120.406  1.00  0.00           O  
ATOM   2208  CB  LEU A 143      28.914 106.998 117.190  1.00  0.00           C  
ATOM   2209  CG  LEU A 143      29.486 107.189 115.824  1.00  0.00           C  
ATOM   2210  CD1 LEU A 143      28.282 106.952 114.795  1.00  0.00           C  
ATOM   2211  CD2 LEU A 143      30.029 108.640 115.771  1.00  0.00           C  
ATOM   2212  H   LEU A 143      30.449 104.946 117.866  1.00  0.00           H  
ATOM   2213  HA  LEU A 143      30.547 107.922 118.170  1.00  0.00           H  
ATOM   2214  HB2 LEU A 143      28.508 105.987 117.226  1.00  0.00           H  
ATOM   2215  HB3 LEU A 143      28.159 107.776 117.301  1.00  0.00           H  
ATOM   2216  HG  LEU A 143      30.191 106.425 115.500  1.00  0.00           H  
ATOM   2217 HD11 LEU A 143      27.450 107.599 115.076  1.00  0.00           H  
ATOM   2218 HD12 LEU A 143      28.724 107.325 113.871  1.00  0.00           H  
ATOM   2219 HD13 LEU A 143      28.072 105.884 114.749  1.00  0.00           H  
ATOM   2220 HD21 LEU A 143      30.758 108.925 116.530  1.00  0.00           H  
ATOM   2221 HD22 LEU A 143      30.594 108.742 114.844  1.00  0.00           H  
ATOM   2222 HD23 LEU A 143      29.258 109.408 115.724  1.00  0.00           H  
ATOM   2223  N   PRO A 144      29.047 108.587 120.044  1.00  0.00           N  
ATOM   2224  CA  PRO A 144      28.498 108.956 121.387  1.00  0.00           C  
ATOM   2225  C   PRO A 144      27.012 108.854 121.645  1.00  0.00           C  
ATOM   2226  O   PRO A 144      26.205 109.077 120.751  1.00  0.00           O  
ATOM   2227  CB  PRO A 144      28.943 110.430 121.588  1.00  0.00           C  
ATOM   2228  CG  PRO A 144      28.749 110.963 120.221  1.00  0.00           C  
ATOM   2229  CD  PRO A 144      29.441 109.867 119.381  1.00  0.00           C  
ATOM   2230  HA  PRO A 144      29.047 108.404 122.148  1.00  0.00           H  
ATOM   2231  HB2 PRO A 144      28.269 110.893 122.309  1.00  0.00           H  
ATOM   2232  HB3 PRO A 144      29.951 110.539 121.989  1.00  0.00           H  
ATOM   2233  HG2 PRO A 144      27.693 110.949 119.955  1.00  0.00           H  
ATOM   2234  HG3 PRO A 144      29.141 111.978 120.152  1.00  0.00           H  
ATOM   2235  HD2 PRO A 144      29.137 109.851 118.335  1.00  0.00           H  
ATOM   2236  HD3 PRO A 144      30.513 110.048 119.452  1.00  0.00           H  
ATOM   2237  N   ASP A 145      26.684 108.519 122.902  1.00  0.00           N  
ATOM   2238  CA  ASP A 145      25.290 108.536 123.459  1.00  0.00           C  
ATOM   2239  C   ASP A 145      25.148 108.815 124.952  1.00  0.00           C  
ATOM   2240  O   ASP A 145      23.994 108.927 125.447  1.00  0.00           O  
ATOM   2241  CB  ASP A 145      24.564 107.223 123.073  1.00  0.00           C  
ATOM   2242  CG  ASP A 145      25.120 105.845 123.431  1.00  0.00           C  
ATOM   2243  OD1 ASP A 145      24.467 104.849 123.064  1.00  0.00           O  
ATOM   2244  OD2 ASP A 145      26.142 105.749 124.120  1.00  0.00           O1-
ATOM   2245  H   ASP A 145      27.456 108.241 123.491  1.00  0.00           H  
ATOM   2246  HA  ASP A 145      24.789 109.337 122.915  1.00  0.00           H  
ATOM   2247  HB2 ASP A 145      23.613 107.347 123.591  1.00  0.00           H  
ATOM   2248  HB3 ASP A 145      24.381 107.321 122.002  1.00  0.00           H  
ATOM   2249  N   SER A 146      26.267 108.984 125.717  1.00  0.00           N  
ATOM   2250  CA  SER A 146      26.144 109.081 127.244  1.00  0.00           C  
ATOM   2251  C   SER A 146      25.382 110.365 127.689  1.00  0.00           C  
ATOM   2252  O   SER A 146      25.116 110.529 128.860  1.00  0.00           O  
ATOM   2253  CB  SER A 146      27.573 109.242 127.889  1.00  0.00           C  
ATOM   2254  OG  SER A 146      28.382 108.097 127.516  1.00  0.00           O  
ATOM   2255  H   SER A 146      27.169 109.021 125.264  1.00  0.00           H  
ATOM   2256  HA  SER A 146      25.642 108.237 127.714  1.00  0.00           H  
ATOM   2257  HB2 SER A 146      28.052 110.145 127.511  1.00  0.00           H  
ATOM   2258  HB3 SER A 146      27.380 109.359 128.956  1.00  0.00           H  
ATOM   2259  HG  SER A 146      28.438 108.130 126.558  1.00  0.00           H  
ATOM   2260  N   LYS A 147      25.045 111.242 126.744  1.00  0.00           N  
ATOM   2261  CA  LYS A 147      24.016 112.342 126.796  1.00  0.00           C  
ATOM   2262  C   LYS A 147      22.625 111.793 127.159  1.00  0.00           C  
ATOM   2263  O   LYS A 147      21.835 112.557 127.623  1.00  0.00           O  
ATOM   2264  CB  LYS A 147      24.095 113.232 125.478  1.00  0.00           C  
ATOM   2265  CG  LYS A 147      23.964 112.365 124.294  1.00  0.00           C  
ATOM   2266  CD  LYS A 147      23.529 113.160 123.039  1.00  0.00           C  
ATOM   2267  CE  LYS A 147      24.585 114.096 122.419  1.00  0.00           C  
ATOM   2268  NZ  LYS A 147      24.203 114.726 121.170  1.00  0.00           N1+
ATOM   2269  H   LYS A 147      25.342 110.992 125.812  1.00  0.00           H  
ATOM   2270  HA  LYS A 147      24.270 112.892 127.701  1.00  0.00           H  
ATOM   2271  HB2 LYS A 147      23.212 113.870 125.484  1.00  0.00           H  
ATOM   2272  HB3 LYS A 147      25.023 113.803 125.480  1.00  0.00           H  
ATOM   2273  HG2 LYS A 147      24.886 111.834 124.055  1.00  0.00           H  
ATOM   2274  HG3 LYS A 147      23.146 111.689 124.546  1.00  0.00           H  
ATOM   2275  HD2 LYS A 147      23.182 112.422 122.317  1.00  0.00           H  
ATOM   2276  HD3 LYS A 147      22.653 113.783 123.222  1.00  0.00           H  
ATOM   2277  HE2 LYS A 147      24.867 114.764 123.232  1.00  0.00           H  
ATOM   2278  HE3 LYS A 147      25.387 113.384 122.225  1.00  0.00           H  
ATOM   2279  HZ1 LYS A 147      23.273 115.111 121.254  1.00  0.00           H  
ATOM   2280  HZ2 LYS A 147      24.923 115.403 120.962  1.00  0.00           H  
ATOM   2281  HZ3 LYS A 147      24.115 114.027 120.447  1.00  0.00           H  
ATOM   2282  N   GLY A 148      22.368 110.515 127.128  1.00  0.00           N  
ATOM   2283  CA  GLY A 148      21.031 109.829 127.273  1.00  0.00           C  
ATOM   2284  C   GLY A 148      20.225 109.662 125.980  1.00  0.00           C  
ATOM   2285  O   GLY A 148      19.022 109.546 126.085  1.00  0.00           O  
ATOM   2286  H   GLY A 148      23.021 109.782 126.892  1.00  0.00           H  
ATOM   2287  HA2 GLY A 148      21.159 108.857 127.751  1.00  0.00           H  
ATOM   2288  HA3 GLY A 148      20.404 110.413 127.948  1.00  0.00           H  
ATOM   2289  N   ASP A 149      20.909 109.781 124.818  1.00  0.00           N  
ATOM   2290  CA  ASP A 149      20.258 109.802 123.473  1.00  0.00           C  
ATOM   2291  C   ASP A 149      21.197 109.487 122.345  1.00  0.00           C  
ATOM   2292  O   ASP A 149      22.355 109.982 122.278  1.00  0.00           O  
ATOM   2293  CB  ASP A 149      19.618 111.157 123.185  1.00  0.00           C  
ATOM   2294  CG  ASP A 149      18.691 111.190 121.891  1.00  0.00           C  
ATOM   2295  OD1 ASP A 149      18.203 110.158 121.438  1.00  0.00           O  
ATOM   2296  OD2 ASP A 149      18.487 112.266 121.323  1.00  0.00           O1-
ATOM   2297  H   ASP A 149      21.901 109.947 124.912  1.00  0.00           H  
ATOM   2298  HA  ASP A 149      19.430 109.095 123.435  1.00  0.00           H  
ATOM   2299  HB2 ASP A 149      18.933 111.421 123.990  1.00  0.00           H  
ATOM   2300  HB3 ASP A 149      20.292 112.007 123.077  1.00  0.00           H  
ATOM   2301  N   GLN A 150      20.739 108.687 121.415  1.00  0.00           N  
ATOM   2302  CA  GLN A 150      21.507 108.119 120.283  1.00  0.00           C  
ATOM   2303  C   GLN A 150      21.634 109.014 119.047  1.00  0.00           C  
ATOM   2304  O   GLN A 150      21.397 108.575 117.882  1.00  0.00           O  
ATOM   2305  CB  GLN A 150      20.847 106.733 119.986  1.00  0.00           C  
ATOM   2306  CG  GLN A 150      21.225 105.614 120.972  1.00  0.00           C  
ATOM   2307  CD  GLN A 150      20.699 105.788 122.372  1.00  0.00           C  
ATOM   2308  NE2 GLN A 150      21.550 105.538 123.342  1.00  0.00           N  
ATOM   2309  OE1 GLN A 150      19.541 106.164 122.566  1.00  0.00           O  
ATOM   2310  H   GLN A 150      19.808 108.337 121.589  1.00  0.00           H  
ATOM   2311  HA  GLN A 150      22.548 107.890 120.518  1.00  0.00           H  
ATOM   2312  HB2 GLN A 150      19.771 106.856 119.865  1.00  0.00           H  
ATOM   2313  HB3 GLN A 150      21.265 106.457 119.017  1.00  0.00           H  
ATOM   2314  HG2 GLN A 150      20.821 104.689 120.562  1.00  0.00           H  
ATOM   2315  HG3 GLN A 150      22.314 105.599 121.026  1.00  0.00           H  
ATOM   2316 HE21 GLN A 150      21.258 105.644 124.304  1.00  0.00           H  
ATOM   2317 HE22 GLN A 150      22.497 105.283 123.104  1.00  0.00           H  
ATOM   2318  N   SER A 151      22.073 110.321 119.246  1.00  0.00           N  
ATOM   2319  CA  SER A 151      21.887 111.354 118.170  1.00  0.00           C  
ATOM   2320  C   SER A 151      22.917 111.129 117.064  1.00  0.00           C  
ATOM   2321  O   SER A 151      22.515 111.039 115.924  1.00  0.00           O  
ATOM   2322  CB  SER A 151      21.936 112.795 118.815  1.00  0.00           C  
ATOM   2323  OG  SER A 151      21.766 113.874 117.870  1.00  0.00           O  
ATOM   2324  H   SER A 151      22.519 110.560 120.120  1.00  0.00           H  
ATOM   2325  HA  SER A 151      20.939 111.328 117.634  1.00  0.00           H  
ATOM   2326  HB2 SER A 151      21.155 112.833 119.574  1.00  0.00           H  
ATOM   2327  HB3 SER A 151      22.900 112.916 119.310  1.00  0.00           H  
ATOM   2328  HG  SER A 151      20.809 113.903 117.786  1.00  0.00           H  
ATOM   2329  N   GLU A 152      24.226 111.018 117.337  1.00  0.00           N  
ATOM   2330  CA  GLU A 152      25.186 110.714 116.294  1.00  0.00           C  
ATOM   2331  C   GLU A 152      24.874 109.370 115.602  1.00  0.00           C  
ATOM   2332  O   GLU A 152      25.116 109.247 114.416  1.00  0.00           O  
ATOM   2333  CB  GLU A 152      26.619 110.674 116.893  1.00  0.00           C  
ATOM   2334  CG  GLU A 152      27.277 112.071 116.945  1.00  0.00           C  
ATOM   2335  CD  GLU A 152      26.360 113.132 117.555  1.00  0.00           C  
ATOM   2336  OE1 GLU A 152      25.961 114.124 116.874  1.00  0.00           O  
ATOM   2337  OE2 GLU A 152      26.181 113.114 118.803  1.00  0.00           O1-
ATOM   2338  H   GLU A 152      24.580 111.152 118.274  1.00  0.00           H  
ATOM   2339  HA  GLU A 152      25.156 111.480 115.520  1.00  0.00           H  
ATOM   2340  HB2 GLU A 152      26.400 110.279 117.886  1.00  0.00           H  
ATOM   2341  HB3 GLU A 152      27.267 110.016 116.315  1.00  0.00           H  
ATOM   2342  HG2 GLU A 152      28.187 111.971 117.535  1.00  0.00           H  
ATOM   2343  HG3 GLU A 152      27.628 112.311 115.941  1.00  0.00           H  
ATOM   2344  N   HIE A 153      24.378 108.327 116.301  1.00  0.00           N  
ATOM   2345  CA  HIE A 153      24.023 107.014 115.665  1.00  0.00           C  
ATOM   2346  C   HIE A 153      22.920 107.162 114.646  1.00  0.00           C  
ATOM   2347  O   HIE A 153      23.107 106.563 113.570  1.00  0.00           O  
ATOM   2348  CB  HIE A 153      23.602 105.968 116.688  1.00  0.00           C  
ATOM   2349  CG  HIE A 153      24.571 105.774 117.802  1.00  0.00           C  
ATOM   2350  CD2 HIE A 153      25.835 105.258 117.621  1.00  0.00           C  
ATOM   2351  ND1 HIE A 153      24.463 106.384 119.075  1.00  0.00           N  
ATOM   2352  CE1 HIE A 153      25.623 106.149 119.606  1.00  0.00           C  
ATOM   2353  NE2 HIE A 153      26.495 105.441 118.812  1.00  0.00           N  
ATOM   2354  H   HIE A 153      24.297 108.480 117.295  1.00  0.00           H  
ATOM   2355  HA  HIE A 153      24.957 106.785 115.152  1.00  0.00           H  
ATOM   2356  HB2 HIE A 153      22.653 106.212 117.165  1.00  0.00           H  
ATOM   2357  HB3 HIE A 153      23.343 105.033 116.193  1.00  0.00           H  
ATOM   2358  HD2 HIE A 153      26.214 104.728 116.760  1.00  0.00           H  
ATOM   2359  HE1 HIE A 153      25.856 106.469 120.612  1.00  0.00           H  
ATOM   2360  HE2 HIE A 153      27.422 105.120 119.052  1.00  0.00           H  
ATOM   2361  N   ARG A 154      21.954 108.057 114.877  1.00  0.00           N  
ATOM   2362  CA  ARG A 154      20.949 108.292 113.840  1.00  0.00           C  
ATOM   2363  C   ARG A 154      21.512 108.925 112.585  1.00  0.00           C  
ATOM   2364  O   ARG A 154      21.361 108.400 111.493  1.00  0.00           O  
ATOM   2365  CB  ARG A 154      19.740 109.065 114.416  1.00  0.00           C  
ATOM   2366  CG  ARG A 154      19.034 108.150 115.444  1.00  0.00           C  
ATOM   2367  CD  ARG A 154      17.762 108.876 115.973  1.00  0.00           C  
ATOM   2368  NE  ARG A 154      18.021 110.017 116.790  1.00  0.00           N  
ATOM   2369  CZ  ARG A 154      17.997 110.167 118.100  1.00  0.00           C  
ATOM   2370  NH1 ARG A 154      18.384 111.326 118.560  1.00  0.00           N1+
ATOM   2371  NH2 ARG A 154      17.490 109.274 118.919  1.00  0.00           N  
ATOM   2372  H   ARG A 154      21.938 108.625 115.712  1.00  0.00           H  
ATOM   2373  HA  ARG A 154      20.639 107.328 113.438  1.00  0.00           H  
ATOM   2374  HB2 ARG A 154      19.968 110.042 114.841  1.00  0.00           H  
ATOM   2375  HB3 ARG A 154      19.031 109.341 113.634  1.00  0.00           H  
ATOM   2376  HG2 ARG A 154      18.748 107.238 114.921  1.00  0.00           H  
ATOM   2377  HG3 ARG A 154      19.710 107.903 116.262  1.00  0.00           H  
ATOM   2378  HD2 ARG A 154      17.248 109.236 115.083  1.00  0.00           H  
ATOM   2379  HD3 ARG A 154      17.125 108.209 116.555  1.00  0.00           H  
ATOM   2380  HE  ARG A 154      18.187 110.908 116.344  1.00  0.00           H  
ATOM   2381 HH11 ARG A 154      18.666 112.109 117.987  1.00  0.00           H  
ATOM   2382 HH12 ARG A 154      18.439 111.426 119.565  1.00  0.00           H  
ATOM   2383 HH21 ARG A 154      17.031 108.479 118.498  1.00  0.00           H  
ATOM   2384 HH22 ARG A 154      17.509 109.455 119.912  1.00  0.00           H  
ATOM   2385  N   LEU A 155      22.214 110.063 112.606  1.00  0.00           N  
ATOM   2386  CA  LEU A 155      22.899 110.825 111.488  1.00  0.00           C  
ATOM   2387  C   LEU A 155      23.969 109.919 110.759  1.00  0.00           C  
ATOM   2388  O   LEU A 155      23.987 110.071 109.549  1.00  0.00           O  
ATOM   2389  CB  LEU A 155      23.467 112.248 111.907  1.00  0.00           C  
ATOM   2390  CG  LEU A 155      24.135 113.043 110.812  1.00  0.00           C  
ATOM   2391  CD1 LEU A 155      23.080 113.705 109.920  1.00  0.00           C  
ATOM   2392  CD2 LEU A 155      24.924 114.198 111.402  1.00  0.00           C  
ATOM   2393  H   LEU A 155      22.326 110.396 113.553  1.00  0.00           H  
ATOM   2394  HA  LEU A 155      22.194 110.950 110.666  1.00  0.00           H  
ATOM   2395  HB2 LEU A 155      22.688 112.931 112.249  1.00  0.00           H  
ATOM   2396  HB3 LEU A 155      24.195 112.240 112.718  1.00  0.00           H  
ATOM   2397  HG  LEU A 155      24.843 112.430 110.254  1.00  0.00           H  
ATOM   2398 HD11 LEU A 155      22.505 112.875 109.508  1.00  0.00           H  
ATOM   2399 HD12 LEU A 155      22.384 114.334 110.476  1.00  0.00           H  
ATOM   2400 HD13 LEU A 155      23.562 114.262 109.116  1.00  0.00           H  
ATOM   2401 HD21 LEU A 155      25.748 113.898 112.049  1.00  0.00           H  
ATOM   2402 HD22 LEU A 155      25.325 114.787 110.577  1.00  0.00           H  
ATOM   2403 HD23 LEU A 155      24.239 114.878 111.908  1.00  0.00           H  
ATOM   2404  N   ALA A 156      24.757 109.056 111.385  1.00  0.00           N  
ATOM   2405  CA  ALA A 156      25.590 108.031 110.779  1.00  0.00           C  
ATOM   2406  C   ALA A 156      24.766 106.975 110.032  1.00  0.00           C  
ATOM   2407  O   ALA A 156      25.031 106.811 108.808  1.00  0.00           O  
ATOM   2408  CB  ALA A 156      26.365 107.375 111.904  1.00  0.00           C  
ATOM   2409  H   ALA A 156      24.750 109.038 112.394  1.00  0.00           H  
ATOM   2410  HA  ALA A 156      26.255 108.548 110.087  1.00  0.00           H  
ATOM   2411  HB1 ALA A 156      25.691 107.092 112.714  1.00  0.00           H  
ATOM   2412  HB2 ALA A 156      26.799 106.434 111.569  1.00  0.00           H  
ATOM   2413  HB3 ALA A 156      27.190 107.985 112.269  1.00  0.00           H  
ATOM   2414  N   LEU A 157      23.676 106.319 110.539  1.00  0.00           N  
ATOM   2415  CA  LEU A 157      22.814 105.481 109.710  1.00  0.00           C  
ATOM   2416  C   LEU A 157      22.162 106.170 108.521  1.00  0.00           C  
ATOM   2417  O   LEU A 157      22.072 105.693 107.454  1.00  0.00           O  
ATOM   2418  CB  LEU A 157      21.705 104.810 110.546  1.00  0.00           C  
ATOM   2419  CG  LEU A 157      22.167 103.792 111.569  1.00  0.00           C  
ATOM   2420  CD1 LEU A 157      21.190 103.590 112.716  1.00  0.00           C  
ATOM   2421  CD2 LEU A 157      22.523 102.496 110.922  1.00  0.00           C  
ATOM   2422  H   LEU A 157      23.300 106.486 111.462  1.00  0.00           H  
ATOM   2423  HA  LEU A 157      23.426 104.689 109.280  1.00  0.00           H  
ATOM   2424  HB2 LEU A 157      21.153 105.587 111.075  1.00  0.00           H  
ATOM   2425  HB3 LEU A 157      20.942 104.346 109.920  1.00  0.00           H  
ATOM   2426  HG  LEU A 157      23.068 104.185 112.040  1.00  0.00           H  
ATOM   2427 HD11 LEU A 157      21.459 104.194 113.582  1.00  0.00           H  
ATOM   2428 HD12 LEU A 157      20.166 103.917 112.534  1.00  0.00           H  
ATOM   2429 HD13 LEU A 157      21.270 102.572 113.098  1.00  0.00           H  
ATOM   2430 HD21 LEU A 157      21.600 102.095 110.504  1.00  0.00           H  
ATOM   2431 HD22 LEU A 157      23.134 102.632 110.030  1.00  0.00           H  
ATOM   2432 HD23 LEU A 157      22.999 101.900 111.701  1.00  0.00           H  
ATOM   2433  N   LYS A 158      21.874 107.440 108.706  1.00  0.00           N  
ATOM   2434  CA  LYS A 158      21.115 108.202 107.731  1.00  0.00           C  
ATOM   2435  C   LYS A 158      22.023 108.723 106.559  1.00  0.00           C  
ATOM   2436  O   LYS A 158      21.577 108.806 105.430  1.00  0.00           O  
ATOM   2437  CB  LYS A 158      20.275 109.239 108.545  1.00  0.00           C  
ATOM   2438  CG  LYS A 158      19.249 109.943 107.695  1.00  0.00           C  
ATOM   2439  CD  LYS A 158      18.229 110.914 108.407  1.00  0.00           C  
ATOM   2440  CE  LYS A 158      17.466 110.179 109.477  1.00  0.00           C  
ATOM   2441  NZ  LYS A 158      16.766 108.977 108.919  1.00  0.00           N1+
ATOM   2442  H   LYS A 158      21.897 107.876 109.617  1.00  0.00           H  
ATOM   2443  HA  LYS A 158      20.380 107.539 107.276  1.00  0.00           H  
ATOM   2444  HB2 LYS A 158      19.683 108.678 109.266  1.00  0.00           H  
ATOM   2445  HB3 LYS A 158      20.842 109.967 109.126  1.00  0.00           H  
ATOM   2446  HG2 LYS A 158      19.691 110.620 106.964  1.00  0.00           H  
ATOM   2447  HG3 LYS A 158      18.626 109.239 107.143  1.00  0.00           H  
ATOM   2448  HD2 LYS A 158      18.755 111.735 108.894  1.00  0.00           H  
ATOM   2449  HD3 LYS A 158      17.400 111.367 107.863  1.00  0.00           H  
ATOM   2450  HE2 LYS A 158      18.114 109.836 110.283  1.00  0.00           H  
ATOM   2451  HE3 LYS A 158      16.753 110.852 109.954  1.00  0.00           H  
ATOM   2452  HZ1 LYS A 158      16.047 108.726 109.582  1.00  0.00           H  
ATOM   2453  HZ2 LYS A 158      16.206 109.214 108.115  1.00  0.00           H  
ATOM   2454  HZ3 LYS A 158      17.352 108.187 108.688  1.00  0.00           H  
ATOM   2455  N   ASN A 159      23.354 109.017 106.769  1.00  0.00           N  
ATOM   2456  CA  ASN A 159      24.283 109.215 105.766  1.00  0.00           C  
ATOM   2457  C   ASN A 159      24.588 107.876 105.087  1.00  0.00           C  
ATOM   2458  O   ASN A 159      24.489 107.737 103.875  1.00  0.00           O  
ATOM   2459  CB  ASN A 159      25.588 109.772 106.459  1.00  0.00           C  
ATOM   2460  CG  ASN A 159      25.574 111.299 106.523  1.00  0.00           C  
ATOM   2461  ND2 ASN A 159      24.983 111.865 107.580  1.00  0.00           N  
ATOM   2462  OD1 ASN A 159      26.103 111.920 105.622  1.00  0.00           O  
ATOM   2463  H   ASN A 159      23.747 108.939 107.696  1.00  0.00           H  
ATOM   2464  HA  ASN A 159      23.836 109.934 105.080  1.00  0.00           H  
ATOM   2465  HB2 ASN A 159      25.653 109.473 107.506  1.00  0.00           H  
ATOM   2466  HB3 ASN A 159      26.440 109.455 105.858  1.00  0.00           H  
ATOM   2467 HD21 ASN A 159      25.210 112.823 107.808  1.00  0.00           H  
ATOM   2468 HD22 ASN A 159      24.801 111.212 108.328  1.00  0.00           H  
ATOM   2469  N   ILE A 160      24.725 106.768 105.875  1.00  0.00           N  
ATOM   2470  CA  ILE A 160      24.890 105.405 105.331  1.00  0.00           C  
ATOM   2471  C   ILE A 160      23.811 104.920 104.386  1.00  0.00           C  
ATOM   2472  O   ILE A 160      24.037 104.550 103.263  1.00  0.00           O  
ATOM   2473  CB  ILE A 160      25.138 104.480 106.526  1.00  0.00           C  
ATOM   2474  CG1 ILE A 160      26.605 104.560 106.943  1.00  0.00           C  
ATOM   2475  CG2 ILE A 160      24.795 103.008 106.256  1.00  0.00           C  
ATOM   2476  CD1 ILE A 160      26.911 104.167 108.304  1.00  0.00           C  
ATOM   2477  H   ILE A 160      24.988 107.009 106.820  1.00  0.00           H  
ATOM   2478  HA  ILE A 160      25.797 105.393 104.728  1.00  0.00           H  
ATOM   2479  HB  ILE A 160      24.513 104.761 107.374  1.00  0.00           H  
ATOM   2480 HG12 ILE A 160      27.234 104.039 106.220  1.00  0.00           H  
ATOM   2481 HG13 ILE A 160      26.863 105.597 106.722  1.00  0.00           H  
ATOM   2482 HG21 ILE A 160      25.072 102.329 107.062  1.00  0.00           H  
ATOM   2483 HG22 ILE A 160      23.755 102.799 106.003  1.00  0.00           H  
ATOM   2484 HG23 ILE A 160      25.486 102.693 105.474  1.00  0.00           H  
ATOM   2485 HD11 ILE A 160      26.102 104.461 108.972  1.00  0.00           H  
ATOM   2486 HD12 ILE A 160      26.958 103.080 108.368  1.00  0.00           H  
ATOM   2487 HD13 ILE A 160      27.871 104.617 108.559  1.00  0.00           H  
ATOM   2488  N   ALA A 161      22.551 105.120 104.789  1.00  0.00           N  
ATOM   2489  CA  ALA A 161      21.399 104.779 103.921  1.00  0.00           C  
ATOM   2490  C   ALA A 161      21.424 105.675 102.694  1.00  0.00           C  
ATOM   2491  O   ALA A 161      21.034 105.333 101.585  1.00  0.00           O  
ATOM   2492  CB  ALA A 161      20.092 105.042 104.650  1.00  0.00           C  
ATOM   2493  H   ALA A 161      22.373 105.349 105.756  1.00  0.00           H  
ATOM   2494  HA  ALA A 161      21.361 103.742 103.586  1.00  0.00           H  
ATOM   2495  HB1 ALA A 161      20.110 104.479 105.583  1.00  0.00           H  
ATOM   2496  HB2 ALA A 161      20.029 106.105 104.883  1.00  0.00           H  
ATOM   2497  HB3 ALA A 161      19.277 104.701 104.012  1.00  0.00           H  
ATOM   2498  N   SER A 162      21.905 106.928 102.720  1.00  0.00           N  
ATOM   2499  CA  SER A 162      22.059 107.824 101.583  1.00  0.00           C  
ATOM   2500  C   SER A 162      23.100 107.377 100.575  1.00  0.00           C  
ATOM   2501  O   SER A 162      22.945 107.580  99.367  1.00  0.00           O  
ATOM   2502  CB  SER A 162      22.446 109.237 101.973  1.00  0.00           C  
ATOM   2503  OG  SER A 162      22.795 110.076 100.961  1.00  0.00           O  
ATOM   2504  H   SER A 162      22.310 107.197 103.605  1.00  0.00           H  
ATOM   2505  HA  SER A 162      21.089 107.984 101.114  1.00  0.00           H  
ATOM   2506  HB2 SER A 162      21.545 109.632 102.443  1.00  0.00           H  
ATOM   2507  HB3 SER A 162      23.181 109.260 102.778  1.00  0.00           H  
ATOM   2508  HG  SER A 162      23.730 109.966 100.777  1.00  0.00           H  
ATOM   2509  N   MET A 163      24.172 106.590 100.971  1.00  0.00           N  
ATOM   2510  CA  MET A 163      25.043 106.017  99.954  1.00  0.00           C  
ATOM   2511  C   MET A 163      24.454 104.732  99.349  1.00  0.00           C  
ATOM   2512  O   MET A 163      24.949 104.361  98.255  1.00  0.00           O  
ATOM   2513  CB  MET A 163      26.389 105.826 100.687  1.00  0.00           C  
ATOM   2514  CG  MET A 163      27.192 107.037 101.086  1.00  0.00           C  
ATOM   2515  SD  MET A 163      27.566 108.039  99.578  1.00  0.00           S  
ATOM   2516  CE  MET A 163      28.455 109.433 100.416  1.00  0.00           C  
ATOM   2517  H   MET A 163      24.260 106.497 101.973  1.00  0.00           H  
ATOM   2518  HA  MET A 163      25.139 106.733  99.139  1.00  0.00           H  
ATOM   2519  HB2 MET A 163      26.219 105.176 101.546  1.00  0.00           H  
ATOM   2520  HB3 MET A 163      26.981 105.161 100.057  1.00  0.00           H  
ATOM   2521  HG2 MET A 163      26.575 107.707 101.685  1.00  0.00           H  
ATOM   2522  HG3 MET A 163      28.129 106.818 101.600  1.00  0.00           H  
ATOM   2523  HE1 MET A 163      28.754 110.186  99.687  1.00  0.00           H  
ATOM   2524  HE2 MET A 163      27.846 109.917 101.181  1.00  0.00           H  
ATOM   2525  HE3 MET A 163      29.380 109.022 100.819  1.00  0.00           H  
ATOM   2526  N   VAL A 164      23.500 103.997  99.930  1.00  0.00           N  
ATOM   2527  CA  VAL A 164      22.841 102.818  99.333  1.00  0.00           C  
ATOM   2528  C   VAL A 164      21.770 103.177  98.331  1.00  0.00           C  
ATOM   2529  O   VAL A 164      20.950 104.011  98.590  1.00  0.00           O  
ATOM   2530  CB  VAL A 164      22.089 101.984 100.435  1.00  0.00           C  
ATOM   2531  CG1 VAL A 164      21.509 100.675  99.853  1.00  0.00           C  
ATOM   2532  CG2 VAL A 164      23.114 101.595 101.553  1.00  0.00           C  
ATOM   2533  H   VAL A 164      23.187 104.281 100.847  1.00  0.00           H  
ATOM   2534  HA  VAL A 164      23.529 102.153  98.813  1.00  0.00           H  
ATOM   2535  HB  VAL A 164      21.367 102.686 100.853  1.00  0.00           H  
ATOM   2536 HG11 VAL A 164      20.936 100.149 100.616  1.00  0.00           H  
ATOM   2537 HG12 VAL A 164      20.813 100.821  99.027  1.00  0.00           H  
ATOM   2538 HG13 VAL A 164      22.291  99.993  99.522  1.00  0.00           H  
ATOM   2539 HG21 VAL A 164      23.421 102.486 102.103  1.00  0.00           H  
ATOM   2540 HG22 VAL A 164      22.627 100.903 102.241  1.00  0.00           H  
ATOM   2541 HG23 VAL A 164      23.918 101.109 101.002  1.00  0.00           H  
ATOM   2542  N   ARG A 165      21.824 102.628  97.104  1.00  0.00           N  
ATOM   2543  CA  ARG A 165      20.900 102.869  95.973  1.00  0.00           C  
ATOM   2544  C   ARG A 165      19.570 102.350  96.175  1.00  0.00           C  
ATOM   2545  O   ARG A 165      19.462 101.564  97.125  1.00  0.00           O  
ATOM   2546  CB  ARG A 165      21.592 102.165  94.830  1.00  0.00           C  
ATOM   2547  CG  ARG A 165      22.441 103.241  93.968  1.00  0.00           C  
ATOM   2548  CD  ARG A 165      23.225 102.498  92.930  1.00  0.00           C  
ATOM   2549  NE  ARG A 165      24.234 103.325  92.250  1.00  0.00           N  
ATOM   2550  CZ  ARG A 165      24.981 102.853  91.245  1.00  0.00           C  
ATOM   2551  NH1 ARG A 165      25.482 103.692  90.418  1.00  0.00           N1+
ATOM   2552  NH2 ARG A 165      25.275 101.621  91.100  1.00  0.00           N  
ATOM   2553  H   ARG A 165      22.571 101.962  96.970  1.00  0.00           H  
ATOM   2554  HA  ARG A 165      20.751 103.920  95.725  1.00  0.00           H  
ATOM   2555  HB2 ARG A 165      22.231 101.346  95.158  1.00  0.00           H  
ATOM   2556  HB3 ARG A 165      20.863 101.789  94.112  1.00  0.00           H  
ATOM   2557  HG2 ARG A 165      21.815 104.012  93.521  1.00  0.00           H  
ATOM   2558  HG3 ARG A 165      23.199 103.696  94.604  1.00  0.00           H  
ATOM   2559  HD2 ARG A 165      23.828 101.736  93.425  1.00  0.00           H  
ATOM   2560  HD3 ARG A 165      22.614 101.894  92.259  1.00  0.00           H  
ATOM   2561  HE  ARG A 165      24.040 104.315  92.214  1.00  0.00           H  
ATOM   2562 HH11 ARG A 165      25.264 104.670  90.538  1.00  0.00           H  
ATOM   2563 HH12 ARG A 165      26.044 103.409  89.628  1.00  0.00           H  
ATOM   2564 HH21 ARG A 165      24.774 100.855  91.527  1.00  0.00           H  
ATOM   2565 HH22 ARG A 165      25.966 101.398  90.397  1.00  0.00           H  
ATOM   2566  N   PRO A 166      18.605 102.433  95.270  1.00  0.00           N  
ATOM   2567  CA  PRO A 166      17.261 101.857  95.496  1.00  0.00           C  
ATOM   2568  C   PRO A 166      17.358 100.313  95.342  1.00  0.00           C  
ATOM   2569  O   PRO A 166      17.938  99.768  94.368  1.00  0.00           O  
ATOM   2570  CB  PRO A 166      16.317 102.440  94.451  1.00  0.00           C  
ATOM   2571  CG  PRO A 166      16.938 103.746  94.023  1.00  0.00           C  
ATOM   2572  CD  PRO A 166      18.466 103.351  94.166  1.00  0.00           C  
ATOM   2573  HA  PRO A 166      16.950 102.191  96.486  1.00  0.00           H  
ATOM   2574  HB2 PRO A 166      16.372 101.779  93.585  1.00  0.00           H  
ATOM   2575  HB3 PRO A 166      15.276 102.487  94.766  1.00  0.00           H  
ATOM   2576  HG2 PRO A 166      16.628 104.199  93.082  1.00  0.00           H  
ATOM   2577  HG3 PRO A 166      16.693 104.494  94.776  1.00  0.00           H  
ATOM   2578  HD2 PRO A 166      18.861 102.834  93.293  1.00  0.00           H  
ATOM   2579  HD3 PRO A 166      18.978 104.293  94.363  1.00  0.00           H  
ATOM   2580  N   GLY A 167      16.731  99.597  96.313  1.00  0.00           N  
ATOM   2581  CA  GLY A 167      16.895  98.186  96.406  1.00  0.00           C  
ATOM   2582  C   GLY A 167      18.310  97.691  96.861  1.00  0.00           C  
ATOM   2583  O   GLY A 167      18.500  96.459  96.887  1.00  0.00           O  
ATOM   2584  H   GLY A 167      16.262 100.134  97.028  1.00  0.00           H  
ATOM   2585  HA2 GLY A 167      16.275  97.781  97.206  1.00  0.00           H  
ATOM   2586  HA3 GLY A 167      16.555  97.790  95.449  1.00  0.00           H  
ATOM   2587  N   GLY A 168      19.238  98.659  97.138  1.00  0.00           N  
ATOM   2588  CA  GLY A 168      20.565  98.266  97.625  1.00  0.00           C  
ATOM   2589  C   GLY A 168      20.646  97.557  99.025  1.00  0.00           C  
ATOM   2590  O   GLY A 168      19.678  97.483  99.750  1.00  0.00           O  
ATOM   2591  H   GLY A 168      18.950  99.626  97.180  1.00  0.00           H  
ATOM   2592  HA2 GLY A 168      20.930  97.560  96.879  1.00  0.00           H  
ATOM   2593  HA3 GLY A 168      21.145  99.179  97.496  1.00  0.00           H  
ATOM   2594  N   LEU A 169      21.880  97.154  99.412  1.00  0.00           N  
ATOM   2595  CA  LEU A 169      22.029  96.441 100.682  1.00  0.00           C  
ATOM   2596  C   LEU A 169      22.830  97.204 101.675  1.00  0.00           C  
ATOM   2597  O   LEU A 169      23.840  97.841 101.358  1.00  0.00           O  
ATOM   2598  CB  LEU A 169      22.726  95.107 100.522  1.00  0.00           C  
ATOM   2599  CG  LEU A 169      21.917  94.047  99.807  1.00  0.00           C  
ATOM   2600  CD1 LEU A 169      22.792  92.955  99.298  1.00  0.00           C  
ATOM   2601  CD2 LEU A 169      20.832  93.466 100.684  1.00  0.00           C  
ATOM   2602  H   LEU A 169      22.680  97.236  98.802  1.00  0.00           H  
ATOM   2603  HA  LEU A 169      21.035  96.238 101.081  1.00  0.00           H  
ATOM   2604  HB2 LEU A 169      23.651  95.363 100.003  1.00  0.00           H  
ATOM   2605  HB3 LEU A 169      23.134  94.828 101.494  1.00  0.00           H  
ATOM   2606  HG  LEU A 169      21.390  94.475  98.955  1.00  0.00           H  
ATOM   2607 HD11 LEU A 169      23.662  93.294  98.735  1.00  0.00           H  
ATOM   2608 HD12 LEU A 169      23.099  92.412 100.193  1.00  0.00           H  
ATOM   2609 HD13 LEU A 169      22.301  92.259  98.619  1.00  0.00           H  
ATOM   2610 HD21 LEU A 169      20.397  92.603 100.181  1.00  0.00           H  
ATOM   2611 HD22 LEU A 169      21.379  93.088 101.548  1.00  0.00           H  
ATOM   2612 HD23 LEU A 169      20.000  94.127 100.923  1.00  0.00           H  
ATOM   2613  N   LEU A 170      22.451  97.185 102.972  1.00  0.00           N  
ATOM   2614  CA  LEU A 170      23.364  97.406 104.119  1.00  0.00           C  
ATOM   2615  C   LEU A 170      23.690  96.069 104.882  1.00  0.00           C  
ATOM   2616  O   LEU A 170      22.807  95.427 105.500  1.00  0.00           O  
ATOM   2617  CB  LEU A 170      22.695  98.498 105.095  1.00  0.00           C  
ATOM   2618  CG  LEU A 170      23.398  98.704 106.391  1.00  0.00           C  
ATOM   2619  CD1 LEU A 170      24.887  98.973 106.141  1.00  0.00           C  
ATOM   2620  CD2 LEU A 170      22.715  99.811 107.161  1.00  0.00           C  
ATOM   2621  H   LEU A 170      21.644  96.652 103.263  1.00  0.00           H  
ATOM   2622  HA  LEU A 170      24.272  97.851 103.712  1.00  0.00           H  
ATOM   2623  HB2 LEU A 170      22.658  99.470 104.601  1.00  0.00           H  
ATOM   2624  HB3 LEU A 170      21.680  98.134 105.254  1.00  0.00           H  
ATOM   2625  HG  LEU A 170      23.425  97.801 107.000  1.00  0.00           H  
ATOM   2626 HD11 LEU A 170      25.503  98.080 106.029  1.00  0.00           H  
ATOM   2627 HD12 LEU A 170      25.002  99.648 105.292  1.00  0.00           H  
ATOM   2628 HD13 LEU A 170      25.382  99.497 106.958  1.00  0.00           H  
ATOM   2629 HD21 LEU A 170      23.268  99.950 108.090  1.00  0.00           H  
ATOM   2630 HD22 LEU A 170      22.609 100.659 106.484  1.00  0.00           H  
ATOM   2631 HD23 LEU A 170      21.733  99.473 107.492  1.00  0.00           H  
ATOM   2632  N   VAL A 171      24.991  95.781 105.043  1.00  0.00           N  
ATOM   2633  CA  VAL A 171      25.577  94.873 106.060  1.00  0.00           C  
ATOM   2634  C   VAL A 171      26.252  95.547 107.234  1.00  0.00           C  
ATOM   2635  O   VAL A 171      27.157  96.346 106.998  1.00  0.00           O  
ATOM   2636  CB  VAL A 171      26.545  93.826 105.415  1.00  0.00           C  
ATOM   2637  CG1 VAL A 171      27.182  92.847 106.318  1.00  0.00           C  
ATOM   2638  CG2 VAL A 171      25.783  92.957 104.337  1.00  0.00           C  
ATOM   2639  H   VAL A 171      25.626  96.398 104.557  1.00  0.00           H  
ATOM   2640  HA  VAL A 171      24.765  94.280 106.482  1.00  0.00           H  
ATOM   2641  HB  VAL A 171      27.400  94.289 104.924  1.00  0.00           H  
ATOM   2642 HG11 VAL A 171      26.469  92.151 106.762  1.00  0.00           H  
ATOM   2643 HG12 VAL A 171      27.730  92.178 105.656  1.00  0.00           H  
ATOM   2644 HG13 VAL A 171      27.795  93.318 107.087  1.00  0.00           H  
ATOM   2645 HG21 VAL A 171      26.467  92.253 103.862  1.00  0.00           H  
ATOM   2646 HG22 VAL A 171      24.907  92.536 104.830  1.00  0.00           H  
ATOM   2647 HG23 VAL A 171      25.466  93.553 103.482  1.00  0.00           H  
ATOM   2648  N   ILE A 172      25.907  95.251 108.486  1.00  0.00           N  
ATOM   2649  CA  ILE A 172      26.326  95.967 109.708  1.00  0.00           C  
ATOM   2650  C   ILE A 172      26.373  95.005 110.938  1.00  0.00           C  
ATOM   2651  O   ILE A 172      25.660  93.951 110.915  1.00  0.00           O  
ATOM   2652  CB  ILE A 172      25.432  97.286 109.846  1.00  0.00           C  
ATOM   2653  CG1 ILE A 172      26.061  98.274 110.884  1.00  0.00           C  
ATOM   2654  CG2 ILE A 172      24.035  96.946 110.252  1.00  0.00           C  
ATOM   2655  CD1 ILE A 172      25.248  99.564 111.086  1.00  0.00           C  
ATOM   2656  H   ILE A 172      25.315  94.434 108.528  1.00  0.00           H  
ATOM   2657  HA  ILE A 172      27.344  96.330 109.569  1.00  0.00           H  
ATOM   2658  HB  ILE A 172      25.357  97.765 108.871  1.00  0.00           H  
ATOM   2659 HG12 ILE A 172      26.137  97.836 111.879  1.00  0.00           H  
ATOM   2660 HG13 ILE A 172      27.089  98.540 110.639  1.00  0.00           H  
ATOM   2661 HG21 ILE A 172      23.609  96.274 109.506  1.00  0.00           H  
ATOM   2662 HG22 ILE A 172      24.142  96.563 111.267  1.00  0.00           H  
ATOM   2663 HG23 ILE A 172      23.409  97.826 110.392  1.00  0.00           H  
ATOM   2664 HD11 ILE A 172      24.814  99.798 110.113  1.00  0.00           H  
ATOM   2665 HD12 ILE A 172      24.481  99.246 111.794  1.00  0.00           H  
ATOM   2666 HD13 ILE A 172      25.814 100.327 111.620  1.00  0.00           H  
ATOM   2667  N   ASP A 173      27.157  95.329 111.985  1.00  0.00           N  
ATOM   2668  CA  ASP A 173      27.290  94.502 113.124  1.00  0.00           C  
ATOM   2669  C   ASP A 173      27.306  95.323 114.457  1.00  0.00           C  
ATOM   2670  O   ASP A 173      27.433  96.549 114.431  1.00  0.00           O  
ATOM   2671  CB  ASP A 173      28.511  93.625 112.891  1.00  0.00           C  
ATOM   2672  CG  ASP A 173      29.893  94.275 113.022  1.00  0.00           C  
ATOM   2673  OD1 ASP A 173      30.851  93.494 113.257  1.00  0.00           O  
ATOM   2674  OD2 ASP A 173      30.048  95.451 112.860  1.00  0.00           O1-
ATOM   2675  H   ASP A 173      27.902  96.006 111.905  1.00  0.00           H  
ATOM   2676  HA  ASP A 173      26.449  93.816 113.228  1.00  0.00           H  
ATOM   2677  HB2 ASP A 173      28.568  92.958 113.751  1.00  0.00           H  
ATOM   2678  HB3 ASP A 173      28.487  92.981 112.012  1.00  0.00           H  
ATOM   2679  N   HIE A 174      27.146  94.650 115.597  1.00  0.00           N  
ATOM   2680  CA  HIE A 174      26.867  95.136 116.987  1.00  0.00           C  
ATOM   2681  C   HIE A 174      27.191  93.969 117.950  1.00  0.00           C  
ATOM   2682  O   HIE A 174      26.834  92.853 117.578  1.00  0.00           O  
ATOM   2683  CB  HIE A 174      25.388  95.666 117.238  1.00  0.00           C  
ATOM   2684  CG  HIE A 174      25.129  96.088 118.593  1.00  0.00           C  
ATOM   2685  CD2 HIE A 174      24.168  95.524 119.379  1.00  0.00           C  
ATOM   2686  ND1 HIE A 174      25.852  97.056 119.219  1.00  0.00           N  
ATOM   2687  CE1 HIE A 174      25.299  97.123 120.409  1.00  0.00           C  
ATOM   2688  NE2 HIE A 174      24.288  96.266 120.542  1.00  0.00           N  
ATOM   2689  H   HIE A 174      27.012  93.649 115.598  1.00  0.00           H  
ATOM   2690  HA  HIE A 174      27.556  95.943 117.238  1.00  0.00           H  
ATOM   2691  HB2 HIE A 174      25.191  96.534 116.607  1.00  0.00           H  
ATOM   2692  HB3 HIE A 174      24.569  94.988 116.993  1.00  0.00           H  
ATOM   2693  HD2 HIE A 174      23.482  94.716 119.174  1.00  0.00           H  
ATOM   2694  HE1 HIE A 174      25.604  97.643 121.306  1.00  0.00           H  
ATOM   2695  HE2 HIE A 174      23.847  96.021 121.418  1.00  0.00           H  
ATOM   2696  N   ARG A 175      27.703  94.199 119.183  1.00  0.00           N  
ATOM   2697  CA  ARG A 175      28.108  93.106 120.129  1.00  0.00           C  
ATOM   2698  C   ARG A 175      26.904  92.463 120.824  1.00  0.00           C  
ATOM   2699  O   ARG A 175      25.915  93.102 121.086  1.00  0.00           O  
ATOM   2700  CB  ARG A 175      29.089  93.657 121.191  1.00  0.00           C  
ATOM   2701  CG  ARG A 175      30.616  93.438 120.763  1.00  0.00           C  
ATOM   2702  CD  ARG A 175      31.549  94.158 121.794  1.00  0.00           C  
ATOM   2703  NE  ARG A 175      32.962  93.768 121.438  1.00  0.00           N  
ATOM   2704  CZ  ARG A 175      33.689  92.666 121.748  1.00  0.00           C  
ATOM   2705  NH1 ARG A 175      33.174  91.756 122.442  1.00  0.00           N1+
ATOM   2706  NH2 ARG A 175      34.909  92.646 121.372  1.00  0.00           N  
ATOM   2707  H   ARG A 175      27.858  95.117 119.572  1.00  0.00           H  
ATOM   2708  HA  ARG A 175      28.616  92.257 119.674  1.00  0.00           H  
ATOM   2709  HB2 ARG A 175      28.884  94.720 121.313  1.00  0.00           H  
ATOM   2710  HB3 ARG A 175      28.884  93.096 122.102  1.00  0.00           H  
ATOM   2711  HG2 ARG A 175      30.945  92.400 120.708  1.00  0.00           H  
ATOM   2712  HG3 ARG A 175      30.678  93.901 119.778  1.00  0.00           H  
ATOM   2713  HD2 ARG A 175      31.494  95.234 121.956  1.00  0.00           H  
ATOM   2714  HD3 ARG A 175      31.277  93.670 122.729  1.00  0.00           H  
ATOM   2715  HE  ARG A 175      33.521  94.450 120.945  1.00  0.00           H  
ATOM   2716 HH11 ARG A 175      32.257  91.817 122.859  1.00  0.00           H  
ATOM   2717 HH12 ARG A 175      33.776  91.043 122.828  1.00  0.00           H  
ATOM   2718 HH21 ARG A 175      35.127  93.234 120.580  1.00  0.00           H  
ATOM   2719 HH22 ARG A 175      35.578  91.954 121.677  1.00  0.00           H  
ATOM   2720  N   ASN A 176      26.916  91.204 121.167  1.00  0.00           N  
ATOM   2721  CA  ASN A 176      25.927  90.758 122.154  1.00  0.00           C  
ATOM   2722  C   ASN A 176      26.479  91.086 123.570  1.00  0.00           C  
ATOM   2723  O   ASN A 176      27.731  91.057 123.750  1.00  0.00           O  
ATOM   2724  CB  ASN A 176      25.817  89.243 121.934  1.00  0.00           C  
ATOM   2725  CG  ASN A 176      24.867  88.571 122.934  1.00  0.00           C  
ATOM   2726  ND2 ASN A 176      25.115  87.340 123.354  1.00  0.00           N  
ATOM   2727  OD1 ASN A 176      23.921  89.235 123.395  1.00  0.00           O  
ATOM   2728  H   ASN A 176      27.768  90.693 120.986  1.00  0.00           H  
ATOM   2729  HA  ASN A 176      24.942  91.189 121.971  1.00  0.00           H  
ATOM   2730  HB2 ASN A 176      25.434  88.987 120.947  1.00  0.00           H  
ATOM   2731  HB3 ASN A 176      26.820  88.824 122.009  1.00  0.00           H  
ATOM   2732 HD21 ASN A 176      24.620  86.916 124.127  1.00  0.00           H  
ATOM   2733 HD22 ASN A 176      25.781  86.754 122.871  1.00  0.00           H  
ATOM   2734  N   TYR A 177      25.621  91.223 124.559  1.00  0.00           N  
ATOM   2735  CA  TYR A 177      26.126  91.386 125.969  1.00  0.00           C  
ATOM   2736  C   TYR A 177      25.487  90.439 126.999  1.00  0.00           C  
ATOM   2737  O   TYR A 177      25.776  90.658 128.200  1.00  0.00           O  
ATOM   2738  CB  TYR A 177      26.057  92.845 126.451  1.00  0.00           C  
ATOM   2739  CG  TYR A 177      26.913  93.781 125.589  1.00  0.00           C  
ATOM   2740  CD1 TYR A 177      28.227  94.117 126.046  1.00  0.00           C  
ATOM   2741  CD2 TYR A 177      26.395  94.378 124.399  1.00  0.00           C  
ATOM   2742  CE1 TYR A 177      29.031  95.008 125.271  1.00  0.00           C  
ATOM   2743  CE2 TYR A 177      27.163  95.323 123.680  1.00  0.00           C  
ATOM   2744  CZ  TYR A 177      28.476  95.657 124.122  1.00  0.00           C  
ATOM   2745  OH  TYR A 177      29.210  96.464 123.361  1.00  0.00           O  
ATOM   2746  H   TYR A 177      24.668  91.399 124.277  1.00  0.00           H  
ATOM   2747  HA  TYR A 177      27.191  91.156 125.986  1.00  0.00           H  
ATOM   2748  HB2 TYR A 177      25.003  93.117 126.486  1.00  0.00           H  
ATOM   2749  HB3 TYR A 177      26.450  92.934 127.464  1.00  0.00           H  
ATOM   2750  HD1 TYR A 177      28.634  93.648 126.930  1.00  0.00           H  
ATOM   2751  HD2 TYR A 177      25.442  94.086 123.983  1.00  0.00           H  
ATOM   2752  HE1 TYR A 177      29.988  95.385 125.601  1.00  0.00           H  
ATOM   2753  HE2 TYR A 177      26.872  95.766 122.739  1.00  0.00           H  
ATOM   2754  HH  TYR A 177      28.777  96.572 122.511  1.00  0.00           H  
ATOM   2755  N   ASP A 178      24.552  89.503 126.613  1.00  0.00           N  
ATOM   2756  CA  ASP A 178      23.691  88.845 127.583  1.00  0.00           C  
ATOM   2757  C   ASP A 178      24.543  87.893 128.560  1.00  0.00           C  
ATOM   2758  O   ASP A 178      24.224  87.558 129.695  1.00  0.00           O  
ATOM   2759  CB  ASP A 178      22.542  88.045 126.954  1.00  0.00           C  
ATOM   2760  CG  ASP A 178      22.972  87.105 125.795  1.00  0.00           C  
ATOM   2761  OD1 ASP A 178      22.110  86.718 124.937  1.00  0.00           O  
ATOM   2762  OD2 ASP A 178      24.172  86.645 125.773  1.00  0.00           O1-
ATOM   2763  H   ASP A 178      24.356  89.595 125.626  1.00  0.00           H  
ATOM   2764  HA  ASP A 178      23.258  89.641 128.191  1.00  0.00           H  
ATOM   2765  HB2 ASP A 178      22.049  87.470 127.737  1.00  0.00           H  
ATOM   2766  HB3 ASP A 178      21.823  88.762 126.558  1.00  0.00           H  
ATOM   2767  N   TYR A 179      25.658  87.402 128.043  1.00  0.00           N  
ATOM   2768  CA  TYR A 179      26.731  86.572 128.737  1.00  0.00           C  
ATOM   2769  C   TYR A 179      27.603  87.377 129.647  1.00  0.00           C  
ATOM   2770  O   TYR A 179      27.921  86.913 130.760  1.00  0.00           O  
ATOM   2771  CB  TYR A 179      27.625  85.800 127.760  1.00  0.00           C  
ATOM   2772  CG  TYR A 179      28.693  84.938 128.320  1.00  0.00           C  
ATOM   2773  CD1 TYR A 179      29.982  85.465 128.548  1.00  0.00           C  
ATOM   2774  CD2 TYR A 179      28.430  83.609 128.689  1.00  0.00           C  
ATOM   2775  CE1 TYR A 179      30.933  84.677 129.223  1.00  0.00           C  
ATOM   2776  CE2 TYR A 179      29.432  82.760 129.201  1.00  0.00           C  
ATOM   2777  CZ  TYR A 179      30.689  83.315 129.456  1.00  0.00           C  
ATOM   2778  OH  TYR A 179      31.649  82.542 130.069  1.00  0.00           O  
ATOM   2779  H   TYR A 179      25.830  87.730 127.105  1.00  0.00           H  
ATOM   2780  HA  TYR A 179      26.228  85.805 129.326  1.00  0.00           H  
ATOM   2781  HB2 TYR A 179      26.995  85.162 127.141  1.00  0.00           H  
ATOM   2782  HB3 TYR A 179      27.998  86.493 127.006  1.00  0.00           H  
ATOM   2783  HD1 TYR A 179      30.210  86.488 128.284  1.00  0.00           H  
ATOM   2784  HD2 TYR A 179      27.515  83.070 128.495  1.00  0.00           H  
ATOM   2785  HE1 TYR A 179      31.897  85.106 129.458  1.00  0.00           H  
ATOM   2786  HE2 TYR A 179      29.246  81.702 129.306  1.00  0.00           H  
ATOM   2787  HH  TYR A 179      31.294  81.670 130.260  1.00  0.00           H  
ATOM   2788  N   ILE A 180      27.887  88.633 129.292  1.00  0.00           N  
ATOM   2789  CA  ILE A 180      28.585  89.620 130.181  1.00  0.00           C  
ATOM   2790  C   ILE A 180      27.716  89.879 131.425  1.00  0.00           C  
ATOM   2791  O   ILE A 180      28.153  89.909 132.561  1.00  0.00           O  
ATOM   2792  CB  ILE A 180      28.923  90.887 129.413  1.00  0.00           C  
ATOM   2793  CG1 ILE A 180      30.117  90.744 128.492  1.00  0.00           C  
ATOM   2794  CG2 ILE A 180      29.050  92.223 130.286  1.00  0.00           C  
ATOM   2795  CD1 ILE A 180      30.252  91.639 127.309  1.00  0.00           C  
ATOM   2796  H   ILE A 180      27.651  88.933 128.356  1.00  0.00           H  
ATOM   2797  HA  ILE A 180      29.528  89.263 130.593  1.00  0.00           H  
ATOM   2798  HB  ILE A 180      28.099  91.059 128.721  1.00  0.00           H  
ATOM   2799 HG12 ILE A 180      31.047  90.799 129.057  1.00  0.00           H  
ATOM   2800 HG13 ILE A 180      30.062  89.727 128.104  1.00  0.00           H  
ATOM   2801 HG21 ILE A 180      29.200  93.049 129.592  1.00  0.00           H  
ATOM   2802 HG22 ILE A 180      28.172  92.298 130.929  1.00  0.00           H  
ATOM   2803 HG23 ILE A 180      29.963  92.161 130.877  1.00  0.00           H  
ATOM   2804 HD11 ILE A 180      29.315  91.580 126.757  1.00  0.00           H  
ATOM   2805 HD12 ILE A 180      30.508  92.639 127.661  1.00  0.00           H  
ATOM   2806 HD13 ILE A 180      31.152  91.303 126.795  1.00  0.00           H  
ATOM   2807  N   LEU A 181      26.399  89.900 131.189  1.00  0.00           N  
ATOM   2808  CA  LEU A 181      25.243  90.033 132.082  1.00  0.00           C  
ATOM   2809  C   LEU A 181      24.891  88.706 132.751  1.00  0.00           C  
ATOM   2810  O   LEU A 181      23.823  88.595 133.293  1.00  0.00           O  
ATOM   2811  CB  LEU A 181      24.119  90.638 131.341  1.00  0.00           C  
ATOM   2812  CG  LEU A 181      24.317  92.175 131.010  1.00  0.00           C  
ATOM   2813  CD1 LEU A 181      22.919  92.623 130.778  1.00  0.00           C  
ATOM   2814  CD2 LEU A 181      24.904  92.978 132.141  1.00  0.00           C  
ATOM   2815  H   LEU A 181      26.062  89.730 130.253  1.00  0.00           H  
ATOM   2816  HA  LEU A 181      25.573  90.632 132.932  1.00  0.00           H  
ATOM   2817  HB2 LEU A 181      23.925  90.036 130.453  1.00  0.00           H  
ATOM   2818  HB3 LEU A 181      23.218  90.503 131.939  1.00  0.00           H  
ATOM   2819  HG  LEU A 181      24.971  92.307 130.149  1.00  0.00           H  
ATOM   2820 HD11 LEU A 181      22.302  92.594 131.676  1.00  0.00           H  
ATOM   2821 HD12 LEU A 181      23.027  93.674 130.514  1.00  0.00           H  
ATOM   2822 HD13 LEU A 181      22.402  92.010 130.039  1.00  0.00           H  
ATOM   2823 HD21 LEU A 181      24.487  92.741 133.120  1.00  0.00           H  
ATOM   2824 HD22 LEU A 181      25.981  92.835 132.218  1.00  0.00           H  
ATOM   2825 HD23 LEU A 181      24.805  94.062 132.111  1.00  0.00           H  
ATOM   2826  N   SER A 182      25.825  87.794 132.831  1.00  0.00           N  
ATOM   2827  CA  SER A 182      25.656  86.538 133.587  1.00  0.00           C  
ATOM   2828  C   SER A 182      26.919  85.995 134.251  1.00  0.00           C  
ATOM   2829  O   SER A 182      26.795  85.329 135.225  1.00  0.00           O  
ATOM   2830  CB  SER A 182      24.973  85.466 132.674  1.00  0.00           C  
ATOM   2831  OG  SER A 182      24.797  84.184 133.166  1.00  0.00           O  
ATOM   2832  H   SER A 182      26.663  88.021 132.315  1.00  0.00           H  
ATOM   2833  HA  SER A 182      24.909  86.668 134.370  1.00  0.00           H  
ATOM   2834  HB2 SER A 182      23.983  85.874 132.473  1.00  0.00           H  
ATOM   2835  HB3 SER A 182      25.401  85.311 131.683  1.00  0.00           H  
ATOM   2836  HG  SER A 182      24.799  83.602 132.403  1.00  0.00           H  
ATOM   2837  N   THR A 183      28.133  86.374 133.849  1.00  0.00           N  
ATOM   2838  CA  THR A 183      29.424  85.890 134.290  1.00  0.00           C  
ATOM   2839  C   THR A 183      30.393  87.046 134.656  1.00  0.00           C  
ATOM   2840  O   THR A 183      31.517  86.706 135.093  1.00  0.00           O  
ATOM   2841  CB  THR A 183      29.985  84.879 133.285  1.00  0.00           C  
ATOM   2842  CG2 THR A 183      29.104  83.639 133.060  1.00  0.00           C  
ATOM   2843  OG1 THR A 183      30.289  85.457 132.028  1.00  0.00           O  
ATOM   2844  H   THR A 183      28.127  86.749 132.910  1.00  0.00           H  
ATOM   2845  HA  THR A 183      29.231  85.367 135.227  1.00  0.00           H  
ATOM   2846  HB  THR A 183      30.883  84.499 133.772  1.00  0.00           H  
ATOM   2847  HG1 THR A 183      29.493  85.476 131.491  1.00  0.00           H  
ATOM   2848 HG21 THR A 183      29.105  83.087 133.999  1.00  0.00           H  
ATOM   2849 HG22 THR A 183      28.085  83.883 132.759  1.00  0.00           H  
ATOM   2850 HG23 THR A 183      29.459  82.998 132.252  1.00  0.00           H  
ATOM   2851  N   GLY A 184      30.115  88.324 134.378  1.00  0.00           N  
ATOM   2852  CA  GLY A 184      31.066  89.440 134.390  1.00  0.00           C  
ATOM   2853  C   GLY A 184      32.058  89.441 133.239  1.00  0.00           C  
ATOM   2854  O   GLY A 184      32.639  90.473 132.976  1.00  0.00           O  
ATOM   2855  H   GLY A 184      29.138  88.506 134.198  1.00  0.00           H  
ATOM   2856  HA2 GLY A 184      30.658  90.452 134.413  1.00  0.00           H  
ATOM   2857  HA3 GLY A 184      31.692  89.420 135.282  1.00  0.00           H  
ATOM   2858  N   CYS A 185      32.038  88.324 132.455  1.00  0.00           N  
ATOM   2859  CA  CYS A 185      33.173  87.972 131.495  1.00  0.00           C  
ATOM   2860  C   CYS A 185      32.891  88.240 130.037  1.00  0.00           C  
ATOM   2861  O   CYS A 185      31.727  88.181 129.498  1.00  0.00           O  
ATOM   2862  CB  CYS A 185      33.546  86.444 131.729  1.00  0.00           C  
ATOM   2863  SG  CYS A 185      34.153  86.277 133.453  1.00  0.00           S  
ATOM   2864  H   CYS A 185      31.483  87.531 132.744  1.00  0.00           H  
ATOM   2865  HA  CYS A 185      34.066  88.532 131.772  1.00  0.00           H  
ATOM   2866  HB2 CYS A 185      32.641  85.839 131.660  1.00  0.00           H  
ATOM   2867  HB3 CYS A 185      34.342  86.203 131.025  1.00  0.00           H  
ATOM   2868  HG  CYS A 185      32.892  86.074 133.843  1.00  0.00           H  
ATOM   2869  N   ALA A 186      33.887  88.520 129.214  1.00  0.00           N  
ATOM   2870  CA  ALA A 186      33.696  88.466 127.772  1.00  0.00           C  
ATOM   2871  C   ALA A 186      33.155  87.140 127.277  1.00  0.00           C  
ATOM   2872  O   ALA A 186      33.407  86.099 127.918  1.00  0.00           O  
ATOM   2873  CB  ALA A 186      35.058  88.828 127.053  1.00  0.00           C  
ATOM   2874  H   ALA A 186      34.851  88.427 129.499  1.00  0.00           H  
ATOM   2875  HA  ALA A 186      33.004  89.273 127.530  1.00  0.00           H  
ATOM   2876  HB1 ALA A 186      35.301  89.889 127.098  1.00  0.00           H  
ATOM   2877  HB2 ALA A 186      35.778  88.209 127.589  1.00  0.00           H  
ATOM   2878  HB3 ALA A 186      34.902  88.584 126.002  1.00  0.00           H  
ATOM   2879  N   PRO A 187      32.445  87.030 126.127  1.00  0.00           N  
ATOM   2880  CA  PRO A 187      31.877  85.774 125.656  1.00  0.00           C  
ATOM   2881  C   PRO A 187      32.907  84.670 125.450  1.00  0.00           C  
ATOM   2882  O   PRO A 187      34.075  85.016 125.076  1.00  0.00           O  
ATOM   2883  CB  PRO A 187      31.070  86.133 124.407  1.00  0.00           C  
ATOM   2884  CG  PRO A 187      31.894  87.278 123.820  1.00  0.00           C  
ATOM   2885  CD  PRO A 187      32.323  88.063 125.093  1.00  0.00           C  
ATOM   2886  HA  PRO A 187      31.139  85.419 126.374  1.00  0.00           H  
ATOM   2887  HB2 PRO A 187      30.916  85.341 123.674  1.00  0.00           H  
ATOM   2888  HB3 PRO A 187      30.035  86.400 124.615  1.00  0.00           H  
ATOM   2889  HG2 PRO A 187      32.803  86.950 123.315  1.00  0.00           H  
ATOM   2890  HG3 PRO A 187      31.325  87.879 123.111  1.00  0.00           H  
ATOM   2891  HD2 PRO A 187      33.271  88.567 124.908  1.00  0.00           H  
ATOM   2892  HD3 PRO A 187      31.512  88.758 125.307  1.00  0.00           H  
ATOM   2893  N   PRO A 188      32.567  83.347 125.547  1.00  0.00           N  
ATOM   2894  CA  PRO A 188      33.490  82.263 125.331  1.00  0.00           C  
ATOM   2895  C   PRO A 188      33.770  81.998 123.916  1.00  0.00           C  
ATOM   2896  O   PRO A 188      32.969  82.360 123.068  1.00  0.00           O  
ATOM   2897  CB  PRO A 188      32.826  81.115 125.991  1.00  0.00           C  
ATOM   2898  CG  PRO A 188      31.345  81.240 125.763  1.00  0.00           C  
ATOM   2899  CD  PRO A 188      31.239  82.772 125.755  1.00  0.00           C  
ATOM   2900  HA  PRO A 188      34.414  82.432 125.883  1.00  0.00           H  
ATOM   2901  HB2 PRO A 188      33.201  80.160 125.624  1.00  0.00           H  
ATOM   2902  HB3 PRO A 188      32.946  81.167 127.074  1.00  0.00           H  
ATOM   2903  HG2 PRO A 188      31.043  80.815 124.807  1.00  0.00           H  
ATOM   2904  HG3 PRO A 188      30.726  80.817 126.556  1.00  0.00           H  
ATOM   2905  HD2 PRO A 188      30.580  83.207 125.003  1.00  0.00           H  
ATOM   2906  HD3 PRO A 188      30.865  83.065 126.736  1.00  0.00           H  
ATOM   2907  N   GLY A 189      34.815  81.210 123.576  1.00  0.00           N  
ATOM   2908  CA  GLY A 189      35.165  80.694 122.225  1.00  0.00           C  
ATOM   2909  C   GLY A 189      36.171  81.694 121.517  1.00  0.00           C  
ATOM   2910  O   GLY A 189      36.476  82.779 121.961  1.00  0.00           O  
ATOM   2911  H   GLY A 189      35.440  80.891 124.303  1.00  0.00           H  
ATOM   2912  HA2 GLY A 189      35.543  79.673 122.274  1.00  0.00           H  
ATOM   2913  HA3 GLY A 189      34.280  80.626 121.592  1.00  0.00           H  
ATOM   2914  N   LYS A 190      36.649  81.287 120.341  1.00  0.00           N  
ATOM   2915  CA  LYS A 190      37.527  82.097 119.509  1.00  0.00           C  
ATOM   2916  C   LYS A 190      36.837  83.271 118.817  1.00  0.00           C  
ATOM   2917  O   LYS A 190      35.792  83.121 118.188  1.00  0.00           O  
ATOM   2918  CB  LYS A 190      38.342  81.202 118.530  1.00  0.00           C  
ATOM   2919  CG  LYS A 190      39.348  80.160 119.175  1.00  0.00           C  
ATOM   2920  CD  LYS A 190      40.290  80.865 120.143  1.00  0.00           C  
ATOM   2921  CE  LYS A 190      41.460  79.846 120.474  1.00  0.00           C  
ATOM   2922  NZ  LYS A 190      42.548  80.476 121.257  1.00  0.00           N1+
ATOM   2923  H   LYS A 190      36.384  80.328 120.160  1.00  0.00           H  
ATOM   2924  HA  LYS A 190      38.177  82.514 120.279  1.00  0.00           H  
ATOM   2925  HB2 LYS A 190      37.581  80.742 117.898  1.00  0.00           H  
ATOM   2926  HB3 LYS A 190      38.903  81.957 117.980  1.00  0.00           H  
ATOM   2927  HG2 LYS A 190      38.749  79.288 119.438  1.00  0.00           H  
ATOM   2928  HG3 LYS A 190      39.941  79.766 118.351  1.00  0.00           H  
ATOM   2929  HD2 LYS A 190      40.592  81.795 119.664  1.00  0.00           H  
ATOM   2930  HD3 LYS A 190      39.725  81.107 121.043  1.00  0.00           H  
ATOM   2931  HE2 LYS A 190      41.092  78.974 121.013  1.00  0.00           H  
ATOM   2932  HE3 LYS A 190      41.958  79.617 119.532  1.00  0.00           H  
ATOM   2933  HZ1 LYS A 190      42.985  81.240 120.763  1.00  0.00           H  
ATOM   2934  HZ2 LYS A 190      42.052  80.822 122.066  1.00  0.00           H  
ATOM   2935  HZ3 LYS A 190      43.313  79.844 121.449  1.00  0.00           H  
ATOM   2936  N   ASN A 191      37.477  84.461 118.937  1.00  0.00           N  
ATOM   2937  CA  ASN A 191      36.874  85.693 118.451  1.00  0.00           C  
ATOM   2938  C   ASN A 191      37.040  85.720 116.883  1.00  0.00           C  
ATOM   2939  O   ASN A 191      38.146  85.444 116.438  1.00  0.00           O  
ATOM   2940  CB  ASN A 191      37.606  86.887 119.043  1.00  0.00           C  
ATOM   2941  CG  ASN A 191      36.873  88.157 118.543  1.00  0.00           C  
ATOM   2942  ND2 ASN A 191      36.055  88.855 119.283  1.00  0.00           N  
ATOM   2943  OD1 ASN A 191      37.134  88.537 117.427  1.00  0.00           O  
ATOM   2944  H   ASN A 191      38.433  84.493 119.259  1.00  0.00           H  
ATOM   2945  HA  ASN A 191      35.808  85.687 118.678  1.00  0.00           H  
ATOM   2946  HB2 ASN A 191      37.527  86.895 120.130  1.00  0.00           H  
ATOM   2947  HB3 ASN A 191      38.651  86.934 118.737  1.00  0.00           H  
ATOM   2948 HD21 ASN A 191      35.701  89.721 118.904  1.00  0.00           H  
ATOM   2949 HD22 ASN A 191      35.941  88.668 120.268  1.00  0.00           H  
ATOM   2950  N   ILE A 192      36.031  86.093 116.177  1.00  0.00           N  
ATOM   2951  CA  ILE A 192      36.003  85.940 114.747  1.00  0.00           C  
ATOM   2952  C   ILE A 192      36.975  86.919 113.973  1.00  0.00           C  
ATOM   2953  O   ILE A 192      37.724  86.526 113.101  1.00  0.00           O  
ATOM   2954  CB  ILE A 192      34.485  85.931 114.347  1.00  0.00           C  
ATOM   2955  CG1 ILE A 192      34.415  85.177 113.017  1.00  0.00           C  
ATOM   2956  CG2 ILE A 192      33.855  87.336 114.340  1.00  0.00           C  
ATOM   2957  CD1 ILE A 192      32.905  85.218 112.532  1.00  0.00           C  
ATOM   2958  H   ILE A 192      35.171  86.323 116.653  1.00  0.00           H  
ATOM   2959  HA  ILE A 192      36.514  84.994 114.568  1.00  0.00           H  
ATOM   2960  HB  ILE A 192      33.880  85.437 115.107  1.00  0.00           H  
ATOM   2961 HG12 ILE A 192      35.096  85.643 112.305  1.00  0.00           H  
ATOM   2962 HG13 ILE A 192      34.732  84.144 113.162  1.00  0.00           H  
ATOM   2963 HG21 ILE A 192      32.768  87.318 114.256  1.00  0.00           H  
ATOM   2964 HG22 ILE A 192      33.985  87.949 115.230  1.00  0.00           H  
ATOM   2965 HG23 ILE A 192      34.295  87.810 113.462  1.00  0.00           H  
ATOM   2966 HD11 ILE A 192      32.157  84.967 113.284  1.00  0.00           H  
ATOM   2967 HD12 ILE A 192      32.724  86.172 112.033  1.00  0.00           H  
ATOM   2968 HD13 ILE A 192      33.009  84.470 111.747  1.00  0.00           H  
ATOM   2969  N   TYR A 193      36.963  88.202 114.333  1.00  0.00           N  
ATOM   2970  CA  TYR A 193      37.750  89.357 113.830  1.00  0.00           C  
ATOM   2971  C   TYR A 193      39.205  89.480 114.290  1.00  0.00           C  
ATOM   2972  O   TYR A 193      40.006  90.117 113.550  1.00  0.00           O  
ATOM   2973  CB  TYR A 193      36.981  90.629 114.210  1.00  0.00           C  
ATOM   2974  CG  TYR A 193      35.559  90.759 113.671  1.00  0.00           C  
ATOM   2975  CD1 TYR A 193      34.544  91.294 114.516  1.00  0.00           C  
ATOM   2976  CD2 TYR A 193      35.226  90.477 112.298  1.00  0.00           C  
ATOM   2977  CE1 TYR A 193      33.197  91.359 114.023  1.00  0.00           C  
ATOM   2978  CE2 TYR A 193      33.947  90.597 111.772  1.00  0.00           C  
ATOM   2979  CZ  TYR A 193      32.947  91.039 112.659  1.00  0.00           C  
ATOM   2980  OH  TYR A 193      31.629  91.273 112.340  1.00  0.00           O  
ATOM   2981  H   TYR A 193      36.396  88.451 115.130  1.00  0.00           H  
ATOM   2982  HA  TYR A 193      37.821  89.297 112.743  1.00  0.00           H  
ATOM   2983  HB2 TYR A 193      36.990  90.659 115.300  1.00  0.00           H  
ATOM   2984  HB3 TYR A 193      37.489  91.475 113.747  1.00  0.00           H  
ATOM   2985  HD1 TYR A 193      34.888  91.650 115.476  1.00  0.00           H  
ATOM   2986  HD2 TYR A 193      36.037  90.284 111.611  1.00  0.00           H  
ATOM   2987  HE1 TYR A 193      32.388  91.742 114.627  1.00  0.00           H  
ATOM   2988  HE2 TYR A 193      33.691  90.506 110.727  1.00  0.00           H  
ATOM   2989  HH  TYR A 193      31.349  92.072 112.791  1.00  0.00           H  
ATOM   2990  N   TYR A 194      39.445  89.120 115.494  1.00  0.00           N  
ATOM   2991  CA  TYR A 194      40.598  89.488 116.299  1.00  0.00           C  
ATOM   2992  C   TYR A 194      41.241  88.206 116.815  1.00  0.00           C  
ATOM   2993  O   TYR A 194      41.713  88.032 117.976  1.00  0.00           O  
ATOM   2994  CB  TYR A 194      40.315  90.583 117.367  1.00  0.00           C  
ATOM   2995  CG  TYR A 194      39.661  91.739 116.777  1.00  0.00           C  
ATOM   2996  CD1 TYR A 194      38.421  92.153 117.240  1.00  0.00           C  
ATOM   2997  CD2 TYR A 194      40.301  92.542 115.776  1.00  0.00           C  
ATOM   2998  CE1 TYR A 194      37.698  93.219 116.653  1.00  0.00           C  
ATOM   2999  CE2 TYR A 194      39.624  93.548 115.104  1.00  0.00           C  
ATOM   3000  CZ  TYR A 194      38.303  93.820 115.509  1.00  0.00           C  
ATOM   3001  OH  TYR A 194      37.575  94.731 114.829  1.00  0.00           O  
ATOM   3002  H   TYR A 194      38.579  88.913 115.970  1.00  0.00           H  
ATOM   3003  HA  TYR A 194      41.285  89.923 115.575  1.00  0.00           H  
ATOM   3004  HB2 TYR A 194      39.781  90.051 118.155  1.00  0.00           H  
ATOM   3005  HB3 TYR A 194      41.271  90.952 117.736  1.00  0.00           H  
ATOM   3006  HD1 TYR A 194      37.949  91.509 117.967  1.00  0.00           H  
ATOM   3007  HD2 TYR A 194      41.329  92.402 115.476  1.00  0.00           H  
ATOM   3008  HE1 TYR A 194      36.684  93.442 116.948  1.00  0.00           H  
ATOM   3009  HE2 TYR A 194      40.062  94.120 114.300  1.00  0.00           H  
ATOM   3010  HH  TYR A 194      37.726  94.837 113.887  1.00  0.00           H  
ATOM   3011  N   LYS A 195      41.261  87.181 115.918  1.00  0.00           N  
ATOM   3012  CA  LYS A 195      41.625  85.732 116.212  1.00  0.00           C  
ATOM   3013  C   LYS A 195      43.094  85.406 116.548  1.00  0.00           C  
ATOM   3014  O   LYS A 195      43.635  84.404 116.126  1.00  0.00           O  
ATOM   3015  CB  LYS A 195      40.908  84.765 115.277  1.00  0.00           C  
ATOM   3016  CG  LYS A 195      40.437  83.431 115.963  1.00  0.00           C  
ATOM   3017  CD  LYS A 195      39.847  82.382 115.057  1.00  0.00           C  
ATOM   3018  CE  LYS A 195      38.458  82.710 114.758  1.00  0.00           C  
ATOM   3019  NZ  LYS A 195      38.022  82.052 113.522  1.00  0.00           N1+
ATOM   3020  H   LYS A 195      40.858  87.304 115.000  1.00  0.00           H  
ATOM   3021  HA  LYS A 195      41.147  85.605 117.184  1.00  0.00           H  
ATOM   3022  HB2 LYS A 195      40.027  85.273 114.885  1.00  0.00           H  
ATOM   3023  HB3 LYS A 195      41.543  84.583 114.410  1.00  0.00           H  
ATOM   3024  HG2 LYS A 195      41.321  82.912 116.332  1.00  0.00           H  
ATOM   3025  HG3 LYS A 195      39.729  83.559 116.782  1.00  0.00           H  
ATOM   3026  HD2 LYS A 195      40.468  82.356 114.161  1.00  0.00           H  
ATOM   3027  HD3 LYS A 195      39.787  81.403 115.534  1.00  0.00           H  
ATOM   3028  HE2 LYS A 195      37.720  82.552 115.544  1.00  0.00           H  
ATOM   3029  HE3 LYS A 195      38.469  83.778 114.541  1.00  0.00           H  
ATOM   3030  HZ1 LYS A 195      38.314  81.085 113.534  1.00  0.00           H  
ATOM   3031  HZ2 LYS A 195      37.014  82.109 113.551  1.00  0.00           H  
ATOM   3032  HZ3 LYS A 195      38.383  82.458 112.671  1.00  0.00           H  
ATOM   3033  N   SER A 196      43.839  86.328 117.098  1.00  0.00           N  
ATOM   3034  CA  SER A 196      45.235  86.291 117.537  1.00  0.00           C  
ATOM   3035  C   SER A 196      45.679  85.435 118.757  1.00  0.00           C  
ATOM   3036  O   SER A 196      45.185  85.505 119.900  1.00  0.00           O  
ATOM   3037  CB  SER A 196      45.522  87.818 117.721  1.00  0.00           C  
ATOM   3038  OG  SER A 196      46.905  87.980 118.088  1.00  0.00           O  
ATOM   3039  H   SER A 196      43.359  87.197 117.286  1.00  0.00           H  
ATOM   3040  HA  SER A 196      45.845  86.020 116.675  1.00  0.00           H  
ATOM   3041  HB2 SER A 196      45.220  88.495 116.922  1.00  0.00           H  
ATOM   3042  HB3 SER A 196      44.943  88.226 118.550  1.00  0.00           H  
ATOM   3043  HG  SER A 196      47.137  88.805 117.654  1.00  0.00           H  
ATOM   3044  N   ASP A 197      46.647  84.551 118.474  1.00  0.00           N  
ATOM   3045  CA  ASP A 197      47.457  83.967 119.562  1.00  0.00           C  
ATOM   3046  C   ASP A 197      48.434  84.874 120.382  1.00  0.00           C  
ATOM   3047  O   ASP A 197      49.081  84.431 121.352  1.00  0.00           O  
ATOM   3048  CB  ASP A 197      48.190  82.644 119.168  1.00  0.00           C  
ATOM   3049  CG  ASP A 197      47.179  81.563 118.643  1.00  0.00           C  
ATOM   3050  OD1 ASP A 197      46.004  81.732 118.695  1.00  0.00           O  
ATOM   3051  OD2 ASP A 197      47.607  80.563 118.071  1.00  0.00           O1-
ATOM   3052  H   ASP A 197      46.941  84.449 117.513  1.00  0.00           H  
ATOM   3053  HA  ASP A 197      46.749  83.709 120.351  1.00  0.00           H  
ATOM   3054  HB2 ASP A 197      49.028  82.705 118.476  1.00  0.00           H  
ATOM   3055  HB3 ASP A 197      48.533  82.246 120.123  1.00  0.00           H  
ATOM   3056  N   LEU A 198      48.629  86.107 119.862  1.00  0.00           N  
ATOM   3057  CA  LEU A 198      49.570  87.148 120.390  1.00  0.00           C  
ATOM   3058  C   LEU A 198      48.983  88.024 121.504  1.00  0.00           C  
ATOM   3059  O   LEU A 198      49.693  88.583 122.322  1.00  0.00           O  
ATOM   3060  CB  LEU A 198      50.046  87.954 119.234  1.00  0.00           C  
ATOM   3061  CG  LEU A 198      50.748  87.102 118.128  1.00  0.00           C  
ATOM   3062  CD1 LEU A 198      49.954  87.167 116.775  1.00  0.00           C  
ATOM   3063  CD2 LEU A 198      52.183  87.622 117.911  1.00  0.00           C  
ATOM   3064  H   LEU A 198      47.979  86.475 119.182  1.00  0.00           H  
ATOM   3065  HA  LEU A 198      50.397  86.598 120.842  1.00  0.00           H  
ATOM   3066  HB2 LEU A 198      49.415  88.710 118.766  1.00  0.00           H  
ATOM   3067  HB3 LEU A 198      50.760  88.628 119.708  1.00  0.00           H  
ATOM   3068  HG  LEU A 198      50.728  86.053 118.426  1.00  0.00           H  
ATOM   3069 HD11 LEU A 198      49.752  88.211 116.537  1.00  0.00           H  
ATOM   3070 HD12 LEU A 198      50.544  86.637 116.028  1.00  0.00           H  
ATOM   3071 HD13 LEU A 198      49.048  86.562 116.772  1.00  0.00           H  
ATOM   3072 HD21 LEU A 198      52.646  87.330 116.969  1.00  0.00           H  
ATOM   3073 HD22 LEU A 198      52.280  88.698 117.769  1.00  0.00           H  
ATOM   3074 HD23 LEU A 198      52.801  87.222 118.715  1.00  0.00           H  
ATOM   3075  N   THR A 199      47.674  88.160 121.489  1.00  0.00           N  
ATOM   3076  CA  THR A 199      46.809  88.785 122.488  1.00  0.00           C  
ATOM   3077  C   THR A 199      46.867  88.026 123.801  1.00  0.00           C  
ATOM   3078  O   THR A 199      46.794  86.809 123.816  1.00  0.00           O  
ATOM   3079  CB  THR A 199      45.377  89.066 121.945  1.00  0.00           C  
ATOM   3080  CG2 THR A 199      44.436  89.678 122.959  1.00  0.00           C  
ATOM   3081  OG1 THR A 199      45.505  89.805 120.770  1.00  0.00           O  
ATOM   3082  H   THR A 199      47.232  87.813 120.649  1.00  0.00           H  
ATOM   3083  HA  THR A 199      47.307  89.720 122.743  1.00  0.00           H  
ATOM   3084  HB  THR A 199      44.973  88.066 121.793  1.00  0.00           H  
ATOM   3085  HG1 THR A 199      44.628  89.987 120.424  1.00  0.00           H  
ATOM   3086 HG21 THR A 199      43.666  90.029 122.272  1.00  0.00           H  
ATOM   3087 HG22 THR A 199      43.975  88.976 123.652  1.00  0.00           H  
ATOM   3088 HG23 THR A 199      44.929  90.553 123.384  1.00  0.00           H  
ATOM   3089  N   LYS A 200      47.008  88.757 124.909  1.00  0.00           N  
ATOM   3090  CA  LYS A 200      47.131  88.210 126.195  1.00  0.00           C  
ATOM   3091  C   LYS A 200      46.546  89.196 127.166  1.00  0.00           C  
ATOM   3092  O   LYS A 200      46.006  90.187 126.714  1.00  0.00           O  
ATOM   3093  CB  LYS A 200      48.626  87.965 126.612  1.00  0.00           C  
ATOM   3094  CG  LYS A 200      49.603  89.200 126.540  1.00  0.00           C  
ATOM   3095  CD  LYS A 200      51.087  88.899 126.621  1.00  0.00           C  
ATOM   3096  CE  LYS A 200      51.383  88.291 127.973  1.00  0.00           C  
ATOM   3097  NZ  LYS A 200      52.851  88.192 128.176  1.00  0.00           N1+
ATOM   3098  H   LYS A 200      47.041  89.748 124.715  1.00  0.00           H  
ATOM   3099  HA  LYS A 200      46.558  87.286 126.273  1.00  0.00           H  
ATOM   3100  HB2 LYS A 200      48.638  87.438 127.567  1.00  0.00           H  
ATOM   3101  HB3 LYS A 200      49.087  87.228 125.954  1.00  0.00           H  
ATOM   3102  HG2 LYS A 200      49.390  89.702 125.597  1.00  0.00           H  
ATOM   3103  HG3 LYS A 200      49.361  89.945 127.299  1.00  0.00           H  
ATOM   3104  HD2 LYS A 200      51.278  88.262 125.758  1.00  0.00           H  
ATOM   3105  HD3 LYS A 200      51.658  89.820 126.511  1.00  0.00           H  
ATOM   3106  HE2 LYS A 200      51.030  88.919 128.790  1.00  0.00           H  
ATOM   3107  HE3 LYS A 200      51.075  87.252 128.085  1.00  0.00           H  
ATOM   3108  HZ1 LYS A 200      53.325  87.630 127.484  1.00  0.00           H  
ATOM   3109  HZ2 LYS A 200      53.251  89.118 128.206  1.00  0.00           H  
ATOM   3110  HZ3 LYS A 200      52.977  87.863 129.123  1.00  0.00           H  
ATOM   3111  N   ASP A 201      46.498  88.886 128.460  1.00  0.00           N  
ATOM   3112  CA  ASP A 201      45.898  89.754 129.476  1.00  0.00           C  
ATOM   3113  C   ASP A 201      44.461  90.289 129.370  1.00  0.00           C  
ATOM   3114  O   ASP A 201      44.213  91.505 129.590  1.00  0.00           O  
ATOM   3115  CB  ASP A 201      46.940  90.784 129.923  1.00  0.00           C  
ATOM   3116  CG  ASP A 201      46.757  91.493 131.284  1.00  0.00           C  
ATOM   3117  OD1 ASP A 201      45.946  90.986 132.157  1.00  0.00           O  
ATOM   3118  OD2 ASP A 201      47.552  92.430 131.554  1.00  0.00           O1-
ATOM   3119  H   ASP A 201      47.158  88.181 128.757  1.00  0.00           H  
ATOM   3120  HA  ASP A 201      45.767  89.082 130.324  1.00  0.00           H  
ATOM   3121  HB2 ASP A 201      47.934  90.338 129.959  1.00  0.00           H  
ATOM   3122  HB3 ASP A 201      47.041  91.594 129.201  1.00  0.00           H  
ATOM   3123  N   ILE A 202      43.667  89.411 128.786  1.00  0.00           N  
ATOM   3124  CA  ILE A 202      42.277  89.606 128.339  1.00  0.00           C  
ATOM   3125  C   ILE A 202      41.495  89.886 129.648  1.00  0.00           C  
ATOM   3126  O   ILE A 202      41.444  89.048 130.503  1.00  0.00           O  
ATOM   3127  CB  ILE A 202      41.840  88.487 127.363  1.00  0.00           C  
ATOM   3128  CG1 ILE A 202      42.612  88.456 126.023  1.00  0.00           C  
ATOM   3129  CG2 ILE A 202      40.327  88.487 127.150  1.00  0.00           C  
ATOM   3130  CD1 ILE A 202      42.242  87.346 125.069  1.00  0.00           C  
ATOM   3131  H   ILE A 202      44.064  88.490 128.674  1.00  0.00           H  
ATOM   3132  HA  ILE A 202      42.192  90.553 127.809  1.00  0.00           H  
ATOM   3133  HB  ILE A 202      42.012  87.523 127.842  1.00  0.00           H  
ATOM   3134 HG12 ILE A 202      42.425  89.365 125.451  1.00  0.00           H  
ATOM   3135 HG13 ILE A 202      43.673  88.371 126.255  1.00  0.00           H  
ATOM   3136 HG21 ILE A 202      39.841  88.295 128.106  1.00  0.00           H  
ATOM   3137 HG22 ILE A 202      39.942  89.453 126.821  1.00  0.00           H  
ATOM   3138 HG23 ILE A 202      40.007  87.733 126.430  1.00  0.00           H  
ATOM   3139 HD11 ILE A 202      42.316  86.365 125.540  1.00  0.00           H  
ATOM   3140 HD12 ILE A 202      41.275  87.450 124.579  1.00  0.00           H  
ATOM   3141 HD13 ILE A 202      43.044  87.182 124.348  1.00  0.00           H  
ATOM   3142  N   THR A 203      40.822  91.037 129.692  1.00  0.00           N  
ATOM   3143  CA  THR A 203      40.204  91.658 130.854  1.00  0.00           C  
ATOM   3144  C   THR A 203      38.871  92.324 130.501  1.00  0.00           C  
ATOM   3145  O   THR A 203      38.793  93.043 129.479  1.00  0.00           O  
ATOM   3146  CB  THR A 203      41.211  92.655 131.505  1.00  0.00           C  
ATOM   3147  CG2 THR A 203      40.568  93.522 132.564  1.00  0.00           C  
ATOM   3148  OG1 THR A 203      42.176  91.794 132.146  1.00  0.00           O  
ATOM   3149  H   THR A 203      41.028  91.653 128.918  1.00  0.00           H  
ATOM   3150  HA  THR A 203      39.929  90.891 131.577  1.00  0.00           H  
ATOM   3151  HB  THR A 203      41.553  93.362 130.749  1.00  0.00           H  
ATOM   3152  HG1 THR A 203      42.851  91.709 131.469  1.00  0.00           H  
ATOM   3153 HG21 THR A 203      39.867  94.167 132.035  1.00  0.00           H  
ATOM   3154 HG22 THR A 203      40.034  92.868 133.254  1.00  0.00           H  
ATOM   3155 HG23 THR A 203      41.312  94.197 132.984  1.00  0.00           H  
ATOM   3156  N   THR A 204      37.833  92.029 131.346  1.00  0.00           N  
ATOM   3157  CA  THR A 204      36.472  92.652 131.255  1.00  0.00           C  
ATOM   3158  C   THR A 204      35.919  93.171 132.605  1.00  0.00           C  
ATOM   3159  O   THR A 204      36.396  92.698 133.655  1.00  0.00           O  
ATOM   3160  CB  THR A 204      35.521  91.624 130.750  1.00  0.00           C  
ATOM   3161  CG2 THR A 204      34.160  92.186 130.342  1.00  0.00           C  
ATOM   3162  OG1 THR A 204      36.084  90.956 129.613  1.00  0.00           O  
ATOM   3163  H   THR A 204      38.041  91.356 132.069  1.00  0.00           H  
ATOM   3164  HA  THR A 204      36.491  93.489 130.556  1.00  0.00           H  
ATOM   3165  HB  THR A 204      35.470  90.805 131.467  1.00  0.00           H  
ATOM   3166  HG1 THR A 204      36.679  90.309 130.001  1.00  0.00           H  
ATOM   3167 HG21 THR A 204      34.276  93.236 130.072  1.00  0.00           H  
ATOM   3168 HG22 THR A 204      33.883  91.624 129.450  1.00  0.00           H  
ATOM   3169 HG23 THR A 204      33.465  92.020 131.164  1.00  0.00           H  
ATOM   3170  N   SER A 205      35.025  94.160 132.549  1.00  0.00           N  
ATOM   3171  CA  SER A 205      34.153  94.575 133.667  1.00  0.00           C  
ATOM   3172  C   SER A 205      32.948  95.358 133.130  1.00  0.00           C  
ATOM   3173  O   SER A 205      32.963  95.891 132.049  1.00  0.00           O  
ATOM   3174  CB  SER A 205      34.865  95.502 134.703  1.00  0.00           C  
ATOM   3175  OG  SER A 205      35.497  96.663 134.098  1.00  0.00           O  
ATOM   3176  H   SER A 205      34.700  94.441 131.635  1.00  0.00           H  
ATOM   3177  HA  SER A 205      33.758  93.707 134.195  1.00  0.00           H  
ATOM   3178  HB2 SER A 205      34.121  95.817 135.436  1.00  0.00           H  
ATOM   3179  HB3 SER A 205      35.648  94.938 135.209  1.00  0.00           H  
ATOM   3180  HG  SER A 205      36.240  96.371 133.564  1.00  0.00           H  
ATOM   3181  N   VAL A 206      31.891  95.407 133.968  1.00  0.00           N  
ATOM   3182  CA  VAL A 206      30.563  96.068 133.552  1.00  0.00           C  
ATOM   3183  C   VAL A 206      29.924  96.912 134.673  1.00  0.00           C  
ATOM   3184  O   VAL A 206      29.767  96.471 135.804  1.00  0.00           O  
ATOM   3185  CB  VAL A 206      29.709  94.965 132.901  1.00  0.00           C  
ATOM   3186  CG1 VAL A 206      29.211  94.007 134.064  1.00  0.00           C  
ATOM   3187  CG2 VAL A 206      28.393  95.715 132.419  1.00  0.00           C  
ATOM   3188  H   VAL A 206      31.931  94.993 134.888  1.00  0.00           H  
ATOM   3189  HA  VAL A 206      30.713  96.850 132.808  1.00  0.00           H  
ATOM   3190  HB  VAL A 206      30.234  94.491 132.072  1.00  0.00           H  
ATOM   3191 HG11 VAL A 206      29.987  93.761 134.788  1.00  0.00           H  
ATOM   3192 HG12 VAL A 206      28.367  94.438 134.603  1.00  0.00           H  
ATOM   3193 HG13 VAL A 206      28.932  93.057 133.607  1.00  0.00           H  
ATOM   3194 HG21 VAL A 206      28.700  96.561 131.804  1.00  0.00           H  
ATOM   3195 HG22 VAL A 206      27.688  95.042 131.930  1.00  0.00           H  
ATOM   3196 HG23 VAL A 206      27.755  96.001 133.255  1.00  0.00           H  
ATOM   3197  N   LEU A 207      29.684  98.190 134.410  1.00  0.00           N  
ATOM   3198  CA  LEU A 207      29.107  99.148 135.391  1.00  0.00           C  
ATOM   3199  C   LEU A 207      27.596  98.892 135.771  1.00  0.00           C  
ATOM   3200  O   LEU A 207      26.904  98.067 135.059  1.00  0.00           O  
ATOM   3201  CB  LEU A 207      29.320 100.559 134.847  1.00  0.00           C  
ATOM   3202  CG  LEU A 207      30.816 100.960 134.736  1.00  0.00           C  
ATOM   3203  CD1 LEU A 207      30.911 102.206 133.770  1.00  0.00           C  
ATOM   3204  CD2 LEU A 207      31.652 101.028 136.015  1.00  0.00           C  
ATOM   3205  H   LEU A 207      29.949  98.637 133.544  1.00  0.00           H  
ATOM   3206  HA  LEU A 207      29.714  98.918 136.267  1.00  0.00           H  
ATOM   3207  HB2 LEU A 207      28.958 100.593 133.820  1.00  0.00           H  
ATOM   3208  HB3 LEU A 207      28.776 101.289 135.447  1.00  0.00           H  
ATOM   3209  HG  LEU A 207      31.343 100.179 134.187  1.00  0.00           H  
ATOM   3210 HD11 LEU A 207      30.490 101.961 132.796  1.00  0.00           H  
ATOM   3211 HD12 LEU A 207      30.407 103.098 134.144  1.00  0.00           H  
ATOM   3212 HD13 LEU A 207      31.961 102.468 133.645  1.00  0.00           H  
ATOM   3213 HD21 LEU A 207      32.655 101.264 135.659  1.00  0.00           H  
ATOM   3214 HD22 LEU A 207      31.227 101.814 136.639  1.00  0.00           H  
ATOM   3215 HD23 LEU A 207      31.694 100.099 136.584  1.00  0.00           H  
ATOM   3216  N   THR A 208      27.148  99.557 136.796  1.00  0.00           N  
ATOM   3217  CA  THR A 208      25.673  99.764 137.004  1.00  0.00           C  
ATOM   3218  C   THR A 208      25.500 101.259 137.351  1.00  0.00           C  
ATOM   3219  O   THR A 208      26.325 101.757 138.097  1.00  0.00           O  
ATOM   3220  CB  THR A 208      25.236  98.878 138.209  1.00  0.00           C  
ATOM   3221  CG2 THR A 208      23.714  98.827 138.554  1.00  0.00           C  
ATOM   3222  OG1 THR A 208      25.584  97.585 137.952  1.00  0.00           O  
ATOM   3223  H   THR A 208      27.820 100.112 137.307  1.00  0.00           H  
ATOM   3224  HA  THR A 208      25.100  99.509 136.113  1.00  0.00           H  
ATOM   3225  HB  THR A 208      25.837  99.261 139.033  1.00  0.00           H  
ATOM   3226  HG1 THR A 208      26.534  97.664 137.835  1.00  0.00           H  
ATOM   3227 HG21 THR A 208      23.269  99.818 138.651  1.00  0.00           H  
ATOM   3228 HG22 THR A 208      23.118  98.183 137.909  1.00  0.00           H  
ATOM   3229 HG23 THR A 208      23.619  98.467 139.579  1.00  0.00           H  
ATOM   3230  N   VAL A 209      24.321 101.880 137.001  1.00  0.00           N  
ATOM   3231  CA  VAL A 209      23.998 103.354 137.314  1.00  0.00           C  
ATOM   3232  C   VAL A 209      22.453 103.437 137.417  1.00  0.00           C  
ATOM   3233  O   VAL A 209      21.716 103.078 136.499  1.00  0.00           O  
ATOM   3234  CB  VAL A 209      24.533 104.289 136.296  1.00  0.00           C  
ATOM   3235  CG1 VAL A 209      24.189 105.765 136.661  1.00  0.00           C  
ATOM   3236  CG2 VAL A 209      26.090 104.268 136.115  1.00  0.00           C  
ATOM   3237  H   VAL A 209      23.616 101.311 136.556  1.00  0.00           H  
ATOM   3238  HA  VAL A 209      24.400 103.502 138.317  1.00  0.00           H  
ATOM   3239  HB  VAL A 209      24.037 104.107 135.343  1.00  0.00           H  
ATOM   3240 HG11 VAL A 209      24.896 106.208 137.362  1.00  0.00           H  
ATOM   3241 HG12 VAL A 209      24.228 106.406 135.780  1.00  0.00           H  
ATOM   3242 HG13 VAL A 209      23.158 105.769 137.015  1.00  0.00           H  
ATOM   3243 HG21 VAL A 209      26.497 103.533 135.421  1.00  0.00           H  
ATOM   3244 HG22 VAL A 209      26.421 105.261 135.812  1.00  0.00           H  
ATOM   3245 HG23 VAL A 209      26.574 104.053 137.068  1.00  0.00           H  
ATOM   3246  N   ASN A 210      21.985 104.035 138.511  1.00  0.00           N  
ATOM   3247  CA  ASN A 210      20.558 104.299 138.776  1.00  0.00           C  
ATOM   3248  C   ASN A 210      19.604 103.037 138.796  1.00  0.00           C  
ATOM   3249  O   ASN A 210      18.455 103.166 138.374  1.00  0.00           O  
ATOM   3250  CB  ASN A 210      19.955 105.426 137.981  1.00  0.00           C  
ATOM   3251  CG  ASN A 210      18.744 106.181 138.541  1.00  0.00           C  
ATOM   3252  ND2 ASN A 210      18.041 106.901 137.699  1.00  0.00           N  
ATOM   3253  OD1 ASN A 210      18.263 105.964 139.651  1.00  0.00           O  
ATOM   3254  H   ASN A 210      22.585 104.174 139.311  1.00  0.00           H  
ATOM   3255  HA  ASN A 210      20.514 104.599 139.823  1.00  0.00           H  
ATOM   3256  HB2 ASN A 210      20.759 106.157 137.916  1.00  0.00           H  
ATOM   3257  HB3 ASN A 210      19.685 105.040 136.997  1.00  0.00           H  
ATOM   3258 HD21 ASN A 210      17.273 107.466 138.032  1.00  0.00           H  
ATOM   3259 HD22 ASN A 210      18.225 106.987 136.710  1.00  0.00           H  
ATOM   3260  N   ASN A 211      20.099 101.873 139.294  1.00  0.00           N  
ATOM   3261  CA  ASN A 211      19.382 100.587 139.240  1.00  0.00           C  
ATOM   3262  C   ASN A 211      19.189  99.960 137.805  1.00  0.00           C  
ATOM   3263  O   ASN A 211      18.371  99.060 137.562  1.00  0.00           O  
ATOM   3264  CB  ASN A 211      18.121 100.614 140.178  1.00  0.00           C  
ATOM   3265  CG  ASN A 211      18.538 100.911 141.634  1.00  0.00           C  
ATOM   3266  ND2 ASN A 211      18.091 101.938 142.332  1.00  0.00           N  
ATOM   3267  OD1 ASN A 211      19.308 100.241 142.243  1.00  0.00           O  
ATOM   3268  H   ASN A 211      21.086 101.868 139.506  1.00  0.00           H  
ATOM   3269  HA  ASN A 211      20.025  99.818 139.667  1.00  0.00           H  
ATOM   3270  HB2 ASN A 211      17.443 101.394 139.832  1.00  0.00           H  
ATOM   3271  HB3 ASN A 211      17.527  99.704 140.096  1.00  0.00           H  
ATOM   3272 HD21 ASN A 211      18.342 101.812 143.301  1.00  0.00           H  
ATOM   3273 HD22 ASN A 211      17.367 102.526 141.945  1.00  0.00           H  
ATOM   3274  N   LYS A 212      20.006 100.306 136.819  1.00  0.00           N  
ATOM   3275  CA  LYS A 212      20.122  99.724 135.509  1.00  0.00           C  
ATOM   3276  C   LYS A 212      21.612  99.460 135.295  1.00  0.00           C  
ATOM   3277  O   LYS A 212      22.459 100.194 135.781  1.00  0.00           O  
ATOM   3278  CB  LYS A 212      19.629 100.757 134.523  1.00  0.00           C  
ATOM   3279  CG  LYS A 212      18.118 101.068 134.633  1.00  0.00           C  
ATOM   3280  CD  LYS A 212      17.567 101.466 133.254  1.00  0.00           C  
ATOM   3281  CE  LYS A 212      16.058 101.498 133.373  1.00  0.00           C  
ATOM   3282  NZ  LYS A 212      15.377 102.097 132.140  1.00  0.00           N1+
ATOM   3283  H   LYS A 212      20.640 101.068 137.012  1.00  0.00           H  
ATOM   3284  HA  LYS A 212      19.628  98.768 135.331  1.00  0.00           H  
ATOM   3285  HB2 LYS A 212      20.122 101.723 134.627  1.00  0.00           H  
ATOM   3286  HB3 LYS A 212      19.752 100.316 133.533  1.00  0.00           H  
ATOM   3287  HG2 LYS A 212      17.600 100.175 134.982  1.00  0.00           H  
ATOM   3288  HG3 LYS A 212      17.863 101.801 135.398  1.00  0.00           H  
ATOM   3289  HD2 LYS A 212      17.865 102.494 133.052  1.00  0.00           H  
ATOM   3290  HD3 LYS A 212      17.921 100.785 132.481  1.00  0.00           H  
ATOM   3291  HE2 LYS A 212      15.718 100.498 133.640  1.00  0.00           H  
ATOM   3292  HE3 LYS A 212      15.783 102.216 134.145  1.00  0.00           H  
ATOM   3293  HZ1 LYS A 212      15.478 101.555 131.293  1.00  0.00           H  
ATOM   3294  HZ2 LYS A 212      14.383 102.041 132.315  1.00  0.00           H  
ATOM   3295  HZ3 LYS A 212      15.692 103.051 132.031  1.00  0.00           H  
ATOM   3296  N   ALA A 213      21.911  98.369 134.530  1.00  0.00           N  
ATOM   3297  CA  ALA A 213      23.229  98.161 133.894  1.00  0.00           C  
ATOM   3298  C   ALA A 213      23.783  99.346 133.095  1.00  0.00           C  
ATOM   3299  O   ALA A 213      23.073 100.146 132.596  1.00  0.00           O  
ATOM   3300  CB  ALA A 213      23.168  96.862 133.033  1.00  0.00           C  
ATOM   3301  H   ALA A 213      21.257  97.663 134.224  1.00  0.00           H  
ATOM   3302  HA  ALA A 213      23.888  98.103 134.760  1.00  0.00           H  
ATOM   3303  HB1 ALA A 213      22.474  97.000 132.206  1.00  0.00           H  
ATOM   3304  HB2 ALA A 213      24.099  96.521 132.580  1.00  0.00           H  
ATOM   3305  HB3 ALA A 213      22.734  96.095 133.675  1.00  0.00           H  
ATOM   3306  N   HIE A 214      25.143  99.427 133.026  1.00  0.00           N  
ATOM   3307  CA  HIE A 214      25.883 100.603 132.467  1.00  0.00           C  
ATOM   3308  C   HIE A 214      27.165 100.219 131.711  1.00  0.00           C  
ATOM   3309  O   HIE A 214      27.278  99.003 131.400  1.00  0.00           O  
ATOM   3310  CB  HIE A 214      26.038 101.729 133.523  1.00  0.00           C  
ATOM   3311  CG  HIE A 214      26.020 103.069 132.881  1.00  0.00           C  
ATOM   3312  CD2 HIE A 214      24.878 103.750 132.707  1.00  0.00           C  
ATOM   3313  ND1 HIE A 214      27.092 103.778 132.321  1.00  0.00           N  
ATOM   3314  CE1 HIE A 214      26.528 104.916 131.799  1.00  0.00           C  
ATOM   3315  NE2 HIE A 214      25.186 104.947 132.115  1.00  0.00           N  
ATOM   3316  H   HIE A 214      25.759  98.737 133.429  1.00  0.00           H  
ATOM   3317  HA  HIE A 214      25.298 101.042 131.658  1.00  0.00           H  
ATOM   3318  HB2 HIE A 214      25.127 101.664 134.118  1.00  0.00           H  
ATOM   3319  HB3 HIE A 214      26.976 101.609 134.065  1.00  0.00           H  
ATOM   3320  HD2 HIE A 214      23.894 103.458 133.044  1.00  0.00           H  
ATOM   3321  HE1 HIE A 214      27.015 105.752 131.318  1.00  0.00           H  
ATOM   3322  HE2 HIE A 214      24.536 105.648 131.789  1.00  0.00           H  
ATOM   3323  N   MET A 215      27.961 101.095 131.161  1.00  0.00           N  
ATOM   3324  CA  MET A 215      29.047 100.774 130.259  1.00  0.00           C  
ATOM   3325  C   MET A 215      30.062  99.650 130.751  1.00  0.00           C  
ATOM   3326  O   MET A 215      30.391  99.547 131.906  1.00  0.00           O  
ATOM   3327  CB  MET A 215      29.743 102.012 129.749  1.00  0.00           C  
ATOM   3328  CG  MET A 215      28.822 103.094 129.236  1.00  0.00           C  
ATOM   3329  SD  MET A 215      29.741 104.439 128.592  1.00  0.00           S  
ATOM   3330  CE  MET A 215      28.679 104.987 127.258  1.00  0.00           C  
ATOM   3331  H   MET A 215      27.958 102.063 131.450  1.00  0.00           H  
ATOM   3332  HA  MET A 215      28.609 100.420 129.326  1.00  0.00           H  
ATOM   3333  HB2 MET A 215      30.402 102.375 130.538  1.00  0.00           H  
ATOM   3334  HB3 MET A 215      30.409 101.686 128.949  1.00  0.00           H  
ATOM   3335  HG2 MET A 215      28.294 102.684 128.376  1.00  0.00           H  
ATOM   3336  HG3 MET A 215      28.097 103.457 129.966  1.00  0.00           H  
ATOM   3337  HE1 MET A 215      28.786 104.266 126.447  1.00  0.00           H  
ATOM   3338  HE2 MET A 215      27.668 105.199 127.602  1.00  0.00           H  
ATOM   3339  HE3 MET A 215      29.098 105.811 126.681  1.00  0.00           H  
ATOM   3340  N   VAL A 216      30.435  98.794 129.759  1.00  0.00           N  
ATOM   3341  CA  VAL A 216      31.456  97.772 129.728  1.00  0.00           C  
ATOM   3342  C   VAL A 216      32.798  98.319 129.282  1.00  0.00           C  
ATOM   3343  O   VAL A 216      32.797  98.946 128.200  1.00  0.00           O  
ATOM   3344  CB  VAL A 216      31.085  96.614 128.790  1.00  0.00           C  
ATOM   3345  CG1 VAL A 216      32.144  95.551 128.602  1.00  0.00           C  
ATOM   3346  CG2 VAL A 216      29.805  95.830 129.193  1.00  0.00           C  
ATOM   3347  H   VAL A 216      30.115  98.919 128.810  1.00  0.00           H  
ATOM   3348  HA  VAL A 216      31.524  97.424 130.759  1.00  0.00           H  
ATOM   3349  HB  VAL A 216      30.914  97.051 127.806  1.00  0.00           H  
ATOM   3350 HG11 VAL A 216      32.965  96.009 128.051  1.00  0.00           H  
ATOM   3351 HG12 VAL A 216      32.592  95.188 129.528  1.00  0.00           H  
ATOM   3352 HG13 VAL A 216      31.836  94.721 127.966  1.00  0.00           H  
ATOM   3353 HG21 VAL A 216      28.996  96.513 129.452  1.00  0.00           H  
ATOM   3354 HG22 VAL A 216      29.561  95.138 128.388  1.00  0.00           H  
ATOM   3355 HG23 VAL A 216      30.086  95.180 130.022  1.00  0.00           H  
ATOM   3356  N   THR A 217      33.889  98.060 130.097  1.00  0.00           N  
ATOM   3357  CA  THR A 217      35.318  98.221 129.676  1.00  0.00           C  
ATOM   3358  C   THR A 217      35.756  96.939 129.001  1.00  0.00           C  
ATOM   3359  O   THR A 217      35.456  95.862 129.599  1.00  0.00           O  
ATOM   3360  CB  THR A 217      36.219  98.552 130.819  1.00  0.00           C  
ATOM   3361  CG2 THR A 217      37.698  98.632 130.413  1.00  0.00           C  
ATOM   3362  OG1 THR A 217      35.887  99.850 131.352  1.00  0.00           O  
ATOM   3363  H   THR A 217      33.759  97.514 130.937  1.00  0.00           H  
ATOM   3364  HA  THR A 217      35.334  99.121 129.063  1.00  0.00           H  
ATOM   3365  HB  THR A 217      35.985  97.956 131.702  1.00  0.00           H  
ATOM   3366  HG1 THR A 217      35.001  99.763 131.709  1.00  0.00           H  
ATOM   3367 HG21 THR A 217      38.186  97.658 130.392  1.00  0.00           H  
ATOM   3368 HG22 THR A 217      37.718  99.254 129.518  1.00  0.00           H  
ATOM   3369 HG23 THR A 217      38.160  99.204 131.217  1.00  0.00           H  
ATOM   3370  N   LEU A 218      36.604  97.007 127.964  1.00  0.00           N  
ATOM   3371  CA  LEU A 218      37.374  95.796 127.500  1.00  0.00           C  
ATOM   3372  C   LEU A 218      38.867  96.089 127.526  1.00  0.00           C  
ATOM   3373  O   LEU A 218      39.256  97.243 127.291  1.00  0.00           O  
ATOM   3374  CB  LEU A 218      36.915  95.291 126.152  1.00  0.00           C  
ATOM   3375  CG  LEU A 218      35.500  94.681 126.130  1.00  0.00           C  
ATOM   3376  CD1 LEU A 218      34.899  94.407 124.784  1.00  0.00           C  
ATOM   3377  CD2 LEU A 218      35.427  93.339 126.831  1.00  0.00           C  
ATOM   3378  H   LEU A 218      36.808  97.916 127.574  1.00  0.00           H  
ATOM   3379  HA  LEU A 218      37.324  94.963 128.201  1.00  0.00           H  
ATOM   3380  HB2 LEU A 218      36.855  96.161 125.498  1.00  0.00           H  
ATOM   3381  HB3 LEU A 218      37.595  94.590 125.667  1.00  0.00           H  
ATOM   3382  HG  LEU A 218      34.870  95.414 126.635  1.00  0.00           H  
ATOM   3383 HD11 LEU A 218      35.635  93.856 124.198  1.00  0.00           H  
ATOM   3384 HD12 LEU A 218      33.910  93.960 124.888  1.00  0.00           H  
ATOM   3385 HD13 LEU A 218      34.821  95.381 124.300  1.00  0.00           H  
ATOM   3386 HD21 LEU A 218      35.649  92.527 126.138  1.00  0.00           H  
ATOM   3387 HD22 LEU A 218      36.112  93.244 127.674  1.00  0.00           H  
ATOM   3388 HD23 LEU A 218      34.452  93.306 127.316  1.00  0.00           H  
ATOM   3389  N   ASP A 219      39.766  95.230 127.925  1.00  0.00           N  
ATOM   3390  CA  ASP A 219      41.193  95.456 128.111  1.00  0.00           C  
ATOM   3391  C   ASP A 219      42.030  94.251 127.660  1.00  0.00           C  
ATOM   3392  O   ASP A 219      41.721  93.080 127.861  1.00  0.00           O  
ATOM   3393  CB  ASP A 219      41.315  95.820 129.612  1.00  0.00           C  
ATOM   3394  CG  ASP A 219      42.706  96.017 130.241  1.00  0.00           C  
ATOM   3395  OD1 ASP A 219      43.699  95.688 129.552  1.00  0.00           O  
ATOM   3396  OD2 ASP A 219      42.688  96.559 131.371  1.00  0.00           O1-
ATOM   3397  H   ASP A 219      39.372  94.348 128.222  1.00  0.00           H  
ATOM   3398  HA  ASP A 219      41.440  96.340 127.525  1.00  0.00           H  
ATOM   3399  HB2 ASP A 219      40.813  96.785 129.681  1.00  0.00           H  
ATOM   3400  HB3 ASP A 219      40.718  95.120 130.197  1.00  0.00           H  
ATOM   3401  N   TYR A 220      43.158  94.613 127.008  1.00  0.00           N  
ATOM   3402  CA  TYR A 220      43.991  93.794 126.112  1.00  0.00           C  
ATOM   3403  C   TYR A 220      45.446  94.199 126.091  1.00  0.00           C  
ATOM   3404  O   TYR A 220      45.842  95.320 126.125  1.00  0.00           O  
ATOM   3405  CB  TYR A 220      43.388  93.789 124.695  1.00  0.00           C  
ATOM   3406  CG  TYR A 220      41.949  93.298 124.553  1.00  0.00           C  
ATOM   3407  CD1 TYR A 220      40.908  94.143 124.145  1.00  0.00           C  
ATOM   3408  CD2 TYR A 220      41.731  91.961 124.775  1.00  0.00           C  
ATOM   3409  CE1 TYR A 220      39.648  93.633 124.011  1.00  0.00           C  
ATOM   3410  CE2 TYR A 220      40.464  91.353 124.527  1.00  0.00           C  
ATOM   3411  CZ  TYR A 220      39.444  92.256 124.215  1.00  0.00           C  
ATOM   3412  OH  TYR A 220      38.181  91.774 124.066  1.00  0.00           O  
ATOM   3413  H   TYR A 220      43.394  95.586 127.145  1.00  0.00           H  
ATOM   3414  HA  TYR A 220      43.963  92.784 126.520  1.00  0.00           H  
ATOM   3415  HB2 TYR A 220      43.488  94.824 124.368  1.00  0.00           H  
ATOM   3416  HB3 TYR A 220      43.939  93.107 124.048  1.00  0.00           H  
ATOM   3417  HD1 TYR A 220      41.101  95.187 123.948  1.00  0.00           H  
ATOM   3418  HD2 TYR A 220      42.568  91.374 125.124  1.00  0.00           H  
ATOM   3419  HE1 TYR A 220      38.788  94.203 123.693  1.00  0.00           H  
ATOM   3420  HE2 TYR A 220      40.287  90.288 124.576  1.00  0.00           H  
ATOM   3421  HH  TYR A 220      37.939  90.917 124.429  1.00  0.00           H  
ATOM   3422  N   THR A 221      46.352  93.208 125.927  1.00  0.00           N  
ATOM   3423  CA  THR A 221      47.769  93.359 125.702  1.00  0.00           C  
ATOM   3424  C   THR A 221      48.056  92.532 124.468  1.00  0.00           C  
ATOM   3425  O   THR A 221      47.504  91.445 124.370  1.00  0.00           O  
ATOM   3426  CB  THR A 221      48.465  92.829 126.947  1.00  0.00           C  
ATOM   3427  CG2 THR A 221      49.951  92.755 126.940  1.00  0.00           C  
ATOM   3428  OG1 THR A 221      48.103  93.534 128.113  1.00  0.00           O  
ATOM   3429  H   THR A 221      45.965  92.275 125.961  1.00  0.00           H  
ATOM   3430  HA  THR A 221      48.034  94.398 125.504  1.00  0.00           H  
ATOM   3431  HB  THR A 221      48.152  91.800 127.129  1.00  0.00           H  
ATOM   3432  HG1 THR A 221      47.154  93.479 128.245  1.00  0.00           H  
ATOM   3433 HG21 THR A 221      50.408  93.678 127.297  1.00  0.00           H  
ATOM   3434 HG22 THR A 221      50.284  92.037 127.689  1.00  0.00           H  
ATOM   3435 HG23 THR A 221      50.337  92.394 125.986  1.00  0.00           H  
ATOM   3436  N   VAL A 222      49.152  92.848 123.822  1.00  0.00           N  
ATOM   3437  CA  VAL A 222      49.832  92.044 122.771  1.00  0.00           C  
ATOM   3438  C   VAL A 222      51.318  91.971 123.027  1.00  0.00           C  
ATOM   3439  O   VAL A 222      51.965  92.911 123.400  1.00  0.00           O  
ATOM   3440  CB  VAL A 222      49.544  92.511 121.318  1.00  0.00           C  
ATOM   3441  CG1 VAL A 222      50.401  91.940 120.177  1.00  0.00           C  
ATOM   3442  CG2 VAL A 222      48.111  92.492 120.796  1.00  0.00           C  
ATOM   3443  H   VAL A 222      49.620  93.686 124.139  1.00  0.00           H  
ATOM   3444  HA  VAL A 222      49.449  91.025 122.834  1.00  0.00           H  
ATOM   3445  HB  VAL A 222      49.870  93.550 121.379  1.00  0.00           H  
ATOM   3446 HG11 VAL A 222      49.977  92.073 119.181  1.00  0.00           H  
ATOM   3447 HG12 VAL A 222      51.472  92.139 120.169  1.00  0.00           H  
ATOM   3448 HG13 VAL A 222      50.429  90.865 120.357  1.00  0.00           H  
ATOM   3449 HG21 VAL A 222      47.547  93.177 121.429  1.00  0.00           H  
ATOM   3450 HG22 VAL A 222      48.139  92.905 119.787  1.00  0.00           H  
ATOM   3451 HG23 VAL A 222      47.579  91.546 120.888  1.00  0.00           H  
ATOM   3452  N   GLN A 223      51.827  90.787 122.889  1.00  0.00           N  
ATOM   3453  CA  GLN A 223      53.107  90.338 123.387  1.00  0.00           C  
ATOM   3454  C   GLN A 223      54.367  90.988 122.789  1.00  0.00           C  
ATOM   3455  O   GLN A 223      55.445  90.696 123.210  1.00  0.00           O  
ATOM   3456  CB  GLN A 223      53.106  88.773 123.210  1.00  0.00           C  
ATOM   3457  CG  GLN A 223      53.542  88.235 121.774  1.00  0.00           C  
ATOM   3458  CD  GLN A 223      53.369  86.731 121.606  1.00  0.00           C  
ATOM   3459  NE2 GLN A 223      54.135  86.113 120.787  1.00  0.00           N  
ATOM   3460  OE1 GLN A 223      52.601  85.970 122.245  1.00  0.00           O  
ATOM   3461  H   GLN A 223      51.179  90.034 122.703  1.00  0.00           H  
ATOM   3462  HA  GLN A 223      53.103  90.583 124.449  1.00  0.00           H  
ATOM   3463  HB2 GLN A 223      53.851  88.416 123.922  1.00  0.00           H  
ATOM   3464  HB3 GLN A 223      52.162  88.320 123.515  1.00  0.00           H  
ATOM   3465  HG2 GLN A 223      52.934  88.723 121.012  1.00  0.00           H  
ATOM   3466  HG3 GLN A 223      54.575  88.506 121.561  1.00  0.00           H  
ATOM   3467 HE21 GLN A 223      54.073  85.112 120.906  1.00  0.00           H  
ATOM   3468 HE22 GLN A 223      54.738  86.624 120.156  1.00  0.00           H  
ATOM   3469  N   VAL A 224      54.289  91.853 121.769  1.00  0.00           N  
ATOM   3470  CA  VAL A 224      55.460  92.519 121.224  1.00  0.00           C  
ATOM   3471  C   VAL A 224      55.613  93.930 121.845  1.00  0.00           C  
ATOM   3472  O   VAL A 224      54.640  94.584 122.058  1.00  0.00           O  
ATOM   3473  CB  VAL A 224      55.617  92.499 119.696  1.00  0.00           C  
ATOM   3474  CG1 VAL A 224      55.226  91.034 119.260  1.00  0.00           C  
ATOM   3475  CG2 VAL A 224      54.810  93.497 118.981  1.00  0.00           C  
ATOM   3476  H   VAL A 224      53.403  92.154 121.391  1.00  0.00           H  
ATOM   3477  HA  VAL A 224      56.367  92.040 121.595  1.00  0.00           H  
ATOM   3478  HB  VAL A 224      56.648  92.684 119.397  1.00  0.00           H  
ATOM   3479 HG11 VAL A 224      54.198  90.772 119.510  1.00  0.00           H  
ATOM   3480 HG12 VAL A 224      55.337  91.000 118.176  1.00  0.00           H  
ATOM   3481 HG13 VAL A 224      55.911  90.274 119.636  1.00  0.00           H  
ATOM   3482 HG21 VAL A 224      55.197  94.493 119.199  1.00  0.00           H  
ATOM   3483 HG22 VAL A 224      54.805  93.422 117.893  1.00  0.00           H  
ATOM   3484 HG23 VAL A 224      53.759  93.375 119.243  1.00  0.00           H  
ATOM   3485  N   PRO A 225      56.857  94.495 121.973  1.00  0.00           N  
ATOM   3486  CA  PRO A 225      57.139  95.876 122.321  1.00  0.00           C  
ATOM   3487  C   PRO A 225      56.909  96.849 121.153  1.00  0.00           C  
ATOM   3488  O   PRO A 225      56.771  96.425 120.011  1.00  0.00           O  
ATOM   3489  CB  PRO A 225      58.586  95.938 122.816  1.00  0.00           C  
ATOM   3490  CG  PRO A 225      59.239  94.735 122.054  1.00  0.00           C  
ATOM   3491  CD  PRO A 225      58.102  93.784 121.746  1.00  0.00           C  
ATOM   3492  HA  PRO A 225      56.476  96.123 123.150  1.00  0.00           H  
ATOM   3493  HB2 PRO A 225      59.086  96.881 122.598  1.00  0.00           H  
ATOM   3494  HB3 PRO A 225      58.501  95.824 123.897  1.00  0.00           H  
ATOM   3495  HG2 PRO A 225      59.699  95.141 121.153  1.00  0.00           H  
ATOM   3496  HG3 PRO A 225      60.026  94.238 122.620  1.00  0.00           H  
ATOM   3497  HD2 PRO A 225      58.163  93.460 120.706  1.00  0.00           H  
ATOM   3498  HD3 PRO A 225      58.140  92.912 122.398  1.00  0.00           H  
ATOM   3499  N   GLY A 226      56.802  98.101 121.576  1.00  0.00           N  
ATOM   3500  CA  GLY A 226      56.512  99.186 120.579  1.00  0.00           C  
ATOM   3501  C   GLY A 226      56.482 100.594 121.133  1.00  0.00           C  
ATOM   3502  O   GLY A 226      56.464 100.778 122.311  1.00  0.00           O  
ATOM   3503  H   GLY A 226      56.923  98.268 122.565  1.00  0.00           H  
ATOM   3504  HA2 GLY A 226      57.367  99.290 119.912  1.00  0.00           H  
ATOM   3505  HA3 GLY A 226      55.663  98.903 119.954  1.00  0.00           H  
ATOM   3506  N   ALA A 227      56.410 101.557 120.193  1.00  0.00           N  
ATOM   3507  CA  ALA A 227      56.622 102.996 120.524  1.00  0.00           C  
ATOM   3508  C   ALA A 227      57.971 103.329 121.138  1.00  0.00           C  
ATOM   3509  O   ALA A 227      58.621 104.319 120.801  1.00  0.00           O  
ATOM   3510  CB  ALA A 227      55.410 103.620 121.268  1.00  0.00           C  
ATOM   3511  H   ALA A 227      56.337 101.292 119.220  1.00  0.00           H  
ATOM   3512  HA  ALA A 227      56.608 103.399 119.511  1.00  0.00           H  
ATOM   3513  HB1 ALA A 227      55.490 104.688 121.061  1.00  0.00           H  
ATOM   3514  HB2 ALA A 227      54.451 103.268 120.888  1.00  0.00           H  
ATOM   3515  HB3 ALA A 227      55.354 103.414 122.336  1.00  0.00           H  
ATOM   3516  N   GLY A 228      58.503 102.537 122.117  1.00  0.00           N  
ATOM   3517  CA  GLY A 228      59.906 102.674 122.640  1.00  0.00           C  
ATOM   3518  C   GLY A 228      59.948 103.708 123.758  1.00  0.00           C  
ATOM   3519  O   GLY A 228      60.900 104.406 123.874  1.00  0.00           O  
ATOM   3520  H   GLY A 228      57.918 101.764 122.401  1.00  0.00           H  
ATOM   3521  HA2 GLY A 228      60.325 101.753 123.047  1.00  0.00           H  
ATOM   3522  HA3 GLY A 228      60.560 102.926 121.805  1.00  0.00           H  
ATOM   3523  N   ARG A 229      58.901 103.830 124.600  1.00  0.00           N  
ATOM   3524  CA  ARG A 229      58.841 104.856 125.665  1.00  0.00           C  
ATOM   3525  C   ARG A 229      59.611 104.469 126.950  1.00  0.00           C  
ATOM   3526  O   ARG A 229      59.750 103.279 127.294  1.00  0.00           O  
ATOM   3527  CB  ARG A 229      57.403 105.204 125.989  1.00  0.00           C  
ATOM   3528  CG  ARG A 229      56.601 105.434 124.730  1.00  0.00           C  
ATOM   3529  CD  ARG A 229      55.158 105.711 125.053  1.00  0.00           C  
ATOM   3530  NE  ARG A 229      54.316 105.668 123.835  1.00  0.00           N  
ATOM   3531  CZ  ARG A 229      53.139 105.016 123.752  1.00  0.00           C  
ATOM   3532  NH1 ARG A 229      52.577 104.292 124.644  1.00  0.00           N1+
ATOM   3533  NH2 ARG A 229      52.535 105.138 122.588  1.00  0.00           N  
ATOM   3534  H   ARG A 229      58.188 103.124 124.487  1.00  0.00           H  
ATOM   3535  HA  ARG A 229      59.298 105.788 125.328  1.00  0.00           H  
ATOM   3536  HB2 ARG A 229      56.947 104.394 126.558  1.00  0.00           H  
ATOM   3537  HB3 ARG A 229      57.362 106.177 126.480  1.00  0.00           H  
ATOM   3538  HG2 ARG A 229      56.976 106.311 124.201  1.00  0.00           H  
ATOM   3539  HG3 ARG A 229      56.688 104.553 124.093  1.00  0.00           H  
ATOM   3540  HD2 ARG A 229      54.833 104.901 125.706  1.00  0.00           H  
ATOM   3541  HD3 ARG A 229      55.136 106.710 125.489  1.00  0.00           H  
ATOM   3542  HE  ARG A 229      54.596 106.180 123.011  1.00  0.00           H  
ATOM   3543 HH11 ARG A 229      52.829 104.281 125.621  1.00  0.00           H  
ATOM   3544 HH12 ARG A 229      51.882 103.606 124.385  1.00  0.00           H  
ATOM   3545 HH21 ARG A 229      52.928 105.639 121.805  1.00  0.00           H  
ATOM   3546 HH22 ARG A 229      51.676 104.629 122.434  1.00  0.00           H  
ATOM   3547  N   ASP A 230      59.944 105.538 127.704  1.00  0.00           N  
ATOM   3548  CA  ASP A 230      60.697 105.287 128.951  1.00  0.00           C  
ATOM   3549  C   ASP A 230      59.974 104.634 130.159  1.00  0.00           C  
ATOM   3550  O   ASP A 230      58.827 104.928 130.444  1.00  0.00           O  
ATOM   3551  CB  ASP A 230      61.348 106.578 129.572  1.00  0.00           C  
ATOM   3552  CG  ASP A 230      62.337 107.297 128.651  1.00  0.00           C  
ATOM   3553  OD1 ASP A 230      62.648 106.833 127.564  1.00  0.00           O  
ATOM   3554  OD2 ASP A 230      62.710 108.419 129.066  1.00  0.00           O1-
ATOM   3555  H   ASP A 230      59.538 106.430 127.462  1.00  0.00           H  
ATOM   3556  HA  ASP A 230      61.533 104.654 128.656  1.00  0.00           H  
ATOM   3557  HB2 ASP A 230      60.529 107.236 129.864  1.00  0.00           H  
ATOM   3558  HB3 ASP A 230      61.895 106.273 130.463  1.00  0.00           H  
ATOM   3559  N   GLY A 231      60.649 103.672 130.756  1.00  0.00           N  
ATOM   3560  CA  GLY A 231      60.117 102.894 131.906  1.00  0.00           C  
ATOM   3561  C   GLY A 231      59.070 101.853 131.482  1.00  0.00           C  
ATOM   3562  O   GLY A 231      58.579 101.020 132.265  1.00  0.00           O  
ATOM   3563  H   GLY A 231      61.612 103.518 130.489  1.00  0.00           H  
ATOM   3564  HA2 GLY A 231      60.977 102.319 132.245  1.00  0.00           H  
ATOM   3565  HA3 GLY A 231      59.759 103.500 132.739  1.00  0.00           H  
ATOM   3566  N   ALA A 232      58.708 101.764 130.188  1.00  0.00           N  
ATOM   3567  CA  ALA A 232      57.694 100.803 129.692  1.00  0.00           C  
ATOM   3568  C   ALA A 232      58.163  99.400 129.758  1.00  0.00           C  
ATOM   3569  O   ALA A 232      59.368  99.106 129.430  1.00  0.00           O  
ATOM   3570  CB  ALA A 232      57.356 101.192 128.264  1.00  0.00           C  
ATOM   3571  H   ALA A 232      59.172 102.267 129.446  1.00  0.00           H  
ATOM   3572  HA  ALA A 232      56.756 100.839 130.246  1.00  0.00           H  
ATOM   3573  HB1 ALA A 232      56.821 102.136 128.160  1.00  0.00           H  
ATOM   3574  HB2 ALA A 232      58.237 101.160 127.625  1.00  0.00           H  
ATOM   3575  HB3 ALA A 232      56.673 100.447 127.855  1.00  0.00           H  
ATOM   3576  N   PRO A 233      57.254  98.426 130.054  1.00  0.00           N  
ATOM   3577  CA  PRO A 233      57.466  97.033 129.710  1.00  0.00           C  
ATOM   3578  C   PRO A 233      57.807  96.662 128.233  1.00  0.00           C  
ATOM   3579  O   PRO A 233      57.543  97.422 127.316  1.00  0.00           O  
ATOM   3580  CB  PRO A 233      56.189  96.361 130.190  1.00  0.00           C  
ATOM   3581  CG  PRO A 233      55.706  97.131 131.387  1.00  0.00           C  
ATOM   3582  CD  PRO A 233      56.093  98.596 130.915  1.00  0.00           C  
ATOM   3583  HA  PRO A 233      58.262  96.711 130.381  1.00  0.00           H  
ATOM   3584  HB2 PRO A 233      55.410  96.453 129.434  1.00  0.00           H  
ATOM   3585  HB3 PRO A 233      56.374  95.321 130.459  1.00  0.00           H  
ATOM   3586  HG2 PRO A 233      54.683  96.987 131.733  1.00  0.00           H  
ATOM   3587  HG3 PRO A 233      56.291  96.927 132.285  1.00  0.00           H  
ATOM   3588  HD2 PRO A 233      55.243  98.983 130.353  1.00  0.00           H  
ATOM   3589  HD3 PRO A 233      56.301  99.193 131.802  1.00  0.00           H  
ATOM   3590  N   GLY A 234      58.350  95.474 127.997  1.00  0.00           N  
ATOM   3591  CA  GLY A 234      58.705  94.768 126.698  1.00  0.00           C  
ATOM   3592  C   GLY A 234      57.474  94.187 125.914  1.00  0.00           C  
ATOM   3593  O   GLY A 234      57.576  93.218 125.195  1.00  0.00           O  
ATOM   3594  H   GLY A 234      58.382  94.867 128.804  1.00  0.00           H  
ATOM   3595  HA2 GLY A 234      59.323  95.388 126.047  1.00  0.00           H  
ATOM   3596  HA3 GLY A 234      59.352  93.918 126.913  1.00  0.00           H  
ATOM   3597  N   PHE A 235      56.240  94.735 125.999  1.00  0.00           N  
ATOM   3598  CA  PHE A 235      54.981  94.267 125.430  1.00  0.00           C  
ATOM   3599  C   PHE A 235      54.076  95.506 125.268  1.00  0.00           C  
ATOM   3600  O   PHE A 235      54.197  96.514 125.964  1.00  0.00           O  
ATOM   3601  CB  PHE A 235      54.249  93.265 126.419  1.00  0.00           C  
ATOM   3602  CG  PHE A 235      54.114  93.680 127.892  1.00  0.00           C  
ATOM   3603  CD1 PHE A 235      52.989  94.505 128.302  1.00  0.00           C  
ATOM   3604  CD2 PHE A 235      54.937  93.063 128.859  1.00  0.00           C  
ATOM   3605  CE1 PHE A 235      52.728  94.745 129.647  1.00  0.00           C  
ATOM   3606  CE2 PHE A 235      54.660  93.367 130.240  1.00  0.00           C  
ATOM   3607  CZ  PHE A 235      53.598  94.233 130.633  1.00  0.00           C  
ATOM   3608  H   PHE A 235      56.099  95.613 126.480  1.00  0.00           H  
ATOM   3609  HA  PHE A 235      55.236  93.743 124.509  1.00  0.00           H  
ATOM   3610  HB2 PHE A 235      53.257  93.100 125.999  1.00  0.00           H  
ATOM   3611  HB3 PHE A 235      54.787  92.335 126.240  1.00  0.00           H  
ATOM   3612  HD1 PHE A 235      52.251  94.857 127.596  1.00  0.00           H  
ATOM   3613  HD2 PHE A 235      55.672  92.302 128.641  1.00  0.00           H  
ATOM   3614  HE1 PHE A 235      51.862  95.320 129.937  1.00  0.00           H  
ATOM   3615  HE2 PHE A 235      55.289  92.934 131.004  1.00  0.00           H  
ATOM   3616  HZ  PHE A 235      53.480  94.549 131.660  1.00  0.00           H  
ATOM   3617  N   SER A 236      53.185  95.545 124.303  1.00  0.00           N  
ATOM   3618  CA  SER A 236      52.142  96.607 123.929  1.00  0.00           C  
ATOM   3619  C   SER A 236      50.714  96.430 124.562  1.00  0.00           C  
ATOM   3620  O   SER A 236      50.320  95.304 124.833  1.00  0.00           O  
ATOM   3621  CB  SER A 236      51.968  96.721 122.381  1.00  0.00           C  
ATOM   3622  OG  SER A 236      53.150  96.810 121.632  1.00  0.00           O  
ATOM   3623  H   SER A 236      53.151  94.754 123.676  1.00  0.00           H  
ATOM   3624  HA  SER A 236      52.402  97.574 124.361  1.00  0.00           H  
ATOM   3625  HB2 SER A 236      51.461  95.867 121.933  1.00  0.00           H  
ATOM   3626  HB3 SER A 236      51.312  97.585 122.282  1.00  0.00           H  
ATOM   3627  HG  SER A 236      53.755  96.080 121.786  1.00  0.00           H  
ATOM   3628  N   LYS A 237      49.995  97.516 124.890  1.00  0.00           N  
ATOM   3629  CA  LYS A 237      48.760  97.437 125.695  1.00  0.00           C  
ATOM   3630  C   LYS A 237      47.671  98.325 125.091  1.00  0.00           C  
ATOM   3631  O   LYS A 237      48.069  99.364 124.567  1.00  0.00           O  
ATOM   3632  CB  LYS A 237      49.054  97.804 127.136  1.00  0.00           C  
ATOM   3633  CG  LYS A 237      49.329  96.481 127.979  1.00  0.00           C  
ATOM   3634  CD  LYS A 237      49.594  96.738 129.459  1.00  0.00           C  
ATOM   3635  CE  LYS A 237      49.184  95.485 130.231  1.00  0.00           C  
ATOM   3636  NZ  LYS A 237      47.650  95.270 130.319  1.00  0.00           N1+
ATOM   3637  H   LYS A 237      50.262  98.421 124.528  1.00  0.00           H  
ATOM   3638  HA  LYS A 237      48.506  96.381 125.784  1.00  0.00           H  
ATOM   3639  HB2 LYS A 237      49.919  98.466 127.120  1.00  0.00           H  
ATOM   3640  HB3 LYS A 237      48.154  98.260 127.551  1.00  0.00           H  
ATOM   3641  HG2 LYS A 237      48.413  95.911 127.825  1.00  0.00           H  
ATOM   3642  HG3 LYS A 237      50.186  95.954 127.557  1.00  0.00           H  
ATOM   3643  HD2 LYS A 237      50.645  97.019 129.533  1.00  0.00           H  
ATOM   3644  HD3 LYS A 237      49.015  97.575 129.849  1.00  0.00           H  
ATOM   3645  HE2 LYS A 237      49.627  94.596 129.780  1.00  0.00           H  
ATOM   3646  HE3 LYS A 237      49.431  95.657 131.278  1.00  0.00           H  
ATOM   3647  HZ1 LYS A 237      47.500  94.340 130.685  1.00  0.00           H  
ATOM   3648  HZ2 LYS A 237      47.159  95.947 130.887  1.00  0.00           H  
ATOM   3649  HZ3 LYS A 237      47.300  95.272 129.372  1.00  0.00           H  
ATOM   3650  N   PHE A 238      46.370  97.993 125.209  1.00  0.00           N  
ATOM   3651  CA  PHE A 238      45.319  99.021 125.096  1.00  0.00           C  
ATOM   3652  C   PHE A 238      44.032  98.669 125.840  1.00  0.00           C  
ATOM   3653  O   PHE A 238      43.932  97.574 126.452  1.00  0.00           O  
ATOM   3654  CB  PHE A 238      45.088  99.368 123.612  1.00  0.00           C  
ATOM   3655  CG  PHE A 238      44.935  98.080 122.754  1.00  0.00           C  
ATOM   3656  CD1 PHE A 238      46.114  97.596 122.218  1.00  0.00           C  
ATOM   3657  CD2 PHE A 238      43.643  97.621 122.352  1.00  0.00           C  
ATOM   3658  CE1 PHE A 238      46.004  96.430 121.385  1.00  0.00           C  
ATOM   3659  CE2 PHE A 238      43.514  96.581 121.462  1.00  0.00           C  
ATOM   3660  CZ  PHE A 238      44.693  95.989 120.994  1.00  0.00           C  
ATOM   3661  H   PHE A 238      46.109  97.172 125.737  1.00  0.00           H  
ATOM   3662  HA  PHE A 238      45.588  99.912 125.664  1.00  0.00           H  
ATOM   3663  HB2 PHE A 238      44.167  99.941 123.507  1.00  0.00           H  
ATOM   3664  HB3 PHE A 238      45.869  99.985 123.168  1.00  0.00           H  
ATOM   3665  HD1 PHE A 238      47.078  97.826 122.647  1.00  0.00           H  
ATOM   3666  HD2 PHE A 238      42.733  98.116 122.658  1.00  0.00           H  
ATOM   3667  HE1 PHE A 238      46.872  95.852 121.103  1.00  0.00           H  
ATOM   3668  HE2 PHE A 238      42.535  96.266 121.130  1.00  0.00           H  
ATOM   3669  HZ  PHE A 238      44.621  95.131 120.342  1.00  0.00           H  
ATOM   3670  N   ARG A 239      43.044  99.596 125.809  1.00  0.00           N  
ATOM   3671  CA  ARG A 239      41.658  99.267 126.340  1.00  0.00           C  
ATOM   3672  C   ARG A 239      40.639  99.738 125.352  1.00  0.00           C  
ATOM   3673  O   ARG A 239      40.973 100.274 124.330  1.00  0.00           O  
ATOM   3674  CB  ARG A 239      41.555  99.883 127.742  1.00  0.00           C  
ATOM   3675  CG  ARG A 239      42.473  99.333 128.756  1.00  0.00           C  
ATOM   3676  CD  ARG A 239      42.056  99.561 130.240  1.00  0.00           C  
ATOM   3677  NE  ARG A 239      42.011 100.985 130.590  1.00  0.00           N  
ATOM   3678  CZ  ARG A 239      41.463 101.390 131.722  1.00  0.00           C  
ATOM   3679  NH1 ARG A 239      40.991 100.575 132.608  1.00  0.00           N1+
ATOM   3680  NH2 ARG A 239      41.390 102.642 132.031  1.00  0.00           N  
ATOM   3681  H   ARG A 239      43.193 100.435 125.266  1.00  0.00           H  
ATOM   3682  HA  ARG A 239      41.440  98.203 126.435  1.00  0.00           H  
ATOM   3683  HB2 ARG A 239      41.715 100.956 127.640  1.00  0.00           H  
ATOM   3684  HB3 ARG A 239      40.539  99.687 128.084  1.00  0.00           H  
ATOM   3685  HG2 ARG A 239      42.701  98.269 128.686  1.00  0.00           H  
ATOM   3686  HG3 ARG A 239      43.459  99.796 128.740  1.00  0.00           H  
ATOM   3687  HD2 ARG A 239      41.051  99.145 130.314  1.00  0.00           H  
ATOM   3688  HD3 ARG A 239      42.603  98.970 130.975  1.00  0.00           H  
ATOM   3689  HE  ARG A 239      42.432 101.652 129.958  1.00  0.00           H  
ATOM   3690 HH11 ARG A 239      41.021  99.569 132.524  1.00  0.00           H  
ATOM   3691 HH12 ARG A 239      40.643 100.982 133.464  1.00  0.00           H  
ATOM   3692 HH21 ARG A 239      41.926 103.287 131.467  1.00  0.00           H  
ATOM   3693 HH22 ARG A 239      41.084 102.839 132.972  1.00  0.00           H  
ATOM   3694  N   LEU A 240      39.336  99.557 125.705  1.00  0.00           N  
ATOM   3695  CA  LEU A 240      38.115  99.980 125.056  1.00  0.00           C  
ATOM   3696  C   LEU A 240      36.968 100.134 126.072  1.00  0.00           C  
ATOM   3697  O   LEU A 240      37.085  99.903 127.257  1.00  0.00           O  
ATOM   3698  CB  LEU A 240      37.717  98.777 124.129  1.00  0.00           C  
ATOM   3699  CG  LEU A 240      38.444  98.652 122.798  1.00  0.00           C  
ATOM   3700  CD1 LEU A 240      38.299  97.366 122.030  1.00  0.00           C  
ATOM   3701  CD2 LEU A 240      38.099  99.830 121.874  1.00  0.00           C  
ATOM   3702  H   LEU A 240      39.241  98.957 126.511  1.00  0.00           H  
ATOM   3703  HA  LEU A 240      38.229 100.893 124.470  1.00  0.00           H  
ATOM   3704  HB2 LEU A 240      37.961  97.890 124.715  1.00  0.00           H  
ATOM   3705  HB3 LEU A 240      36.631  98.776 124.031  1.00  0.00           H  
ATOM   3706  HG  LEU A 240      39.486  98.640 123.113  1.00  0.00           H  
ATOM   3707 HD11 LEU A 240      37.245  97.208 121.802  1.00  0.00           H  
ATOM   3708 HD12 LEU A 240      38.932  97.208 121.157  1.00  0.00           H  
ATOM   3709 HD13 LEU A 240      38.483  96.516 122.687  1.00  0.00           H  
ATOM   3710 HD21 LEU A 240      37.038 100.079 121.908  1.00  0.00           H  
ATOM   3711 HD22 LEU A 240      38.735 100.649 122.211  1.00  0.00           H  
ATOM   3712 HD23 LEU A 240      38.470  99.662 120.864  1.00  0.00           H  
ATOM   3713  N   SER A 241      35.875 100.764 125.537  1.00  0.00           N  
ATOM   3714  CA  SER A 241      34.629 101.123 126.294  1.00  0.00           C  
ATOM   3715  C   SER A 241      33.289 101.236 125.507  1.00  0.00           C  
ATOM   3716  O   SER A 241      33.259 101.936 124.462  1.00  0.00           O  
ATOM   3717  CB  SER A 241      34.831 102.367 127.187  1.00  0.00           C  
ATOM   3718  OG  SER A 241      33.573 102.713 127.743  1.00  0.00           O  
ATOM   3719  H   SER A 241      35.984 101.033 124.569  1.00  0.00           H  
ATOM   3720  HA  SER A 241      34.394 100.319 126.993  1.00  0.00           H  
ATOM   3721  HB2 SER A 241      35.503 102.079 127.995  1.00  0.00           H  
ATOM   3722  HB3 SER A 241      35.246 103.174 126.582  1.00  0.00           H  
ATOM   3723  HG  SER A 241      33.515 102.470 128.670  1.00  0.00           H  
ATOM   3724  N   TYR A 242      32.224 100.546 125.921  1.00  0.00           N  
ATOM   3725  CA  TYR A 242      30.946 100.380 125.204  1.00  0.00           C  
ATOM   3726  C   TYR A 242      29.688 100.256 126.077  1.00  0.00           C  
ATOM   3727  O   TYR A 242      29.787  99.563 127.116  1.00  0.00           O  
ATOM   3728  CB  TYR A 242      31.026  99.076 124.364  1.00  0.00           C  
ATOM   3729  CG  TYR A 242      32.083  98.990 123.289  1.00  0.00           C  
ATOM   3730  CD1 TYR A 242      32.109  99.885 122.200  1.00  0.00           C  
ATOM   3731  CD2 TYR A 242      32.913  97.915 123.290  1.00  0.00           C  
ATOM   3732  CE1 TYR A 242      33.088  99.802 121.205  1.00  0.00           C  
ATOM   3733  CE2 TYR A 242      33.941  97.871 122.351  1.00  0.00           C  
ATOM   3734  CZ  TYR A 242      34.081  98.807 121.275  1.00  0.00           C  
ATOM   3735  OH  TYR A 242      35.131  98.768 120.479  1.00  0.00           O  
ATOM   3736  H   TYR A 242      32.375 100.096 126.812  1.00  0.00           H  
ATOM   3737  HA  TYR A 242      30.885 101.268 124.576  1.00  0.00           H  
ATOM   3738  HB2 TYR A 242      31.058  98.238 125.060  1.00  0.00           H  
ATOM   3739  HB3 TYR A 242      30.036  98.920 123.936  1.00  0.00           H  
ATOM   3740  HD1 TYR A 242      31.355 100.656 122.269  1.00  0.00           H  
ATOM   3741  HD2 TYR A 242      32.779  97.134 124.023  1.00  0.00           H  
ATOM   3742  HE1 TYR A 242      33.059 100.520 120.399  1.00  0.00           H  
ATOM   3743  HE2 TYR A 242      34.605  97.022 122.408  1.00  0.00           H  
ATOM   3744  HH  TYR A 242      34.841  98.799 119.565  1.00  0.00           H  
ATOM   3745  N   TYR A 243      28.580 100.939 125.784  1.00  0.00           N  
ATOM   3746  CA  TYR A 243      27.344 100.654 126.537  1.00  0.00           C  
ATOM   3747  C   TYR A 243      26.826  99.268 126.160  1.00  0.00           C  
ATOM   3748  O   TYR A 243      26.717  99.078 124.989  1.00  0.00           O  
ATOM   3749  CB  TYR A 243      26.349 101.776 126.292  1.00  0.00           C  
ATOM   3750  CG  TYR A 243      25.130 101.689 127.225  1.00  0.00           C  
ATOM   3751  CD1 TYR A 243      25.178 102.196 128.578  1.00  0.00           C  
ATOM   3752  CD2 TYR A 243      23.876 101.141 126.781  1.00  0.00           C  
ATOM   3753  CE1 TYR A 243      23.966 102.508 129.219  1.00  0.00           C  
ATOM   3754  CE2 TYR A 243      22.700 101.287 127.545  1.00  0.00           C  
ATOM   3755  CZ  TYR A 243      22.722 102.128 128.686  1.00  0.00           C  
ATOM   3756  OH  TYR A 243      21.532 102.333 129.355  1.00  0.00           O  
ATOM   3757  H   TYR A 243      28.515 101.497 124.944  1.00  0.00           H  
ATOM   3758  HA  TYR A 243      27.602 100.635 127.596  1.00  0.00           H  
ATOM   3759  HB2 TYR A 243      26.938 102.680 126.448  1.00  0.00           H  
ATOM   3760  HB3 TYR A 243      25.992 101.770 125.262  1.00  0.00           H  
ATOM   3761  HD1 TYR A 243      26.049 102.537 129.118  1.00  0.00           H  
ATOM   3762  HD2 TYR A 243      23.853 100.478 125.929  1.00  0.00           H  
ATOM   3763  HE1 TYR A 243      24.004 103.048 130.153  1.00  0.00           H  
ATOM   3764  HE2 TYR A 243      21.803 100.744 127.288  1.00  0.00           H  
ATOM   3765  HH  TYR A 243      20.777 101.899 128.953  1.00  0.00           H  
ATOM   3766  N   PRO A 244      26.456  98.275 127.067  1.00  0.00           N  
ATOM   3767  CA  PRO A 244      25.902  96.983 126.744  1.00  0.00           C  
ATOM   3768  C   PRO A 244      24.429  97.175 126.263  1.00  0.00           C  
ATOM   3769  O   PRO A 244      23.477  96.861 126.919  1.00  0.00           O  
ATOM   3770  CB  PRO A 244      26.089  96.119 127.978  1.00  0.00           C  
ATOM   3771  CG  PRO A 244      25.886  97.118 129.105  1.00  0.00           C  
ATOM   3772  CD  PRO A 244      26.676  98.296 128.489  1.00  0.00           C  
ATOM   3773  HA  PRO A 244      26.452  96.551 125.908  1.00  0.00           H  
ATOM   3774  HB2 PRO A 244      25.243  95.435 128.052  1.00  0.00           H  
ATOM   3775  HB3 PRO A 244      27.122  95.779 128.058  1.00  0.00           H  
ATOM   3776  HG2 PRO A 244      24.844  97.411 129.224  1.00  0.00           H  
ATOM   3777  HG3 PRO A 244      26.236  96.715 130.056  1.00  0.00           H  
ATOM   3778  HD2 PRO A 244      26.298  99.202 128.963  1.00  0.00           H  
ATOM   3779  HD3 PRO A 244      27.707  98.160 128.814  1.00  0.00           H  
ATOM   3780  N   HIE A 245      24.302  97.616 124.973  1.00  0.00           N  
ATOM   3781  CA  HIE A 245      23.024  97.715 124.288  1.00  0.00           C  
ATOM   3782  C   HIE A 245      22.445  96.351 123.847  1.00  0.00           C  
ATOM   3783  O   HIE A 245      23.124  95.545 123.138  1.00  0.00           O  
ATOM   3784  CB  HIE A 245      23.173  98.557 122.990  1.00  0.00           C  
ATOM   3785  CG  HIE A 245      23.077 100.069 123.093  1.00  0.00           C  
ATOM   3786  CD2 HIE A 245      24.122 100.981 122.935  1.00  0.00           C  
ATOM   3787  ND1 HIE A 245      21.899 100.718 123.540  1.00  0.00           N  
ATOM   3788  CE1 HIE A 245      22.202 101.981 123.699  1.00  0.00           C  
ATOM   3789  NE2 HIE A 245      23.485 102.226 123.264  1.00  0.00           N  
ATOM   3790  H   HIE A 245      25.122  97.781 124.407  1.00  0.00           H  
ATOM   3791  HA  HIE A 245      22.271  98.221 124.893  1.00  0.00           H  
ATOM   3792  HB2 HIE A 245      24.089  98.392 122.422  1.00  0.00           H  
ATOM   3793  HB3 HIE A 245      22.388  98.383 122.255  1.00  0.00           H  
ATOM   3794  HD2 HIE A 245      25.113 100.783 122.551  1.00  0.00           H  
ATOM   3795  HE1 HIE A 245      21.525 102.730 124.083  1.00  0.00           H  
ATOM   3796  HE2 HIE A 245      24.079 103.044 123.247  1.00  0.00           H  
ATOM   3797  N   CYS A 246      21.256  95.991 124.324  1.00  0.00           N  
ATOM   3798  CA  CYS A 246      20.526  94.847 123.764  1.00  0.00           C  
ATOM   3799  C   CYS A 246      20.303  94.746 122.232  1.00  0.00           C  
ATOM   3800  O   CYS A 246      19.924  95.732 121.635  1.00  0.00           O  
ATOM   3801  CB  CYS A 246      19.155  94.797 124.444  1.00  0.00           C  
ATOM   3802  SG  CYS A 246      18.412  93.200 123.931  1.00  0.00           S  
ATOM   3803  H   CYS A 246      21.038  96.395 125.224  1.00  0.00           H  
ATOM   3804  HA  CYS A 246      21.042  93.956 124.121  1.00  0.00           H  
ATOM   3805  HB2 CYS A 246      19.261  94.742 125.526  1.00  0.00           H  
ATOM   3806  HB3 CYS A 246      18.516  95.587 124.046  1.00  0.00           H  
ATOM   3807  HG  CYS A 246      18.780  92.462 124.982  1.00  0.00           H  
ATOM   3808  N   LEU A 247      20.393  93.571 121.650  1.00  0.00           N  
ATOM   3809  CA  LEU A 247      20.091  93.348 120.230  1.00  0.00           C  
ATOM   3810  C   LEU A 247      18.670  93.825 119.822  1.00  0.00           C  
ATOM   3811  O   LEU A 247      18.587  94.327 118.725  1.00  0.00           O  
ATOM   3812  CB  LEU A 247      20.154  91.825 119.914  1.00  0.00           C  
ATOM   3813  CG  LEU A 247      19.728  91.504 118.500  1.00  0.00           C  
ATOM   3814  CD1 LEU A 247      20.626  92.102 117.385  1.00  0.00           C  
ATOM   3815  CD2 LEU A 247      19.796  90.011 118.150  1.00  0.00           C  
ATOM   3816  H   LEU A 247      20.489  92.808 122.306  1.00  0.00           H  
ATOM   3817  HA  LEU A 247      20.875  93.944 119.764  1.00  0.00           H  
ATOM   3818  HB2 LEU A 247      21.148  91.394 120.030  1.00  0.00           H  
ATOM   3819  HB3 LEU A 247      19.483  91.304 120.596  1.00  0.00           H  
ATOM   3820  HG  LEU A 247      18.705  91.789 118.258  1.00  0.00           H  
ATOM   3821 HD11 LEU A 247      21.562  91.546 117.406  1.00  0.00           H  
ATOM   3822 HD12 LEU A 247      20.046  91.988 116.469  1.00  0.00           H  
ATOM   3823 HD13 LEU A 247      20.722  93.149 117.674  1.00  0.00           H  
ATOM   3824 HD21 LEU A 247      19.268  89.506 118.958  1.00  0.00           H  
ATOM   3825 HD22 LEU A 247      19.394  89.836 117.152  1.00  0.00           H  
ATOM   3826 HD23 LEU A 247      20.846  89.728 118.221  1.00  0.00           H  
ATOM   3827  N   ALA A 248      17.689  93.700 120.708  1.00  0.00           N  
ATOM   3828  CA  ALA A 248      16.303  94.108 120.308  1.00  0.00           C  
ATOM   3829  C   ALA A 248      16.379  95.629 120.043  1.00  0.00           C  
ATOM   3830  O   ALA A 248      15.742  96.026 119.067  1.00  0.00           O  
ATOM   3831  CB  ALA A 248      15.297  93.714 121.338  1.00  0.00           C  
ATOM   3832  H   ALA A 248      17.870  93.283 121.610  1.00  0.00           H  
ATOM   3833  HA  ALA A 248      16.170  93.592 119.358  1.00  0.00           H  
ATOM   3834  HB1 ALA A 248      15.798  93.621 122.302  1.00  0.00           H  
ATOM   3835  HB2 ALA A 248      14.448  94.388 121.449  1.00  0.00           H  
ATOM   3836  HB3 ALA A 248      14.923  92.752 120.988  1.00  0.00           H  
ATOM   3837  N   SER A 249      16.820  96.438 121.026  1.00  0.00           N  
ATOM   3838  CA  SER A 249      16.676  97.961 120.944  1.00  0.00           C  
ATOM   3839  C   SER A 249      17.623  98.510 119.895  1.00  0.00           C  
ATOM   3840  O   SER A 249      17.312  99.477 119.228  1.00  0.00           O  
ATOM   3841  CB  SER A 249      17.023  98.653 122.240  1.00  0.00           C  
ATOM   3842  OG  SER A 249      16.014  98.367 123.261  1.00  0.00           O  
ATOM   3843  H   SER A 249      17.328  96.079 121.821  1.00  0.00           H  
ATOM   3844  HA  SER A 249      15.692  98.275 120.599  1.00  0.00           H  
ATOM   3845  HB2 SER A 249      17.989  98.362 122.652  1.00  0.00           H  
ATOM   3846  HB3 SER A 249      17.003  99.742 122.200  1.00  0.00           H  
ATOM   3847  HG  SER A 249      16.522  98.238 124.065  1.00  0.00           H  
ATOM   3848  N   PHE A 250      18.718  97.791 119.685  1.00  0.00           N  
ATOM   3849  CA  PHE A 250      19.679  98.029 118.688  1.00  0.00           C  
ATOM   3850  C   PHE A 250      19.115  97.895 117.347  1.00  0.00           C  
ATOM   3851  O   PHE A 250      19.069  98.886 116.632  1.00  0.00           O  
ATOM   3852  CB  PHE A 250      20.950  97.299 118.869  1.00  0.00           C  
ATOM   3853  CG  PHE A 250      22.121  97.752 117.985  1.00  0.00           C  
ATOM   3854  CD1 PHE A 250      22.213  97.316 116.656  1.00  0.00           C  
ATOM   3855  CD2 PHE A 250      23.076  98.709 118.459  1.00  0.00           C  
ATOM   3856  CE1 PHE A 250      23.093  97.950 115.804  1.00  0.00           C  
ATOM   3857  CE2 PHE A 250      23.951  99.378 117.557  1.00  0.00           C  
ATOM   3858  CZ  PHE A 250      23.960  99.003 116.228  1.00  0.00           C  
ATOM   3859  H   PHE A 250      18.873  96.952 120.225  1.00  0.00           H  
ATOM   3860  HA  PHE A 250      20.005  99.056 118.845  1.00  0.00           H  
ATOM   3861  HB2 PHE A 250      21.193  97.543 119.904  1.00  0.00           H  
ATOM   3862  HB3 PHE A 250      20.890  96.211 118.886  1.00  0.00           H  
ATOM   3863  HD1 PHE A 250      21.592  96.525 116.263  1.00  0.00           H  
ATOM   3864  HD2 PHE A 250      23.035  98.979 119.503  1.00  0.00           H  
ATOM   3865  HE1 PHE A 250      23.153  97.656 114.766  1.00  0.00           H  
ATOM   3866  HE2 PHE A 250      24.631 100.138 117.912  1.00  0.00           H  
ATOM   3867  HZ  PHE A 250      24.729  99.503 115.658  1.00  0.00           H  
ATOM   3868  N   THR A 251      18.440  96.766 116.997  1.00  0.00           N  
ATOM   3869  CA  THR A 251      17.790  96.547 115.657  1.00  0.00           C  
ATOM   3870  C   THR A 251      16.504  97.446 115.536  1.00  0.00           C  
ATOM   3871  O   THR A 251      16.110  97.632 114.391  1.00  0.00           O  
ATOM   3872  CB  THR A 251      17.609  95.088 115.412  1.00  0.00           C  
ATOM   3873  CG2 THR A 251      18.943  94.398 115.042  1.00  0.00           C  
ATOM   3874  OG1 THR A 251      17.004  94.402 116.483  1.00  0.00           O  
ATOM   3875  H   THR A 251      18.359  96.024 117.678  1.00  0.00           H  
ATOM   3876  HA  THR A 251      18.531  96.880 114.930  1.00  0.00           H  
ATOM   3877  HB  THR A 251      16.919  95.086 114.568  1.00  0.00           H  
ATOM   3878  HG1 THR A 251      17.626  94.545 117.200  1.00  0.00           H  
ATOM   3879 HG21 THR A 251      18.731  93.334 114.948  1.00  0.00           H  
ATOM   3880 HG22 THR A 251      19.409  94.804 114.144  1.00  0.00           H  
ATOM   3881 HG23 THR A 251      19.729  94.545 115.784  1.00  0.00           H  
ATOM   3882  N   GLU A 252      15.978  97.945 116.629  1.00  0.00           N  
ATOM   3883  CA  GLU A 252      14.943  98.989 116.577  1.00  0.00           C  
ATOM   3884  C   GLU A 252      15.510 100.335 115.978  1.00  0.00           C  
ATOM   3885  O   GLU A 252      15.089 100.816 114.923  1.00  0.00           O  
ATOM   3886  CB  GLU A 252      14.265  99.186 117.945  1.00  0.00           C  
ATOM   3887  CG  GLU A 252      13.280 100.378 117.962  1.00  0.00           C  
ATOM   3888  CD  GLU A 252      12.253 100.530 116.798  1.00  0.00           C  
ATOM   3889  OE1 GLU A 252      11.567 101.604 116.701  1.00  0.00           O  
ATOM   3890  OE2 GLU A 252      12.018  99.584 116.016  1.00  0.00           O1-
ATOM   3891  H   GLU A 252      16.350  97.668 117.527  1.00  0.00           H  
ATOM   3892  HA  GLU A 252      14.253  98.722 115.777  1.00  0.00           H  
ATOM   3893  HB2 GLU A 252      13.740  98.259 118.175  1.00  0.00           H  
ATOM   3894  HB3 GLU A 252      14.993  99.252 118.754  1.00  0.00           H  
ATOM   3895  HG2 GLU A 252      12.723 100.293 118.894  1.00  0.00           H  
ATOM   3896  HG3 GLU A 252      13.808 101.331 117.917  1.00  0.00           H  
ATOM   3897  N   LEU A 253      16.558 100.838 116.698  1.00  0.00           N  
ATOM   3898  CA  LEU A 253      17.245 102.079 116.326  1.00  0.00           C  
ATOM   3899  C   LEU A 253      17.673 101.945 114.857  1.00  0.00           C  
ATOM   3900  O   LEU A 253      17.341 102.857 114.103  1.00  0.00           O  
ATOM   3901  CB  LEU A 253      18.408 102.333 117.291  1.00  0.00           C  
ATOM   3902  CG  LEU A 253      19.450 103.462 116.851  1.00  0.00           C  
ATOM   3903  CD1 LEU A 253      18.943 104.895 116.821  1.00  0.00           C  
ATOM   3904  CD2 LEU A 253      20.710 103.382 117.689  1.00  0.00           C  
ATOM   3905  H   LEU A 253      16.927 100.254 117.435  1.00  0.00           H  
ATOM   3906  HA  LEU A 253      16.558 102.922 116.410  1.00  0.00           H  
ATOM   3907  HB2 LEU A 253      18.026 102.546 118.289  1.00  0.00           H  
ATOM   3908  HB3 LEU A 253      19.021 101.466 117.534  1.00  0.00           H  
ATOM   3909  HG  LEU A 253      19.849 103.278 115.853  1.00  0.00           H  
ATOM   3910 HD11 LEU A 253      19.706 105.573 116.437  1.00  0.00           H  
ATOM   3911 HD12 LEU A 253      18.085 104.995 116.156  1.00  0.00           H  
ATOM   3912 HD13 LEU A 253      18.858 105.174 117.871  1.00  0.00           H  
ATOM   3913 HD21 LEU A 253      21.446 104.167 117.507  1.00  0.00           H  
ATOM   3914 HD22 LEU A 253      20.316 103.367 118.705  1.00  0.00           H  
ATOM   3915 HD23 LEU A 253      21.281 102.466 117.534  1.00  0.00           H  
ATOM   3916  N   VAL A 254      18.425 100.885 114.478  1.00  0.00           N  
ATOM   3917  CA  VAL A 254      18.931 100.668 113.100  1.00  0.00           C  
ATOM   3918  C   VAL A 254      17.829 100.782 112.130  1.00  0.00           C  
ATOM   3919  O   VAL A 254      17.973 101.567 111.173  1.00  0.00           O  
ATOM   3920  CB  VAL A 254      19.785  99.400 112.961  1.00  0.00           C  
ATOM   3921  CG1 VAL A 254      20.073  98.999 111.449  1.00  0.00           C  
ATOM   3922  CG2 VAL A 254      21.080  99.487 113.797  1.00  0.00           C  
ATOM   3923  H   VAL A 254      18.600 100.150 115.148  1.00  0.00           H  
ATOM   3924  HA  VAL A 254      19.545 101.526 112.824  1.00  0.00           H  
ATOM   3925  HB  VAL A 254      19.259  98.550 113.396  1.00  0.00           H  
ATOM   3926 HG11 VAL A 254      20.650  99.806 110.996  1.00  0.00           H  
ATOM   3927 HG12 VAL A 254      20.721  98.125 111.499  1.00  0.00           H  
ATOM   3928 HG13 VAL A 254      19.210  98.681 110.865  1.00  0.00           H  
ATOM   3929 HG21 VAL A 254      21.518 100.439 113.501  1.00  0.00           H  
ATOM   3930 HG22 VAL A 254      20.906  99.408 114.871  1.00  0.00           H  
ATOM   3931 HG23 VAL A 254      21.764  98.673 113.556  1.00  0.00           H  
ATOM   3932  N   GLN A 255      16.781  99.855 112.228  1.00  0.00           N  
ATOM   3933  CA  GLN A 255      15.769  99.801 111.182  1.00  0.00           C  
ATOM   3934  C   GLN A 255      14.950 101.109 111.135  1.00  0.00           C  
ATOM   3935  O   GLN A 255      14.574 101.458 110.013  1.00  0.00           O  
ATOM   3936  CB  GLN A 255      14.895  98.509 111.477  1.00  0.00           C  
ATOM   3937  CG  GLN A 255      13.879  98.370 110.285  1.00  0.00           C  
ATOM   3938  CD  GLN A 255      12.568  97.647 110.638  1.00  0.00           C  
ATOM   3939  NE2 GLN A 255      11.913  96.985 109.685  1.00  0.00           N  
ATOM   3940  OE1 GLN A 255      11.973  97.897 111.687  1.00  0.00           O  
ATOM   3941  H   GLN A 255      16.720  99.230 113.019  1.00  0.00           H  
ATOM   3942  HA  GLN A 255      16.322  99.726 110.247  1.00  0.00           H  
ATOM   3943  HB2 GLN A 255      15.523  97.621 111.394  1.00  0.00           H  
ATOM   3944  HB3 GLN A 255      14.446  98.583 112.468  1.00  0.00           H  
ATOM   3945  HG2 GLN A 255      13.488  99.351 110.018  1.00  0.00           H  
ATOM   3946  HG3 GLN A 255      14.491  97.962 109.480  1.00  0.00           H  
ATOM   3947 HE21 GLN A 255      11.043  96.542 109.943  1.00  0.00           H  
ATOM   3948 HE22 GLN A 255      12.369  96.733 108.819  1.00  0.00           H  
ATOM   3949  N   GLU A 256      14.623 101.884 112.234  1.00  0.00           N  
ATOM   3950  CA  GLU A 256      13.818 103.143 112.088  1.00  0.00           C  
ATOM   3951  C   GLU A 256      14.597 104.188 111.250  1.00  0.00           C  
ATOM   3952  O   GLU A 256      14.153 104.597 110.216  1.00  0.00           O  
ATOM   3953  CB  GLU A 256      13.521 103.626 113.469  1.00  0.00           C  
ATOM   3954  CG  GLU A 256      12.601 104.890 113.585  1.00  0.00           C  
ATOM   3955  CD  GLU A 256      11.268 104.745 112.829  1.00  0.00           C  
ATOM   3956  OE1 GLU A 256      11.182 104.784 111.598  1.00  0.00           O  
ATOM   3957  OE2 GLU A 256      10.208 104.718 113.546  1.00  0.00           O1-
ATOM   3958  H   GLU A 256      14.800 101.470 113.138  1.00  0.00           H  
ATOM   3959  HA  GLU A 256      12.859 102.908 111.626  1.00  0.00           H  
ATOM   3960  HB2 GLU A 256      12.965 102.879 114.037  1.00  0.00           H  
ATOM   3961  HB3 GLU A 256      14.427 103.831 114.039  1.00  0.00           H  
ATOM   3962  HG2 GLU A 256      12.354 105.116 114.621  1.00  0.00           H  
ATOM   3963  HG3 GLU A 256      13.140 105.758 113.205  1.00  0.00           H  
ATOM   3964  N   ALA A 257      15.845 104.464 111.622  1.00  0.00           N  
ATOM   3965  CA  ALA A 257      16.704 105.589 111.284  1.00  0.00           C  
ATOM   3966  C   ALA A 257      17.409 105.409 109.905  1.00  0.00           C  
ATOM   3967  O   ALA A 257      17.553 106.414 109.201  1.00  0.00           O  
ATOM   3968  CB  ALA A 257      17.789 105.815 112.392  1.00  0.00           C  
ATOM   3969  H   ALA A 257      16.191 104.057 112.480  1.00  0.00           H  
ATOM   3970  HA  ALA A 257      16.183 106.545 111.329  1.00  0.00           H  
ATOM   3971  HB1 ALA A 257      17.888 106.901 112.399  1.00  0.00           H  
ATOM   3972  HB2 ALA A 257      17.476 105.608 113.414  1.00  0.00           H  
ATOM   3973  HB3 ALA A 257      18.809 105.474 112.208  1.00  0.00           H  
ATOM   3974  N   PHE A 258      17.547 104.189 109.424  1.00  0.00           N  
ATOM   3975  CA  PHE A 258      17.845 103.883 108.004  1.00  0.00           C  
ATOM   3976  C   PHE A 258      16.667 104.131 107.135  1.00  0.00           C  
ATOM   3977  O   PHE A 258      16.808 104.450 105.948  1.00  0.00           O  
ATOM   3978  CB  PHE A 258      18.233 102.416 107.837  1.00  0.00           C  
ATOM   3979  CG  PHE A 258      18.787 101.956 106.441  1.00  0.00           C  
ATOM   3980  CD1 PHE A 258      20.114 102.092 106.118  1.00  0.00           C  
ATOM   3981  CD2 PHE A 258      17.797 101.425 105.521  1.00  0.00           C  
ATOM   3982  CE1 PHE A 258      20.557 101.720 104.839  1.00  0.00           C  
ATOM   3983  CE2 PHE A 258      18.306 101.058 104.230  1.00  0.00           C  
ATOM   3984  CZ  PHE A 258      19.657 101.291 103.875  1.00  0.00           C  
ATOM   3985  H   PHE A 258      17.226 103.474 110.061  1.00  0.00           H  
ATOM   3986  HA  PHE A 258      18.672 104.487 107.629  1.00  0.00           H  
ATOM   3987  HB2 PHE A 258      18.958 102.303 108.644  1.00  0.00           H  
ATOM   3988  HB3 PHE A 258      17.352 101.842 108.121  1.00  0.00           H  
ATOM   3989  HD1 PHE A 258      20.744 102.552 106.864  1.00  0.00           H  
ATOM   3990  HD2 PHE A 258      16.771 101.193 105.769  1.00  0.00           H  
ATOM   3991  HE1 PHE A 258      21.582 101.805 104.509  1.00  0.00           H  
ATOM   3992  HE2 PHE A 258      17.567 100.695 103.532  1.00  0.00           H  
ATOM   3993  HZ  PHE A 258      20.050 101.060 102.895  1.00  0.00           H  
ATOM   3994  N   GLY A 259      15.464 104.117 107.685  1.00  0.00           N  
ATOM   3995  CA  GLY A 259      14.282 104.501 106.861  1.00  0.00           C  
ATOM   3996  C   GLY A 259      13.540 103.296 106.294  1.00  0.00           C  
ATOM   3997  O   GLY A 259      14.173 102.318 105.990  1.00  0.00           O  
ATOM   3998  H   GLY A 259      15.354 104.141 108.689  1.00  0.00           H  
ATOM   3999  HA2 GLY A 259      13.602 105.048 107.514  1.00  0.00           H  
ATOM   4000  HA3 GLY A 259      14.597 105.102 106.009  1.00  0.00           H  
ATOM   4001  N   GLY A 260      12.245 103.454 106.017  1.00  0.00           N  
ATOM   4002  CA  GLY A 260      11.369 102.747 105.179  1.00  0.00           C  
ATOM   4003  C   GLY A 260      10.853 101.441 105.688  1.00  0.00           C  
ATOM   4004  O   GLY A 260      10.182 100.731 104.933  1.00  0.00           O  
ATOM   4005  H   GLY A 260      11.853 104.295 106.415  1.00  0.00           H  
ATOM   4006  HA2 GLY A 260      10.517 103.399 104.987  1.00  0.00           H  
ATOM   4007  HA3 GLY A 260      11.881 102.645 104.222  1.00  0.00           H  
ATOM   4008  N   ARG A 261      11.247 101.071 106.928  1.00  0.00           N  
ATOM   4009  CA  ARG A 261      10.920  99.872 107.731  1.00  0.00           C  
ATOM   4010  C   ARG A 261      11.087  98.519 106.940  1.00  0.00           C  
ATOM   4011  O   ARG A 261      10.220  97.658 107.027  1.00  0.00           O  
ATOM   4012  CB  ARG A 261       9.520  99.987 108.381  1.00  0.00           C  
ATOM   4013  CG  ARG A 261       9.507 101.140 109.474  1.00  0.00           C  
ATOM   4014  CD  ARG A 261      10.268 100.586 110.693  1.00  0.00           C  
ATOM   4015  NE  ARG A 261      10.219 101.457 111.849  1.00  0.00           N  
ATOM   4016  CZ  ARG A 261      10.525 101.196 113.127  1.00  0.00           C  
ATOM   4017  NH1 ARG A 261      10.253 102.022 114.095  1.00  0.00           N1+
ATOM   4018  NH2 ARG A 261      11.159 100.098 113.459  1.00  0.00           N  
ATOM   4019  H   ARG A 261      11.755 101.842 107.337  1.00  0.00           H  
ATOM   4020  HA  ARG A 261      11.669  99.766 108.516  1.00  0.00           H  
ATOM   4021  HB2 ARG A 261       8.887 100.231 107.528  1.00  0.00           H  
ATOM   4022  HB3 ARG A 261       9.278  98.984 108.734  1.00  0.00           H  
ATOM   4023  HG2 ARG A 261       9.873 102.017 108.940  1.00  0.00           H  
ATOM   4024  HG3 ARG A 261       8.447 101.273 109.685  1.00  0.00           H  
ATOM   4025  HD2 ARG A 261       9.798  99.658 111.022  1.00  0.00           H  
ATOM   4026  HD3 ARG A 261      11.332 100.456 110.488  1.00  0.00           H  
ATOM   4027  HE  ARG A 261       9.763 102.338 111.663  1.00  0.00           H  
ATOM   4028 HH11 ARG A 261       9.915 102.965 113.965  1.00  0.00           H  
ATOM   4029 HH12 ARG A 261      10.628 101.866 115.020  1.00  0.00           H  
ATOM   4030 HH21 ARG A 261      11.266  99.479 112.667  1.00  0.00           H  
ATOM   4031 HH22 ARG A 261      11.638 100.034 114.345  1.00  0.00           H  
ATOM   4032  N   CYS A 262      12.036  98.410 105.981  1.00  0.00           N  
ATOM   4033  CA  CYS A 262      12.287  97.138 105.220  1.00  0.00           C  
ATOM   4034  C   CYS A 262      12.739  95.960 106.166  1.00  0.00           C  
ATOM   4035  O   CYS A 262      13.138  96.170 107.303  1.00  0.00           O  
ATOM   4036  CB  CYS A 262      13.298  97.433 104.018  1.00  0.00           C  
ATOM   4037  SG  CYS A 262      12.537  98.555 102.755  1.00  0.00           S  
ATOM   4038  H   CYS A 262      12.718  99.144 105.857  1.00  0.00           H  
ATOM   4039  HA  CYS A 262      11.330  96.816 104.807  1.00  0.00           H  
ATOM   4040  HB2 CYS A 262      14.143  97.992 104.420  1.00  0.00           H  
ATOM   4041  HB3 CYS A 262      13.737  96.530 103.594  1.00  0.00           H  
ATOM   4042  HG  CYS A 262      11.843  97.633 102.083  1.00  0.00           H  
ATOM   4043  N   GLN A 263      12.579  94.760 105.625  1.00  0.00           N  
ATOM   4044  CA  GLN A 263      12.844  93.513 106.295  1.00  0.00           C  
ATOM   4045  C   GLN A 263      14.374  93.321 106.428  1.00  0.00           C  
ATOM   4046  O   GLN A 263      15.091  93.366 105.452  1.00  0.00           O  
ATOM   4047  CB  GLN A 263      12.231  92.396 105.469  1.00  0.00           C  
ATOM   4048  CG  GLN A 263      12.577  90.996 106.062  1.00  0.00           C  
ATOM   4049  CD  GLN A 263      11.915  89.858 105.206  1.00  0.00           C  
ATOM   4050  NE2 GLN A 263      12.244  88.613 105.492  1.00  0.00           N  
ATOM   4051  OE1 GLN A 263      11.052  90.122 104.356  1.00  0.00           O  
ATOM   4052  H   GLN A 263      12.125  94.622 104.733  1.00  0.00           H  
ATOM   4053  HA  GLN A 263      12.450  93.508 107.311  1.00  0.00           H  
ATOM   4054  HB2 GLN A 263      11.155  92.507 105.599  1.00  0.00           H  
ATOM   4055  HB3 GLN A 263      12.432  92.381 104.398  1.00  0.00           H  
ATOM   4056  HG2 GLN A 263      13.633  90.745 105.960  1.00  0.00           H  
ATOM   4057  HG3 GLN A 263      12.302  90.932 107.115  1.00  0.00           H  
ATOM   4058 HE21 GLN A 263      11.807  87.872 104.965  1.00  0.00           H  
ATOM   4059 HE22 GLN A 263      12.842  88.369 106.269  1.00  0.00           H  
ATOM   4060  N   HID A 264      14.869  93.031 107.639  1.00  0.00           N  
ATOM   4061  CA  HID A 264      16.229  92.636 108.037  1.00  0.00           C  
ATOM   4062  C   HID A 264      16.276  91.231 108.467  1.00  0.00           C  
ATOM   4063  O   HID A 264      15.201  90.617 108.602  1.00  0.00           O  
ATOM   4064  CB  HID A 264      16.804  93.668 109.077  1.00  0.00           C  
ATOM   4065  CG  HID A 264      16.290  93.509 110.474  1.00  0.00           C  
ATOM   4066  CD2 HID A 264      17.103  93.632 111.523  1.00  0.00           C  
ATOM   4067  ND1 HID A 264      15.014  93.197 110.894  1.00  0.00           N  
ATOM   4068  CE1 HID A 264      15.043  92.993 112.215  1.00  0.00           C  
ATOM   4069  NE2 HID A 264      16.292  93.354 112.680  1.00  0.00           N  
ATOM   4070  H   HID A 264      14.203  93.069 108.398  1.00  0.00           H  
ATOM   4071  HA  HID A 264      16.821  92.636 107.121  1.00  0.00           H  
ATOM   4072  HB2 HID A 264      17.889  93.602 109.007  1.00  0.00           H  
ATOM   4073  HB3 HID A 264      16.524  94.685 108.801  1.00  0.00           H  
ATOM   4074  HD1 HID A 264      14.208  92.933 110.346  1.00  0.00           H  
ATOM   4075  HD2 HID A 264      18.149  93.896 111.548  1.00  0.00           H  
ATOM   4076  HE1 HID A 264      14.242  92.643 112.849  1.00  0.00           H  
ATOM   4077  N   SER A 265      17.510  90.661 108.512  1.00  0.00           N  
ATOM   4078  CA  SER A 265      17.827  89.278 108.824  1.00  0.00           C  
ATOM   4079  C   SER A 265      19.160  89.289 109.654  1.00  0.00           C  
ATOM   4080  O   SER A 265      20.118  90.102 109.467  1.00  0.00           O  
ATOM   4081  CB  SER A 265      17.953  88.533 107.534  1.00  0.00           C  
ATOM   4082  OG  SER A 265      18.181  87.190 107.801  1.00  0.00           O  
ATOM   4083  H   SER A 265      18.278  91.246 108.214  1.00  0.00           H  
ATOM   4084  HA  SER A 265      17.015  88.866 109.422  1.00  0.00           H  
ATOM   4085  HB2 SER A 265      17.013  88.605 106.986  1.00  0.00           H  
ATOM   4086  HB3 SER A 265      18.765  88.995 106.973  1.00  0.00           H  
ATOM   4087  HG  SER A 265      18.402  86.799 106.953  1.00  0.00           H  
ATOM   4088  N   VAL A 266      19.378  88.245 110.515  1.00  0.00           N  
ATOM   4089  CA  VAL A 266      20.430  88.252 111.645  1.00  0.00           C  
ATOM   4090  C   VAL A 266      21.297  86.968 111.604  1.00  0.00           C  
ATOM   4091  O   VAL A 266      20.741  85.863 111.517  1.00  0.00           O  
ATOM   4092  CB  VAL A 266      19.870  88.470 113.050  1.00  0.00           C  
ATOM   4093  CG1 VAL A 266      21.006  88.805 114.030  1.00  0.00           C  
ATOM   4094  CG2 VAL A 266      18.752  89.540 113.093  1.00  0.00           C  
ATOM   4095  H   VAL A 266      18.778  87.432 110.523  1.00  0.00           H  
ATOM   4096  HA  VAL A 266      21.050  89.130 111.462  1.00  0.00           H  
ATOM   4097  HB  VAL A 266      19.462  87.527 113.413  1.00  0.00           H  
ATOM   4098 HG11 VAL A 266      21.730  89.447 113.527  1.00  0.00           H  
ATOM   4099 HG12 VAL A 266      20.495  89.162 114.923  1.00  0.00           H  
ATOM   4100 HG13 VAL A 266      21.382  87.808 114.261  1.00  0.00           H  
ATOM   4101 HG21 VAL A 266      18.492  89.766 114.127  1.00  0.00           H  
ATOM   4102 HG22 VAL A 266      19.141  90.477 112.697  1.00  0.00           H  
ATOM   4103 HG23 VAL A 266      17.913  89.220 112.475  1.00  0.00           H  
ATOM   4104  N   LEU A 267      22.641  87.008 111.708  1.00  0.00           N  
ATOM   4105  CA  LEU A 267      23.520  85.810 111.854  1.00  0.00           C  
ATOM   4106  C   LEU A 267      24.437  86.128 113.079  1.00  0.00           C  
ATOM   4107  O   LEU A 267      25.123  87.176 112.988  1.00  0.00           O  
ATOM   4108  CB  LEU A 267      24.252  85.474 110.602  1.00  0.00           C  
ATOM   4109  CG  LEU A 267      23.255  85.002 109.531  1.00  0.00           C  
ATOM   4110  CD1 LEU A 267      23.996  85.032 108.196  1.00  0.00           C  
ATOM   4111  CD2 LEU A 267      22.765  83.570 109.659  1.00  0.00           C  
ATOM   4112  H   LEU A 267      23.195  87.844 111.585  1.00  0.00           H  
ATOM   4113  HA  LEU A 267      22.962  84.961 112.248  1.00  0.00           H  
ATOM   4114  HB2 LEU A 267      24.805  86.351 110.263  1.00  0.00           H  
ATOM   4115  HB3 LEU A 267      24.872  84.623 110.885  1.00  0.00           H  
ATOM   4116  HG  LEU A 267      22.376  85.644 109.466  1.00  0.00           H  
ATOM   4117 HD11 LEU A 267      23.256  84.794 107.432  1.00  0.00           H  
ATOM   4118 HD12 LEU A 267      24.453  85.996 107.974  1.00  0.00           H  
ATOM   4119 HD13 LEU A 267      24.752  84.251 108.270  1.00  0.00           H  
ATOM   4120 HD21 LEU A 267      23.544  82.846 109.419  1.00  0.00           H  
ATOM   4121 HD22 LEU A 267      22.315  83.484 110.648  1.00  0.00           H  
ATOM   4122 HD23 LEU A 267      21.855  83.406 109.083  1.00  0.00           H  
ATOM   4123  N   GLY A 268      24.555  85.336 114.124  1.00  0.00           N  
ATOM   4124  CA  GLY A 268      25.485  85.670 115.225  1.00  0.00           C  
ATOM   4125  C   GLY A 268      26.819  84.944 114.988  1.00  0.00           C  
ATOM   4126  O   GLY A 268      26.825  83.741 114.954  1.00  0.00           O  
ATOM   4127  H   GLY A 268      24.161  84.410 114.042  1.00  0.00           H  
ATOM   4128  HA2 GLY A 268      25.584  86.743 115.391  1.00  0.00           H  
ATOM   4129  HA3 GLY A 268      25.106  85.244 116.155  1.00  0.00           H  
ATOM   4130  N   ASP A 269      27.932  85.662 114.930  1.00  0.00           N  
ATOM   4131  CA  ASP A 269      29.217  85.196 114.374  1.00  0.00           C  
ATOM   4132  C   ASP A 269      29.046  84.373 113.117  1.00  0.00           C  
ATOM   4133  O   ASP A 269      29.699  83.390 112.812  1.00  0.00           O  
ATOM   4134  CB  ASP A 269      30.062  84.480 115.443  1.00  0.00           C  
ATOM   4135  CG  ASP A 269      30.114  85.146 116.765  1.00  0.00           C  
ATOM   4136  OD1 ASP A 269      29.888  84.461 117.772  1.00  0.00           O  
ATOM   4137  OD2 ASP A 269      30.446  86.348 116.906  1.00  0.00           O1-
ATOM   4138  H   ASP A 269      27.969  86.645 115.163  1.00  0.00           H  
ATOM   4139  HA  ASP A 269      29.843  86.030 114.056  1.00  0.00           H  
ATOM   4140  HB2 ASP A 269      29.583  83.535 115.699  1.00  0.00           H  
ATOM   4141  HB3 ASP A 269      31.116  84.412 115.174  1.00  0.00           H  
ATOM   4142  N   PHE A 270      28.120  84.882 112.202  1.00  0.00           N  
ATOM   4143  CA  PHE A 270      27.734  84.179 110.977  1.00  0.00           C  
ATOM   4144  C   PHE A 270      27.024  82.790 111.068  1.00  0.00           C  
ATOM   4145  O   PHE A 270      26.723  82.228 110.009  1.00  0.00           O  
ATOM   4146  CB  PHE A 270      28.787  84.297 109.879  1.00  0.00           C  
ATOM   4147  CG  PHE A 270      29.342  85.616 109.442  1.00  0.00           C  
ATOM   4148  CD1 PHE A 270      30.352  86.212 110.210  1.00  0.00           C  
ATOM   4149  CD2 PHE A 270      28.942  86.203 108.229  1.00  0.00           C  
ATOM   4150  CE1 PHE A 270      30.819  87.516 109.851  1.00  0.00           C  
ATOM   4151  CE2 PHE A 270      29.400  87.512 107.859  1.00  0.00           C  
ATOM   4152  CZ  PHE A 270      30.265  88.183 108.765  1.00  0.00           C  
ATOM   4153  H   PHE A 270      27.782  85.824 112.339  1.00  0.00           H  
ATOM   4154  HA  PHE A 270      26.885  84.767 110.628  1.00  0.00           H  
ATOM   4155  HB2 PHE A 270      29.672  83.755 110.212  1.00  0.00           H  
ATOM   4156  HB3 PHE A 270      28.442  83.649 109.073  1.00  0.00           H  
ATOM   4157  HD1 PHE A 270      30.690  85.732 111.116  1.00  0.00           H  
ATOM   4158  HD2 PHE A 270      28.287  85.648 107.574  1.00  0.00           H  
ATOM   4159  HE1 PHE A 270      31.648  87.969 110.375  1.00  0.00           H  
ATOM   4160  HE2 PHE A 270      29.080  88.085 107.002  1.00  0.00           H  
ATOM   4161  HZ  PHE A 270      30.517  89.222 108.604  1.00  0.00           H  
ATOM   4162  N   LYS A 271      26.920  82.144 112.259  1.00  0.00           N  
ATOM   4163  CA  LYS A 271      26.086  80.934 112.458  1.00  0.00           C  
ATOM   4164  C   LYS A 271      24.604  81.305 112.551  1.00  0.00           C  
ATOM   4165  O   LYS A 271      24.268  82.429 112.908  1.00  0.00           O  
ATOM   4166  CB  LYS A 271      26.467  80.396 113.842  1.00  0.00           C  
ATOM   4167  CG  LYS A 271      27.945  79.949 113.951  1.00  0.00           C  
ATOM   4168  CD  LYS A 271      28.143  78.919 115.108  1.00  0.00           C  
ATOM   4169  CE  LYS A 271      29.600  78.545 115.228  1.00  0.00           C  
ATOM   4170  NZ  LYS A 271      30.069  77.556 114.195  1.00  0.00           N1+
ATOM   4171  H   LYS A 271      27.336  82.563 113.078  1.00  0.00           H  
ATOM   4172  HA  LYS A 271      26.235  80.260 111.614  1.00  0.00           H  
ATOM   4173  HB2 LYS A 271      26.276  81.093 114.659  1.00  0.00           H  
ATOM   4174  HB3 LYS A 271      25.834  79.553 114.120  1.00  0.00           H  
ATOM   4175  HG2 LYS A 271      28.283  79.496 113.020  1.00  0.00           H  
ATOM   4176  HG3 LYS A 271      28.510  80.866 114.111  1.00  0.00           H  
ATOM   4177  HD2 LYS A 271      27.949  79.567 115.963  1.00  0.00           H  
ATOM   4178  HD3 LYS A 271      27.463  78.076 114.984  1.00  0.00           H  
ATOM   4179  HE2 LYS A 271      30.126  79.470 114.992  1.00  0.00           H  
ATOM   4180  HE3 LYS A 271      29.867  78.084 116.180  1.00  0.00           H  
ATOM   4181  HZ1 LYS A 271      29.482  76.735 114.186  1.00  0.00           H  
ATOM   4182  HZ2 LYS A 271      30.063  77.967 113.273  1.00  0.00           H  
ATOM   4183  HZ3 LYS A 271      31.025  77.267 114.346  1.00  0.00           H  
ATOM   4184  N   PRO A 272      23.640  80.377 112.226  1.00  0.00           N  
ATOM   4185  CA  PRO A 272      22.213  80.663 112.089  1.00  0.00           C  
ATOM   4186  C   PRO A 272      21.721  81.244 113.348  1.00  0.00           C  
ATOM   4187  O   PRO A 272      21.970  80.717 114.422  1.00  0.00           O  
ATOM   4188  CB  PRO A 272      21.546  79.333 111.608  1.00  0.00           C  
ATOM   4189  CG  PRO A 272      22.480  78.222 112.065  1.00  0.00           C  
ATOM   4190  CD  PRO A 272      23.895  78.903 112.093  1.00  0.00           C  
ATOM   4191  HA  PRO A 272      22.029  81.341 111.255  1.00  0.00           H  
ATOM   4192  HB2 PRO A 272      20.560  79.370 112.070  1.00  0.00           H  
ATOM   4193  HB3 PRO A 272      21.386  79.299 110.530  1.00  0.00           H  
ATOM   4194  HG2 PRO A 272      22.155  78.039 113.089  1.00  0.00           H  
ATOM   4195  HG3 PRO A 272      22.544  77.443 111.305  1.00  0.00           H  
ATOM   4196  HD2 PRO A 272      24.486  78.456 112.893  1.00  0.00           H  
ATOM   4197  HD3 PRO A 272      24.420  78.547 111.206  1.00  0.00           H  
ATOM   4198  N   TYR A 273      20.991  82.365 113.309  1.00  0.00           N  
ATOM   4199  CA  TYR A 273      20.528  82.978 114.559  1.00  0.00           C  
ATOM   4200  C   TYR A 273      19.205  82.341 114.991  1.00  0.00           C  
ATOM   4201  O   TYR A 273      18.309  82.262 114.194  1.00  0.00           O  
ATOM   4202  CB  TYR A 273      20.356  84.481 114.450  1.00  0.00           C  
ATOM   4203  CG  TYR A 273      19.846  85.099 115.661  1.00  0.00           C  
ATOM   4204  CD1 TYR A 273      20.615  85.010 116.840  1.00  0.00           C  
ATOM   4205  CD2 TYR A 273      18.508  85.661 115.675  1.00  0.00           C  
ATOM   4206  CE1 TYR A 273      20.052  85.398 118.051  1.00  0.00           C  
ATOM   4207  CE2 TYR A 273      18.066  86.178 116.879  1.00  0.00           C  
ATOM   4208  CZ  TYR A 273      18.882  86.138 117.998  1.00  0.00           C  
ATOM   4209  OH  TYR A 273      18.398  86.628 119.174  1.00  0.00           O  
ATOM   4210  H   TYR A 273      20.453  82.587 112.484  1.00  0.00           H  
ATOM   4211  HA  TYR A 273      21.283  82.720 115.302  1.00  0.00           H  
ATOM   4212  HB2 TYR A 273      21.346  84.910 114.294  1.00  0.00           H  
ATOM   4213  HB3 TYR A 273      19.802  84.788 113.563  1.00  0.00           H  
ATOM   4214  HD1 TYR A 273      21.539  84.453 116.792  1.00  0.00           H  
ATOM   4215  HD2 TYR A 273      17.897  85.696 114.786  1.00  0.00           H  
ATOM   4216  HE1 TYR A 273      20.559  85.343 119.003  1.00  0.00           H  
ATOM   4217  HE2 TYR A 273      17.170  86.766 117.009  1.00  0.00           H  
ATOM   4218  HH  TYR A 273      18.991  86.587 119.927  1.00  0.00           H  
ATOM   4219  N   ARG A 274      19.127  81.946 116.245  1.00  0.00           N  
ATOM   4220  CA  ARG A 274      17.957  81.335 116.964  1.00  0.00           C  
ATOM   4221  C   ARG A 274      17.962  81.638 118.491  1.00  0.00           C  
ATOM   4222  O   ARG A 274      18.916  81.208 119.208  1.00  0.00           O  
ATOM   4223  CB  ARG A 274      17.876  79.841 116.769  1.00  0.00           C  
ATOM   4224  CG  ARG A 274      16.787  79.116 117.599  1.00  0.00           C  
ATOM   4225  CD  ARG A 274      16.359  77.747 117.019  1.00  0.00           C  
ATOM   4226  NE  ARG A 274      15.217  77.934 116.097  1.00  0.00           N  
ATOM   4227  CZ  ARG A 274      14.565  76.989 115.535  1.00  0.00           C  
ATOM   4228  NH1 ARG A 274      14.870  75.712 115.657  1.00  0.00           N1+
ATOM   4229  NH2 ARG A 274      13.469  77.224 114.858  1.00  0.00           N  
ATOM   4230  H   ARG A 274      20.027  81.888 116.699  1.00  0.00           H  
ATOM   4231  HA  ARG A 274      17.019  81.719 116.564  1.00  0.00           H  
ATOM   4232  HB2 ARG A 274      17.673  79.684 115.710  1.00  0.00           H  
ATOM   4233  HB3 ARG A 274      18.868  79.413 116.915  1.00  0.00           H  
ATOM   4234  HG2 ARG A 274      17.218  78.923 118.582  1.00  0.00           H  
ATOM   4235  HG3 ARG A 274      15.885  79.726 117.643  1.00  0.00           H  
ATOM   4236  HD2 ARG A 274      17.247  77.380 116.505  1.00  0.00           H  
ATOM   4237  HD3 ARG A 274      16.175  76.981 117.772  1.00  0.00           H  
ATOM   4238  HE  ARG A 274      14.749  78.828 116.043  1.00  0.00           H  
ATOM   4239 HH11 ARG A 274      15.690  75.409 116.162  1.00  0.00           H  
ATOM   4240 HH12 ARG A 274      14.353  75.007 115.151  1.00  0.00           H  
ATOM   4241 HH21 ARG A 274      13.070  78.146 114.753  1.00  0.00           H  
ATOM   4242 HH22 ARG A 274      13.061  76.538 114.239  1.00  0.00           H  
ATOM   4243  N   PRO A 275      17.000  82.399 118.994  1.00  0.00           N  
ATOM   4244  CA  PRO A 275      16.748  82.584 120.452  1.00  0.00           C  
ATOM   4245  C   PRO A 275      16.701  81.378 121.431  1.00  0.00           C  
ATOM   4246  O   PRO A 275      15.907  80.482 121.146  1.00  0.00           O  
ATOM   4247  CB  PRO A 275      15.438  83.366 120.453  1.00  0.00           C  
ATOM   4248  CG  PRO A 275      15.458  84.227 119.209  1.00  0.00           C  
ATOM   4249  CD  PRO A 275      16.130  83.318 118.210  1.00  0.00           C  
ATOM   4250  HA  PRO A 275      17.601  83.193 120.748  1.00  0.00           H  
ATOM   4251  HB2 PRO A 275      14.593  82.681 120.511  1.00  0.00           H  
ATOM   4252  HB3 PRO A 275      15.521  84.110 121.245  1.00  0.00           H  
ATOM   4253  HG2 PRO A 275      14.413  84.406 118.955  1.00  0.00           H  
ATOM   4254  HG3 PRO A 275      16.030  85.148 119.318  1.00  0.00           H  
ATOM   4255  HD2 PRO A 275      15.400  82.732 117.651  1.00  0.00           H  
ATOM   4256  HD3 PRO A 275      16.760  83.855 117.501  1.00  0.00           H  
ATOM   4257  N   GLY A 276      17.483  81.422 122.505  1.00  0.00           N  
ATOM   4258  CA  GLY A 276      17.647  80.333 123.458  1.00  0.00           C  
ATOM   4259  C   GLY A 276      18.536  79.158 123.027  1.00  0.00           C  
ATOM   4260  O   GLY A 276      18.804  78.122 123.585  1.00  0.00           O  
ATOM   4261  H   GLY A 276      17.897  82.299 122.788  1.00  0.00           H  
ATOM   4262  HA2 GLY A 276      18.140  80.593 124.395  1.00  0.00           H  
ATOM   4263  HA3 GLY A 276      16.643  79.942 123.625  1.00  0.00           H  
ATOM   4264  N   GLN A 277      19.244  79.372 121.892  1.00  0.00           N  
ATOM   4265  CA  GLN A 277      20.291  78.428 121.382  1.00  0.00           C  
ATOM   4266  C   GLN A 277      21.533  78.345 122.359  1.00  0.00           C  
ATOM   4267  O   GLN A 277      21.842  79.345 122.913  1.00  0.00           O  
ATOM   4268  CB  GLN A 277      20.699  78.797 119.961  1.00  0.00           C  
ATOM   4269  CG  GLN A 277      21.461  80.147 119.823  1.00  0.00           C  
ATOM   4270  CD  GLN A 277      21.746  80.533 118.406  1.00  0.00           C  
ATOM   4271  NE2 GLN A 277      22.164  81.741 118.127  1.00  0.00           N  
ATOM   4272  OE1 GLN A 277      21.692  79.681 117.521  1.00  0.00           O  
ATOM   4273  H   GLN A 277      19.217  80.241 121.378  1.00  0.00           H  
ATOM   4274  HA  GLN A 277      19.736  77.492 121.388  1.00  0.00           H  
ATOM   4275  HB2 GLN A 277      21.262  78.010 119.459  1.00  0.00           H  
ATOM   4276  HB3 GLN A 277      19.851  78.906 119.285  1.00  0.00           H  
ATOM   4277  HG2 GLN A 277      20.931  80.901 120.406  1.00  0.00           H  
ATOM   4278  HG3 GLN A 277      22.440  79.945 120.257  1.00  0.00           H  
ATOM   4279 HE21 GLN A 277      22.619  81.912 117.242  1.00  0.00           H  
ATOM   4280 HE22 GLN A 277      22.091  82.354 118.926  1.00  0.00           H  
ATOM   4281  N   ALA A 278      22.283  77.202 122.603  1.00  0.00           N  
ATOM   4282  CA  ALA A 278      23.298  77.153 123.656  1.00  0.00           C  
ATOM   4283  C   ALA A 278      24.584  77.931 123.241  1.00  0.00           C  
ATOM   4284  O   ALA A 278      25.241  78.469 124.066  1.00  0.00           O  
ATOM   4285  CB  ALA A 278      23.527  75.713 124.120  1.00  0.00           C  
ATOM   4286  H   ALA A 278      22.143  76.401 122.005  1.00  0.00           H  
ATOM   4287  HA  ALA A 278      22.930  77.679 124.538  1.00  0.00           H  
ATOM   4288  HB1 ALA A 278      22.607  75.295 124.528  1.00  0.00           H  
ATOM   4289  HB2 ALA A 278      23.924  75.165 123.264  1.00  0.00           H  
ATOM   4290  HB3 ALA A 278      24.317  75.705 124.870  1.00  0.00           H  
ATOM   4291  N   TYR A 279      25.038  77.820 121.983  1.00  0.00           N  
ATOM   4292  CA  TYR A 279      26.059  78.729 121.474  1.00  0.00           C  
ATOM   4293  C   TYR A 279      25.819  80.188 121.856  1.00  0.00           C  
ATOM   4294  O   TYR A 279      24.726  80.662 121.790  1.00  0.00           O  
ATOM   4295  CB  TYR A 279      26.279  78.441 119.971  1.00  0.00           C  
ATOM   4296  CG  TYR A 279      27.324  79.338 119.345  1.00  0.00           C  
ATOM   4297  CD1 TYR A 279      26.917  80.558 118.793  1.00  0.00           C  
ATOM   4298  CD2 TYR A 279      28.653  78.891 119.267  1.00  0.00           C  
ATOM   4299  CE1 TYR A 279      27.918  81.430 118.348  1.00  0.00           C  
ATOM   4300  CE2 TYR A 279      29.646  79.738 118.767  1.00  0.00           C  
ATOM   4301  CZ  TYR A 279      29.272  81.029 118.293  1.00  0.00           C  
ATOM   4302  OH  TYR A 279      30.255  81.852 117.935  1.00  0.00           O  
ATOM   4303  H   TYR A 279      24.451  77.303 121.345  1.00  0.00           H  
ATOM   4304  HA  TYR A 279      27.032  78.504 121.909  1.00  0.00           H  
ATOM   4305  HB2 TYR A 279      26.539  77.393 119.820  1.00  0.00           H  
ATOM   4306  HB3 TYR A 279      25.348  78.655 119.445  1.00  0.00           H  
ATOM   4307  HD1 TYR A 279      25.885  80.864 118.890  1.00  0.00           H  
ATOM   4308  HD2 TYR A 279      28.853  77.871 119.560  1.00  0.00           H  
ATOM   4309  HE1 TYR A 279      27.655  82.420 118.005  1.00  0.00           H  
ATOM   4310  HE2 TYR A 279      30.667  79.388 118.754  1.00  0.00           H  
ATOM   4311  HH  TYR A 279      29.933  82.752 118.014  1.00  0.00           H  
ATOM   4312  N   VAL A 280      26.862  80.958 122.244  1.00  0.00           N  
ATOM   4313  CA  VAL A 280      26.816  82.400 122.694  1.00  0.00           C  
ATOM   4314  C   VAL A 280      27.477  83.289 121.570  1.00  0.00           C  
ATOM   4315  O   VAL A 280      28.648  83.574 121.487  1.00  0.00           O  
ATOM   4316  CB  VAL A 280      27.500  82.517 124.059  1.00  0.00           C  
ATOM   4317  CG1 VAL A 280      27.681  83.980 124.459  1.00  0.00           C  
ATOM   4318  CG2 VAL A 280      26.717  81.926 125.157  1.00  0.00           C  
ATOM   4319  H   VAL A 280      27.731  80.446 122.300  1.00  0.00           H  
ATOM   4320  HA  VAL A 280      25.787  82.706 122.884  1.00  0.00           H  
ATOM   4321  HB  VAL A 280      28.534  82.175 124.107  1.00  0.00           H  
ATOM   4322 HG11 VAL A 280      26.682  84.410 124.527  1.00  0.00           H  
ATOM   4323 HG12 VAL A 280      27.985  84.005 125.505  1.00  0.00           H  
ATOM   4324 HG13 VAL A 280      28.345  84.653 123.916  1.00  0.00           H  
ATOM   4325 HG21 VAL A 280      27.359  81.901 126.038  1.00  0.00           H  
ATOM   4326 HG22 VAL A 280      25.762  82.433 125.299  1.00  0.00           H  
ATOM   4327 HG23 VAL A 280      26.591  80.866 124.934  1.00  0.00           H  
ATOM   4328  N   PRO A 281      26.591  83.917 120.725  1.00  0.00           N  
ATOM   4329  CA  PRO A 281      27.124  84.953 119.785  1.00  0.00           C  
ATOM   4330  C   PRO A 281      28.009  85.993 120.530  1.00  0.00           C  
ATOM   4331  O   PRO A 281      27.611  86.562 121.604  1.00  0.00           O  
ATOM   4332  CB  PRO A 281      25.930  85.574 119.082  1.00  0.00           C  
ATOM   4333  CG  PRO A 281      24.757  84.539 119.297  1.00  0.00           C  
ATOM   4334  CD  PRO A 281      25.163  83.837 120.645  1.00  0.00           C  
ATOM   4335  HA  PRO A 281      27.688  84.529 118.954  1.00  0.00           H  
ATOM   4336  HB2 PRO A 281      25.758  86.518 119.599  1.00  0.00           H  
ATOM   4337  HB3 PRO A 281      26.119  85.808 118.034  1.00  0.00           H  
ATOM   4338  HG2 PRO A 281      23.796  85.035 119.438  1.00  0.00           H  
ATOM   4339  HG3 PRO A 281      24.694  83.865 118.443  1.00  0.00           H  
ATOM   4340  HD2 PRO A 281      24.757  84.391 121.490  1.00  0.00           H  
ATOM   4341  HD3 PRO A 281      24.789  82.819 120.760  1.00  0.00           H  
ATOM   4342  N   CYS A 282      29.076  86.440 119.909  1.00  0.00           N  
ATOM   4343  CA  CYS A 282      29.871  87.573 120.372  1.00  0.00           C  
ATOM   4344  C   CYS A 282      29.683  88.906 119.573  1.00  0.00           C  
ATOM   4345  O   CYS A 282      29.544  90.000 120.168  1.00  0.00           O  
ATOM   4346  CB  CYS A 282      31.296  87.100 120.363  1.00  0.00           C  
ATOM   4347  SG  CYS A 282      32.413  88.562 120.678  1.00  0.00           S  
ATOM   4348  H   CYS A 282      29.441  85.925 119.120  1.00  0.00           H  
ATOM   4349  HA  CYS A 282      29.570  87.805 121.394  1.00  0.00           H  
ATOM   4350  HB2 CYS A 282      31.369  86.373 121.172  1.00  0.00           H  
ATOM   4351  HB3 CYS A 282      31.509  86.705 119.369  1.00  0.00           H  
ATOM   4352  HG  CYS A 282      32.359  89.023 119.427  1.00  0.00           H  
ATOM   4353  N   TYR A 283      29.408  88.837 118.272  1.00  0.00           N  
ATOM   4354  CA  TYR A 283      28.764  89.923 117.493  1.00  0.00           C  
ATOM   4355  C   TYR A 283      27.520  89.296 116.855  1.00  0.00           C  
ATOM   4356  O   TYR A 283      27.418  88.139 116.532  1.00  0.00           O  
ATOM   4357  CB  TYR A 283      29.760  90.446 116.402  1.00  0.00           C  
ATOM   4358  CG  TYR A 283      31.160  90.841 116.862  1.00  0.00           C  
ATOM   4359  CD1 TYR A 283      32.070  89.815 116.993  1.00  0.00           C  
ATOM   4360  CD2 TYR A 283      31.492  92.126 117.376  1.00  0.00           C  
ATOM   4361  CE1 TYR A 283      33.360  89.984 117.593  1.00  0.00           C  
ATOM   4362  CE2 TYR A 283      32.768  92.396 117.934  1.00  0.00           C  
ATOM   4363  CZ  TYR A 283      33.692  91.317 117.988  1.00  0.00           C  
ATOM   4364  OH  TYR A 283      34.834  91.514 118.594  1.00  0.00           O  
ATOM   4365  H   TYR A 283      29.456  87.915 117.862  1.00  0.00           H  
ATOM   4366  HA  TYR A 283      28.590  90.729 118.205  1.00  0.00           H  
ATOM   4367  HB2 TYR A 283      29.924  89.655 115.668  1.00  0.00           H  
ATOM   4368  HB3 TYR A 283      29.164  91.253 115.977  1.00  0.00           H  
ATOM   4369  HD1 TYR A 283      31.799  88.830 116.644  1.00  0.00           H  
ATOM   4370  HD2 TYR A 283      30.885  93.012 117.264  1.00  0.00           H  
ATOM   4371  HE1 TYR A 283      34.036  89.143 117.625  1.00  0.00           H  
ATOM   4372  HE2 TYR A 283      33.117  93.357 118.283  1.00  0.00           H  
ATOM   4373  HH  TYR A 283      35.078  92.442 118.568  1.00  0.00           H  
ATOM   4374  N   PHE A 284      26.520  90.121 116.677  1.00  0.00           N  
ATOM   4375  CA  PHE A 284      25.526  89.872 115.566  1.00  0.00           C  
ATOM   4376  C   PHE A 284      25.868  90.587 114.236  1.00  0.00           C  
ATOM   4377  O   PHE A 284      26.458  91.648 114.245  1.00  0.00           O  
ATOM   4378  CB  PHE A 284      24.113  90.304 116.073  1.00  0.00           C  
ATOM   4379  CG  PHE A 284      23.731  89.523 117.308  1.00  0.00           C  
ATOM   4380  CD1 PHE A 284      23.691  90.164 118.564  1.00  0.00           C  
ATOM   4381  CD2 PHE A 284      23.307  88.211 117.175  1.00  0.00           C  
ATOM   4382  CE1 PHE A 284      23.277  89.428 119.641  1.00  0.00           C  
ATOM   4383  CE2 PHE A 284      22.844  87.482 118.261  1.00  0.00           C  
ATOM   4384  CZ  PHE A 284      22.857  88.101 119.545  1.00  0.00           C  
ATOM   4385  H   PHE A 284      26.819  91.052 116.931  1.00  0.00           H  
ATOM   4386  HA  PHE A 284      25.405  88.810 115.353  1.00  0.00           H  
ATOM   4387  HB2 PHE A 284      24.053  91.384 116.200  1.00  0.00           H  
ATOM   4388  HB3 PHE A 284      23.486  89.986 115.239  1.00  0.00           H  
ATOM   4389  HD1 PHE A 284      23.870  91.225 118.660  1.00  0.00           H  
ATOM   4390  HD2 PHE A 284      23.122  87.800 116.193  1.00  0.00           H  
ATOM   4391  HE1 PHE A 284      23.176  89.889 120.612  1.00  0.00           H  
ATOM   4392  HE2 PHE A 284      22.537  86.469 118.048  1.00  0.00           H  
ATOM   4393  HZ  PHE A 284      22.527  87.475 120.360  1.00  0.00           H  
ATOM   4394  N   ILE A 285      25.482  90.021 113.133  1.00  0.00           N  
ATOM   4395  CA  ILE A 285      25.608  90.606 111.762  1.00  0.00           C  
ATOM   4396  C   ILE A 285      24.254  90.619 111.065  1.00  0.00           C  
ATOM   4397  O   ILE A 285      23.624  89.539 111.003  1.00  0.00           O  
ATOM   4398  CB  ILE A 285      26.552  89.692 110.927  1.00  0.00           C  
ATOM   4399  CG1 ILE A 285      27.972  89.674 111.509  1.00  0.00           C  
ATOM   4400  CG2 ILE A 285      26.530  90.143 109.438  1.00  0.00           C  
ATOM   4401  CD1 ILE A 285      28.291  88.461 112.428  1.00  0.00           C  
ATOM   4402  H   ILE A 285      25.017  89.128 113.210  1.00  0.00           H  
ATOM   4403  HA  ILE A 285      26.010  91.619 111.792  1.00  0.00           H  
ATOM   4404  HB  ILE A 285      25.974  88.770 110.997  1.00  0.00           H  
ATOM   4405 HG12 ILE A 285      28.607  89.655 110.624  1.00  0.00           H  
ATOM   4406 HG13 ILE A 285      28.188  90.602 112.039  1.00  0.00           H  
ATOM   4407 HG21 ILE A 285      25.579  89.962 108.936  1.00  0.00           H  
ATOM   4408 HG22 ILE A 285      26.768  91.206 109.406  1.00  0.00           H  
ATOM   4409 HG23 ILE A 285      27.309  89.679 108.832  1.00  0.00           H  
ATOM   4410 HD11 ILE A 285      27.957  87.543 111.943  1.00  0.00           H  
ATOM   4411 HD12 ILE A 285      29.365  88.403 112.605  1.00  0.00           H  
ATOM   4412 HD13 ILE A 285      27.854  88.343 113.419  1.00  0.00           H  
ATOM   4413  N   HID A 286      23.834  91.828 110.743  1.00  0.00           N  
ATOM   4414  CA  HID A 286      22.468  92.130 110.298  1.00  0.00           C  
ATOM   4415  C   HID A 286      22.477  92.599 108.817  1.00  0.00           C  
ATOM   4416  O   HID A 286      23.336  93.416 108.457  1.00  0.00           O  
ATOM   4417  CB  HID A 286      21.780  93.178 111.178  1.00  0.00           C  
ATOM   4418  CG  HID A 286      22.242  93.307 112.624  1.00  0.00           C  
ATOM   4419  CD2 HID A 286      21.714  92.807 113.784  1.00  0.00           C  
ATOM   4420  ND1 HID A 286      23.408  93.961 113.032  1.00  0.00           N  
ATOM   4421  CE1 HID A 286      23.517  93.939 114.343  1.00  0.00           C  
ATOM   4422  NE2 HID A 286      22.434  93.334 114.843  1.00  0.00           N  
ATOM   4423  H   HID A 286      24.389  92.625 111.020  1.00  0.00           H  
ATOM   4424  HA  HID A 286      21.886  91.211 110.360  1.00  0.00           H  
ATOM   4425  HB2 HID A 286      22.103  94.087 110.671  1.00  0.00           H  
ATOM   4426  HB3 HID A 286      20.700  93.132 111.035  1.00  0.00           H  
ATOM   4427  HD1 HID A 286      23.977  94.457 112.360  1.00  0.00           H  
ATOM   4428  HD2 HID A 286      20.835  92.182 113.837  1.00  0.00           H  
ATOM   4429  HE1 HID A 286      24.273  94.445 114.926  1.00  0.00           H  
ATOM   4430  N   VAL A 287      21.550  92.054 107.979  1.00  0.00           N  
ATOM   4431  CA  VAL A 287      21.473  92.317 106.544  1.00  0.00           C  
ATOM   4432  C   VAL A 287      20.143  92.883 106.237  1.00  0.00           C  
ATOM   4433  O   VAL A 287      19.109  92.388 106.702  1.00  0.00           O  
ATOM   4434  CB  VAL A 287      21.711  91.042 105.659  1.00  0.00           C  
ATOM   4435  CG1 VAL A 287      21.902  91.322 104.191  1.00  0.00           C  
ATOM   4436  CG2 VAL A 287      22.916  90.161 106.220  1.00  0.00           C  
ATOM   4437  H   VAL A 287      20.842  91.439 108.355  1.00  0.00           H  
ATOM   4438  HA  VAL A 287      22.259  93.028 106.291  1.00  0.00           H  
ATOM   4439  HB  VAL A 287      20.819  90.416 105.631  1.00  0.00           H  
ATOM   4440 HG11 VAL A 287      22.893  91.748 104.034  1.00  0.00           H  
ATOM   4441 HG12 VAL A 287      21.864  90.367 103.668  1.00  0.00           H  
ATOM   4442 HG13 VAL A 287      21.183  92.124 104.027  1.00  0.00           H  
ATOM   4443 HG21 VAL A 287      22.646  89.585 107.106  1.00  0.00           H  
ATOM   4444 HG22 VAL A 287      22.993  89.295 105.564  1.00  0.00           H  
ATOM   4445 HG23 VAL A 287      23.804  90.688 106.566  1.00  0.00           H  
ATOM   4446  N   LEU A 288      20.217  94.059 105.703  1.00  0.00           N  
ATOM   4447  CA  LEU A 288      19.048  94.841 105.269  1.00  0.00           C  
ATOM   4448  C   LEU A 288      19.080  95.349 103.791  1.00  0.00           C  
ATOM   4449  O   LEU A 288      20.130  95.697 103.253  1.00  0.00           O  
ATOM   4450  CB  LEU A 288      18.819  95.982 106.310  1.00  0.00           C  
ATOM   4451  CG  LEU A 288      17.705  97.049 106.117  1.00  0.00           C  
ATOM   4452  CD1 LEU A 288      16.188  96.554 106.103  1.00  0.00           C  
ATOM   4453  CD2 LEU A 288      17.730  98.103 107.214  1.00  0.00           C  
ATOM   4454  H   LEU A 288      21.130  94.452 105.520  1.00  0.00           H  
ATOM   4455  HA  LEU A 288      18.158  94.211 105.264  1.00  0.00           H  
ATOM   4456  HB2 LEU A 288      18.695  95.488 107.274  1.00  0.00           H  
ATOM   4457  HB3 LEU A 288      19.762  96.514 106.439  1.00  0.00           H  
ATOM   4458  HG  LEU A 288      17.998  97.536 105.185  1.00  0.00           H  
ATOM   4459 HD11 LEU A 288      15.568  97.400 105.807  1.00  0.00           H  
ATOM   4460 HD12 LEU A 288      16.024  95.732 105.406  1.00  0.00           H  
ATOM   4461 HD13 LEU A 288      15.969  96.171 107.100  1.00  0.00           H  
ATOM   4462 HD21 LEU A 288      16.991  98.815 106.847  1.00  0.00           H  
ATOM   4463 HD22 LEU A 288      17.639  97.767 108.247  1.00  0.00           H  
ATOM   4464 HD23 LEU A 288      18.640  98.681 107.057  1.00  0.00           H  
ATOM   4465  N   LYS A 289      17.867  95.399 103.166  1.00  0.00           N  
ATOM   4466  CA  LYS A 289      17.575  96.002 101.876  1.00  0.00           C  
ATOM   4467  C   LYS A 289      16.913  97.379 102.051  1.00  0.00           C  
ATOM   4468  O   LYS A 289      16.082  97.540 102.950  1.00  0.00           O  
ATOM   4469  CB  LYS A 289      16.570  95.100 101.092  1.00  0.00           C  
ATOM   4470  CG  LYS A 289      16.403  95.406  99.581  1.00  0.00           C  
ATOM   4471  CD  LYS A 289      15.092  94.868  98.968  1.00  0.00           C  
ATOM   4472  CE  LYS A 289      15.301  94.778  97.459  1.00  0.00           C  
ATOM   4473  NZ  LYS A 289      14.111  94.186  96.890  1.00  0.00           N1+
ATOM   4474  H   LYS A 289      17.042  95.105 103.670  1.00  0.00           H  
ATOM   4475  HA  LYS A 289      18.445  96.074 101.224  1.00  0.00           H  
ATOM   4476  HB2 LYS A 289      16.919  94.071 101.173  1.00  0.00           H  
ATOM   4477  HB3 LYS A 289      15.658  95.216 101.678  1.00  0.00           H  
ATOM   4478  HG2 LYS A 289      16.498  96.442  99.256  1.00  0.00           H  
ATOM   4479  HG3 LYS A 289      17.260  95.014  99.034  1.00  0.00           H  
ATOM   4480  HD2 LYS A 289      15.055  93.856  99.371  1.00  0.00           H  
ATOM   4481  HD3 LYS A 289      14.242  95.528  99.134  1.00  0.00           H  
ATOM   4482  HE2 LYS A 289      15.544  95.700  96.931  1.00  0.00           H  
ATOM   4483  HE3 LYS A 289      16.121  94.071  97.336  1.00  0.00           H  
ATOM   4484  HZ1 LYS A 289      13.426  94.895  96.668  1.00  0.00           H  
ATOM   4485  HZ2 LYS A 289      14.314  93.771  95.992  1.00  0.00           H  
ATOM   4486  HZ3 LYS A 289      13.811  93.424  97.480  1.00  0.00           H  
ATOM   4487  N   LYS A 290      17.250  98.348 101.160  1.00  0.00           N  
ATOM   4488  CA  LYS A 290      16.438  99.591 100.969  1.00  0.00           C  
ATOM   4489  C   LYS A 290      15.144  99.441 100.155  1.00  0.00           C  
ATOM   4490  O   LYS A 290      15.082  98.596  99.260  1.00  0.00           O  
ATOM   4491  CB  LYS A 290      17.311 100.640 100.283  1.00  0.00           C  
ATOM   4492  CG  LYS A 290      17.002 102.084 100.661  1.00  0.00           C  
ATOM   4493  CD  LYS A 290      18.055 103.010  99.982  1.00  0.00           C  
ATOM   4494  CE  LYS A 290      17.845 104.450 100.467  1.00  0.00           C  
ATOM   4495  NZ  LYS A 290      18.761 105.366  99.792  1.00  0.00           N1+
ATOM   4496  H   LYS A 290      17.962  98.151 100.472  1.00  0.00           H  
ATOM   4497  HA  LYS A 290      16.068  99.941 101.933  1.00  0.00           H  
ATOM   4498  HB2 LYS A 290      18.382 100.504 100.431  1.00  0.00           H  
ATOM   4499  HB3 LYS A 290      17.226 100.635  99.196  1.00  0.00           H  
ATOM   4500  HG2 LYS A 290      16.005 102.413 100.368  1.00  0.00           H  
ATOM   4501  HG3 LYS A 290      17.055 102.281 101.732  1.00  0.00           H  
ATOM   4502  HD2 LYS A 290      19.063 102.688 100.241  1.00  0.00           H  
ATOM   4503  HD3 LYS A 290      17.857 102.986  98.911  1.00  0.00           H  
ATOM   4504  HE2 LYS A 290      16.822 104.819 100.387  1.00  0.00           H  
ATOM   4505  HE3 LYS A 290      18.077 104.406 101.531  1.00  0.00           H  
ATOM   4506  HZ1 LYS A 290      18.772 106.211 100.343  1.00  0.00           H  
ATOM   4507  HZ2 LYS A 290      19.699 105.022  99.941  1.00  0.00           H  
ATOM   4508  HZ3 LYS A 290      18.524 105.487  98.817  1.00  0.00           H  
ATOM   4509  N   THR A 291      14.273 100.470 100.300  1.00  0.00           N  
ATOM   4510  CA  THR A 291      13.137 100.768  99.392  1.00  0.00           C  
ATOM   4511  C   THR A 291      13.496 101.060  97.871  1.00  0.00           C  
ATOM   4512  O   THR A 291      14.708 101.353  97.570  1.00  0.00           O  
ATOM   4513  CB  THR A 291      12.297 101.918  99.846  1.00  0.00           C  
ATOM   4514  CG2 THR A 291      11.659 101.567 101.140  1.00  0.00           C  
ATOM   4515  OG1 THR A 291      13.120 103.031 100.081  1.00  0.00           O  
ATOM   4516  H   THR A 291      14.497 101.214 100.944  1.00  0.00           H  
ATOM   4517  HA  THR A 291      12.610  99.814  99.362  1.00  0.00           H  
ATOM   4518  HB  THR A 291      11.588 102.021  99.025  1.00  0.00           H  
ATOM   4519  HG1 THR A 291      12.448 103.715 100.044  1.00  0.00           H  
ATOM   4520 HG21 THR A 291      10.905 102.296 101.432  1.00  0.00           H  
ATOM   4521 HG22 THR A 291      11.247 100.558 101.144  1.00  0.00           H  
ATOM   4522 HG23 THR A 291      12.353 101.479 101.976  1.00  0.00           H  
ATOM   4523  N   GLY A 292      12.486 100.913  96.940  1.00  0.00           N  
ATOM   4524  CA  GLY A 292      12.527 101.160  95.528  1.00  0.00           C  
ATOM   4525  C   GLY A 292      11.358 100.632  94.722  1.00  0.00           C  
ATOM   4526  O   GLY A 292      10.314 101.249  94.810  1.00  0.00           O  
ATOM   4527  OXT GLY A 292      11.469  99.451  94.243  1.00  0.00           O1-
ATOM   4528  H   GLY A 292      11.640 100.599  97.393  1.00  0.00           H  
ATOM   4529  HA2 GLY A 292      12.686 102.211  95.283  1.00  0.00           H  
ATOM   4530  HA3 GLY A 292      13.432 100.669  95.172  1.00  0.00           H  
ATOM   4531  N   ACT A 294      35.943  97.179 117.616  1.00  0.00           N  
ATOM   4532  CA  ACT A 294      36.469  96.082 118.541  1.00  0.00           C  
ATOM   4533  C   ACT A 294      35.295  95.304 119.209  1.00  0.00           C  
ATOM   4534  O   ACT A 294      34.317  95.898 119.618  1.00  0.00           O  
ATOM   4535  CE  ACT A 294      37.069  97.927 117.000  1.00  0.00           C  
ATOM   4536  OXT ACT A 294      35.435  94.112 119.241  1.00  0.00           O1-
ATOM   4537  HE1 ACT A 294      36.653  98.296 116.060  1.00  0.00           H  
ATOM   4538  HE2 ACT A 294      37.193  98.798 117.645  1.00  0.00           H  
ATOM   4539  HE3 ACT A 294      38.000  97.392 116.807  1.00  0.00           H  
ATOM   4540  H1  ACT A 294      37.030  96.581 119.332  1.00  0.00           H  
ATOM   4541  H3  ACT A 294      37.047  95.307 118.036  1.00  0.00           H  
ATOM   4542  H01 ACT A 294      35.175  97.749 118.001  1.00  0.00           H  
ATOM   4543  H02 ACT A 294      35.492  96.712 116.815  1.00  0.00           H  
ATOM   4544  CA' SAM A 293      37.996  97.182 111.023  1.00  0.00           C  
ATOM   4545  CB  SAM A 293      37.614  98.436 111.881  1.00  0.00           C  
ATOM   4546  CG  SAM A 293      38.889  99.182 112.378  1.00  0.00           C  
ATOM   4547  SD  SAM A 293      38.701  99.661 114.170  1.00  0.00           S  
ATOM   4548  C5' SAM A 293      37.330 100.944 113.997  1.00  0.00           C  
ATOM   4549  C4' SAM A 293      37.565 102.050 112.975  1.00  0.00           C  
ATOM   4550  O4' SAM A 293      36.313 102.865 113.035  1.00  0.00           O  
ATOM   4551  C3' SAM A 293      38.733 103.011 113.322  1.00  0.00           C  
ATOM   4552  O3' SAM A 293      39.749 103.048 112.276  1.00  0.00           O  
ATOM   4553  C2' SAM A 293      38.097 104.393 113.594  1.00  0.00           C  
ATOM   4554  O2' SAM A 293      38.779 105.567 113.117  1.00  0.00           O  
ATOM   4555  C1' SAM A 293      36.816 104.192 112.828  1.00  0.00           C  
ATOM   4556  OXT SAM A 293      37.818  94.964 112.133  1.00  0.00           O  
ATOM   4557  N1  SAM A 293      33.706 107.862 110.811  1.00  0.00           N  
ATOM   4558  C2  SAM A 293      34.425 106.881 110.245  1.00  0.00           C  
ATOM   4559  N3  SAM A 293      35.173 105.991 110.835  1.00  0.00           N  
ATOM   4560  C4  SAM A 293      35.214 106.001 112.159  1.00  0.00           C  
ATOM   4561  C5  SAM A 293      34.399 106.874 112.908  1.00  0.00           C  
ATOM   4562  C6  SAM A 293      33.675 107.773 112.134  1.00  0.00           C  
ATOM   4563  N6  SAM A 293      32.831 108.665 112.641  1.00  0.00           N  
ATOM   4564  N7  SAM A 293      34.557 106.762 114.274  1.00  0.00           N  
ATOM   4565  C8  SAM A 293      35.459 105.771 114.358  1.00  0.00           C  
ATOM   4566  N9  SAM A 293      35.793 105.179 113.104  1.00  0.00           N  
ATOM   4567  C'  SAM A 293      38.491  95.949 111.867  1.00  0.00           C  
ATOM   4568  N'  SAM A 293      36.765  96.868 110.044  1.00  0.00           N  
ATOM   4569  O'  SAM A 293      39.663  95.904 112.197  1.00  0.00           O  
ATOM   4570 HN61 SAM A 293      32.486 109.377 112.008  1.00  0.00           H  
ATOM   4571 HN62 SAM A 293      33.065 108.919 113.592  1.00  0.00           H  
ATOM   4572  HA  SAM A 293      38.777  97.528 110.344  1.00  0.00           H  
ATOM   4573  HB1 SAM A 293      37.040  98.046 112.730  1.00  0.00           H  
ATOM   4574  HB2 SAM A 293      37.007  99.168 111.334  1.00  0.00           H  
ATOM   4575  HG1 SAM A 293      39.040 100.049 111.723  1.00  0.00           H  
ATOM   4576  HG2 SAM A 293      39.696  98.441 112.325  1.00  0.00           H  
ATOM   4577 HO2' SAM A 293      38.876 105.494 112.151  1.00  0.00           H  
ATOM   4578 HO3' SAM A 293      39.324 103.309 111.440  1.00  0.00           H  
ATOM   4579  H01 SAM A 293      35.797 105.347 115.294  1.00  0.00           H  
ATOM   4580  H02 SAM A 293      37.791 101.690 111.964  1.00  0.00           H  
ATOM   4581  H03 SAM A 293      39.214 102.595 114.216  1.00  0.00           H  
ATOM   4582  H04 SAM A 293      37.997 104.525 114.678  1.00  0.00           H  
ATOM   4583  H05 SAM A 293      37.026 104.297 111.758  1.00  0.00           H  
ATOM   4584  H06 SAM A 293      34.437 106.725 109.169  1.00  0.00           H  
ATOM   4585  H07 SAM A 293      35.849  96.628 110.453  1.00  0.00           H  
ATOM   4586  H08 SAM A 293      37.007  96.141 109.356  1.00  0.00           H  
ATOM   4587  H09 SAM A 293      36.474  97.653 109.444  1.00  0.00           H  
ATOM   4588 H5'1 SAM A 293      37.169 101.421 114.973  1.00  0.00           H  
ATOM   4589 H5'2 SAM A 293      36.402 100.430 113.719  1.00  0.00           H  
END
