# Supplementary material for: Computational Investigation of GNMT-Catalyzed Methyl Transfer Reaction: Integrating MD, QM, and ML Approaches
Source: J Comput Chem. Author manuscript; Available in PMC 2026 Jun 29. (PMC13312424; doi:10.1002/jcc.70434)
Supplement: SI-3 [file NIHMS2188582-supplement-SI-3.zip › MD-frame-pdbs/sampling-R1-12345.pdb]

ATOM      1  N   VAL A   1      44.379 111.713 112.710  1.00  0.00           N  
ATOM      2  CA  VAL A   1      44.911 112.957 112.112  1.00  0.00           C  
ATOM      3  C   VAL A   1      44.438 114.077 113.013  1.00  0.00           C  
ATOM      4  O   VAL A   1      43.277 114.347 113.215  1.00  0.00           O  
ATOM      5  CB  VAL A   1      44.406 113.064 110.655  1.00  0.00           C  
ATOM      6  CG1 VAL A   1      42.922 112.859 110.412  1.00  0.00           C  
ATOM      7  CG2 VAL A   1      44.760 114.379 110.057  1.00  0.00           C  
ATOM      8  HA  VAL A   1      45.997 112.882 112.151  1.00  0.00           H  
ATOM      9  HB  VAL A   1      44.934 112.300 110.085  1.00  0.00           H  
ATOM     10 HG11 VAL A   1      42.528 111.999 110.954  1.00  0.00           H  
ATOM     11 HG12 VAL A   1      42.420 113.791 110.668  1.00  0.00           H  
ATOM     12 HG13 VAL A   1      42.802 112.619 109.355  1.00  0.00           H  
ATOM     13 HG21 VAL A   1      44.794 115.186 110.788  1.00  0.00           H  
ATOM     14 HG22 VAL A   1      45.758 114.254 109.635  1.00  0.00           H  
ATOM     15 HG23 VAL A   1      44.102 114.760 109.277  1.00  0.00           H  
ATOM     16  H1  VAL A   1      44.777 111.536 113.621  1.00  0.00           H  
ATOM     17  H2  VAL A   1      44.582 110.883 112.171  1.00  0.00           H  
ATOM     18  H3  VAL A   1      43.388 111.777 112.897  1.00  0.00           H  
ATOM     19  N   ASP A   2      45.369 114.921 113.449  1.00  0.00           N  
ATOM     20  CA  ASP A   2      45.238 115.982 114.505  1.00  0.00           C  
ATOM     21  C   ASP A   2      44.206 117.089 114.168  1.00  0.00           C  
ATOM     22  O   ASP A   2      44.140 117.501 113.007  1.00  0.00           O  
ATOM     23  CB  ASP A   2      46.614 116.605 114.849  1.00  0.00           C  
ATOM     24  CG  ASP A   2      47.605 115.689 115.596  1.00  0.00           C  
ATOM     25  OD1 ASP A   2      48.786 116.070 115.722  1.00  0.00           O  
ATOM     26  OD2 ASP A   2      47.180 114.596 115.984  1.00  0.00           O1-
ATOM     27  H   ASP A   2      46.292 114.636 113.154  1.00  0.00           H  
ATOM     28  HA  ASP A   2      44.914 115.563 115.457  1.00  0.00           H  
ATOM     29  HB2 ASP A   2      47.043 116.977 113.919  1.00  0.00           H  
ATOM     30  HB3 ASP A   2      46.526 117.507 115.454  1.00  0.00           H  
ATOM     31  N   SER A   3      43.561 117.681 115.201  1.00  0.00           N  
ATOM     32  CA  SER A   3      42.523 118.814 115.098  1.00  0.00           C  
ATOM     33  C   SER A   3      43.155 120.086 114.433  1.00  0.00           C  
ATOM     34  O   SER A   3      42.378 120.913 114.003  1.00  0.00           O  
ATOM     35  CB  SER A   3      41.829 119.187 116.415  1.00  0.00           C  
ATOM     36  OG  SER A   3      42.831 119.376 117.338  1.00  0.00           O  
ATOM     37  H   SER A   3      43.645 117.291 116.130  1.00  0.00           H  
ATOM     38  HA  SER A   3      41.662 118.500 114.508  1.00  0.00           H  
ATOM     39  HB2 SER A   3      41.164 120.045 116.326  1.00  0.00           H  
ATOM     40  HB3 SER A   3      41.237 118.376 116.841  1.00  0.00           H  
ATOM     41  HG  SER A   3      43.044 118.609 117.874  1.00  0.00           H  
ATOM     42  N   VAL A   4      44.461 120.236 114.452  1.00  0.00           N  
ATOM     43  CA  VAL A   4      45.235 121.281 113.781  1.00  0.00           C  
ATOM     44  C   VAL A   4      45.117 121.238 112.223  1.00  0.00           C  
ATOM     45  O   VAL A   4      45.051 122.236 111.517  1.00  0.00           O  
ATOM     46  CB  VAL A   4      46.729 121.128 114.245  1.00  0.00           C  
ATOM     47  CG1 VAL A   4      47.665 122.176 113.603  1.00  0.00           C  
ATOM     48  CG2 VAL A   4      46.690 121.516 115.716  1.00  0.00           C  
ATOM     49  H   VAL A   4      44.955 119.757 115.191  1.00  0.00           H  
ATOM     50  HA  VAL A   4      44.784 122.231 114.072  1.00  0.00           H  
ATOM     51  HB  VAL A   4      47.205 120.178 114.006  1.00  0.00           H  
ATOM     52 HG11 VAL A   4      47.906 121.936 112.568  1.00  0.00           H  
ATOM     53 HG12 VAL A   4      47.051 123.075 113.567  1.00  0.00           H  
ATOM     54 HG13 VAL A   4      48.508 122.462 114.234  1.00  0.00           H  
ATOM     55 HG21 VAL A   4      46.231 120.650 116.193  1.00  0.00           H  
ATOM     56 HG22 VAL A   4      47.719 121.675 116.039  1.00  0.00           H  
ATOM     57 HG23 VAL A   4      46.115 122.431 115.860  1.00  0.00           H  
ATOM     58  N   TYR A   5      44.915 120.005 111.739  1.00  0.00           N  
ATOM     59  CA  TYR A   5      44.701 119.668 110.315  1.00  0.00           C  
ATOM     60  C   TYR A   5      43.349 119.124 109.967  1.00  0.00           C  
ATOM     61  O   TYR A   5      42.757 119.758 109.056  1.00  0.00           O  
ATOM     62  CB  TYR A   5      45.811 118.762 109.890  1.00  0.00           C  
ATOM     63  CG  TYR A   5      47.223 119.289 110.296  1.00  0.00           C  
ATOM     64  CD1 TYR A   5      48.030 119.974 109.381  1.00  0.00           C  
ATOM     65  CD2 TYR A   5      47.796 119.023 111.580  1.00  0.00           C  
ATOM     66  CE1 TYR A   5      49.292 120.398 109.676  1.00  0.00           C  
ATOM     67  CE2 TYR A   5      49.099 119.514 111.892  1.00  0.00           C  
ATOM     68  CZ  TYR A   5      49.873 120.123 110.908  1.00  0.00           C  
ATOM     69  OH  TYR A   5      51.037 120.582 111.247  1.00  0.00           O  
ATOM     70  H   TYR A   5      44.653 119.316 112.430  1.00  0.00           H  
ATOM     71  HA  TYR A   5      44.724 120.608 109.767  1.00  0.00           H  
ATOM     72  HB2 TYR A   5      45.625 117.787 110.341  1.00  0.00           H  
ATOM     73  HB3 TYR A   5      45.806 118.673 108.804  1.00  0.00           H  
ATOM     74  HD1 TYR A   5      47.753 120.141 108.350  1.00  0.00           H  
ATOM     75  HD2 TYR A   5      47.355 118.417 112.357  1.00  0.00           H  
ATOM     76  HE1 TYR A   5      49.756 121.057 108.957  1.00  0.00           H  
ATOM     77  HE2 TYR A   5      49.449 119.401 112.907  1.00  0.00           H  
ATOM     78  HH  TYR A   5      51.321 120.135 112.048  1.00  0.00           H  
ATOM     79  N   ARG A   6      42.722 118.065 110.611  1.00  0.00           N  
ATOM     80  CA  ARG A   6      41.302 117.738 110.361  1.00  0.00           C  
ATOM     81  C   ARG A   6      40.407 118.711 111.104  1.00  0.00           C  
ATOM     82  O   ARG A   6      39.890 118.411 112.138  1.00  0.00           O  
ATOM     83  CB  ARG A   6      41.049 116.306 110.766  1.00  0.00           C  
ATOM     84  CG  ARG A   6      39.625 115.793 110.384  1.00  0.00           C  
ATOM     85  CD  ARG A   6      39.306 114.351 110.570  1.00  0.00           C  
ATOM     86  NE  ARG A   6      39.583 113.866 111.952  1.00  0.00           N  
ATOM     87  CZ  ARG A   6      39.385 112.585 112.251  1.00  0.00           C  
ATOM     88  NH1 ARG A   6      39.715 112.270 113.458  1.00  0.00           N1+
ATOM     89  NH2 ARG A   6      38.847 111.669 111.447  1.00  0.00           N  
ATOM     90  H   ARG A   6      43.106 117.620 111.433  1.00  0.00           H  
ATOM     91  HA  ARG A   6      41.277 117.857 109.278  1.00  0.00           H  
ATOM     92  HB2 ARG A   6      41.835 115.872 110.147  1.00  0.00           H  
ATOM     93  HB3 ARG A   6      41.234 116.265 111.839  1.00  0.00           H  
ATOM     94  HG2 ARG A   6      38.810 116.334 110.867  1.00  0.00           H  
ATOM     95  HG3 ARG A   6      39.456 115.995 109.327  1.00  0.00           H  
ATOM     96  HD2 ARG A   6      38.221 114.281 110.497  1.00  0.00           H  
ATOM     97  HD3 ARG A   6      39.906 113.796 109.849  1.00  0.00           H  
ATOM     98  HE  ARG A   6      39.902 114.494 112.677  1.00  0.00           H  
ATOM     99 HH11 ARG A   6      40.143 112.997 114.012  1.00  0.00           H  
ATOM    100 HH12 ARG A   6      39.342 111.374 113.736  1.00  0.00           H  
ATOM    101 HH21 ARG A   6      38.598 111.911 110.498  1.00  0.00           H  
ATOM    102 HH22 ARG A   6      38.870 110.687 111.683  1.00  0.00           H  
ATOM    103  N   THR A   7      40.176 119.901 110.499  1.00  0.00           N  
ATOM    104  CA  THR A   7      39.372 121.058 110.952  1.00  0.00           C  
ATOM    105  C   THR A   7      37.855 120.892 110.539  1.00  0.00           C  
ATOM    106  O   THR A   7      37.051 121.743 110.899  1.00  0.00           O  
ATOM    107  CB  THR A   7      39.967 122.353 110.463  1.00  0.00           C  
ATOM    108  CG2 THR A   7      41.387 122.592 110.942  1.00  0.00           C  
ATOM    109  OG1 THR A   7      40.012 122.453 109.121  1.00  0.00           O  
ATOM    110  H   THR A   7      40.710 119.973 109.645  1.00  0.00           H  
ATOM    111  HA  THR A   7      39.370 121.049 112.042  1.00  0.00           H  
ATOM    112  HB  THR A   7      39.390 123.142 110.946  1.00  0.00           H  
ATOM    113  HG1 THR A   7      39.510 123.249 108.930  1.00  0.00           H  
ATOM    114 HG21 THR A   7      41.608 123.637 110.726  1.00  0.00           H  
ATOM    115 HG22 THR A   7      41.463 122.469 112.022  1.00  0.00           H  
ATOM    116 HG23 THR A   7      42.153 122.113 110.331  1.00  0.00           H  
ATOM    117  N   ARG A   8      37.531 119.794 109.791  1.00  0.00           N  
ATOM    118  CA  ARG A   8      36.169 119.404 109.435  1.00  0.00           C  
ATOM    119  C   ARG A   8      35.309 118.975 110.645  1.00  0.00           C  
ATOM    120  O   ARG A   8      35.670 118.158 111.463  1.00  0.00           O  
ATOM    121  CB  ARG A   8      36.263 118.282 108.339  1.00  0.00           C  
ATOM    122  CG  ARG A   8      34.991 117.901 107.617  1.00  0.00           C  
ATOM    123  CD  ARG A   8      35.160 116.671 106.729  1.00  0.00           C  
ATOM    124  NE  ARG A   8      35.182 115.403 107.533  1.00  0.00           N  
ATOM    125  CZ  ARG A   8      36.232 114.586 107.620  1.00  0.00           C  
ATOM    126  NH1 ARG A   8      36.031 113.344 107.908  1.00  0.00           N1+
ATOM    127  NH2 ARG A   8      37.410 115.001 107.525  1.00  0.00           N  
ATOM    128  H   ARG A   8      38.296 119.223 109.461  1.00  0.00           H  
ATOM    129  HA  ARG A   8      35.711 120.323 109.070  1.00  0.00           H  
ATOM    130  HB2 ARG A   8      36.992 118.665 107.625  1.00  0.00           H  
ATOM    131  HB3 ARG A   8      36.520 117.403 108.930  1.00  0.00           H  
ATOM    132  HG2 ARG A   8      34.245 117.668 108.377  1.00  0.00           H  
ATOM    133  HG3 ARG A   8      34.592 118.760 107.077  1.00  0.00           H  
ATOM    134  HD2 ARG A   8      34.377 116.638 105.973  1.00  0.00           H  
ATOM    135  HD3 ARG A   8      36.073 116.903 106.180  1.00  0.00           H  
ATOM    136  HE  ARG A   8      34.253 115.047 107.707  1.00  0.00           H  
ATOM    137 HH11 ARG A   8      35.076 113.024 107.826  1.00  0.00           H  
ATOM    138 HH12 ARG A   8      36.751 112.721 108.248  1.00  0.00           H  
ATOM    139 HH21 ARG A   8      37.699 115.955 107.365  1.00  0.00           H  
ATOM    140 HH22 ARG A   8      38.160 114.338 107.660  1.00  0.00           H  
ATOM    141  N   SER A   9      34.104 119.560 110.715  1.00  0.00           N  
ATOM    142  CA  SER A   9      33.127 119.094 111.748  1.00  0.00           C  
ATOM    143  C   SER A   9      32.752 117.609 111.678  1.00  0.00           C  
ATOM    144  O   SER A   9      32.214 117.281 110.635  1.00  0.00           O  
ATOM    145  CB  SER A   9      31.922 120.035 111.625  1.00  0.00           C  
ATOM    146  OG  SER A   9      31.160 119.922 112.782  1.00  0.00           O  
ATOM    147  H   SER A   9      33.752 120.162 109.985  1.00  0.00           H  
ATOM    148  HA  SER A   9      33.618 119.280 112.703  1.00  0.00           H  
ATOM    149  HB2 SER A   9      32.179 121.058 111.350  1.00  0.00           H  
ATOM    150  HB3 SER A   9      31.335 119.716 110.763  1.00  0.00           H  
ATOM    151  HG  SER A   9      30.217 120.025 112.634  1.00  0.00           H  
ATOM    152  N   LEU A  10      32.919 116.911 112.772  1.00  0.00           N  
ATOM    153  CA  LEU A  10      32.395 115.492 112.917  1.00  0.00           C  
ATOM    154  C   LEU A  10      31.135 115.247 113.706  1.00  0.00           C  
ATOM    155  O   LEU A  10      30.435 114.228 113.589  1.00  0.00           O  
ATOM    156  CB  LEU A  10      33.581 114.607 113.371  1.00  0.00           C  
ATOM    157  CG  LEU A  10      34.905 114.708 112.567  1.00  0.00           C  
ATOM    158  CD1 LEU A  10      35.811 113.548 113.004  1.00  0.00           C  
ATOM    159  CD2 LEU A  10      34.722 114.427 110.982  1.00  0.00           C  
ATOM    160  H   LEU A  10      33.199 117.399 113.610  1.00  0.00           H  
ATOM    161  HA  LEU A  10      32.154 115.115 111.923  1.00  0.00           H  
ATOM    162  HB2 LEU A  10      33.797 114.903 114.396  1.00  0.00           H  
ATOM    163  HB3 LEU A  10      33.235 113.575 113.315  1.00  0.00           H  
ATOM    164  HG  LEU A  10      35.266 115.733 112.641  1.00  0.00           H  
ATOM    165 HD11 LEU A  10      35.868 113.460 114.089  1.00  0.00           H  
ATOM    166 HD12 LEU A  10      35.350 112.584 112.789  1.00  0.00           H  
ATOM    167 HD13 LEU A  10      36.769 113.606 112.487  1.00  0.00           H  
ATOM    168 HD21 LEU A  10      34.116 115.237 110.576  1.00  0.00           H  
ATOM    169 HD22 LEU A  10      35.689 114.548 110.494  1.00  0.00           H  
ATOM    170 HD23 LEU A  10      34.267 113.444 110.862  1.00  0.00           H  
ATOM    171  N   GLY A  11      30.761 116.303 114.440  1.00  0.00           N  
ATOM    172  CA  GLY A  11      29.702 116.442 115.464  1.00  0.00           C  
ATOM    173  C   GLY A  11      30.031 115.698 116.795  1.00  0.00           C  
ATOM    174  O   GLY A  11      29.449 116.010 117.796  1.00  0.00           O  
ATOM    175  H   GLY A  11      31.492 117.001 114.447  1.00  0.00           H  
ATOM    176  HA2 GLY A  11      29.471 117.493 115.637  1.00  0.00           H  
ATOM    177  HA3 GLY A  11      28.830 115.910 115.082  1.00  0.00           H  
ATOM    178  N   VAL A  12      30.977 114.768 116.809  1.00  0.00           N  
ATOM    179  CA  VAL A  12      31.207 113.838 117.898  1.00  0.00           C  
ATOM    180  C   VAL A  12      31.880 114.540 119.127  1.00  0.00           C  
ATOM    181  O   VAL A  12      31.911 113.963 120.257  1.00  0.00           O  
ATOM    182  CB  VAL A  12      32.039 112.645 117.454  1.00  0.00           C  
ATOM    183  CG1 VAL A  12      31.233 111.748 116.443  1.00  0.00           C  
ATOM    184  CG2 VAL A  12      33.447 112.999 116.891  1.00  0.00           C  
ATOM    185  H   VAL A  12      31.516 114.593 115.974  1.00  0.00           H  
ATOM    186  HA  VAL A  12      30.260 113.369 118.167  1.00  0.00           H  
ATOM    187  HB  VAL A  12      32.205 112.092 118.379  1.00  0.00           H  
ATOM    188 HG11 VAL A  12      31.222 112.176 115.441  1.00  0.00           H  
ATOM    189 HG12 VAL A  12      31.764 110.795 116.458  1.00  0.00           H  
ATOM    190 HG13 VAL A  12      30.194 111.529 116.685  1.00  0.00           H  
ATOM    191 HG21 VAL A  12      34.051 113.559 117.605  1.00  0.00           H  
ATOM    192 HG22 VAL A  12      34.031 112.131 116.584  1.00  0.00           H  
ATOM    193 HG23 VAL A  12      33.305 113.490 115.929  1.00  0.00           H  
ATOM    194  N   ALA A  13      32.265 115.802 118.954  1.00  0.00           N  
ATOM    195  CA  ALA A  13      32.706 116.720 119.966  1.00  0.00           C  
ATOM    196  C   ALA A  13      31.613 117.088 121.030  1.00  0.00           C  
ATOM    197  O   ALA A  13      31.964 117.377 122.183  1.00  0.00           O  
ATOM    198  CB  ALA A  13      33.029 117.965 119.148  1.00  0.00           C  
ATOM    199  H   ALA A  13      32.048 116.148 118.030  1.00  0.00           H  
ATOM    200  HA  ALA A  13      33.539 116.266 120.504  1.00  0.00           H  
ATOM    201  HB1 ALA A  13      33.875 117.772 118.488  1.00  0.00           H  
ATOM    202  HB2 ALA A  13      32.182 118.108 118.478  1.00  0.00           H  
ATOM    203  HB3 ALA A  13      33.188 118.820 119.804  1.00  0.00           H  
ATOM    204  N   ALA A  14      30.326 117.056 120.653  1.00  0.00           N  
ATOM    205  CA  ALA A  14      29.117 117.229 121.409  1.00  0.00           C  
ATOM    206  C   ALA A  14      29.029 116.164 122.530  1.00  0.00           C  
ATOM    207  O   ALA A  14      28.270 116.395 123.467  1.00  0.00           O  
ATOM    208  CB  ALA A  14      27.830 116.974 120.571  1.00  0.00           C  
ATOM    209  H   ALA A  14      30.096 116.877 119.685  1.00  0.00           H  
ATOM    210  HA  ALA A  14      29.049 118.248 121.792  1.00  0.00           H  
ATOM    211  HB1 ALA A  14      26.959 117.102 121.215  1.00  0.00           H  
ATOM    212  HB2 ALA A  14      27.919 117.679 119.745  1.00  0.00           H  
ATOM    213  HB3 ALA A  14      27.876 115.979 120.129  1.00  0.00           H  
ATOM    214  N   GLU A  15      29.811 115.062 122.547  1.00  0.00           N  
ATOM    215  CA  GLU A  15      29.865 114.161 123.750  1.00  0.00           C  
ATOM    216  C   GLU A  15      30.896 114.521 124.819  1.00  0.00           C  
ATOM    217  O   GLU A  15      30.891 113.823 125.795  1.00  0.00           O  
ATOM    218  CB  GLU A  15      30.108 112.765 123.177  1.00  0.00           C  
ATOM    219  CG  GLU A  15      28.965 112.093 122.400  1.00  0.00           C  
ATOM    220  CD  GLU A  15      27.590 112.294 122.914  1.00  0.00           C  
ATOM    221  OE1 GLU A  15      27.372 112.202 124.099  1.00  0.00           O  
ATOM    222  OE2 GLU A  15      26.669 112.339 122.095  1.00  0.00           O1-
ATOM    223  H   GLU A  15      30.415 114.953 121.746  1.00  0.00           H  
ATOM    224  HA  GLU A  15      28.934 114.170 124.316  1.00  0.00           H  
ATOM    225  HB2 GLU A  15      30.988 112.873 122.542  1.00  0.00           H  
ATOM    226  HB3 GLU A  15      30.323 112.146 124.047  1.00  0.00           H  
ATOM    227  HG2 GLU A  15      28.889 112.446 121.371  1.00  0.00           H  
ATOM    228  HG3 GLU A  15      29.196 111.030 122.344  1.00  0.00           H  
ATOM    229  N   GLY A  16      31.766 115.595 124.583  1.00  0.00           N  
ATOM    230  CA  GLY A  16      33.033 115.735 125.298  1.00  0.00           C  
ATOM    231  C   GLY A  16      34.032 114.585 125.182  1.00  0.00           C  
ATOM    232  O   GLY A  16      35.178 114.931 124.826  1.00  0.00           O  
ATOM    233  H   GLY A  16      31.730 116.060 123.687  1.00  0.00           H  
ATOM    234  HA2 GLY A  16      33.531 116.632 124.930  1.00  0.00           H  
ATOM    235  HA3 GLY A  16      32.824 115.874 126.359  1.00  0.00           H  
ATOM    236  N   ILE A  17      33.625 113.301 125.292  1.00  0.00           N  
ATOM    237  CA  ILE A  17      34.546 112.140 125.434  1.00  0.00           C  
ATOM    238  C   ILE A  17      35.549 112.179 124.232  1.00  0.00           C  
ATOM    239  O   ILE A  17      35.151 112.309 123.131  1.00  0.00           O  
ATOM    240  CB  ILE A  17      33.578 110.887 125.568  1.00  0.00           C  
ATOM    241  CG1 ILE A  17      32.834 110.889 126.924  1.00  0.00           C  
ATOM    242  CG2 ILE A  17      34.372 109.566 125.432  1.00  0.00           C  
ATOM    243  CD1 ILE A  17      31.760 109.791 126.912  1.00  0.00           C  
ATOM    244  H   ILE A  17      32.701 113.112 125.656  1.00  0.00           H  
ATOM    245  HA  ILE A  17      35.023 112.300 126.400  1.00  0.00           H  
ATOM    246  HB  ILE A  17      32.890 110.843 124.724  1.00  0.00           H  
ATOM    247 HG12 ILE A  17      33.435 110.644 127.800  1.00  0.00           H  
ATOM    248 HG13 ILE A  17      32.266 111.808 127.071  1.00  0.00           H  
ATOM    249 HG21 ILE A  17      35.084 109.570 124.606  1.00  0.00           H  
ATOM    250 HG22 ILE A  17      34.882 109.333 126.367  1.00  0.00           H  
ATOM    251 HG23 ILE A  17      33.719 108.736 125.161  1.00  0.00           H  
ATOM    252 HD11 ILE A  17      31.130 109.873 126.025  1.00  0.00           H  
ATOM    253 HD12 ILE A  17      32.164 108.780 126.951  1.00  0.00           H  
ATOM    254 HD13 ILE A  17      31.107 109.774 127.785  1.00  0.00           H  
ATOM    255  N   PRO A  18      36.877 112.070 124.458  1.00  0.00           N  
ATOM    256  CA  PRO A  18      37.958 111.851 123.473  1.00  0.00           C  
ATOM    257  C   PRO A  18      37.804 110.589 122.557  1.00  0.00           C  
ATOM    258  O   PRO A  18      37.430 109.462 123.001  1.00  0.00           O  
ATOM    259  CB  PRO A  18      39.324 111.776 124.252  1.00  0.00           C  
ATOM    260  CG  PRO A  18      38.894 111.647 125.687  1.00  0.00           C  
ATOM    261  CD  PRO A  18      37.451 111.953 125.809  1.00  0.00           C  
ATOM    262  HA  PRO A  18      37.918 112.632 122.714  1.00  0.00           H  
ATOM    263  HB2 PRO A  18      39.950 110.938 123.947  1.00  0.00           H  
ATOM    264  HB3 PRO A  18      39.936 112.669 124.132  1.00  0.00           H  
ATOM    265  HG2 PRO A  18      38.941 110.574 125.873  1.00  0.00           H  
ATOM    266  HG3 PRO A  18      39.510 112.246 126.358  1.00  0.00           H  
ATOM    267  HD2 PRO A  18      36.972 111.142 126.358  1.00  0.00           H  
ATOM    268  HD3 PRO A  18      37.289 112.941 126.240  1.00  0.00           H  
ATOM    269  N   ASP A  19      38.223 110.707 121.264  1.00  0.00           N  
ATOM    270  CA  ASP A  19      38.443 109.537 120.371  1.00  0.00           C  
ATOM    271  C   ASP A  19      39.531 108.574 120.941  1.00  0.00           C  
ATOM    272  O   ASP A  19      40.660 108.976 121.287  1.00  0.00           O  
ATOM    273  CB  ASP A  19      38.916 110.090 119.007  1.00  0.00           C  
ATOM    274  CG  ASP A  19      39.200 109.037 117.957  1.00  0.00           C  
ATOM    275  OD1 ASP A  19      39.694 109.374 116.854  1.00  0.00           O  
ATOM    276  OD2 ASP A  19      39.032 107.799 118.215  1.00  0.00           O1-
ATOM    277  H   ASP A  19      38.337 111.629 120.867  1.00  0.00           H  
ATOM    278  HA  ASP A  19      37.467 109.070 120.232  1.00  0.00           H  
ATOM    279  HB2 ASP A  19      38.201 110.820 118.626  1.00  0.00           H  
ATOM    280  HB3 ASP A  19      39.800 110.709 119.157  1.00  0.00           H  
ATOM    281  N   GLN A  20      39.043 107.303 121.066  1.00  0.00           N  
ATOM    282  CA  GLN A  20      39.814 106.141 121.634  1.00  0.00           C  
ATOM    283  C   GLN A  20      41.020 105.780 120.777  1.00  0.00           C  
ATOM    284  O   GLN A  20      41.881 105.071 121.346  1.00  0.00           O  
ATOM    285  CB  GLN A  20      38.770 105.016 121.911  1.00  0.00           C  
ATOM    286  CG  GLN A  20      38.178 104.318 120.645  1.00  0.00           C  
ATOM    287  CD  GLN A  20      37.128 103.336 120.891  1.00  0.00           C  
ATOM    288  NE2 GLN A  20      35.855 103.618 120.766  1.00  0.00           N  
ATOM    289  OE1 GLN A  20      37.347 102.181 121.186  1.00  0.00           O  
ATOM    290  H   GLN A  20      38.099 107.192 120.724  1.00  0.00           H  
ATOM    291  HA  GLN A  20      40.278 106.493 122.556  1.00  0.00           H  
ATOM    292  HB2 GLN A  20      39.244 104.189 122.439  1.00  0.00           H  
ATOM    293  HB3 GLN A  20      37.950 105.325 122.558  1.00  0.00           H  
ATOM    294  HG2 GLN A  20      37.752 105.127 120.051  1.00  0.00           H  
ATOM    295  HG3 GLN A  20      38.982 103.891 120.046  1.00  0.00           H  
ATOM    296 HE21 GLN A  20      35.154 102.979 121.114  1.00  0.00           H  
ATOM    297 HE22 GLN A  20      35.531 104.557 120.580  1.00  0.00           H  
ATOM    298  N   TYR A  21      41.028 105.995 119.471  1.00  0.00           N  
ATOM    299  CA  TYR A  21      42.004 105.572 118.441  1.00  0.00           C  
ATOM    300  C   TYR A  21      43.025 106.695 118.132  1.00  0.00           C  
ATOM    301  O   TYR A  21      43.961 106.538 117.336  1.00  0.00           O  
ATOM    302  CB  TYR A  21      41.360 105.080 117.183  1.00  0.00           C  
ATOM    303  CG  TYR A  21      40.563 103.749 117.242  1.00  0.00           C  
ATOM    304  CD1 TYR A  21      39.212 103.658 117.580  1.00  0.00           C  
ATOM    305  CD2 TYR A  21      41.188 102.610 116.771  1.00  0.00           C  
ATOM    306  CE1 TYR A  21      38.499 102.469 117.572  1.00  0.00           C  
ATOM    307  CE2 TYR A  21      40.531 101.341 116.741  1.00  0.00           C  
ATOM    308  CZ  TYR A  21      39.241 101.272 117.189  1.00  0.00           C  
ATOM    309  OH  TYR A  21      38.585 100.067 117.259  1.00  0.00           O  
ATOM    310  H   TYR A  21      40.300 106.600 119.119  1.00  0.00           H  
ATOM    311  HA  TYR A  21      42.596 104.763 118.869  1.00  0.00           H  
ATOM    312  HB2 TYR A  21      40.784 105.850 116.671  1.00  0.00           H  
ATOM    313  HB3 TYR A  21      42.185 104.914 116.490  1.00  0.00           H  
ATOM    314  HD1 TYR A  21      38.728 104.579 117.872  1.00  0.00           H  
ATOM    315  HD2 TYR A  21      42.203 102.709 116.413  1.00  0.00           H  
ATOM    316  HE1 TYR A  21      37.450 102.455 117.829  1.00  0.00           H  
ATOM    317  HE2 TYR A  21      41.071 100.456 116.438  1.00  0.00           H  
ATOM    318  HH  TYR A  21      37.660 100.051 117.517  1.00  0.00           H  
ATOM    319  N   ALA A  22      42.896 107.879 118.715  1.00  0.00           N  
ATOM    320  CA  ALA A  22      43.671 109.036 118.362  1.00  0.00           C  
ATOM    321  C   ALA A  22      45.222 108.992 118.451  1.00  0.00           C  
ATOM    322  O   ALA A  22      45.875 109.549 117.582  1.00  0.00           O  
ATOM    323  CB  ALA A  22      43.198 110.237 119.123  1.00  0.00           C  
ATOM    324  H   ALA A  22      42.219 108.047 119.445  1.00  0.00           H  
ATOM    325  HA  ALA A  22      43.372 109.208 117.328  1.00  0.00           H  
ATOM    326  HB1 ALA A  22      42.196 110.527 118.807  1.00  0.00           H  
ATOM    327  HB2 ALA A  22      43.227 109.973 120.181  1.00  0.00           H  
ATOM    328  HB3 ALA A  22      43.855 111.079 118.910  1.00  0.00           H  
ATOM    329  N   ASP A  23      45.716 108.242 119.444  1.00  0.00           N  
ATOM    330  CA  ASP A  23      47.200 108.210 119.654  1.00  0.00           C  
ATOM    331  C   ASP A  23      47.827 107.294 118.517  1.00  0.00           C  
ATOM    332  O   ASP A  23      49.056 107.364 118.367  1.00  0.00           O  
ATOM    333  CB  ASP A  23      47.730 107.874 121.021  1.00  0.00           C  
ATOM    334  CG  ASP A  23      47.533 106.426 121.613  1.00  0.00           C  
ATOM    335  OD1 ASP A  23      46.885 105.624 120.856  1.00  0.00           O  
ATOM    336  OD2 ASP A  23      47.972 106.057 122.712  1.00  0.00           O1-
ATOM    337  H   ASP A  23      45.047 108.017 120.166  1.00  0.00           H  
ATOM    338  HA  ASP A  23      47.579 109.221 119.505  1.00  0.00           H  
ATOM    339  HB2 ASP A  23      48.783 108.158 121.019  1.00  0.00           H  
ATOM    340  HB3 ASP A  23      47.308 108.565 121.750  1.00  0.00           H  
ATOM    341  N   GLY A  24      47.071 106.453 117.720  1.00  0.00           N  
ATOM    342  CA  GLY A  24      47.641 105.524 116.708  1.00  0.00           C  
ATOM    343  C   GLY A  24      48.280 104.212 117.319  1.00  0.00           C  
ATOM    344  O   GLY A  24      48.714 103.380 116.559  1.00  0.00           O  
ATOM    345  H   GLY A  24      46.176 106.233 118.134  1.00  0.00           H  
ATOM    346  HA2 GLY A  24      46.881 105.275 115.967  1.00  0.00           H  
ATOM    347  HA3 GLY A  24      48.444 106.035 116.176  1.00  0.00           H  
ATOM    348  N   GLU A  25      48.383 104.098 118.693  1.00  0.00           N  
ATOM    349  CA  GLU A  25      49.102 102.956 119.307  1.00  0.00           C  
ATOM    350  C   GLU A  25      48.456 101.525 119.082  1.00  0.00           C  
ATOM    351  O   GLU A  25      49.148 100.541 118.884  1.00  0.00           O  
ATOM    352  CB  GLU A  25      49.226 103.267 120.798  1.00  0.00           C  
ATOM    353  CG  GLU A  25      50.157 102.291 121.578  1.00  0.00           C  
ATOM    354  CD  GLU A  25      51.586 102.055 120.960  1.00  0.00           C  
ATOM    355  OE1 GLU A  25      52.100 102.826 120.097  1.00  0.00           O  
ATOM    356  OE2 GLU A  25      52.247 101.037 121.344  1.00  0.00           O1-
ATOM    357  H   GLU A  25      48.079 104.870 119.269  1.00  0.00           H  
ATOM    358  HA  GLU A  25      50.105 102.955 118.879  1.00  0.00           H  
ATOM    359  HB2 GLU A  25      49.722 104.237 120.787  1.00  0.00           H  
ATOM    360  HB3 GLU A  25      48.271 103.240 121.323  1.00  0.00           H  
ATOM    361  HG2 GLU A  25      50.217 102.665 122.600  1.00  0.00           H  
ATOM    362  HG3 GLU A  25      49.601 101.355 121.571  1.00  0.00           H  
ATOM    363  N   ALA A  26      47.165 101.413 119.064  1.00  0.00           N  
ATOM    364  CA  ALA A  26      46.450 100.267 118.619  1.00  0.00           C  
ATOM    365  C   ALA A  26      46.635 100.018 117.049  1.00  0.00           C  
ATOM    366  O   ALA A  26      47.010  98.873 116.641  1.00  0.00           O  
ATOM    367  CB  ALA A  26      44.937 100.482 118.940  1.00  0.00           C  
ATOM    368  H   ALA A  26      46.593 102.209 119.308  1.00  0.00           H  
ATOM    369  HA  ALA A  26      46.860  99.383 119.107  1.00  0.00           H  
ATOM    370  HB1 ALA A  26      44.394  99.537 118.930  1.00  0.00           H  
ATOM    371  HB2 ALA A  26      44.717 100.931 119.908  1.00  0.00           H  
ATOM    372  HB3 ALA A  26      44.493 101.091 118.154  1.00  0.00           H  
ATOM    373  N   ALA A  27      46.510 101.073 116.168  1.00  0.00           N  
ATOM    374  CA  ALA A  27      46.773 100.877 114.730  1.00  0.00           C  
ATOM    375  C   ALA A  27      48.186 100.380 114.459  1.00  0.00           C  
ATOM    376  O   ALA A  27      48.374  99.501 113.594  1.00  0.00           O  
ATOM    377  CB  ALA A  27      46.593 102.261 114.049  1.00  0.00           C  
ATOM    378  H   ALA A  27      46.097 101.888 116.599  1.00  0.00           H  
ATOM    379  HA  ALA A  27      46.037 100.169 114.349  1.00  0.00           H  
ATOM    380  HB1 ALA A  27      45.578 102.657 114.073  1.00  0.00           H  
ATOM    381  HB2 ALA A  27      47.290 103.019 114.407  1.00  0.00           H  
ATOM    382  HB3 ALA A  27      46.794 101.977 113.016  1.00  0.00           H  
ATOM    383  N   ARG A  28      49.215 100.906 115.184  1.00  0.00           N  
ATOM    384  CA  ARG A  28      50.650 100.453 115.079  1.00  0.00           C  
ATOM    385  C   ARG A  28      50.912  98.919 115.389  1.00  0.00           C  
ATOM    386  O   ARG A  28      51.984  98.401 115.012  1.00  0.00           O  
ATOM    387  CB  ARG A  28      51.497 101.309 115.963  1.00  0.00           C  
ATOM    388  CG  ARG A  28      51.940 102.617 115.364  1.00  0.00           C  
ATOM    389  CD  ARG A  28      53.036 103.321 116.184  1.00  0.00           C  
ATOM    390  NE  ARG A  28      52.418 103.834 117.414  1.00  0.00           N  
ATOM    391  CZ  ARG A  28      52.035 105.065 117.641  1.00  0.00           C  
ATOM    392  NH1 ARG A  28      51.891 106.018 116.780  1.00  0.00           N1+
ATOM    393  NH2 ARG A  28      51.667 105.297 118.863  1.00  0.00           N  
ATOM    394  H   ARG A  28      49.063 101.646 115.856  1.00  0.00           H  
ATOM    395  HA  ARG A  28      50.959 100.529 114.037  1.00  0.00           H  
ATOM    396  HB2 ARG A  28      51.064 101.547 116.934  1.00  0.00           H  
ATOM    397  HB3 ARG A  28      52.376 100.720 116.227  1.00  0.00           H  
ATOM    398  HG2 ARG A  28      52.342 102.313 114.397  1.00  0.00           H  
ATOM    399  HG3 ARG A  28      51.122 103.295 115.121  1.00  0.00           H  
ATOM    400  HD2 ARG A  28      53.790 102.548 116.332  1.00  0.00           H  
ATOM    401  HD3 ARG A  28      53.478 104.154 115.638  1.00  0.00           H  
ATOM    402  HE  ARG A  28      52.561 103.360 118.295  1.00  0.00           H  
ATOM    403 HH11 ARG A  28      52.235 105.920 115.837  1.00  0.00           H  
ATOM    404 HH12 ARG A  28      51.644 106.944 117.098  1.00  0.00           H  
ATOM    405 HH21 ARG A  28      51.840 104.500 119.458  1.00  0.00           H  
ATOM    406 HH22 ARG A  28      51.225 106.168 119.120  1.00  0.00           H  
ATOM    407  N   VAL A  29      49.934  98.211 115.955  1.00  0.00           N  
ATOM    408  CA  VAL A  29      49.970  96.733 116.215  1.00  0.00           C  
ATOM    409  C   VAL A  29      48.702  96.020 115.816  1.00  0.00           C  
ATOM    410  O   VAL A  29      48.367  94.950 116.269  1.00  0.00           O  
ATOM    411  CB  VAL A  29      50.353  96.428 117.686  1.00  0.00           C  
ATOM    412  CG1 VAL A  29      49.336  96.998 118.710  1.00  0.00           C  
ATOM    413  CG2 VAL A  29      50.618  94.932 118.090  1.00  0.00           C  
ATOM    414  H   VAL A  29      49.041  98.663 116.091  1.00  0.00           H  
ATOM    415  HA  VAL A  29      50.792  96.350 115.611  1.00  0.00           H  
ATOM    416  HB  VAL A  29      51.237  96.986 117.992  1.00  0.00           H  
ATOM    417 HG11 VAL A  29      49.060  98.053 118.714  1.00  0.00           H  
ATOM    418 HG12 VAL A  29      48.389  96.468 118.610  1.00  0.00           H  
ATOM    419 HG13 VAL A  29      49.737  96.823 119.708  1.00  0.00           H  
ATOM    420 HG21 VAL A  29      51.319  94.580 117.334  1.00  0.00           H  
ATOM    421 HG22 VAL A  29      51.023  94.813 119.095  1.00  0.00           H  
ATOM    422 HG23 VAL A  29      49.718  94.317 118.080  1.00  0.00           H  
ATOM    423  N   TRP A  30      47.976  96.623 114.844  1.00  0.00           N  
ATOM    424  CA  TRP A  30      46.710  96.075 114.292  1.00  0.00           C  
ATOM    425  C   TRP A  30      46.904  94.765 113.464  1.00  0.00           C  
ATOM    426  O   TRP A  30      46.061  93.896 113.498  1.00  0.00           O  
ATOM    427  CB  TRP A  30      45.858  97.098 113.595  1.00  0.00           C  
ATOM    428  CG  TRP A  30      44.407  96.714 113.481  1.00  0.00           C  
ATOM    429  CD1 TRP A  30      43.788  96.178 112.455  1.00  0.00           C  
ATOM    430  CD2 TRP A  30      43.328  97.167 114.439  1.00  0.00           C  
ATOM    431  CE2 TRP A  30      42.107  96.708 114.038  1.00  0.00           C  
ATOM    432  CE3 TRP A  30      43.465  97.848 115.699  1.00  0.00           C  
ATOM    433  NE1 TRP A  30      42.419  96.088 112.768  1.00  0.00           N  
ATOM    434  CZ2 TRP A  30      40.969  96.991 114.751  1.00  0.00           C  
ATOM    435  CZ3 TRP A  30      42.346  98.143 116.409  1.00  0.00           C  
ATOM    436  CH2 TRP A  30      41.065  97.793 115.857  1.00  0.00           C  
ATOM    437  H   TRP A  30      48.405  97.379 114.331  1.00  0.00           H  
ATOM    438  HA  TRP A  30      46.101  95.863 115.170  1.00  0.00           H  
ATOM    439  HB2 TRP A  30      45.876  97.987 114.225  1.00  0.00           H  
ATOM    440  HB3 TRP A  30      46.338  97.334 112.646  1.00  0.00           H  
ATOM    441  HD1 TRP A  30      44.194  95.716 111.567  1.00  0.00           H  
ATOM    442  HE1 TRP A  30      41.751  95.689 112.125  1.00  0.00           H  
ATOM    443  HE3 TRP A  30      44.443  98.181 116.015  1.00  0.00           H  
ATOM    444  HZ2 TRP A  30      40.055  96.630 114.303  1.00  0.00           H  
ATOM    445  HZ3 TRP A  30      42.440  98.682 117.340  1.00  0.00           H  
ATOM    446  HH2 TRP A  30      40.137  98.105 116.313  1.00  0.00           H  
ATOM    447  N   GLN A  31      48.061  94.579 112.881  1.00  0.00           N  
ATOM    448  CA  GLN A  31      48.293  93.424 111.990  1.00  0.00           C  
ATOM    449  C   GLN A  31      48.668  92.168 112.822  1.00  0.00           C  
ATOM    450  O   GLN A  31      48.131  91.061 112.635  1.00  0.00           O  
ATOM    451  CB  GLN A  31      49.319  93.819 110.911  1.00  0.00           C  
ATOM    452  CG  GLN A  31      48.803  95.028 110.110  1.00  0.00           C  
ATOM    453  CD  GLN A  31      47.746  94.741 109.116  1.00  0.00           C  
ATOM    454  NE2 GLN A  31      48.090  94.574 107.835  1.00  0.00           N  
ATOM    455  OE1 GLN A  31      46.507  94.758 109.343  1.00  0.00           O  
ATOM    456  H   GLN A  31      48.699  95.359 112.815  1.00  0.00           H  
ATOM    457  HA  GLN A  31      47.333  93.331 111.482  1.00  0.00           H  
ATOM    458  HB2 GLN A  31      50.261  94.107 111.378  1.00  0.00           H  
ATOM    459  HB3 GLN A  31      49.500  93.000 110.214  1.00  0.00           H  
ATOM    460  HG2 GLN A  31      48.479  95.850 110.749  1.00  0.00           H  
ATOM    461  HG3 GLN A  31      49.637  95.418 109.525  1.00  0.00           H  
ATOM    462 HE21 GLN A  31      47.330  94.295 107.231  1.00  0.00           H  
ATOM    463 HE22 GLN A  31      49.047  94.626 107.519  1.00  0.00           H  
ATOM    464  N   LEU A  32      49.398  92.411 113.964  1.00  0.00           N  
ATOM    465  CA  LEU A  32      49.624  91.374 115.046  1.00  0.00           C  
ATOM    466  C   LEU A  32      48.416  91.013 115.922  1.00  0.00           C  
ATOM    467  O   LEU A  32      48.257  89.922 116.502  1.00  0.00           O  
ATOM    468  CB  LEU A  32      50.827  91.830 115.890  1.00  0.00           C  
ATOM    469  CG  LEU A  32      52.090  91.896 115.044  1.00  0.00           C  
ATOM    470  CD1 LEU A  32      53.023  92.872 115.826  1.00  0.00           C  
ATOM    471  CD2 LEU A  32      52.723  90.498 114.891  1.00  0.00           C  
ATOM    472  H   LEU A  32      49.622  93.389 114.079  1.00  0.00           H  
ATOM    473  HA  LEU A  32      49.811  90.436 114.523  1.00  0.00           H  
ATOM    474  HB2 LEU A  32      50.550  92.790 116.327  1.00  0.00           H  
ATOM    475  HB3 LEU A  32      50.958  91.164 116.743  1.00  0.00           H  
ATOM    476  HG  LEU A  32      51.895  92.307 114.053  1.00  0.00           H  
ATOM    477 HD11 LEU A  32      53.911  92.879 115.193  1.00  0.00           H  
ATOM    478 HD12 LEU A  32      52.756  93.924 115.733  1.00  0.00           H  
ATOM    479 HD13 LEU A  32      53.234  92.536 116.841  1.00  0.00           H  
ATOM    480 HD21 LEU A  32      53.713  90.658 114.461  1.00  0.00           H  
ATOM    481 HD22 LEU A  32      52.851  89.990 115.846  1.00  0.00           H  
ATOM    482 HD23 LEU A  32      52.252  89.918 114.097  1.00  0.00           H  
ATOM    483  N   TYR A  33      47.520  91.961 115.943  1.00  0.00           N  
ATOM    484  CA  TYR A  33      46.335  91.902 116.819  1.00  0.00           C  
ATOM    485  C   TYR A  33      45.232  91.027 116.203  1.00  0.00           C  
ATOM    486  O   TYR A  33      44.568  90.290 116.873  1.00  0.00           O  
ATOM    487  CB  TYR A  33      45.907  93.300 117.196  1.00  0.00           C  
ATOM    488  CG  TYR A  33      44.527  93.515 117.627  1.00  0.00           C  
ATOM    489  CD1 TYR A  33      43.580  94.190 116.853  1.00  0.00           C  
ATOM    490  CD2 TYR A  33      44.147  93.060 118.872  1.00  0.00           C  
ATOM    491  CE1 TYR A  33      42.298  94.499 117.285  1.00  0.00           C  
ATOM    492  CE2 TYR A  33      42.823  93.308 119.359  1.00  0.00           C  
ATOM    493  CZ  TYR A  33      41.890  94.041 118.565  1.00  0.00           C  
ATOM    494  OH  TYR A  33      40.649  94.274 119.000  1.00  0.00           O  
ATOM    495  H   TYR A  33      47.760  92.867 115.565  1.00  0.00           H  
ATOM    496  HA  TYR A  33      46.601  91.419 117.760  1.00  0.00           H  
ATOM    497  HB2 TYR A  33      46.503  93.830 117.939  1.00  0.00           H  
ATOM    498  HB3 TYR A  33      46.016  93.860 116.266  1.00  0.00           H  
ATOM    499  HD1 TYR A  33      43.973  94.513 115.900  1.00  0.00           H  
ATOM    500  HD2 TYR A  33      44.891  92.682 119.557  1.00  0.00           H  
ATOM    501  HE1 TYR A  33      41.650  95.129 116.694  1.00  0.00           H  
ATOM    502  HE2 TYR A  33      42.615  93.057 120.389  1.00  0.00           H  
ATOM    503  HH  TYR A  33      40.317  93.736 119.723  1.00  0.00           H  
ATOM    504  N   ILE A  34      45.029  91.195 114.894  1.00  0.00           N  
ATOM    505  CA  ILE A  34      44.219  90.299 114.044  1.00  0.00           C  
ATOM    506  C   ILE A  34      44.785  88.879 113.915  1.00  0.00           C  
ATOM    507  O   ILE A  34      44.045  87.887 114.034  1.00  0.00           O  
ATOM    508  CB  ILE A  34      44.178  90.803 112.534  1.00  0.00           C  
ATOM    509  CG1 ILE A  34      43.362  92.092 112.418  1.00  0.00           C  
ATOM    510  CG2 ILE A  34      43.624  89.792 111.550  1.00  0.00           C  
ATOM    511  CD1 ILE A  34      43.116  92.828 111.107  1.00  0.00           C  
ATOM    512  H   ILE A  34      45.579  91.932 114.476  1.00  0.00           H  
ATOM    513  HA  ILE A  34      43.220  90.255 114.478  1.00  0.00           H  
ATOM    514  HB  ILE A  34      45.225  90.956 112.272  1.00  0.00           H  
ATOM    515 HG12 ILE A  34      42.371  91.922 112.836  1.00  0.00           H  
ATOM    516 HG13 ILE A  34      43.968  92.712 113.079  1.00  0.00           H  
ATOM    517 HG21 ILE A  34      43.184  90.148 110.618  1.00  0.00           H  
ATOM    518 HG22 ILE A  34      44.328  89.030 111.215  1.00  0.00           H  
ATOM    519 HG23 ILE A  34      42.708  89.377 111.970  1.00  0.00           H  
ATOM    520 HD11 ILE A  34      42.507  92.218 110.439  1.00  0.00           H  
ATOM    521 HD12 ILE A  34      42.603  93.789 111.150  1.00  0.00           H  
ATOM    522 HD13 ILE A  34      44.007  93.067 110.527  1.00  0.00           H  
ATOM    523  N   GLY A  35      46.136  88.817 113.740  1.00  0.00           N  
ATOM    524  CA  GLY A  35      46.907  87.655 113.508  1.00  0.00           C  
ATOM    525  C   GLY A  35      46.868  87.188 112.050  1.00  0.00           C  
ATOM    526  O   GLY A  35      46.836  87.972 111.106  1.00  0.00           O  
ATOM    527  H   GLY A  35      46.573  89.725 113.687  1.00  0.00           H  
ATOM    528  HA2 GLY A  35      47.963  87.734 113.770  1.00  0.00           H  
ATOM    529  HA3 GLY A  35      46.510  86.883 114.168  1.00  0.00           H  
ATOM    530  N   ASP A  36      46.763  85.910 111.820  1.00  0.00           N  
ATOM    531  CA  ASP A  36      46.647  85.400 110.482  1.00  0.00           C  
ATOM    532  C   ASP A  36      45.366  85.758 109.788  1.00  0.00           C  
ATOM    533  O   ASP A  36      44.278  85.344 110.175  1.00  0.00           O  
ATOM    534  CB  ASP A  36      46.749  83.865 110.535  1.00  0.00           C  
ATOM    535  CG  ASP A  36      46.338  83.151 109.257  1.00  0.00           C  
ATOM    536  OD1 ASP A  36      46.547  83.773 108.198  1.00  0.00           O  
ATOM    537  OD2 ASP A  36      45.786  82.064 109.305  1.00  0.00           O1-
ATOM    538  H   ASP A  36      46.709  85.276 112.605  1.00  0.00           H  
ATOM    539  HA  ASP A  36      47.436  85.763 109.822  1.00  0.00           H  
ATOM    540  HB2 ASP A  36      47.797  83.620 110.707  1.00  0.00           H  
ATOM    541  HB3 ASP A  36      46.204  83.385 111.349  1.00  0.00           H  
ATOM    542  N   THR A  37      45.512  86.378 108.637  1.00  0.00           N  
ATOM    543  CA  THR A  37      44.333  86.755 107.810  1.00  0.00           C  
ATOM    544  C   THR A  37      43.553  85.602 107.077  1.00  0.00           C  
ATOM    545  O   THR A  37      42.363  85.847 106.866  1.00  0.00           O  
ATOM    546  CB  THR A  37      44.671  87.953 106.844  1.00  0.00           C  
ATOM    547  CG2 THR A  37      45.311  89.148 107.559  1.00  0.00           C  
ATOM    548  OG1 THR A  37      45.379  87.615 105.681  1.00  0.00           O  
ATOM    549  H   THR A  37      46.442  86.507 108.267  1.00  0.00           H  
ATOM    550  HA  THR A  37      43.625  87.094 108.567  1.00  0.00           H  
ATOM    551  HB  THR A  37      43.715  88.328 106.476  1.00  0.00           H  
ATOM    552  HG1 THR A  37      45.185  88.277 105.013  1.00  0.00           H  
ATOM    553 HG21 THR A  37      44.697  89.450 108.408  1.00  0.00           H  
ATOM    554 HG22 THR A  37      46.235  88.766 107.993  1.00  0.00           H  
ATOM    555 HG23 THR A  37      45.473  89.948 106.836  1.00  0.00           H  
ATOM    556  N   ARG A  38      44.179  84.474 106.826  1.00  0.00           N  
ATOM    557  CA  ARG A  38      43.355  83.287 106.367  1.00  0.00           C  
ATOM    558  C   ARG A  38      42.387  82.970 107.522  1.00  0.00           C  
ATOM    559  O   ARG A  38      41.212  82.925 107.203  1.00  0.00           O  
ATOM    560  CB  ARG A  38      44.252  82.060 105.931  1.00  0.00           C  
ATOM    561  CG  ARG A  38      43.403  80.990 105.242  1.00  0.00           C  
ATOM    562  CD  ARG A  38      44.108  79.618 105.018  1.00  0.00           C  
ATOM    563  NE  ARG A  38      43.367  78.726 104.041  1.00  0.00           N  
ATOM    564  CZ  ARG A  38      43.199  77.413 104.254  1.00  0.00           C  
ATOM    565  NH1 ARG A  38      43.842  76.717 105.145  1.00  0.00           N1+
ATOM    566  NH2 ARG A  38      42.452  76.759 103.419  1.00  0.00           N  
ATOM    567  H   ARG A  38      45.125  84.303 107.135  1.00  0.00           H  
ATOM    568  HA  ARG A  38      42.763  83.550 105.491  1.00  0.00           H  
ATOM    569  HB2 ARG A  38      44.980  82.505 105.251  1.00  0.00           H  
ATOM    570  HB3 ARG A  38      44.740  81.638 106.809  1.00  0.00           H  
ATOM    571  HG2 ARG A  38      42.541  80.729 105.856  1.00  0.00           H  
ATOM    572  HG3 ARG A  38      43.080  81.372 104.273  1.00  0.00           H  
ATOM    573  HD2 ARG A  38      45.021  79.800 104.450  1.00  0.00           H  
ATOM    574  HD3 ARG A  38      44.288  79.047 105.929  1.00  0.00           H  
ATOM    575  HE  ARG A  38      42.767  79.086 103.313  1.00  0.00           H  
ATOM    576 HH11 ARG A  38      44.506  77.163 105.761  1.00  0.00           H  
ATOM    577 HH12 ARG A  38      43.657  75.730 105.254  1.00  0.00           H  
ATOM    578 HH21 ARG A  38      41.899  77.314 102.782  1.00  0.00           H  
ATOM    579 HH22 ARG A  38      42.412  75.750 103.446  1.00  0.00           H  
ATOM    580  N   SER A  39      42.892  82.680 108.750  1.00  0.00           N  
ATOM    581  CA  SER A  39      41.982  82.258 109.827  1.00  0.00           C  
ATOM    582  C   SER A  39      40.857  83.169 110.168  1.00  0.00           C  
ATOM    583  O   SER A  39      39.777  82.695 110.566  1.00  0.00           O  
ATOM    584  CB  SER A  39      42.825  82.103 111.116  1.00  0.00           C  
ATOM    585  OG  SER A  39      43.944  81.276 110.963  1.00  0.00           O  
ATOM    586  H   SER A  39      43.895  82.651 108.864  1.00  0.00           H  
ATOM    587  HA  SER A  39      41.607  81.265 109.582  1.00  0.00           H  
ATOM    588  HB2 SER A  39      43.215  83.087 111.381  1.00  0.00           H  
ATOM    589  HB3 SER A  39      42.192  81.663 111.886  1.00  0.00           H  
ATOM    590  HG  SER A  39      44.612  81.642 110.377  1.00  0.00           H  
ATOM    591  N   ARG A  40      41.100  84.458 109.957  1.00  0.00           N  
ATOM    592  CA  ARG A  40      40.020  85.441 110.032  1.00  0.00           C  
ATOM    593  C   ARG A  40      39.011  85.325 108.871  1.00  0.00           C  
ATOM    594  O   ARG A  40      37.783  85.234 109.079  1.00  0.00           O  
ATOM    595  CB  ARG A  40      40.652  86.818 110.099  1.00  0.00           C  
ATOM    596  CG  ARG A  40      39.522  87.909 110.145  1.00  0.00           C  
ATOM    597  CD  ARG A  40      40.066  89.324 110.238  1.00  0.00           C  
ATOM    598  NE  ARG A  40      38.914  90.296 110.104  1.00  0.00           N  
ATOM    599  CZ  ARG A  40      38.714  91.473 110.710  1.00  0.00           C  
ATOM    600  NH1 ARG A  40      39.207  91.774 111.854  1.00  0.00           N1+
ATOM    601  NH2 ARG A  40      37.965  92.299 110.117  1.00  0.00           N  
ATOM    602  H   ARG A  40      42.050  84.749 109.773  1.00  0.00           H  
ATOM    603  HA  ARG A  40      39.474  85.359 110.971  1.00  0.00           H  
ATOM    604  HB2 ARG A  40      41.276  86.899 110.990  1.00  0.00           H  
ATOM    605  HB3 ARG A  40      41.290  87.050 109.246  1.00  0.00           H  
ATOM    606  HG2 ARG A  40      38.898  87.834 109.255  1.00  0.00           H  
ATOM    607  HG3 ARG A  40      38.991  87.666 111.066  1.00  0.00           H  
ATOM    608  HD2 ARG A  40      40.595  89.471 111.180  1.00  0.00           H  
ATOM    609  HD3 ARG A  40      40.738  89.494 109.397  1.00  0.00           H  
ATOM    610  HE  ARG A  40      38.318  90.181 109.295  1.00  0.00           H  
ATOM    611 HH11 ARG A  40      39.715  91.050 112.341  1.00  0.00           H  
ATOM    612 HH12 ARG A  40      39.132  92.723 112.193  1.00  0.00           H  
ATOM    613 HH21 ARG A  40      37.636  92.188 109.168  1.00  0.00           H  
ATOM    614 HH22 ARG A  40      37.868  93.197 110.569  1.00  0.00           H  
ATOM    615  N   THR A  41      39.421  85.603 107.618  1.00  0.00           N  
ATOM    616  CA  THR A  41      38.516  85.872 106.516  1.00  0.00           C  
ATOM    617  C   THR A  41      37.788  84.667 105.982  1.00  0.00           C  
ATOM    618  O   THR A  41      36.692  84.802 105.434  1.00  0.00           O  
ATOM    619  CB  THR A  41      39.222  86.581 105.344  1.00  0.00           C  
ATOM    620  CG2 THR A  41      39.865  87.928 105.885  1.00  0.00           C  
ATOM    621  OG1 THR A  41      40.290  85.824 104.917  1.00  0.00           O  
ATOM    622  H   THR A  41      40.426  85.667 107.541  1.00  0.00           H  
ATOM    623  HA  THR A  41      37.745  86.475 106.997  1.00  0.00           H  
ATOM    624  HB  THR A  41      38.516  86.837 104.556  1.00  0.00           H  
ATOM    625  HG1 THR A  41      40.985  85.824 105.580  1.00  0.00           H  
ATOM    626 HG21 THR A  41      40.699  88.165 105.224  1.00  0.00           H  
ATOM    627 HG22 THR A  41      39.028  88.615 105.763  1.00  0.00           H  
ATOM    628 HG23 THR A  41      40.197  87.903 106.923  1.00  0.00           H  
ATOM    629  N   ALA A  42      38.371  83.482 106.112  1.00  0.00           N  
ATOM    630  CA  ALA A  42      37.672  82.235 105.832  1.00  0.00           C  
ATOM    631  C   ALA A  42      36.306  81.938 106.561  1.00  0.00           C  
ATOM    632  O   ALA A  42      35.619  81.050 106.093  1.00  0.00           O  
ATOM    633  CB  ALA A  42      38.641  81.101 106.163  1.00  0.00           C  
ATOM    634  H   ALA A  42      39.313  83.414 106.470  1.00  0.00           H  
ATOM    635  HA  ALA A  42      37.548  82.240 104.750  1.00  0.00           H  
ATOM    636  HB1 ALA A  42      38.139  80.150 105.980  1.00  0.00           H  
ATOM    637  HB2 ALA A  42      39.487  81.182 105.480  1.00  0.00           H  
ATOM    638  HB3 ALA A  42      39.034  81.225 107.172  1.00  0.00           H  
ATOM    639  N   GLU A  43      35.922  82.615 107.651  1.00  0.00           N  
ATOM    640  CA  GLU A  43      34.640  82.414 108.287  1.00  0.00           C  
ATOM    641  C   GLU A  43      33.493  82.993 107.473  1.00  0.00           C  
ATOM    642  O   GLU A  43      32.487  82.345 107.271  1.00  0.00           O  
ATOM    643  CB  GLU A  43      34.661  83.115 109.682  1.00  0.00           C  
ATOM    644  CG  GLU A  43      33.444  83.146 110.582  1.00  0.00           C  
ATOM    645  CD  GLU A  43      32.892  81.738 110.964  1.00  0.00           C  
ATOM    646  OE1 GLU A  43      33.723  80.865 111.354  1.00  0.00           O  
ATOM    647  OE2 GLU A  43      31.686  81.447 110.720  1.00  0.00           O1-
ATOM    648  H   GLU A  43      36.531  83.352 107.977  1.00  0.00           H  
ATOM    649  HA  GLU A  43      34.387  81.356 108.343  1.00  0.00           H  
ATOM    650  HB2 GLU A  43      35.466  82.722 110.303  1.00  0.00           H  
ATOM    651  HB3 GLU A  43      34.819  84.183 109.529  1.00  0.00           H  
ATOM    652  HG2 GLU A  43      33.668  83.603 111.545  1.00  0.00           H  
ATOM    653  HG3 GLU A  43      32.663  83.766 110.142  1.00  0.00           H  
ATOM    654  N   TYR A  44      33.639  84.216 106.905  1.00  0.00           N  
ATOM    655  CA  TYR A  44      32.411  84.949 106.497  1.00  0.00           C  
ATOM    656  C   TYR A  44      32.517  85.348 104.974  1.00  0.00           C  
ATOM    657  O   TYR A  44      31.573  86.009 104.453  1.00  0.00           O  
ATOM    658  CB  TYR A  44      32.257  86.200 107.383  1.00  0.00           C  
ATOM    659  CG  TYR A  44      33.408  87.142 107.559  1.00  0.00           C  
ATOM    660  CD1 TYR A  44      34.354  86.889 108.533  1.00  0.00           C  
ATOM    661  CD2 TYR A  44      33.561  88.296 106.743  1.00  0.00           C  
ATOM    662  CE1 TYR A  44      35.503  87.660 108.726  1.00  0.00           C  
ATOM    663  CE2 TYR A  44      34.703  89.108 106.980  1.00  0.00           C  
ATOM    664  CZ  TYR A  44      35.713  88.792 107.892  1.00  0.00           C  
ATOM    665  OH  TYR A  44      36.726  89.665 108.211  1.00  0.00           O  
ATOM    666  H   TYR A  44      34.489  84.746 107.032  1.00  0.00           H  
ATOM    667  HA  TYR A  44      31.475  84.401 106.612  1.00  0.00           H  
ATOM    668  HB2 TYR A  44      31.426  86.778 106.983  1.00  0.00           H  
ATOM    669  HB3 TYR A  44      31.927  85.797 108.342  1.00  0.00           H  
ATOM    670  HD1 TYR A  44      34.212  86.006 109.139  1.00  0.00           H  
ATOM    671  HD2 TYR A  44      32.869  88.558 105.956  1.00  0.00           H  
ATOM    672  HE1 TYR A  44      36.058  87.374 109.608  1.00  0.00           H  
ATOM    673  HE2 TYR A  44      34.852  90.047 106.466  1.00  0.00           H  
ATOM    674  HH  TYR A  44      36.633  90.504 107.754  1.00  0.00           H  
ATOM    675  N   LYS A  45      33.620  84.982 104.311  1.00  0.00           N  
ATOM    676  CA  LYS A  45      33.951  85.370 102.890  1.00  0.00           C  
ATOM    677  C   LYS A  45      32.870  84.884 101.952  1.00  0.00           C  
ATOM    678  O   LYS A  45      32.227  85.706 101.302  1.00  0.00           O  
ATOM    679  CB  LYS A  45      35.394  84.978 102.456  1.00  0.00           C  
ATOM    680  CG  LYS A  45      35.564  85.019 100.878  1.00  0.00           C  
ATOM    681  CD  LYS A  45      37.042  84.802 100.436  1.00  0.00           C  
ATOM    682  CE  LYS A  45      37.499  83.375 100.690  1.00  0.00           C  
ATOM    683  NZ  LYS A  45      38.880  83.185 100.203  1.00  0.00           N1+
ATOM    684  H   LYS A  45      34.221  84.335 104.800  1.00  0.00           H  
ATOM    685  HA  LYS A  45      33.947  86.460 102.903  1.00  0.00           H  
ATOM    686  HB2 LYS A  45      36.212  85.484 102.971  1.00  0.00           H  
ATOM    687  HB3 LYS A  45      35.616  83.996 102.872  1.00  0.00           H  
ATOM    688  HG2 LYS A  45      34.969  84.232 100.416  1.00  0.00           H  
ATOM    689  HG3 LYS A  45      35.198  86.002 100.580  1.00  0.00           H  
ATOM    690  HD2 LYS A  45      37.076  84.748  99.348  1.00  0.00           H  
ATOM    691  HD3 LYS A  45      37.686  85.589 100.829  1.00  0.00           H  
ATOM    692  HE2 LYS A  45      37.517  83.052 101.731  1.00  0.00           H  
ATOM    693  HE3 LYS A  45      36.881  82.741 100.054  1.00  0.00           H  
ATOM    694  HZ1 LYS A  45      39.148  83.404  99.254  1.00  0.00           H  
ATOM    695  HZ2 LYS A  45      39.550  83.619 100.821  1.00  0.00           H  
ATOM    696  HZ3 LYS A  45      39.175  82.235 100.379  1.00  0.00           H  
ATOM    697  N   ALA A  46      32.620  83.602 101.835  1.00  0.00           N  
ATOM    698  CA  ALA A  46      31.512  83.089 101.036  1.00  0.00           C  
ATOM    699  C   ALA A  46      30.079  83.598 101.409  1.00  0.00           C  
ATOM    700  O   ALA A  46      29.348  83.784 100.479  1.00  0.00           O  
ATOM    701  CB  ALA A  46      31.646  81.604 100.953  1.00  0.00           C  
ATOM    702  H   ALA A  46      33.153  82.978 102.424  1.00  0.00           H  
ATOM    703  HA  ALA A  46      31.599  83.548 100.052  1.00  0.00           H  
ATOM    704  HB1 ALA A  46      30.846  81.258 100.298  1.00  0.00           H  
ATOM    705  HB2 ALA A  46      32.580  81.321 100.466  1.00  0.00           H  
ATOM    706  HB3 ALA A  46      31.600  81.288 101.995  1.00  0.00           H  
ATOM    707  N   TRP A  47      29.714  83.747 102.685  1.00  0.00           N  
ATOM    708  CA  TRP A  47      28.440  84.353 102.978  1.00  0.00           C  
ATOM    709  C   TRP A  47      28.449  85.875 102.485  1.00  0.00           C  
ATOM    710  O   TRP A  47      27.545  86.276 101.744  1.00  0.00           O  
ATOM    711  CB  TRP A  47      28.201  84.350 104.528  1.00  0.00           C  
ATOM    712  CG  TRP A  47      26.895  85.043 104.873  1.00  0.00           C  
ATOM    713  CD1 TRP A  47      25.712  84.440 104.760  1.00  0.00           C  
ATOM    714  CD2 TRP A  47      26.633  86.422 105.021  1.00  0.00           C  
ATOM    715  CE2 TRP A  47      25.220  86.612 105.055  1.00  0.00           C  
ATOM    716  CE3 TRP A  47      27.428  87.606 105.036  1.00  0.00           C  
ATOM    717  NE1 TRP A  47      24.725  85.352 104.848  1.00  0.00           N  
ATOM    718  CZ2 TRP A  47      24.720  87.878 105.042  1.00  0.00           C  
ATOM    719  CZ3 TRP A  47      26.834  88.847 105.204  1.00  0.00           C  
ATOM    720  CH2 TRP A  47      25.453  89.029 105.215  1.00  0.00           C  
ATOM    721  H   TRP A  47      30.292  83.433 103.452  1.00  0.00           H  
ATOM    722  HA  TRP A  47      27.602  83.752 102.627  1.00  0.00           H  
ATOM    723  HB2 TRP A  47      28.141  83.319 104.878  1.00  0.00           H  
ATOM    724  HB3 TRP A  47      29.012  84.927 104.972  1.00  0.00           H  
ATOM    725  HD1 TRP A  47      25.534  83.377 104.695  1.00  0.00           H  
ATOM    726  HE1 TRP A  47      23.754  85.099 104.731  1.00  0.00           H  
ATOM    727  HE3 TRP A  47      28.503  87.581 104.938  1.00  0.00           H  
ATOM    728  HZ2 TRP A  47      23.649  87.937 104.917  1.00  0.00           H  
ATOM    729  HZ3 TRP A  47      27.506  89.686 105.314  1.00  0.00           H  
ATOM    730  HH2 TRP A  47      25.080  90.029 105.385  1.00  0.00           H  
ATOM    731  N   LEU A  48      29.582  86.644 102.638  1.00  0.00           N  
ATOM    732  CA  LEU A  48      29.658  88.043 102.134  1.00  0.00           C  
ATOM    733  C   LEU A  48      29.648  88.194 100.610  1.00  0.00           C  
ATOM    734  O   LEU A  48      28.790  88.911 100.167  1.00  0.00           O  
ATOM    735  CB  LEU A  48      30.950  88.669 102.657  1.00  0.00           C  
ATOM    736  CG  LEU A  48      31.066  90.200 102.509  1.00  0.00           C  
ATOM    737  CD1 LEU A  48      30.122  90.830 103.424  1.00  0.00           C  
ATOM    738  CD2 LEU A  48      32.508  90.723 102.736  1.00  0.00           C  
ATOM    739  H   LEU A  48      30.349  86.294 103.194  1.00  0.00           H  
ATOM    740  HA  LEU A  48      28.813  88.598 102.539  1.00  0.00           H  
ATOM    741  HB2 LEU A  48      31.149  88.390 103.693  1.00  0.00           H  
ATOM    742  HB3 LEU A  48      31.788  88.221 102.123  1.00  0.00           H  
ATOM    743  HG  LEU A  48      30.922  90.609 101.509  1.00  0.00           H  
ATOM    744 HD11 LEU A  48      30.321  90.524 104.451  1.00  0.00           H  
ATOM    745 HD12 LEU A  48      30.260  91.912 103.414  1.00  0.00           H  
ATOM    746 HD13 LEU A  48      29.070  90.770 103.144  1.00  0.00           H  
ATOM    747 HD21 LEU A  48      32.808  90.327 103.705  1.00  0.00           H  
ATOM    748 HD22 LEU A  48      33.172  90.335 101.962  1.00  0.00           H  
ATOM    749 HD23 LEU A  48      32.608  91.808 102.785  1.00  0.00           H  
ATOM    750  N   LEU A  49      30.554  87.501  99.915  1.00  0.00           N  
ATOM    751  CA  LEU A  49      30.457  87.548  98.467  1.00  0.00           C  
ATOM    752  C   LEU A  49      29.145  86.929  97.914  1.00  0.00           C  
ATOM    753  O   LEU A  49      28.685  87.508  96.924  1.00  0.00           O  
ATOM    754  CB  LEU A  49      31.716  86.790  97.900  1.00  0.00           C  
ATOM    755  CG  LEU A  49      33.004  87.565  98.029  1.00  0.00           C  
ATOM    756  CD1 LEU A  49      34.100  86.633  97.570  1.00  0.00           C  
ATOM    757  CD2 LEU A  49      32.888  88.901  97.356  1.00  0.00           C  
ATOM    758  H   LEU A  49      31.230  86.870 100.321  1.00  0.00           H  
ATOM    759  HA  LEU A  49      30.462  88.581  98.118  1.00  0.00           H  
ATOM    760  HB2 LEU A  49      31.914  85.781  98.263  1.00  0.00           H  
ATOM    761  HB3 LEU A  49      31.697  86.592  96.828  1.00  0.00           H  
ATOM    762  HG  LEU A  49      33.140  87.763  99.092  1.00  0.00           H  
ATOM    763 HD11 LEU A  49      35.049  87.163  97.656  1.00  0.00           H  
ATOM    764 HD12 LEU A  49      34.106  85.737  98.191  1.00  0.00           H  
ATOM    765 HD13 LEU A  49      34.043  86.344  96.521  1.00  0.00           H  
ATOM    766 HD21 LEU A  49      32.273  89.553  97.977  1.00  0.00           H  
ATOM    767 HD22 LEU A  49      33.820  89.426  97.144  1.00  0.00           H  
ATOM    768 HD23 LEU A  49      32.406  88.697  96.399  1.00  0.00           H  
ATOM    769  N   GLY A  50      28.547  85.935  98.574  1.00  0.00           N  
ATOM    770  CA  GLY A  50      27.394  85.198  98.134  1.00  0.00           C  
ATOM    771  C   GLY A  50      26.207  86.148  98.007  1.00  0.00           C  
ATOM    772  O   GLY A  50      25.649  86.343  96.890  1.00  0.00           O  
ATOM    773  H   GLY A  50      29.047  85.659  99.407  1.00  0.00           H  
ATOM    774  HA2 GLY A  50      27.649  84.753  97.172  1.00  0.00           H  
ATOM    775  HA3 GLY A  50      27.162  84.408  98.849  1.00  0.00           H  
ATOM    776  N   LEU A  51      25.990  86.917  99.058  1.00  0.00           N  
ATOM    777  CA  LEU A  51      24.897  87.931  99.173  1.00  0.00           C  
ATOM    778  C   LEU A  51      24.985  88.953  98.038  1.00  0.00           C  
ATOM    779  O   LEU A  51      23.971  89.228  97.402  1.00  0.00           O  
ATOM    780  CB  LEU A  51      25.031  88.654 100.518  1.00  0.00           C  
ATOM    781  CG  LEU A  51      23.831  89.640 100.780  1.00  0.00           C  
ATOM    782  CD1 LEU A  51      22.523  88.995 101.046  1.00  0.00           C  
ATOM    783  CD2 LEU A  51      24.056  90.546 102.003  1.00  0.00           C  
ATOM    784  H   LEU A  51      26.611  86.773  99.841  1.00  0.00           H  
ATOM    785  HA  LEU A  51      23.946  87.411  99.062  1.00  0.00           H  
ATOM    786  HB2 LEU A  51      25.283  87.876 101.238  1.00  0.00           H  
ATOM    787  HB3 LEU A  51      25.894  89.306 100.379  1.00  0.00           H  
ATOM    788  HG  LEU A  51      23.729  90.277  99.902  1.00  0.00           H  
ATOM    789 HD11 LEU A  51      22.241  88.376 100.195  1.00  0.00           H  
ATOM    790 HD12 LEU A  51      22.480  88.373 101.941  1.00  0.00           H  
ATOM    791 HD13 LEU A  51      21.723  89.737 101.025  1.00  0.00           H  
ATOM    792 HD21 LEU A  51      24.873  91.215 101.734  1.00  0.00           H  
ATOM    793 HD22 LEU A  51      23.154  91.106 102.247  1.00  0.00           H  
ATOM    794 HD23 LEU A  51      24.124  89.904 102.882  1.00  0.00           H  
ATOM    795  N   LEU A  52      26.175  89.454  97.773  1.00  0.00           N  
ATOM    796  CA  LEU A  52      26.416  90.543  96.838  1.00  0.00           C  
ATOM    797  C   LEU A  52      26.068  90.015  95.419  1.00  0.00           C  
ATOM    798  O   LEU A  52      25.319  90.559  94.649  1.00  0.00           O  
ATOM    799  CB  LEU A  52      27.897  90.899  96.864  1.00  0.00           C  
ATOM    800  CG  LEU A  52      28.302  91.519  98.251  1.00  0.00           C  
ATOM    801  CD1 LEU A  52      29.785  91.571  98.395  1.00  0.00           C  
ATOM    802  CD2 LEU A  52      27.879  92.971  98.262  1.00  0.00           C  
ATOM    803  H   LEU A  52      26.938  89.110  98.337  1.00  0.00           H  
ATOM    804  HA  LEU A  52      25.689  91.298  97.139  1.00  0.00           H  
ATOM    805  HB2 LEU A  52      28.520  90.022  96.689  1.00  0.00           H  
ATOM    806  HB3 LEU A  52      28.225  91.576  96.076  1.00  0.00           H  
ATOM    807  HG  LEU A  52      27.891  91.062  99.151  1.00  0.00           H  
ATOM    808 HD11 LEU A  52      29.951  92.161  99.296  1.00  0.00           H  
ATOM    809 HD12 LEU A  52      30.215  90.607  98.667  1.00  0.00           H  
ATOM    810 HD13 LEU A  52      30.199  91.907  97.444  1.00  0.00           H  
ATOM    811 HD21 LEU A  52      26.885  92.914  97.818  1.00  0.00           H  
ATOM    812 HD22 LEU A  52      27.896  93.371  99.276  1.00  0.00           H  
ATOM    813 HD23 LEU A  52      28.600  93.548  97.683  1.00  0.00           H  
ATOM    814  N   ARG A  53      26.602  88.810  95.127  1.00  0.00           N  
ATOM    815  CA  ARG A  53      26.448  88.151  93.763  1.00  0.00           C  
ATOM    816  C   ARG A  53      25.162  87.467  93.388  1.00  0.00           C  
ATOM    817  O   ARG A  53      24.780  87.458  92.254  1.00  0.00           O  
ATOM    818  CB  ARG A  53      27.599  87.123  93.711  1.00  0.00           C  
ATOM    819  CG  ARG A  53      28.951  87.737  93.469  1.00  0.00           C  
ATOM    820  CD  ARG A  53      30.050  86.831  93.937  1.00  0.00           C  
ATOM    821  NE  ARG A  53      31.204  86.918  93.075  1.00  0.00           N  
ATOM    822  CZ  ARG A  53      32.384  86.408  93.262  1.00  0.00           C  
ATOM    823  NH1 ARG A  53      32.550  85.371  94.001  1.00  0.00           N1+
ATOM    824  NH2 ARG A  53      33.402  86.847  92.593  1.00  0.00           N  
ATOM    825  H   ARG A  53      27.109  88.322  95.851  1.00  0.00           H  
ATOM    826  HA  ARG A  53      26.621  88.970  93.066  1.00  0.00           H  
ATOM    827  HB2 ARG A  53      27.561  86.524  94.620  1.00  0.00           H  
ATOM    828  HB3 ARG A  53      27.516  86.539  92.795  1.00  0.00           H  
ATOM    829  HG2 ARG A  53      29.056  88.093  92.445  1.00  0.00           H  
ATOM    830  HG3 ARG A  53      28.963  88.637  94.083  1.00  0.00           H  
ATOM    831  HD2 ARG A  53      30.421  87.209  94.890  1.00  0.00           H  
ATOM    832  HD3 ARG A  53      29.678  85.813  94.058  1.00  0.00           H  
ATOM    833  HE  ARG A  53      31.105  87.666  92.404  1.00  0.00           H  
ATOM    834 HH11 ARG A  53      31.744  84.892  94.379  1.00  0.00           H  
ATOM    835 HH12 ARG A  53      33.405  84.857  94.159  1.00  0.00           H  
ATOM    836 HH21 ARG A  53      33.293  87.613  91.943  1.00  0.00           H  
ATOM    837 HH22 ARG A  53      34.295  86.375  92.612  1.00  0.00           H  
ATOM    838  N   GLN A  54      24.449  87.024  94.454  1.00  0.00           N  
ATOM    839  CA  GLN A  54      23.026  86.649  94.440  1.00  0.00           C  
ATOM    840  C   GLN A  54      22.196  87.925  94.033  1.00  0.00           C  
ATOM    841  O   GLN A  54      21.136  87.725  93.394  1.00  0.00           O  
ATOM    842  CB  GLN A  54      22.548  86.103  95.841  1.00  0.00           C  
ATOM    843  CG  GLN A  54      23.126  84.720  96.089  1.00  0.00           C  
ATOM    844  CD  GLN A  54      23.174  84.353  97.548  1.00  0.00           C  
ATOM    845  NE2 GLN A  54      23.865  83.270  97.859  1.00  0.00           N  
ATOM    846  OE1 GLN A  54      22.475  84.899  98.421  1.00  0.00           O  
ATOM    847  H   GLN A  54      24.924  86.965  95.342  1.00  0.00           H  
ATOM    848  HA  GLN A  54      22.803  85.894  93.686  1.00  0.00           H  
ATOM    849  HB2 GLN A  54      22.884  86.738  96.659  1.00  0.00           H  
ATOM    850  HB3 GLN A  54      21.464  86.002  95.861  1.00  0.00           H  
ATOM    851  HG2 GLN A  54      22.475  84.021  95.566  1.00  0.00           H  
ATOM    852  HG3 GLN A  54      24.140  84.713  95.689  1.00  0.00           H  
ATOM    853 HE21 GLN A  54      23.970  83.046  98.839  1.00  0.00           H  
ATOM    854 HE22 GLN A  54      24.436  82.829  97.153  1.00  0.00           H  
ATOM    855  N   HIP A  55      22.700  89.145  94.382  1.00  0.00           N  
ATOM    856  CA  HIP A  55      22.086  90.415  94.001  1.00  0.00           C  
ATOM    857  C   HIP A  55      22.772  91.049  92.851  1.00  0.00           C  
ATOM    858  O   HIP A  55      22.482  92.113  92.471  1.00  0.00           O  
ATOM    859  CB  HIP A  55      22.060  91.383  95.192  1.00  0.00           C  
ATOM    860  CG  HIP A  55      20.915  92.273  94.964  1.00  0.00           C  
ATOM    861  CD2 HIP A  55      21.042  93.630  94.901  1.00  0.00           C  
ATOM    862  ND1 HIP A  55      19.608  91.906  94.945  1.00  0.00           N1+
ATOM    863  CE1 HIP A  55      18.863  93.066  95.006  1.00  0.00           C  
ATOM    864  NE2 HIP A  55      19.753  94.134  94.904  1.00  0.00           N  
ATOM    865  H   HIP A  55      23.553  89.227  94.917  1.00  0.00           H  
ATOM    866  HA  HIP A  55      21.121  90.097  93.607  1.00  0.00           H  
ATOM    867  HB2 HIP A  55      21.877  90.842  96.119  1.00  0.00           H  
ATOM    868  HB3 HIP A  55      23.022  91.885  95.297  1.00  0.00           H  
ATOM    869  HD1 HIP A  55      19.272  90.965  95.091  1.00  0.00           H  
ATOM    870  HD2 HIP A  55      21.966  94.180  94.999  1.00  0.00           H  
ATOM    871  HE1 HIP A  55      17.790  93.138  94.912  1.00  0.00           H  
ATOM    872  HE2 HIP A  55      19.630  95.137  94.925  1.00  0.00           H  
ATOM    873  N   GLY A  56      23.792  90.452  92.192  1.00  0.00           N  
ATOM    874  CA  GLY A  56      24.705  91.053  91.192  1.00  0.00           C  
ATOM    875  C   GLY A  56      25.220  92.451  91.518  1.00  0.00           C  
ATOM    876  O   GLY A  56      25.198  93.284  90.660  1.00  0.00           O  
ATOM    877  H   GLY A  56      23.968  89.465  92.310  1.00  0.00           H  
ATOM    878  HA2 GLY A  56      25.634  90.483  91.169  1.00  0.00           H  
ATOM    879  HA3 GLY A  56      24.241  90.974  90.208  1.00  0.00           H  
ATOM    880  N   CYS A  57      25.747  92.680  92.697  1.00  0.00           N  
ATOM    881  CA  CYS A  57      26.384  93.979  93.049  1.00  0.00           C  
ATOM    882  C   CYS A  57      27.759  94.130  92.374  1.00  0.00           C  
ATOM    883  O   CYS A  57      28.488  93.154  92.211  1.00  0.00           O  
ATOM    884  CB  CYS A  57      26.470  94.104  94.547  1.00  0.00           C  
ATOM    885  SG  CYS A  57      24.799  94.130  95.295  1.00  0.00           S  
ATOM    886  H   CYS A  57      25.802  91.953  93.396  1.00  0.00           H  
ATOM    887  HA  CYS A  57      25.751  94.790  92.687  1.00  0.00           H  
ATOM    888  HB2 CYS A  57      27.034  93.307  95.029  1.00  0.00           H  
ATOM    889  HB3 CYS A  57      26.798  95.096  94.859  1.00  0.00           H  
ATOM    890  HG  CYS A  57      24.446  95.412  95.167  1.00  0.00           H  
ATOM    891  N   HIE A  58      28.122  95.346  91.980  1.00  0.00           N  
ATOM    892  CA  HIE A  58      29.525  95.641  91.524  1.00  0.00           C  
ATOM    893  C   HIE A  58      30.177  96.875  92.211  1.00  0.00           C  
ATOM    894  O   HIE A  58      31.354  96.730  92.443  1.00  0.00           O  
ATOM    895  CB  HIE A  58      29.533  95.826  89.972  1.00  0.00           C  
ATOM    896  CG  HIE A  58      30.962  95.570  89.527  1.00  0.00           C  
ATOM    897  CD2 HIE A  58      31.386  94.396  89.063  1.00  0.00           C  
ATOM    898  ND1 HIE A  58      32.102  96.398  89.597  1.00  0.00           N  
ATOM    899  CE1 HIE A  58      33.155  95.683  89.152  1.00  0.00           C  
ATOM    900  NE2 HIE A  58      32.724  94.476  88.745  1.00  0.00           N  
ATOM    901  H   HIE A  58      27.525  96.131  92.199  1.00  0.00           H  
ATOM    902  HA  HIE A  58      30.114  94.737  91.681  1.00  0.00           H  
ATOM    903  HB2 HIE A  58      28.851  95.178  89.422  1.00  0.00           H  
ATOM    904  HB3 HIE A  58      29.160  96.824  89.741  1.00  0.00           H  
ATOM    905  HD2 HIE A  58      30.789  93.498  89.002  1.00  0.00           H  
ATOM    906  HE1 HIE A  58      34.167  96.061  89.142  1.00  0.00           H  
ATOM    907  HE2 HIE A  58      33.389  93.721  88.647  1.00  0.00           H  
ATOM    908  N   ARG A  59      29.364  97.885  92.620  1.00  0.00           N  
ATOM    909  CA  ARG A  59      29.864  99.044  93.310  1.00  0.00           C  
ATOM    910  C   ARG A  59      29.618  98.953  94.848  1.00  0.00           C  
ATOM    911  O   ARG A  59      28.437  99.007  95.342  1.00  0.00           O  
ATOM    912  CB  ARG A  59      29.290 100.234  92.708  1.00  0.00           C  
ATOM    913  CG  ARG A  59      29.787 101.567  93.277  1.00  0.00           C  
ATOM    914  CD  ARG A  59      29.186 102.904  92.767  1.00  0.00           C  
ATOM    915  NE  ARG A  59      29.320 104.107  93.526  1.00  0.00           N  
ATOM    916  CZ  ARG A  59      30.360 104.923  93.730  1.00  0.00           C  
ATOM    917  NH1 ARG A  59      31.514 104.611  93.335  1.00  0.00           N1+
ATOM    918  NH2 ARG A  59      30.138 106.076  94.282  1.00  0.00           N  
ATOM    919  H   ARG A  59      28.394  97.603  92.647  1.00  0.00           H  
ATOM    920  HA  ARG A  59      30.944  99.148  93.204  1.00  0.00           H  
ATOM    921  HB2 ARG A  59      29.453 100.347  91.637  1.00  0.00           H  
ATOM    922  HB3 ARG A  59      28.211 100.222  92.870  1.00  0.00           H  
ATOM    923  HG2 ARG A  59      29.848 101.522  94.364  1.00  0.00           H  
ATOM    924  HG3 ARG A  59      30.855 101.609  93.063  1.00  0.00           H  
ATOM    925  HD2 ARG A  59      29.788 103.142  91.891  1.00  0.00           H  
ATOM    926  HD3 ARG A  59      28.110 102.758  92.671  1.00  0.00           H  
ATOM    927  HE  ARG A  59      28.491 104.414  94.014  1.00  0.00           H  
ATOM    928 HH11 ARG A  59      31.672 103.758  92.819  1.00  0.00           H  
ATOM    929 HH12 ARG A  59      32.340 105.189  93.369  1.00  0.00           H  
ATOM    930 HH21 ARG A  59      29.226 106.395  94.578  1.00  0.00           H  
ATOM    931 HH22 ARG A  59      30.951 106.671  94.341  1.00  0.00           H  
ATOM    932  N   VAL A  60      30.641  98.952  95.744  1.00  0.00           N  
ATOM    933  CA  VAL A  60      30.516  98.576  97.175  1.00  0.00           C  
ATOM    934  C   VAL A  60      31.352  99.576  98.008  1.00  0.00           C  
ATOM    935  O   VAL A  60      32.523  99.837  97.638  1.00  0.00           O  
ATOM    936  CB  VAL A  60      30.801  97.074  97.516  1.00  0.00           C  
ATOM    937  CG1 VAL A  60      30.553  96.664  98.981  1.00  0.00           C  
ATOM    938  CG2 VAL A  60      30.056  96.183  96.566  1.00  0.00           C  
ATOM    939  H   VAL A  60      31.509  98.883  95.231  1.00  0.00           H  
ATOM    940  HA  VAL A  60      29.475  98.736  97.456  1.00  0.00           H  
ATOM    941  HB  VAL A  60      31.847  96.867  97.288  1.00  0.00           H  
ATOM    942 HG11 VAL A  60      31.291  97.115  99.644  1.00  0.00           H  
ATOM    943 HG12 VAL A  60      29.507  96.894  99.181  1.00  0.00           H  
ATOM    944 HG13 VAL A  60      30.839  95.614  99.039  1.00  0.00           H  
ATOM    945 HG21 VAL A  60      30.201  95.147  96.874  1.00  0.00           H  
ATOM    946 HG22 VAL A  60      29.006  96.471  96.625  1.00  0.00           H  
ATOM    947 HG23 VAL A  60      30.550  96.196  95.595  1.00  0.00           H  
ATOM    948  N   LEU A  61      30.898 100.010  99.210  1.00  0.00           N  
ATOM    949  CA  LEU A  61      31.548 100.820 100.163  1.00  0.00           C  
ATOM    950  C   LEU A  61      31.743 100.157 101.516  1.00  0.00           C  
ATOM    951  O   LEU A  61      30.739  99.984 102.202  1.00  0.00           O  
ATOM    952  CB  LEU A  61      30.781 102.150 100.343  1.00  0.00           C  
ATOM    953  CG  LEU A  61      31.137 103.058 101.568  1.00  0.00           C  
ATOM    954  CD1 LEU A  61      32.471 103.855 101.360  1.00  0.00           C  
ATOM    955  CD2 LEU A  61      29.997 104.054 101.686  1.00  0.00           C  
ATOM    956  H   LEU A  61      30.027  99.592  99.506  1.00  0.00           H  
ATOM    957  HA  LEU A  61      32.567 100.982  99.810  1.00  0.00           H  
ATOM    958  HB2 LEU A  61      31.014 102.737  99.454  1.00  0.00           H  
ATOM    959  HB3 LEU A  61      29.727 101.877 100.294  1.00  0.00           H  
ATOM    960  HG  LEU A  61      31.215 102.447 102.467  1.00  0.00           H  
ATOM    961 HD11 LEU A  61      32.514 104.437 100.438  1.00  0.00           H  
ATOM    962 HD12 LEU A  61      32.537 104.543 102.203  1.00  0.00           H  
ATOM    963 HD13 LEU A  61      33.225 103.075 101.463  1.00  0.00           H  
ATOM    964 HD21 LEU A  61      30.176 104.725 102.525  1.00  0.00           H  
ATOM    965 HD22 LEU A  61      29.875 104.738 100.847  1.00  0.00           H  
ATOM    966 HD23 LEU A  61      29.016 103.625 101.889  1.00  0.00           H  
ATOM    967  N   ASH A  62      32.992  99.953 101.862  1.00  0.00           N  
ATOM    968  CA  ASH A  62      33.334  99.551 103.252  1.00  0.00           C  
ATOM    969  C   ASH A  62      33.542 100.788 104.202  1.00  0.00           C  
ATOM    970  O   ASH A  62      34.509 101.499 104.027  1.00  0.00           O  
ATOM    971  CB  ASH A  62      34.478  98.566 103.351  1.00  0.00           C  
ATOM    972  CG  ASH A  62      34.704  97.867 104.732  1.00  0.00           C  
ATOM    973  OD1 ASH A  62      35.036  96.731 104.931  1.00  0.00           O  
ATOM    974  OD2 ASH A  62      34.299  98.541 105.781  1.00  0.00           O  
ATOM    975  H   ASH A  62      33.722 100.297 101.257  1.00  0.00           H  
ATOM    976  HA  ASH A  62      32.479  99.036 103.691  1.00  0.00           H  
ATOM    977  HB2 ASH A  62      34.336  97.876 102.519  1.00  0.00           H  
ATOM    978  HB3 ASH A  62      35.375  99.137 103.109  1.00  0.00           H  
ATOM    979  HD2 ASH A  62      34.330  97.888 106.484  1.00  0.00           H  
ATOM    980  N   VAL A  63      32.591 101.145 105.037  1.00  0.00           N  
ATOM    981  CA  VAL A  63      32.606 102.262 105.995  1.00  0.00           C  
ATOM    982  C   VAL A  63      33.248 101.994 107.361  1.00  0.00           C  
ATOM    983  O   VAL A  63      33.372 102.977 108.112  1.00  0.00           O  
ATOM    984  CB  VAL A  63      31.149 102.788 106.345  1.00  0.00           C  
ATOM    985  CG1 VAL A  63      30.391 103.125 105.048  1.00  0.00           C  
ATOM    986  CG2 VAL A  63      30.313 101.775 107.083  1.00  0.00           C  
ATOM    987  H   VAL A  63      31.814 100.508 105.138  1.00  0.00           H  
ATOM    988  HA  VAL A  63      33.197 103.011 105.467  1.00  0.00           H  
ATOM    989  HB  VAL A  63      31.318 103.695 106.927  1.00  0.00           H  
ATOM    990 HG11 VAL A  63      29.942 102.296 104.500  1.00  0.00           H  
ATOM    991 HG12 VAL A  63      29.639 103.823 105.413  1.00  0.00           H  
ATOM    992 HG13 VAL A  63      30.871 103.770 104.312  1.00  0.00           H  
ATOM    993 HG21 VAL A  63      30.735 101.506 108.052  1.00  0.00           H  
ATOM    994 HG22 VAL A  63      29.310 102.200 107.136  1.00  0.00           H  
ATOM    995 HG23 VAL A  63      30.276 100.893 106.446  1.00  0.00           H  
ATOM    996  N   ALA A  64      33.713 100.744 107.669  1.00  0.00           N  
ATOM    997  CA  ALA A  64      34.536 100.436 108.839  1.00  0.00           C  
ATOM    998  C   ALA A  64      35.854  99.816 108.410  1.00  0.00           C  
ATOM    999  O   ALA A  64      36.310  98.810 108.877  1.00  0.00           O  
ATOM   1000  CB  ALA A  64      33.740  99.806 109.979  1.00  0.00           C  
ATOM   1001  H   ALA A  64      33.582  99.967 107.039  1.00  0.00           H  
ATOM   1002  HA  ALA A  64      34.837 101.368 109.316  1.00  0.00           H  
ATOM   1003  HB1 ALA A  64      33.437  98.779 109.775  1.00  0.00           H  
ATOM   1004  HB2 ALA A  64      34.445  99.799 110.811  1.00  0.00           H  
ATOM   1005  HB3 ALA A  64      32.906 100.414 110.330  1.00  0.00           H  
ATOM   1006  N   CYS A  65      36.606 100.483 107.524  1.00  0.00           N  
ATOM   1007  CA  CYS A  65      37.685  99.792 106.790  1.00  0.00           C  
ATOM   1008  C   CYS A  65      38.912  99.208 107.576  1.00  0.00           C  
ATOM   1009  O   CYS A  65      39.394  98.074 107.349  1.00  0.00           O  
ATOM   1010  CB  CYS A  65      38.156 100.715 105.651  1.00  0.00           C  
ATOM   1011  SG  CYS A  65      39.653 100.031 104.898  1.00  0.00           S  
ATOM   1012  H   CYS A  65      36.262 101.398 107.270  1.00  0.00           H  
ATOM   1013  HA  CYS A  65      37.329  98.867 106.338  1.00  0.00           H  
ATOM   1014  HB2 CYS A  65      37.388 100.626 104.883  1.00  0.00           H  
ATOM   1015  HB3 CYS A  65      38.415 101.749 105.877  1.00  0.00           H  
ATOM   1016  HG  CYS A  65      40.497 100.539 105.800  1.00  0.00           H  
ATOM   1017  N   GLY A  66      39.341  99.917 108.623  1.00  0.00           N  
ATOM   1018  CA  GLY A  66      40.580  99.716 109.307  1.00  0.00           C  
ATOM   1019  C   GLY A  66      41.801  99.578 108.326  1.00  0.00           C  
ATOM   1020  O   GLY A  66      41.856 100.374 107.388  1.00  0.00           O  
ATOM   1021  H   GLY A  66      38.750 100.715 108.812  1.00  0.00           H  
ATOM   1022  HA2 GLY A  66      40.703 100.501 110.053  1.00  0.00           H  
ATOM   1023  HA3 GLY A  66      40.490  98.784 109.866  1.00  0.00           H  
ATOM   1024  N   THR A  67      42.660  98.545 108.505  1.00  0.00           N  
ATOM   1025  CA  THR A  67      43.823  98.336 107.647  1.00  0.00           C  
ATOM   1026  C   THR A  67      43.470  97.791 106.333  1.00  0.00           C  
ATOM   1027  O   THR A  67      44.393  97.403 105.588  1.00  0.00           O  
ATOM   1028  CB  THR A  67      44.926  97.590 108.479  1.00  0.00           C  
ATOM   1029  CG2 THR A  67      45.106  98.336 109.758  1.00  0.00           C  
ATOM   1030  OG1 THR A  67      44.396  96.322 108.982  1.00  0.00           O  
ATOM   1031  H   THR A  67      42.576  97.951 109.318  1.00  0.00           H  
ATOM   1032  HA  THR A  67      44.311  99.273 107.374  1.00  0.00           H  
ATOM   1033  HB  THR A  67      45.811  97.409 107.871  1.00  0.00           H  
ATOM   1034  HG1 THR A  67      45.160  95.743 109.033  1.00  0.00           H  
ATOM   1035 HG21 THR A  67      45.012  99.417 109.652  1.00  0.00           H  
ATOM   1036 HG22 THR A  67      44.435  97.984 110.541  1.00  0.00           H  
ATOM   1037 HG23 THR A  67      46.088  98.026 110.114  1.00  0.00           H  
ATOM   1038  N   GLY A  68      42.156  97.501 105.976  1.00  0.00           N  
ATOM   1039  CA  GLY A  68      41.718  96.996 104.635  1.00  0.00           C  
ATOM   1040  C   GLY A  68      41.296  95.494 104.657  1.00  0.00           C  
ATOM   1041  O   GLY A  68      40.724  95.081 103.662  1.00  0.00           O  
ATOM   1042  H   GLY A  68      41.365  97.877 106.479  1.00  0.00           H  
ATOM   1043  HA2 GLY A  68      40.894  97.644 104.337  1.00  0.00           H  
ATOM   1044  HA3 GLY A  68      42.580  97.127 103.981  1.00  0.00           H  
ATOM   1045  N   VAL A  69      41.587  94.613 105.646  1.00  0.00           N  
ATOM   1046  CA  VAL A  69      41.424  93.170 105.596  1.00  0.00           C  
ATOM   1047  C   VAL A  69      40.083  92.711 105.067  1.00  0.00           C  
ATOM   1048  O   VAL A  69      40.009  91.719 104.359  1.00  0.00           O  
ATOM   1049  CB  VAL A  69      41.776  92.537 106.999  1.00  0.00           C  
ATOM   1050  CG1 VAL A  69      40.700  92.740 108.101  1.00  0.00           C  
ATOM   1051  CG2 VAL A  69      41.874  91.045 106.749  1.00  0.00           C  
ATOM   1052  H   VAL A  69      42.035  95.036 106.447  1.00  0.00           H  
ATOM   1053  HA  VAL A  69      42.164  92.894 104.844  1.00  0.00           H  
ATOM   1054  HB  VAL A  69      42.737  92.962 107.289  1.00  0.00           H  
ATOM   1055 HG11 VAL A  69      39.813  92.180 107.804  1.00  0.00           H  
ATOM   1056 HG12 VAL A  69      41.022  92.482 109.110  1.00  0.00           H  
ATOM   1057 HG13 VAL A  69      40.441  93.799 108.090  1.00  0.00           H  
ATOM   1058 HG21 VAL A  69      42.206  90.526 107.649  1.00  0.00           H  
ATOM   1059 HG22 VAL A  69      40.942  90.591 106.411  1.00  0.00           H  
ATOM   1060 HG23 VAL A  69      42.714  90.880 106.076  1.00  0.00           H  
ATOM   1061  N   ASP A  70      38.968  93.361 105.334  1.00  0.00           N  
ATOM   1062  CA  ASP A  70      37.642  92.985 104.805  1.00  0.00           C  
ATOM   1063  C   ASP A  70      37.527  93.421 103.354  1.00  0.00           C  
ATOM   1064  O   ASP A  70      37.161  92.635 102.486  1.00  0.00           O  
ATOM   1065  CB  ASP A  70      36.543  93.558 105.699  1.00  0.00           C  
ATOM   1066  CG  ASP A  70      36.793  93.284 107.192  1.00  0.00           C  
ATOM   1067  OD1 ASP A  70      37.109  94.296 107.851  1.00  0.00           O  
ATOM   1068  OD2 ASP A  70      36.900  92.134 107.598  1.00  0.00           O1-
ATOM   1069  H   ASP A  70      39.079  94.168 105.930  1.00  0.00           H  
ATOM   1070  HA  ASP A  70      37.545  91.918 105.003  1.00  0.00           H  
ATOM   1071  HB2 ASP A  70      36.558  94.644 105.606  1.00  0.00           H  
ATOM   1072  HB3 ASP A  70      35.559  93.255 105.339  1.00  0.00           H  
ATOM   1073  N   SER A  71      37.875  94.667 103.052  1.00  0.00           N  
ATOM   1074  CA  SER A  71      37.685  95.221 101.708  1.00  0.00           C  
ATOM   1075  C   SER A  71      38.543  94.694 100.585  1.00  0.00           C  
ATOM   1076  O   SER A  71      38.139  94.574  99.411  1.00  0.00           O  
ATOM   1077  CB  SER A  71      38.004  96.712 101.786  1.00  0.00           C  
ATOM   1078  OG  SER A  71      37.274  97.494 102.712  1.00  0.00           O  
ATOM   1079  H   SER A  71      38.383  95.225 103.725  1.00  0.00           H  
ATOM   1080  HA  SER A  71      36.628  95.095 101.473  1.00  0.00           H  
ATOM   1081  HB2 SER A  71      39.072  96.875 101.932  1.00  0.00           H  
ATOM   1082  HB3 SER A  71      37.695  97.148 100.836  1.00  0.00           H  
ATOM   1083  HG  SER A  71      37.445  97.196 103.608  1.00  0.00           H  
ATOM   1084  N   ILE A  72      39.730  94.166 100.950  1.00  0.00           N  
ATOM   1085  CA  ILE A  72      40.670  93.479 100.006  1.00  0.00           C  
ATOM   1086  C   ILE A  72      40.042  92.218  99.337  1.00  0.00           C  
ATOM   1087  O   ILE A  72      40.420  91.935  98.205  1.00  0.00           O  
ATOM   1088  CB  ILE A  72      41.942  93.257 100.813  1.00  0.00           C  
ATOM   1089  CG1 ILE A  72      42.931  94.428 100.892  1.00  0.00           C  
ATOM   1090  CG2 ILE A  72      42.733  92.116 100.177  1.00  0.00           C  
ATOM   1091  CD1 ILE A  72      43.583  95.014  99.574  1.00  0.00           C  
ATOM   1092  H   ILE A  72      40.068  94.260 101.896  1.00  0.00           H  
ATOM   1093  HA  ILE A  72      40.986  94.130  99.190  1.00  0.00           H  
ATOM   1094  HB  ILE A  72      41.656  93.066 101.847  1.00  0.00           H  
ATOM   1095 HG12 ILE A  72      42.367  95.305 101.210  1.00  0.00           H  
ATOM   1096 HG13 ILE A  72      43.743  94.086 101.534  1.00  0.00           H  
ATOM   1097 HG21 ILE A  72      43.640  91.924 100.750  1.00  0.00           H  
ATOM   1098 HG22 ILE A  72      42.111  91.229 100.303  1.00  0.00           H  
ATOM   1099 HG23 ILE A  72      42.979  92.289  99.130  1.00  0.00           H  
ATOM   1100 HD11 ILE A  72      44.067  95.976  99.739  1.00  0.00           H  
ATOM   1101 HD12 ILE A  72      44.277  94.301  99.129  1.00  0.00           H  
ATOM   1102 HD13 ILE A  72      42.892  95.175  98.746  1.00  0.00           H  
ATOM   1103  N   MET A  73      39.140  91.491 100.021  1.00  0.00           N  
ATOM   1104  CA  MET A  73      38.535  90.277  99.430  1.00  0.00           C  
ATOM   1105  C   MET A  73      37.860  90.629  98.104  1.00  0.00           C  
ATOM   1106  O   MET A  73      38.015  89.951  97.097  1.00  0.00           O  
ATOM   1107  CB  MET A  73      37.425  89.623 100.293  1.00  0.00           C  
ATOM   1108  CG  MET A  73      37.981  89.262 101.689  1.00  0.00           C  
ATOM   1109  SD  MET A  73      36.970  88.071 102.609  1.00  0.00           S  
ATOM   1110  CE  MET A  73      35.562  89.065 102.920  1.00  0.00           C  
ATOM   1111  H   MET A  73      38.907  91.757 100.968  1.00  0.00           H  
ATOM   1112  HA  MET A  73      39.307  89.535  99.225  1.00  0.00           H  
ATOM   1113  HB2 MET A  73      36.496  90.192 100.322  1.00  0.00           H  
ATOM   1114  HB3 MET A  73      37.094  88.710  99.797  1.00  0.00           H  
ATOM   1115  HG2 MET A  73      38.953  88.799 101.522  1.00  0.00           H  
ATOM   1116  HG3 MET A  73      38.028  90.205 102.235  1.00  0.00           H  
ATOM   1117  HE1 MET A  73      34.811  88.409 103.360  1.00  0.00           H  
ATOM   1118  HE2 MET A  73      35.893  89.859 103.591  1.00  0.00           H  
ATOM   1119  HE3 MET A  73      35.175  89.526 102.011  1.00  0.00           H  
ATOM   1120  N   LEU A  74      37.166  91.705  98.023  1.00  0.00           N  
ATOM   1121  CA  LEU A  74      36.376  92.155  96.868  1.00  0.00           C  
ATOM   1122  C   LEU A  74      37.346  92.883  95.834  1.00  0.00           C  
ATOM   1123  O   LEU A  74      37.102  92.818  94.656  1.00  0.00           O  
ATOM   1124  CB  LEU A  74      35.348  93.090  97.551  1.00  0.00           C  
ATOM   1125  CG  LEU A  74      34.331  92.507  98.524  1.00  0.00           C  
ATOM   1126  CD1 LEU A  74      34.765  92.825  99.986  1.00  0.00           C  
ATOM   1127  CD2 LEU A  74      32.898  93.042  98.413  1.00  0.00           C  
ATOM   1128  H   LEU A  74      37.151  92.333  98.814  1.00  0.00           H  
ATOM   1129  HA  LEU A  74      35.866  91.385  96.287  1.00  0.00           H  
ATOM   1130  HB2 LEU A  74      35.798  93.910  98.109  1.00  0.00           H  
ATOM   1131  HB3 LEU A  74      34.762  93.506  96.732  1.00  0.00           H  
ATOM   1132  HG  LEU A  74      34.312  91.417  98.488  1.00  0.00           H  
ATOM   1133 HD11 LEU A  74      35.817  92.560 100.088  1.00  0.00           H  
ATOM   1134 HD12 LEU A  74      34.634  93.884 100.210  1.00  0.00           H  
ATOM   1135 HD13 LEU A  74      34.180  92.280 100.726  1.00  0.00           H  
ATOM   1136 HD21 LEU A  74      32.935  94.127  98.325  1.00  0.00           H  
ATOM   1137 HD22 LEU A  74      32.502  92.661  97.473  1.00  0.00           H  
ATOM   1138 HD23 LEU A  74      32.285  92.591  99.194  1.00  0.00           H  
ATOM   1139  N   VAL A  75      38.454  93.488  96.323  1.00  0.00           N  
ATOM   1140  CA  VAL A  75      39.429  94.121  95.338  1.00  0.00           C  
ATOM   1141  C   VAL A  75      40.122  92.943  94.684  1.00  0.00           C  
ATOM   1142  O   VAL A  75      40.264  92.960  93.476  1.00  0.00           O  
ATOM   1143  CB  VAL A  75      40.442  95.133  95.972  1.00  0.00           C  
ATOM   1144  CG1 VAL A  75      40.931  96.153  94.913  1.00  0.00           C  
ATOM   1145  CG2 VAL A  75      39.829  96.044  97.036  1.00  0.00           C  
ATOM   1146  H   VAL A  75      38.571  93.558  97.323  1.00  0.00           H  
ATOM   1147  HA  VAL A  75      38.833  94.539  94.527  1.00  0.00           H  
ATOM   1148  HB  VAL A  75      41.250  94.565  96.432  1.00  0.00           H  
ATOM   1149 HG11 VAL A  75      40.075  96.703  94.522  1.00  0.00           H  
ATOM   1150 HG12 VAL A  75      41.751  96.789  95.247  1.00  0.00           H  
ATOM   1151 HG13 VAL A  75      41.407  95.637  94.079  1.00  0.00           H  
ATOM   1152 HG21 VAL A  75      40.513  96.830  97.355  1.00  0.00           H  
ATOM   1153 HG22 VAL A  75      38.876  96.507  96.781  1.00  0.00           H  
ATOM   1154 HG23 VAL A  75      39.744  95.370  97.889  1.00  0.00           H  
ATOM   1155  N   GLU A  76      40.428  91.816  95.343  1.00  0.00           N  
ATOM   1156  CA  GLU A  76      40.976  90.587  94.680  1.00  0.00           C  
ATOM   1157  C   GLU A  76      40.031  89.986  93.674  1.00  0.00           C  
ATOM   1158  O   GLU A  76      40.395  89.583  92.600  1.00  0.00           O  
ATOM   1159  CB  GLU A  76      41.296  89.602  95.805  1.00  0.00           C  
ATOM   1160  CG  GLU A  76      41.963  88.243  95.514  1.00  0.00           C  
ATOM   1161  CD  GLU A  76      43.288  88.324  94.744  1.00  0.00           C  
ATOM   1162  OE1 GLU A  76      43.537  87.376  93.996  1.00  0.00           O  
ATOM   1163  OE2 GLU A  76      44.029  89.297  94.890  1.00  0.00           O1-
ATOM   1164  H   GLU A  76      40.053  91.707  96.275  1.00  0.00           H  
ATOM   1165  HA  GLU A  76      41.921  90.951  94.276  1.00  0.00           H  
ATOM   1166  HB2 GLU A  76      41.844  90.180  96.551  1.00  0.00           H  
ATOM   1167  HB3 GLU A  76      40.342  89.308  96.244  1.00  0.00           H  
ATOM   1168  HG2 GLU A  76      42.209  87.773  96.466  1.00  0.00           H  
ATOM   1169  HG3 GLU A  76      41.260  87.577  95.011  1.00  0.00           H  
ATOM   1170  N   GLU A  77      38.703  89.996  93.981  1.00  0.00           N  
ATOM   1171  CA  GLU A  77      37.668  89.519  93.058  1.00  0.00           C  
ATOM   1172  C   GLU A  77      37.365  90.641  92.018  1.00  0.00           C  
ATOM   1173  O   GLU A  77      36.568  90.319  91.154  1.00  0.00           O  
ATOM   1174  CB  GLU A  77      36.378  88.998  93.687  1.00  0.00           C  
ATOM   1175  CG  GLU A  77      36.562  87.837  94.675  1.00  0.00           C  
ATOM   1176  CD  GLU A  77      37.282  86.609  94.114  1.00  0.00           C  
ATOM   1177  OE1 GLU A  77      36.987  86.205  92.965  1.00  0.00           O  
ATOM   1178  OE2 GLU A  77      38.208  86.053  94.733  1.00  0.00           O1-
ATOM   1179  H   GLU A  77      38.469  90.246  94.932  1.00  0.00           H  
ATOM   1180  HA  GLU A  77      38.107  88.781  92.387  1.00  0.00           H  
ATOM   1181  HB2 GLU A  77      35.893  89.808  94.233  1.00  0.00           H  
ATOM   1182  HB3 GLU A  77      35.739  88.670  92.867  1.00  0.00           H  
ATOM   1183  HG2 GLU A  77      36.928  88.151  95.653  1.00  0.00           H  
ATOM   1184  HG3 GLU A  77      35.534  87.493  94.790  1.00  0.00           H  
ATOM   1185  N   GLY A  78      38.014  91.819  92.016  1.00  0.00           N  
ATOM   1186  CA  GLY A  78      37.849  92.886  91.023  1.00  0.00           C  
ATOM   1187  C   GLY A  78      36.524  93.620  91.100  1.00  0.00           C  
ATOM   1188  O   GLY A  78      36.076  94.166  90.081  1.00  0.00           O  
ATOM   1189  H   GLY A  78      38.518  91.954  92.882  1.00  0.00           H  
ATOM   1190  HA2 GLY A  78      38.636  93.598  91.271  1.00  0.00           H  
ATOM   1191  HA3 GLY A  78      38.102  92.529  90.025  1.00  0.00           H  
ATOM   1192  N   PHE A  79      35.829  93.780  92.195  1.00  0.00           N  
ATOM   1193  CA  PHE A  79      34.716  94.719  92.479  1.00  0.00           C  
ATOM   1194  C   PHE A  79      35.209  96.192  92.354  1.00  0.00           C  
ATOM   1195  O   PHE A  79      36.352  96.499  92.596  1.00  0.00           O  
ATOM   1196  CB  PHE A  79      34.080  94.449  93.847  1.00  0.00           C  
ATOM   1197  CG  PHE A  79      33.168  93.298  93.893  1.00  0.00           C  
ATOM   1198  CD1 PHE A  79      31.757  93.539  94.130  1.00  0.00           C  
ATOM   1199  CD2 PHE A  79      33.577  91.994  93.641  1.00  0.00           C  
ATOM   1200  CE1 PHE A  79      30.832  92.492  94.121  1.00  0.00           C  
ATOM   1201  CE2 PHE A  79      32.640  90.922  93.816  1.00  0.00           C  
ATOM   1202  CZ  PHE A  79      31.292  91.200  93.932  1.00  0.00           C  
ATOM   1203  H   PHE A  79      36.240  93.421  93.045  1.00  0.00           H  
ATOM   1204  HA  PHE A  79      34.014  94.564  91.659  1.00  0.00           H  
ATOM   1205  HB2 PHE A  79      34.940  94.255  94.487  1.00  0.00           H  
ATOM   1206  HB3 PHE A  79      33.622  95.323  94.309  1.00  0.00           H  
ATOM   1207  HD1 PHE A  79      31.481  94.583  94.174  1.00  0.00           H  
ATOM   1208  HD2 PHE A  79      34.593  91.668  93.480  1.00  0.00           H  
ATOM   1209  HE1 PHE A  79      29.796  92.698  94.349  1.00  0.00           H  
ATOM   1210  HE2 PHE A  79      32.968  89.901  93.683  1.00  0.00           H  
ATOM   1211  HZ  PHE A  79      30.542  90.422  93.923  1.00  0.00           H  
ATOM   1212  N   SER A  80      34.247  97.136  92.118  1.00  0.00           N  
ATOM   1213  CA  SER A  80      34.503  98.514  92.414  1.00  0.00           C  
ATOM   1214  C   SER A  80      34.303  98.798  93.829  1.00  0.00           C  
ATOM   1215  O   SER A  80      33.182  99.015  94.237  1.00  0.00           O  
ATOM   1216  CB  SER A  80      33.631  99.412  91.533  1.00  0.00           C  
ATOM   1217  OG  SER A  80      33.508  98.888  90.191  1.00  0.00           O  
ATOM   1218  H   SER A  80      33.272  96.882  92.060  1.00  0.00           H  
ATOM   1219  HA  SER A  80      35.518  98.842  92.196  1.00  0.00           H  
ATOM   1220  HB2 SER A  80      32.616  99.377  91.931  1.00  0.00           H  
ATOM   1221  HB3 SER A  80      34.078 100.405  91.587  1.00  0.00           H  
ATOM   1222  HG  SER A  80      33.244  97.967  90.256  1.00  0.00           H  
ATOM   1223  N   VAL A  81      35.410  98.858  94.498  1.00  0.00           N  
ATOM   1224  CA  VAL A  81      35.396  99.061  95.953  1.00  0.00           C  
ATOM   1225  C   VAL A  81      35.768 100.538  96.349  1.00  0.00           C  
ATOM   1226  O   VAL A  81      36.628 101.179  95.722  1.00  0.00           O  
ATOM   1227  CB  VAL A  81      36.381  98.043  96.650  1.00  0.00           C  
ATOM   1228  CG1 VAL A  81      36.636  98.259  98.155  1.00  0.00           C  
ATOM   1229  CG2 VAL A  81      35.921  96.614  96.407  1.00  0.00           C  
ATOM   1230  H   VAL A  81      36.332  98.861  94.084  1.00  0.00           H  
ATOM   1231  HA  VAL A  81      34.397  98.911  96.364  1.00  0.00           H  
ATOM   1232  HB  VAL A  81      37.349  98.125  96.154  1.00  0.00           H  
ATOM   1233 HG11 VAL A  81      36.981  99.283  98.290  1.00  0.00           H  
ATOM   1234 HG12 VAL A  81      35.748  98.027  98.744  1.00  0.00           H  
ATOM   1235 HG13 VAL A  81      37.474  97.604  98.395  1.00  0.00           H  
ATOM   1236 HG21 VAL A  81      35.893  96.351  95.350  1.00  0.00           H  
ATOM   1237 HG22 VAL A  81      36.644  95.857  96.714  1.00  0.00           H  
ATOM   1238 HG23 VAL A  81      35.021  96.387  96.979  1.00  0.00           H  
ATOM   1239  N   THR A  82      35.127 101.112  97.343  1.00  0.00           N  
ATOM   1240  CA  THR A  82      35.668 102.252  98.136  1.00  0.00           C  
ATOM   1241  C   THR A  82      35.754 101.825  99.611  1.00  0.00           C  
ATOM   1242  O   THR A  82      34.927 101.041 100.044  1.00  0.00           O  
ATOM   1243  CB  THR A  82      34.700 103.425  98.005  1.00  0.00           C  
ATOM   1244  CG2 THR A  82      35.115 104.660  98.867  1.00  0.00           C  
ATOM   1245  OG1 THR A  82      34.721 103.780  96.667  1.00  0.00           O  
ATOM   1246  H   THR A  82      34.213 100.713  97.502  1.00  0.00           H  
ATOM   1247  HA  THR A  82      36.611 102.556  97.682  1.00  0.00           H  
ATOM   1248  HB  THR A  82      33.674 103.174  98.275  1.00  0.00           H  
ATOM   1249  HG1 THR A  82      34.089 103.209  96.225  1.00  0.00           H  
ATOM   1250 HG21 THR A  82      34.566 105.579  98.662  1.00  0.00           H  
ATOM   1251 HG22 THR A  82      35.022 104.430  99.928  1.00  0.00           H  
ATOM   1252 HG23 THR A  82      36.136 104.997  98.686  1.00  0.00           H  
ATOM   1253  N   SER A  83      36.718 102.406 100.413  1.00  0.00           N  
ATOM   1254  CA  SER A  83      37.066 101.868 101.786  1.00  0.00           C  
ATOM   1255  C   SER A  83      37.462 102.976 102.752  1.00  0.00           C  
ATOM   1256  O   SER A  83      38.499 103.597 102.515  1.00  0.00           O  
ATOM   1257  CB  SER A  83      38.163 100.828 101.592  1.00  0.00           C  
ATOM   1258  OG  SER A  83      37.780  99.772 100.784  1.00  0.00           O  
ATOM   1259  H   SER A  83      37.351 103.025  99.927  1.00  0.00           H  
ATOM   1260  HA  SER A  83      36.237 101.303 102.213  1.00  0.00           H  
ATOM   1261  HB2 SER A  83      39.064 101.272 101.167  1.00  0.00           H  
ATOM   1262  HB3 SER A  83      38.585 100.459 102.526  1.00  0.00           H  
ATOM   1263  HG  SER A  83      37.322  99.146 101.349  1.00  0.00           H  
ATOM   1264  N   VAL A  84      36.696 103.207 103.737  1.00  0.00           N  
ATOM   1265  CA  VAL A  84      36.720 104.399 104.659  1.00  0.00           C  
ATOM   1266  C   VAL A  84      36.710 104.165 106.116  1.00  0.00           C  
ATOM   1267  O   VAL A  84      36.206 103.130 106.568  1.00  0.00           O  
ATOM   1268  CB  VAL A  84      35.702 105.450 104.237  1.00  0.00           C  
ATOM   1269  CG1 VAL A  84      35.578 105.601 102.633  1.00  0.00           C  
ATOM   1270  CG2 VAL A  84      34.266 105.246 104.809  1.00  0.00           C  
ATOM   1271  H   VAL A  84      35.863 102.650 103.868  1.00  0.00           H  
ATOM   1272  HA  VAL A  84      37.624 104.941 104.382  1.00  0.00           H  
ATOM   1273  HB  VAL A  84      35.989 106.419 104.647  1.00  0.00           H  
ATOM   1274 HG11 VAL A  84      35.456 104.635 102.143  1.00  0.00           H  
ATOM   1275 HG12 VAL A  84      34.685 106.189 102.423  1.00  0.00           H  
ATOM   1276 HG13 VAL A  84      36.469 106.147 102.323  1.00  0.00           H  
ATOM   1277 HG21 VAL A  84      33.712 106.164 104.609  1.00  0.00           H  
ATOM   1278 HG22 VAL A  84      33.779 104.459 104.234  1.00  0.00           H  
ATOM   1279 HG23 VAL A  84      34.263 105.053 105.882  1.00  0.00           H  
ATOM   1280  N   ASP A  85      37.366 105.046 106.903  1.00  0.00           N  
ATOM   1281  CA  ASP A  85      37.550 104.940 108.333  1.00  0.00           C  
ATOM   1282  C   ASP A  85      37.922 106.320 108.936  1.00  0.00           C  
ATOM   1283  O   ASP A  85      38.557 107.185 108.280  1.00  0.00           O  
ATOM   1284  CB  ASP A  85      38.538 103.826 108.584  1.00  0.00           C  
ATOM   1285  CG  ASP A  85      38.720 103.395 110.073  1.00  0.00           C  
ATOM   1286  OD1 ASP A  85      38.378 102.244 110.368  1.00  0.00           O  
ATOM   1287  OD2 ASP A  85      39.252 104.170 110.880  1.00  0.00           O1-
ATOM   1288  H   ASP A  85      37.755 105.870 106.466  1.00  0.00           H  
ATOM   1289  HA  ASP A  85      36.614 104.633 108.799  1.00  0.00           H  
ATOM   1290  HB2 ASP A  85      38.147 102.942 108.080  1.00  0.00           H  
ATOM   1291  HB3 ASP A  85      39.487 104.131 108.139  1.00  0.00           H  
ATOM   1292  N   ALA A  86      37.641 106.507 110.260  1.00  0.00           N  
ATOM   1293  CA  ALA A  86      38.008 107.687 110.948  1.00  0.00           C  
ATOM   1294  C   ALA A  86      39.494 107.865 111.316  1.00  0.00           C  
ATOM   1295  O   ALA A  86      39.954 108.978 111.627  1.00  0.00           O  
ATOM   1296  CB  ALA A  86      37.045 107.871 112.089  1.00  0.00           C  
ATOM   1297  H   ALA A  86      36.993 105.884 110.719  1.00  0.00           H  
ATOM   1298  HA  ALA A  86      37.775 108.494 110.253  1.00  0.00           H  
ATOM   1299  HB1 ALA A  86      36.028 108.042 111.735  1.00  0.00           H  
ATOM   1300  HB2 ALA A  86      37.059 107.108 112.868  1.00  0.00           H  
ATOM   1301  HB3 ALA A  86      37.253 108.814 112.594  1.00  0.00           H  
ATOM   1302  N   SER A  87      40.281 106.788 111.294  1.00  0.00           N  
ATOM   1303  CA  SER A  87      41.642 106.703 111.709  1.00  0.00           C  
ATOM   1304  C   SER A  87      42.439 106.643 110.411  1.00  0.00           C  
ATOM   1305  O   SER A  87      42.543 105.569 109.720  1.00  0.00           O  
ATOM   1306  CB  SER A  87      41.872 105.459 112.509  1.00  0.00           C  
ATOM   1307  OG  SER A  87      43.278 105.458 112.726  1.00  0.00           O  
ATOM   1308  H   SER A  87      39.921 105.917 110.931  1.00  0.00           H  
ATOM   1309  HA  SER A  87      41.916 107.553 112.334  1.00  0.00           H  
ATOM   1310  HB2 SER A  87      41.327 105.365 113.448  1.00  0.00           H  
ATOM   1311  HB3 SER A  87      41.607 104.576 111.927  1.00  0.00           H  
ATOM   1312  HG  SER A  87      43.605 106.083 113.377  1.00  0.00           H  
ATOM   1313  N   ASP A  88      43.231 107.694 110.088  1.00  0.00           N  
ATOM   1314  CA  ASP A  88      44.213 107.673 108.985  1.00  0.00           C  
ATOM   1315  C   ASP A  88      45.406 106.717 109.290  1.00  0.00           C  
ATOM   1316  O   ASP A  88      46.023 106.196 108.346  1.00  0.00           O  
ATOM   1317  CB  ASP A  88      44.683 109.075 108.722  1.00  0.00           C  
ATOM   1318  CG  ASP A  88      45.573 109.684 109.721  1.00  0.00           C  
ATOM   1319  OD1 ASP A  88      45.281 109.776 110.952  1.00  0.00           O  
ATOM   1320  OD2 ASP A  88      46.698 110.057 109.335  1.00  0.00           O1-
ATOM   1321  H   ASP A  88      43.270 108.464 110.739  1.00  0.00           H  
ATOM   1322  HA  ASP A  88      43.743 107.414 108.036  1.00  0.00           H  
ATOM   1323  HB2 ASP A  88      45.160 109.231 107.754  1.00  0.00           H  
ATOM   1324  HB3 ASP A  88      43.803 109.713 108.807  1.00  0.00           H  
ATOM   1325  N   LYS A  89      45.650 106.394 110.515  1.00  0.00           N  
ATOM   1326  CA  LYS A  89      46.653 105.402 110.935  1.00  0.00           C  
ATOM   1327  C   LYS A  89      46.405 103.935 110.488  1.00  0.00           C  
ATOM   1328  O   LYS A  89      47.288 103.124 110.268  1.00  0.00           O  
ATOM   1329  CB  LYS A  89      46.844 105.478 112.452  1.00  0.00           C  
ATOM   1330  CG  LYS A  89      46.969 106.951 112.937  1.00  0.00           C  
ATOM   1331  CD  LYS A  89      48.252 107.665 112.509  1.00  0.00           C  
ATOM   1332  CE  LYS A  89      48.508 109.158 112.978  1.00  0.00           C  
ATOM   1333  NZ  LYS A  89      47.320 110.010 112.718  1.00  0.00           N1+
ATOM   1334  H   LYS A  89      45.137 106.716 111.324  1.00  0.00           H  
ATOM   1335  HA  LYS A  89      47.623 105.580 110.471  1.00  0.00           H  
ATOM   1336  HB2 LYS A  89      46.056 104.940 112.978  1.00  0.00           H  
ATOM   1337  HB3 LYS A  89      47.756 104.949 112.727  1.00  0.00           H  
ATOM   1338  HG2 LYS A  89      46.081 107.554 112.745  1.00  0.00           H  
ATOM   1339  HG3 LYS A  89      46.981 106.923 114.026  1.00  0.00           H  
ATOM   1340  HD2 LYS A  89      49.084 107.030 112.814  1.00  0.00           H  
ATOM   1341  HD3 LYS A  89      48.240 107.662 111.419  1.00  0.00           H  
ATOM   1342  HE2 LYS A  89      48.838 109.200 114.015  1.00  0.00           H  
ATOM   1343  HE3 LYS A  89      49.318 109.618 112.413  1.00  0.00           H  
ATOM   1344  HZ1 LYS A  89      47.653 110.963 112.719  1.00  0.00           H  
ATOM   1345  HZ2 LYS A  89      46.963 109.815 111.793  1.00  0.00           H  
ATOM   1346  HZ3 LYS A  89      46.664 109.953 113.484  1.00  0.00           H  
ATOM   1347  N   MET A  90      45.140 103.658 110.352  1.00  0.00           N  
ATOM   1348  CA  MET A  90      44.597 102.364 109.889  1.00  0.00           C  
ATOM   1349  C   MET A  90      44.628 102.325 108.405  1.00  0.00           C  
ATOM   1350  O   MET A  90      45.267 101.498 107.774  1.00  0.00           O  
ATOM   1351  CB  MET A  90      43.147 102.276 110.403  1.00  0.00           C  
ATOM   1352  CG  MET A  90      42.946 102.119 111.868  1.00  0.00           C  
ATOM   1353  SD  MET A  90      43.570 100.683 112.643  1.00  0.00           S  
ATOM   1354  CE  MET A  90      42.990 101.045 114.385  1.00  0.00           C  
ATOM   1355  H   MET A  90      44.501 104.381 110.652  1.00  0.00           H  
ATOM   1356  HA  MET A  90      45.231 101.552 110.242  1.00  0.00           H  
ATOM   1357  HB2 MET A  90      42.493 103.080 110.065  1.00  0.00           H  
ATOM   1358  HB3 MET A  90      42.665 101.392 109.985  1.00  0.00           H  
ATOM   1359  HG2 MET A  90      43.452 102.983 112.300  1.00  0.00           H  
ATOM   1360  HG3 MET A  90      41.894 102.208 112.139  1.00  0.00           H  
ATOM   1361  HE1 MET A  90      41.905 101.039 114.471  1.00  0.00           H  
ATOM   1362  HE2 MET A  90      43.339 100.299 115.099  1.00  0.00           H  
ATOM   1363  HE3 MET A  90      43.242 102.092 114.552  1.00  0.00           H  
ATOM   1364  N   LEU A  91      44.138 103.347 107.727  1.00  0.00           N  
ATOM   1365  CA  LEU A  91      44.245 103.598 106.315  1.00  0.00           C  
ATOM   1366  C   LEU A  91      45.651 103.666 105.728  1.00  0.00           C  
ATOM   1367  O   LEU A  91      45.870 103.350 104.600  1.00  0.00           O  
ATOM   1368  CB  LEU A  91      43.509 104.926 106.034  1.00  0.00           C  
ATOM   1369  CG  LEU A  91      42.015 105.018 106.364  1.00  0.00           C  
ATOM   1370  CD1 LEU A  91      41.695 106.494 106.029  1.00  0.00           C  
ATOM   1371  CD2 LEU A  91      41.102 103.951 105.574  1.00  0.00           C  
ATOM   1372  H   LEU A  91      43.694 104.082 108.259  1.00  0.00           H  
ATOM   1373  HA  LEU A  91      43.725 102.777 105.823  1.00  0.00           H  
ATOM   1374  HB2 LEU A  91      43.968 105.695 106.655  1.00  0.00           H  
ATOM   1375  HB3 LEU A  91      43.765 105.189 105.008  1.00  0.00           H  
ATOM   1376  HG  LEU A  91      41.839 104.848 107.426  1.00  0.00           H  
ATOM   1377 HD11 LEU A  91      41.602 106.515 104.943  1.00  0.00           H  
ATOM   1378 HD12 LEU A  91      40.670 106.736 106.310  1.00  0.00           H  
ATOM   1379 HD13 LEU A  91      42.347 107.234 106.491  1.00  0.00           H  
ATOM   1380 HD21 LEU A  91      41.332 102.979 106.012  1.00  0.00           H  
ATOM   1381 HD22 LEU A  91      40.071 104.240 105.774  1.00  0.00           H  
ATOM   1382 HD23 LEU A  91      41.299 103.983 104.503  1.00  0.00           H  
ATOM   1383  N   LYS A  92      46.712 103.977 106.465  1.00  0.00           N  
ATOM   1384  CA  LYS A  92      48.042 104.035 106.004  1.00  0.00           C  
ATOM   1385  C   LYS A  92      48.442 102.705 105.417  1.00  0.00           C  
ATOM   1386  O   LYS A  92      49.001 102.694 104.307  1.00  0.00           O  
ATOM   1387  CB  LYS A  92      48.931 104.515 107.183  1.00  0.00           C  
ATOM   1388  CG  LYS A  92      50.338 104.922 106.726  1.00  0.00           C  
ATOM   1389  CD  LYS A  92      51.264 105.462 107.781  1.00  0.00           C  
ATOM   1390  CE  LYS A  92      52.703 105.355 107.249  1.00  0.00           C  
ATOM   1391  NZ  LYS A  92      53.672 105.743 108.303  1.00  0.00           N1+
ATOM   1392  H   LYS A  92      46.458 104.423 107.336  1.00  0.00           H  
ATOM   1393  HA  LYS A  92      48.172 104.762 105.202  1.00  0.00           H  
ATOM   1394  HB2 LYS A  92      48.452 105.356 107.686  1.00  0.00           H  
ATOM   1395  HB3 LYS A  92      49.031 103.761 107.962  1.00  0.00           H  
ATOM   1396  HG2 LYS A  92      50.752 104.184 106.039  1.00  0.00           H  
ATOM   1397  HG3 LYS A  92      50.197 105.813 106.116  1.00  0.00           H  
ATOM   1398  HD2 LYS A  92      51.060 106.528 107.889  1.00  0.00           H  
ATOM   1399  HD3 LYS A  92      51.187 104.907 108.715  1.00  0.00           H  
ATOM   1400  HE2 LYS A  92      52.977 104.347 106.939  1.00  0.00           H  
ATOM   1401  HE3 LYS A  92      52.912 105.927 106.345  1.00  0.00           H  
ATOM   1402  HZ1 LYS A  92      53.686 106.740 108.461  1.00  0.00           H  
ATOM   1403  HZ2 LYS A  92      53.492 105.318 109.202  1.00  0.00           H  
ATOM   1404  HZ3 LYS A  92      54.580 105.484 107.946  1.00  0.00           H  
ATOM   1405  N   TYR A  93      48.122 101.658 106.128  1.00  0.00           N  
ATOM   1406  CA  TYR A  93      48.228 100.211 105.710  1.00  0.00           C  
ATOM   1407  C   TYR A  93      47.478  99.956 104.402  1.00  0.00           C  
ATOM   1408  O   TYR A  93      48.018  99.309 103.493  1.00  0.00           O  
ATOM   1409  CB  TYR A  93      47.658  99.323 106.785  1.00  0.00           C  
ATOM   1410  CG  TYR A  93      48.449  99.307 108.055  1.00  0.00           C  
ATOM   1411  CD1 TYR A  93      49.421  98.362 108.254  1.00  0.00           C  
ATOM   1412  CD2 TYR A  93      48.113 100.107 109.170  1.00  0.00           C  
ATOM   1413  CE1 TYR A  93      50.141  98.197 109.443  1.00  0.00           C  
ATOM   1414  CE2 TYR A  93      48.635  99.915 110.387  1.00  0.00           C  
ATOM   1415  CZ  TYR A  93      49.707  98.976 110.549  1.00  0.00           C  
ATOM   1416  OH  TYR A  93      50.330  98.787 111.737  1.00  0.00           O  
ATOM   1417  H   TYR A  93      47.671 101.891 107.001  1.00  0.00           H  
ATOM   1418  HA  TYR A  93      49.288  99.995 105.573  1.00  0.00           H  
ATOM   1419  HB2 TYR A  93      46.678  99.632 107.149  1.00  0.00           H  
ATOM   1420  HB3 TYR A  93      47.636  98.314 106.372  1.00  0.00           H  
ATOM   1421  HD1 TYR A  93      49.582  97.647 107.460  1.00  0.00           H  
ATOM   1422  HD2 TYR A  93      47.327 100.844 109.095  1.00  0.00           H  
ATOM   1423  HE1 TYR A  93      50.863  97.400 109.526  1.00  0.00           H  
ATOM   1424  HE2 TYR A  93      48.291 100.607 111.141  1.00  0.00           H  
ATOM   1425  HH  TYR A  93      49.838  99.306 112.378  1.00  0.00           H  
ATOM   1426  N   ALA A  94      46.283 100.484 104.226  1.00  0.00           N  
ATOM   1427  CA  ALA A  94      45.487 100.337 103.006  1.00  0.00           C  
ATOM   1428  C   ALA A  94      46.044 101.049 101.808  1.00  0.00           C  
ATOM   1429  O   ALA A  94      45.963 100.509 100.718  1.00  0.00           O  
ATOM   1430  CB  ALA A  94      44.050 100.784 103.333  1.00  0.00           C  
ATOM   1431  H   ALA A  94      45.876 101.034 104.969  1.00  0.00           H  
ATOM   1432  HA  ALA A  94      45.578  99.299 102.691  1.00  0.00           H  
ATOM   1433  HB1 ALA A  94      43.357 100.217 103.955  1.00  0.00           H  
ATOM   1434  HB2 ALA A  94      44.188 101.767 103.784  1.00  0.00           H  
ATOM   1435  HB3 ALA A  94      43.569 100.824 102.356  1.00  0.00           H  
ATOM   1436  N   LEU A  95      46.465 102.312 101.952  1.00  0.00           N  
ATOM   1437  CA  LEU A  95      47.161 103.132 100.955  1.00  0.00           C  
ATOM   1438  C   LEU A  95      48.466 102.413 100.530  1.00  0.00           C  
ATOM   1439  O   LEU A  95      48.792 102.425  99.341  1.00  0.00           O  
ATOM   1440  CB  LEU A  95      47.353 104.483 101.564  1.00  0.00           C  
ATOM   1441  CG  LEU A  95      46.110 105.308 101.792  1.00  0.00           C  
ATOM   1442  CD1 LEU A  95      46.561 106.549 102.591  1.00  0.00           C  
ATOM   1443  CD2 LEU A  95      45.474 105.771 100.508  1.00  0.00           C  
ATOM   1444  H   LEU A  95      46.451 102.692 102.888  1.00  0.00           H  
ATOM   1445  HA  LEU A  95      46.637 103.302 100.015  1.00  0.00           H  
ATOM   1446  HB2 LEU A  95      47.864 104.349 102.518  1.00  0.00           H  
ATOM   1447  HB3 LEU A  95      47.924 105.067 100.842  1.00  0.00           H  
ATOM   1448  HG  LEU A  95      45.425 104.741 102.422  1.00  0.00           H  
ATOM   1449 HD11 LEU A  95      47.322 107.111 102.050  1.00  0.00           H  
ATOM   1450 HD12 LEU A  95      45.728 107.246 102.679  1.00  0.00           H  
ATOM   1451 HD13 LEU A  95      46.868 106.219 103.584  1.00  0.00           H  
ATOM   1452 HD21 LEU A  95      44.958 104.919 100.067  1.00  0.00           H  
ATOM   1453 HD22 LEU A  95      44.697 106.513 100.697  1.00  0.00           H  
ATOM   1454 HD23 LEU A  95      46.182 106.087  99.742  1.00  0.00           H  
ATOM   1455  N   LYS A  96      49.199 101.846 101.506  1.00  0.00           N  
ATOM   1456  CA  LYS A  96      50.336 100.993 101.213  1.00  0.00           C  
ATOM   1457  C   LYS A  96      50.048  99.748 100.406  1.00  0.00           C  
ATOM   1458  O   LYS A  96      50.638  99.599  99.335  1.00  0.00           O  
ATOM   1459  CB  LYS A  96      50.991 100.650 102.538  1.00  0.00           C  
ATOM   1460  CG  LYS A  96      52.427 100.060 102.409  1.00  0.00           C  
ATOM   1461  CD  LYS A  96      52.970  99.602 103.703  1.00  0.00           C  
ATOM   1462  CE  LYS A  96      54.334  98.887 103.311  1.00  0.00           C  
ATOM   1463  NZ  LYS A  96      55.198  98.772 104.476  1.00  0.00           N1+
ATOM   1464  H   LYS A  96      48.980 102.013 102.478  1.00  0.00           H  
ATOM   1465  HA  LYS A  96      51.055 101.548 100.608  1.00  0.00           H  
ATOM   1466  HB2 LYS A  96      51.032 101.538 103.169  1.00  0.00           H  
ATOM   1467  HB3 LYS A  96      50.383  99.975 103.139  1.00  0.00           H  
ATOM   1468  HG2 LYS A  96      52.331  99.149 101.818  1.00  0.00           H  
ATOM   1469  HG3 LYS A  96      53.156 100.765 102.007  1.00  0.00           H  
ATOM   1470  HD2 LYS A  96      53.078 100.443 104.390  1.00  0.00           H  
ATOM   1471  HD3 LYS A  96      52.429  98.791 104.189  1.00  0.00           H  
ATOM   1472  HE2 LYS A  96      54.045  97.935 102.867  1.00  0.00           H  
ATOM   1473  HE3 LYS A  96      54.815  99.500 102.549  1.00  0.00           H  
ATOM   1474  HZ1 LYS A  96      54.647  98.329 105.198  1.00  0.00           H  
ATOM   1475  HZ2 LYS A  96      56.020  98.218 104.284  1.00  0.00           H  
ATOM   1476  HZ3 LYS A  96      55.496  99.720 104.653  1.00  0.00           H  
ATOM   1477  N   GLU A  97      48.960  99.060 100.779  1.00  0.00           N  
ATOM   1478  CA  GLU A  97      48.505  97.905 100.041  1.00  0.00           C  
ATOM   1479  C   GLU A  97      48.184  98.191  98.583  1.00  0.00           C  
ATOM   1480  O   GLU A  97      48.555  97.413  97.720  1.00  0.00           O  
ATOM   1481  CB  GLU A  97      47.354  97.207 100.874  1.00  0.00           C  
ATOM   1482  CG  GLU A  97      47.175  95.793 100.368  1.00  0.00           C  
ATOM   1483  CD  GLU A  97      48.422  94.948 100.661  1.00  0.00           C  
ATOM   1484  OE1 GLU A  97      48.642  93.988  99.883  1.00  0.00           O  
ATOM   1485  OE2 GLU A  97      49.227  95.108 101.668  1.00  0.00           O1-
ATOM   1486  H   GLU A  97      48.481  99.264 101.644  1.00  0.00           H  
ATOM   1487  HA  GLU A  97      49.362  97.237  99.949  1.00  0.00           H  
ATOM   1488  HB2 GLU A  97      47.669  97.209 101.918  1.00  0.00           H  
ATOM   1489  HB3 GLU A  97      46.433  97.787 100.823  1.00  0.00           H  
ATOM   1490  HG2 GLU A  97      46.320  95.310 100.840  1.00  0.00           H  
ATOM   1491  HG3 GLU A  97      47.002  95.783  99.293  1.00  0.00           H  
ATOM   1492  N   ARG A  98      47.512  99.282  98.273  1.00  0.00           N  
ATOM   1493  CA  ARG A  98      47.098  99.787  96.952  1.00  0.00           C  
ATOM   1494  C   ARG A  98      48.385 100.217  96.192  1.00  0.00           C  
ATOM   1495  O   ARG A  98      48.431  99.948  94.984  1.00  0.00           O  
ATOM   1496  CB  ARG A  98      46.179 100.959  97.081  1.00  0.00           C  
ATOM   1497  CG  ARG A  98      45.601 101.324  95.710  1.00  0.00           C  
ATOM   1498  CD  ARG A  98      44.376 102.310  95.868  1.00  0.00           C  
ATOM   1499  NE  ARG A  98      45.004 103.604  96.013  1.00  0.00           N  
ATOM   1500  CZ  ARG A  98      44.409 104.754  96.233  1.00  0.00           C  
ATOM   1501  NH1 ARG A  98      43.189 105.051  95.975  1.00  0.00           N1+
ATOM   1502  NH2 ARG A  98      45.156 105.683  96.771  1.00  0.00           N  
ATOM   1503  H   ARG A  98      47.211  99.729  99.127  1.00  0.00           H  
ATOM   1504  HA  ARG A  98      46.530  98.976  96.498  1.00  0.00           H  
ATOM   1505  HB2 ARG A  98      45.393 100.828  97.825  1.00  0.00           H  
ATOM   1506  HB3 ARG A  98      46.805 101.773  97.445  1.00  0.00           H  
ATOM   1507  HG2 ARG A  98      46.346 101.745  95.033  1.00  0.00           H  
ATOM   1508  HG3 ARG A  98      45.317 100.435  95.145  1.00  0.00           H  
ATOM   1509  HD2 ARG A  98      43.717 102.327  95.000  1.00  0.00           H  
ATOM   1510  HD3 ARG A  98      43.815 102.125  96.784  1.00  0.00           H  
ATOM   1511  HE  ARG A  98      46.001 103.578  96.175  1.00  0.00           H  
ATOM   1512 HH11 ARG A  98      42.615 104.319  95.579  1.00  0.00           H  
ATOM   1513 HH12 ARG A  98      42.780 105.961  96.130  1.00  0.00           H  
ATOM   1514 HH21 ARG A  98      46.066 105.390  97.097  1.00  0.00           H  
ATOM   1515 HH22 ARG A  98      44.836 106.639  96.834  1.00  0.00           H  
ATOM   1516  N   TRP A  99      49.364 100.879  96.863  1.00  0.00           N  
ATOM   1517  CA  TRP A  99      50.591 101.347  96.193  1.00  0.00           C  
ATOM   1518  C   TRP A  99      51.403 100.148  95.705  1.00  0.00           C  
ATOM   1519  O   TRP A  99      51.940 100.233  94.628  1.00  0.00           O  
ATOM   1520  CB  TRP A  99      51.367 102.210  97.190  1.00  0.00           C  
ATOM   1521  CG  TRP A  99      52.806 102.393  96.948  1.00  0.00           C  
ATOM   1522  CD1 TRP A  99      53.441 103.545  96.528  1.00  0.00           C  
ATOM   1523  CD2 TRP A  99      53.889 101.393  97.281  1.00  0.00           C  
ATOM   1524  CE2 TRP A  99      55.098 102.004  96.806  1.00  0.00           C  
ATOM   1525  CE3 TRP A  99      54.043 100.098  97.827  1.00  0.00           C  
ATOM   1526  NE1 TRP A  99      54.764 103.246  96.363  1.00  0.00           N  
ATOM   1527  CZ2 TRP A  99      56.344 101.367  96.855  1.00  0.00           C  
ATOM   1528  CZ3 TRP A  99      55.316  99.380  97.847  1.00  0.00           C  
ATOM   1529  CH2 TRP A  99      56.485 100.050  97.379  1.00  0.00           C  
ATOM   1530  H   TRP A  99      49.274 101.074  97.849  1.00  0.00           H  
ATOM   1531  HA  TRP A  99      50.403 101.999  95.339  1.00  0.00           H  
ATOM   1532  HB2 TRP A  99      50.876 103.182  97.228  1.00  0.00           H  
ATOM   1533  HB3 TRP A  99      51.322 101.838  98.215  1.00  0.00           H  
ATOM   1534  HD1 TRP A  99      52.932 104.457  96.250  1.00  0.00           H  
ATOM   1535  HE1 TRP A  99      55.372 103.959  95.986  1.00  0.00           H  
ATOM   1536  HE3 TRP A  99      53.157  99.624  98.220  1.00  0.00           H  
ATOM   1537  HZ2 TRP A  99      57.213 101.879  96.470  1.00  0.00           H  
ATOM   1538  HZ3 TRP A  99      55.367  98.368  98.221  1.00  0.00           H  
ATOM   1539  HH2 TRP A  99      57.451  99.567  97.359  1.00  0.00           H  
ATOM   1540  N   ASN A 100      51.460  98.984  96.404  1.00  0.00           N  
ATOM   1541  CA  ASN A 100      52.142  97.710  96.070  1.00  0.00           C  
ATOM   1542  C   ASN A 100      51.400  97.039  94.947  1.00  0.00           C  
ATOM   1543  O   ASN A 100      51.962  96.231  94.198  1.00  0.00           O  
ATOM   1544  CB  ASN A 100      52.140  96.833  97.304  1.00  0.00           C  
ATOM   1545  CG  ASN A 100      53.138  95.725  97.180  1.00  0.00           C  
ATOM   1546  ND2 ASN A 100      52.665  94.519  97.154  1.00  0.00           N  
ATOM   1547  OD1 ASN A 100      54.331  95.988  96.991  1.00  0.00           O  
ATOM   1548  H   ASN A 100      51.077  98.960  97.339  1.00  0.00           H  
ATOM   1549  HA  ASN A 100      53.142  97.814  95.651  1.00  0.00           H  
ATOM   1550  HB2 ASN A 100      52.312  97.347  98.250  1.00  0.00           H  
ATOM   1551  HB3 ASN A 100      51.123  96.440  97.278  1.00  0.00           H  
ATOM   1552 HD21 ASN A 100      53.331  93.782  96.976  1.00  0.00           H  
ATOM   1553 HD22 ASN A 100      51.686  94.273  97.191  1.00  0.00           H  
ATOM   1554  N   ARG A 101      50.043  97.242  94.917  1.00  0.00           N  
ATOM   1555  CA  ARG A 101      49.261  96.515  93.887  1.00  0.00           C  
ATOM   1556  C   ARG A 101      48.769  97.391  92.696  1.00  0.00           C  
ATOM   1557  O   ARG A 101      48.106  96.726  91.902  1.00  0.00           O  
ATOM   1558  CB  ARG A 101      48.107  95.795  94.642  1.00  0.00           C  
ATOM   1559  CG  ARG A 101      48.647  94.550  95.319  1.00  0.00           C  
ATOM   1560  CD  ARG A 101      47.717  93.525  95.856  1.00  0.00           C  
ATOM   1561  NE  ARG A 101      46.960  92.865  94.800  1.00  0.00           N  
ATOM   1562  CZ  ARG A 101      46.172  91.778  94.926  1.00  0.00           C  
ATOM   1563  NH1 ARG A 101      45.881  91.143  96.087  1.00  0.00           N1+
ATOM   1564  NH2 ARG A 101      45.620  91.359  93.861  1.00  0.00           N  
ATOM   1565  H   ARG A 101      49.609  97.621  95.747  1.00  0.00           H  
ATOM   1566  HA  ARG A 101      49.816  95.707  93.408  1.00  0.00           H  
ATOM   1567  HB2 ARG A 101      47.849  96.442  95.480  1.00  0.00           H  
ATOM   1568  HB3 ARG A 101      47.307  95.577  93.936  1.00  0.00           H  
ATOM   1569  HG2 ARG A 101      49.308  94.003  94.645  1.00  0.00           H  
ATOM   1570  HG3 ARG A 101      49.268  94.930  96.131  1.00  0.00           H  
ATOM   1571  HD2 ARG A 101      48.316  92.872  96.491  1.00  0.00           H  
ATOM   1572  HD3 ARG A 101      47.011  94.036  96.510  1.00  0.00           H  
ATOM   1573  HE  ARG A 101      47.241  93.150  93.873  1.00  0.00           H  
ATOM   1574 HH11 ARG A 101      46.214  91.612  96.917  1.00  0.00           H  
ATOM   1575 HH12 ARG A 101      45.226  90.375  96.087  1.00  0.00           H  
ATOM   1576 HH21 ARG A 101      45.739  91.717  92.924  1.00  0.00           H  
ATOM   1577 HH22 ARG A 101      45.101  90.502  93.978  1.00  0.00           H  
ATOM   1578  N   ARG A 102      48.929  98.695  92.596  1.00  0.00           N  
ATOM   1579  CA  ARG A 102      48.296  99.642  91.670  1.00  0.00           C  
ATOM   1580  C   ARG A 102      48.265  99.346  90.198  1.00  0.00           C  
ATOM   1581  O   ARG A 102      47.457  99.897  89.469  1.00  0.00           O  
ATOM   1582  CB  ARG A 102      48.974 101.079  91.802  1.00  0.00           C  
ATOM   1583  CG  ARG A 102      50.501 101.188  91.548  1.00  0.00           C  
ATOM   1584  CD  ARG A 102      51.057 102.559  92.016  1.00  0.00           C  
ATOM   1585  NE  ARG A 102      52.445 102.866  91.525  1.00  0.00           N  
ATOM   1586  CZ  ARG A 102      53.613 102.690  92.134  1.00  0.00           C  
ATOM   1587  NH1 ARG A 102      53.772 101.937  93.193  1.00  0.00           N1+
ATOM   1588  NH2 ARG A 102      54.702 103.231  91.626  1.00  0.00           N  
ATOM   1589  H   ARG A 102      49.526  99.174  93.255  1.00  0.00           H  
ATOM   1590  HA  ARG A 102      47.290  99.895  92.009  1.00  0.00           H  
ATOM   1591  HB2 ARG A 102      48.542 101.885  91.208  1.00  0.00           H  
ATOM   1592  HB3 ARG A 102      48.952 101.289  92.872  1.00  0.00           H  
ATOM   1593  HG2 ARG A 102      50.998 100.378  92.082  1.00  0.00           H  
ATOM   1594  HG3 ARG A 102      50.743 100.992  90.503  1.00  0.00           H  
ATOM   1595  HD2 ARG A 102      50.464 103.393  91.642  1.00  0.00           H  
ATOM   1596  HD3 ARG A 102      51.048 102.590  93.106  1.00  0.00           H  
ATOM   1597  HE  ARG A 102      52.507 103.469  90.718  1.00  0.00           H  
ATOM   1598 HH11 ARG A 102      52.960 101.408  93.479  1.00  0.00           H  
ATOM   1599 HH12 ARG A 102      54.664 101.663  93.579  1.00  0.00           H  
ATOM   1600 HH21 ARG A 102      54.668 103.764  90.768  1.00  0.00           H  
ATOM   1601 HH22 ARG A 102      55.514 103.142  92.220  1.00  0.00           H  
ATOM   1602  N   LYS A 103      49.145  98.449  89.740  1.00  0.00           N  
ATOM   1603  CA  LYS A 103      49.101  98.018  88.360  1.00  0.00           C  
ATOM   1604  C   LYS A 103      47.931  97.048  87.996  1.00  0.00           C  
ATOM   1605  O   LYS A 103      47.496  97.024  86.890  1.00  0.00           O  
ATOM   1606  CB  LYS A 103      50.493  97.401  88.133  1.00  0.00           C  
ATOM   1607  CG  LYS A 103      50.927  97.656  86.666  1.00  0.00           C  
ATOM   1608  CD  LYS A 103      51.161  99.171  86.373  1.00  0.00           C  
ATOM   1609  CE  LYS A 103      51.697  99.534  84.948  1.00  0.00           C  
ATOM   1610  NZ  LYS A 103      53.175  99.189  84.944  1.00  0.00           N1+
ATOM   1611  H   LYS A 103      49.872  98.098  90.348  1.00  0.00           H  
ATOM   1612  HA  LYS A 103      49.087  98.915  87.741  1.00  0.00           H  
ATOM   1613  HB2 LYS A 103      51.239  97.786  88.828  1.00  0.00           H  
ATOM   1614  HB3 LYS A 103      50.381  96.339  88.354  1.00  0.00           H  
ATOM   1615  HG2 LYS A 103      51.815  97.065  86.443  1.00  0.00           H  
ATOM   1616  HG3 LYS A 103      50.220  97.245  85.946  1.00  0.00           H  
ATOM   1617  HD2 LYS A 103      50.337  99.881  86.459  1.00  0.00           H  
ATOM   1618  HD3 LYS A 103      51.939  99.617  86.992  1.00  0.00           H  
ATOM   1619  HE2 LYS A 103      51.077  99.100  84.163  1.00  0.00           H  
ATOM   1620  HE3 LYS A 103      51.689 100.619  84.840  1.00  0.00           H  
ATOM   1621  HZ1 LYS A 103      53.784  99.701  85.568  1.00  0.00           H  
ATOM   1622  HZ2 LYS A 103      53.348  98.210  85.117  1.00  0.00           H  
ATOM   1623  HZ3 LYS A 103      53.592  99.448  84.061  1.00  0.00           H  
ATOM   1624  N   GLU A 104      47.302  96.440  88.987  1.00  0.00           N  
ATOM   1625  CA  GLU A 104      45.997  95.753  88.901  1.00  0.00           C  
ATOM   1626  C   GLU A 104      44.800  96.613  88.592  1.00  0.00           C  
ATOM   1627  O   GLU A 104      44.467  97.450  89.429  1.00  0.00           O  
ATOM   1628  CB  GLU A 104      45.853  94.759  90.096  1.00  0.00           C  
ATOM   1629  CG  GLU A 104      47.058  93.822  90.075  1.00  0.00           C  
ATOM   1630  CD  GLU A 104      46.991  92.705  91.044  1.00  0.00           C  
ATOM   1631  OE1 GLU A 104      46.010  91.870  91.116  1.00  0.00           O  
ATOM   1632  OE2 GLU A 104      47.868  92.650  91.944  1.00  0.00           O1-
ATOM   1633  H   GLU A 104      47.665  96.550  89.924  1.00  0.00           H  
ATOM   1634  HA  GLU A 104      46.069  95.162  87.989  1.00  0.00           H  
ATOM   1635  HB2 GLU A 104      46.028  95.312  91.019  1.00  0.00           H  
ATOM   1636  HB3 GLU A 104      44.883  94.266  90.171  1.00  0.00           H  
ATOM   1637  HG2 GLU A 104      47.207  93.536  89.034  1.00  0.00           H  
ATOM   1638  HG3 GLU A 104      47.969  94.361  90.333  1.00  0.00           H  
ATOM   1639  N   PRO A 105      43.966  96.526  87.526  1.00  0.00           N  
ATOM   1640  CA  PRO A 105      42.806  97.451  87.276  1.00  0.00           C  
ATOM   1641  C   PRO A 105      41.842  97.739  88.442  1.00  0.00           C  
ATOM   1642  O   PRO A 105      41.286  98.815  88.572  1.00  0.00           O  
ATOM   1643  CB  PRO A 105      42.094  96.917  86.012  1.00  0.00           C  
ATOM   1644  CG  PRO A 105      43.243  96.294  85.310  1.00  0.00           C  
ATOM   1645  CD  PRO A 105      44.041  95.636  86.437  1.00  0.00           C  
ATOM   1646  HA  PRO A 105      43.210  98.427  87.005  1.00  0.00           H  
ATOM   1647  HB2 PRO A 105      41.371  96.119  86.176  1.00  0.00           H  
ATOM   1648  HB3 PRO A 105      41.608  97.727  85.470  1.00  0.00           H  
ATOM   1649  HG2 PRO A 105      42.835  95.554  84.623  1.00  0.00           H  
ATOM   1650  HG3 PRO A 105      43.690  97.191  84.880  1.00  0.00           H  
ATOM   1651  HD2 PRO A 105      43.721  94.611  86.624  1.00  0.00           H  
ATOM   1652  HD3 PRO A 105      45.080  95.547  86.120  1.00  0.00           H  
ATOM   1653  N   ALA A 106      41.533  96.771  89.300  1.00  0.00           N  
ATOM   1654  CA  ALA A 106      40.591  96.942  90.453  1.00  0.00           C  
ATOM   1655  C   ALA A 106      41.261  97.743  91.581  1.00  0.00           C  
ATOM   1656  O   ALA A 106      40.701  98.608  92.258  1.00  0.00           O  
ATOM   1657  CB  ALA A 106      40.449  95.480  91.045  1.00  0.00           C  
ATOM   1658  H   ALA A 106      41.882  95.831  89.181  1.00  0.00           H  
ATOM   1659  HA  ALA A 106      39.659  97.423  90.153  1.00  0.00           H  
ATOM   1660  HB1 ALA A 106      39.915  95.524  91.993  1.00  0.00           H  
ATOM   1661  HB2 ALA A 106      39.833  94.913  90.346  1.00  0.00           H  
ATOM   1662  HB3 ALA A 106      41.368  94.913  91.195  1.00  0.00           H  
ATOM   1663  N   PHE A 107      42.601  97.496  91.767  1.00  0.00           N  
ATOM   1664  CA  PHE A 107      43.542  98.353  92.558  1.00  0.00           C  
ATOM   1665  C   PHE A 107      43.837  99.720  91.909  1.00  0.00           C  
ATOM   1666  O   PHE A 107      44.003 100.687  92.710  1.00  0.00           O  
ATOM   1667  CB  PHE A 107      44.793  97.527  92.814  1.00  0.00           C  
ATOM   1668  CG  PHE A 107      44.484  96.358  93.653  1.00  0.00           C  
ATOM   1669  CD1 PHE A 107      44.058  95.099  93.151  1.00  0.00           C  
ATOM   1670  CD2 PHE A 107      44.675  96.455  95.048  1.00  0.00           C  
ATOM   1671  CE1 PHE A 107      43.749  93.986  94.056  1.00  0.00           C  
ATOM   1672  CE2 PHE A 107      44.411  95.375  95.904  1.00  0.00           C  
ATOM   1673  CZ  PHE A 107      43.943  94.099  95.434  1.00  0.00           C  
ATOM   1674  H   PHE A 107      43.006  96.867  91.089  1.00  0.00           H  
ATOM   1675  HA  PHE A 107      43.042  98.564  93.504  1.00  0.00           H  
ATOM   1676  HB2 PHE A 107      45.253  97.185  91.887  1.00  0.00           H  
ATOM   1677  HB3 PHE A 107      45.586  98.098  93.296  1.00  0.00           H  
ATOM   1678  HD1 PHE A 107      44.007  94.963  92.080  1.00  0.00           H  
ATOM   1679  HD2 PHE A 107      45.095  97.384  95.402  1.00  0.00           H  
ATOM   1680  HE1 PHE A 107      43.390  93.101  93.550  1.00  0.00           H  
ATOM   1681  HE2 PHE A 107      44.719  95.462  96.935  1.00  0.00           H  
ATOM   1682  HZ  PHE A 107      43.855  93.238  96.080  1.00  0.00           H  
ATOM   1683  N   ASP A 108      43.700  99.907  90.561  1.00  0.00           N  
ATOM   1684  CA  ASP A 108      43.560 101.243  89.938  1.00  0.00           C  
ATOM   1685  C   ASP A 108      42.278 102.008  90.263  1.00  0.00           C  
ATOM   1686  O   ASP A 108      42.257 103.253  90.492  1.00  0.00           O  
ATOM   1687  CB  ASP A 108      43.686 101.148  88.384  1.00  0.00           C  
ATOM   1688  CG  ASP A 108      44.338 102.323  87.656  1.00  0.00           C  
ATOM   1689  OD1 ASP A 108      44.054 102.386  86.447  1.00  0.00           O  
ATOM   1690  OD2 ASP A 108      45.196 103.060  88.168  1.00  0.00           O1-
ATOM   1691  H   ASP A 108      43.630  99.077  89.990  1.00  0.00           H  
ATOM   1692  HA  ASP A 108      44.368 101.888  90.284  1.00  0.00           H  
ATOM   1693  HB2 ASP A 108      44.327 100.296  88.160  1.00  0.00           H  
ATOM   1694  HB3 ASP A 108      42.700 100.984  87.947  1.00  0.00           H  
ATOM   1695  N   LYS A 109      41.133 101.338  90.129  1.00  0.00           N  
ATOM   1696  CA  LYS A 109      39.729 101.804  90.617  1.00  0.00           C  
ATOM   1697  C   LYS A 109      39.473 101.881  92.106  1.00  0.00           C  
ATOM   1698  O   LYS A 109      38.539 102.596  92.490  1.00  0.00           O  
ATOM   1699  CB  LYS A 109      38.660 101.041  89.840  1.00  0.00           C  
ATOM   1700  CG  LYS A 109      37.358 101.821  89.552  1.00  0.00           C  
ATOM   1701  CD  LYS A 109      36.264 100.950  88.894  1.00  0.00           C  
ATOM   1702  CE  LYS A 109      34.949 101.715  88.522  1.00  0.00           C  
ATOM   1703  NZ  LYS A 109      33.923 100.816  88.001  1.00  0.00           N1+
ATOM   1704  H   LYS A 109      41.175 100.462  89.628  1.00  0.00           H  
ATOM   1705  HA  LYS A 109      39.625 102.866  90.394  1.00  0.00           H  
ATOM   1706  HB2 LYS A 109      39.111 100.915  88.856  1.00  0.00           H  
ATOM   1707  HB3 LYS A 109      38.471 100.068  90.296  1.00  0.00           H  
ATOM   1708  HG2 LYS A 109      37.059 102.157  90.545  1.00  0.00           H  
ATOM   1709  HG3 LYS A 109      37.462 102.765  89.016  1.00  0.00           H  
ATOM   1710  HD2 LYS A 109      36.706 100.425  88.048  1.00  0.00           H  
ATOM   1711  HD3 LYS A 109      36.052 100.122  89.569  1.00  0.00           H  
ATOM   1712  HE2 LYS A 109      34.568 102.219  89.410  1.00  0.00           H  
ATOM   1713  HE3 LYS A 109      35.320 102.527  87.895  1.00  0.00           H  
ATOM   1714  HZ1 LYS A 109      33.078 101.300  87.734  1.00  0.00           H  
ATOM   1715  HZ2 LYS A 109      34.264 100.310  87.196  1.00  0.00           H  
ATOM   1716  HZ3 LYS A 109      33.596 100.081  88.611  1.00  0.00           H  
ATOM   1717  N   TRP A 110      40.178 101.233  93.007  1.00  0.00           N  
ATOM   1718  CA  TRP A 110      39.979 101.294  94.447  1.00  0.00           C  
ATOM   1719  C   TRP A 110      40.179 102.721  94.957  1.00  0.00           C  
ATOM   1720  O   TRP A 110      41.269 103.339  94.806  1.00  0.00           O  
ATOM   1721  CB  TRP A 110      40.942 100.319  95.223  1.00  0.00           C  
ATOM   1722  CG  TRP A 110      40.736 100.052  96.659  1.00  0.00           C  
ATOM   1723  CD1 TRP A 110      39.544 100.112  97.322  1.00  0.00           C  
ATOM   1724  CD2 TRP A 110      41.691  99.545  97.618  1.00  0.00           C  
ATOM   1725  CE2 TRP A 110      41.011  99.272  98.830  1.00  0.00           C  
ATOM   1726  CE3 TRP A 110      43.082  99.082  97.588  1.00  0.00           C  
ATOM   1727  NE1 TRP A 110      39.693  99.669  98.620  1.00  0.00           N  
ATOM   1728  CZ2 TRP A 110      41.582  98.787 100.027  1.00  0.00           C  
ATOM   1729  CZ3 TRP A 110      43.737  98.645  98.747  1.00  0.00           C  
ATOM   1730  CH2 TRP A 110      43.006  98.514  99.987  1.00  0.00           C  
ATOM   1731  H   TRP A 110      40.758 100.479  92.669  1.00  0.00           H  
ATOM   1732  HA  TRP A 110      38.930 101.048  94.610  1.00  0.00           H  
ATOM   1733  HB2 TRP A 110      40.971  99.438  94.582  1.00  0.00           H  
ATOM   1734  HB3 TRP A 110      41.942 100.719  95.050  1.00  0.00           H  
ATOM   1735  HD1 TRP A 110      38.617 100.462  96.891  1.00  0.00           H  
ATOM   1736  HE1 TRP A 110      38.944  99.685  99.296  1.00  0.00           H  
ATOM   1737  HE3 TRP A 110      43.566  99.129  96.624  1.00  0.00           H  
ATOM   1738  HZ2 TRP A 110      41.051  98.605 100.950  1.00  0.00           H  
ATOM   1739  HZ3 TRP A 110      44.785  98.399  98.665  1.00  0.00           H  
ATOM   1740  HH2 TRP A 110      43.533  98.032 100.798  1.00  0.00           H  
ATOM   1741  N   VAL A 111      39.110 103.272  95.595  1.00  0.00           N  
ATOM   1742  CA  VAL A 111      39.070 104.503  96.368  1.00  0.00           C  
ATOM   1743  C   VAL A 111      39.286 104.178  97.868  1.00  0.00           C  
ATOM   1744  O   VAL A 111      38.804 103.194  98.421  1.00  0.00           O  
ATOM   1745  CB  VAL A 111      37.832 105.365  96.128  1.00  0.00           C  
ATOM   1746  CG1 VAL A 111      37.903 106.740  96.837  1.00  0.00           C  
ATOM   1747  CG2 VAL A 111      37.624 105.702  94.619  1.00  0.00           C  
ATOM   1748  H   VAL A 111      38.260 102.726  95.633  1.00  0.00           H  
ATOM   1749  HA  VAL A 111      39.918 105.141  96.120  1.00  0.00           H  
ATOM   1750  HB  VAL A 111      36.955 104.803  96.452  1.00  0.00           H  
ATOM   1751 HG11 VAL A 111      37.764 106.630  97.912  1.00  0.00           H  
ATOM   1752 HG12 VAL A 111      38.851 107.266  96.717  1.00  0.00           H  
ATOM   1753 HG13 VAL A 111      37.047 107.392  96.668  1.00  0.00           H  
ATOM   1754 HG21 VAL A 111      38.412 106.336  94.213  1.00  0.00           H  
ATOM   1755 HG22 VAL A 111      37.618 104.815  93.985  1.00  0.00           H  
ATOM   1756 HG23 VAL A 111      36.654 106.187  94.514  1.00  0.00           H  
ATOM   1757  N   ILE A 112      40.045 104.952  98.538  1.00  0.00           N  
ATOM   1758  CA  ILE A 112      40.439 104.841  99.968  1.00  0.00           C  
ATOM   1759  C   ILE A 112      40.391 106.242 100.575  1.00  0.00           C  
ATOM   1760  O   ILE A 112      41.116 107.130 100.123  1.00  0.00           O  
ATOM   1761  CB  ILE A 112      41.945 104.287 100.002  1.00  0.00           C  
ATOM   1762  CG1 ILE A 112      41.964 102.871  99.407  1.00  0.00           C  
ATOM   1763  CG2 ILE A 112      42.518 104.269 101.436  1.00  0.00           C  
ATOM   1764  CD1 ILE A 112      43.346 102.263  99.484  1.00  0.00           C  
ATOM   1765  H   ILE A 112      40.328 105.742  97.976  1.00  0.00           H  
ATOM   1766  HA  ILE A 112      39.816 104.163 100.552  1.00  0.00           H  
ATOM   1767  HB  ILE A 112      42.552 104.883  99.322  1.00  0.00           H  
ATOM   1768 HG12 ILE A 112      41.200 102.227  99.844  1.00  0.00           H  
ATOM   1769 HG13 ILE A 112      41.743 103.103  98.365  1.00  0.00           H  
ATOM   1770 HG21 ILE A 112      41.890 103.660 102.084  1.00  0.00           H  
ATOM   1771 HG22 ILE A 112      43.494 103.785 101.480  1.00  0.00           H  
ATOM   1772 HG23 ILE A 112      42.692 105.261 101.852  1.00  0.00           H  
ATOM   1773 HD11 ILE A 112      44.107 102.937  99.088  1.00  0.00           H  
ATOM   1774 HD12 ILE A 112      43.578 101.901 100.485  1.00  0.00           H  
ATOM   1775 HD13 ILE A 112      43.345 101.364  98.868  1.00  0.00           H  
ATOM   1776  N   GLU A 113      39.484 106.515 101.554  1.00  0.00           N  
ATOM   1777  CA  GLU A 113      39.261 107.826 102.163  1.00  0.00           C  
ATOM   1778  C   GLU A 113      39.174 107.826 103.695  1.00  0.00           C  
ATOM   1779  O   GLU A 113      38.429 107.047 104.335  1.00  0.00           O  
ATOM   1780  CB  GLU A 113      38.046 108.514 101.425  1.00  0.00           C  
ATOM   1781  CG  GLU A 113      38.367 109.098 100.052  1.00  0.00           C  
ATOM   1782  CD  GLU A 113      39.514 110.140 100.091  1.00  0.00           C  
ATOM   1783  OE1 GLU A 113      39.922 110.557 101.211  1.00  0.00           O  
ATOM   1784  OE2 GLU A 113      40.125 110.412  99.047  1.00  0.00           O1-
ATOM   1785  H   GLU A 113      38.828 105.822 101.888  1.00  0.00           H  
ATOM   1786  HA  GLU A 113      40.179 108.381 101.968  1.00  0.00           H  
ATOM   1787  HB2 GLU A 113      37.217 107.807 101.438  1.00  0.00           H  
ATOM   1788  HB3 GLU A 113      37.557 109.194 102.121  1.00  0.00           H  
ATOM   1789  HG2 GLU A 113      38.622 108.276  99.382  1.00  0.00           H  
ATOM   1790  HG3 GLU A 113      37.442 109.566  99.716  1.00  0.00           H  
ATOM   1791  N   GLU A 114      39.771 108.815 104.332  1.00  0.00           N  
ATOM   1792  CA  GLU A 114      39.448 109.238 105.710  1.00  0.00           C  
ATOM   1793  C   GLU A 114      37.940 109.762 105.675  1.00  0.00           C  
ATOM   1794  O   GLU A 114      37.641 110.787 105.062  1.00  0.00           O  
ATOM   1795  CB  GLU A 114      40.439 110.262 106.294  1.00  0.00           C  
ATOM   1796  CG  GLU A 114      40.038 110.654 107.708  1.00  0.00           C  
ATOM   1797  CD  GLU A 114      39.345 112.063 107.820  1.00  0.00           C  
ATOM   1798  OE1 GLU A 114      38.492 112.251 108.740  1.00  0.00           O  
ATOM   1799  OE2 GLU A 114      39.677 113.048 107.180  1.00  0.00           O1-
ATOM   1800  H   GLU A 114      40.359 109.395 103.751  1.00  0.00           H  
ATOM   1801  HA  GLU A 114      39.612 108.389 106.373  1.00  0.00           H  
ATOM   1802  HB2 GLU A 114      41.367 109.701 106.408  1.00  0.00           H  
ATOM   1803  HB3 GLU A 114      40.599 111.101 105.617  1.00  0.00           H  
ATOM   1804  HG2 GLU A 114      39.468 109.889 108.235  1.00  0.00           H  
ATOM   1805  HG3 GLU A 114      40.983 110.640 108.250  1.00  0.00           H  
ATOM   1806  N   ALA A 115      37.086 109.161 106.489  1.00  0.00           N  
ATOM   1807  CA  ALA A 115      35.733 109.665 106.708  1.00  0.00           C  
ATOM   1808  C   ALA A 115      35.132 109.397 108.064  1.00  0.00           C  
ATOM   1809  O   ALA A 115      35.649 108.570 108.825  1.00  0.00           O  
ATOM   1810  CB  ALA A 115      34.800 109.115 105.592  1.00  0.00           C  
ATOM   1811  H   ALA A 115      37.432 108.383 107.029  1.00  0.00           H  
ATOM   1812  HA  ALA A 115      35.800 110.752 106.637  1.00  0.00           H  
ATOM   1813  HB1 ALA A 115      35.258 109.111 104.602  1.00  0.00           H  
ATOM   1814  HB2 ALA A 115      34.527 108.078 105.783  1.00  0.00           H  
ATOM   1815  HB3 ALA A 115      33.843 109.630 105.687  1.00  0.00           H  
ATOM   1816  N   ASN A 116      34.011 110.018 108.479  1.00  0.00           N  
ATOM   1817  CA  ASN A 116      33.251 109.695 109.722  1.00  0.00           C  
ATOM   1818  C   ASN A 116      31.784 109.375 109.586  1.00  0.00           C  
ATOM   1819  O   ASN A 116      31.007 109.938 108.771  1.00  0.00           O  
ATOM   1820  CB  ASN A 116      33.514 110.739 110.783  1.00  0.00           C  
ATOM   1821  CG  ASN A 116      32.456 110.946 111.851  1.00  0.00           C  
ATOM   1822  ND2 ASN A 116      31.644 111.983 111.728  1.00  0.00           N  
ATOM   1823  OD1 ASN A 116      32.352 110.091 112.693  1.00  0.00           O  
ATOM   1824  H   ASN A 116      33.590 110.697 107.861  1.00  0.00           H  
ATOM   1825  HA  ASN A 116      33.635 108.740 110.079  1.00  0.00           H  
ATOM   1826  HB2 ASN A 116      34.537 110.653 111.147  1.00  0.00           H  
ATOM   1827  HB3 ASN A 116      33.534 111.670 110.217  1.00  0.00           H  
ATOM   1828 HD21 ASN A 116      31.196 112.363 112.550  1.00  0.00           H  
ATOM   1829 HD22 ASN A 116      31.711 112.504 110.866  1.00  0.00           H  
ATOM   1830  N   TRP A 117      31.328 108.299 110.293  1.00  0.00           N  
ATOM   1831  CA  TRP A 117      29.894 107.851 110.280  1.00  0.00           C  
ATOM   1832  C   TRP A 117      28.796 108.971 110.374  1.00  0.00           C  
ATOM   1833  O   TRP A 117      27.725 108.898 109.717  1.00  0.00           O  
ATOM   1834  CB  TRP A 117      29.618 106.817 111.340  1.00  0.00           C  
ATOM   1835  CG  TRP A 117      30.503 105.566 111.202  1.00  0.00           C  
ATOM   1836  CD1 TRP A 117      31.293 105.212 110.197  1.00  0.00           C  
ATOM   1837  CD2 TRP A 117      30.928 104.672 112.268  1.00  0.00           C  
ATOM   1838  CE2 TRP A 117      31.925 103.767 111.769  1.00  0.00           C  
ATOM   1839  CE3 TRP A 117      30.631 104.588 113.652  1.00  0.00           C  
ATOM   1840  NE1 TRP A 117      32.027 104.129 110.415  1.00  0.00           N  
ATOM   1841  CZ2 TRP A 117      32.658 102.908 112.556  1.00  0.00           C  
ATOM   1842  CZ3 TRP A 117      31.376 103.677 114.443  1.00  0.00           C  
ATOM   1843  CH2 TRP A 117      32.385 102.833 113.897  1.00  0.00           C  
ATOM   1844  H   TRP A 117      31.974 107.835 110.915  1.00  0.00           H  
ATOM   1845  HA  TRP A 117      29.705 107.389 109.311  1.00  0.00           H  
ATOM   1846  HB2 TRP A 117      29.655 107.270 112.330  1.00  0.00           H  
ATOM   1847  HB3 TRP A 117      28.600 106.462 111.179  1.00  0.00           H  
ATOM   1848  HD1 TRP A 117      31.426 105.823 109.316  1.00  0.00           H  
ATOM   1849  HE1 TRP A 117      32.529 103.644 109.687  1.00  0.00           H  
ATOM   1850  HE3 TRP A 117      29.868 105.244 114.046  1.00  0.00           H  
ATOM   1851  HZ2 TRP A 117      33.534 102.413 112.164  1.00  0.00           H  
ATOM   1852  HZ3 TRP A 117      31.086 103.541 115.475  1.00  0.00           H  
ATOM   1853  HH2 TRP A 117      32.933 102.076 114.438  1.00  0.00           H  
ATOM   1854  N   LEU A 118      29.068 109.950 111.216  1.00  0.00           N  
ATOM   1855  CA  LEU A 118      28.100 110.924 111.595  1.00  0.00           C  
ATOM   1856  C   LEU A 118      28.065 111.978 110.525  1.00  0.00           C  
ATOM   1857  O   LEU A 118      27.164 112.837 110.602  1.00  0.00           O  
ATOM   1858  CB  LEU A 118      28.284 111.500 112.996  1.00  0.00           C  
ATOM   1859  CG  LEU A 118      27.174 112.510 113.544  1.00  0.00           C  
ATOM   1860  CD1 LEU A 118      25.785 111.812 113.657  1.00  0.00           C  
ATOM   1861  CD2 LEU A 118      27.519 112.853 114.987  1.00  0.00           C  
ATOM   1862  H   LEU A 118      29.974 110.034 111.654  1.00  0.00           H  
ATOM   1863  HA  LEU A 118      27.087 110.529 111.524  1.00  0.00           H  
ATOM   1864  HB2 LEU A 118      28.227 110.670 113.700  1.00  0.00           H  
ATOM   1865  HB3 LEU A 118      29.259 111.971 113.114  1.00  0.00           H  
ATOM   1866  HG  LEU A 118      27.178 113.412 112.932  1.00  0.00           H  
ATOM   1867 HD11 LEU A 118      26.023 110.840 114.089  1.00  0.00           H  
ATOM   1868 HD12 LEU A 118      25.014 112.431 114.115  1.00  0.00           H  
ATOM   1869 HD13 LEU A 118      25.418 111.602 112.652  1.00  0.00           H  
ATOM   1870 HD21 LEU A 118      28.531 113.245 115.083  1.00  0.00           H  
ATOM   1871 HD22 LEU A 118      26.905 113.719 115.233  1.00  0.00           H  
ATOM   1872 HD23 LEU A 118      27.257 111.979 115.586  1.00  0.00           H  
ATOM   1873  N   THR A 119      28.972 112.040 109.524  1.00  0.00           N  
ATOM   1874  CA  THR A 119      29.005 113.090 108.544  1.00  0.00           C  
ATOM   1875  C   THR A 119      29.132 112.590 107.134  1.00  0.00           C  
ATOM   1876  O   THR A 119      29.423 113.362 106.214  1.00  0.00           O  
ATOM   1877  CB  THR A 119      30.205 114.003 108.959  1.00  0.00           C  
ATOM   1878  CG2 THR A 119      29.884 114.655 110.294  1.00  0.00           C  
ATOM   1879  OG1 THR A 119      31.373 113.206 109.196  1.00  0.00           O  
ATOM   1880  H   THR A 119      29.744 111.399 109.413  1.00  0.00           H  
ATOM   1881  HA  THR A 119      28.041 113.586 108.662  1.00  0.00           H  
ATOM   1882  HB  THR A 119      30.444 114.761 108.213  1.00  0.00           H  
ATOM   1883  HG1 THR A 119      31.926 113.256 108.415  1.00  0.00           H  
ATOM   1884 HG21 THR A 119      30.638 115.437 110.379  1.00  0.00           H  
ATOM   1885 HG22 THR A 119      28.866 115.039 110.230  1.00  0.00           H  
ATOM   1886 HG23 THR A 119      29.898 113.834 111.012  1.00  0.00           H  
ATOM   1887  N   LEU A 120      28.870 111.295 106.870  1.00  0.00           N  
ATOM   1888  CA  LEU A 120      29.260 110.582 105.667  1.00  0.00           C  
ATOM   1889  C   LEU A 120      28.571 111.062 104.381  1.00  0.00           C  
ATOM   1890  O   LEU A 120      29.321 111.169 103.370  1.00  0.00           O  
ATOM   1891  CB  LEU A 120      28.951 109.045 105.910  1.00  0.00           C  
ATOM   1892  CG  LEU A 120      29.728 108.042 105.067  1.00  0.00           C  
ATOM   1893  CD1 LEU A 120      31.133 107.886 105.455  1.00  0.00           C  
ATOM   1894  CD2 LEU A 120      29.097 106.655 105.292  1.00  0.00           C  
ATOM   1895  H   LEU A 120      28.600 110.733 107.666  1.00  0.00           H  
ATOM   1896  HA  LEU A 120      30.314 110.734 105.439  1.00  0.00           H  
ATOM   1897  HB2 LEU A 120      29.153 108.768 106.945  1.00  0.00           H  
ATOM   1898  HB3 LEU A 120      27.907 108.837 105.672  1.00  0.00           H  
ATOM   1899  HG  LEU A 120      29.752 108.275 104.003  1.00  0.00           H  
ATOM   1900 HD11 LEU A 120      31.577 107.307 104.647  1.00  0.00           H  
ATOM   1901 HD12 LEU A 120      31.595 108.873 105.502  1.00  0.00           H  
ATOM   1902 HD13 LEU A 120      31.171 107.349 106.403  1.00  0.00           H  
ATOM   1903 HD21 LEU A 120      29.677 105.814 104.914  1.00  0.00           H  
ATOM   1904 HD22 LEU A 120      29.112 106.473 106.367  1.00  0.00           H  
ATOM   1905 HD23 LEU A 120      28.093 106.793 104.891  1.00  0.00           H  
ATOM   1906  N   ASP A 121      27.281 111.444 104.385  1.00  0.00           N  
ATOM   1907  CA  ASP A 121      26.681 112.141 103.278  1.00  0.00           C  
ATOM   1908  C   ASP A 121      27.203 113.581 102.934  1.00  0.00           C  
ATOM   1909  O   ASP A 121      26.795 114.064 101.913  1.00  0.00           O  
ATOM   1910  CB  ASP A 121      25.206 112.289 103.649  1.00  0.00           C  
ATOM   1911  CG  ASP A 121      24.176 112.489 102.514  1.00  0.00           C  
ATOM   1912  OD1 ASP A 121      24.612 112.604 101.337  1.00  0.00           O  
ATOM   1913  OD2 ASP A 121      22.972 112.441 102.826  1.00  0.00           O1-
ATOM   1914  H   ASP A 121      26.733 111.501 105.231  1.00  0.00           H  
ATOM   1915  HA  ASP A 121      26.752 111.563 102.357  1.00  0.00           H  
ATOM   1916  HB2 ASP A 121      24.871 111.408 104.196  1.00  0.00           H  
ATOM   1917  HB3 ASP A 121      25.132 113.164 104.296  1.00  0.00           H  
ATOM   1918  N   LYS A 122      28.202 114.064 103.686  1.00  0.00           N  
ATOM   1919  CA  LYS A 122      28.965 115.193 103.313  1.00  0.00           C  
ATOM   1920  C   LYS A 122      30.483 114.899 103.194  1.00  0.00           C  
ATOM   1921  O   LYS A 122      31.097 115.434 102.280  1.00  0.00           O  
ATOM   1922  CB  LYS A 122      28.672 116.319 104.277  1.00  0.00           C  
ATOM   1923  CG  LYS A 122      29.530 117.575 103.890  1.00  0.00           C  
ATOM   1924  CD  LYS A 122      29.232 118.845 104.692  1.00  0.00           C  
ATOM   1925  CE  LYS A 122      29.946 120.125 104.061  1.00  0.00           C  
ATOM   1926  NZ  LYS A 122      29.002 120.862 103.178  1.00  0.00           N1+
ATOM   1927  H   LYS A 122      28.511 113.641 104.550  1.00  0.00           H  
ATOM   1928  HA  LYS A 122      28.664 115.529 102.320  1.00  0.00           H  
ATOM   1929  HB2 LYS A 122      27.653 116.662 104.096  1.00  0.00           H  
ATOM   1930  HB3 LYS A 122      28.931 116.050 105.301  1.00  0.00           H  
ATOM   1931  HG2 LYS A 122      30.569 117.299 104.063  1.00  0.00           H  
ATOM   1932  HG3 LYS A 122      29.264 117.927 102.893  1.00  0.00           H  
ATOM   1933  HD2 LYS A 122      28.193 119.170 104.658  1.00  0.00           H  
ATOM   1934  HD3 LYS A 122      29.659 118.686 105.683  1.00  0.00           H  
ATOM   1935  HE2 LYS A 122      30.252 120.781 104.877  1.00  0.00           H  
ATOM   1936  HE3 LYS A 122      30.869 119.767 103.602  1.00  0.00           H  
ATOM   1937  HZ1 LYS A 122      28.933 120.296 102.345  1.00  0.00           H  
ATOM   1938  HZ2 LYS A 122      28.048 120.856 103.510  1.00  0.00           H  
ATOM   1939  HZ3 LYS A 122      29.372 121.747 102.860  1.00  0.00           H  
ATOM   1940  N   ASP A 123      31.059 113.922 103.851  1.00  0.00           N  
ATOM   1941  CA  ASP A 123      32.502 113.660 103.741  1.00  0.00           C  
ATOM   1942  C   ASP A 123      32.966 112.944 102.411  1.00  0.00           C  
ATOM   1943  O   ASP A 123      34.100 113.114 101.927  1.00  0.00           O  
ATOM   1944  CB  ASP A 123      32.905 112.573 104.797  1.00  0.00           C  
ATOM   1945  CG  ASP A 123      33.137 113.106 106.257  1.00  0.00           C  
ATOM   1946  OD1 ASP A 123      32.831 114.290 106.536  1.00  0.00           O  
ATOM   1947  OD2 ASP A 123      33.670 112.395 107.112  1.00  0.00           O1-
ATOM   1948  H   ASP A 123      30.477 113.488 104.553  1.00  0.00           H  
ATOM   1949  HA  ASP A 123      33.056 114.599 103.759  1.00  0.00           H  
ATOM   1950  HB2 ASP A 123      32.177 111.762 104.787  1.00  0.00           H  
ATOM   1951  HB3 ASP A 123      33.782 112.004 104.488  1.00  0.00           H  
ATOM   1952  N   VAL A 124      32.160 112.028 101.885  1.00  0.00           N  
ATOM   1953  CA  VAL A 124      32.660 111.051 100.900  1.00  0.00           C  
ATOM   1954  C   VAL A 124      32.169 111.324  99.463  1.00  0.00           C  
ATOM   1955  O   VAL A 124      31.143 111.979  99.369  1.00  0.00           O  
ATOM   1956  CB  VAL A 124      32.291 109.573 101.247  1.00  0.00           C  
ATOM   1957  CG1 VAL A 124      32.946 109.246 102.523  1.00  0.00           C  
ATOM   1958  CG2 VAL A 124      30.797 109.172 101.301  1.00  0.00           C  
ATOM   1959  H   VAL A 124      31.298 111.956 102.409  1.00  0.00           H  
ATOM   1960  HA  VAL A 124      33.743 110.964 100.997  1.00  0.00           H  
ATOM   1961  HB  VAL A 124      32.748 108.926 100.499  1.00  0.00           H  
ATOM   1962 HG11 VAL A 124      32.456 109.722 103.372  1.00  0.00           H  
ATOM   1963 HG12 VAL A 124      32.820 108.178 102.702  1.00  0.00           H  
ATOM   1964 HG13 VAL A 124      33.982 109.582 102.498  1.00  0.00           H  
ATOM   1965 HG21 VAL A 124      30.147 109.904 100.820  1.00  0.00           H  
ATOM   1966 HG22 VAL A 124      30.589 108.205 100.843  1.00  0.00           H  
ATOM   1967 HG23 VAL A 124      30.329 109.206 102.286  1.00  0.00           H  
ATOM   1968  N   PRO A 125      32.913 110.986  98.358  1.00  0.00           N  
ATOM   1969  CA  PRO A 125      32.347 111.179  96.963  1.00  0.00           C  
ATOM   1970  C   PRO A 125      31.360 110.132  96.587  1.00  0.00           C  
ATOM   1971  O   PRO A 125      31.581 109.108  95.992  1.00  0.00           O  
ATOM   1972  CB  PRO A 125      33.697 111.171  96.165  1.00  0.00           C  
ATOM   1973  CG  PRO A 125      34.569 110.200  96.988  1.00  0.00           C  
ATOM   1974  CD  PRO A 125      34.198 110.278  98.411  1.00  0.00           C  
ATOM   1975  HA  PRO A 125      31.878 112.162  96.933  1.00  0.00           H  
ATOM   1976  HB2 PRO A 125      33.430 110.839  95.161  1.00  0.00           H  
ATOM   1977  HB3 PRO A 125      34.134 112.162  96.039  1.00  0.00           H  
ATOM   1978  HG2 PRO A 125      34.346 109.215  96.575  1.00  0.00           H  
ATOM   1979  HG3 PRO A 125      35.619 110.365  96.747  1.00  0.00           H  
ATOM   1980  HD2 PRO A 125      34.139 109.235  98.724  1.00  0.00           H  
ATOM   1981  HD3 PRO A 125      34.954 110.818  98.982  1.00  0.00           H  
ATOM   1982  N   ALA A 126      30.104 110.309  97.023  1.00  0.00           N  
ATOM   1983  CA  ALA A 126      29.038 109.336  97.122  1.00  0.00           C  
ATOM   1984  C   ALA A 126      28.543 108.913  95.747  1.00  0.00           C  
ATOM   1985  O   ALA A 126      28.050 107.789  95.519  1.00  0.00           O  
ATOM   1986  CB  ALA A 126      27.865 110.100  97.866  1.00  0.00           C  
ATOM   1987  H   ALA A 126      29.806 111.157  97.485  1.00  0.00           H  
ATOM   1988  HA  ALA A 126      29.447 108.420  97.547  1.00  0.00           H  
ATOM   1989  HB1 ALA A 126      28.233 110.387  98.851  1.00  0.00           H  
ATOM   1990  HB2 ALA A 126      27.612 111.023  97.344  1.00  0.00           H  
ATOM   1991  HB3 ALA A 126      27.015 109.421  97.923  1.00  0.00           H  
ATOM   1992  N   GLY A 127      28.472 109.866  94.774  1.00  0.00           N  
ATOM   1993  CA  GLY A 127      27.806 109.669  93.457  1.00  0.00           C  
ATOM   1994  C   GLY A 127      26.297 109.707  93.668  1.00  0.00           C  
ATOM   1995  O   GLY A 127      25.711 110.436  94.446  1.00  0.00           O  
ATOM   1996  H   GLY A 127      28.753 110.783  95.092  1.00  0.00           H  
ATOM   1997  HA2 GLY A 127      28.103 110.506  92.825  1.00  0.00           H  
ATOM   1998  HA3 GLY A 127      28.088 108.727  92.985  1.00  0.00           H  
ATOM   1999  N   ASP A 128      25.571 108.832  92.894  1.00  0.00           N  
ATOM   2000  CA  ASP A 128      24.180 108.332  93.139  1.00  0.00           C  
ATOM   2001  C   ASP A 128      23.992 107.197  94.200  1.00  0.00           C  
ATOM   2002  O   ASP A 128      22.833 106.728  94.496  1.00  0.00           O  
ATOM   2003  CB  ASP A 128      23.497 107.938  91.761  1.00  0.00           C  
ATOM   2004  CG  ASP A 128      23.935 106.534  91.336  1.00  0.00           C  
ATOM   2005  OD1 ASP A 128      25.104 106.429  90.942  1.00  0.00           O  
ATOM   2006  OD2 ASP A 128      23.048 105.627  91.342  1.00  0.00           O1-
ATOM   2007  H   ASP A 128      26.115 108.440  92.139  1.00  0.00           H  
ATOM   2008  HA  ASP A 128      23.603 109.172  93.528  1.00  0.00           H  
ATOM   2009  HB2 ASP A 128      22.418 107.986  91.909  1.00  0.00           H  
ATOM   2010  HB3 ASP A 128      23.674 108.670  90.972  1.00  0.00           H  
ATOM   2011  N   GLY A 129      25.144 106.734  94.727  1.00  0.00           N  
ATOM   2012  CA  GLY A 129      25.226 105.724  95.733  1.00  0.00           C  
ATOM   2013  C   GLY A 129      25.985 104.420  95.342  1.00  0.00           C  
ATOM   2014  O   GLY A 129      26.547 104.335  94.277  1.00  0.00           O  
ATOM   2015  H   GLY A 129      25.999 107.173  94.415  1.00  0.00           H  
ATOM   2016  HA2 GLY A 129      25.777 106.163  96.564  1.00  0.00           H  
ATOM   2017  HA3 GLY A 129      24.219 105.461  96.058  1.00  0.00           H  
ATOM   2018  N   PHE A 130      26.031 103.526  96.344  1.00  0.00           N  
ATOM   2019  CA  PHE A 130      26.653 102.208  96.195  1.00  0.00           C  
ATOM   2020  C   PHE A 130      25.570 101.121  96.149  1.00  0.00           C  
ATOM   2021  O   PHE A 130      24.568 101.162  96.760  1.00  0.00           O  
ATOM   2022  CB  PHE A 130      27.706 102.022  97.311  1.00  0.00           C  
ATOM   2023  CG  PHE A 130      28.798 103.016  97.362  1.00  0.00           C  
ATOM   2024  CD1 PHE A 130      28.421 104.277  97.962  1.00  0.00           C  
ATOM   2025  CD2 PHE A 130      30.118 102.835  96.803  1.00  0.00           C  
ATOM   2026  CE1 PHE A 130      29.330 105.311  97.940  1.00  0.00           C  
ATOM   2027  CE2 PHE A 130      31.000 103.921  96.785  1.00  0.00           C  
ATOM   2028  CZ  PHE A 130      30.626 105.133  97.391  1.00  0.00           C  
ATOM   2029  H   PHE A 130      25.465 103.667  97.169  1.00  0.00           H  
ATOM   2030  HA  PHE A 130      27.158 102.244  95.231  1.00  0.00           H  
ATOM   2031  HB2 PHE A 130      27.245 102.015  98.298  1.00  0.00           H  
ATOM   2032  HB3 PHE A 130      28.134 101.023  97.214  1.00  0.00           H  
ATOM   2033  HD1 PHE A 130      27.428 104.372  98.377  1.00  0.00           H  
ATOM   2034  HD2 PHE A 130      30.408 101.827  96.544  1.00  0.00           H  
ATOM   2035  HE1 PHE A 130      29.170 106.178  98.563  1.00  0.00           H  
ATOM   2036  HE2 PHE A 130      31.949 103.791  96.288  1.00  0.00           H  
ATOM   2037  HZ  PHE A 130      31.301 105.974  97.450  1.00  0.00           H  
ATOM   2038  N   ASP A 131      25.821 100.047  95.379  1.00  0.00           N  
ATOM   2039  CA  ASP A 131      24.846  98.913  95.247  1.00  0.00           C  
ATOM   2040  C   ASP A 131      24.680  98.240  96.589  1.00  0.00           C  
ATOM   2041  O   ASP A 131      23.625  97.628  96.881  1.00  0.00           O  
ATOM   2042  CB  ASP A 131      25.354  97.786  94.307  1.00  0.00           C  
ATOM   2043  CG  ASP A 131      25.565  98.313  92.890  1.00  0.00           C  
ATOM   2044  OD1 ASP A 131      26.480  97.689  92.291  1.00  0.00           O  
ATOM   2045  OD2 ASP A 131      24.805  99.153  92.356  1.00  0.00           O1-
ATOM   2046  H   ASP A 131      26.715  99.994  94.913  1.00  0.00           H  
ATOM   2047  HA  ASP A 131      23.873  99.299  94.941  1.00  0.00           H  
ATOM   2048  HB2 ASP A 131      26.305  97.304  94.533  1.00  0.00           H  
ATOM   2049  HB3 ASP A 131      24.653  96.951  94.284  1.00  0.00           H  
ATOM   2050  N   ALA A 132      25.685  98.285  97.396  1.00  0.00           N  
ATOM   2051  CA  ALA A 132      25.838  97.664  98.693  1.00  0.00           C  
ATOM   2052  C   ALA A 132      26.897  98.351  99.514  1.00  0.00           C  
ATOM   2053  O   ALA A 132      27.864  98.917  98.943  1.00  0.00           O  
ATOM   2054  CB  ALA A 132      26.024  96.188  98.398  1.00  0.00           C  
ATOM   2055  H   ALA A 132      26.542  98.712  97.076  1.00  0.00           H  
ATOM   2056  HA  ALA A 132      24.890  97.774  99.217  1.00  0.00           H  
ATOM   2057  HB1 ALA A 132      25.192  95.817  97.799  1.00  0.00           H  
ATOM   2058  HB2 ALA A 132      26.928  96.073  97.799  1.00  0.00           H  
ATOM   2059  HB3 ALA A 132      26.069  95.580  99.303  1.00  0.00           H  
ATOM   2060  N   VAL A 133      26.719  98.320 100.805  1.00  0.00           N  
ATOM   2061  CA  VAL A 133      27.492  99.025 101.781  1.00  0.00           C  
ATOM   2062  C   VAL A 133      27.805  98.109 103.045  1.00  0.00           C  
ATOM   2063  O   VAL A 133      26.942  97.387 103.493  1.00  0.00           O  
ATOM   2064  CB  VAL A 133      26.681 100.242 102.186  1.00  0.00           C  
ATOM   2065  CG1 VAL A 133      27.219 101.107 103.337  1.00  0.00           C  
ATOM   2066  CG2 VAL A 133      26.698 101.243 101.026  1.00  0.00           C  
ATOM   2067  H   VAL A 133      25.902  97.834 101.143  1.00  0.00           H  
ATOM   2068  HA  VAL A 133      28.452  99.364 101.392  1.00  0.00           H  
ATOM   2069  HB  VAL A 133      25.719  99.924 102.590  1.00  0.00           H  
ATOM   2070 HG11 VAL A 133      27.232 100.535 104.266  1.00  0.00           H  
ATOM   2071 HG12 VAL A 133      28.285 101.265 103.167  1.00  0.00           H  
ATOM   2072 HG13 VAL A 133      26.691 102.060 103.363  1.00  0.00           H  
ATOM   2073 HG21 VAL A 133      27.661 101.753 101.034  1.00  0.00           H  
ATOM   2074 HG22 VAL A 133      26.315 100.873 100.075  1.00  0.00           H  
ATOM   2075 HG23 VAL A 133      25.943 102.013 101.188  1.00  0.00           H  
ATOM   2076  N   ILE A 134      28.997  98.122 103.529  1.00  0.00           N  
ATOM   2077  CA  ILE A 134      29.429  97.206 104.643  1.00  0.00           C  
ATOM   2078  C   ILE A 134      30.301  97.875 105.695  1.00  0.00           C  
ATOM   2079  O   ILE A 134      31.125  98.687 105.366  1.00  0.00           O  
ATOM   2080  CB  ILE A 134      30.094  95.862 104.227  1.00  0.00           C  
ATOM   2081  CG1 ILE A 134      31.466  96.081 103.637  1.00  0.00           C  
ATOM   2082  CG2 ILE A 134      29.186  94.990 103.262  1.00  0.00           C  
ATOM   2083  CD1 ILE A 134      32.383  94.940 103.833  1.00  0.00           C  
ATOM   2084  H   ILE A 134      29.682  98.794 103.212  1.00  0.00           H  
ATOM   2085  HA  ILE A 134      28.557  96.822 105.173  1.00  0.00           H  
ATOM   2086  HB  ILE A 134      30.227  95.358 105.184  1.00  0.00           H  
ATOM   2087 HG12 ILE A 134      31.352  96.188 102.559  1.00  0.00           H  
ATOM   2088 HG13 ILE A 134      32.081  96.892 104.026  1.00  0.00           H  
ATOM   2089 HG21 ILE A 134      28.902  95.621 102.420  1.00  0.00           H  
ATOM   2090 HG22 ILE A 134      29.811  94.169 102.910  1.00  0.00           H  
ATOM   2091 HG23 ILE A 134      28.333  94.600 103.819  1.00  0.00           H  
ATOM   2092 HD11 ILE A 134      33.261  94.951 103.189  1.00  0.00           H  
ATOM   2093 HD12 ILE A 134      32.580  95.103 104.893  1.00  0.00           H  
ATOM   2094 HD13 ILE A 134      31.929  93.969 103.639  1.00  0.00           H  
ATOM   2095  N   CYS A 135      30.349  97.408 106.908  1.00  0.00           N  
ATOM   2096  CA  CYS A 135      31.324  97.836 107.922  1.00  0.00           C  
ATOM   2097  C   CYS A 135      32.328  96.668 108.316  1.00  0.00           C  
ATOM   2098  O   CYS A 135      33.398  96.680 107.761  1.00  0.00           O  
ATOM   2099  CB  CYS A 135      30.434  98.316 109.100  1.00  0.00           C  
ATOM   2100  SG  CYS A 135      29.019  99.357 108.680  1.00  0.00           S  
ATOM   2101  H   CYS A 135      29.643  96.747 107.200  1.00  0.00           H  
ATOM   2102  HA  CYS A 135      31.818  98.733 107.548  1.00  0.00           H  
ATOM   2103  HB2 CYS A 135      29.939  97.486 109.602  1.00  0.00           H  
ATOM   2104  HB3 CYS A 135      31.083  98.920 109.735  1.00  0.00           H  
ATOM   2105  HG  CYS A 135      28.309  98.337 108.187  1.00  0.00           H  
ATOM   2106  N   LEU A 136      31.906  95.667 109.093  1.00  0.00           N  
ATOM   2107  CA  LEU A 136      32.625  94.440 109.441  1.00  0.00           C  
ATOM   2108  C   LEU A 136      33.819  94.670 110.343  1.00  0.00           C  
ATOM   2109  O   LEU A 136      34.646  95.577 110.155  1.00  0.00           O  
ATOM   2110  CB  LEU A 136      33.011  93.546 108.221  1.00  0.00           C  
ATOM   2111  CG  LEU A 136      31.801  93.158 107.271  1.00  0.00           C  
ATOM   2112  CD1 LEU A 136      32.338  92.219 106.225  1.00  0.00           C  
ATOM   2113  CD2 LEU A 136      30.708  92.460 108.002  1.00  0.00           C  
ATOM   2114  H   LEU A 136      30.967  95.732 109.457  1.00  0.00           H  
ATOM   2115  HA  LEU A 136      31.923  93.816 109.994  1.00  0.00           H  
ATOM   2116  HB2 LEU A 136      33.838  93.952 107.637  1.00  0.00           H  
ATOM   2117  HB3 LEU A 136      33.383  92.628 108.675  1.00  0.00           H  
ATOM   2118  HG  LEU A 136      31.440  94.046 106.753  1.00  0.00           H  
ATOM   2119 HD11 LEU A 136      32.958  92.821 105.560  1.00  0.00           H  
ATOM   2120 HD12 LEU A 136      32.866  91.339 106.592  1.00  0.00           H  
ATOM   2121 HD13 LEU A 136      31.596  91.862 105.511  1.00  0.00           H  
ATOM   2122 HD21 LEU A 136      30.036  92.001 107.276  1.00  0.00           H  
ATOM   2123 HD22 LEU A 136      31.120  91.724 108.692  1.00  0.00           H  
ATOM   2124 HD23 LEU A 136      30.142  93.091 108.687  1.00  0.00           H  
ATOM   2125  N   GLY A 137      33.997  93.724 111.269  1.00  0.00           N  
ATOM   2126  CA  GLY A 137      35.124  93.615 112.284  1.00  0.00           C  
ATOM   2127  C   GLY A 137      34.864  94.358 113.598  1.00  0.00           C  
ATOM   2128  O   GLY A 137      35.827  94.853 114.185  1.00  0.00           O  
ATOM   2129  H   GLY A 137      33.218  93.109 111.457  1.00  0.00           H  
ATOM   2130  HA2 GLY A 137      35.336  92.573 112.520  1.00  0.00           H  
ATOM   2131  HA3 GLY A 137      36.088  93.904 111.867  1.00  0.00           H  
ATOM   2132  N   ASN A 138      33.604  94.377 114.064  1.00  0.00           N  
ATOM   2133  CA  ASN A 138      33.012  95.301 115.062  1.00  0.00           C  
ATOM   2134  C   ASN A 138      33.019  96.763 114.564  1.00  0.00           C  
ATOM   2135  O   ASN A 138      34.044  97.294 114.193  1.00  0.00           O  
ATOM   2136  CB  ASN A 138      33.695  95.142 116.442  1.00  0.00           C  
ATOM   2137  CG  ASN A 138      32.704  95.473 117.553  1.00  0.00           C  
ATOM   2138  ND2 ASN A 138      32.955  94.995 118.761  1.00  0.00           N  
ATOM   2139  OD1 ASN A 138      31.660  96.051 117.300  1.00  0.00           O  
ATOM   2140  H   ASN A 138      32.971  94.096 113.328  1.00  0.00           H  
ATOM   2141  HA  ASN A 138      31.980  94.958 115.134  1.00  0.00           H  
ATOM   2142  HB2 ASN A 138      34.018  94.104 116.526  1.00  0.00           H  
ATOM   2143  HB3 ASN A 138      34.530  95.842 116.461  1.00  0.00           H  
ATOM   2144 HD21 ASN A 138      32.212  95.156 119.426  1.00  0.00           H  
ATOM   2145 HD22 ASN A 138      33.688  94.303 118.825  1.00  0.00           H  
ATOM   2146  N   SER A 139      31.839  97.421 114.627  1.00  0.00           N  
ATOM   2147  CA  SER A 139      31.783  98.745 114.040  1.00  0.00           C  
ATOM   2148  C   SER A 139      31.072  99.660 115.005  1.00  0.00           C  
ATOM   2149  O   SER A 139      31.744 100.272 115.865  1.00  0.00           O  
ATOM   2150  CB  SER A 139      31.162  98.716 112.612  1.00  0.00           C  
ATOM   2151  OG  SER A 139      29.994  98.030 112.507  1.00  0.00           O  
ATOM   2152  H   SER A 139      31.044  96.863 114.905  1.00  0.00           H  
ATOM   2153  HA  SER A 139      32.759  99.231 114.034  1.00  0.00           H  
ATOM   2154  HB2 SER A 139      31.053  99.759 112.315  1.00  0.00           H  
ATOM   2155  HB3 SER A 139      31.964  98.428 111.932  1.00  0.00           H  
ATOM   2156  HG  SER A 139      30.201  97.095 112.437  1.00  0.00           H  
ATOM   2157  N   PHE A 140      29.749  99.845 114.823  1.00  0.00           N  
ATOM   2158  CA  PHE A 140      29.006 100.940 115.488  1.00  0.00           C  
ATOM   2159  C   PHE A 140      29.292 101.384 116.916  1.00  0.00           C  
ATOM   2160  O   PHE A 140      29.283 102.588 117.200  1.00  0.00           O  
ATOM   2161  CB  PHE A 140      27.540 100.755 115.179  1.00  0.00           C  
ATOM   2162  CG  PHE A 140      26.691 102.042 115.140  1.00  0.00           C  
ATOM   2163  CD1 PHE A 140      27.077 102.925 114.111  1.00  0.00           C  
ATOM   2164  CD2 PHE A 140      25.722 102.290 116.069  1.00  0.00           C  
ATOM   2165  CE1 PHE A 140      26.488 104.205 114.043  1.00  0.00           C  
ATOM   2166  CE2 PHE A 140      25.166 103.554 115.981  1.00  0.00           C  
ATOM   2167  CZ  PHE A 140      25.554 104.498 115.045  1.00  0.00           C  
ATOM   2168  H   PHE A 140      29.365  99.324 114.048  1.00  0.00           H  
ATOM   2169  HA  PHE A 140      29.384 101.823 114.974  1.00  0.00           H  
ATOM   2170  HB2 PHE A 140      27.462 100.385 114.156  1.00  0.00           H  
ATOM   2171  HB3 PHE A 140      27.017  99.996 115.760  1.00  0.00           H  
ATOM   2172  HD1 PHE A 140      27.779 102.611 113.352  1.00  0.00           H  
ATOM   2173  HD2 PHE A 140      25.522 101.715 116.961  1.00  0.00           H  
ATOM   2174  HE1 PHE A 140      26.733 104.940 113.293  1.00  0.00           H  
ATOM   2175  HE2 PHE A 140      24.478 103.739 116.793  1.00  0.00           H  
ATOM   2176  HZ  PHE A 140      25.111 105.482 115.020  1.00  0.00           H  
ATOM   2177  N   ALA A 141      29.503 100.380 117.753  1.00  0.00           N  
ATOM   2178  CA  ALA A 141      29.714 100.558 119.204  1.00  0.00           C  
ATOM   2179  C   ALA A 141      30.764 101.563 119.590  1.00  0.00           C  
ATOM   2180  O   ALA A 141      30.558 102.104 120.675  1.00  0.00           O  
ATOM   2181  CB  ALA A 141      30.006  99.201 119.844  1.00  0.00           C  
ATOM   2182  H   ALA A 141      29.371  99.404 117.533  1.00  0.00           H  
ATOM   2183  HA  ALA A 141      28.792 100.909 119.666  1.00  0.00           H  
ATOM   2184  HB1 ALA A 141      29.960  99.434 120.908  1.00  0.00           H  
ATOM   2185  HB2 ALA A 141      29.217  98.526 119.509  1.00  0.00           H  
ATOM   2186  HB3 ALA A 141      31.019  98.987 119.505  1.00  0.00           H  
ATOM   2187  N   HID A 142      31.784 101.910 118.791  1.00  0.00           N  
ATOM   2188  CA  HID A 142      32.761 102.924 119.233  1.00  0.00           C  
ATOM   2189  C   HID A 142      32.206 104.365 119.328  1.00  0.00           C  
ATOM   2190  O   HID A 142      32.894 105.276 119.910  1.00  0.00           O  
ATOM   2191  CB  HID A 142      33.799 102.852 118.109  1.00  0.00           C  
ATOM   2192  CG  HID A 142      34.588 101.535 118.139  1.00  0.00           C  
ATOM   2193  CD2 HID A 142      34.938 100.742 117.082  1.00  0.00           C  
ATOM   2194  ND1 HID A 142      35.215 100.932 119.239  1.00  0.00           N  
ATOM   2195  CE1 HID A 142      35.728  99.761 118.890  1.00  0.00           C  
ATOM   2196  NE2 HID A 142      35.563  99.618 117.547  1.00  0.00           N  
ATOM   2197  H   HID A 142      31.943 101.663 117.825  1.00  0.00           H  
ATOM   2198  HA  HID A 142      33.070 102.657 120.243  1.00  0.00           H  
ATOM   2199  HB2 HID A 142      33.412 103.162 117.138  1.00  0.00           H  
ATOM   2200  HB3 HID A 142      34.531 103.616 118.365  1.00  0.00           H  
ATOM   2201  HD1 HID A 142      35.079 101.232 120.195  1.00  0.00           H  
ATOM   2202  HD2 HID A 142      34.566 101.036 116.111  1.00  0.00           H  
ATOM   2203  HE1 HID A 142      36.183  99.071 119.587  1.00  0.00           H  
ATOM   2204  N   LEU A 143      31.064 104.719 118.848  1.00  0.00           N  
ATOM   2205  CA  LEU A 143      30.342 105.998 119.055  1.00  0.00           C  
ATOM   2206  C   LEU A 143      29.860 106.032 120.515  1.00  0.00           C  
ATOM   2207  O   LEU A 143      29.272 105.044 120.987  1.00  0.00           O  
ATOM   2208  CB  LEU A 143      29.167 106.092 118.123  1.00  0.00           C  
ATOM   2209  CG  LEU A 143      28.542 107.508 118.069  1.00  0.00           C  
ATOM   2210  CD1 LEU A 143      29.479 108.597 117.432  1.00  0.00           C  
ATOM   2211  CD2 LEU A 143      27.192 107.572 117.369  1.00  0.00           C  
ATOM   2212  H   LEU A 143      30.510 103.988 118.425  1.00  0.00           H  
ATOM   2213  HA  LEU A 143      30.985 106.852 118.839  1.00  0.00           H  
ATOM   2214  HB2 LEU A 143      29.494 105.855 117.110  1.00  0.00           H  
ATOM   2215  HB3 LEU A 143      28.305 105.523 118.469  1.00  0.00           H  
ATOM   2216  HG  LEU A 143      28.473 107.730 119.134  1.00  0.00           H  
ATOM   2217 HD11 LEU A 143      29.653 108.380 116.380  1.00  0.00           H  
ATOM   2218 HD12 LEU A 143      29.015 109.571 117.592  1.00  0.00           H  
ATOM   2219 HD13 LEU A 143      30.428 108.550 117.967  1.00  0.00           H  
ATOM   2220 HD21 LEU A 143      27.309 107.347 116.310  1.00  0.00           H  
ATOM   2221 HD22 LEU A 143      26.471 106.816 117.678  1.00  0.00           H  
ATOM   2222 HD23 LEU A 143      26.811 108.578 117.544  1.00  0.00           H  
ATOM   2223  N   PRO A 144      30.233 107.127 121.313  1.00  0.00           N  
ATOM   2224  CA  PRO A 144      29.734 107.343 122.622  1.00  0.00           C  
ATOM   2225  C   PRO A 144      28.223 107.907 122.651  1.00  0.00           C  
ATOM   2226  O   PRO A 144      27.620 108.310 121.664  1.00  0.00           O  
ATOM   2227  CB  PRO A 144      30.710 108.299 123.350  1.00  0.00           C  
ATOM   2228  CG  PRO A 144      31.865 108.467 122.321  1.00  0.00           C  
ATOM   2229  CD  PRO A 144      31.214 108.129 120.993  1.00  0.00           C  
ATOM   2230  HA  PRO A 144      29.639 106.445 123.231  1.00  0.00           H  
ATOM   2231  HB2 PRO A 144      30.251 109.267 123.552  1.00  0.00           H  
ATOM   2232  HB3 PRO A 144      31.001 107.830 124.290  1.00  0.00           H  
ATOM   2233  HG2 PRO A 144      32.153 109.513 122.218  1.00  0.00           H  
ATOM   2234  HG3 PRO A 144      32.759 107.892 122.561  1.00  0.00           H  
ATOM   2235  HD2 PRO A 144      30.849 109.118 120.715  1.00  0.00           H  
ATOM   2236  HD3 PRO A 144      31.949 107.832 120.244  1.00  0.00           H  
ATOM   2237  N   ASP A 145      27.748 107.958 123.868  1.00  0.00           N  
ATOM   2238  CA  ASP A 145      26.610 108.654 124.358  1.00  0.00           C  
ATOM   2239  C   ASP A 145      26.939 109.233 125.800  1.00  0.00           C  
ATOM   2240  O   ASP A 145      27.174 108.403 126.718  1.00  0.00           O  
ATOM   2241  CB  ASP A 145      25.428 107.665 124.444  1.00  0.00           C  
ATOM   2242  CG  ASP A 145      24.214 108.264 125.073  1.00  0.00           C  
ATOM   2243  OD1 ASP A 145      24.156 109.536 125.318  1.00  0.00           O  
ATOM   2244  OD2 ASP A 145      23.287 107.536 125.399  1.00  0.00           O1-
ATOM   2245  H   ASP A 145      28.255 107.483 124.599  1.00  0.00           H  
ATOM   2246  HA  ASP A 145      26.439 109.507 123.701  1.00  0.00           H  
ATOM   2247  HB2 ASP A 145      25.234 107.223 123.467  1.00  0.00           H  
ATOM   2248  HB3 ASP A 145      25.757 106.909 125.158  1.00  0.00           H  
ATOM   2249  N   SER A 146      26.856 110.580 126.069  1.00  0.00           N  
ATOM   2250  CA  SER A 146      27.233 111.216 127.330  1.00  0.00           C  
ATOM   2251  C   SER A 146      25.878 111.529 128.096  1.00  0.00           C  
ATOM   2252  O   SER A 146      25.907 112.298 129.034  1.00  0.00           O  
ATOM   2253  CB  SER A 146      28.148 112.426 127.158  1.00  0.00           C  
ATOM   2254  OG  SER A 146      27.546 113.530 126.495  1.00  0.00           O  
ATOM   2255  H   SER A 146      26.701 111.219 125.302  1.00  0.00           H  
ATOM   2256  HA  SER A 146      27.737 110.572 128.051  1.00  0.00           H  
ATOM   2257  HB2 SER A 146      28.540 112.852 128.082  1.00  0.00           H  
ATOM   2258  HB3 SER A 146      29.079 112.106 126.690  1.00  0.00           H  
ATOM   2259  HG  SER A 146      27.333 113.181 125.626  1.00  0.00           H  
ATOM   2260  N   LYS A 147      24.696 111.229 127.561  1.00  0.00           N  
ATOM   2261  CA  LYS A 147      23.396 111.875 127.997  1.00  0.00           C  
ATOM   2262  C   LYS A 147      22.174 110.952 127.875  1.00  0.00           C  
ATOM   2263  O   LYS A 147      21.043 111.312 128.330  1.00  0.00           O  
ATOM   2264  CB  LYS A 147      23.160 113.243 127.314  1.00  0.00           C  
ATOM   2265  CG  LYS A 147      22.331 113.296 126.050  1.00  0.00           C  
ATOM   2266  CD  LYS A 147      22.795 112.525 124.876  1.00  0.00           C  
ATOM   2267  CE  LYS A 147      24.162 112.869 124.372  1.00  0.00           C  
ATOM   2268  NZ  LYS A 147      24.463 111.757 123.396  1.00  0.00           N1+
ATOM   2269  H   LYS A 147      24.673 110.704 126.699  1.00  0.00           H  
ATOM   2270  HA  LYS A 147      23.462 112.021 129.074  1.00  0.00           H  
ATOM   2271  HB2 LYS A 147      22.625 113.867 128.030  1.00  0.00           H  
ATOM   2272  HB3 LYS A 147      24.080 113.806 127.160  1.00  0.00           H  
ATOM   2273  HG2 LYS A 147      21.320 112.964 126.285  1.00  0.00           H  
ATOM   2274  HG3 LYS A 147      22.362 114.322 125.682  1.00  0.00           H  
ATOM   2275  HD2 LYS A 147      22.693 111.474 125.146  1.00  0.00           H  
ATOM   2276  HD3 LYS A 147      22.066 112.697 124.083  1.00  0.00           H  
ATOM   2277  HE2 LYS A 147      24.049 113.852 123.915  1.00  0.00           H  
ATOM   2278  HE3 LYS A 147      24.979 112.851 125.093  1.00  0.00           H  
ATOM   2279  HZ1 LYS A 147      25.358 111.892 122.947  1.00  0.00           H  
ATOM   2280  HZ2 LYS A 147      24.383 110.870 123.873  1.00  0.00           H  
ATOM   2281  HZ3 LYS A 147      23.774 111.777 122.658  1.00  0.00           H  
ATOM   2282  N   GLY A 148      22.385 109.688 127.487  1.00  0.00           N  
ATOM   2283  CA  GLY A 148      21.357 108.634 127.703  1.00  0.00           C  
ATOM   2284  C   GLY A 148      20.273 108.711 126.583  1.00  0.00           C  
ATOM   2285  O   GLY A 148      19.146 108.360 126.870  1.00  0.00           O  
ATOM   2286  H   GLY A 148      23.277 109.458 127.071  1.00  0.00           H  
ATOM   2287  HA2 GLY A 148      21.842 107.662 127.623  1.00  0.00           H  
ATOM   2288  HA3 GLY A 148      20.910 108.821 128.680  1.00  0.00           H  
ATOM   2289  N   ASP A 149      20.651 109.049 125.331  1.00  0.00           N  
ATOM   2290  CA  ASP A 149      19.705 109.346 124.220  1.00  0.00           C  
ATOM   2291  C   ASP A 149      20.300 108.951 122.832  1.00  0.00           C  
ATOM   2292  O   ASP A 149      21.487 108.960 122.614  1.00  0.00           O  
ATOM   2293  CB  ASP A 149      19.268 110.830 124.328  1.00  0.00           C  
ATOM   2294  CG  ASP A 149      18.871 111.429 122.946  1.00  0.00           C  
ATOM   2295  OD1 ASP A 149      19.696 112.100 122.351  1.00  0.00           O  
ATOM   2296  OD2 ASP A 149      17.673 111.176 122.578  1.00  0.00           O1-
ATOM   2297  H   ASP A 149      21.622 109.239 125.131  1.00  0.00           H  
ATOM   2298  HA  ASP A 149      18.829 108.701 124.294  1.00  0.00           H  
ATOM   2299  HB2 ASP A 149      18.418 110.920 125.004  1.00  0.00           H  
ATOM   2300  HB3 ASP A 149      20.134 111.345 124.744  1.00  0.00           H  
ATOM   2301  N   GLN A 150      19.528 108.460 121.902  1.00  0.00           N  
ATOM   2302  CA  GLN A 150      19.963 107.818 120.597  1.00  0.00           C  
ATOM   2303  C   GLN A 150      20.022 108.733 119.443  1.00  0.00           C  
ATOM   2304  O   GLN A 150      20.286 108.259 118.369  1.00  0.00           O  
ATOM   2305  CB  GLN A 150      19.024 106.643 120.223  1.00  0.00           C  
ATOM   2306  CG  GLN A 150      17.524 106.949 120.040  1.00  0.00           C  
ATOM   2307  CD  GLN A 150      16.575 107.171 121.240  1.00  0.00           C  
ATOM   2308  NE2 GLN A 150      15.321 107.446 120.948  1.00  0.00           N  
ATOM   2309  OE1 GLN A 150      17.014 107.092 122.425  1.00  0.00           O  
ATOM   2310  H   GLN A 150      18.558 108.380 122.171  1.00  0.00           H  
ATOM   2311  HA  GLN A 150      20.971 107.454 120.799  1.00  0.00           H  
ATOM   2312  HB2 GLN A 150      19.289 106.085 119.324  1.00  0.00           H  
ATOM   2313  HB3 GLN A 150      19.033 105.867 120.989  1.00  0.00           H  
ATOM   2314  HG2 GLN A 150      17.491 107.896 119.503  1.00  0.00           H  
ATOM   2315  HG3 GLN A 150      17.089 106.190 119.389  1.00  0.00           H  
ATOM   2316 HE21 GLN A 150      14.708 107.760 121.688  1.00  0.00           H  
ATOM   2317 HE22 GLN A 150      14.837 107.240 120.085  1.00  0.00           H  
ATOM   2318  N   SER A 151      19.803 110.034 119.568  1.00  0.00           N  
ATOM   2319  CA  SER A 151      19.446 110.952 118.424  1.00  0.00           C  
ATOM   2320  C   SER A 151      20.602 111.037 117.405  1.00  0.00           C  
ATOM   2321  O   SER A 151      20.392 110.884 116.199  1.00  0.00           O  
ATOM   2322  CB  SER A 151      19.152 112.411 118.960  1.00  0.00           C  
ATOM   2323  OG  SER A 151      18.066 112.394 119.917  1.00  0.00           O  
ATOM   2324  H   SER A 151      19.612 110.434 120.475  1.00  0.00           H  
ATOM   2325  HA  SER A 151      18.592 110.514 117.907  1.00  0.00           H  
ATOM   2326  HB2 SER A 151      20.072 112.905 119.273  1.00  0.00           H  
ATOM   2327  HB3 SER A 151      18.779 112.930 118.078  1.00  0.00           H  
ATOM   2328  HG  SER A 151      18.390 112.276 120.813  1.00  0.00           H  
ATOM   2329  N   GLU A 152      21.787 111.187 117.910  1.00  0.00           N  
ATOM   2330  CA  GLU A 152      23.070 111.103 117.077  1.00  0.00           C  
ATOM   2331  C   GLU A 152      23.376 109.684 116.540  1.00  0.00           C  
ATOM   2332  O   GLU A 152      23.956 109.549 115.462  1.00  0.00           O  
ATOM   2333  CB  GLU A 152      24.247 111.644 117.811  1.00  0.00           C  
ATOM   2334  CG  GLU A 152      24.330 113.163 117.751  1.00  0.00           C  
ATOM   2335  CD  GLU A 152      23.116 113.856 118.474  1.00  0.00           C  
ATOM   2336  OE1 GLU A 152      22.384 114.549 117.675  1.00  0.00           O  
ATOM   2337  OE2 GLU A 152      22.802 113.527 119.652  1.00  0.00           O1-
ATOM   2338  H   GLU A 152      21.811 111.186 118.919  1.00  0.00           H  
ATOM   2339  HA  GLU A 152      22.996 111.783 116.229  1.00  0.00           H  
ATOM   2340  HB2 GLU A 152      24.297 111.326 118.852  1.00  0.00           H  
ATOM   2341  HB3 GLU A 152      25.167 111.328 117.316  1.00  0.00           H  
ATOM   2342  HG2 GLU A 152      25.306 113.559 118.032  1.00  0.00           H  
ATOM   2343  HG3 GLU A 152      24.213 113.370 116.686  1.00  0.00           H  
ATOM   2344  N   HIE A 153      23.119 108.601 117.307  1.00  0.00           N  
ATOM   2345  CA  HIE A 153      23.189 107.183 116.782  1.00  0.00           C  
ATOM   2346  C   HIE A 153      22.254 106.944 115.622  1.00  0.00           C  
ATOM   2347  O   HIE A 153      22.681 106.659 114.496  1.00  0.00           O  
ATOM   2348  CB  HIE A 153      22.930 106.277 117.961  1.00  0.00           C  
ATOM   2349  CG  HIE A 153      24.108 106.020 118.959  1.00  0.00           C  
ATOM   2350  CD2 HIE A 153      24.798 107.000 119.603  1.00  0.00           C  
ATOM   2351  ND1 HIE A 153      24.353 104.770 119.636  1.00  0.00           N  
ATOM   2352  CE1 HIE A 153      25.292 105.073 120.527  1.00  0.00           C  
ATOM   2353  NE2 HIE A 153      25.655 106.350 120.480  1.00  0.00           N  
ATOM   2354  H   HIE A 153      22.845 108.814 118.256  1.00  0.00           H  
ATOM   2355  HA  HIE A 153      24.133 107.028 116.259  1.00  0.00           H  
ATOM   2356  HB2 HIE A 153      22.176 106.725 118.610  1.00  0.00           H  
ATOM   2357  HB3 HIE A 153      22.615 105.276 117.670  1.00  0.00           H  
ATOM   2358  HD2 HIE A 153      24.720 108.027 119.276  1.00  0.00           H  
ATOM   2359  HE1 HIE A 153      25.630 104.378 121.282  1.00  0.00           H  
ATOM   2360  HE2 HIE A 153      26.384 106.745 121.056  1.00  0.00           H  
ATOM   2361  N   ARG A 154      20.950 107.298 115.713  1.00  0.00           N  
ATOM   2362  CA  ARG A 154      20.019 107.465 114.645  1.00  0.00           C  
ATOM   2363  C   ARG A 154      20.567 108.359 113.496  1.00  0.00           C  
ATOM   2364  O   ARG A 154      20.481 107.952 112.332  1.00  0.00           O  
ATOM   2365  CB  ARG A 154      18.689 107.878 115.378  1.00  0.00           C  
ATOM   2366  CG  ARG A 154      17.500 108.096 114.413  1.00  0.00           C  
ATOM   2367  CD  ARG A 154      16.229 108.508 115.164  1.00  0.00           C  
ATOM   2368  NE  ARG A 154      16.039 109.894 115.532  1.00  0.00           N  
ATOM   2369  CZ  ARG A 154      15.975 110.484 116.747  1.00  0.00           C  
ATOM   2370  NH1 ARG A 154      15.954 111.735 116.909  1.00  0.00           N1+
ATOM   2371  NH2 ARG A 154      16.009 109.753 117.841  1.00  0.00           N  
ATOM   2372  H   ARG A 154      20.657 107.572 116.640  1.00  0.00           H  
ATOM   2373  HA  ARG A 154      19.844 106.481 114.208  1.00  0.00           H  
ATOM   2374  HB2 ARG A 154      18.491 107.101 116.117  1.00  0.00           H  
ATOM   2375  HB3 ARG A 154      18.885 108.836 115.860  1.00  0.00           H  
ATOM   2376  HG2 ARG A 154      17.822 108.804 113.648  1.00  0.00           H  
ATOM   2377  HG3 ARG A 154      17.314 107.159 113.889  1.00  0.00           H  
ATOM   2378  HD2 ARG A 154      15.441 108.496 114.411  1.00  0.00           H  
ATOM   2379  HD3 ARG A 154      15.974 107.794 115.947  1.00  0.00           H  
ATOM   2380  HE  ARG A 154      16.090 110.586 114.799  1.00  0.00           H  
ATOM   2381 HH11 ARG A 154      15.709 112.405 116.194  1.00  0.00           H  
ATOM   2382 HH12 ARG A 154      15.726 112.027 117.848  1.00  0.00           H  
ATOM   2383 HH21 ARG A 154      15.671 108.802 117.875  1.00  0.00           H  
ATOM   2384 HH22 ARG A 154      16.208 110.170 118.740  1.00  0.00           H  
ATOM   2385  N   LEU A 155      21.131 109.571 113.786  1.00  0.00           N  
ATOM   2386  CA  LEU A 155      21.676 110.364 112.644  1.00  0.00           C  
ATOM   2387  C   LEU A 155      22.890 109.669 111.924  1.00  0.00           C  
ATOM   2388  O   LEU A 155      22.929 109.600 110.680  1.00  0.00           O  
ATOM   2389  CB  LEU A 155      22.051 111.723 113.205  1.00  0.00           C  
ATOM   2390  CG  LEU A 155      22.442 112.714 112.061  1.00  0.00           C  
ATOM   2391  CD1 LEU A 155      21.501 112.871 110.883  1.00  0.00           C  
ATOM   2392  CD2 LEU A 155      22.657 114.121 112.612  1.00  0.00           C  
ATOM   2393  H   LEU A 155      21.208 109.855 114.752  1.00  0.00           H  
ATOM   2394  HA  LEU A 155      20.807 110.561 112.015  1.00  0.00           H  
ATOM   2395  HB2 LEU A 155      21.140 112.129 113.648  1.00  0.00           H  
ATOM   2396  HB3 LEU A 155      22.662 111.580 114.096  1.00  0.00           H  
ATOM   2397  HG  LEU A 155      23.371 112.239 111.745  1.00  0.00           H  
ATOM   2398 HD11 LEU A 155      22.005 113.571 110.215  1.00  0.00           H  
ATOM   2399 HD12 LEU A 155      21.497 111.924 110.345  1.00  0.00           H  
ATOM   2400 HD13 LEU A 155      20.457 113.093 111.105  1.00  0.00           H  
ATOM   2401 HD21 LEU A 155      22.851 114.060 113.683  1.00  0.00           H  
ATOM   2402 HD22 LEU A 155      23.456 114.599 112.045  1.00  0.00           H  
ATOM   2403 HD23 LEU A 155      21.733 114.700 112.647  1.00  0.00           H  
ATOM   2404  N   ALA A 156      23.815 109.039 112.611  1.00  0.00           N  
ATOM   2405  CA  ALA A 156      24.943 108.309 112.011  1.00  0.00           C  
ATOM   2406  C   ALA A 156      24.563 107.039 111.176  1.00  0.00           C  
ATOM   2407  O   ALA A 156      25.071 106.904 109.999  1.00  0.00           O  
ATOM   2408  CB  ALA A 156      25.949 107.964 113.102  1.00  0.00           C  
ATOM   2409  H   ALA A 156      23.823 109.040 113.620  1.00  0.00           H  
ATOM   2410  HA  ALA A 156      25.398 109.078 111.388  1.00  0.00           H  
ATOM   2411  HB1 ALA A 156      26.148 108.854 113.698  1.00  0.00           H  
ATOM   2412  HB2 ALA A 156      25.503 107.152 113.675  1.00  0.00           H  
ATOM   2413  HB3 ALA A 156      26.832 107.619 112.564  1.00  0.00           H  
ATOM   2414  N   LEU A 157      23.454 106.341 111.554  1.00  0.00           N  
ATOM   2415  CA  LEU A 157      22.920 105.301 110.709  1.00  0.00           C  
ATOM   2416  C   LEU A 157      22.362 105.879 109.430  1.00  0.00           C  
ATOM   2417  O   LEU A 157      22.687 105.353 108.357  1.00  0.00           O  
ATOM   2418  CB  LEU A 157      21.960 104.380 111.497  1.00  0.00           C  
ATOM   2419  CG  LEU A 157      22.685 103.709 112.672  1.00  0.00           C  
ATOM   2420  CD1 LEU A 157      21.708 102.841 113.469  1.00  0.00           C  
ATOM   2421  CD2 LEU A 157      23.691 102.669 112.182  1.00  0.00           C  
ATOM   2422  H   LEU A 157      22.982 106.495 112.434  1.00  0.00           H  
ATOM   2423  HA  LEU A 157      23.680 104.660 110.262  1.00  0.00           H  
ATOM   2424  HB2 LEU A 157      21.052 104.903 111.798  1.00  0.00           H  
ATOM   2425  HB3 LEU A 157      21.580 103.657 110.776  1.00  0.00           H  
ATOM   2426  HG  LEU A 157      23.213 104.357 113.372  1.00  0.00           H  
ATOM   2427 HD11 LEU A 157      21.059 103.580 113.940  1.00  0.00           H  
ATOM   2428 HD12 LEU A 157      21.071 102.263 112.800  1.00  0.00           H  
ATOM   2429 HD13 LEU A 157      22.111 102.333 114.344  1.00  0.00           H  
ATOM   2430 HD21 LEU A 157      24.160 102.212 113.052  1.00  0.00           H  
ATOM   2431 HD22 LEU A 157      23.228 101.904 111.558  1.00  0.00           H  
ATOM   2432 HD23 LEU A 157      24.577 103.107 111.722  1.00  0.00           H  
ATOM   2433  N   LYS A 158      21.576 106.981 109.413  1.00  0.00           N  
ATOM   2434  CA  LYS A 158      21.087 107.721 108.270  1.00  0.00           C  
ATOM   2435  C   LYS A 158      22.258 108.217 107.356  1.00  0.00           C  
ATOM   2436  O   LYS A 158      22.097 107.986 106.157  1.00  0.00           O  
ATOM   2437  CB  LYS A 158      20.091 108.920 108.642  1.00  0.00           C  
ATOM   2438  CG  LYS A 158      18.754 108.382 109.211  1.00  0.00           C  
ATOM   2439  CD  LYS A 158      17.806 109.409 109.822  1.00  0.00           C  
ATOM   2440  CE  LYS A 158      16.613 108.763 110.607  1.00  0.00           C  
ATOM   2441  NZ  LYS A 158      15.388 108.720 109.817  1.00  0.00           N1+
ATOM   2442  H   LYS A 158      21.442 107.380 110.332  1.00  0.00           H  
ATOM   2443  HA  LYS A 158      20.493 107.097 107.602  1.00  0.00           H  
ATOM   2444  HB2 LYS A 158      20.640 109.523 109.365  1.00  0.00           H  
ATOM   2445  HB3 LYS A 158      19.976 109.600 107.799  1.00  0.00           H  
ATOM   2446  HG2 LYS A 158      18.267 107.747 108.471  1.00  0.00           H  
ATOM   2447  HG3 LYS A 158      19.073 107.656 109.959  1.00  0.00           H  
ATOM   2448  HD2 LYS A 158      18.307 110.086 110.513  1.00  0.00           H  
ATOM   2449  HD3 LYS A 158      17.498 110.055 108.999  1.00  0.00           H  
ATOM   2450  HE2 LYS A 158      16.902 107.736 110.833  1.00  0.00           H  
ATOM   2451  HE3 LYS A 158      16.484 109.331 111.528  1.00  0.00           H  
ATOM   2452  HZ1 LYS A 158      15.713 108.364 108.929  1.00  0.00           H  
ATOM   2453  HZ2 LYS A 158      14.802 108.001 110.219  1.00  0.00           H  
ATOM   2454  HZ3 LYS A 158      14.837 109.561 109.722  1.00  0.00           H  
ATOM   2455  N   ASN A 159      23.390 108.661 107.858  1.00  0.00           N  
ATOM   2456  CA  ASN A 159      24.531 108.987 107.059  1.00  0.00           C  
ATOM   2457  C   ASN A 159      25.156 107.770 106.318  1.00  0.00           C  
ATOM   2458  O   ASN A 159      25.620 107.841 105.208  1.00  0.00           O  
ATOM   2459  CB  ASN A 159      25.489 109.768 107.978  1.00  0.00           C  
ATOM   2460  CG  ASN A 159      25.289 111.259 107.983  1.00  0.00           C  
ATOM   2461  ND2 ASN A 159      24.447 111.733 108.862  1.00  0.00           N  
ATOM   2462  OD1 ASN A 159      25.879 111.977 107.207  1.00  0.00           O  
ATOM   2463  H   ASN A 159      23.370 108.778 108.860  1.00  0.00           H  
ATOM   2464  HA  ASN A 159      24.196 109.608 106.228  1.00  0.00           H  
ATOM   2465  HB2 ASN A 159      25.387 109.271 108.943  1.00  0.00           H  
ATOM   2466  HB3 ASN A 159      26.461 109.465 107.590  1.00  0.00           H  
ATOM   2467 HD21 ASN A 159      24.317 112.727 108.986  1.00  0.00           H  
ATOM   2468 HD22 ASN A 159      23.895 111.142 109.467  1.00  0.00           H  
ATOM   2469  N   ILE A 160      25.047 106.615 106.964  1.00  0.00           N  
ATOM   2470  CA  ILE A 160      25.380 105.247 106.325  1.00  0.00           C  
ATOM   2471  C   ILE A 160      24.353 104.664 105.327  1.00  0.00           C  
ATOM   2472  O   ILE A 160      24.708 104.202 104.260  1.00  0.00           O  
ATOM   2473  CB  ILE A 160      25.833 104.248 107.438  1.00  0.00           C  
ATOM   2474  CG1 ILE A 160      27.074 104.715 108.144  1.00  0.00           C  
ATOM   2475  CG2 ILE A 160      25.934 102.796 106.997  1.00  0.00           C  
ATOM   2476  CD1 ILE A 160      27.476 103.989 109.380  1.00  0.00           C  
ATOM   2477  H   ILE A 160      24.580 106.562 107.859  1.00  0.00           H  
ATOM   2478  HA  ILE A 160      26.287 105.430 105.751  1.00  0.00           H  
ATOM   2479  HB  ILE A 160      25.027 104.248 108.173  1.00  0.00           H  
ATOM   2480 HG12 ILE A 160      27.879 104.560 107.425  1.00  0.00           H  
ATOM   2481 HG13 ILE A 160      26.853 105.741 108.436  1.00  0.00           H  
ATOM   2482 HG21 ILE A 160      26.679 102.612 106.223  1.00  0.00           H  
ATOM   2483 HG22 ILE A 160      26.197 102.200 107.872  1.00  0.00           H  
ATOM   2484 HG23 ILE A 160      24.967 102.452 106.630  1.00  0.00           H  
ATOM   2485 HD11 ILE A 160      27.946 103.029 109.168  1.00  0.00           H  
ATOM   2486 HD12 ILE A 160      28.214 104.510 109.991  1.00  0.00           H  
ATOM   2487 HD13 ILE A 160      26.660 103.848 110.090  1.00  0.00           H  
ATOM   2488  N   ALA A 161      23.078 104.718 105.633  1.00  0.00           N  
ATOM   2489  CA  ALA A 161      21.946 104.433 104.634  1.00  0.00           C  
ATOM   2490  C   ALA A 161      21.925 105.360 103.460  1.00  0.00           C  
ATOM   2491  O   ALA A 161      21.583 104.898 102.356  1.00  0.00           O  
ATOM   2492  CB  ALA A 161      20.584 104.532 105.450  1.00  0.00           C  
ATOM   2493  H   ALA A 161      22.816 104.800 106.604  1.00  0.00           H  
ATOM   2494  HA  ALA A 161      21.950 103.380 104.351  1.00  0.00           H  
ATOM   2495  HB1 ALA A 161      19.698 104.309 104.856  1.00  0.00           H  
ATOM   2496  HB2 ALA A 161      20.633 103.720 106.176  1.00  0.00           H  
ATOM   2497  HB3 ALA A 161      20.604 105.534 105.877  1.00  0.00           H  
ATOM   2498  N   SER A 162      22.310 106.662 103.582  1.00  0.00           N  
ATOM   2499  CA  SER A 162      22.327 107.728 102.552  1.00  0.00           C  
ATOM   2500  C   SER A 162      23.242 107.399 101.434  1.00  0.00           C  
ATOM   2501  O   SER A 162      23.209 108.080 100.425  1.00  0.00           O  
ATOM   2502  CB  SER A 162      22.607 109.119 103.105  1.00  0.00           C  
ATOM   2503  OG  SER A 162      22.225 109.973 102.092  1.00  0.00           O  
ATOM   2504  H   SER A 162      22.629 106.836 104.525  1.00  0.00           H  
ATOM   2505  HA  SER A 162      21.342 107.790 102.088  1.00  0.00           H  
ATOM   2506  HB2 SER A 162      22.043 109.161 104.036  1.00  0.00           H  
ATOM   2507  HB3 SER A 162      23.682 109.199 103.267  1.00  0.00           H  
ATOM   2508  HG  SER A 162      22.812 110.729 102.163  1.00  0.00           H  
ATOM   2509  N   MET A 163      24.154 106.367 101.558  1.00  0.00           N  
ATOM   2510  CA  MET A 163      24.992 105.867 100.520  1.00  0.00           C  
ATOM   2511  C   MET A 163      24.441 104.760  99.752  1.00  0.00           C  
ATOM   2512  O   MET A 163      24.960 104.440  98.672  1.00  0.00           O  
ATOM   2513  CB  MET A 163      26.343 105.478 101.201  1.00  0.00           C  
ATOM   2514  CG  MET A 163      26.958 106.562 102.066  1.00  0.00           C  
ATOM   2515  SD  MET A 163      27.676 107.949 101.111  1.00  0.00           S  
ATOM   2516  CE  MET A 163      26.362 109.225 100.960  1.00  0.00           C  
ATOM   2517  H   MET A 163      24.120 105.892 102.449  1.00  0.00           H  
ATOM   2518  HA  MET A 163      25.206 106.696  99.847  1.00  0.00           H  
ATOM   2519  HB2 MET A 163      26.162 104.589 101.806  1.00  0.00           H  
ATOM   2520  HB3 MET A 163      27.100 105.078 100.526  1.00  0.00           H  
ATOM   2521  HG2 MET A 163      26.220 107.040 102.710  1.00  0.00           H  
ATOM   2522  HG3 MET A 163      27.799 106.310 102.712  1.00  0.00           H  
ATOM   2523  HE1 MET A 163      26.652 110.237 100.676  1.00  0.00           H  
ATOM   2524  HE2 MET A 163      25.781 108.921 100.090  1.00  0.00           H  
ATOM   2525  HE3 MET A 163      25.779 109.273 101.879  1.00  0.00           H  
ATOM   2526  N   VAL A 164      23.400 104.145 100.247  1.00  0.00           N  
ATOM   2527  CA  VAL A 164      22.897 102.898  99.714  1.00  0.00           C  
ATOM   2528  C   VAL A 164      21.907 103.176  98.539  1.00  0.00           C  
ATOM   2529  O   VAL A 164      21.026 104.024  98.671  1.00  0.00           O  
ATOM   2530  CB  VAL A 164      22.144 102.131 100.805  1.00  0.00           C  
ATOM   2531  CG1 VAL A 164      21.520 100.827 100.380  1.00  0.00           C  
ATOM   2532  CG2 VAL A 164      23.080 101.777 102.049  1.00  0.00           C  
ATOM   2533  H   VAL A 164      23.122 104.470 101.162  1.00  0.00           H  
ATOM   2534  HA  VAL A 164      23.643 102.275  99.222  1.00  0.00           H  
ATOM   2535  HB  VAL A 164      21.327 102.752 101.171  1.00  0.00           H  
ATOM   2536 HG11 VAL A 164      22.335 100.159 100.102  1.00  0.00           H  
ATOM   2537 HG12 VAL A 164      21.004 100.308 101.188  1.00  0.00           H  
ATOM   2538 HG13 VAL A 164      21.061 100.903  99.394  1.00  0.00           H  
ATOM   2539 HG21 VAL A 164      23.919 101.108 101.853  1.00  0.00           H  
ATOM   2540 HG22 VAL A 164      23.544 102.655 102.496  1.00  0.00           H  
ATOM   2541 HG23 VAL A 164      22.539 101.278 102.854  1.00  0.00           H  
ATOM   2542  N   ARG A 165      22.066 102.506  97.334  1.00  0.00           N  
ATOM   2543  CA  ARG A 165      21.141 102.632  96.194  1.00  0.00           C  
ATOM   2544  C   ARG A 165      19.683 102.021  96.414  1.00  0.00           C  
ATOM   2545  O   ARG A 165      19.508 101.299  97.389  1.00  0.00           O  
ATOM   2546  CB  ARG A 165      21.808 101.957  94.942  1.00  0.00           C  
ATOM   2547  CG  ARG A 165      22.937 102.678  94.264  1.00  0.00           C  
ATOM   2548  CD  ARG A 165      23.328 102.052  92.995  1.00  0.00           C  
ATOM   2549  NE  ARG A 165      24.129 102.970  92.121  1.00  0.00           N  
ATOM   2550  CZ  ARG A 165      25.235 102.775  91.375  1.00  0.00           C  
ATOM   2551  NH1 ARG A 165      25.823 103.643  90.641  1.00  0.00           N1+
ATOM   2552  NH2 ARG A 165      25.824 101.602  91.375  1.00  0.00           N  
ATOM   2553  H   ARG A 165      22.846 101.881  97.191  1.00  0.00           H  
ATOM   2554  HA  ARG A 165      20.981 103.700  96.043  1.00  0.00           H  
ATOM   2555  HB2 ARG A 165      22.148 100.947  95.172  1.00  0.00           H  
ATOM   2556  HB3 ARG A 165      21.006 101.835  94.215  1.00  0.00           H  
ATOM   2557  HG2 ARG A 165      22.674 103.707  94.020  1.00  0.00           H  
ATOM   2558  HG3 ARG A 165      23.754 102.756  94.983  1.00  0.00           H  
ATOM   2559  HD2 ARG A 165      23.729 101.057  93.194  1.00  0.00           H  
ATOM   2560  HD3 ARG A 165      22.442 101.905  92.379  1.00  0.00           H  
ATOM   2561  HE  ARG A 165      23.726 103.893  92.039  1.00  0.00           H  
ATOM   2562 HH11 ARG A 165      25.403 104.559  90.581  1.00  0.00           H  
ATOM   2563 HH12 ARG A 165      26.678 103.504  90.123  1.00  0.00           H  
ATOM   2564 HH21 ARG A 165      25.298 100.932  91.916  1.00  0.00           H  
ATOM   2565 HH22 ARG A 165      26.343 101.306  90.560  1.00  0.00           H  
ATOM   2566  N   PRO A 166      18.570 102.390  95.672  1.00  0.00           N  
ATOM   2567  CA  PRO A 166      17.273 101.647  95.663  1.00  0.00           C  
ATOM   2568  C   PRO A 166      17.389 100.196  95.240  1.00  0.00           C  
ATOM   2569  O   PRO A 166      18.180  99.913  94.365  1.00  0.00           O  
ATOM   2570  CB  PRO A 166      16.384 102.335  94.653  1.00  0.00           C  
ATOM   2571  CG  PRO A 166      17.354 103.103  93.763  1.00  0.00           C  
ATOM   2572  CD  PRO A 166      18.474 103.485  94.749  1.00  0.00           C  
ATOM   2573  HA  PRO A 166      16.738 101.696  96.611  1.00  0.00           H  
ATOM   2574  HB2 PRO A 166      15.705 101.701  94.083  1.00  0.00           H  
ATOM   2575  HB3 PRO A 166      15.827 103.099  95.197  1.00  0.00           H  
ATOM   2576  HG2 PRO A 166      17.717 102.491  92.938  1.00  0.00           H  
ATOM   2577  HG3 PRO A 166      16.813 104.014  93.504  1.00  0.00           H  
ATOM   2578  HD2 PRO A 166      19.396 103.658  94.194  1.00  0.00           H  
ATOM   2579  HD3 PRO A 166      18.288 104.451  95.218  1.00  0.00           H  
ATOM   2580  N   GLY A 167      16.751  99.292  96.005  1.00  0.00           N  
ATOM   2581  CA  GLY A 167      17.066  97.849  95.929  1.00  0.00           C  
ATOM   2582  C   GLY A 167      18.386  97.486  96.602  1.00  0.00           C  
ATOM   2583  O   GLY A 167      18.755  96.309  96.541  1.00  0.00           O  
ATOM   2584  H   GLY A 167      16.159  99.603  96.761  1.00  0.00           H  
ATOM   2585  HA2 GLY A 167      16.250  97.438  96.524  1.00  0.00           H  
ATOM   2586  HA3 GLY A 167      17.036  97.520  94.890  1.00  0.00           H  
ATOM   2587  N   GLY A 168      19.111  98.399  97.225  1.00  0.00           N  
ATOM   2588  CA  GLY A 168      20.502  98.192  97.572  1.00  0.00           C  
ATOM   2589  C   GLY A 168      20.667  97.700  98.999  1.00  0.00           C  
ATOM   2590  O   GLY A 168      19.803  97.690  99.818  1.00  0.00           O  
ATOM   2591  H   GLY A 168      18.770  99.350  97.233  1.00  0.00           H  
ATOM   2592  HA2 GLY A 168      20.884  97.428  96.893  1.00  0.00           H  
ATOM   2593  HA3 GLY A 168      21.065  99.123  97.524  1.00  0.00           H  
ATOM   2594  N   LEU A 169      21.849  97.161  99.340  1.00  0.00           N  
ATOM   2595  CA  LEU A 169      22.174  96.457 100.596  1.00  0.00           C  
ATOM   2596  C   LEU A 169      22.883  97.304 101.743  1.00  0.00           C  
ATOM   2597  O   LEU A 169      23.699  98.232 101.473  1.00  0.00           O  
ATOM   2598  CB  LEU A 169      23.000  95.183 100.242  1.00  0.00           C  
ATOM   2599  CG  LEU A 169      22.618  94.476  98.920  1.00  0.00           C  
ATOM   2600  CD1 LEU A 169      23.493  93.231  98.675  1.00  0.00           C  
ATOM   2601  CD2 LEU A 169      21.196  94.010  98.975  1.00  0.00           C  
ATOM   2602  H   LEU A 169      22.438  97.113  98.521  1.00  0.00           H  
ATOM   2603  HA  LEU A 169      21.244  95.995 100.928  1.00  0.00           H  
ATOM   2604  HB2 LEU A 169      24.029  95.486 100.048  1.00  0.00           H  
ATOM   2605  HB3 LEU A 169      23.017  94.441 101.040  1.00  0.00           H  
ATOM   2606  HG  LEU A 169      22.727  95.131  98.055  1.00  0.00           H  
ATOM   2607 HD11 LEU A 169      23.314  92.683  97.749  1.00  0.00           H  
ATOM   2608 HD12 LEU A 169      24.575  93.353  98.720  1.00  0.00           H  
ATOM   2609 HD13 LEU A 169      23.337  92.538  99.501  1.00  0.00           H  
ATOM   2610 HD21 LEU A 169      20.945  93.663  97.974  1.00  0.00           H  
ATOM   2611 HD22 LEU A 169      21.079  93.133  99.612  1.00  0.00           H  
ATOM   2612 HD23 LEU A 169      20.374  94.718  99.082  1.00  0.00           H  
ATOM   2613  N   LEU A 170      22.753  96.902 102.970  1.00  0.00           N  
ATOM   2614  CA  LEU A 170      23.582  97.415 104.156  1.00  0.00           C  
ATOM   2615  C   LEU A 170      23.913  96.301 105.119  1.00  0.00           C  
ATOM   2616  O   LEU A 170      23.023  95.622 105.516  1.00  0.00           O  
ATOM   2617  CB  LEU A 170      22.918  98.567 104.845  1.00  0.00           C  
ATOM   2618  CG  LEU A 170      23.332  98.915 106.304  1.00  0.00           C  
ATOM   2619  CD1 LEU A 170      24.741  99.371 106.265  1.00  0.00           C  
ATOM   2620  CD2 LEU A 170      22.458  99.991 106.898  1.00  0.00           C  
ATOM   2621  H   LEU A 170      22.216  96.059 103.113  1.00  0.00           H  
ATOM   2622  HA  LEU A 170      24.516  97.761 103.713  1.00  0.00           H  
ATOM   2623  HB2 LEU A 170      22.809  99.418 104.174  1.00  0.00           H  
ATOM   2624  HB3 LEU A 170      21.854  98.329 104.838  1.00  0.00           H  
ATOM   2625  HG  LEU A 170      23.249  98.067 106.983  1.00  0.00           H  
ATOM   2626 HD11 LEU A 170      25.041  99.621 107.282  1.00  0.00           H  
ATOM   2627 HD12 LEU A 170      25.426  98.568 105.992  1.00  0.00           H  
ATOM   2628 HD13 LEU A 170      24.871 100.198 105.568  1.00  0.00           H  
ATOM   2629 HD21 LEU A 170      22.538 100.038 107.984  1.00  0.00           H  
ATOM   2630 HD22 LEU A 170      22.627 100.933 106.376  1.00  0.00           H  
ATOM   2631 HD23 LEU A 170      21.431  99.630 106.822  1.00  0.00           H  
ATOM   2632  N   VAL A 171      25.202  96.190 105.528  1.00  0.00           N  
ATOM   2633  CA  VAL A 171      25.656  95.308 106.640  1.00  0.00           C  
ATOM   2634  C   VAL A 171      26.336  95.980 107.775  1.00  0.00           C  
ATOM   2635  O   VAL A 171      27.228  96.805 107.510  1.00  0.00           O  
ATOM   2636  CB  VAL A 171      26.462  94.064 106.133  1.00  0.00           C  
ATOM   2637  CG1 VAL A 171      26.998  93.067 107.237  1.00  0.00           C  
ATOM   2638  CG2 VAL A 171      25.770  93.311 105.039  1.00  0.00           C  
ATOM   2639  H   VAL A 171      25.857  96.843 105.122  1.00  0.00           H  
ATOM   2640  HA  VAL A 171      24.739  94.847 107.008  1.00  0.00           H  
ATOM   2641  HB  VAL A 171      27.381  94.464 105.703  1.00  0.00           H  
ATOM   2642 HG11 VAL A 171      27.671  93.642 107.872  1.00  0.00           H  
ATOM   2643 HG12 VAL A 171      26.147  92.883 107.894  1.00  0.00           H  
ATOM   2644 HG13 VAL A 171      27.303  92.136 106.760  1.00  0.00           H  
ATOM   2645 HG21 VAL A 171      24.838  92.926 105.453  1.00  0.00           H  
ATOM   2646 HG22 VAL A 171      25.554  93.928 104.166  1.00  0.00           H  
ATOM   2647 HG23 VAL A 171      26.421  92.532 104.642  1.00  0.00           H  
ATOM   2648  N   ILE A 172      25.917  95.647 109.011  1.00  0.00           N  
ATOM   2649  CA  ILE A 172      26.336  96.377 110.220  1.00  0.00           C  
ATOM   2650  C   ILE A 172      26.363  95.520 111.474  1.00  0.00           C  
ATOM   2651  O   ILE A 172      25.403  94.850 111.870  1.00  0.00           O  
ATOM   2652  CB  ILE A 172      25.522  97.686 110.254  1.00  0.00           C  
ATOM   2653  CG1 ILE A 172      25.899  98.467 111.522  1.00  0.00           C  
ATOM   2654  CG2 ILE A 172      23.966  97.483 110.136  1.00  0.00           C  
ATOM   2655  CD1 ILE A 172      25.609  99.925 111.440  1.00  0.00           C  
ATOM   2656  H   ILE A 172      25.331  94.834 109.130  1.00  0.00           H  
ATOM   2657  HA  ILE A 172      27.392  96.633 110.134  1.00  0.00           H  
ATOM   2658  HB  ILE A 172      25.825  98.256 109.377  1.00  0.00           H  
ATOM   2659 HG12 ILE A 172      25.410  98.049 112.403  1.00  0.00           H  
ATOM   2660 HG13 ILE A 172      26.974  98.335 111.641  1.00  0.00           H  
ATOM   2661 HG21 ILE A 172      23.713  96.817 109.310  1.00  0.00           H  
ATOM   2662 HG22 ILE A 172      23.616  96.969 111.031  1.00  0.00           H  
ATOM   2663 HG23 ILE A 172      23.397  98.392 109.939  1.00  0.00           H  
ATOM   2664 HD11 ILE A 172      26.367 100.329 110.770  1.00  0.00           H  
ATOM   2665 HD12 ILE A 172      24.612 100.153 111.065  1.00  0.00           H  
ATOM   2666 HD13 ILE A 172      25.738 100.558 112.317  1.00  0.00           H  
ATOM   2667  N   ASP A 173      27.529  95.473 112.134  1.00  0.00           N  
ATOM   2668  CA  ASP A 173      27.897  94.544 113.199  1.00  0.00           C  
ATOM   2669  C   ASP A 173      28.279  94.996 114.599  1.00  0.00           C  
ATOM   2670  O   ASP A 173      28.968  95.974 114.764  1.00  0.00           O  
ATOM   2671  CB  ASP A 173      29.068  93.608 112.729  1.00  0.00           C  
ATOM   2672  CG  ASP A 173      30.394  94.315 112.401  1.00  0.00           C  
ATOM   2673  OD1 ASP A 173      31.445  93.650 112.548  1.00  0.00           O  
ATOM   2674  OD2 ASP A 173      30.372  95.495 111.942  1.00  0.00           O1-
ATOM   2675  H   ASP A 173      28.268  96.071 111.794  1.00  0.00           H  
ATOM   2676  HA  ASP A 173      27.103  93.801 113.281  1.00  0.00           H  
ATOM   2677  HB2 ASP A 173      29.343  93.088 113.645  1.00  0.00           H  
ATOM   2678  HB3 ASP A 173      28.781  93.089 111.814  1.00  0.00           H  
ATOM   2679  N   HIE A 174      27.891  94.333 115.698  1.00  0.00           N  
ATOM   2680  CA  HIE A 174      28.178  94.626 117.142  1.00  0.00           C  
ATOM   2681  C   HIE A 174      28.219  93.409 118.055  1.00  0.00           C  
ATOM   2682  O   HIE A 174      27.586  92.442 117.776  1.00  0.00           O  
ATOM   2683  CB  HIE A 174      27.131  95.630 117.579  1.00  0.00           C  
ATOM   2684  CG  HIE A 174      25.684  95.148 117.659  1.00  0.00           C  
ATOM   2685  CD2 HIE A 174      24.875  95.185 116.597  1.00  0.00           C  
ATOM   2686  ND1 HIE A 174      24.933  94.666 118.735  1.00  0.00           N  
ATOM   2687  CE1 HIE A 174      23.655  94.436 118.282  1.00  0.00           C  
ATOM   2688  NE2 HIE A 174      23.609  94.731 116.952  1.00  0.00           N  
ATOM   2689  H   HIE A 174      27.380  93.478 115.532  1.00  0.00           H  
ATOM   2690  HA  HIE A 174      29.140  95.135 117.198  1.00  0.00           H  
ATOM   2691  HB2 HIE A 174      27.461  95.963 118.563  1.00  0.00           H  
ATOM   2692  HB3 HIE A 174      27.172  96.507 116.931  1.00  0.00           H  
ATOM   2693  HD2 HIE A 174      25.233  95.575 115.656  1.00  0.00           H  
ATOM   2694  HE1 HIE A 174      22.876  93.991 118.881  1.00  0.00           H  
ATOM   2695  HE2 HIE A 174      22.765  94.608 116.412  1.00  0.00           H  
ATOM   2696  N   ARG A 175      28.891  93.432 119.210  1.00  0.00           N  
ATOM   2697  CA  ARG A 175      28.903  92.309 120.178  1.00  0.00           C  
ATOM   2698  C   ARG A 175      27.551  92.018 120.881  1.00  0.00           C  
ATOM   2699  O   ARG A 175      26.728  92.906 121.001  1.00  0.00           O  
ATOM   2700  CB  ARG A 175      29.993  92.495 121.268  1.00  0.00           C  
ATOM   2701  CG  ARG A 175      31.433  92.273 120.679  1.00  0.00           C  
ATOM   2702  CD  ARG A 175      32.513  92.661 121.695  1.00  0.00           C  
ATOM   2703  NE  ARG A 175      33.851  92.229 121.265  1.00  0.00           N  
ATOM   2704  CZ  ARG A 175      34.574  91.242 121.758  1.00  0.00           C  
ATOM   2705  NH1 ARG A 175      34.085  90.222 122.450  1.00  0.00           N1+
ATOM   2706  NH2 ARG A 175      35.808  91.289 121.495  1.00  0.00           N  
ATOM   2707  H   ARG A 175      29.485  94.239 119.336  1.00  0.00           H  
ATOM   2708  HA  ARG A 175      29.153  91.417 119.604  1.00  0.00           H  
ATOM   2709  HB2 ARG A 175      29.851  93.433 121.805  1.00  0.00           H  
ATOM   2710  HB3 ARG A 175      29.796  91.763 122.050  1.00  0.00           H  
ATOM   2711  HG2 ARG A 175      31.551  91.218 120.432  1.00  0.00           H  
ATOM   2712  HG3 ARG A 175      31.566  92.811 119.739  1.00  0.00           H  
ATOM   2713  HD2 ARG A 175      32.544  93.745 121.590  1.00  0.00           H  
ATOM   2714  HD3 ARG A 175      32.247  92.241 122.665  1.00  0.00           H  
ATOM   2715  HE  ARG A 175      34.346  92.827 120.619  1.00  0.00           H  
ATOM   2716 HH11 ARG A 175      33.097  90.211 122.660  1.00  0.00           H  
ATOM   2717 HH12 ARG A 175      34.640  89.436 122.757  1.00  0.00           H  
ATOM   2718 HH21 ARG A 175      36.170  92.092 120.999  1.00  0.00           H  
ATOM   2719 HH22 ARG A 175      36.454  90.580 121.810  1.00  0.00           H  
ATOM   2720  N   ASN A 176      27.425  90.756 121.356  1.00  0.00           N  
ATOM   2721  CA  ASN A 176      26.356  90.374 122.227  1.00  0.00           C  
ATOM   2722  C   ASN A 176      26.722  90.829 123.695  1.00  0.00           C  
ATOM   2723  O   ASN A 176      27.273  90.075 124.455  1.00  0.00           O  
ATOM   2724  CB  ASN A 176      26.147  88.817 122.198  1.00  0.00           C  
ATOM   2725  CG  ASN A 176      25.096  88.292 123.172  1.00  0.00           C  
ATOM   2726  ND2 ASN A 176      24.915  87.012 123.087  1.00  0.00           N  
ATOM   2727  OD1 ASN A 176      24.455  88.948 123.998  1.00  0.00           O  
ATOM   2728  H   ASN A 176      28.169  90.104 121.152  1.00  0.00           H  
ATOM   2729  HA  ASN A 176      25.477  90.937 121.914  1.00  0.00           H  
ATOM   2730  HB2 ASN A 176      25.769  88.582 121.202  1.00  0.00           H  
ATOM   2731  HB3 ASN A 176      27.020  88.252 122.526  1.00  0.00           H  
ATOM   2732 HD21 ASN A 176      24.373  86.509 123.774  1.00  0.00           H  
ATOM   2733 HD22 ASN A 176      25.637  86.553 122.550  1.00  0.00           H  
ATOM   2734  N   TYR A 177      26.439  92.097 124.062  1.00  0.00           N  
ATOM   2735  CA  TYR A 177      26.931  92.846 125.277  1.00  0.00           C  
ATOM   2736  C   TYR A 177      26.032  92.392 126.477  1.00  0.00           C  
ATOM   2737  O   TYR A 177      26.503  92.571 127.588  1.00  0.00           O  
ATOM   2738  CB  TYR A 177      26.814  94.355 125.038  1.00  0.00           C  
ATOM   2739  CG  TYR A 177      27.761  94.918 124.022  1.00  0.00           C  
ATOM   2740  CD1 TYR A 177      29.137  94.849 124.364  1.00  0.00           C  
ATOM   2741  CD2 TYR A 177      27.376  95.548 122.811  1.00  0.00           C  
ATOM   2742  CE1 TYR A 177      30.101  95.316 123.417  1.00  0.00           C  
ATOM   2743  CE2 TYR A 177      28.349  96.012 121.864  1.00  0.00           C  
ATOM   2744  CZ  TYR A 177      29.745  95.940 122.196  1.00  0.00           C  
ATOM   2745  OH  TYR A 177      30.649  96.345 121.237  1.00  0.00           O  
ATOM   2746  H   TYR A 177      26.072  92.711 123.348  1.00  0.00           H  
ATOM   2747  HA  TYR A 177      27.965  92.573 125.487  1.00  0.00           H  
ATOM   2748  HB2 TYR A 177      25.829  94.658 124.680  1.00  0.00           H  
ATOM   2749  HB3 TYR A 177      26.984  94.789 126.023  1.00  0.00           H  
ATOM   2750  HD1 TYR A 177      29.553  94.545 125.313  1.00  0.00           H  
ATOM   2751  HD2 TYR A 177      26.328  95.595 122.558  1.00  0.00           H  
ATOM   2752  HE1 TYR A 177      31.114  95.456 123.763  1.00  0.00           H  
ATOM   2753  HE2 TYR A 177      28.093  96.451 120.911  1.00  0.00           H  
ATOM   2754  HH  TYR A 177      30.229  97.089 120.801  1.00  0.00           H  
ATOM   2755  N   ASP A 178      24.799  91.776 126.330  1.00  0.00           N  
ATOM   2756  CA  ASP A 178      23.960  91.250 127.425  1.00  0.00           C  
ATOM   2757  C   ASP A 178      24.535  89.979 128.090  1.00  0.00           C  
ATOM   2758  O   ASP A 178      24.527  89.927 129.274  1.00  0.00           O  
ATOM   2759  CB  ASP A 178      22.557  90.966 126.941  1.00  0.00           C  
ATOM   2760  CG  ASP A 178      21.792  92.016 126.072  1.00  0.00           C  
ATOM   2761  OD1 ASP A 178      22.292  92.641 125.112  1.00  0.00           O  
ATOM   2762  OD2 ASP A 178      20.541  92.157 126.311  1.00  0.00           O1-
ATOM   2763  H   ASP A 178      24.489  91.627 125.380  1.00  0.00           H  
ATOM   2764  HA  ASP A 178      23.959  92.042 128.174  1.00  0.00           H  
ATOM   2765  HB2 ASP A 178      22.699  90.204 126.175  1.00  0.00           H  
ATOM   2766  HB3 ASP A 178      21.917  90.786 127.805  1.00  0.00           H  
ATOM   2767  N   TYR A 179      25.190  89.140 127.305  1.00  0.00           N  
ATOM   2768  CA  TYR A 179      25.958  88.027 127.786  1.00  0.00           C  
ATOM   2769  C   TYR A 179      27.157  88.547 128.618  1.00  0.00           C  
ATOM   2770  O   TYR A 179      27.359  88.134 129.730  1.00  0.00           O  
ATOM   2771  CB  TYR A 179      26.397  87.117 126.587  1.00  0.00           C  
ATOM   2772  CG  TYR A 179      27.509  86.136 127.013  1.00  0.00           C  
ATOM   2773  CD1 TYR A 179      28.804  86.536 126.968  1.00  0.00           C  
ATOM   2774  CD2 TYR A 179      27.148  84.813 127.433  1.00  0.00           C  
ATOM   2775  CE1 TYR A 179      29.862  85.756 127.426  1.00  0.00           C  
ATOM   2776  CE2 TYR A 179      28.183  83.949 127.763  1.00  0.00           C  
ATOM   2777  CZ  TYR A 179      29.539  84.390 127.671  1.00  0.00           C  
ATOM   2778  OH  TYR A 179      30.590  83.491 127.792  1.00  0.00           O  
ATOM   2779  H   TYR A 179      25.307  89.224 126.305  1.00  0.00           H  
ATOM   2780  HA  TYR A 179      25.296  87.496 128.470  1.00  0.00           H  
ATOM   2781  HB2 TYR A 179      25.523  86.545 126.274  1.00  0.00           H  
ATOM   2782  HB3 TYR A 179      26.756  87.687 125.730  1.00  0.00           H  
ATOM   2783  HD1 TYR A 179      28.947  87.449 126.409  1.00  0.00           H  
ATOM   2784  HD2 TYR A 179      26.125  84.481 127.529  1.00  0.00           H  
ATOM   2785  HE1 TYR A 179      30.897  86.038 127.301  1.00  0.00           H  
ATOM   2786  HE2 TYR A 179      28.004  82.905 127.976  1.00  0.00           H  
ATOM   2787  HH  TYR A 179      30.194  82.631 127.949  1.00  0.00           H  
ATOM   2788  N   ILE A 180      27.845  89.611 128.166  1.00  0.00           N  
ATOM   2789  CA  ILE A 180      28.945  90.224 128.965  1.00  0.00           C  
ATOM   2790  C   ILE A 180      28.471  90.827 130.237  1.00  0.00           C  
ATOM   2791  O   ILE A 180      29.057  90.554 131.279  1.00  0.00           O  
ATOM   2792  CB  ILE A 180      29.758  91.248 128.062  1.00  0.00           C  
ATOM   2793  CG1 ILE A 180      30.567  90.414 127.047  1.00  0.00           C  
ATOM   2794  CG2 ILE A 180      30.626  92.251 128.948  1.00  0.00           C  
ATOM   2795  CD1 ILE A 180      30.865  91.296 125.803  1.00  0.00           C  
ATOM   2796  H   ILE A 180      27.663  90.045 127.272  1.00  0.00           H  
ATOM   2797  HA  ILE A 180      29.695  89.494 129.267  1.00  0.00           H  
ATOM   2798  HB  ILE A 180      29.047  91.930 127.594  1.00  0.00           H  
ATOM   2799 HG12 ILE A 180      31.544  90.142 127.447  1.00  0.00           H  
ATOM   2800 HG13 ILE A 180      29.950  89.586 126.697  1.00  0.00           H  
ATOM   2801 HG21 ILE A 180      31.525  92.582 128.430  1.00  0.00           H  
ATOM   2802 HG22 ILE A 180      30.078  93.161 129.193  1.00  0.00           H  
ATOM   2803 HG23 ILE A 180      31.130  91.741 129.769  1.00  0.00           H  
ATOM   2804 HD11 ILE A 180      31.330  92.241 126.087  1.00  0.00           H  
ATOM   2805 HD12 ILE A 180      31.459  90.743 125.075  1.00  0.00           H  
ATOM   2806 HD13 ILE A 180      30.041  91.792 125.289  1.00  0.00           H  
ATOM   2807  N   LEU A 181      27.330  91.411 130.294  1.00  0.00           N  
ATOM   2808  CA  LEU A 181      26.771  91.898 131.630  1.00  0.00           C  
ATOM   2809  C   LEU A 181      26.275  90.786 132.586  1.00  0.00           C  
ATOM   2810  O   LEU A 181      26.395  90.931 133.776  1.00  0.00           O  
ATOM   2811  CB  LEU A 181      25.720  92.874 131.245  1.00  0.00           C  
ATOM   2812  CG  LEU A 181      26.174  94.149 130.521  1.00  0.00           C  
ATOM   2813  CD1 LEU A 181      25.018  95.027 130.029  1.00  0.00           C  
ATOM   2814  CD2 LEU A 181      27.037  95.043 131.325  1.00  0.00           C  
ATOM   2815  H   LEU A 181      27.058  91.817 129.409  1.00  0.00           H  
ATOM   2816  HA  LEU A 181      27.537  92.447 132.177  1.00  0.00           H  
ATOM   2817  HB2 LEU A 181      25.040  92.331 130.588  1.00  0.00           H  
ATOM   2818  HB3 LEU A 181      25.192  93.143 132.159  1.00  0.00           H  
ATOM   2819  HG  LEU A 181      26.793  93.917 129.655  1.00  0.00           H  
ATOM   2820 HD11 LEU A 181      25.427  95.888 129.501  1.00  0.00           H  
ATOM   2821 HD12 LEU A 181      24.468  94.428 129.304  1.00  0.00           H  
ATOM   2822 HD13 LEU A 181      24.409  95.275 130.899  1.00  0.00           H  
ATOM   2823 HD21 LEU A 181      27.881  94.551 131.811  1.00  0.00           H  
ATOM   2824 HD22 LEU A 181      27.323  95.978 130.845  1.00  0.00           H  
ATOM   2825 HD23 LEU A 181      26.496  95.430 132.188  1.00  0.00           H  
ATOM   2826  N   SER A 182      25.749  89.764 131.968  1.00  0.00           N  
ATOM   2827  CA  SER A 182      25.303  88.511 132.640  1.00  0.00           C  
ATOM   2828  C   SER A 182      26.449  87.550 132.947  1.00  0.00           C  
ATOM   2829  O   SER A 182      26.188  86.604 133.702  1.00  0.00           O  
ATOM   2830  CB  SER A 182      24.303  87.729 131.708  1.00  0.00           C  
ATOM   2831  OG  SER A 182      23.266  88.616 131.242  1.00  0.00           O  
ATOM   2832  H   SER A 182      25.824  89.787 130.961  1.00  0.00           H  
ATOM   2833  HA  SER A 182      24.738  88.625 133.566  1.00  0.00           H  
ATOM   2834  HB2 SER A 182      24.873  87.556 130.795  1.00  0.00           H  
ATOM   2835  HB3 SER A 182      23.923  86.838 132.211  1.00  0.00           H  
ATOM   2836  HG  SER A 182      23.761  89.213 130.677  1.00  0.00           H  
ATOM   2837  N   THR A 183      27.666  87.812 132.461  1.00  0.00           N  
ATOM   2838  CA  THR A 183      28.861  87.035 132.754  1.00  0.00           C  
ATOM   2839  C   THR A 183      30.097  87.841 133.381  1.00  0.00           C  
ATOM   2840  O   THR A 183      31.011  87.323 133.974  1.00  0.00           O  
ATOM   2841  CB  THR A 183      29.318  86.121 131.561  1.00  0.00           C  
ATOM   2842  CG2 THR A 183      28.284  85.253 131.007  1.00  0.00           C  
ATOM   2843  OG1 THR A 183      29.946  86.932 130.616  1.00  0.00           O  
ATOM   2844  H   THR A 183      27.647  88.477 131.700  1.00  0.00           H  
ATOM   2845  HA  THR A 183      28.626  86.346 133.565  1.00  0.00           H  
ATOM   2846  HB  THR A 183      29.993  85.356 131.944  1.00  0.00           H  
ATOM   2847  HG1 THR A 183      29.233  87.273 130.072  1.00  0.00           H  
ATOM   2848 HG21 THR A 183      27.743  84.705 131.779  1.00  0.00           H  
ATOM   2849 HG22 THR A 183      27.548  85.811 130.428  1.00  0.00           H  
ATOM   2850 HG23 THR A 183      28.647  84.512 130.296  1.00  0.00           H  
ATOM   2851  N   GLY A 184      30.212  89.133 133.165  1.00  0.00           N  
ATOM   2852  CA  GLY A 184      31.323  90.001 133.605  1.00  0.00           C  
ATOM   2853  C   GLY A 184      32.611  89.969 132.742  1.00  0.00           C  
ATOM   2854  O   GLY A 184      33.551  90.658 133.125  1.00  0.00           O  
ATOM   2855  H   GLY A 184      29.500  89.626 132.647  1.00  0.00           H  
ATOM   2856  HA2 GLY A 184      31.010  91.041 133.702  1.00  0.00           H  
ATOM   2857  HA3 GLY A 184      31.589  89.632 134.595  1.00  0.00           H  
ATOM   2858  N   CYS A 185      32.597  89.295 131.587  1.00  0.00           N  
ATOM   2859  CA  CYS A 185      33.845  88.943 130.901  1.00  0.00           C  
ATOM   2860  C   CYS A 185      33.690  88.794 129.405  1.00  0.00           C  
ATOM   2861  O   CYS A 185      32.623  88.448 128.921  1.00  0.00           O  
ATOM   2862  CB  CYS A 185      34.398  87.686 131.667  1.00  0.00           C  
ATOM   2863  SG  CYS A 185      36.029  87.231 131.001  1.00  0.00           S  
ATOM   2864  H   CYS A 185      31.787  88.853 131.175  1.00  0.00           H  
ATOM   2865  HA  CYS A 185      34.535  89.760 131.110  1.00  0.00           H  
ATOM   2866  HB2 CYS A 185      34.513  87.838 132.740  1.00  0.00           H  
ATOM   2867  HB3 CYS A 185      33.716  86.846 131.536  1.00  0.00           H  
ATOM   2868  HG  CYS A 185      35.746  87.113 129.701  1.00  0.00           H  
ATOM   2869  N   ALA A 186      34.767  88.954 128.693  1.00  0.00           N  
ATOM   2870  CA  ALA A 186      34.812  88.765 127.196  1.00  0.00           C  
ATOM   2871  C   ALA A 186      34.777  87.256 126.910  1.00  0.00           C  
ATOM   2872  O   ALA A 186      35.408  86.478 127.660  1.00  0.00           O  
ATOM   2873  CB  ALA A 186      36.144  89.256 126.527  1.00  0.00           C  
ATOM   2874  H   ALA A 186      35.631  89.230 129.137  1.00  0.00           H  
ATOM   2875  HA  ALA A 186      33.993  89.211 126.631  1.00  0.00           H  
ATOM   2876  HB1 ALA A 186      36.470  90.169 127.027  1.00  0.00           H  
ATOM   2877  HB2 ALA A 186      37.048  88.649 126.480  1.00  0.00           H  
ATOM   2878  HB3 ALA A 186      35.944  89.478 125.478  1.00  0.00           H  
ATOM   2879  N   PRO A 187      34.152  86.786 125.827  1.00  0.00           N  
ATOM   2880  CA  PRO A 187      33.941  85.319 125.695  1.00  0.00           C  
ATOM   2881  C   PRO A 187      35.160  84.471 125.387  1.00  0.00           C  
ATOM   2882  O   PRO A 187      36.115  84.990 124.719  1.00  0.00           O  
ATOM   2883  CB  PRO A 187      32.911  85.066 124.529  1.00  0.00           C  
ATOM   2884  CG  PRO A 187      33.000  86.446 123.781  1.00  0.00           C  
ATOM   2885  CD  PRO A 187      33.278  87.452 124.899  1.00  0.00           C  
ATOM   2886  HA  PRO A 187      33.712  84.977 126.705  1.00  0.00           H  
ATOM   2887  HB2 PRO A 187      33.138  84.227 123.871  1.00  0.00           H  
ATOM   2888  HB3 PRO A 187      31.906  84.963 124.938  1.00  0.00           H  
ATOM   2889  HG2 PRO A 187      33.822  86.289 123.084  1.00  0.00           H  
ATOM   2890  HG3 PRO A 187      32.057  86.653 123.276  1.00  0.00           H  
ATOM   2891  HD2 PRO A 187      33.773  88.308 124.437  1.00  0.00           H  
ATOM   2892  HD3 PRO A 187      32.355  87.693 125.426  1.00  0.00           H  
ATOM   2893  N   PRO A 188      35.173  83.202 125.808  1.00  0.00           N  
ATOM   2894  CA  PRO A 188      36.293  82.267 125.484  1.00  0.00           C  
ATOM   2895  C   PRO A 188      36.439  81.993 123.988  1.00  0.00           C  
ATOM   2896  O   PRO A 188      35.666  82.428 123.176  1.00  0.00           O  
ATOM   2897  CB  PRO A 188      36.031  80.993 126.370  1.00  0.00           C  
ATOM   2898  CG  PRO A 188      34.494  81.018 126.576  1.00  0.00           C  
ATOM   2899  CD  PRO A 188      34.087  82.542 126.540  1.00  0.00           C  
ATOM   2900  HA  PRO A 188      37.223  82.720 125.826  1.00  0.00           H  
ATOM   2901  HB2 PRO A 188      36.265  80.060 125.857  1.00  0.00           H  
ATOM   2902  HB3 PRO A 188      36.534  81.104 127.330  1.00  0.00           H  
ATOM   2903  HG2 PRO A 188      34.099  80.445 125.737  1.00  0.00           H  
ATOM   2904  HG3 PRO A 188      34.307  80.528 127.531  1.00  0.00           H  
ATOM   2905  HD2 PRO A 188      33.163  82.721 125.991  1.00  0.00           H  
ATOM   2906  HD3 PRO A 188      34.151  82.943 127.551  1.00  0.00           H  
ATOM   2907  N   GLY A 189      37.587  81.317 123.735  1.00  0.00           N  
ATOM   2908  CA  GLY A 189      38.157  81.081 122.396  1.00  0.00           C  
ATOM   2909  C   GLY A 189      38.775  82.237 121.584  1.00  0.00           C  
ATOM   2910  O   GLY A 189      38.679  83.363 121.953  1.00  0.00           O  
ATOM   2911  H   GLY A 189      38.186  81.137 124.529  1.00  0.00           H  
ATOM   2912  HA2 GLY A 189      38.941  80.329 122.487  1.00  0.00           H  
ATOM   2913  HA3 GLY A 189      37.317  80.690 121.822  1.00  0.00           H  
ATOM   2914  N   LYS A 190      39.452  81.892 120.461  1.00  0.00           N  
ATOM   2915  CA  LYS A 190      40.055  82.881 119.537  1.00  0.00           C  
ATOM   2916  C   LYS A 190      39.025  83.445 118.578  1.00  0.00           C  
ATOM   2917  O   LYS A 190      38.296  82.705 117.893  1.00  0.00           O  
ATOM   2918  CB  LYS A 190      41.265  82.255 118.798  1.00  0.00           C  
ATOM   2919  CG  LYS A 190      42.651  82.474 119.478  1.00  0.00           C  
ATOM   2920  CD  LYS A 190      43.744  81.618 118.782  1.00  0.00           C  
ATOM   2921  CE  LYS A 190      44.975  81.552 119.644  1.00  0.00           C  
ATOM   2922  NZ  LYS A 190      46.033  80.649 119.099  1.00  0.00           N1+
ATOM   2923  H   LYS A 190      39.675  80.912 120.363  1.00  0.00           H  
ATOM   2924  HA  LYS A 190      40.320  83.759 120.126  1.00  0.00           H  
ATOM   2925  HB2 LYS A 190      41.005  81.202 118.689  1.00  0.00           H  
ATOM   2926  HB3 LYS A 190      41.258  82.710 117.809  1.00  0.00           H  
ATOM   2927  HG2 LYS A 190      42.864  83.541 119.420  1.00  0.00           H  
ATOM   2928  HG3 LYS A 190      42.525  82.186 120.522  1.00  0.00           H  
ATOM   2929  HD2 LYS A 190      43.379  80.591 118.780  1.00  0.00           H  
ATOM   2930  HD3 LYS A 190      43.941  81.898 117.747  1.00  0.00           H  
ATOM   2931  HE2 LYS A 190      45.355  82.557 119.830  1.00  0.00           H  
ATOM   2932  HE3 LYS A 190      44.622  81.179 120.605  1.00  0.00           H  
ATOM   2933  HZ1 LYS A 190      46.455  81.017 118.259  1.00  0.00           H  
ATOM   2934  HZ2 LYS A 190      46.808  80.517 119.734  1.00  0.00           H  
ATOM   2935  HZ3 LYS A 190      45.599  79.761 118.892  1.00  0.00           H  
ATOM   2936  N   ASN A 191      38.884  84.802 118.578  1.00  0.00           N  
ATOM   2937  CA  ASN A 191      37.787  85.666 118.052  1.00  0.00           C  
ATOM   2938  C   ASN A 191      37.640  85.607 116.491  1.00  0.00           C  
ATOM   2939  O   ASN A 191      38.607  85.799 115.783  1.00  0.00           O  
ATOM   2940  CB  ASN A 191      38.018  87.069 118.726  1.00  0.00           C  
ATOM   2941  CG  ASN A 191      37.135  88.187 118.255  1.00  0.00           C  
ATOM   2942  ND2 ASN A 191      36.917  89.125 119.115  1.00  0.00           N  
ATOM   2943  OD1 ASN A 191      36.600  88.139 117.169  1.00  0.00           O  
ATOM   2944  H   ASN A 191      39.617  85.383 118.960  1.00  0.00           H  
ATOM   2945  HA  ASN A 191      36.821  85.272 118.365  1.00  0.00           H  
ATOM   2946  HB2 ASN A 191      37.941  87.019 119.813  1.00  0.00           H  
ATOM   2947  HB3 ASN A 191      39.060  87.346 118.563  1.00  0.00           H  
ATOM   2948 HD21 ASN A 191      36.435  89.978 118.869  1.00  0.00           H  
ATOM   2949 HD22 ASN A 191      37.302  88.993 120.039  1.00  0.00           H  
ATOM   2950  N   ILE A 192      36.402  85.356 116.013  1.00  0.00           N  
ATOM   2951  CA  ILE A 192      36.184  85.115 114.536  1.00  0.00           C  
ATOM   2952  C   ILE A 192      36.688  86.283 113.609  1.00  0.00           C  
ATOM   2953  O   ILE A 192      37.027  86.072 112.453  1.00  0.00           O  
ATOM   2954  CB  ILE A 192      34.711  84.724 114.364  1.00  0.00           C  
ATOM   2955  CG1 ILE A 192      33.698  85.835 114.838  1.00  0.00           C  
ATOM   2956  CG2 ILE A 192      34.436  83.329 114.981  1.00  0.00           C  
ATOM   2957  CD1 ILE A 192      32.302  85.709 114.127  1.00  0.00           C  
ATOM   2958  H   ILE A 192      35.587  85.206 116.590  1.00  0.00           H  
ATOM   2959  HA  ILE A 192      36.852  84.313 114.222  1.00  0.00           H  
ATOM   2960  HB  ILE A 192      34.493  84.621 113.301  1.00  0.00           H  
ATOM   2961 HG12 ILE A 192      33.602  85.697 115.914  1.00  0.00           H  
ATOM   2962 HG13 ILE A 192      34.106  86.844 114.773  1.00  0.00           H  
ATOM   2963 HG21 ILE A 192      34.660  83.513 116.031  1.00  0.00           H  
ATOM   2964 HG22 ILE A 192      33.379  83.099 114.841  1.00  0.00           H  
ATOM   2965 HG23 ILE A 192      35.072  82.585 114.503  1.00  0.00           H  
ATOM   2966 HD11 ILE A 192      32.429  85.617 113.048  1.00  0.00           H  
ATOM   2967 HD12 ILE A 192      31.621  84.945 114.501  1.00  0.00           H  
ATOM   2968 HD13 ILE A 192      31.817  86.670 114.303  1.00  0.00           H  
ATOM   2969  N   TYR A 193      36.683  87.564 114.103  1.00  0.00           N  
ATOM   2970  CA  TYR A 193      37.408  88.710 113.500  1.00  0.00           C  
ATOM   2971  C   TYR A 193      38.858  88.810 113.967  1.00  0.00           C  
ATOM   2972  O   TYR A 193      39.645  89.439 113.290  1.00  0.00           O  
ATOM   2973  CB  TYR A 193      36.661  90.012 113.916  1.00  0.00           C  
ATOM   2974  CG  TYR A 193      35.172  90.155 113.305  1.00  0.00           C  
ATOM   2975  CD1 TYR A 193      34.137  90.637 114.180  1.00  0.00           C  
ATOM   2976  CD2 TYR A 193      34.890  89.890 111.992  1.00  0.00           C  
ATOM   2977  CE1 TYR A 193      32.852  90.862 113.749  1.00  0.00           C  
ATOM   2978  CE2 TYR A 193      33.612  90.260 111.452  1.00  0.00           C  
ATOM   2979  CZ  TYR A 193      32.612  90.706 112.362  1.00  0.00           C  
ATOM   2980  OH  TYR A 193      31.401  90.990 111.848  1.00  0.00           O  
ATOM   2981  H   TYR A 193      36.376  87.650 115.061  1.00  0.00           H  
ATOM   2982  HA  TYR A 193      37.277  88.691 112.419  1.00  0.00           H  
ATOM   2983  HB2 TYR A 193      36.472  90.010 114.990  1.00  0.00           H  
ATOM   2984  HB3 TYR A 193      37.293  90.876 113.713  1.00  0.00           H  
ATOM   2985  HD1 TYR A 193      34.291  90.691 115.247  1.00  0.00           H  
ATOM   2986  HD2 TYR A 193      35.685  89.521 111.360  1.00  0.00           H  
ATOM   2987  HE1 TYR A 193      32.053  91.279 114.344  1.00  0.00           H  
ATOM   2988  HE2 TYR A 193      33.370  90.211 110.401  1.00  0.00           H  
ATOM   2989  HH  TYR A 193      31.147  91.744 112.385  1.00  0.00           H  
ATOM   2990  N   TYR A 194      39.310  88.327 115.120  1.00  0.00           N  
ATOM   2991  CA  TYR A 194      40.717  88.539 115.597  1.00  0.00           C  
ATOM   2992  C   TYR A 194      41.446  87.300 116.160  1.00  0.00           C  
ATOM   2993  O   TYR A 194      41.927  87.339 117.333  1.00  0.00           O  
ATOM   2994  CB  TYR A 194      40.780  89.701 116.544  1.00  0.00           C  
ATOM   2995  CG  TYR A 194      40.190  91.011 116.083  1.00  0.00           C  
ATOM   2996  CD1 TYR A 194      38.742  91.160 116.258  1.00  0.00           C  
ATOM   2997  CD2 TYR A 194      40.970  92.018 115.435  1.00  0.00           C  
ATOM   2998  CE1 TYR A 194      38.208  92.418 115.894  1.00  0.00           C  
ATOM   2999  CE2 TYR A 194      40.332  93.153 114.947  1.00  0.00           C  
ATOM   3000  CZ  TYR A 194      38.979  93.386 115.237  1.00  0.00           C  
ATOM   3001  OH  TYR A 194      38.490  94.543 114.660  1.00  0.00           O  
ATOM   3002  H   TYR A 194      38.689  87.814 115.730  1.00  0.00           H  
ATOM   3003  HA  TYR A 194      41.284  88.759 114.693  1.00  0.00           H  
ATOM   3004  HB2 TYR A 194      40.414  89.412 117.529  1.00  0.00           H  
ATOM   3005  HB3 TYR A 194      41.840  89.956 116.533  1.00  0.00           H  
ATOM   3006  HD1 TYR A 194      38.131  90.367 116.663  1.00  0.00           H  
ATOM   3007  HD2 TYR A 194      42.027  91.832 115.314  1.00  0.00           H  
ATOM   3008  HE1 TYR A 194      37.158  92.624 116.042  1.00  0.00           H  
ATOM   3009  HE2 TYR A 194      40.897  93.853 114.348  1.00  0.00           H  
ATOM   3010  HH  TYR A 194      37.533  94.601 114.615  1.00  0.00           H  
ATOM   3011  N   LYS A 195      41.591  86.209 115.435  1.00  0.00           N  
ATOM   3012  CA  LYS A 195      42.241  84.897 115.953  1.00  0.00           C  
ATOM   3013  C   LYS A 195      43.752  84.923 116.304  1.00  0.00           C  
ATOM   3014  O   LYS A 195      44.455  83.982 116.036  1.00  0.00           O  
ATOM   3015  CB  LYS A 195      41.896  83.689 115.089  1.00  0.00           C  
ATOM   3016  CG  LYS A 195      40.394  83.338 115.097  1.00  0.00           C  
ATOM   3017  CD  LYS A 195      40.112  81.851 114.670  1.00  0.00           C  
ATOM   3018  CE  LYS A 195      38.598  81.524 114.673  1.00  0.00           C  
ATOM   3019  NZ  LYS A 195      38.204  80.754 115.879  1.00  0.00           N1+
ATOM   3020  H   LYS A 195      41.257  86.238 114.482  1.00  0.00           H  
ATOM   3021  HA  LYS A 195      41.769  84.755 116.925  1.00  0.00           H  
ATOM   3022  HB2 LYS A 195      42.274  83.737 114.068  1.00  0.00           H  
ATOM   3023  HB3 LYS A 195      42.427  82.825 115.488  1.00  0.00           H  
ATOM   3024  HG2 LYS A 195      39.972  83.550 116.080  1.00  0.00           H  
ATOM   3025  HG3 LYS A 195      39.918  83.947 114.329  1.00  0.00           H  
ATOM   3026  HD2 LYS A 195      40.403  81.763 113.622  1.00  0.00           H  
ATOM   3027  HD3 LYS A 195      40.671  81.159 115.299  1.00  0.00           H  
ATOM   3028  HE2 LYS A 195      38.021  82.444 114.571  1.00  0.00           H  
ATOM   3029  HE3 LYS A 195      38.386  81.086 113.697  1.00  0.00           H  
ATOM   3030  HZ1 LYS A 195      37.277  80.364 115.782  1.00  0.00           H  
ATOM   3031  HZ2 LYS A 195      38.813  79.963 116.032  1.00  0.00           H  
ATOM   3032  HZ3 LYS A 195      38.287  81.354 116.687  1.00  0.00           H  
ATOM   3033  N   SER A 196      44.244  85.992 116.860  1.00  0.00           N  
ATOM   3034  CA  SER A 196      45.611  86.113 117.296  1.00  0.00           C  
ATOM   3035  C   SER A 196      46.034  85.114 118.323  1.00  0.00           C  
ATOM   3036  O   SER A 196      45.443  85.050 119.386  1.00  0.00           O  
ATOM   3037  CB  SER A 196      45.812  87.555 117.836  1.00  0.00           C  
ATOM   3038  OG  SER A 196      47.168  87.698 118.119  1.00  0.00           O  
ATOM   3039  H   SER A 196      43.635  86.751 117.127  1.00  0.00           H  
ATOM   3040  HA  SER A 196      46.259  86.104 116.418  1.00  0.00           H  
ATOM   3041  HB2 SER A 196      45.506  88.246 117.051  1.00  0.00           H  
ATOM   3042  HB3 SER A 196      45.204  87.722 118.726  1.00  0.00           H  
ATOM   3043  HG  SER A 196      47.447  88.395 117.521  1.00  0.00           H  
ATOM   3044  N   ASP A 197      47.180  84.551 118.122  1.00  0.00           N  
ATOM   3045  CA  ASP A 197      47.994  83.773 119.141  1.00  0.00           C  
ATOM   3046  C   ASP A 197      48.720  84.630 120.128  1.00  0.00           C  
ATOM   3047  O   ASP A 197      48.993  84.150 121.237  1.00  0.00           O  
ATOM   3048  CB  ASP A 197      49.057  82.860 118.403  1.00  0.00           C  
ATOM   3049  CG  ASP A 197      48.554  82.209 117.090  1.00  0.00           C  
ATOM   3050  OD1 ASP A 197      47.383  81.845 116.902  1.00  0.00           O  
ATOM   3051  OD2 ASP A 197      49.432  81.917 116.245  1.00  0.00           O1-
ATOM   3052  H   ASP A 197      47.626  84.849 117.266  1.00  0.00           H  
ATOM   3053  HA  ASP A 197      47.378  83.133 119.773  1.00  0.00           H  
ATOM   3054  HB2 ASP A 197      49.942  83.486 118.283  1.00  0.00           H  
ATOM   3055  HB3 ASP A 197      49.352  82.052 119.073  1.00  0.00           H  
ATOM   3056  N   LEU A 198      49.183  85.845 119.731  1.00  0.00           N  
ATOM   3057  CA  LEU A 198      49.965  86.771 120.528  1.00  0.00           C  
ATOM   3058  C   LEU A 198      49.171  87.705 121.457  1.00  0.00           C  
ATOM   3059  O   LEU A 198      49.764  88.357 122.288  1.00  0.00           O  
ATOM   3060  CB  LEU A 198      50.676  87.594 119.474  1.00  0.00           C  
ATOM   3061  CG  LEU A 198      51.614  86.773 118.523  1.00  0.00           C  
ATOM   3062  CD1 LEU A 198      52.198  87.646 117.400  1.00  0.00           C  
ATOM   3063  CD2 LEU A 198      52.818  86.314 119.410  1.00  0.00           C  
ATOM   3064  H   LEU A 198      48.791  86.208 118.873  1.00  0.00           H  
ATOM   3065  HA  LEU A 198      50.682  86.221 121.136  1.00  0.00           H  
ATOM   3066  HB2 LEU A 198      49.872  87.942 118.824  1.00  0.00           H  
ATOM   3067  HB3 LEU A 198      51.234  88.377 119.986  1.00  0.00           H  
ATOM   3068  HG  LEU A 198      51.013  85.934 118.173  1.00  0.00           H  
ATOM   3069 HD11 LEU A 198      53.037  87.190 116.873  1.00  0.00           H  
ATOM   3070 HD12 LEU A 198      51.421  87.910 116.682  1.00  0.00           H  
ATOM   3071 HD13 LEU A 198      52.629  88.579 117.765  1.00  0.00           H  
ATOM   3072 HD21 LEU A 198      52.463  85.759 120.278  1.00  0.00           H  
ATOM   3073 HD22 LEU A 198      53.333  85.573 118.798  1.00  0.00           H  
ATOM   3074 HD23 LEU A 198      53.469  87.156 119.642  1.00  0.00           H  
ATOM   3075  N   THR A 199      47.911  87.970 121.162  1.00  0.00           N  
ATOM   3076  CA  THR A 199      47.078  88.895 122.030  1.00  0.00           C  
ATOM   3077  C   THR A 199      46.481  88.164 123.236  1.00  0.00           C  
ATOM   3078  O   THR A 199      45.875  87.082 123.107  1.00  0.00           O  
ATOM   3079  CB  THR A 199      45.857  89.490 121.209  1.00  0.00           C  
ATOM   3080  CG2 THR A 199      45.118  90.696 121.770  1.00  0.00           C  
ATOM   3081  OG1 THR A 199      46.363  89.927 119.923  1.00  0.00           O  
ATOM   3082  H   THR A 199      47.525  87.446 120.391  1.00  0.00           H  
ATOM   3083  HA  THR A 199      47.716  89.675 122.445  1.00  0.00           H  
ATOM   3084  HB  THR A 199      45.107  88.720 121.025  1.00  0.00           H  
ATOM   3085  HG1 THR A 199      46.863  89.149 119.667  1.00  0.00           H  
ATOM   3086 HG21 THR A 199      44.283  90.915 121.103  1.00  0.00           H  
ATOM   3087 HG22 THR A 199      44.768  90.550 122.791  1.00  0.00           H  
ATOM   3088 HG23 THR A 199      45.867  91.487 121.720  1.00  0.00           H  
ATOM   3089  N   LYS A 200      46.725  88.801 124.368  1.00  0.00           N  
ATOM   3090  CA  LYS A 200      46.373  88.318 125.697  1.00  0.00           C  
ATOM   3091  C   LYS A 200      46.004  89.476 126.755  1.00  0.00           C  
ATOM   3092  O   LYS A 200      46.049  90.618 126.436  1.00  0.00           O  
ATOM   3093  CB  LYS A 200      47.542  87.411 126.069  1.00  0.00           C  
ATOM   3094  CG  LYS A 200      48.777  88.187 126.744  1.00  0.00           C  
ATOM   3095  CD  LYS A 200      50.101  87.415 126.939  1.00  0.00           C  
ATOM   3096  CE  LYS A 200      51.302  88.295 127.430  1.00  0.00           C  
ATOM   3097  NZ  LYS A 200      51.216  88.421 128.881  1.00  0.00           N1+
ATOM   3098  H   LYS A 200      47.372  89.576 124.365  1.00  0.00           H  
ATOM   3099  HA  LYS A 200      45.498  87.706 125.476  1.00  0.00           H  
ATOM   3100  HB2 LYS A 200      47.200  86.716 126.837  1.00  0.00           H  
ATOM   3101  HB3 LYS A 200      47.869  86.761 125.258  1.00  0.00           H  
ATOM   3102  HG2 LYS A 200      49.099  89.000 126.093  1.00  0.00           H  
ATOM   3103  HG3 LYS A 200      48.432  88.725 127.626  1.00  0.00           H  
ATOM   3104  HD2 LYS A 200      50.042  86.547 127.596  1.00  0.00           H  
ATOM   3105  HD3 LYS A 200      50.231  87.063 125.916  1.00  0.00           H  
ATOM   3106  HE2 LYS A 200      52.262  87.806 127.262  1.00  0.00           H  
ATOM   3107  HE3 LYS A 200      51.308  89.300 127.008  1.00  0.00           H  
ATOM   3108  HZ1 LYS A 200      50.281  88.710 129.132  1.00  0.00           H  
ATOM   3109  HZ2 LYS A 200      51.460  87.591 129.402  1.00  0.00           H  
ATOM   3110  HZ3 LYS A 200      51.786  89.145 129.292  1.00  0.00           H  
ATOM   3111  N   ASP A 201      45.681  89.081 128.019  1.00  0.00           N  
ATOM   3112  CA  ASP A 201      45.306  89.936 129.164  1.00  0.00           C  
ATOM   3113  C   ASP A 201      44.097  90.905 128.775  1.00  0.00           C  
ATOM   3114  O   ASP A 201      44.035  91.999 129.275  1.00  0.00           O  
ATOM   3115  CB  ASP A 201      46.570  90.563 129.689  1.00  0.00           C  
ATOM   3116  CG  ASP A 201      47.713  89.578 130.104  1.00  0.00           C  
ATOM   3117  OD1 ASP A 201      48.912  89.940 130.049  1.00  0.00           O  
ATOM   3118  OD2 ASP A 201      47.441  88.425 130.555  1.00  0.00           O1-
ATOM   3119  H   ASP A 201      45.691  88.093 128.231  1.00  0.00           H  
ATOM   3120  HA  ASP A 201      44.864  89.310 129.938  1.00  0.00           H  
ATOM   3121  HB2 ASP A 201      46.999  91.215 128.927  1.00  0.00           H  
ATOM   3122  HB3 ASP A 201      46.375  91.073 130.632  1.00  0.00           H  
ATOM   3123  N   ILE A 202      43.116  90.353 128.064  1.00  0.00           N  
ATOM   3124  CA  ILE A 202      41.888  90.937 127.627  1.00  0.00           C  
ATOM   3125  C   ILE A 202      40.990  91.191 128.793  1.00  0.00           C  
ATOM   3126  O   ILE A 202      40.474  90.177 129.370  1.00  0.00           O  
ATOM   3127  CB  ILE A 202      41.163  90.115 126.561  1.00  0.00           C  
ATOM   3128  CG1 ILE A 202      42.130  89.900 125.314  1.00  0.00           C  
ATOM   3129  CG2 ILE A 202      39.870  90.492 125.990  1.00  0.00           C  
ATOM   3130  CD1 ILE A 202      41.652  88.973 124.204  1.00  0.00           C  
ATOM   3131  H   ILE A 202      43.271  89.371 127.883  1.00  0.00           H  
ATOM   3132  HA  ILE A 202      42.157  91.875 127.137  1.00  0.00           H  
ATOM   3133  HB  ILE A 202      40.946  89.153 127.021  1.00  0.00           H  
ATOM   3134 HG12 ILE A 202      42.345  90.884 124.897  1.00  0.00           H  
ATOM   3135 HG13 ILE A 202      43.093  89.502 125.634  1.00  0.00           H  
ATOM   3136 HG21 ILE A 202      39.415  89.764 125.319  1.00  0.00           H  
ATOM   3137 HG22 ILE A 202      39.054  90.806 126.640  1.00  0.00           H  
ATOM   3138 HG23 ILE A 202      40.080  91.353 125.356  1.00  0.00           H  
ATOM   3139 HD11 ILE A 202      41.396  88.029 124.686  1.00  0.00           H  
ATOM   3140 HD12 ILE A 202      40.767  89.339 123.684  1.00  0.00           H  
ATOM   3141 HD13 ILE A 202      42.433  88.824 123.459  1.00  0.00           H  
ATOM   3142  N   THR A 203      40.811  92.466 129.209  1.00  0.00           N  
ATOM   3143  CA  THR A 203      40.283  92.748 130.559  1.00  0.00           C  
ATOM   3144  C   THR A 203      39.071  93.634 130.500  1.00  0.00           C  
ATOM   3145  O   THR A 203      39.230  94.814 130.277  1.00  0.00           O  
ATOM   3146  CB  THR A 203      41.362  93.307 131.454  1.00  0.00           C  
ATOM   3147  CG2 THR A 203      40.893  93.364 132.953  1.00  0.00           C  
ATOM   3148  OG1 THR A 203      42.425  92.406 131.561  1.00  0.00           O  
ATOM   3149  H   THR A 203      41.110  93.220 128.607  1.00  0.00           H  
ATOM   3150  HA  THR A 203      40.021  91.794 131.017  1.00  0.00           H  
ATOM   3151  HB  THR A 203      41.726  94.273 131.104  1.00  0.00           H  
ATOM   3152  HG1 THR A 203      42.974  92.448 130.775  1.00  0.00           H  
ATOM   3153 HG21 THR A 203      40.078  94.078 133.076  1.00  0.00           H  
ATOM   3154 HG22 THR A 203      40.633  92.375 133.331  1.00  0.00           H  
ATOM   3155 HG23 THR A 203      41.751  93.791 133.472  1.00  0.00           H  
ATOM   3156  N   THR A 204      37.854  93.068 130.683  1.00  0.00           N  
ATOM   3157  CA  THR A 204      36.519  93.784 130.624  1.00  0.00           C  
ATOM   3158  C   THR A 204      36.212  94.521 131.932  1.00  0.00           C  
ATOM   3159  O   THR A 204      36.411  94.007 133.005  1.00  0.00           O  
ATOM   3160  CB  THR A 204      35.389  92.807 130.262  1.00  0.00           C  
ATOM   3161  CG2 THR A 204      34.084  93.547 130.034  1.00  0.00           C  
ATOM   3162  OG1 THR A 204      35.683  92.133 129.083  1.00  0.00           O  
ATOM   3163  H   THR A 204      37.895  92.073 130.853  1.00  0.00           H  
ATOM   3164  HA  THR A 204      36.647  94.441 129.764  1.00  0.00           H  
ATOM   3165  HB  THR A 204      35.402  92.106 131.097  1.00  0.00           H  
ATOM   3166  HG1 THR A 204      36.324  91.460 129.328  1.00  0.00           H  
ATOM   3167 HG21 THR A 204      34.092  94.314 129.260  1.00  0.00           H  
ATOM   3168 HG22 THR A 204      33.351  92.861 129.611  1.00  0.00           H  
ATOM   3169 HG23 THR A 204      33.584  93.838 130.958  1.00  0.00           H  
ATOM   3170  N   SER A 205      35.654  95.745 131.738  1.00  0.00           N  
ATOM   3171  CA  SER A 205      35.124  96.615 132.753  1.00  0.00           C  
ATOM   3172  C   SER A 205      33.953  97.432 132.221  1.00  0.00           C  
ATOM   3173  O   SER A 205      33.814  97.501 130.990  1.00  0.00           O  
ATOM   3174  CB  SER A 205      36.231  97.450 133.413  1.00  0.00           C  
ATOM   3175  OG  SER A 205      35.725  97.977 134.619  1.00  0.00           O  
ATOM   3176  H   SER A 205      35.787  96.152 130.823  1.00  0.00           H  
ATOM   3177  HA  SER A 205      34.690  95.945 133.495  1.00  0.00           H  
ATOM   3178  HB2 SER A 205      37.165  96.928 133.622  1.00  0.00           H  
ATOM   3179  HB3 SER A 205      36.500  98.240 132.710  1.00  0.00           H  
ATOM   3180  HG  SER A 205      35.875  97.381 135.357  1.00  0.00           H  
ATOM   3181  N   VAL A 206      33.033  97.833 133.106  1.00  0.00           N  
ATOM   3182  CA  VAL A 206      31.760  98.426 132.736  1.00  0.00           C  
ATOM   3183  C   VAL A 206      31.632  99.719 133.504  1.00  0.00           C  
ATOM   3184  O   VAL A 206      31.854  99.780 134.734  1.00  0.00           O  
ATOM   3185  CB  VAL A 206      30.659  97.418 133.086  1.00  0.00           C  
ATOM   3186  CG1 VAL A 206      29.197  97.905 133.008  1.00  0.00           C  
ATOM   3187  CG2 VAL A 206      30.871  96.173 132.094  1.00  0.00           C  
ATOM   3188  H   VAL A 206      33.357  97.793 134.062  1.00  0.00           H  
ATOM   3189  HA  VAL A 206      31.694  98.655 131.672  1.00  0.00           H  
ATOM   3190  HB  VAL A 206      30.591  96.952 134.070  1.00  0.00           H  
ATOM   3191 HG11 VAL A 206      29.119  98.790 133.639  1.00  0.00           H  
ATOM   3192 HG12 VAL A 206      28.954  98.219 131.993  1.00  0.00           H  
ATOM   3193 HG13 VAL A 206      28.570  97.074 133.334  1.00  0.00           H  
ATOM   3194 HG21 VAL A 206      30.253  95.300 132.303  1.00  0.00           H  
ATOM   3195 HG22 VAL A 206      30.925  96.562 131.078  1.00  0.00           H  
ATOM   3196 HG23 VAL A 206      31.893  95.842 132.278  1.00  0.00           H  
ATOM   3197  N   LEU A 207      31.293 100.843 132.791  1.00  0.00           N  
ATOM   3198  CA  LEU A 207      30.956 102.118 133.372  1.00  0.00           C  
ATOM   3199  C   LEU A 207      29.450 102.218 133.250  1.00  0.00           C  
ATOM   3200  O   LEU A 207      28.794 101.733 132.345  1.00  0.00           O  
ATOM   3201  CB  LEU A 207      31.654 103.208 132.573  1.00  0.00           C  
ATOM   3202  CG  LEU A 207      33.214 103.346 132.442  1.00  0.00           C  
ATOM   3203  CD1 LEU A 207      33.929 102.389 131.408  1.00  0.00           C  
ATOM   3204  CD2 LEU A 207      33.640 104.833 132.222  1.00  0.00           C  
ATOM   3205  H   LEU A 207      31.238 100.767 131.786  1.00  0.00           H  
ATOM   3206  HA  LEU A 207      31.272 102.372 134.385  1.00  0.00           H  
ATOM   3207  HB2 LEU A 207      31.222 103.365 131.586  1.00  0.00           H  
ATOM   3208  HB3 LEU A 207      31.239 104.046 133.134  1.00  0.00           H  
ATOM   3209  HG  LEU A 207      33.530 103.004 133.429  1.00  0.00           H  
ATOM   3210 HD11 LEU A 207      34.978 102.308 131.693  1.00  0.00           H  
ATOM   3211 HD12 LEU A 207      33.503 101.386 131.410  1.00  0.00           H  
ATOM   3212 HD13 LEU A 207      33.870 102.903 130.449  1.00  0.00           H  
ATOM   3213 HD21 LEU A 207      33.133 105.346 133.039  1.00  0.00           H  
ATOM   3214 HD22 LEU A 207      34.722 104.905 132.318  1.00  0.00           H  
ATOM   3215 HD23 LEU A 207      33.159 105.240 131.332  1.00  0.00           H  
ATOM   3216  N   THR A 208      28.922 102.875 134.260  1.00  0.00           N  
ATOM   3217  CA  THR A 208      27.504 103.031 134.648  1.00  0.00           C  
ATOM   3218  C   THR A 208      27.178 104.560 134.937  1.00  0.00           C  
ATOM   3219  O   THR A 208      28.008 105.239 135.526  1.00  0.00           O  
ATOM   3220  CB  THR A 208      27.131 102.255 135.866  1.00  0.00           C  
ATOM   3221  CG2 THR A 208      27.323 100.742 135.686  1.00  0.00           C  
ATOM   3222  OG1 THR A 208      27.787 102.755 136.990  1.00  0.00           O  
ATOM   3223  H   THR A 208      29.543 103.524 134.721  1.00  0.00           H  
ATOM   3224  HA  THR A 208      26.846 102.748 133.827  1.00  0.00           H  
ATOM   3225  HB  THR A 208      26.061 102.348 136.057  1.00  0.00           H  
ATOM   3226  HG1 THR A 208      28.725 102.843 136.806  1.00  0.00           H  
ATOM   3227 HG21 THR A 208      28.367 100.430 135.726  1.00  0.00           H  
ATOM   3228 HG22 THR A 208      26.909 100.117 136.478  1.00  0.00           H  
ATOM   3229 HG23 THR A 208      26.817 100.394 134.786  1.00  0.00           H  
ATOM   3230  N   VAL A 209      25.947 104.982 134.576  1.00  0.00           N  
ATOM   3231  CA  VAL A 209      25.467 106.288 135.041  1.00  0.00           C  
ATOM   3232  C   VAL A 209      24.006 106.185 135.159  1.00  0.00           C  
ATOM   3233  O   VAL A 209      23.383 105.478 134.340  1.00  0.00           O  
ATOM   3234  CB  VAL A 209      26.035 107.405 134.144  1.00  0.00           C  
ATOM   3235  CG1 VAL A 209      25.364 107.657 132.807  1.00  0.00           C  
ATOM   3236  CG2 VAL A 209      26.007 108.724 134.969  1.00  0.00           C  
ATOM   3237  H   VAL A 209      25.333 104.369 134.059  1.00  0.00           H  
ATOM   3238  HA  VAL A 209      25.787 106.389 136.077  1.00  0.00           H  
ATOM   3239  HB  VAL A 209      27.070 107.188 133.881  1.00  0.00           H  
ATOM   3240 HG11 VAL A 209      25.499 106.727 132.254  1.00  0.00           H  
ATOM   3241 HG12 VAL A 209      24.317 107.860 133.030  1.00  0.00           H  
ATOM   3242 HG13 VAL A 209      25.793 108.452 132.198  1.00  0.00           H  
ATOM   3243 HG21 VAL A 209      26.659 109.427 134.451  1.00  0.00           H  
ATOM   3244 HG22 VAL A 209      24.934 108.915 135.003  1.00  0.00           H  
ATOM   3245 HG23 VAL A 209      26.308 108.692 136.015  1.00  0.00           H  
ATOM   3246  N   ASN A 210      23.316 106.957 136.087  1.00  0.00           N  
ATOM   3247  CA  ASN A 210      21.843 106.863 136.271  1.00  0.00           C  
ATOM   3248  C   ASN A 210      21.257 105.409 136.290  1.00  0.00           C  
ATOM   3249  O   ASN A 210      20.281 105.085 135.643  1.00  0.00           O  
ATOM   3250  CB  ASN A 210      21.122 107.798 135.222  1.00  0.00           C  
ATOM   3251  CG  ASN A 210      21.798 109.113 135.066  1.00  0.00           C  
ATOM   3252  ND2 ASN A 210      22.017 109.903 136.100  1.00  0.00           N  
ATOM   3253  OD1 ASN A 210      22.161 109.541 133.975  1.00  0.00           O  
ATOM   3254  H   ASN A 210      23.878 107.561 136.671  1.00  0.00           H  
ATOM   3255  HA  ASN A 210      21.705 107.395 137.212  1.00  0.00           H  
ATOM   3256  HB2 ASN A 210      21.154 107.356 134.226  1.00  0.00           H  
ATOM   3257  HB3 ASN A 210      20.088 108.009 135.494  1.00  0.00           H  
ATOM   3258 HD21 ASN A 210      22.557 110.756 136.062  1.00  0.00           H  
ATOM   3259 HD22 ASN A 210      21.630 109.716 137.013  1.00  0.00           H  
ATOM   3260  N   ASN A 211      22.008 104.450 136.961  1.00  0.00           N  
ATOM   3261  CA  ASN A 211      21.803 103.058 137.229  1.00  0.00           C  
ATOM   3262  C   ASN A 211      21.699 102.148 135.947  1.00  0.00           C  
ATOM   3263  O   ASN A 211      21.347 100.952 136.029  1.00  0.00           O  
ATOM   3264  CB  ASN A 211      20.604 102.834 138.159  1.00  0.00           C  
ATOM   3265  CG  ASN A 211      21.031 103.079 139.597  1.00  0.00           C  
ATOM   3266  ND2 ASN A 211      21.078 102.044 140.362  1.00  0.00           N  
ATOM   3267  OD1 ASN A 211      21.208 104.218 139.988  1.00  0.00           O  
ATOM   3268  H   ASN A 211      22.875 104.802 137.340  1.00  0.00           H  
ATOM   3269  HA  ASN A 211      22.725 102.708 137.693  1.00  0.00           H  
ATOM   3270  HB2 ASN A 211      19.721 103.435 137.939  1.00  0.00           H  
ATOM   3271  HB3 ASN A 211      20.216 101.818 138.074  1.00  0.00           H  
ATOM   3272 HD21 ASN A 211      21.375 102.283 141.297  1.00  0.00           H  
ATOM   3273 HD22 ASN A 211      20.955 101.094 140.040  1.00  0.00           H  
ATOM   3274  N   LYS A 212      22.002 102.641 134.705  1.00  0.00           N  
ATOM   3275  CA  LYS A 212      22.193 101.815 133.437  1.00  0.00           C  
ATOM   3276  C   LYS A 212      23.693 101.689 133.206  1.00  0.00           C  
ATOM   3277  O   LYS A 212      24.523 102.544 133.559  1.00  0.00           O  
ATOM   3278  CB  LYS A 212      21.492 102.542 132.124  1.00  0.00           C  
ATOM   3279  CG  LYS A 212      19.923 102.573 132.201  1.00  0.00           C  
ATOM   3280  CD  LYS A 212      19.410 101.135 132.061  1.00  0.00           C  
ATOM   3281  CE  LYS A 212      17.932 101.200 132.042  1.00  0.00           C  
ATOM   3282  NZ  LYS A 212      17.291 100.113 131.280  1.00  0.00           N1+
ATOM   3283  H   LYS A 212      22.270 103.603 134.558  1.00  0.00           H  
ATOM   3284  HA  LYS A 212      21.879 100.788 133.624  1.00  0.00           H  
ATOM   3285  HB2 LYS A 212      21.907 103.542 131.997  1.00  0.00           H  
ATOM   3286  HB3 LYS A 212      21.761 101.945 131.252  1.00  0.00           H  
ATOM   3287  HG2 LYS A 212      19.670 102.949 133.193  1.00  0.00           H  
ATOM   3288  HG3 LYS A 212      19.497 103.162 131.389  1.00  0.00           H  
ATOM   3289  HD2 LYS A 212      19.783 100.840 131.079  1.00  0.00           H  
ATOM   3290  HD3 LYS A 212      19.887 100.522 132.824  1.00  0.00           H  
ATOM   3291  HE2 LYS A 212      17.648 101.217 133.095  1.00  0.00           H  
ATOM   3292  HE3 LYS A 212      17.626 102.163 131.633  1.00  0.00           H  
ATOM   3293  HZ1 LYS A 212      17.542  99.183 131.583  1.00  0.00           H  
ATOM   3294  HZ2 LYS A 212      16.285 100.182 131.340  1.00  0.00           H  
ATOM   3295  HZ3 LYS A 212      17.536 100.110 130.300  1.00  0.00           H  
ATOM   3296  N   ALA A 213      24.069 100.612 132.597  1.00  0.00           N  
ATOM   3297  CA  ALA A 213      25.409 100.444 131.966  1.00  0.00           C  
ATOM   3298  C   ALA A 213      25.471 101.393 130.698  1.00  0.00           C  
ATOM   3299  O   ALA A 213      24.572 101.327 129.856  1.00  0.00           O  
ATOM   3300  CB  ALA A 213      25.628  99.001 131.559  1.00  0.00           C  
ATOM   3301  H   ALA A 213      23.322  99.951 132.438  1.00  0.00           H  
ATOM   3302  HA  ALA A 213      26.158 100.882 132.625  1.00  0.00           H  
ATOM   3303  HB1 ALA A 213      26.598  98.989 131.063  1.00  0.00           H  
ATOM   3304  HB2 ALA A 213      25.685  98.406 132.471  1.00  0.00           H  
ATOM   3305  HB3 ALA A 213      24.814  98.726 130.888  1.00  0.00           H  
ATOM   3306  N   HIE A 214      26.624 102.070 130.488  1.00  0.00           N  
ATOM   3307  CA  HIE A 214      26.771 102.956 129.324  1.00  0.00           C  
ATOM   3308  C   HIE A 214      28.143 102.753 128.544  1.00  0.00           C  
ATOM   3309  O   HIE A 214      28.083 103.153 127.399  1.00  0.00           O  
ATOM   3310  CB  HIE A 214      26.370 104.351 129.754  1.00  0.00           C  
ATOM   3311  CG  HIE A 214      27.445 105.124 130.533  1.00  0.00           C  
ATOM   3312  CD2 HIE A 214      27.606 106.484 130.631  1.00  0.00           C  
ATOM   3313  ND1 HIE A 214      28.231 104.532 131.525  1.00  0.00           N  
ATOM   3314  CE1 HIE A 214      28.818 105.569 132.206  1.00  0.00           C  
ATOM   3315  NE2 HIE A 214      28.625 106.732 131.531  1.00  0.00           N  
ATOM   3316  H   HIE A 214      27.367 102.081 131.172  1.00  0.00           H  
ATOM   3317  HA  HIE A 214      26.007 102.644 128.613  1.00  0.00           H  
ATOM   3318  HB2 HIE A 214      26.149 104.793 128.782  1.00  0.00           H  
ATOM   3319  HB3 HIE A 214      25.482 104.281 130.382  1.00  0.00           H  
ATOM   3320  HD2 HIE A 214      27.093 107.227 130.037  1.00  0.00           H  
ATOM   3321  HE1 HIE A 214      29.475 105.409 133.046  1.00  0.00           H  
ATOM   3322  HE2 HIE A 214      29.037 107.623 131.774  1.00  0.00           H  
ATOM   3323  N   MET A 215      29.250 102.180 129.029  1.00  0.00           N  
ATOM   3324  CA  MET A 215      30.434 101.854 128.190  1.00  0.00           C  
ATOM   3325  C   MET A 215      31.100 100.566 128.682  1.00  0.00           C  
ATOM   3326  O   MET A 215      31.602 100.562 129.789  1.00  0.00           O  
ATOM   3327  CB  MET A 215      31.442 102.984 128.277  1.00  0.00           C  
ATOM   3328  CG  MET A 215      32.796 102.840 127.608  1.00  0.00           C  
ATOM   3329  SD  MET A 215      34.016 104.179 127.805  1.00  0.00           S  
ATOM   3330  CE  MET A 215      33.268 105.326 126.632  1.00  0.00           C  
ATOM   3331  H   MET A 215      29.335 102.081 130.030  1.00  0.00           H  
ATOM   3332  HA  MET A 215      30.042 101.675 127.189  1.00  0.00           H  
ATOM   3333  HB2 MET A 215      30.911 103.847 127.875  1.00  0.00           H  
ATOM   3334  HB3 MET A 215      31.622 103.220 129.326  1.00  0.00           H  
ATOM   3335  HG2 MET A 215      33.219 101.975 128.119  1.00  0.00           H  
ATOM   3336  HG3 MET A 215      32.708 102.473 126.585  1.00  0.00           H  
ATOM   3337  HE1 MET A 215      33.077 104.827 125.681  1.00  0.00           H  
ATOM   3338  HE2 MET A 215      32.291 105.631 127.007  1.00  0.00           H  
ATOM   3339  HE3 MET A 215      33.857 106.234 126.509  1.00  0.00           H  
ATOM   3340  N   VAL A 216      31.092  99.580 127.855  1.00  0.00           N  
ATOM   3341  CA  VAL A 216      31.984  98.378 128.035  1.00  0.00           C  
ATOM   3342  C   VAL A 216      33.372  98.752 127.475  1.00  0.00           C  
ATOM   3343  O   VAL A 216      33.559  99.583 126.590  1.00  0.00           O  
ATOM   3344  CB  VAL A 216      31.323  97.156 127.199  1.00  0.00           C  
ATOM   3345  CG1 VAL A 216      32.248  95.945 127.149  1.00  0.00           C  
ATOM   3346  CG2 VAL A 216      29.939  96.839 127.747  1.00  0.00           C  
ATOM   3347  H   VAL A 216      30.673  99.713 126.946  1.00  0.00           H  
ATOM   3348  HA  VAL A 216      32.010  98.118 129.092  1.00  0.00           H  
ATOM   3349  HB  VAL A 216      31.235  97.400 126.141  1.00  0.00           H  
ATOM   3350 HG11 VAL A 216      33.092  96.073 126.472  1.00  0.00           H  
ATOM   3351 HG12 VAL A 216      32.649  95.734 128.141  1.00  0.00           H  
ATOM   3352 HG13 VAL A 216      31.712  95.087 126.744  1.00  0.00           H  
ATOM   3353 HG21 VAL A 216      30.069  96.513 128.779  1.00  0.00           H  
ATOM   3354 HG22 VAL A 216      29.332  97.742 127.688  1.00  0.00           H  
ATOM   3355 HG23 VAL A 216      29.397  96.118 127.136  1.00  0.00           H  
ATOM   3356  N   THR A 217      34.377  98.374 128.228  1.00  0.00           N  
ATOM   3357  CA  THR A 217      35.764  98.651 127.907  1.00  0.00           C  
ATOM   3358  C   THR A 217      36.744  97.586 128.204  1.00  0.00           C  
ATOM   3359  O   THR A 217      36.445  96.754 129.144  1.00  0.00           O  
ATOM   3360  CB  THR A 217      36.127 100.029 128.594  1.00  0.00           C  
ATOM   3361  CG2 THR A 217      36.075  99.948 130.126  1.00  0.00           C  
ATOM   3362  OG1 THR A 217      37.360 100.394 128.105  1.00  0.00           O  
ATOM   3363  H   THR A 217      34.228  97.918 129.117  1.00  0.00           H  
ATOM   3364  HA  THR A 217      35.895  98.799 126.834  1.00  0.00           H  
ATOM   3365  HB  THR A 217      35.417 100.816 128.339  1.00  0.00           H  
ATOM   3366  HG1 THR A 217      37.279 100.621 127.176  1.00  0.00           H  
ATOM   3367 HG21 THR A 217      35.095  99.713 130.539  1.00  0.00           H  
ATOM   3368 HG22 THR A 217      36.896  99.325 130.480  1.00  0.00           H  
ATOM   3369 HG23 THR A 217      36.311 100.978 130.393  1.00  0.00           H  
ATOM   3370  N   LEU A 218      37.789  97.440 127.378  1.00  0.00           N  
ATOM   3371  CA  LEU A 218      38.693  96.300 127.384  1.00  0.00           C  
ATOM   3372  C   LEU A 218      40.154  96.795 127.242  1.00  0.00           C  
ATOM   3373  O   LEU A 218      40.339  97.605 126.352  1.00  0.00           O  
ATOM   3374  CB  LEU A 218      38.426  95.229 126.390  1.00  0.00           C  
ATOM   3375  CG  LEU A 218      37.146  94.507 126.443  1.00  0.00           C  
ATOM   3376  CD1 LEU A 218      36.042  95.116 125.568  1.00  0.00           C  
ATOM   3377  CD2 LEU A 218      37.169  93.042 126.132  1.00  0.00           C  
ATOM   3378  H   LEU A 218      38.065  98.220 126.798  1.00  0.00           H  
ATOM   3379  HA  LEU A 218      38.540  95.899 128.386  1.00  0.00           H  
ATOM   3380  HB2 LEU A 218      38.621  95.586 125.379  1.00  0.00           H  
ATOM   3381  HB3 LEU A 218      39.166  94.454 126.592  1.00  0.00           H  
ATOM   3382  HG  LEU A 218      36.773  94.659 127.456  1.00  0.00           H  
ATOM   3383 HD11 LEU A 218      35.942  96.136 125.940  1.00  0.00           H  
ATOM   3384 HD12 LEU A 218      36.281  95.029 124.508  1.00  0.00           H  
ATOM   3385 HD13 LEU A 218      35.097  94.663 125.867  1.00  0.00           H  
ATOM   3386 HD21 LEU A 218      37.763  92.494 126.863  1.00  0.00           H  
ATOM   3387 HD22 LEU A 218      36.189  92.573 126.225  1.00  0.00           H  
ATOM   3388 HD23 LEU A 218      37.513  92.886 125.109  1.00  0.00           H  
ATOM   3389  N   ASP A 219      41.085  96.296 128.061  1.00  0.00           N  
ATOM   3390  CA  ASP A 219      42.485  96.519 127.902  1.00  0.00           C  
ATOM   3391  C   ASP A 219      43.199  95.306 127.333  1.00  0.00           C  
ATOM   3392  O   ASP A 219      42.747  94.192 127.600  1.00  0.00           O  
ATOM   3393  CB  ASP A 219      43.144  96.819 129.317  1.00  0.00           C  
ATOM   3394  CG  ASP A 219      42.452  97.786 130.335  1.00  0.00           C  
ATOM   3395  OD1 ASP A 219      43.130  98.152 131.331  1.00  0.00           O  
ATOM   3396  OD2 ASP A 219      41.316  98.268 130.027  1.00  0.00           O1-
ATOM   3397  H   ASP A 219      40.846  95.571 128.720  1.00  0.00           H  
ATOM   3398  HA  ASP A 219      42.563  97.419 127.293  1.00  0.00           H  
ATOM   3399  HB2 ASP A 219      43.417  95.893 129.823  1.00  0.00           H  
ATOM   3400  HB3 ASP A 219      44.101  97.222 128.985  1.00  0.00           H  
ATOM   3401  N   TYR A 220      44.160  95.436 126.423  1.00  0.00           N  
ATOM   3402  CA  TYR A 220      44.808  94.379 125.681  1.00  0.00           C  
ATOM   3403  C   TYR A 220      46.340  94.400 125.853  1.00  0.00           C  
ATOM   3404  O   TYR A 220      46.907  95.438 126.123  1.00  0.00           O  
ATOM   3405  CB  TYR A 220      44.544  94.559 124.146  1.00  0.00           C  
ATOM   3406  CG  TYR A 220      43.080  94.500 123.703  1.00  0.00           C  
ATOM   3407  CD1 TYR A 220      42.191  95.551 123.933  1.00  0.00           C  
ATOM   3408  CD2 TYR A 220      42.661  93.273 123.178  1.00  0.00           C  
ATOM   3409  CE1 TYR A 220      40.828  95.327 123.676  1.00  0.00           C  
ATOM   3410  CE2 TYR A 220      41.257  93.010 123.000  1.00  0.00           C  
ATOM   3411  CZ  TYR A 220      40.371  94.066 123.219  1.00  0.00           C  
ATOM   3412  OH  TYR A 220      39.006  93.958 122.975  1.00  0.00           O  
ATOM   3413  H   TYR A 220      44.376  96.317 125.979  1.00  0.00           H  
ATOM   3414  HA  TYR A 220      44.438  93.377 125.898  1.00  0.00           H  
ATOM   3415  HB2 TYR A 220      44.892  95.538 123.813  1.00  0.00           H  
ATOM   3416  HB3 TYR A 220      45.038  93.788 123.555  1.00  0.00           H  
ATOM   3417  HD1 TYR A 220      42.540  96.492 124.329  1.00  0.00           H  
ATOM   3418  HD2 TYR A 220      43.298  92.407 123.071  1.00  0.00           H  
ATOM   3419  HE1 TYR A 220      40.180  96.178 123.827  1.00  0.00           H  
ATOM   3420  HE2 TYR A 220      40.823  92.049 122.768  1.00  0.00           H  
ATOM   3421  HH  TYR A 220      38.721  94.829 122.693  1.00  0.00           H  
ATOM   3422  N   THR A 221      47.037  93.262 125.675  1.00  0.00           N  
ATOM   3423  CA  THR A 221      48.517  93.103 125.679  1.00  0.00           C  
ATOM   3424  C   THR A 221      48.848  92.144 124.520  1.00  0.00           C  
ATOM   3425  O   THR A 221      48.118  91.200 124.185  1.00  0.00           O  
ATOM   3426  CB  THR A 221      49.054  92.610 127.046  1.00  0.00           C  
ATOM   3427  CG2 THR A 221      50.523  92.908 127.237  1.00  0.00           C  
ATOM   3428  OG1 THR A 221      48.347  93.289 128.070  1.00  0.00           O  
ATOM   3429  H   THR A 221      46.548  92.410 125.441  1.00  0.00           H  
ATOM   3430  HA  THR A 221      48.918  94.066 125.366  1.00  0.00           H  
ATOM   3431  HB  THR A 221      48.844  91.551 127.203  1.00  0.00           H  
ATOM   3432  HG1 THR A 221      47.461  92.926 127.993  1.00  0.00           H  
ATOM   3433 HG21 THR A 221      50.767  93.962 127.102  1.00  0.00           H  
ATOM   3434 HG22 THR A 221      50.770  92.594 128.251  1.00  0.00           H  
ATOM   3435 HG23 THR A 221      51.174  92.247 126.665  1.00  0.00           H  
ATOM   3436  N   VAL A 222      49.924  92.463 123.823  1.00  0.00           N  
ATOM   3437  CA  VAL A 222      50.284  91.857 122.570  1.00  0.00           C  
ATOM   3438  C   VAL A 222      51.796  91.488 122.542  1.00  0.00           C  
ATOM   3439  O   VAL A 222      52.590  92.363 122.632  1.00  0.00           O  
ATOM   3440  CB  VAL A 222      49.731  92.673 121.375  1.00  0.00           C  
ATOM   3441  CG1 VAL A 222      49.687  91.852 120.051  1.00  0.00           C  
ATOM   3442  CG2 VAL A 222      48.291  93.207 121.550  1.00  0.00           C  
ATOM   3443  H   VAL A 222      50.377  93.343 124.026  1.00  0.00           H  
ATOM   3444  HA  VAL A 222      49.706  90.946 122.417  1.00  0.00           H  
ATOM   3445  HB  VAL A 222      50.385  93.516 121.146  1.00  0.00           H  
ATOM   3446 HG11 VAL A 222      50.670  91.602 119.653  1.00  0.00           H  
ATOM   3447 HG12 VAL A 222      49.163  90.906 120.184  1.00  0.00           H  
ATOM   3448 HG13 VAL A 222      49.126  92.444 119.327  1.00  0.00           H  
ATOM   3449 HG21 VAL A 222      48.295  93.884 122.403  1.00  0.00           H  
ATOM   3450 HG22 VAL A 222      48.089  93.691 120.593  1.00  0.00           H  
ATOM   3451 HG23 VAL A 222      47.539  92.441 121.739  1.00  0.00           H  
ATOM   3452  N   GLN A 223      52.166  90.291 122.327  1.00  0.00           N  
ATOM   3453  CA  GLN A 223      53.554  89.843 122.262  1.00  0.00           C  
ATOM   3454  C   GLN A 223      54.217  90.196 120.897  1.00  0.00           C  
ATOM   3455  O   GLN A 223      54.206  89.476 119.873  1.00  0.00           O  
ATOM   3456  CB  GLN A 223      53.517  88.328 122.627  1.00  0.00           C  
ATOM   3457  CG  GLN A 223      54.950  87.707 122.829  1.00  0.00           C  
ATOM   3458  CD  GLN A 223      54.824  86.163 123.192  1.00  0.00           C  
ATOM   3459  NE2 GLN A 223      55.673  85.315 122.674  1.00  0.00           N  
ATOM   3460  OE1 GLN A 223      53.990  85.770 124.016  1.00  0.00           O  
ATOM   3461  H   GLN A 223      51.533  89.506 122.275  1.00  0.00           H  
ATOM   3462  HA  GLN A 223      54.101  90.392 123.029  1.00  0.00           H  
ATOM   3463  HB2 GLN A 223      52.949  88.266 123.555  1.00  0.00           H  
ATOM   3464  HB3 GLN A 223      53.011  87.776 121.835  1.00  0.00           H  
ATOM   3465  HG2 GLN A 223      55.623  87.726 121.973  1.00  0.00           H  
ATOM   3466  HG3 GLN A 223      55.547  88.192 123.601  1.00  0.00           H  
ATOM   3467 HE21 GLN A 223      55.606  84.332 122.895  1.00  0.00           H  
ATOM   3468 HE22 GLN A 223      56.250  85.606 121.897  1.00  0.00           H  
ATOM   3469  N   VAL A 224      54.905  91.376 120.914  1.00  0.00           N  
ATOM   3470  CA  VAL A 224      55.495  91.973 119.750  1.00  0.00           C  
ATOM   3471  C   VAL A 224      56.841  91.291 119.473  1.00  0.00           C  
ATOM   3472  O   VAL A 224      57.811  91.492 120.232  1.00  0.00           O  
ATOM   3473  CB  VAL A 224      55.679  93.593 119.804  1.00  0.00           C  
ATOM   3474  CG1 VAL A 224      56.595  94.169 118.682  1.00  0.00           C  
ATOM   3475  CG2 VAL A 224      54.347  94.348 119.926  1.00  0.00           C  
ATOM   3476  H   VAL A 224      55.003  91.882 121.781  1.00  0.00           H  
ATOM   3477  HA  VAL A 224      54.709  91.820 119.010  1.00  0.00           H  
ATOM   3478  HB  VAL A 224      56.298  93.836 120.668  1.00  0.00           H  
ATOM   3479 HG11 VAL A 224      56.124  94.145 117.700  1.00  0.00           H  
ATOM   3480 HG12 VAL A 224      56.802  95.214 118.912  1.00  0.00           H  
ATOM   3481 HG13 VAL A 224      57.508  93.573 118.701  1.00  0.00           H  
ATOM   3482 HG21 VAL A 224      53.781  94.419 118.997  1.00  0.00           H  
ATOM   3483 HG22 VAL A 224      53.731  93.819 120.655  1.00  0.00           H  
ATOM   3484 HG23 VAL A 224      54.514  95.368 120.271  1.00  0.00           H  
ATOM   3485  N   PRO A 225      56.987  90.589 118.305  1.00  0.00           N  
ATOM   3486  CA  PRO A 225      58.087  89.676 117.951  1.00  0.00           C  
ATOM   3487  C   PRO A 225      59.463  90.453 117.901  1.00  0.00           C  
ATOM   3488  O   PRO A 225      59.493  91.518 117.279  1.00  0.00           O  
ATOM   3489  CB  PRO A 225      57.732  89.150 116.542  1.00  0.00           C  
ATOM   3490  CG  PRO A 225      56.802  90.207 116.032  1.00  0.00           C  
ATOM   3491  CD  PRO A 225      56.039  90.549 117.278  1.00  0.00           C  
ATOM   3492  HA  PRO A 225      58.160  88.869 118.680  1.00  0.00           H  
ATOM   3493  HB2 PRO A 225      58.609  89.002 115.911  1.00  0.00           H  
ATOM   3494  HB3 PRO A 225      57.258  88.181 116.694  1.00  0.00           H  
ATOM   3495  HG2 PRO A 225      57.391  91.047 115.664  1.00  0.00           H  
ATOM   3496  HG3 PRO A 225      56.112  89.905 115.244  1.00  0.00           H  
ATOM   3497  HD2 PRO A 225      55.556  91.515 117.132  1.00  0.00           H  
ATOM   3498  HD3 PRO A 225      55.285  89.807 117.541  1.00  0.00           H  
ATOM   3499  N   GLY A 226      60.567  89.906 118.312  1.00  0.00           N  
ATOM   3500  CA  GLY A 226      61.928  90.463 118.191  1.00  0.00           C  
ATOM   3501  C   GLY A 226      62.199  91.829 118.857  1.00  0.00           C  
ATOM   3502  O   GLY A 226      63.344  92.341 118.690  1.00  0.00           O  
ATOM   3503  H   GLY A 226      60.575  89.082 118.897  1.00  0.00           H  
ATOM   3504  HA2 GLY A 226      62.677  89.764 118.564  1.00  0.00           H  
ATOM   3505  HA3 GLY A 226      62.296  90.587 117.172  1.00  0.00           H  
ATOM   3506  N   ALA A 227      61.284  92.413 119.607  1.00  0.00           N  
ATOM   3507  CA  ALA A 227      61.324  93.767 120.307  1.00  0.00           C  
ATOM   3508  C   ALA A 227      61.869  93.790 121.732  1.00  0.00           C  
ATOM   3509  O   ALA A 227      61.441  94.559 122.566  1.00  0.00           O  
ATOM   3510  CB  ALA A 227      60.021  94.443 119.992  1.00  0.00           C  
ATOM   3511  H   ALA A 227      60.416  91.909 119.713  1.00  0.00           H  
ATOM   3512  HA  ALA A 227      62.056  94.389 119.792  1.00  0.00           H  
ATOM   3513  HB1 ALA A 227      60.130  95.511 120.179  1.00  0.00           H  
ATOM   3514  HB2 ALA A 227      59.850  94.205 118.941  1.00  0.00           H  
ATOM   3515  HB3 ALA A 227      59.257  94.023 120.645  1.00  0.00           H  
ATOM   3516  N   GLY A 228      62.769  92.803 122.022  1.00  0.00           N  
ATOM   3517  CA  GLY A 228      63.408  92.502 123.313  1.00  0.00           C  
ATOM   3518  C   GLY A 228      64.946  92.333 123.124  1.00  0.00           C  
ATOM   3519  O   GLY A 228      65.358  92.264 121.945  1.00  0.00           O  
ATOM   3520  H   GLY A 228      62.861  92.120 121.284  1.00  0.00           H  
ATOM   3521  HA2 GLY A 228      63.351  93.396 123.934  1.00  0.00           H  
ATOM   3522  HA3 GLY A 228      62.934  91.668 123.832  1.00  0.00           H  
ATOM   3523  N   ARG A 229      65.697  92.185 124.220  1.00  0.00           N  
ATOM   3524  CA  ARG A 229      67.108  91.779 124.113  1.00  0.00           C  
ATOM   3525  C   ARG A 229      67.316  90.451 123.450  1.00  0.00           C  
ATOM   3526  O   ARG A 229      66.617  89.498 123.678  1.00  0.00           O  
ATOM   3527  CB  ARG A 229      67.873  91.798 125.455  1.00  0.00           C  
ATOM   3528  CG  ARG A 229      67.875  93.166 126.170  1.00  0.00           C  
ATOM   3529  CD  ARG A 229      68.733  93.240 127.357  1.00  0.00           C  
ATOM   3530  NE  ARG A 229      70.167  93.236 126.989  1.00  0.00           N  
ATOM   3531  CZ  ARG A 229      71.149  93.848 127.664  1.00  0.00           C  
ATOM   3532  NH1 ARG A 229      70.978  94.217 128.886  1.00  0.00           N1+
ATOM   3533  NH2 ARG A 229      72.307  93.951 127.048  1.00  0.00           N  
ATOM   3534  H   ARG A 229      65.180  92.004 125.069  1.00  0.00           H  
ATOM   3535  HA  ARG A 229      67.744  92.463 123.550  1.00  0.00           H  
ATOM   3536  HB2 ARG A 229      67.512  91.015 126.122  1.00  0.00           H  
ATOM   3537  HB3 ARG A 229      68.865  91.475 125.139  1.00  0.00           H  
ATOM   3538  HG2 ARG A 229      68.034  94.014 125.503  1.00  0.00           H  
ATOM   3539  HG3 ARG A 229      66.866  93.301 126.557  1.00  0.00           H  
ATOM   3540  HD2 ARG A 229      68.506  94.199 127.821  1.00  0.00           H  
ATOM   3541  HD3 ARG A 229      68.552  92.362 127.977  1.00  0.00           H  
ATOM   3542  HE  ARG A 229      70.427  93.086 126.025  1.00  0.00           H  
ATOM   3543 HH11 ARG A 229      70.082  94.064 129.326  1.00  0.00           H  
ATOM   3544 HH12 ARG A 229      71.754  94.622 129.389  1.00  0.00           H  
ATOM   3545 HH21 ARG A 229      72.352  93.792 126.051  1.00  0.00           H  
ATOM   3546 HH22 ARG A 229      73.151  94.124 127.574  1.00  0.00           H  
ATOM   3547  N   ASP A 230      68.405  90.435 122.706  1.00  0.00           N  
ATOM   3548  CA  ASP A 230      68.825  89.236 121.943  1.00  0.00           C  
ATOM   3549  C   ASP A 230      67.742  88.553 121.100  1.00  0.00           C  
ATOM   3550  O   ASP A 230      67.754  87.309 121.025  1.00  0.00           O  
ATOM   3551  CB  ASP A 230      69.674  88.306 122.849  1.00  0.00           C  
ATOM   3552  CG  ASP A 230      70.679  89.058 123.736  1.00  0.00           C  
ATOM   3553  OD1 ASP A 230      70.969  90.265 123.514  1.00  0.00           O  
ATOM   3554  OD2 ASP A 230      71.274  88.427 124.621  1.00  0.00           O1-
ATOM   3555  H   ASP A 230      68.998  91.245 122.818  1.00  0.00           H  
ATOM   3556  HA  ASP A 230      69.544  89.615 121.217  1.00  0.00           H  
ATOM   3557  HB2 ASP A 230      68.910  87.822 123.456  1.00  0.00           H  
ATOM   3558  HB3 ASP A 230      70.140  87.590 122.173  1.00  0.00           H  
ATOM   3559  N   GLY A 231      66.713  89.255 120.648  1.00  0.00           N  
ATOM   3560  CA  GLY A 231      65.633  88.712 119.826  1.00  0.00           C  
ATOM   3561  C   GLY A 231      64.451  88.085 120.559  1.00  0.00           C  
ATOM   3562  O   GLY A 231      63.564  87.533 119.949  1.00  0.00           O  
ATOM   3563  H   GLY A 231      66.614  90.209 120.965  1.00  0.00           H  
ATOM   3564  HA2 GLY A 231      65.291  89.533 119.196  1.00  0.00           H  
ATOM   3565  HA3 GLY A 231      65.957  87.970 119.095  1.00  0.00           H  
ATOM   3566  N   ALA A 232      64.431  88.216 121.848  1.00  0.00           N  
ATOM   3567  CA  ALA A 232      63.225  88.005 122.721  1.00  0.00           C  
ATOM   3568  C   ALA A 232      62.079  88.888 122.365  1.00  0.00           C  
ATOM   3569  O   ALA A 232      62.213  89.952 121.792  1.00  0.00           O  
ATOM   3570  CB  ALA A 232      63.600  88.283 124.197  1.00  0.00           C  
ATOM   3571  H   ALA A 232      65.278  88.522 122.305  1.00  0.00           H  
ATOM   3572  HA  ALA A 232      63.070  86.929 122.644  1.00  0.00           H  
ATOM   3573  HB1 ALA A 232      62.725  88.200 124.843  1.00  0.00           H  
ATOM   3574  HB2 ALA A 232      64.366  87.589 124.541  1.00  0.00           H  
ATOM   3575  HB3 ALA A 232      63.860  89.336 124.308  1.00  0.00           H  
ATOM   3576  N   PRO A 233      60.839  88.556 122.781  1.00  0.00           N  
ATOM   3577  CA  PRO A 233      59.705  89.465 122.516  1.00  0.00           C  
ATOM   3578  C   PRO A 233      59.632  90.667 123.389  1.00  0.00           C  
ATOM   3579  O   PRO A 233      60.024  90.608 124.579  1.00  0.00           O  
ATOM   3580  CB  PRO A 233      58.518  88.596 122.776  1.00  0.00           C  
ATOM   3581  CG  PRO A 233      58.957  87.563 123.826  1.00  0.00           C  
ATOM   3582  CD  PRO A 233      60.407  87.287 123.437  1.00  0.00           C  
ATOM   3583  HA  PRO A 233      59.755  89.867 121.503  1.00  0.00           H  
ATOM   3584  HB2 PRO A 233      57.616  89.164 123.004  1.00  0.00           H  
ATOM   3585  HB3 PRO A 233      58.276  88.155 121.810  1.00  0.00           H  
ATOM   3586  HG2 PRO A 233      58.851  87.974 124.831  1.00  0.00           H  
ATOM   3587  HG3 PRO A 233      58.299  86.694 123.843  1.00  0.00           H  
ATOM   3588  HD2 PRO A 233      60.953  87.039 124.347  1.00  0.00           H  
ATOM   3589  HD3 PRO A 233      60.269  86.488 122.709  1.00  0.00           H  
ATOM   3590  N   GLY A 234      59.004  91.703 122.868  1.00  0.00           N  
ATOM   3591  CA  GLY A 234      58.470  92.878 123.619  1.00  0.00           C  
ATOM   3592  C   GLY A 234      57.001  92.852 123.527  1.00  0.00           C  
ATOM   3593  O   GLY A 234      56.436  91.876 123.143  1.00  0.00           O  
ATOM   3594  H   GLY A 234      58.610  91.579 121.946  1.00  0.00           H  
ATOM   3595  HA2 GLY A 234      58.517  92.749 124.701  1.00  0.00           H  
ATOM   3596  HA3 GLY A 234      58.912  93.819 123.288  1.00  0.00           H  
ATOM   3597  N   PHE A 235      56.318  93.782 124.096  1.00  0.00           N  
ATOM   3598  CA  PHE A 235      54.943  93.738 124.589  1.00  0.00           C  
ATOM   3599  C   PHE A 235      54.292  95.096 124.404  1.00  0.00           C  
ATOM   3600  O   PHE A 235      54.721  96.060 124.999  1.00  0.00           O  
ATOM   3601  CB  PHE A 235      54.915  93.278 126.057  1.00  0.00           C  
ATOM   3602  CG  PHE A 235      55.313  91.783 126.207  1.00  0.00           C  
ATOM   3603  CD1 PHE A 235      54.449  90.691 126.059  1.00  0.00           C  
ATOM   3604  CD2 PHE A 235      56.669  91.529 126.537  1.00  0.00           C  
ATOM   3605  CE1 PHE A 235      54.842  89.381 126.171  1.00  0.00           C  
ATOM   3606  CE2 PHE A 235      57.117  90.195 126.537  1.00  0.00           C  
ATOM   3607  CZ  PHE A 235      56.234  89.075 126.351  1.00  0.00           C  
ATOM   3608  H   PHE A 235      56.826  94.572 124.467  1.00  0.00           H  
ATOM   3609  HA  PHE A 235      54.362  92.955 124.101  1.00  0.00           H  
ATOM   3610  HB2 PHE A 235      55.551  93.910 126.677  1.00  0.00           H  
ATOM   3611  HB3 PHE A 235      53.905  93.409 126.445  1.00  0.00           H  
ATOM   3612  HD1 PHE A 235      53.479  90.896 125.630  1.00  0.00           H  
ATOM   3613  HD2 PHE A 235      57.302  92.380 126.744  1.00  0.00           H  
ATOM   3614  HE1 PHE A 235      54.105  88.592 126.154  1.00  0.00           H  
ATOM   3615  HE2 PHE A 235      58.159  89.984 126.725  1.00  0.00           H  
ATOM   3616  HZ  PHE A 235      56.607  88.067 126.440  1.00  0.00           H  
ATOM   3617  N   SER A 236      53.174  95.150 123.662  1.00  0.00           N  
ATOM   3618  CA  SER A 236      52.468  96.466 123.465  1.00  0.00           C  
ATOM   3619  C   SER A 236      51.087  96.351 124.082  1.00  0.00           C  
ATOM   3620  O   SER A 236      50.445  95.287 123.934  1.00  0.00           O  
ATOM   3621  CB  SER A 236      52.157  96.962 122.004  1.00  0.00           C  
ATOM   3622  OG  SER A 236      53.331  97.667 121.550  1.00  0.00           O  
ATOM   3623  H   SER A 236      52.954  94.426 122.994  1.00  0.00           H  
ATOM   3624  HA  SER A 236      53.035  97.266 123.942  1.00  0.00           H  
ATOM   3625  HB2 SER A 236      51.842  96.181 121.312  1.00  0.00           H  
ATOM   3626  HB3 SER A 236      51.376  97.722 121.992  1.00  0.00           H  
ATOM   3627  HG  SER A 236      53.132  98.139 120.739  1.00  0.00           H  
ATOM   3628  N   LYS A 237      50.633  97.422 124.779  1.00  0.00           N  
ATOM   3629  CA  LYS A 237      49.410  97.606 125.571  1.00  0.00           C  
ATOM   3630  C   LYS A 237      48.544  98.739 125.026  1.00  0.00           C  
ATOM   3631  O   LYS A 237      49.164  99.821 124.847  1.00  0.00           O  
ATOM   3632  CB  LYS A 237      49.692  97.853 127.072  1.00  0.00           C  
ATOM   3633  CG  LYS A 237      50.272  96.519 127.739  1.00  0.00           C  
ATOM   3634  CD  LYS A 237      50.501  96.647 129.230  1.00  0.00           C  
ATOM   3635  CE  LYS A 237      50.546  95.348 130.034  1.00  0.00           C  
ATOM   3636  NZ  LYS A 237      49.189  94.819 130.398  1.00  0.00           N1+
ATOM   3637  H   LYS A 237      51.272  98.177 124.984  1.00  0.00           H  
ATOM   3638  HA  LYS A 237      48.901  96.650 125.453  1.00  0.00           H  
ATOM   3639  HB2 LYS A 237      50.358  98.698 127.241  1.00  0.00           H  
ATOM   3640  HB3 LYS A 237      48.703  98.097 127.460  1.00  0.00           H  
ATOM   3641  HG2 LYS A 237      49.621  95.694 127.450  1.00  0.00           H  
ATOM   3642  HG3 LYS A 237      51.197  96.326 127.197  1.00  0.00           H  
ATOM   3643  HD2 LYS A 237      51.500  97.087 129.221  1.00  0.00           H  
ATOM   3644  HD3 LYS A 237      49.798  97.322 129.718  1.00  0.00           H  
ATOM   3645  HE2 LYS A 237      51.182  94.585 129.586  1.00  0.00           H  
ATOM   3646  HE3 LYS A 237      50.995  95.508 131.014  1.00  0.00           H  
ATOM   3647  HZ1 LYS A 237      48.558  95.527 130.745  1.00  0.00           H  
ATOM   3648  HZ2 LYS A 237      48.756  94.391 129.592  1.00  0.00           H  
ATOM   3649  HZ3 LYS A 237      49.283  94.156 131.155  1.00  0.00           H  
ATOM   3650  N   PHE A 238      47.216  98.609 124.997  1.00  0.00           N  
ATOM   3651  CA  PHE A 238      46.180  99.609 124.624  1.00  0.00           C  
ATOM   3652  C   PHE A 238      44.728  99.185 124.925  1.00  0.00           C  
ATOM   3653  O   PHE A 238      44.606  98.017 125.266  1.00  0.00           O  
ATOM   3654  CB  PHE A 238      46.291  99.823 123.133  1.00  0.00           C  
ATOM   3655  CG  PHE A 238      45.800  98.643 122.308  1.00  0.00           C  
ATOM   3656  CD1 PHE A 238      46.643  97.587 121.901  1.00  0.00           C  
ATOM   3657  CD2 PHE A 238      44.470  98.643 121.789  1.00  0.00           C  
ATOM   3658  CE1 PHE A 238      46.190  96.492 121.096  1.00  0.00           C  
ATOM   3659  CE2 PHE A 238      44.018  97.555 121.074  1.00  0.00           C  
ATOM   3660  CZ  PHE A 238      44.839  96.514 120.706  1.00  0.00           C  
ATOM   3661  H   PHE A 238      46.934  97.645 125.089  1.00  0.00           H  
ATOM   3662  HA  PHE A 238      46.453 100.526 125.146  1.00  0.00           H  
ATOM   3663  HB2 PHE A 238      45.613 100.654 122.935  1.00  0.00           H  
ATOM   3664  HB3 PHE A 238      47.318 100.108 122.908  1.00  0.00           H  
ATOM   3665  HD1 PHE A 238      47.670  97.523 122.228  1.00  0.00           H  
ATOM   3666  HD2 PHE A 238      43.816  99.479 121.991  1.00  0.00           H  
ATOM   3667  HE1 PHE A 238      46.763  95.645 120.749  1.00  0.00           H  
ATOM   3668  HE2 PHE A 238      42.956  97.547 120.874  1.00  0.00           H  
ATOM   3669  HZ  PHE A 238      44.385  95.707 120.150  1.00  0.00           H  
ATOM   3670  N   ARG A 239      43.740 100.105 124.911  1.00  0.00           N  
ATOM   3671  CA  ARG A 239      42.357  99.871 125.370  1.00  0.00           C  
ATOM   3672  C   ARG A 239      41.351 100.284 124.285  1.00  0.00           C  
ATOM   3673  O   ARG A 239      41.485 101.307 123.637  1.00  0.00           O  
ATOM   3674  CB  ARG A 239      42.130 100.645 126.687  1.00  0.00           C  
ATOM   3675  CG  ARG A 239      40.733 100.744 127.347  1.00  0.00           C  
ATOM   3676  CD  ARG A 239      40.710 101.684 128.629  1.00  0.00           C  
ATOM   3677  NE  ARG A 239      41.194 100.955 129.853  1.00  0.00           N  
ATOM   3678  CZ  ARG A 239      41.339 101.415 131.074  1.00  0.00           C  
ATOM   3679  NH1 ARG A 239      41.159 102.685 131.429  1.00  0.00           N1+
ATOM   3680  NH2 ARG A 239      41.673 100.607 132.027  1.00  0.00           N  
ATOM   3681  H   ARG A 239      44.033 101.053 124.720  1.00  0.00           H  
ATOM   3682  HA  ARG A 239      42.196  98.828 125.645  1.00  0.00           H  
ATOM   3683  HB2 ARG A 239      42.861 100.384 127.453  1.00  0.00           H  
ATOM   3684  HB3 ARG A 239      42.374 101.686 126.477  1.00  0.00           H  
ATOM   3685  HG2 ARG A 239      39.950 101.102 126.679  1.00  0.00           H  
ATOM   3686  HG3 ARG A 239      40.453  99.728 127.629  1.00  0.00           H  
ATOM   3687  HD2 ARG A 239      41.367 102.548 128.531  1.00  0.00           H  
ATOM   3688  HD3 ARG A 239      39.712 101.973 128.960  1.00  0.00           H  
ATOM   3689  HE  ARG A 239      41.240  99.946 129.851  1.00  0.00           H  
ATOM   3690 HH11 ARG A 239      41.079 103.299 130.632  1.00  0.00           H  
ATOM   3691 HH12 ARG A 239      41.179 102.944 132.405  1.00  0.00           H  
ATOM   3692 HH21 ARG A 239      42.022  99.693 131.774  1.00  0.00           H  
ATOM   3693 HH22 ARG A 239      41.733 100.921 132.985  1.00  0.00           H  
ATOM   3694  N   LEU A 240      40.223  99.497 124.155  1.00  0.00           N  
ATOM   3695  CA  LEU A 240      39.184  99.860 123.230  1.00  0.00           C  
ATOM   3696  C   LEU A 240      37.822  99.940 123.976  1.00  0.00           C  
ATOM   3697  O   LEU A 240      37.684  99.349 125.034  1.00  0.00           O  
ATOM   3698  CB  LEU A 240      39.077  98.972 122.032  1.00  0.00           C  
ATOM   3699  CG  LEU A 240      40.371  98.977 121.154  1.00  0.00           C  
ATOM   3700  CD1 LEU A 240      40.264  97.940 120.037  1.00  0.00           C  
ATOM   3701  CD2 LEU A 240      40.658 100.384 120.571  1.00  0.00           C  
ATOM   3702  H   LEU A 240      39.948  98.878 124.903  1.00  0.00           H  
ATOM   3703  HA  LEU A 240      39.358 100.878 122.881  1.00  0.00           H  
ATOM   3704  HB2 LEU A 240      38.955  97.941 122.363  1.00  0.00           H  
ATOM   3705  HB3 LEU A 240      38.237  99.258 121.399  1.00  0.00           H  
ATOM   3706  HG  LEU A 240      41.204  98.660 121.781  1.00  0.00           H  
ATOM   3707 HD11 LEU A 240      40.193  96.961 120.511  1.00  0.00           H  
ATOM   3708 HD12 LEU A 240      39.356  98.203 119.495  1.00  0.00           H  
ATOM   3709 HD13 LEU A 240      41.109  97.867 119.351  1.00  0.00           H  
ATOM   3710 HD21 LEU A 240      41.211 100.222 119.645  1.00  0.00           H  
ATOM   3711 HD22 LEU A 240      39.802 101.027 120.363  1.00  0.00           H  
ATOM   3712 HD23 LEU A 240      41.269 101.023 121.208  1.00  0.00           H  
ATOM   3713  N   SER A 241      36.835 100.701 123.458  1.00  0.00           N  
ATOM   3714  CA  SER A 241      35.693 101.129 124.181  1.00  0.00           C  
ATOM   3715  C   SER A 241      34.442 101.231 123.343  1.00  0.00           C  
ATOM   3716  O   SER A 241      34.457 101.415 122.096  1.00  0.00           O  
ATOM   3717  CB  SER A 241      35.993 102.489 124.887  1.00  0.00           C  
ATOM   3718  OG  SER A 241      36.990 102.285 125.863  1.00  0.00           O  
ATOM   3719  H   SER A 241      36.954 100.986 122.496  1.00  0.00           H  
ATOM   3720  HA  SER A 241      35.412 100.371 124.912  1.00  0.00           H  
ATOM   3721  HB2 SER A 241      36.450 103.164 124.164  1.00  0.00           H  
ATOM   3722  HB3 SER A 241      35.077 102.899 125.311  1.00  0.00           H  
ATOM   3723  HG  SER A 241      37.846 102.535 125.509  1.00  0.00           H  
ATOM   3724  N   TYR A 242      33.363 100.839 124.007  1.00  0.00           N  
ATOM   3725  CA  TYR A 242      32.167 100.355 123.313  1.00  0.00           C  
ATOM   3726  C   TYR A 242      30.823 100.684 124.051  1.00  0.00           C  
ATOM   3727  O   TYR A 242      30.542 100.172 125.156  1.00  0.00           O  
ATOM   3728  CB  TYR A 242      32.248  98.833 123.020  1.00  0.00           C  
ATOM   3729  CG  TYR A 242      33.591  98.191 122.573  1.00  0.00           C  
ATOM   3730  CD1 TYR A 242      33.697  97.613 121.236  1.00  0.00           C  
ATOM   3731  CD2 TYR A 242      34.695  98.072 123.444  1.00  0.00           C  
ATOM   3732  CE1 TYR A 242      34.891  96.967 120.922  1.00  0.00           C  
ATOM   3733  CE2 TYR A 242      35.968  97.546 123.124  1.00  0.00           C  
ATOM   3734  CZ  TYR A 242      36.020  96.883 121.825  1.00  0.00           C  
ATOM   3735  OH  TYR A 242      37.216  96.326 121.476  1.00  0.00           O  
ATOM   3736  H   TYR A 242      33.327 100.720 125.009  1.00  0.00           H  
ATOM   3737  HA  TYR A 242      32.142 100.902 122.371  1.00  0.00           H  
ATOM   3738  HB2 TYR A 242      31.989  98.386 123.979  1.00  0.00           H  
ATOM   3739  HB3 TYR A 242      31.561  98.564 122.218  1.00  0.00           H  
ATOM   3740  HD1 TYR A 242      32.872  97.552 120.542  1.00  0.00           H  
ATOM   3741  HD2 TYR A 242      34.526  98.435 124.448  1.00  0.00           H  
ATOM   3742  HE1 TYR A 242      35.009  96.434 119.990  1.00  0.00           H  
ATOM   3743  HE2 TYR A 242      36.765  97.376 123.834  1.00  0.00           H  
ATOM   3744  HH  TYR A 242      37.167  96.223 120.523  1.00  0.00           H  
ATOM   3745  N   TYR A 243      29.882 101.287 123.320  1.00  0.00           N  
ATOM   3746  CA  TYR A 243      28.416 101.391 123.788  1.00  0.00           C  
ATOM   3747  C   TYR A 243      27.804  99.974 123.815  1.00  0.00           C  
ATOM   3748  O   TYR A 243      27.861  99.276 122.773  1.00  0.00           O  
ATOM   3749  CB  TYR A 243      27.626 102.325 122.809  1.00  0.00           C  
ATOM   3750  CG  TYR A 243      26.248 102.594 123.365  1.00  0.00           C  
ATOM   3751  CD1 TYR A 243      25.982 103.864 123.989  1.00  0.00           C  
ATOM   3752  CD2 TYR A 243      25.219 101.701 123.160  1.00  0.00           C  
ATOM   3753  CE1 TYR A 243      24.634 104.163 124.243  1.00  0.00           C  
ATOM   3754  CE2 TYR A 243      23.895 101.975 123.573  1.00  0.00           C  
ATOM   3755  CZ  TYR A 243      23.578 103.253 124.017  1.00  0.00           C  
ATOM   3756  OH  TYR A 243      22.280 103.568 124.202  1.00  0.00           O  
ATOM   3757  H   TYR A 243      29.988 101.485 122.335  1.00  0.00           H  
ATOM   3758  HA  TYR A 243      28.402 101.826 124.787  1.00  0.00           H  
ATOM   3759  HB2 TYR A 243      28.225 103.224 122.659  1.00  0.00           H  
ATOM   3760  HB3 TYR A 243      27.577 101.740 121.890  1.00  0.00           H  
ATOM   3761  HD1 TYR A 243      26.805 104.561 124.029  1.00  0.00           H  
ATOM   3762  HD2 TYR A 243      25.395 100.841 122.529  1.00  0.00           H  
ATOM   3763  HE1 TYR A 243      24.424 105.143 124.647  1.00  0.00           H  
ATOM   3764  HE2 TYR A 243      23.182 101.211 123.301  1.00  0.00           H  
ATOM   3765  HH  TYR A 243      22.270 104.512 124.022  1.00  0.00           H  
ATOM   3766  N   PRO A 244      27.121  99.595 124.905  1.00  0.00           N  
ATOM   3767  CA  PRO A 244      26.530  98.253 124.989  1.00  0.00           C  
ATOM   3768  C   PRO A 244      25.221  98.324 124.196  1.00  0.00           C  
ATOM   3769  O   PRO A 244      24.203  98.670 124.706  1.00  0.00           O  
ATOM   3770  CB  PRO A 244      26.290  97.947 126.488  1.00  0.00           C  
ATOM   3771  CG  PRO A 244      26.233  99.318 127.227  1.00  0.00           C  
ATOM   3772  CD  PRO A 244      26.996 100.320 126.239  1.00  0.00           C  
ATOM   3773  HA  PRO A 244      27.175  97.526 124.496  1.00  0.00           H  
ATOM   3774  HB2 PRO A 244      25.480  97.230 126.622  1.00  0.00           H  
ATOM   3775  HB3 PRO A 244      27.184  97.367 126.719  1.00  0.00           H  
ATOM   3776  HG2 PRO A 244      25.218  99.680 127.388  1.00  0.00           H  
ATOM   3777  HG3 PRO A 244      26.721  99.335 128.202  1.00  0.00           H  
ATOM   3778  HD2 PRO A 244      26.336 101.171 126.074  1.00  0.00           H  
ATOM   3779  HD3 PRO A 244      27.982 100.706 126.496  1.00  0.00           H  
ATOM   3780  N   HIE A 245      25.271  97.995 122.921  1.00  0.00           N  
ATOM   3781  CA  HIE A 245      24.148  97.869 122.025  1.00  0.00           C  
ATOM   3782  C   HIE A 245      23.322  96.643 122.330  1.00  0.00           C  
ATOM   3783  O   HIE A 245      23.829  95.619 122.817  1.00  0.00           O  
ATOM   3784  CB  HIE A 245      24.667  97.857 120.597  1.00  0.00           C  
ATOM   3785  CG  HIE A 245      24.902  99.277 120.113  1.00  0.00           C  
ATOM   3786  CD2 HIE A 245      26.047  99.914 119.979  1.00  0.00           C  
ATOM   3787  ND1 HIE A 245      23.860 100.239 119.980  1.00  0.00           N  
ATOM   3788  CE1 HIE A 245      24.425 101.409 119.630  1.00  0.00           C  
ATOM   3789  NE2 HIE A 245      25.751 101.211 119.634  1.00  0.00           N  
ATOM   3790  H   HIE A 245      26.221  97.903 122.589  1.00  0.00           H  
ATOM   3791  HA  HIE A 245      23.526  98.740 122.233  1.00  0.00           H  
ATOM   3792  HB2 HIE A 245      25.444  97.105 120.450  1.00  0.00           H  
ATOM   3793  HB3 HIE A 245      24.017  97.322 119.905  1.00  0.00           H  
ATOM   3794  HD2 HIE A 245      27.030  99.532 120.215  1.00  0.00           H  
ATOM   3795  HE1 HIE A 245      23.855 102.318 119.501  1.00  0.00           H  
ATOM   3796  HE2 HIE A 245      26.465 101.888 119.409  1.00  0.00           H  
ATOM   3797  N   CYS A 246      22.025  96.703 122.107  1.00  0.00           N  
ATOM   3798  CA  CYS A 246      21.094  95.603 122.476  1.00  0.00           C  
ATOM   3799  C   CYS A 246      20.250  95.155 121.271  1.00  0.00           C  
ATOM   3800  O   CYS A 246      19.761  95.976 120.580  1.00  0.00           O  
ATOM   3801  CB  CYS A 246      20.301  96.096 123.659  1.00  0.00           C  
ATOM   3802  SG  CYS A 246      19.166  94.780 124.338  1.00  0.00           S  
ATOM   3803  H   CYS A 246      21.606  97.497 121.646  1.00  0.00           H  
ATOM   3804  HA  CYS A 246      21.655  94.757 122.873  1.00  0.00           H  
ATOM   3805  HB2 CYS A 246      20.986  96.468 124.422  1.00  0.00           H  
ATOM   3806  HB3 CYS A 246      19.757  97.012 123.425  1.00  0.00           H  
ATOM   3807  HG  CYS A 246      20.138  94.067 124.916  1.00  0.00           H  
ATOM   3808  N   LEU A 247      20.170  93.831 120.968  1.00  0.00           N  
ATOM   3809  CA  LEU A 247      19.642  93.183 119.814  1.00  0.00           C  
ATOM   3810  C   LEU A 247      18.385  93.854 119.345  1.00  0.00           C  
ATOM   3811  O   LEU A 247      18.306  94.255 118.185  1.00  0.00           O  
ATOM   3812  CB  LEU A 247      19.736  91.672 120.070  1.00  0.00           C  
ATOM   3813  CG  LEU A 247      18.949  90.885 118.990  1.00  0.00           C  
ATOM   3814  CD1 LEU A 247      19.609  91.032 117.628  1.00  0.00           C  
ATOM   3815  CD2 LEU A 247      18.668  89.530 119.443  1.00  0.00           C  
ATOM   3816  H   LEU A 247      20.555  93.188 121.645  1.00  0.00           H  
ATOM   3817  HA  LEU A 247      20.339  93.380 119.000  1.00  0.00           H  
ATOM   3818  HB2 LEU A 247      20.747  91.277 120.177  1.00  0.00           H  
ATOM   3819  HB3 LEU A 247      19.298  91.506 121.053  1.00  0.00           H  
ATOM   3820  HG  LEU A 247      17.985  91.385 118.900  1.00  0.00           H  
ATOM   3821 HD11 LEU A 247      19.004  90.557 116.856  1.00  0.00           H  
ATOM   3822 HD12 LEU A 247      19.761  92.080 117.372  1.00  0.00           H  
ATOM   3823 HD13 LEU A 247      20.618  90.621 117.589  1.00  0.00           H  
ATOM   3824 HD21 LEU A 247      18.025  89.694 120.308  1.00  0.00           H  
ATOM   3825 HD22 LEU A 247      18.008  88.937 118.812  1.00  0.00           H  
ATOM   3826 HD23 LEU A 247      19.592  88.965 119.573  1.00  0.00           H  
ATOM   3827  N   ALA A 248      17.328  94.016 120.104  1.00  0.00           N  
ATOM   3828  CA  ALA A 248      16.021  94.648 119.808  1.00  0.00           C  
ATOM   3829  C   ALA A 248      15.958  96.175 119.798  1.00  0.00           C  
ATOM   3830  O   ALA A 248      15.117  96.688 119.060  1.00  0.00           O  
ATOM   3831  CB  ALA A 248      14.948  94.189 120.764  1.00  0.00           C  
ATOM   3832  H   ALA A 248      17.466  93.575 121.001  1.00  0.00           H  
ATOM   3833  HA  ALA A 248      15.700  94.352 118.809  1.00  0.00           H  
ATOM   3834  HB1 ALA A 248      13.973  94.454 120.356  1.00  0.00           H  
ATOM   3835  HB2 ALA A 248      15.043  93.107 120.862  1.00  0.00           H  
ATOM   3836  HB3 ALA A 248      15.167  94.581 121.758  1.00  0.00           H  
ATOM   3837  N   SER A 249      16.882  96.811 120.517  1.00  0.00           N  
ATOM   3838  CA  SER A 249      16.981  98.275 120.430  1.00  0.00           C  
ATOM   3839  C   SER A 249      17.571  98.684 119.094  1.00  0.00           C  
ATOM   3840  O   SER A 249      16.960  99.377 118.335  1.00  0.00           O  
ATOM   3841  CB  SER A 249      17.799  98.799 121.635  1.00  0.00           C  
ATOM   3842  OG  SER A 249      17.192  98.334 122.853  1.00  0.00           O  
ATOM   3843  H   SER A 249      17.609  96.290 120.987  1.00  0.00           H  
ATOM   3844  HA  SER A 249      15.984  98.694 120.568  1.00  0.00           H  
ATOM   3845  HB2 SER A 249      18.731  98.235 121.595  1.00  0.00           H  
ATOM   3846  HB3 SER A 249      17.791  99.888 121.664  1.00  0.00           H  
ATOM   3847  HG  SER A 249      17.898  98.461 123.491  1.00  0.00           H  
ATOM   3848  N   PHE A 250      18.816  98.174 118.934  1.00  0.00           N  
ATOM   3849  CA  PHE A 250      19.571  98.301 117.677  1.00  0.00           C  
ATOM   3850  C   PHE A 250      18.692  97.802 116.433  1.00  0.00           C  
ATOM   3851  O   PHE A 250      18.722  98.465 115.419  1.00  0.00           O  
ATOM   3852  CB  PHE A 250      20.851  97.487 117.730  1.00  0.00           C  
ATOM   3853  CG  PHE A 250      21.765  97.860 116.659  1.00  0.00           C  
ATOM   3854  CD1 PHE A 250      22.807  98.736 116.933  1.00  0.00           C  
ATOM   3855  CD2 PHE A 250      21.613  97.294 115.310  1.00  0.00           C  
ATOM   3856  CE1 PHE A 250      23.636  99.155 115.922  1.00  0.00           C  
ATOM   3857  CE2 PHE A 250      22.491  97.693 114.340  1.00  0.00           C  
ATOM   3858  CZ  PHE A 250      23.518  98.562 114.640  1.00  0.00           C  
ATOM   3859  H   PHE A 250      19.096  97.573 119.696  1.00  0.00           H  
ATOM   3860  HA  PHE A 250      19.972  99.306 117.542  1.00  0.00           H  
ATOM   3861  HB2 PHE A 250      21.310  97.830 118.657  1.00  0.00           H  
ATOM   3862  HB3 PHE A 250      20.691  96.416 117.603  1.00  0.00           H  
ATOM   3863  HD1 PHE A 250      22.877  99.085 117.952  1.00  0.00           H  
ATOM   3864  HD2 PHE A 250      20.872  96.550 115.057  1.00  0.00           H  
ATOM   3865  HE1 PHE A 250      24.434  99.847 116.147  1.00  0.00           H  
ATOM   3866  HE2 PHE A 250      22.463  97.197 113.381  1.00  0.00           H  
ATOM   3867  HZ  PHE A 250      24.308  98.824 113.951  1.00  0.00           H  
ATOM   3868  N   THR A 251      17.857  96.791 116.579  1.00  0.00           N  
ATOM   3869  CA  THR A 251      16.937  96.331 115.520  1.00  0.00           C  
ATOM   3870  C   THR A 251      15.900  97.367 115.132  1.00  0.00           C  
ATOM   3871  O   THR A 251      15.677  97.551 113.910  1.00  0.00           O  
ATOM   3872  CB  THR A 251      16.087  95.054 115.987  1.00  0.00           C  
ATOM   3873  CG2 THR A 251      15.120  94.707 114.900  1.00  0.00           C  
ATOM   3874  OG1 THR A 251      17.030  93.962 116.004  1.00  0.00           O  
ATOM   3875  H   THR A 251      17.887  96.377 117.500  1.00  0.00           H  
ATOM   3876  HA  THR A 251      17.607  96.157 114.679  1.00  0.00           H  
ATOM   3877  HB  THR A 251      15.533  95.130 116.922  1.00  0.00           H  
ATOM   3878  HG1 THR A 251      17.613  94.110 116.753  1.00  0.00           H  
ATOM   3879 HG21 THR A 251      14.267  95.374 115.024  1.00  0.00           H  
ATOM   3880 HG22 THR A 251      15.615  94.911 113.950  1.00  0.00           H  
ATOM   3881 HG23 THR A 251      14.844  93.652 114.879  1.00  0.00           H  
ATOM   3882  N   GLU A 252      15.197  97.983 116.078  1.00  0.00           N  
ATOM   3883  CA  GLU A 252      14.291  99.128 115.819  1.00  0.00           C  
ATOM   3884  C   GLU A 252      15.090 100.315 115.133  1.00  0.00           C  
ATOM   3885  O   GLU A 252      14.519 101.059 114.302  1.00  0.00           O  
ATOM   3886  CB  GLU A 252      13.571  99.497 117.112  1.00  0.00           C  
ATOM   3887  CG  GLU A 252      12.209 100.133 116.891  1.00  0.00           C  
ATOM   3888  CD  GLU A 252      11.062  99.297 117.438  1.00  0.00           C  
ATOM   3889  OE1 GLU A 252      11.182  98.094 117.196  1.00  0.00           O  
ATOM   3890  OE2 GLU A 252      10.034  99.755 117.960  1.00  0.00           O1-
ATOM   3891  H   GLU A 252      15.434  97.703 117.018  1.00  0.00           H  
ATOM   3892  HA  GLU A 252      13.562  98.751 115.102  1.00  0.00           H  
ATOM   3893  HB2 GLU A 252      13.456  98.615 117.743  1.00  0.00           H  
ATOM   3894  HB3 GLU A 252      14.205 100.089 117.770  1.00  0.00           H  
ATOM   3895  HG2 GLU A 252      12.264 101.065 117.452  1.00  0.00           H  
ATOM   3896  HG3 GLU A 252      11.999 100.438 115.866  1.00  0.00           H  
ATOM   3897  N   LEU A 253      16.319 100.515 115.558  1.00  0.00           N  
ATOM   3898  CA  LEU A 253      17.101 101.698 115.126  1.00  0.00           C  
ATOM   3899  C   LEU A 253      17.573 101.589 113.692  1.00  0.00           C  
ATOM   3900  O   LEU A 253      17.514 102.631 112.993  1.00  0.00           O  
ATOM   3901  CB  LEU A 253      18.330 101.757 115.987  1.00  0.00           C  
ATOM   3902  CG  LEU A 253      18.988 103.094 116.096  1.00  0.00           C  
ATOM   3903  CD1 LEU A 253      18.060 104.063 116.842  1.00  0.00           C  
ATOM   3904  CD2 LEU A 253      20.297 102.839 116.821  1.00  0.00           C  
ATOM   3905  H   LEU A 253      16.674  99.900 116.277  1.00  0.00           H  
ATOM   3906  HA  LEU A 253      16.539 102.628 115.220  1.00  0.00           H  
ATOM   3907  HB2 LEU A 253      18.110 101.395 116.991  1.00  0.00           H  
ATOM   3908  HB3 LEU A 253      19.049 101.091 115.511  1.00  0.00           H  
ATOM   3909  HG  LEU A 253      19.176 103.459 115.086  1.00  0.00           H  
ATOM   3910 HD11 LEU A 253      17.741 103.615 117.783  1.00  0.00           H  
ATOM   3911 HD12 LEU A 253      18.657 104.916 117.164  1.00  0.00           H  
ATOM   3912 HD13 LEU A 253      17.336 104.457 116.129  1.00  0.00           H  
ATOM   3913 HD21 LEU A 253      20.182 102.555 117.866  1.00  0.00           H  
ATOM   3914 HD22 LEU A 253      20.989 102.229 116.241  1.00  0.00           H  
ATOM   3915 HD23 LEU A 253      20.859 103.768 116.919  1.00  0.00           H  
ATOM   3916  N   VAL A 254      17.991 100.436 113.204  1.00  0.00           N  
ATOM   3917  CA  VAL A 254      18.610 100.220 111.866  1.00  0.00           C  
ATOM   3918  C   VAL A 254      17.570 100.328 110.736  1.00  0.00           C  
ATOM   3919  O   VAL A 254      17.855 100.588 109.599  1.00  0.00           O  
ATOM   3920  CB  VAL A 254      19.616  99.030 111.800  1.00  0.00           C  
ATOM   3921  CG1 VAL A 254      19.052  97.639 111.849  1.00  0.00           C  
ATOM   3922  CG2 VAL A 254      20.585  99.223 110.712  1.00  0.00           C  
ATOM   3923  H   VAL A 254      17.868  99.640 113.813  1.00  0.00           H  
ATOM   3924  HA  VAL A 254      19.281 101.078 111.822  1.00  0.00           H  
ATOM   3925  HB  VAL A 254      20.233  99.037 112.698  1.00  0.00           H  
ATOM   3926 HG11 VAL A 254      19.768  96.823 111.939  1.00  0.00           H  
ATOM   3927 HG12 VAL A 254      18.297  97.587 112.633  1.00  0.00           H  
ATOM   3928 HG13 VAL A 254      18.588  97.411 110.890  1.00  0.00           H  
ATOM   3929 HG21 VAL A 254      20.017  99.209 109.781  1.00  0.00           H  
ATOM   3930 HG22 VAL A 254      21.055 100.203 110.792  1.00  0.00           H  
ATOM   3931 HG23 VAL A 254      21.299  98.406 110.612  1.00  0.00           H  
ATOM   3932  N   GLN A 255      16.327 100.085 111.083  1.00  0.00           N  
ATOM   3933  CA  GLN A 255      15.143 100.340 110.188  1.00  0.00           C  
ATOM   3934  C   GLN A 255      14.746 101.788 110.036  1.00  0.00           C  
ATOM   3935  O   GLN A 255      14.467 102.240 108.936  1.00  0.00           O  
ATOM   3936  CB  GLN A 255      13.930  99.433 110.572  1.00  0.00           C  
ATOM   3937  CG  GLN A 255      14.318  98.004 110.394  1.00  0.00           C  
ATOM   3938  CD  GLN A 255      13.360  97.033 110.990  1.00  0.00           C  
ATOM   3939  NE2 GLN A 255      13.707  96.317 112.020  1.00  0.00           N  
ATOM   3940  OE1 GLN A 255      12.221  96.843 110.537  1.00  0.00           O  
ATOM   3941  H   GLN A 255      16.092  99.798 112.023  1.00  0.00           H  
ATOM   3942  HA  GLN A 255      15.489 100.031 109.201  1.00  0.00           H  
ATOM   3943  HB2 GLN A 255      13.685  99.651 111.611  1.00  0.00           H  
ATOM   3944  HB3 GLN A 255      13.125  99.736 109.903  1.00  0.00           H  
ATOM   3945  HG2 GLN A 255      14.475  97.769 109.342  1.00  0.00           H  
ATOM   3946  HG3 GLN A 255      15.303  97.794 110.812  1.00  0.00           H  
ATOM   3947 HE21 GLN A 255      13.071  95.632 112.402  1.00  0.00           H  
ATOM   3948 HE22 GLN A 255      14.615  96.392 112.456  1.00  0.00           H  
ATOM   3949  N   GLU A 256      14.806 102.539 111.125  1.00  0.00           N  
ATOM   3950  CA  GLU A 256      14.503 103.984 111.131  1.00  0.00           C  
ATOM   3951  C   GLU A 256      15.579 104.845 110.371  1.00  0.00           C  
ATOM   3952  O   GLU A 256      15.333 105.920 109.834  1.00  0.00           O  
ATOM   3953  CB  GLU A 256      14.401 104.470 112.583  1.00  0.00           C  
ATOM   3954  CG  GLU A 256      14.351 105.984 112.863  1.00  0.00           C  
ATOM   3955  CD  GLU A 256      13.285 106.814 112.062  1.00  0.00           C  
ATOM   3956  OE1 GLU A 256      12.062 106.485 111.929  1.00  0.00           O  
ATOM   3957  OE2 GLU A 256      13.576 107.975 111.711  1.00  0.00           O1-
ATOM   3958  H   GLU A 256      14.906 102.058 112.007  1.00  0.00           H  
ATOM   3959  HA  GLU A 256      13.543 104.245 110.687  1.00  0.00           H  
ATOM   3960  HB2 GLU A 256      13.471 104.048 112.965  1.00  0.00           H  
ATOM   3961  HB3 GLU A 256      15.334 104.109 113.015  1.00  0.00           H  
ATOM   3962  HG2 GLU A 256      13.997 106.128 113.884  1.00  0.00           H  
ATOM   3963  HG3 GLU A 256      15.309 106.499 112.795  1.00  0.00           H  
ATOM   3964  N   ALA A 257      16.786 104.300 110.194  1.00  0.00           N  
ATOM   3965  CA  ALA A 257      17.813 104.754 109.316  1.00  0.00           C  
ATOM   3966  C   ALA A 257      17.280 104.790 107.854  1.00  0.00           C  
ATOM   3967  O   ALA A 257      17.713 105.642 107.109  1.00  0.00           O  
ATOM   3968  CB  ALA A 257      19.020 103.697 109.429  1.00  0.00           C  
ATOM   3969  H   ALA A 257      16.958 103.466 110.737  1.00  0.00           H  
ATOM   3970  HA  ALA A 257      18.028 105.784 109.603  1.00  0.00           H  
ATOM   3971  HB1 ALA A 257      18.647 102.767 108.998  1.00  0.00           H  
ATOM   3972  HB2 ALA A 257      19.934 104.102 108.995  1.00  0.00           H  
ATOM   3973  HB3 ALA A 257      19.251 103.558 110.484  1.00  0.00           H  
ATOM   3974  N   PHE A 258      16.344 103.856 107.487  1.00  0.00           N  
ATOM   3975  CA  PHE A 258      15.525 103.874 106.276  1.00  0.00           C  
ATOM   3976  C   PHE A 258      14.120 104.539 106.290  1.00  0.00           C  
ATOM   3977  O   PHE A 258      13.396 104.363 105.350  1.00  0.00           O  
ATOM   3978  CB  PHE A 258      15.515 102.450 105.723  1.00  0.00           C  
ATOM   3979  CG  PHE A 258      16.906 101.941 105.393  1.00  0.00           C  
ATOM   3980  CD1 PHE A 258      17.587 101.146 106.342  1.00  0.00           C  
ATOM   3981  CD2 PHE A 258      17.426 102.236 104.154  1.00  0.00           C  
ATOM   3982  CE1 PHE A 258      18.906 100.818 106.093  1.00  0.00           C  
ATOM   3983  CE2 PHE A 258      18.726 101.811 103.872  1.00  0.00           C  
ATOM   3984  CZ  PHE A 258      19.463 101.001 104.782  1.00  0.00           C  
ATOM   3985  H   PHE A 258      16.060 103.194 108.195  1.00  0.00           H  
ATOM   3986  HA  PHE A 258      16.081 104.511 105.588  1.00  0.00           H  
ATOM   3987  HB2 PHE A 258      15.044 101.825 106.481  1.00  0.00           H  
ATOM   3988  HB3 PHE A 258      14.924 102.384 104.809  1.00  0.00           H  
ATOM   3989  HD1 PHE A 258      17.182 101.084 107.342  1.00  0.00           H  
ATOM   3990  HD2 PHE A 258      16.817 102.760 103.433  1.00  0.00           H  
ATOM   3991  HE1 PHE A 258      19.470 100.307 106.859  1.00  0.00           H  
ATOM   3992  HE2 PHE A 258      19.230 102.110 102.965  1.00  0.00           H  
ATOM   3993  HZ  PHE A 258      20.501 100.775 104.581  1.00  0.00           H  
ATOM   3994  N   GLY A 259      13.723 105.051 107.502  1.00  0.00           N  
ATOM   3995  CA  GLY A 259      12.263 105.264 107.682  1.00  0.00           C  
ATOM   3996  C   GLY A 259      11.313 104.019 107.575  1.00  0.00           C  
ATOM   3997  O   GLY A 259      10.253 104.080 107.042  1.00  0.00           O  
ATOM   3998  H   GLY A 259      14.319 105.155 108.311  1.00  0.00           H  
ATOM   3999  HA2 GLY A 259      12.051 105.744 108.638  1.00  0.00           H  
ATOM   4000  HA3 GLY A 259      11.823 106.084 107.114  1.00  0.00           H  
ATOM   4001  N   GLY A 260      11.894 102.894 107.897  1.00  0.00           N  
ATOM   4002  CA  GLY A 260      11.246 101.536 107.686  1.00  0.00           C  
ATOM   4003  C   GLY A 260      11.267 100.986 106.304  1.00  0.00           C  
ATOM   4004  O   GLY A 260      11.034  99.744 106.189  1.00  0.00           O  
ATOM   4005  H   GLY A 260      12.815 102.867 108.311  1.00  0.00           H  
ATOM   4006  HA2 GLY A 260      11.593 100.822 108.433  1.00  0.00           H  
ATOM   4007  HA3 GLY A 260      10.181 101.605 107.913  1.00  0.00           H  
ATOM   4008  N   ARG A 261      11.478 101.828 105.257  1.00  0.00           N  
ATOM   4009  CA  ARG A 261      11.436 101.525 103.799  1.00  0.00           C  
ATOM   4010  C   ARG A 261      12.654 100.596 103.388  1.00  0.00           C  
ATOM   4011  O   ARG A 261      13.430 100.913 102.470  1.00  0.00           O  
ATOM   4012  CB  ARG A 261      11.378 102.818 102.926  1.00  0.00           C  
ATOM   4013  CG  ARG A 261      10.409 103.934 103.343  1.00  0.00           C  
ATOM   4014  CD  ARG A 261       8.918 103.550 103.714  1.00  0.00           C  
ATOM   4015  NE  ARG A 261       8.335 102.681 102.732  1.00  0.00           N  
ATOM   4016  CZ  ARG A 261       7.035 102.555 102.497  1.00  0.00           C  
ATOM   4017  NH1 ARG A 261       6.723 101.645 101.670  1.00  0.00           N1+
ATOM   4018  NH2 ARG A 261       6.104 103.330 103.034  1.00  0.00           N  
ATOM   4019  H   ARG A 261      11.719 102.745 105.607  1.00  0.00           H  
ATOM   4020  HA  ARG A 261      10.527 100.956 103.603  1.00  0.00           H  
ATOM   4021  HB2 ARG A 261      12.361 103.268 103.066  1.00  0.00           H  
ATOM   4022  HB3 ARG A 261      11.142 102.539 101.899  1.00  0.00           H  
ATOM   4023  HG2 ARG A 261      10.817 104.596 104.107  1.00  0.00           H  
ATOM   4024  HG3 ARG A 261      10.338 104.567 102.459  1.00  0.00           H  
ATOM   4025  HD2 ARG A 261       8.974 103.035 104.674  1.00  0.00           H  
ATOM   4026  HD3 ARG A 261       8.315 104.452 103.817  1.00  0.00           H  
ATOM   4027  HE  ARG A 261       9.009 102.143 102.206  1.00  0.00           H  
ATOM   4028 HH11 ARG A 261       7.433 101.163 101.138  1.00  0.00           H  
ATOM   4029 HH12 ARG A 261       5.799 101.553 101.275  1.00  0.00           H  
ATOM   4030 HH21 ARG A 261       6.200 103.879 103.876  1.00  0.00           H  
ATOM   4031 HH22 ARG A 261       5.160 103.305 102.677  1.00  0.00           H  
ATOM   4032  N   CYS A 262      12.758  99.480 104.057  1.00  0.00           N  
ATOM   4033  CA  CYS A 262      13.798  98.448 103.940  1.00  0.00           C  
ATOM   4034  C   CYS A 262      13.292  97.087 104.535  1.00  0.00           C  
ATOM   4035  O   CYS A 262      12.505  96.980 105.504  1.00  0.00           O  
ATOM   4036  CB  CYS A 262      15.075  98.864 104.718  1.00  0.00           C  
ATOM   4037  SG  CYS A 262      14.839  99.064 106.447  1.00  0.00           S  
ATOM   4038  H   CYS A 262      12.032  99.296 104.735  1.00  0.00           H  
ATOM   4039  HA  CYS A 262      14.036  98.293 102.888  1.00  0.00           H  
ATOM   4040  HB2 CYS A 262      15.817  98.077 104.584  1.00  0.00           H  
ATOM   4041  HB3 CYS A 262      15.547  99.789 104.387  1.00  0.00           H  
ATOM   4042  HG  CYS A 262      14.020 100.120 106.430  1.00  0.00           H  
ATOM   4043  N   GLN A 263      13.884  96.071 103.939  1.00  0.00           N  
ATOM   4044  CA  GLN A 263      13.959  94.675 104.425  1.00  0.00           C  
ATOM   4045  C   GLN A 263      14.995  94.565 105.516  1.00  0.00           C  
ATOM   4046  O   GLN A 263      16.014  95.247 105.359  1.00  0.00           O  
ATOM   4047  CB  GLN A 263      14.181  93.752 103.213  1.00  0.00           C  
ATOM   4048  CG  GLN A 263      13.146  93.825 102.144  1.00  0.00           C  
ATOM   4049  CD  GLN A 263      13.504  92.909 100.973  1.00  0.00           C  
ATOM   4050  NE2 GLN A 263      13.253  93.378  99.805  1.00  0.00           N  
ATOM   4051  OE1 GLN A 263      13.892  91.724 101.080  1.00  0.00           O  
ATOM   4052  H   GLN A 263      14.522  96.397 103.227  1.00  0.00           H  
ATOM   4053  HA  GLN A 263      12.965  94.547 104.854  1.00  0.00           H  
ATOM   4054  HB2 GLN A 263      15.103  94.059 102.720  1.00  0.00           H  
ATOM   4055  HB3 GLN A 263      14.315  92.731 103.571  1.00  0.00           H  
ATOM   4056  HG2 GLN A 263      12.227  93.483 102.621  1.00  0.00           H  
ATOM   4057  HG3 GLN A 263      13.028  94.875 101.874  1.00  0.00           H  
ATOM   4058 HE21 GLN A 263      13.399  92.824  98.974  1.00  0.00           H  
ATOM   4059 HE22 GLN A 263      12.970  94.333  99.639  1.00  0.00           H  
ATOM   4060  N   HID A 264      14.748  93.804 106.582  1.00  0.00           N  
ATOM   4061  CA  HID A 264      15.445  93.642 107.833  1.00  0.00           C  
ATOM   4062  C   HID A 264      15.839  92.157 108.038  1.00  0.00           C  
ATOM   4063  O   HID A 264      15.108  91.196 107.722  1.00  0.00           O  
ATOM   4064  CB  HID A 264      14.624  94.186 108.993  1.00  0.00           C  
ATOM   4065  CG  HID A 264      15.408  94.200 110.188  1.00  0.00           C  
ATOM   4066  CD2 HID A 264      16.525  94.974 110.487  1.00  0.00           C  
ATOM   4067  ND1 HID A 264      15.323  93.281 111.209  1.00  0.00           N  
ATOM   4068  CE1 HID A 264      16.422  93.366 111.966  1.00  0.00           C  
ATOM   4069  NE2 HID A 264      17.287  94.314 111.539  1.00  0.00           N  
ATOM   4070  H   HID A 264      13.867  93.310 106.564  1.00  0.00           H  
ATOM   4071  HA  HID A 264      16.471  94.001 107.749  1.00  0.00           H  
ATOM   4072  HB2 HID A 264      14.273  95.174 108.693  1.00  0.00           H  
ATOM   4073  HB3 HID A 264      13.760  93.540 109.148  1.00  0.00           H  
ATOM   4074  HD1 HID A 264      14.528  92.680 111.368  1.00  0.00           H  
ATOM   4075  HD2 HID A 264      16.927  95.713 109.811  1.00  0.00           H  
ATOM   4076  HE1 HID A 264      16.670  92.710 112.787  1.00  0.00           H  
ATOM   4077  N   SER A 265      17.030  91.916 108.592  1.00  0.00           N  
ATOM   4078  CA  SER A 265      17.462  90.490 109.047  1.00  0.00           C  
ATOM   4079  C   SER A 265      18.681  90.500 110.003  1.00  0.00           C  
ATOM   4080  O   SER A 265      19.413  91.495 110.092  1.00  0.00           O  
ATOM   4081  CB  SER A 265      17.661  89.534 107.880  1.00  0.00           C  
ATOM   4082  OG  SER A 265      17.741  88.173 108.224  1.00  0.00           O  
ATOM   4083  H   SER A 265      17.683  92.671 108.750  1.00  0.00           H  
ATOM   4084  HA  SER A 265      16.615  90.084 109.601  1.00  0.00           H  
ATOM   4085  HB2 SER A 265      16.797  89.623 107.222  1.00  0.00           H  
ATOM   4086  HB3 SER A 265      18.611  89.816 107.428  1.00  0.00           H  
ATOM   4087  HG  SER A 265      17.866  87.691 107.403  1.00  0.00           H  
ATOM   4088  N   VAL A 266      18.815  89.389 110.773  1.00  0.00           N  
ATOM   4089  CA  VAL A 266      19.800  89.249 111.807  1.00  0.00           C  
ATOM   4090  C   VAL A 266      20.387  87.843 111.805  1.00  0.00           C  
ATOM   4091  O   VAL A 266      19.664  86.841 111.730  1.00  0.00           O  
ATOM   4092  CB  VAL A 266      19.320  89.536 113.263  1.00  0.00           C  
ATOM   4093  CG1 VAL A 266      20.437  89.578 114.334  1.00  0.00           C  
ATOM   4094  CG2 VAL A 266      18.712  90.982 113.142  1.00  0.00           C  
ATOM   4095  H   VAL A 266      18.286  88.551 110.580  1.00  0.00           H  
ATOM   4096  HA  VAL A 266      20.638  89.935 111.685  1.00  0.00           H  
ATOM   4097  HB  VAL A 266      18.696  88.676 113.502  1.00  0.00           H  
ATOM   4098 HG11 VAL A 266      21.402  89.920 113.958  1.00  0.00           H  
ATOM   4099 HG12 VAL A 266      20.092  90.277 115.096  1.00  0.00           H  
ATOM   4100 HG13 VAL A 266      20.666  88.575 114.690  1.00  0.00           H  
ATOM   4101 HG21 VAL A 266      19.465  91.707 112.835  1.00  0.00           H  
ATOM   4102 HG22 VAL A 266      17.725  90.957 112.679  1.00  0.00           H  
ATOM   4103 HG23 VAL A 266      18.464  91.345 114.140  1.00  0.00           H  
ATOM   4104  N   LEU A 267      21.709  87.874 111.869  1.00  0.00           N  
ATOM   4105  CA  LEU A 267      22.557  86.698 112.003  1.00  0.00           C  
ATOM   4106  C   LEU A 267      23.304  86.729 113.370  1.00  0.00           C  
ATOM   4107  O   LEU A 267      23.751  87.867 113.783  1.00  0.00           O  
ATOM   4108  CB  LEU A 267      23.448  86.491 110.795  1.00  0.00           C  
ATOM   4109  CG  LEU A 267      22.786  86.211 109.469  1.00  0.00           C  
ATOM   4110  CD1 LEU A 267      23.689  86.243 108.229  1.00  0.00           C  
ATOM   4111  CD2 LEU A 267      22.139  84.873 109.503  1.00  0.00           C  
ATOM   4112  H   LEU A 267      22.214  88.744 111.786  1.00  0.00           H  
ATOM   4113  HA  LEU A 267      21.945  85.813 112.169  1.00  0.00           H  
ATOM   4114  HB2 LEU A 267      24.206  87.265 110.670  1.00  0.00           H  
ATOM   4115  HB3 LEU A 267      24.061  85.607 110.971  1.00  0.00           H  
ATOM   4116  HG  LEU A 267      21.987  86.901 109.197  1.00  0.00           H  
ATOM   4117 HD11 LEU A 267      24.603  85.698 108.462  1.00  0.00           H  
ATOM   4118 HD12 LEU A 267      23.123  86.058 107.316  1.00  0.00           H  
ATOM   4119 HD13 LEU A 267      24.068  87.263 108.296  1.00  0.00           H  
ATOM   4120 HD21 LEU A 267      21.669  84.858 108.519  1.00  0.00           H  
ATOM   4121 HD22 LEU A 267      22.813  84.025 109.622  1.00  0.00           H  
ATOM   4122 HD23 LEU A 267      21.394  84.793 110.296  1.00  0.00           H  
ATOM   4123  N   GLY A 268      23.496  85.612 114.103  1.00  0.00           N  
ATOM   4124  CA  GLY A 268      24.455  85.630 115.215  1.00  0.00           C  
ATOM   4125  C   GLY A 268      25.696  84.793 114.923  1.00  0.00           C  
ATOM   4126  O   GLY A 268      25.572  83.650 114.558  1.00  0.00           O  
ATOM   4127  H   GLY A 268      23.004  84.744 113.950  1.00  0.00           H  
ATOM   4128  HA2 GLY A 268      24.732  86.657 115.457  1.00  0.00           H  
ATOM   4129  HA3 GLY A 268      24.015  85.170 116.100  1.00  0.00           H  
ATOM   4130  N   ASP A 269      26.831  85.436 114.950  1.00  0.00           N  
ATOM   4131  CA  ASP A 269      28.106  84.832 114.431  1.00  0.00           C  
ATOM   4132  C   ASP A 269      28.041  84.356 112.933  1.00  0.00           C  
ATOM   4133  O   ASP A 269      28.589  83.334 112.634  1.00  0.00           O  
ATOM   4134  CB  ASP A 269      28.579  83.720 115.384  1.00  0.00           C  
ATOM   4135  CG  ASP A 269      28.939  84.227 116.813  1.00  0.00           C  
ATOM   4136  OD1 ASP A 269      28.900  85.382 117.230  1.00  0.00           O  
ATOM   4137  OD2 ASP A 269      29.149  83.265 117.588  1.00  0.00           O1-
ATOM   4138  H   ASP A 269      26.808  86.307 115.460  1.00  0.00           H  
ATOM   4139  HA  ASP A 269      28.905  85.574 114.433  1.00  0.00           H  
ATOM   4140  HB2 ASP A 269      27.857  82.904 115.413  1.00  0.00           H  
ATOM   4141  HB3 ASP A 269      29.518  83.432 114.912  1.00  0.00           H  
ATOM   4142  N   PHE A 270      27.298  85.084 112.079  1.00  0.00           N  
ATOM   4143  CA  PHE A 270      26.827  84.661 110.767  1.00  0.00           C  
ATOM   4144  C   PHE A 270      26.017  83.368 110.681  1.00  0.00           C  
ATOM   4145  O   PHE A 270      25.711  82.884 109.595  1.00  0.00           O  
ATOM   4146  CB  PHE A 270      28.042  84.661 109.812  1.00  0.00           C  
ATOM   4147  CG  PHE A 270      28.582  85.984 109.576  1.00  0.00           C  
ATOM   4148  CD1 PHE A 270      29.669  86.438 110.403  1.00  0.00           C  
ATOM   4149  CD2 PHE A 270      28.147  86.920 108.576  1.00  0.00           C  
ATOM   4150  CE1 PHE A 270      30.179  87.738 110.195  1.00  0.00           C  
ATOM   4151  CE2 PHE A 270      28.709  88.169 108.385  1.00  0.00           C  
ATOM   4152  CZ  PHE A 270      29.745  88.590 109.197  1.00  0.00           C  
ATOM   4153  H   PHE A 270      26.900  85.960 112.384  1.00  0.00           H  
ATOM   4154  HA  PHE A 270      26.127  85.433 110.446  1.00  0.00           H  
ATOM   4155  HB2 PHE A 270      28.757  83.973 110.261  1.00  0.00           H  
ATOM   4156  HB3 PHE A 270      27.799  84.203 108.854  1.00  0.00           H  
ATOM   4157  HD1 PHE A 270      30.112  85.761 111.118  1.00  0.00           H  
ATOM   4158  HD2 PHE A 270      27.312  86.707 107.925  1.00  0.00           H  
ATOM   4159  HE1 PHE A 270      30.899  88.105 110.910  1.00  0.00           H  
ATOM   4160  HE2 PHE A 270      28.399  88.850 107.607  1.00  0.00           H  
ATOM   4161  HZ  PHE A 270      30.170  89.573 109.056  1.00  0.00           H  
ATOM   4162  N   LYS A 271      25.606  82.728 111.781  1.00  0.00           N  
ATOM   4163  CA  LYS A 271      24.699  81.593 111.843  1.00  0.00           C  
ATOM   4164  C   LYS A 271      23.220  82.073 111.976  1.00  0.00           C  
ATOM   4165  O   LYS A 271      22.912  83.177 112.406  1.00  0.00           O  
ATOM   4166  CB  LYS A 271      25.103  80.702 113.089  1.00  0.00           C  
ATOM   4167  CG  LYS A 271      26.631  80.410 113.161  1.00  0.00           C  
ATOM   4168  CD  LYS A 271      26.838  79.027 113.853  1.00  0.00           C  
ATOM   4169  CE  LYS A 271      28.355  78.855 114.002  1.00  0.00           C  
ATOM   4170  NZ  LYS A 271      29.063  78.526 112.786  1.00  0.00           N1+
ATOM   4171  H   LYS A 271      26.051  83.061 112.624  1.00  0.00           H  
ATOM   4172  HA  LYS A 271      24.843  80.977 110.955  1.00  0.00           H  
ATOM   4173  HB2 LYS A 271      24.876  81.216 114.023  1.00  0.00           H  
ATOM   4174  HB3 LYS A 271      24.558  79.762 113.001  1.00  0.00           H  
ATOM   4175  HG2 LYS A 271      27.028  80.402 112.145  1.00  0.00           H  
ATOM   4176  HG3 LYS A 271      27.096  81.228 113.711  1.00  0.00           H  
ATOM   4177  HD2 LYS A 271      26.474  79.091 114.879  1.00  0.00           H  
ATOM   4178  HD3 LYS A 271      26.379  78.247 113.245  1.00  0.00           H  
ATOM   4179  HE2 LYS A 271      28.849  79.723 114.439  1.00  0.00           H  
ATOM   4180  HE3 LYS A 271      28.533  78.058 114.724  1.00  0.00           H  
ATOM   4181  HZ1 LYS A 271      29.924  78.090 113.086  1.00  0.00           H  
ATOM   4182  HZ2 LYS A 271      28.585  77.872 112.184  1.00  0.00           H  
ATOM   4183  HZ3 LYS A 271      29.301  79.378 112.298  1.00  0.00           H  
ATOM   4184  N   PRO A 272      22.209  81.323 111.544  1.00  0.00           N  
ATOM   4185  CA  PRO A 272      20.858  81.780 111.582  1.00  0.00           C  
ATOM   4186  C   PRO A 272      20.333  81.842 113.010  1.00  0.00           C  
ATOM   4187  O   PRO A 272      20.190  80.871 113.733  1.00  0.00           O  
ATOM   4188  CB  PRO A 272      19.988  80.932 110.651  1.00  0.00           C  
ATOM   4189  CG  PRO A 272      20.713  79.535 110.790  1.00  0.00           C  
ATOM   4190  CD  PRO A 272      22.196  79.940 110.957  1.00  0.00           C  
ATOM   4191  HA  PRO A 272      20.813  82.807 111.218  1.00  0.00           H  
ATOM   4192  HB2 PRO A 272      18.948  80.872 110.977  1.00  0.00           H  
ATOM   4193  HB3 PRO A 272      20.157  81.289 109.636  1.00  0.00           H  
ATOM   4194  HG2 PRO A 272      20.306  79.208 111.747  1.00  0.00           H  
ATOM   4195  HG3 PRO A 272      20.442  78.805 110.026  1.00  0.00           H  
ATOM   4196  HD2 PRO A 272      22.736  79.171 111.510  1.00  0.00           H  
ATOM   4197  HD3 PRO A 272      22.619  80.062 109.960  1.00  0.00           H  
ATOM   4198  N   TYR A 273      20.001  83.065 113.473  1.00  0.00           N  
ATOM   4199  CA  TYR A 273      19.467  83.390 114.791  1.00  0.00           C  
ATOM   4200  C   TYR A 273      17.980  82.968 114.875  1.00  0.00           C  
ATOM   4201  O   TYR A 273      17.170  83.340 114.036  1.00  0.00           O  
ATOM   4202  CB  TYR A 273      19.663  84.922 115.054  1.00  0.00           C  
ATOM   4203  CG  TYR A 273      19.128  85.222 116.473  1.00  0.00           C  
ATOM   4204  CD1 TYR A 273      19.669  84.569 117.616  1.00  0.00           C  
ATOM   4205  CD2 TYR A 273      17.959  85.952 116.598  1.00  0.00           C  
ATOM   4206  CE1 TYR A 273      19.019  84.688 118.841  1.00  0.00           C  
ATOM   4207  CE2 TYR A 273      17.390  86.160 117.880  1.00  0.00           C  
ATOM   4208  CZ  TYR A 273      17.866  85.428 118.933  1.00  0.00           C  
ATOM   4209  OH  TYR A 273      17.395  85.650 120.156  1.00  0.00           O  
ATOM   4210  H   TYR A 273      20.015  83.721 112.705  1.00  0.00           H  
ATOM   4211  HA  TYR A 273      20.048  82.941 115.597  1.00  0.00           H  
ATOM   4212  HB2 TYR A 273      20.691  85.221 114.852  1.00  0.00           H  
ATOM   4213  HB3 TYR A 273      19.139  85.475 114.274  1.00  0.00           H  
ATOM   4214  HD1 TYR A 273      20.628  84.076 117.539  1.00  0.00           H  
ATOM   4215  HD2 TYR A 273      17.505  86.403 115.727  1.00  0.00           H  
ATOM   4216  HE1 TYR A 273      19.418  84.105 119.659  1.00  0.00           H  
ATOM   4217  HE2 TYR A 273      16.534  86.819 117.901  1.00  0.00           H  
ATOM   4218  HH  TYR A 273      16.646  86.249 120.158  1.00  0.00           H  
ATOM   4219  N   ARG A 274      17.617  82.300 115.949  1.00  0.00           N  
ATOM   4220  CA  ARG A 274      16.223  82.221 116.418  1.00  0.00           C  
ATOM   4221  C   ARG A 274      16.152  82.249 118.000  1.00  0.00           C  
ATOM   4222  O   ARG A 274      17.199  82.043 118.634  1.00  0.00           O  
ATOM   4223  CB  ARG A 274      15.598  80.965 115.830  1.00  0.00           C  
ATOM   4224  CG  ARG A 274      16.047  79.688 116.427  1.00  0.00           C  
ATOM   4225  CD  ARG A 274      15.288  78.395 115.929  1.00  0.00           C  
ATOM   4226  NE  ARG A 274      15.656  77.250 116.771  1.00  0.00           N  
ATOM   4227  CZ  ARG A 274      15.144  76.880 117.943  1.00  0.00           C  
ATOM   4228  NH1 ARG A 274      14.223  77.552 118.505  1.00  0.00           N1+
ATOM   4229  NH2 ARG A 274      15.691  75.896 118.619  1.00  0.00           N  
ATOM   4230  H   ARG A 274      18.325  81.989 116.597  1.00  0.00           H  
ATOM   4231  HA  ARG A 274      15.630  83.068 116.073  1.00  0.00           H  
ATOM   4232  HB2 ARG A 274      14.516  80.994 115.957  1.00  0.00           H  
ATOM   4233  HB3 ARG A 274      15.631  80.929 114.741  1.00  0.00           H  
ATOM   4234  HG2 ARG A 274      17.102  79.570 116.186  1.00  0.00           H  
ATOM   4235  HG3 ARG A 274      15.883  79.861 117.491  1.00  0.00           H  
ATOM   4236  HD2 ARG A 274      14.209  78.554 115.955  1.00  0.00           H  
ATOM   4237  HD3 ARG A 274      15.638  78.175 114.921  1.00  0.00           H  
ATOM   4238  HE  ARG A 274      16.340  76.673 116.302  1.00  0.00           H  
ATOM   4239 HH11 ARG A 274      13.726  78.225 117.941  1.00  0.00           H  
ATOM   4240 HH12 ARG A 274      13.941  77.279 119.437  1.00  0.00           H  
ATOM   4241 HH21 ARG A 274      16.480  75.385 118.248  1.00  0.00           H  
ATOM   4242 HH22 ARG A 274      15.404  75.665 119.560  1.00  0.00           H  
ATOM   4243  N   PRO A 275      14.977  82.451 118.623  1.00  0.00           N  
ATOM   4244  CA  PRO A 275      14.854  82.465 120.138  1.00  0.00           C  
ATOM   4245  C   PRO A 275      14.888  81.110 120.755  1.00  0.00           C  
ATOM   4246  O   PRO A 275      14.308  80.216 120.092  1.00  0.00           O  
ATOM   4247  CB  PRO A 275      13.489  83.125 120.546  1.00  0.00           C  
ATOM   4248  CG  PRO A 275      13.020  83.746 119.185  1.00  0.00           C  
ATOM   4249  CD  PRO A 275      13.750  83.010 118.037  1.00  0.00           C  
ATOM   4250  HA  PRO A 275      15.679  83.059 120.530  1.00  0.00           H  
ATOM   4251  HB2 PRO A 275      12.886  82.328 120.983  1.00  0.00           H  
ATOM   4252  HB3 PRO A 275      13.725  83.899 121.276  1.00  0.00           H  
ATOM   4253  HG2 PRO A 275      11.957  83.575 119.014  1.00  0.00           H  
ATOM   4254  HG3 PRO A 275      13.211  84.817 119.100  1.00  0.00           H  
ATOM   4255  HD2 PRO A 275      13.176  82.141 117.717  1.00  0.00           H  
ATOM   4256  HD3 PRO A 275      13.934  83.597 117.136  1.00  0.00           H  
ATOM   4257  N   GLY A 276      15.462  80.907 121.931  1.00  0.00           N  
ATOM   4258  CA  GLY A 276      15.509  79.584 122.554  1.00  0.00           C  
ATOM   4259  C   GLY A 276      16.534  78.642 121.903  1.00  0.00           C  
ATOM   4260  O   GLY A 276      16.750  77.537 122.399  1.00  0.00           O  
ATOM   4261  H   GLY A 276      16.016  81.674 122.281  1.00  0.00           H  
ATOM   4262  HA2 GLY A 276      15.832  79.591 123.595  1.00  0.00           H  
ATOM   4263  HA3 GLY A 276      14.564  79.044 122.598  1.00  0.00           H  
ATOM   4264  N   GLN A 277      17.268  79.031 120.815  1.00  0.00           N  
ATOM   4265  CA  GLN A 277      18.312  78.336 120.226  1.00  0.00           C  
ATOM   4266  C   GLN A 277      19.432  78.104 121.364  1.00  0.00           C  
ATOM   4267  O   GLN A 277      19.715  78.984 122.159  1.00  0.00           O  
ATOM   4268  CB  GLN A 277      18.896  79.063 118.988  1.00  0.00           C  
ATOM   4269  CG  GLN A 277      19.946  80.204 119.330  1.00  0.00           C  
ATOM   4270  CD  GLN A 277      20.381  80.964 118.114  1.00  0.00           C  
ATOM   4271  NE2 GLN A 277      21.415  81.700 118.170  1.00  0.00           N  
ATOM   4272  OE1 GLN A 277      19.839  80.847 116.980  1.00  0.00           O  
ATOM   4273  H   GLN A 277      17.094  79.968 120.479  1.00  0.00           H  
ATOM   4274  HA  GLN A 277      17.909  77.385 119.876  1.00  0.00           H  
ATOM   4275  HB2 GLN A 277      19.442  78.285 118.455  1.00  0.00           H  
ATOM   4276  HB3 GLN A 277      18.085  79.339 118.316  1.00  0.00           H  
ATOM   4277  HG2 GLN A 277      19.578  80.934 120.050  1.00  0.00           H  
ATOM   4278  HG3 GLN A 277      20.810  79.740 119.807  1.00  0.00           H  
ATOM   4279 HE21 GLN A 277      21.851  81.916 117.285  1.00  0.00           H  
ATOM   4280 HE22 GLN A 277      21.953  81.752 119.024  1.00  0.00           H  
ATOM   4281  N   ALA A 278      19.949  76.864 121.453  1.00  0.00           N  
ATOM   4282  CA  ALA A 278      21.011  76.530 122.398  1.00  0.00           C  
ATOM   4283  C   ALA A 278      22.280  77.384 122.255  1.00  0.00           C  
ATOM   4284  O   ALA A 278      23.029  77.541 123.243  1.00  0.00           O  
ATOM   4285  CB  ALA A 278      21.342  75.077 122.222  1.00  0.00           C  
ATOM   4286  H   ALA A 278      19.579  76.249 120.743  1.00  0.00           H  
ATOM   4287  HA  ALA A 278      20.641  76.622 123.420  1.00  0.00           H  
ATOM   4288  HB1 ALA A 278      21.434  74.778 121.177  1.00  0.00           H  
ATOM   4289  HB2 ALA A 278      22.314  74.794 122.628  1.00  0.00           H  
ATOM   4290  HB3 ALA A 278      20.520  74.443 122.555  1.00  0.00           H  
ATOM   4291  N   TYR A 279      22.652  77.776 121.040  1.00  0.00           N  
ATOM   4292  CA  TYR A 279      23.921  78.540 120.773  1.00  0.00           C  
ATOM   4293  C   TYR A 279      23.784  79.978 121.115  1.00  0.00           C  
ATOM   4294  O   TYR A 279      22.981  80.690 120.502  1.00  0.00           O  
ATOM   4295  CB  TYR A 279      24.349  78.362 119.323  1.00  0.00           C  
ATOM   4296  CG  TYR A 279      25.759  78.950 118.983  1.00  0.00           C  
ATOM   4297  CD1 TYR A 279      25.800  80.275 118.440  1.00  0.00           C  
ATOM   4298  CD2 TYR A 279      26.931  78.175 119.102  1.00  0.00           C  
ATOM   4299  CE1 TYR A 279      27.011  80.764 117.894  1.00  0.00           C  
ATOM   4300  CE2 TYR A 279      28.149  78.668 118.674  1.00  0.00           C  
ATOM   4301  CZ  TYR A 279      28.159  79.977 118.022  1.00  0.00           C  
ATOM   4302  OH  TYR A 279      29.155  80.375 117.202  1.00  0.00           O  
ATOM   4303  H   TYR A 279      22.010  77.638 120.273  1.00  0.00           H  
ATOM   4304  HA  TYR A 279      24.737  78.067 121.320  1.00  0.00           H  
ATOM   4305  HB2 TYR A 279      24.480  77.283 119.234  1.00  0.00           H  
ATOM   4306  HB3 TYR A 279      23.643  78.848 118.650  1.00  0.00           H  
ATOM   4307  HD1 TYR A 279      24.895  80.863 118.491  1.00  0.00           H  
ATOM   4308  HD2 TYR A 279      26.894  77.205 119.576  1.00  0.00           H  
ATOM   4309  HE1 TYR A 279      27.080  81.736 117.428  1.00  0.00           H  
ATOM   4310  HE2 TYR A 279      28.989  77.991 118.674  1.00  0.00           H  
ATOM   4311  HH  TYR A 279      29.237  81.328 117.283  1.00  0.00           H  
ATOM   4312  N   VAL A 280      24.641  80.481 122.015  1.00  0.00           N  
ATOM   4313  CA  VAL A 280      24.721  81.927 122.330  1.00  0.00           C  
ATOM   4314  C   VAL A 280      25.796  82.611 121.412  1.00  0.00           C  
ATOM   4315  O   VAL A 280      26.948  82.326 121.582  1.00  0.00           O  
ATOM   4316  CB  VAL A 280      24.971  82.115 123.826  1.00  0.00           C  
ATOM   4317  CG1 VAL A 280      25.219  83.600 124.226  1.00  0.00           C  
ATOM   4318  CG2 VAL A 280      23.692  81.664 124.590  1.00  0.00           C  
ATOM   4319  H   VAL A 280      25.357  79.919 122.452  1.00  0.00           H  
ATOM   4320  HA  VAL A 280      23.798  82.427 122.038  1.00  0.00           H  
ATOM   4321  HB  VAL A 280      25.794  81.450 124.088  1.00  0.00           H  
ATOM   4322 HG11 VAL A 280      24.432  84.233 123.815  1.00  0.00           H  
ATOM   4323 HG12 VAL A 280      25.203  83.695 125.312  1.00  0.00           H  
ATOM   4324 HG13 VAL A 280      26.178  83.970 123.862  1.00  0.00           H  
ATOM   4325 HG21 VAL A 280      23.895  81.640 125.660  1.00  0.00           H  
ATOM   4326 HG22 VAL A 280      22.872  82.339 124.347  1.00  0.00           H  
ATOM   4327 HG23 VAL A 280      23.359  80.670 124.288  1.00  0.00           H  
ATOM   4328  N   PRO A 281      25.397  83.552 120.492  1.00  0.00           N  
ATOM   4329  CA  PRO A 281      26.319  84.341 119.664  1.00  0.00           C  
ATOM   4330  C   PRO A 281      27.250  85.333 120.351  1.00  0.00           C  
ATOM   4331  O   PRO A 281      26.876  85.804 121.460  1.00  0.00           O  
ATOM   4332  CB  PRO A 281      25.450  84.934 118.595  1.00  0.00           C  
ATOM   4333  CG  PRO A 281      24.135  85.328 119.260  1.00  0.00           C  
ATOM   4334  CD  PRO A 281      24.011  84.102 120.234  1.00  0.00           C  
ATOM   4335  HA  PRO A 281      26.915  83.612 119.118  1.00  0.00           H  
ATOM   4336  HB2 PRO A 281      26.077  85.758 118.254  1.00  0.00           H  
ATOM   4337  HB3 PRO A 281      25.174  84.247 117.796  1.00  0.00           H  
ATOM   4338  HG2 PRO A 281      24.299  86.199 119.895  1.00  0.00           H  
ATOM   4339  HG3 PRO A 281      23.321  85.448 118.546  1.00  0.00           H  
ATOM   4340  HD2 PRO A 281      23.572  84.488 121.155  1.00  0.00           H  
ATOM   4341  HD3 PRO A 281      23.395  83.326 119.781  1.00  0.00           H  
ATOM   4342  N   CYS A 282      28.434  85.597 119.799  1.00  0.00           N  
ATOM   4343  CA  CYS A 282      29.488  86.532 120.262  1.00  0.00           C  
ATOM   4344  C   CYS A 282      29.212  87.900 119.695  1.00  0.00           C  
ATOM   4345  O   CYS A 282      29.310  88.905 120.407  1.00  0.00           O  
ATOM   4346  CB  CYS A 282      30.872  85.957 119.832  1.00  0.00           C  
ATOM   4347  SG  CYS A 282      32.268  86.896 120.556  1.00  0.00           S  
ATOM   4348  H   CYS A 282      28.665  85.070 118.969  1.00  0.00           H  
ATOM   4349  HA  CYS A 282      29.508  86.529 121.351  1.00  0.00           H  
ATOM   4350  HB2 CYS A 282      30.925  84.969 120.288  1.00  0.00           H  
ATOM   4351  HB3 CYS A 282      30.947  85.967 118.745  1.00  0.00           H  
ATOM   4352  HG  CYS A 282      32.931  86.787 119.402  1.00  0.00           H  
ATOM   4353  N   TYR A 283      28.759  87.897 118.466  1.00  0.00           N  
ATOM   4354  CA  TYR A 283      28.455  89.020 117.664  1.00  0.00           C  
ATOM   4355  C   TYR A 283      27.080  88.897 117.037  1.00  0.00           C  
ATOM   4356  O   TYR A 283      26.672  87.847 116.564  1.00  0.00           O  
ATOM   4357  CB  TYR A 283      29.486  89.183 116.555  1.00  0.00           C  
ATOM   4358  CG  TYR A 283      30.884  89.625 117.040  1.00  0.00           C  
ATOM   4359  CD1 TYR A 283      31.909  88.715 117.296  1.00  0.00           C  
ATOM   4360  CD2 TYR A 283      31.183  90.967 117.262  1.00  0.00           C  
ATOM   4361  CE1 TYR A 283      33.261  89.112 117.609  1.00  0.00           C  
ATOM   4362  CE2 TYR A 283      32.490  91.399 117.593  1.00  0.00           C  
ATOM   4363  CZ  TYR A 283      33.562  90.505 117.736  1.00  0.00           C  
ATOM   4364  OH  TYR A 283      34.825  90.940 118.027  1.00  0.00           O  
ATOM   4365  H   TYR A 283      28.633  87.007 118.005  1.00  0.00           H  
ATOM   4366  HA  TYR A 283      28.522  89.941 118.245  1.00  0.00           H  
ATOM   4367  HB2 TYR A 283      29.538  88.217 116.050  1.00  0.00           H  
ATOM   4368  HB3 TYR A 283      29.167  89.881 115.781  1.00  0.00           H  
ATOM   4369  HD1 TYR A 283      31.746  87.663 117.116  1.00  0.00           H  
ATOM   4370  HD2 TYR A 283      30.382  91.677 117.119  1.00  0.00           H  
ATOM   4371  HE1 TYR A 283      34.007  88.381 117.881  1.00  0.00           H  
ATOM   4372  HE2 TYR A 283      32.700  92.452 117.703  1.00  0.00           H  
ATOM   4373  HH  TYR A 283      34.857  91.851 118.331  1.00  0.00           H  
ATOM   4374  N   PHE A 284      26.428  90.019 116.862  1.00  0.00           N  
ATOM   4375  CA  PHE A 284      25.209  90.264 115.980  1.00  0.00           C  
ATOM   4376  C   PHE A 284      25.789  90.903 114.716  1.00  0.00           C  
ATOM   4377  O   PHE A 284      26.684  91.720 114.779  1.00  0.00           O  
ATOM   4378  CB  PHE A 284      24.202  91.153 116.741  1.00  0.00           C  
ATOM   4379  CG  PHE A 284      23.613  90.418 117.898  1.00  0.00           C  
ATOM   4380  CD1 PHE A 284      23.841  91.019 119.180  1.00  0.00           C  
ATOM   4381  CD2 PHE A 284      23.013  89.196 117.672  1.00  0.00           C  
ATOM   4382  CE1 PHE A 284      23.371  90.242 120.295  1.00  0.00           C  
ATOM   4383  CE2 PHE A 284      22.639  88.437 118.827  1.00  0.00           C  
ATOM   4384  CZ  PHE A 284      22.803  88.976 120.117  1.00  0.00           C  
ATOM   4385  H   PHE A 284      26.928  90.800 117.262  1.00  0.00           H  
ATOM   4386  HA  PHE A 284      24.678  89.358 115.694  1.00  0.00           H  
ATOM   4387  HB2 PHE A 284      24.675  92.091 117.032  1.00  0.00           H  
ATOM   4388  HB3 PHE A 284      23.384  91.436 116.080  1.00  0.00           H  
ATOM   4389  HD1 PHE A 284      24.351  91.966 119.294  1.00  0.00           H  
ATOM   4390  HD2 PHE A 284      22.825  88.757 116.704  1.00  0.00           H  
ATOM   4391  HE1 PHE A 284      23.599  90.471 121.326  1.00  0.00           H  
ATOM   4392  HE2 PHE A 284      22.244  87.432 118.860  1.00  0.00           H  
ATOM   4393  HZ  PHE A 284      22.520  88.401 120.986  1.00  0.00           H  
ATOM   4394  N   ILE A 285      25.164  90.493 113.540  1.00  0.00           N  
ATOM   4395  CA  ILE A 285      25.444  90.942 112.162  1.00  0.00           C  
ATOM   4396  C   ILE A 285      24.045  91.305 111.667  1.00  0.00           C  
ATOM   4397  O   ILE A 285      23.286  90.437 111.292  1.00  0.00           O  
ATOM   4398  CB  ILE A 285      26.152  89.808 111.439  1.00  0.00           C  
ATOM   4399  CG1 ILE A 285      27.576  89.505 111.994  1.00  0.00           C  
ATOM   4400  CG2 ILE A 285      26.195  90.103 109.920  1.00  0.00           C  
ATOM   4401  CD1 ILE A 285      27.650  88.431 113.138  1.00  0.00           C  
ATOM   4402  H   ILE A 285      24.465  89.771 113.646  1.00  0.00           H  
ATOM   4403  HA  ILE A 285      26.025  91.863 112.207  1.00  0.00           H  
ATOM   4404  HB  ILE A 285      25.555  88.904 111.562  1.00  0.00           H  
ATOM   4405 HG12 ILE A 285      28.276  89.192 111.219  1.00  0.00           H  
ATOM   4406 HG13 ILE A 285      27.887  90.416 112.504  1.00  0.00           H  
ATOM   4407 HG21 ILE A 285      26.965  89.465 109.485  1.00  0.00           H  
ATOM   4408 HG22 ILE A 285      25.281  89.780 109.420  1.00  0.00           H  
ATOM   4409 HG23 ILE A 285      26.415  91.162 109.794  1.00  0.00           H  
ATOM   4410 HD11 ILE A 285      26.856  87.684 113.158  1.00  0.00           H  
ATOM   4411 HD12 ILE A 285      28.599  87.896 113.116  1.00  0.00           H  
ATOM   4412 HD13 ILE A 285      27.703  88.866 114.135  1.00  0.00           H  
ATOM   4413  N   HID A 286      23.702  92.528 111.563  1.00  0.00           N  
ATOM   4414  CA  HID A 286      22.491  93.068 110.893  1.00  0.00           C  
ATOM   4415  C   HID A 286      22.724  93.143 109.368  1.00  0.00           C  
ATOM   4416  O   HID A 286      23.768  93.566 108.943  1.00  0.00           O  
ATOM   4417  CB  HID A 286      21.947  94.307 111.581  1.00  0.00           C  
ATOM   4418  CG  HID A 286      21.511  94.080 112.997  1.00  0.00           C  
ATOM   4419  CD2 HID A 286      22.337  93.947 114.066  1.00  0.00           C  
ATOM   4420  ND1 HID A 286      20.179  93.985 113.485  1.00  0.00           N  
ATOM   4421  CE1 HID A 286      20.278  93.607 114.787  1.00  0.00           C  
ATOM   4422  NE2 HID A 286      21.612  93.515 115.156  1.00  0.00           N  
ATOM   4423  H   HID A 286      24.382  93.213 111.857  1.00  0.00           H  
ATOM   4424  HA  HID A 286      21.706  92.335 111.078  1.00  0.00           H  
ATOM   4425  HB2 HID A 286      22.622  95.161 111.519  1.00  0.00           H  
ATOM   4426  HB3 HID A 286      21.050  94.548 111.010  1.00  0.00           H  
ATOM   4427  HD1 HID A 286      19.330  94.087 112.946  1.00  0.00           H  
ATOM   4428  HD2 HID A 286      23.416  93.977 114.069  1.00  0.00           H  
ATOM   4429  HE1 HID A 286      19.440  93.292 115.393  1.00  0.00           H  
ATOM   4430  N   VAL A 287      21.694  92.706 108.632  1.00  0.00           N  
ATOM   4431  CA  VAL A 287      21.760  92.617 107.128  1.00  0.00           C  
ATOM   4432  C   VAL A 287      20.451  93.178 106.584  1.00  0.00           C  
ATOM   4433  O   VAL A 287      19.342  92.638 106.813  1.00  0.00           O  
ATOM   4434  CB  VAL A 287      21.930  91.156 106.653  1.00  0.00           C  
ATOM   4435  CG1 VAL A 287      22.271  91.042 105.186  1.00  0.00           C  
ATOM   4436  CG2 VAL A 287      23.059  90.448 107.422  1.00  0.00           C  
ATOM   4437  H   VAL A 287      20.929  92.231 109.088  1.00  0.00           H  
ATOM   4438  HA  VAL A 287      22.585  93.227 106.756  1.00  0.00           H  
ATOM   4439  HB  VAL A 287      21.041  90.537 106.776  1.00  0.00           H  
ATOM   4440 HG11 VAL A 287      22.560  90.033 104.892  1.00  0.00           H  
ATOM   4441 HG12 VAL A 287      21.413  91.344 104.584  1.00  0.00           H  
ATOM   4442 HG13 VAL A 287      23.080  91.721 104.918  1.00  0.00           H  
ATOM   4443 HG21 VAL A 287      24.019  90.959 107.347  1.00  0.00           H  
ATOM   4444 HG22 VAL A 287      22.724  90.253 108.441  1.00  0.00           H  
ATOM   4445 HG23 VAL A 287      23.421  89.577 106.879  1.00  0.00           H  
ATOM   4446  N   LEU A 288      20.598  94.217 105.829  1.00  0.00           N  
ATOM   4447  CA  LEU A 288      19.431  95.019 105.307  1.00  0.00           C  
ATOM   4448  C   LEU A 288      19.442  95.266 103.816  1.00  0.00           C  
ATOM   4449  O   LEU A 288      20.469  95.438 103.197  1.00  0.00           O  
ATOM   4450  CB  LEU A 288      19.210  96.411 105.951  1.00  0.00           C  
ATOM   4451  CG  LEU A 288      18.922  96.451 107.490  1.00  0.00           C  
ATOM   4452  CD1 LEU A 288      20.281  96.545 108.263  1.00  0.00           C  
ATOM   4453  CD2 LEU A 288      17.936  97.669 107.720  1.00  0.00           C  
ATOM   4454  H   LEU A 288      21.509  94.583 105.590  1.00  0.00           H  
ATOM   4455  HA  LEU A 288      18.546  94.429 105.545  1.00  0.00           H  
ATOM   4456  HB2 LEU A 288      20.149  96.948 105.821  1.00  0.00           H  
ATOM   4457  HB3 LEU A 288      18.406  96.943 105.441  1.00  0.00           H  
ATOM   4458  HG  LEU A 288      18.377  95.574 107.840  1.00  0.00           H  
ATOM   4459 HD11 LEU A 288      21.018  95.889 107.799  1.00  0.00           H  
ATOM   4460 HD12 LEU A 288      20.750  97.520 108.125  1.00  0.00           H  
ATOM   4461 HD13 LEU A 288      20.176  96.287 109.317  1.00  0.00           H  
ATOM   4462 HD21 LEU A 288      18.207  98.631 107.284  1.00  0.00           H  
ATOM   4463 HD22 LEU A 288      17.045  97.502 107.113  1.00  0.00           H  
ATOM   4464 HD23 LEU A 288      17.659  97.774 108.768  1.00  0.00           H  
ATOM   4465  N   LYS A 289      18.250  95.411 103.194  1.00  0.00           N  
ATOM   4466  CA  LYS A 289      18.040  95.916 101.864  1.00  0.00           C  
ATOM   4467  C   LYS A 289      16.993  97.043 101.761  1.00  0.00           C  
ATOM   4468  O   LYS A 289      15.884  96.854 102.244  1.00  0.00           O  
ATOM   4469  CB  LYS A 289      17.827  94.709 100.917  1.00  0.00           C  
ATOM   4470  CG  LYS A 289      17.494  94.958  99.448  1.00  0.00           C  
ATOM   4471  CD  LYS A 289      17.375  93.661  98.538  1.00  0.00           C  
ATOM   4472  CE  LYS A 289      16.054  92.958  98.864  1.00  0.00           C  
ATOM   4473  NZ  LYS A 289      15.970  91.654  98.180  1.00  0.00           N1+
ATOM   4474  H   LYS A 289      17.391  95.449 103.725  1.00  0.00           H  
ATOM   4475  HA  LYS A 289      18.983  96.397 101.604  1.00  0.00           H  
ATOM   4476  HB2 LYS A 289      18.759  94.161 101.061  1.00  0.00           H  
ATOM   4477  HB3 LYS A 289      17.034  94.100 101.350  1.00  0.00           H  
ATOM   4478  HG2 LYS A 289      16.633  95.616  99.328  1.00  0.00           H  
ATOM   4479  HG3 LYS A 289      18.259  95.597  99.009  1.00  0.00           H  
ATOM   4480  HD2 LYS A 289      17.252  94.006  97.511  1.00  0.00           H  
ATOM   4481  HD3 LYS A 289      18.091  92.851  98.683  1.00  0.00           H  
ATOM   4482  HE2 LYS A 289      15.823  92.834  99.922  1.00  0.00           H  
ATOM   4483  HE3 LYS A 289      15.321  93.551  98.318  1.00  0.00           H  
ATOM   4484  HZ1 LYS A 289      16.237  91.796  97.216  1.00  0.00           H  
ATOM   4485  HZ2 LYS A 289      16.693  91.043  98.533  1.00  0.00           H  
ATOM   4486  HZ3 LYS A 289      15.051  91.254  98.305  1.00  0.00           H  
ATOM   4487  N   LYS A 290      17.472  98.145 101.189  1.00  0.00           N  
ATOM   4488  CA  LYS A 290      16.669  99.298 100.942  1.00  0.00           C  
ATOM   4489  C   LYS A 290      15.548  98.979  99.933  1.00  0.00           C  
ATOM   4490  O   LYS A 290      15.671  98.130  98.992  1.00  0.00           O  
ATOM   4491  CB  LYS A 290      17.575 100.459 100.468  1.00  0.00           C  
ATOM   4492  CG  LYS A 290      16.865 101.728  99.924  1.00  0.00           C  
ATOM   4493  CD  LYS A 290      17.715 102.978  99.738  1.00  0.00           C  
ATOM   4494  CE  LYS A 290      16.749 104.076  99.473  1.00  0.00           C  
ATOM   4495  NZ  LYS A 290      17.339 105.438  99.595  1.00  0.00           N1+
ATOM   4496  H   LYS A 290      18.392  98.103 100.772  1.00  0.00           H  
ATOM   4497  HA  LYS A 290      16.204  99.598 101.881  1.00  0.00           H  
ATOM   4498  HB2 LYS A 290      18.179 100.803 101.307  1.00  0.00           H  
ATOM   4499  HB3 LYS A 290      18.205 100.059  99.673  1.00  0.00           H  
ATOM   4500  HG2 LYS A 290      16.504 101.417  98.944  1.00  0.00           H  
ATOM   4501  HG3 LYS A 290      15.944 101.940 100.467  1.00  0.00           H  
ATOM   4502  HD2 LYS A 290      18.234 103.200 100.671  1.00  0.00           H  
ATOM   4503  HD3 LYS A 290      18.420 102.725  98.947  1.00  0.00           H  
ATOM   4504  HE2 LYS A 290      16.438 103.942  98.437  1.00  0.00           H  
ATOM   4505  HE3 LYS A 290      15.919 103.933 100.166  1.00  0.00           H  
ATOM   4506  HZ1 LYS A 290      17.670 105.573 100.540  1.00  0.00           H  
ATOM   4507  HZ2 LYS A 290      18.068 105.604  98.916  1.00  0.00           H  
ATOM   4508  HZ3 LYS A 290      16.774 106.271  99.517  1.00  0.00           H  
ATOM   4509  N   THR A 291      14.357  99.653 100.079  1.00  0.00           N  
ATOM   4510  CA  THR A 291      13.216  99.586  99.148  1.00  0.00           C  
ATOM   4511  C   THR A 291      13.538  99.635  97.622  1.00  0.00           C  
ATOM   4512  O   THR A 291      14.338 100.387  97.092  1.00  0.00           O  
ATOM   4513  CB  THR A 291      12.156 100.578  99.526  1.00  0.00           C  
ATOM   4514  CG2 THR A 291      12.686 102.005  99.410  1.00  0.00           C  
ATOM   4515  OG1 THR A 291      11.169 100.667  98.554  1.00  0.00           O  
ATOM   4516  H   THR A 291      14.199 100.254 100.875  1.00  0.00           H  
ATOM   4517  HA  THR A 291      12.849  98.567  99.268  1.00  0.00           H  
ATOM   4518  HB  THR A 291      11.787 100.254 100.499  1.00  0.00           H  
ATOM   4519  HG1 THR A 291      10.551  99.940  98.667  1.00  0.00           H  
ATOM   4520 HG21 THR A 291      12.846 102.412  98.412  1.00  0.00           H  
ATOM   4521 HG22 THR A 291      12.005 102.637  99.980  1.00  0.00           H  
ATOM   4522 HG23 THR A 291      13.545 102.149 100.064  1.00  0.00           H  
ATOM   4523  N   GLY A 292      12.920  98.714  96.841  1.00  0.00           N  
ATOM   4524  CA  GLY A 292      13.059  98.726  95.358  1.00  0.00           C  
ATOM   4525  C   GLY A 292      12.123  97.626  94.765  1.00  0.00           C  
ATOM   4526  O   GLY A 292      10.933  97.932  94.544  1.00  0.00           O  
ATOM   4527  OXT GLY A 292      12.633  96.550  94.410  1.00  0.00           O1-
ATOM   4528  H   GLY A 292      12.264  98.087  97.285  1.00  0.00           H  
ATOM   4529  HA2 GLY A 292      12.869  99.701  94.907  1.00  0.00           H  
ATOM   4530  HA3 GLY A 292      14.089  98.413  95.192  1.00  0.00           H  
ATOM   4531  CA' SAM A 293      38.358  96.621 110.552  1.00  0.00           C  
ATOM   4532  CB  SAM A 293      38.132  97.770 111.572  1.00  0.00           C  
ATOM   4533  CG  SAM A 293      37.213  97.360 112.772  1.00  0.00           C  
ATOM   4534  SD  SAM A 293      37.735  98.337 114.304  1.00  0.00           S  
ATOM   4535  CE  SAM A 293      36.994  97.397 115.740  1.00  0.00           C  
ATOM   4536  C5' SAM A 293      36.733  99.862 114.263  1.00  0.00           C  
ATOM   4537  C4' SAM A 293      37.146 100.886 113.277  1.00  0.00           C  
ATOM   4538  O4' SAM A 293      36.168 101.915 113.415  1.00  0.00           O  
ATOM   4539  C3' SAM A 293      38.484 101.549 113.520  1.00  0.00           C  
ATOM   4540  O3' SAM A 293      39.412 101.278 112.519  1.00  0.00           O  
ATOM   4541  C2' SAM A 293      38.169 103.049 113.794  1.00  0.00           C  
ATOM   4542  O2' SAM A 293      39.111 104.023 113.417  1.00  0.00           O  
ATOM   4543  C1' SAM A 293      36.819 103.155 113.108  1.00  0.00           C  
ATOM   4544  OXT SAM A 293      40.299  95.463 111.007  1.00  0.00           O  
ATOM   4545  N1  SAM A 293      33.596 106.827 111.604  1.00  0.00           N  
ATOM   4546  C2  SAM A 293      34.409 106.027 110.941  1.00  0.00           C  
ATOM   4547  N3  SAM A 293      35.265 105.136 111.445  1.00  0.00           N  
ATOM   4548  C4  SAM A 293      35.276 105.077 112.699  1.00  0.00           C  
ATOM   4549  C5  SAM A 293      34.453 105.807 113.503  1.00  0.00           C  
ATOM   4550  C6  SAM A 293      33.680 106.701 112.893  1.00  0.00           C  
ATOM   4551  N6  SAM A 293      32.873 107.569 113.571  1.00  0.00           N  
ATOM   4552  N7  SAM A 293      34.667 105.503 114.814  1.00  0.00           N  
ATOM   4553  C8  SAM A 293      35.596 104.562 114.820  1.00  0.00           C  
ATOM   4554  N9  SAM A 293      35.967 104.208 113.506  1.00  0.00           N  
ATOM   4555  C'  SAM A 293      39.120  95.536 111.108  1.00  0.00           C  
ATOM   4556  N'  SAM A 293      37.118  96.367 109.728  1.00  0.00           N  
ATOM   4557  O'  SAM A 293      38.485  94.575 111.448  1.00  0.00           O  
ATOM   4558 HN61 SAM A 293      32.478 108.311 113.007  1.00  0.00           H  
ATOM   4559 HN62 SAM A 293      32.442 107.253 114.430  1.00  0.00           H  
ATOM   4560  HA  SAM A 293      39.147  97.060 109.939  1.00  0.00           H  
ATOM   4561  HB1 SAM A 293      37.722  98.605 110.990  1.00  0.00           H  
ATOM   4562  HB2 SAM A 293      39.176  97.959 111.847  1.00  0.00           H  
ATOM   4563  HG1 SAM A 293      37.299  96.310 113.077  1.00  0.00           H  
ATOM   4564  HG2 SAM A 293      36.163  97.494 112.481  1.00  0.00           H  
ATOM   4565  HE1 SAM A 293      37.620  96.503 115.857  1.00  0.00           H  
ATOM   4566  HE2 SAM A 293      35.927  97.186 115.599  1.00  0.00           H  
ATOM   4567  HE3 SAM A 293      37.069  97.994 116.657  1.00  0.00           H  
ATOM   4568 HO2' SAM A 293      39.042 104.010 112.447  1.00  0.00           H  
ATOM   4569 HO3' SAM A 293      39.141 101.740 111.706  1.00  0.00           H  
ATOM   4570  H01 SAM A 293      36.074 104.100 115.673  1.00  0.00           H  
ATOM   4571  H02 SAM A 293      37.159 100.476 112.260  1.00  0.00           H  
ATOM   4572  H03 SAM A 293      38.968 101.145 114.418  1.00  0.00           H  
ATOM   4573  H04 SAM A 293      37.907 103.167 114.853  1.00  0.00           H  
ATOM   4574  H05 SAM A 293      36.907 103.283 112.023  1.00  0.00           H  
ATOM   4575  H06 SAM A 293      34.355 106.141 109.860  1.00  0.00           H  
ATOM   4576  H07 SAM A 293      36.364  95.951 110.295  1.00  0.00           H  
ATOM   4577  H08 SAM A 293      37.357  95.822 108.886  1.00  0.00           H  
ATOM   4578  H09 SAM A 293      36.738  97.247 109.352  1.00  0.00           H  
ATOM   4579 H5'1 SAM A 293      36.793 100.319 115.258  1.00  0.00           H  
ATOM   4580 H5'2 SAM A 293      35.671  99.641 114.100  1.00  0.00           H  
ATOM   4581  N   ACT A 294      37.842  95.759 118.742  1.00  0.00           N  
ATOM   4582  CA  ACT A 294      36.792  94.861 118.194  1.00  0.00           C  
ATOM   4583  C   ACT A 294      36.331  93.682 119.044  1.00  0.00           C  
ATOM   4584  O   ACT A 294      35.158  93.383 118.922  1.00  0.00           O  
ATOM   4585  OXT ACT A 294      37.124  93.124 119.808  1.00  0.00           O1-
ATOM   4586  H1  ACT A 294      37.110  94.518 117.203  1.00  0.00           H  
ATOM   4587  H3  ACT A 294      35.914  95.505 118.058  1.00  0.00           H  
ATOM   4588  H01 ACT A 294      38.536  95.120 119.128  1.00  0.00           H  
ATOM   4589  H02 ACT A 294      38.353  96.246 118.007  1.00  0.00           H  
END
