# Supplementary material for: Computational Investigation of GNMT-Catalyzed Methyl Transfer Reaction: Integrating MD, QM, and ML Approaches
Source: J Comput Chem. Author manuscript; Available in PMC 2026 Jun 29. (PMC13312424; doi:10.1002/jcc.70434)
Supplement: SI-3 [file NIHMS2188582-supplement-SI-3.zip › MD-frame-pdbs/clustering-R2-1145.pdb]

ATOM      1  N   VAL A   1      33.753  76.147  64.729  1.00  0.00           N0.      0
ATOM      2  H1  VAL A   1      33.090  75.391  64.817  1.00  0.00           H0.      0
ATOM      3  H2  VAL A   1      33.873  76.552  65.646  1.00  0.00           H0.      0
ATOM      4  H3  VAL A   1      34.672  75.857  64.426  1.00  0.00           H0.      0
ATOM      5  CA  VAL A   1      33.341  77.230  63.846  1.00  0.00           C0.      0
ATOM      6  HA  VAL A   1      32.518  77.774  64.312  1.00  0.00           H0.      0
ATOM      7  CB  VAL A   1      34.422  78.173  63.532  1.00  0.00           C0.      0
ATOM      8  HB  VAL A   1      35.379  77.720  63.273  1.00  0.00           H0.      0
ATOM      9  CG1 VAL A   1      34.020  79.275  62.529  1.00  0.00           C0.      0
ATOM     10 HG11 VAL A   1      34.900  79.908  62.414  1.00  0.00           H0.      0
ATOM     11 HG12 VAL A   1      33.546  78.821  61.659  1.00  0.00           H0.      0
ATOM     12 HG13 VAL A   1      33.378  80.071  62.905  1.00  0.00           H0.      0
ATOM     13  CG2 VAL A   1      34.626  79.012  64.810  1.00  0.00           C0.      0
ATOM     14 HG21 VAL A   1      34.776  78.373  65.680  1.00  0.00           H0.      0
ATOM     15 HG22 VAL A   1      35.524  79.629  64.852  1.00  0.00           H0.      0
ATOM     16 HG23 VAL A   1      33.753  79.632  65.014  1.00  0.00           H0.      0
ATOM     17  C   VAL A   1      32.682  76.732  62.591  1.00  0.00           C0.      0
ATOM     18  O   VAL A   1      31.501  76.905  62.296  1.00  0.00           O0.      0
ATOM     19  N   ASP A   2      33.434  75.932  61.836  1.00  0.00           N0.      0
ATOM     20  H   ASP A   2      34.390  75.742  62.101  1.00  0.00           H0.      0
ATOM     21  CA  ASP A   2      32.909  75.115  60.694  1.00  0.00           C0.      0
ATOM     22  HA  ASP A   2      33.764  74.733  60.138  1.00  0.00           H0.      0
ATOM     23  CB  ASP A   2      32.056  73.896  61.123  1.00  0.00           C0.      0
ATOM     24  HB2 ASP A   2      31.336  74.220  61.874  1.00  0.00           H0.      0
ATOM     25  HB3 ASP A   2      31.558  73.559  60.214  1.00  0.00           H0.      0
ATOM     26  CG  ASP A   2      32.907  72.753  61.607  1.00  0.00           C0.      0
ATOM     27  OD1 ASP A   2      34.078  72.827  61.991  1.00  0.00           O0.      0
ATOM     28  OD2 ASP A   2      32.438  71.619  61.665  1.00  0.00           O0.      0
ATOM     29  C   ASP A   2      32.262  75.991  59.546  1.00  0.00           C0.      0
ATOM     30  O   ASP A   2      31.384  75.557  58.861  1.00  0.00           O0.      0
ATOM     31  N   SER A   3      32.851  77.139  59.277  1.00  0.00           N0.      0
ATOM     32  H   SER A   3      33.602  77.396  59.902  1.00  0.00           H0.      0
ATOM     33  CA  SER A   3      32.379  78.169  58.399  1.00  0.00           C0.      0
ATOM     34  HA  SER A   3      31.350  78.444  58.628  1.00  0.00           H0.      0
ATOM     35  CB  SER A   3      33.261  79.380  58.521  1.00  0.00           C0.      0
ATOM     36  HB2 SER A   3      32.907  79.980  57.683  1.00  0.00           H0.      0
ATOM     37  HB3 SER A   3      33.250  79.912  59.472  1.00  0.00           H0.      0
ATOM     38  OG  SER A   3      34.630  78.996  58.200  1.00  0.00           O0.      0
ATOM     39  HG  SER A   3      34.982  78.487  58.934  1.00  0.00           H0.      0
ATOM     40  C   SER A   3      32.336  77.749  56.906  1.00  0.00           C0.      0
ATOM     41  O   SER A   3      31.527  78.192  56.112  1.00  0.00           O0.      0
ATOM     42  N   VAL A   4      33.249  76.949  56.480  1.00  0.00           N0.      0
ATOM     43  H   VAL A   4      33.933  76.669  57.167  1.00  0.00           H0.      0
ATOM     44  CA  VAL A   4      33.437  76.262  55.150  1.00  0.00           C0.      0
ATOM     45  HA  VAL A   4      32.566  76.316  54.497  1.00  0.00           H0.      0
ATOM     46  CB  VAL A   4      34.490  77.061  54.300  1.00  0.00           C0.      0
ATOM     47  HB  VAL A   4      33.990  78.005  54.083  1.00  0.00           H0.      0
ATOM     48  CG1 VAL A   4      35.817  77.359  55.027  1.00  0.00           C0.      0
ATOM     49 HG11 VAL A   4      36.069  76.583  55.750  1.00  0.00           H0.      0
ATOM     50 HG12 VAL A   4      36.648  77.408  54.323  1.00  0.00           H0.      0
ATOM     51 HG13 VAL A   4      35.787  78.377  55.414  1.00  0.00           H0.      0
ATOM     52  CG2 VAL A   4      34.814  76.312  53.034  1.00  0.00           C0.      0
ATOM     53 HG21 VAL A   4      35.536  76.905  52.471  1.00  0.00           H0.      0
ATOM     54 HG22 VAL A   4      35.130  75.273  53.132  1.00  0.00           H0.      0
ATOM     55 HG23 VAL A   4      33.891  76.432  52.467  1.00  0.00           H0.      0
ATOM     56  C   VAL A   4      33.845  74.802  55.377  1.00  0.00           C0.      0
ATOM     57  O   VAL A   4      34.794  74.353  56.037  1.00  0.00           O0.      0
ATOM     58  N   TYR A   5      33.013  73.829  54.787  1.00  0.00           N0.      0
ATOM     59  H   TYR A   5      32.291  74.198  54.184  1.00  0.00           H0.      0
ATOM     60  CA  TYR A   5      33.114  72.378  54.785  1.00  0.00           C0.      0
ATOM     61  HA  TYR A   5      33.094  72.050  55.825  1.00  0.00           H0.      0
ATOM     62  CB  TYR A   5      31.920  71.788  54.081  1.00  0.00           C0.      0
ATOM     63  HB2 TYR A   5      31.034  71.915  54.704  1.00  0.00           H0.      0
ATOM     64  HB3 TYR A   5      31.815  72.255  53.102  1.00  0.00           H0.      0
ATOM     65  CG  TYR A   5      31.999  70.305  53.811  1.00  0.00           C0.      0
ATOM     66  CD1 TYR A   5      31.676  69.817  52.504  1.00  0.00           C0.      0
ATOM     67  HD1 TYR A   5      31.295  70.562  51.821  1.00  0.00           H0.      0
ATOM     68  CE1 TYR A   5      31.834  68.414  52.214  1.00  0.00           C0.      0
ATOM     69  HE1 TYR A   5      31.784  68.103  51.181  1.00  0.00           H0.      0
ATOM     70  CZ  TYR A   5      32.363  67.538  53.233  1.00  0.00           C0.      0
ATOM     71  OH  TYR A   5      32.811  66.256  52.940  1.00  0.00           O0.      0
ATOM     72  HH  TYR A   5      33.049  65.728  53.705  1.00  0.00           H0.      0
ATOM     73  CE2 TYR A   5      32.516  67.986  54.525  1.00  0.00           C0.      0
ATOM     74  HE2 TYR A   5      32.911  67.304  55.263  1.00  0.00           H0.      0
ATOM     75  CD2 TYR A   5      32.265  69.343  54.847  1.00  0.00           C0.      0
ATOM     76  HD2 TYR A   5      32.589  69.586  55.848  1.00  0.00           H0.      0
ATOM     77  C   TYR A   5      34.439  71.850  54.244  1.00  0.00           C0.      0
ATOM     78  O   TYR A   5      34.928  72.357  53.235  1.00  0.00           O0.      0
ATOM     79  N   ARG A   6      34.944  70.787  54.901  1.00  0.00           N0.      0
ATOM     80  H   ARG A   6      34.465  70.416  55.710  1.00  0.00           H0.      0
ATOM     81  CA  ARG A   6      36.217  70.089  54.643  1.00  0.00           C0.      0
ATOM     82  HA  ARG A   6      36.859  70.660  53.973  1.00  0.00           H0.      0
ATOM     83  CB  ARG A   6      37.027  69.903  55.936  1.00  0.00           C0.      0
ATOM     84  HB2 ARG A   6      36.523  69.201  56.599  1.00  0.00           H0.      0
ATOM     85  HB3 ARG A   6      37.946  69.423  55.598  1.00  0.00           H0.      0
ATOM     86  CG  ARG A   6      37.476  71.132  56.707  1.00  0.00           C0.      0
ATOM     87  HG2 ARG A   6      37.925  71.792  55.966  1.00  0.00           H0.      0
ATOM     88  HG3 ARG A   6      36.527  71.482  57.112  1.00  0.00           H0.      0
ATOM     89  CD  ARG A   6      38.526  70.739  57.789  1.00  0.00           C0.      0
ATOM     90  HD2 ARG A   6      37.972  70.373  58.654  1.00  0.00           H0.      0
ATOM     91  HD3 ARG A   6      39.121  69.914  57.397  1.00  0.00           H0.      0
ATOM     92  NE  ARG A   6      39.368  71.846  58.253  1.00  0.00           N0.      0
ATOM     93  HE  ARG A   6      39.155  72.769  57.903  1.00  0.00           H0.      0
ATOM     94  CZ  ARG A   6      40.371  71.551  59.045  1.00  0.00           C0.      0
ATOM     95  NH1 ARG A   6      41.102  72.527  59.392  1.00  0.00           N0.      0
ATOM     96 HH11 ARG A   6      40.805  73.438  59.073  1.00  0.00           H0.      0
ATOM     97 HH12 ARG A   6      42.042  72.391  59.736  1.00  0.00           H0.      0
ATOM     98  NH2 ARG A   6      40.784  70.365  59.543  1.00  0.00           N0.      0
ATOM     99 HH21 ARG A   6      40.365  69.460  59.380  1.00  0.00           H0.      0
ATOM    100 HH22 ARG A   6      41.464  70.379  60.289  1.00  0.00           H0.      0
ATOM    101  C   ARG A   6      35.975  68.805  53.911  1.00  0.00           C0.      0
ATOM    102  O   ARG A   6      35.695  67.750  54.533  1.00  0.00           O0.      0
ATOM    103  N   THR A   7      35.986  68.997  52.593  1.00  0.00           N0.      0
ATOM    104  H   THR A   7      36.224  69.905  52.219  1.00  0.00           H0.      0
ATOM    105  CA  THR A   7      35.743  67.936  51.592  1.00  0.00           C0.      0
ATOM    106  HA  THR A   7      34.737  67.597  51.838  1.00  0.00           H0.      0
ATOM    107  CB  THR A   7      35.756  68.399  50.103  1.00  0.00           C0.      0
ATOM    108  HB  THR A   7      35.456  67.564  49.472  1.00  0.00           H0.      0
ATOM    109  CG2 THR A   7      34.935  69.650  49.902  1.00  0.00           C0.      0
ATOM    110 HG21 THR A   7      35.278  70.589  50.335  1.00  0.00           H0.      0
ATOM    111 HG22 THR A   7      34.807  69.773  48.827  1.00  0.00           H0.      0
ATOM    112 HG23 THR A   7      33.991  69.477  50.420  1.00  0.00           H0.      0
ATOM    113  OG1 THR A   7      37.083  68.753  49.708  1.00  0.00           O0.      0
ATOM    114  HG1 THR A   7      37.157  68.621  48.760  1.00  0.00           H0.      0
ATOM    115  C   THR A   7      36.720  66.789  51.711  1.00  0.00           C0.      0
ATOM    116  O   THR A   7      36.453  65.783  51.035  1.00  0.00           O0.      0
ATOM    117  N   ARG A   8      37.780  66.798  52.480  1.00  0.00           N0.      0
ATOM    118  H   ARG A   8      37.990  67.627  53.017  1.00  0.00           H0.      0
ATOM    119  CA  ARG A   8      38.704  65.705  52.793  1.00  0.00           C0.      0
ATOM    120  HA  ARG A   8      38.976  65.239  51.846  1.00  0.00           H0.      0
ATOM    121  CB  ARG A   8      39.883  66.191  53.644  1.00  0.00           C0.      0
ATOM    122  HB2 ARG A   8      40.609  65.385  53.751  1.00  0.00           H0.      0
ATOM    123  HB3 ARG A   8      40.284  66.925  52.946  1.00  0.00           H0.      0
ATOM    124  CG  ARG A   8      39.502  66.638  55.027  1.00  0.00           C0.      0
ATOM    125  HG2 ARG A   8      38.604  67.257  55.050  1.00  0.00           H0.      0
ATOM    126  HG3 ARG A   8      39.223  65.830  55.703  1.00  0.00           H0.      0
ATOM    127  CD  ARG A   8      40.697  67.332  55.779  1.00  0.00           C0.      0
ATOM    128  HD2 ARG A   8      40.585  67.259  56.861  1.00  0.00           H0.      0
ATOM    129  HD3 ARG A   8      41.563  66.748  55.467  1.00  0.00           H0.      0
ATOM    130  NE  ARG A   8      40.798  68.753  55.359  1.00  0.00           N0.      0
ATOM    131  HE  ARG A   8      40.213  69.104  54.615  1.00  0.00           H0.      0
ATOM    132  CZ  ARG A   8      41.561  69.612  55.978  1.00  0.00           C0.      0
ATOM    133  NH1 ARG A   8      41.644  70.784  55.522  1.00  0.00           N0.      0
ATOM    134 HH11 ARG A   8      41.186  71.019  54.653  1.00  0.00           H0.      0
ATOM    135 HH12 ARG A   8      42.089  71.543  56.016  1.00  0.00           H0.      0
ATOM    136  NH2 ARG A   8      42.306  69.321  57.006  1.00  0.00           N0.      0
ATOM    137 HH21 ARG A   8      42.262  68.425  57.471  1.00  0.00           H0.      0
ATOM    138 HH22 ARG A   8      42.920  70.032  57.376  1.00  0.00           H0.      0
ATOM    139  C   ARG A   8      38.068  64.522  53.442  1.00  0.00           C0.      0
ATOM    140  O   ARG A   8      37.107  64.664  54.201  1.00  0.00           O0.      0
ATOM    141  N   SER A   9      38.784  63.364  53.302  1.00  0.00           N0.      0
ATOM    142  H   SER A   9      39.623  63.401  52.740  1.00  0.00           H0.      0
ATOM    143  CA  SER A   9      38.652  62.195  54.187  1.00  0.00           C0.      0
ATOM    144  HA  SER A   9      37.708  61.729  53.904  1.00  0.00           H0.      0
ATOM    145  CB  SER A   9      39.764  61.185  53.944  1.00  0.00           C0.      0
ATOM    146  HB2 SER A   9      39.867  61.138  52.860  1.00  0.00           H0.      0
ATOM    147  HB3 SER A   9      40.694  61.681  54.223  1.00  0.00           H0.      0
ATOM    148  OG  SER A   9      39.505  59.981  54.637  1.00  0.00           O0.      0
ATOM    149  HG  SER A   9      40.153  59.311  54.406  1.00  0.00           H0.      0
ATOM    150  C   SER A   9      38.621  62.505  55.728  1.00  0.00           C0.      0
ATOM    151  O   SER A   9      39.447  63.258  56.227  1.00  0.00           O0.      0
ATOM    152  N   LEU A  10      37.744  61.750  56.452  1.00  0.00           N0.      0
ATOM    153  H   LEU A  10      37.360  61.015  55.875  1.00  0.00           H0.      0
ATOM    154  CA  LEU A  10      37.596  61.751  57.935  1.00  0.00           C0.      0
ATOM    155  HA  LEU A  10      37.636  62.782  58.284  1.00  0.00           H0.      0
ATOM    156  CB  LEU A  10      36.311  61.033  58.401  1.00  0.00           C0.      0
ATOM    157  HB2 LEU A  10      36.415  59.987  58.110  1.00  0.00           H0.      0
ATOM    158  HB3 LEU A  10      36.190  61.232  59.466  1.00  0.00           H0.      0
ATOM    159  CG  LEU A  10      35.079  61.592  57.670  1.00  0.00           C0.      0
ATOM    160  HG  LEU A  10      35.189  61.391  56.604  1.00  0.00           H0.      0
ATOM    161  CD1 LEU A  10      33.909  60.713  58.142  1.00  0.00           C0.      0
ATOM    162 HD11 LEU A  10      32.992  61.163  57.763  1.00  0.00           H0.      0
ATOM    163 HD12 LEU A  10      34.162  59.708  57.804  1.00  0.00           H0.      0
ATOM    164 HD13 LEU A  10      33.938  60.693  59.232  1.00  0.00           H0.      0
ATOM    165  CD2 LEU A  10      34.827  63.126  57.786  1.00  0.00           C0.      0
ATOM    166 HD21 LEU A  10      34.002  63.398  57.128  1.00  0.00           H0.      0
ATOM    167 HD22 LEU A  10      34.542  63.266  58.829  1.00  0.00           H0.      0
ATOM    168 HD23 LEU A  10      35.732  63.633  57.452  1.00  0.00           H0.      0
ATOM    169  C   LEU A  10      38.824  61.006  58.552  1.00  0.00           C0.      0
ATOM    170  O   LEU A  10      39.149  61.370  59.685  1.00  0.00           O0.      0
ATOM    171  N   GLY A  11      39.459  60.058  57.836  1.00  0.00           N0.      0
ATOM    172  H   GLY A  11      39.199  59.837  56.885  1.00  0.00           H0.      0
ATOM    173  CA  GLY A  11      40.576  59.232  58.414  1.00  0.00           C0.      0
ATOM    174  HA2 GLY A  11      40.333  59.030  59.457  1.00  0.00           H0.      0
ATOM    175  HA3 GLY A  11      40.726  58.300  57.869  1.00  0.00           H0.      0
ATOM    176  C   GLY A  11      41.944  59.973  58.342  1.00  0.00           C0.      0
ATOM    177  O   GLY A  11      42.932  59.356  58.077  1.00  0.00           O0.      0
ATOM    178  N   VAL A  12      41.918  61.327  58.229  1.00  0.00           N0.      0
ATOM    179  H   VAL A  12      41.098  61.856  58.491  1.00  0.00           H0.      0
ATOM    180  CA  VAL A  12      43.107  62.112  57.861  1.00  0.00           C0.      0
ATOM    181  HA  VAL A  12      44.028  61.530  57.896  1.00  0.00           H0.      0
ATOM    182  CB  VAL A  12      43.068  62.616  56.394  1.00  0.00           C0.      0
ATOM    183  HB  VAL A  12      42.186  63.232  56.218  1.00  0.00           H0.      0
ATOM    184  CG1 VAL A  12      44.211  63.490  55.954  1.00  0.00           C0.      0
ATOM    185 HG11 VAL A  12      45.194  63.028  56.046  1.00  0.00           H0.      0
ATOM    186 HG12 VAL A  12      43.981  63.830  54.944  1.00  0.00           H0.      0
ATOM    187 HG13 VAL A  12      44.229  64.334  56.644  1.00  0.00           H0.      0
ATOM    188  CG2 VAL A  12      43.107  61.438  55.411  1.00  0.00           C0.      0
ATOM    189 HG21 VAL A  12      44.041  60.884  55.323  1.00  0.00           H0.      0
ATOM    190 HG22 VAL A  12      42.238  60.870  55.743  1.00  0.00           H0.      0
ATOM    191 HG23 VAL A  12      42.978  61.790  54.388  1.00  0.00           H0.      0
ATOM    192  C   VAL A  12      43.194  63.287  58.822  1.00  0.00           C0.      0
ATOM    193  O   VAL A  12      42.661  64.403  58.581  1.00  0.00           O0.      0
ATOM    194  N   ALA A  13      43.982  63.105  59.901  1.00  0.00           N0.      0
ATOM    195  H   ALA A  13      44.395  62.192  60.027  1.00  0.00           H0.      0
ATOM    196  CA  ALA A  13      44.023  63.942  61.114  1.00  0.00           C0.      0
ATOM    197  HA  ALA A  13      43.015  64.350  61.036  1.00  0.00           H0.      0
ATOM    198  CB  ALA A  13      44.167  62.985  62.297  1.00  0.00           C0.      0
ATOM    199  HB1 ALA A  13      43.637  62.037  62.200  1.00  0.00           H0.      0
ATOM    200  HB2 ALA A  13      45.236  62.822  62.437  1.00  0.00           H0.      0
ATOM    201  HB3 ALA A  13      43.746  63.474  63.175  1.00  0.00           H0.      0
ATOM    202  C   ALA A  13      44.884  65.195  61.070  1.00  0.00           C0.      0
ATOM    203  O   ALA A  13      44.490  66.306  61.437  1.00  0.00           O0.      0
ATOM    204  N   ALA A  14      46.092  65.030  60.533  1.00  0.00           N0.      0
ATOM    205  H   ALA A  14      46.327  64.061  60.369  1.00  0.00           H0.      0
ATOM    206  CA  ALA A  14      47.061  66.100  60.263  1.00  0.00           C0.      0
ATOM    207  HA  ALA A  14      47.270  66.396  61.291  1.00  0.00           H0.      0
ATOM    208  CB  ALA A  14      48.402  65.524  59.824  1.00  0.00           C0.      0
ATOM    209  HB1 ALA A  14      48.716  64.819  60.593  1.00  0.00           H0.      0
ATOM    210  HB2 ALA A  14      48.247  64.997  58.882  1.00  0.00           H0.      0
ATOM    211  HB3 ALA A  14      49.178  66.288  59.768  1.00  0.00           H0.      0
ATOM    212  C   ALA A  14      46.572  67.302  59.390  1.00  0.00           C0.      0
ATOM    213  O   ALA A  14      45.918  67.135  58.352  1.00  0.00           O0.      0
ATOM    214  N   GLU A  15      46.788  68.489  59.840  1.00  0.00           N0.      0
ATOM    215  H   GLU A  15      47.320  68.502  60.698  1.00  0.00           H0.      0
ATOM    216  CA  GLU A  15      46.428  69.780  59.177  1.00  0.00           C0.      0
ATOM    217  HA  GLU A  15      45.472  69.720  58.657  1.00  0.00           H0.      0
ATOM    218  CB  GLU A  15      46.428  70.973  60.098  1.00  0.00           C0.      0
ATOM    219  HB2 GLU A  15      47.394  71.100  60.588  1.00  0.00           H0.      0
ATOM    220  HB3 GLU A  15      46.269  71.970  59.686  1.00  0.00           H0.      0
ATOM    221  CG  GLU A  15      45.322  70.855  61.147  1.00  0.00           C0.      0
ATOM    222  HG2 GLU A  15      45.283  69.896  61.664  1.00  0.00           H0.      0
ATOM    223  HG3 GLU A  15      45.644  71.578  61.897  1.00  0.00           H0.      0
ATOM    224  CD  GLU A  15      44.000  71.275  60.659  1.00  0.00           C0.      0
ATOM    225  OE1 GLU A  15      43.030  70.645  61.160  1.00  0.00           O0.      0
ATOM    226  OE2 GLU A  15      43.714  72.240  59.950  1.00  0.00           O0.      0
ATOM    227  C   GLU A  15      47.427  70.072  58.038  1.00  0.00           C0.      0
ATOM    228  O   GLU A  15      47.170  70.790  57.101  1.00  0.00           O0.      0
ATOM    229  N   GLY A  16      48.560  69.329  57.949  1.00  0.00           N0.      0
ATOM    230  H   GLY A  16      48.787  68.802  58.781  1.00  0.00           H0.      0
ATOM    231  CA  GLY A  16      49.263  69.226  56.671  1.00  0.00           C0.      0
ATOM    232  HA2 GLY A  16      49.525  70.238  56.360  1.00  0.00           H0.      0
ATOM    233  HA3 GLY A  16      50.177  68.651  56.818  1.00  0.00           H0.      0
ATOM    234  C   GLY A  16      48.608  68.416  55.559  1.00  0.00           C0.      0
ATOM    235  O   GLY A  16      48.812  68.565  54.377  1.00  0.00           O0.      0
ATOM    236  N   ILE A  17      47.632  67.517  55.891  1.00  0.00           N0.      0
ATOM    237  H   ILE A  17      47.377  67.513  56.868  1.00  0.00           H0.      0
ATOM    238  CA  ILE A  17      46.914  66.541  55.066  1.00  0.00           C0.      0
ATOM    239  HA  ILE A  17      46.333  65.915  55.743  1.00  0.00           H0.      0
ATOM    240  CB  ILE A  17      45.816  67.313  54.211  1.00  0.00           C0.      0
ATOM    241  HB  ILE A  17      46.266  67.583  53.255  1.00  0.00           H0.      0
ATOM    242  CG2 ILE A  17      44.672  66.405  53.859  1.00  0.00           C0.      0
ATOM    243 HG21 ILE A  17      44.225  66.933  53.016  1.00  0.00           H0.      0
ATOM    244 HG22 ILE A  17      44.830  65.367  53.566  1.00  0.00           H0.      0
ATOM    245 HG23 ILE A  17      44.029  66.486  54.735  1.00  0.00           H0.      0
ATOM    246  CG1 ILE A  17      45.221  68.622  54.844  1.00  0.00           C0.      0
ATOM    247 HG12 ILE A  17      44.625  68.369  55.720  1.00  0.00           H0.      0
ATOM    248 HG13 ILE A  17      45.994  69.305  55.196  1.00  0.00           H0.      0
ATOM    249  CD1 ILE A  17      44.358  69.411  53.776  1.00  0.00           C0.      0
ATOM    250 HD11 ILE A  17      43.956  70.366  54.114  1.00  0.00           H0.      0
ATOM    251 HD12 ILE A  17      45.054  69.614  52.962  1.00  0.00           H0.      0
ATOM    252 HD13 ILE A  17      43.456  68.845  53.539  1.00  0.00           H0.      0
ATOM    253  C   ILE A  17      47.926  65.664  54.345  1.00  0.00           C0.      0
ATOM    254  O   ILE A  17      47.875  65.670  53.096  1.00  0.00           O0.      0
ATOM    255  N   PRO A  18      48.745  64.780  55.009  1.00  0.00           N0.      0
ATOM    256  CD  PRO A  18      48.850  64.696  56.461  1.00  0.00           C0.      0
ATOM    257  HD2 PRO A  18      47.835  64.633  56.851  1.00  0.00           H0.      0
ATOM    258  HD3 PRO A  18      49.339  65.527  56.970  1.00  0.00           H0.      0
ATOM    259  CG  PRO A  18      49.570  63.430  56.754  1.00  0.00           C0.      0
ATOM    260  HG2 PRO A  18      48.890  62.586  56.867  1.00  0.00           H0.      0
ATOM    261  HG3 PRO A  18      50.241  63.583  57.599  1.00  0.00           H0.      0
ATOM    262  CB  PRO A  18      50.363  63.124  55.455  1.00  0.00           C0.      0
ATOM    263  HB2 PRO A  18      50.517  62.055  55.307  1.00  0.00           H0.      0
ATOM    264  HB3 PRO A  18      51.382  63.509  55.511  1.00  0.00           H0.      0
ATOM    265  CA  PRO A  18      49.594  63.881  54.368  1.00  0.00           C0.      0
ATOM    266  HA  PRO A  18      50.327  64.354  53.715  1.00  0.00           H0.      0
ATOM    267  C   PRO A  18      48.874  62.813  53.520  1.00  0.00           C0.      0
ATOM    268  O   PRO A  18      47.916  62.150  53.887  1.00  0.00           O0.      0
ATOM    269  N   ASP A  19      49.241  62.688  52.278  1.00  0.00           N0.      0
ATOM    270  H   ASP A  19      49.875  63.407  51.958  1.00  0.00           H0.      0
ATOM    271  CA  ASP A  19      48.593  61.778  51.307  1.00  0.00           C0.      0
ATOM    272  HA  ASP A  19      47.525  61.991  51.353  1.00  0.00           H0.      0
ATOM    273  CB  ASP A  19      49.063  62.134  49.850  1.00  0.00           C0.      0
ATOM    274  HB2 ASP A  19      48.429  61.567  49.168  1.00  0.00           H0.      0
ATOM    275  HB3 ASP A  19      48.927  63.203  49.684  1.00  0.00           H0.      0
ATOM    276  CG  ASP A  19      50.477  61.722  49.447  1.00  0.00           C0.      0
ATOM    277  OD1 ASP A  19      50.888  60.559  49.533  1.00  0.00           O0.      0
ATOM    278  OD2 ASP A  19      51.160  62.709  49.046  1.00  0.00           O0.      0
ATOM    279  C   ASP A  19      48.922  60.311  51.595  1.00  0.00           C0.      0
ATOM    280  O   ASP A  19      49.734  59.901  52.381  1.00  0.00           O0.      0
ATOM    281  N   GLN A  20      48.129  59.422  51.012  1.00  0.00           N0.      0
ATOM    282  H   GLN A  20      47.380  59.776  50.434  1.00  0.00           H0.      0
ATOM    283  CA  GLN A  20      48.141  58.008  51.298  1.00  0.00           C0.      0
ATOM    284  HA  GLN A  20      47.779  57.846  52.313  1.00  0.00           H0.      0
ATOM    285  CB  GLN A  20      47.012  57.428  50.328  1.00  0.00           C0.      0
ATOM    286  HB2 GLN A  20      46.106  58.016  50.476  1.00  0.00           H0.      0
ATOM    287  HB3 GLN A  20      47.445  57.612  49.345  1.00  0.00           H0.      0
ATOM    288  CG  GLN A  20      46.549  56.002  50.516  1.00  0.00           C0.      0
ATOM    289  HG2 GLN A  20      45.735  55.914  49.797  1.00  0.00           H0.      0
ATOM    290  HG3 GLN A  20      47.312  55.302  50.177  1.00  0.00           H0.      0
ATOM    291  CD  GLN A  20      46.106  55.640  51.914  1.00  0.00           C0.      0
ATOM    292  OE1 GLN A  20      46.577  54.754  52.581  1.00  0.00           O0.      0
ATOM    293  NE2 GLN A  20      45.087  56.274  52.448  1.00  0.00           N0.      0
ATOM    294 HE21 GLN A  20      44.725  56.071  53.369  1.00  0.00           H0.      0
ATOM    295 HE22 GLN A  20      44.687  57.079  51.988  1.00  0.00           H0.      0
ATOM    296  C   GLN A  20      49.473  57.220  51.147  1.00  0.00           C0.      0
ATOM    297  O   GLN A  20      49.654  56.150  51.732  1.00  0.00           O0.      0
ATOM    298  N   TYR A  21      50.485  57.812  50.459  1.00  0.00           N0.      0
ATOM    299  H   TYR A  21      50.374  58.749  50.099  1.00  0.00           H0.      0
ATOM    300  CA  TYR A  21      51.903  57.267  50.376  1.00  0.00           C0.      0
ATOM    301  HA  TYR A  21      52.157  56.426  51.020  1.00  0.00           H0.      0
ATOM    302  CB  TYR A  21      52.175  56.727  48.941  1.00  0.00           C0.      0
ATOM    303  HB2 TYR A  21      51.848  57.501  48.247  1.00  0.00           H0.      0
ATOM    304  HB3 TYR A  21      53.241  56.518  48.847  1.00  0.00           H0.      0
ATOM    305  CG  TYR A  21      51.414  55.429  48.682  1.00  0.00           C0.      0
ATOM    306  CD1 TYR A  21      50.084  55.556  48.278  1.00  0.00           C0.      0
ATOM    307  HD1 TYR A  21      49.639  56.529  48.130  1.00  0.00           H0.      0
ATOM    308  CE1 TYR A  21      49.248  54.426  48.081  1.00  0.00           C0.      0
ATOM    309  HE1 TYR A  21      48.225  54.449  47.737  1.00  0.00           H0.      0
ATOM    310  CZ  TYR A  21      49.837  53.120  48.309  1.00  0.00           C0.      0
ATOM    311  OH  TYR A  21      49.002  52.090  48.030  1.00  0.00           O0.      0
ATOM    312  HH  TYR A  21      48.065  52.248  47.894  1.00  0.00           H0.      0
ATOM    313  CE2 TYR A  21      51.211  52.985  48.663  1.00  0.00           C0.      0
ATOM    314  HE2 TYR A  21      51.676  52.022  48.816  1.00  0.00           H0.      0
ATOM    315  CD2 TYR A  21      52.011  54.170  48.876  1.00  0.00           C0.      0
ATOM    316  HD2 TYR A  21      52.982  54.084  49.340  1.00  0.00           H0.      0
ATOM    317  C   TYR A  21      53.026  58.283  50.825  1.00  0.00           C0.      0
ATOM    318  O   TYR A  21      54.226  58.021  50.524  1.00  0.00           O0.      0
ATOM    319  N   ALA A  22      52.622  59.332  51.550  1.00  0.00           N0.      0
ATOM    320  H   ALA A  22      51.633  59.347  51.757  1.00  0.00           H0.      0
ATOM    321  CA  ALA A  22      53.386  60.565  51.766  1.00  0.00           C0.      0
ATOM    322  HA  ALA A  22      53.512  61.115  50.834  1.00  0.00           H0.      0
ATOM    323  CB  ALA A  22      52.459  61.513  52.535  1.00  0.00           C0.      0
ATOM    324  HB1 ALA A  22      52.220  61.221  53.557  1.00  0.00           H0.      0
ATOM    325  HB2 ALA A  22      52.953  62.485  52.560  1.00  0.00           H0.      0
ATOM    326  HB3 ALA A  22      51.615  61.710  51.875  1.00  0.00           H0.      0
ATOM    327  C   ALA A  22      54.679  60.354  52.537  1.00  0.00           C0.      0
ATOM    328  O   ALA A  22      55.595  61.135  52.424  1.00  0.00           O0.      0
ATOM    329  N   ASP A  23      54.791  59.290  53.401  1.00  0.00           N0.      0
ATOM    330  H   ASP A  23      54.001  58.661  53.377  1.00  0.00           H0.      0
ATOM    331  CA  ASP A  23      56.052  59.000  54.168  1.00  0.00           C0.      0
ATOM    332  HA  ASP A  23      56.440  59.912  54.622  1.00  0.00           H0.      0
ATOM    333  CB  ASP A  23      55.784  58.194  55.491  1.00  0.00           C0.      0
ATOM    334  HB2 ASP A  23      56.677  57.928  56.058  1.00  0.00           H0.      0
ATOM    335  HB3 ASP A  23      55.188  58.674  56.267  1.00  0.00           H0.      0
ATOM    336  CG  ASP A  23      54.968  56.910  55.138  1.00  0.00           C0.      0
ATOM    337  OD1 ASP A  23      55.147  56.369  54.004  1.00  0.00           O0.      0
ATOM    338  OD2 ASP A  23      54.108  56.452  55.959  1.00  0.00           O0.      0
ATOM    339  C   ASP A  23      57.256  58.488  53.353  1.00  0.00           C0.      0
ATOM    340  O   ASP A  23      58.347  58.622  53.867  1.00  0.00           O0.      0
ATOM    341  N   GLY A  24      56.964  57.858  52.183  1.00  0.00           N0.      0
ATOM    342  H   GLY A  24      56.001  57.770  51.894  1.00  0.00           H0.      0
ATOM    343  CA  GLY A  24      57.941  57.141  51.389  1.00  0.00           C0.      0
ATOM    344  HA2 GLY A  24      57.576  57.109  50.362  1.00  0.00           H0.      0
ATOM    345  HA3 GLY A  24      58.921  57.613  51.443  1.00  0.00           H0.      0
ATOM    346  C   GLY A  24      58.142  55.682  51.886  1.00  0.00           C0.      0
ATOM    347  O   GLY A  24      58.978  54.993  51.289  1.00  0.00           O0.      0
ATOM    348  N   GLU A  25      57.672  55.222  53.081  1.00  0.00           N0.      0
ATOM    349  H   GLU A  25      56.953  55.764  53.539  1.00  0.00           H0.      0
ATOM    350  CA  GLU A  25      58.075  53.983  53.690  1.00  0.00           C0.      0
ATOM    351  HA  GLU A  25      59.145  53.823  53.554  1.00  0.00           H0.      0
ATOM    352  CB  GLU A  25      57.632  54.038  55.153  1.00  0.00           C0.      0
ATOM    353  HB2 GLU A  25      56.569  54.265  55.232  1.00  0.00           H0.      0
ATOM    354  HB3 GLU A  25      57.897  53.109  55.658  1.00  0.00           H0.      0
ATOM    355  CG  GLU A  25      58.340  55.124  55.941  1.00  0.00           C0.      0
ATOM    356  HG2 GLU A  25      58.166  56.061  55.412  1.00  0.00           H0.      0
ATOM    357  HG3 GLU A  25      57.983  55.384  56.937  1.00  0.00           H0.      0
ATOM    358  CD  GLU A  25      59.866  54.800  55.936  1.00  0.00           C0.      0
ATOM    359  OE1 GLU A  25      60.616  55.768  55.815  1.00  0.00           O0.      0
ATOM    360  OE2 GLU A  25      60.236  53.623  56.085  1.00  0.00           O0.      0
ATOM    361  C   GLU A  25      57.472  52.743  53.103  1.00  0.00           C0.      0
ATOM    362  O   GLU A  25      58.226  51.786  53.034  1.00  0.00           O0.      0
ATOM    363  N   ALA A  26      56.190  52.888  52.690  1.00  0.00           N0.      0
ATOM    364  H   ALA A  26      55.730  53.787  52.675  1.00  0.00           H0.      0
ATOM    365  CA  ALA A  26      55.599  51.757  51.945  1.00  0.00           C0.      0
ATOM    366  HA  ALA A  26      55.545  50.910  52.629  1.00  0.00           H0.      0
ATOM    367  CB  ALA A  26      54.178  52.014  51.667  1.00  0.00           C0.      0
ATOM    368  HB1 ALA A  26      54.070  52.801  50.922  1.00  0.00           H0.      0
ATOM    369  HB2 ALA A  26      53.710  51.080  51.356  1.00  0.00           H0.      0
ATOM    370  HB3 ALA A  26      53.682  52.265  52.604  1.00  0.00           H0.      0
ATOM    371  C   ALA A  26      56.358  51.398  50.651  1.00  0.00           C0.      0
ATOM    372  O   ALA A  26      56.498  50.195  50.412  1.00  0.00           O0.      0
ATOM    373  N   ALA A  27      56.748  52.411  49.937  1.00  0.00           N0.      0
ATOM    374  H   ALA A  27      56.414  53.327  50.201  1.00  0.00           H0.      0
ATOM    375  CA  ALA A  27      57.163  52.221  48.598  1.00  0.00           C0.      0
ATOM    376  HA  ALA A  27      56.467  51.541  48.106  1.00  0.00           H0.      0
ATOM    377  CB  ALA A  27      56.825  53.513  47.884  1.00  0.00           C0.      0
ATOM    378  HB1 ALA A  27      55.787  53.836  47.961  1.00  0.00           H0.      0
ATOM    379  HB2 ALA A  27      57.381  54.357  48.293  1.00  0.00           H0.      0
ATOM    380  HB3 ALA A  27      56.957  53.267  46.830  1.00  0.00           H0.      0
ATOM    381  C   ALA A  27      58.597  51.819  48.496  1.00  0.00           C0.      0
ATOM    382  O   ALA A  27      58.859  51.138  47.518  1.00  0.00           O0.      0
ATOM    383  N   ARG A  28      59.466  52.130  49.442  1.00  0.00           N0.      0
ATOM    384  H   ARG A  28      59.109  52.732  50.170  1.00  0.00           H0.      0
ATOM    385  CA  ARG A  28      60.887  51.679  49.456  1.00  0.00           C0.      0
ATOM    386  HA  ARG A  28      61.348  51.949  48.506  1.00  0.00           H0.      0
ATOM    387  CB  ARG A  28      61.563  52.485  50.594  1.00  0.00           C0.      0
ATOM    388  HB2 ARG A  28      61.121  53.479  50.530  1.00  0.00           H0.      0
ATOM    389  HB3 ARG A  28      61.181  52.130  51.551  1.00  0.00           H0.      0
ATOM    390  CG  ARG A  28      63.101  52.538  50.655  1.00  0.00           C0.      0
ATOM    391  HG2 ARG A  28      63.543  51.609  51.016  1.00  0.00           H0.      0
ATOM    392  HG3 ARG A  28      63.456  52.690  49.636  1.00  0.00           H0.      0
ATOM    393  CD  ARG A  28      63.674  53.683  51.478  1.00  0.00           C0.      0
ATOM    394  HD2 ARG A  28      64.725  53.788  51.208  1.00  0.00           H0.      0
ATOM    395  HD3 ARG A  28      63.123  54.603  51.281  1.00  0.00           H0.      0
ATOM    396  NE  ARG A  28      63.643  53.389  52.983  1.00  0.00           N0.      0
ATOM    397  HE  ARG A  28      64.392  52.753  53.218  1.00  0.00           H0.      0
ATOM    398  CZ  ARG A  28      62.728  53.717  53.821  1.00  0.00           C0.      0
ATOM    399  NH1 ARG A  28      61.801  54.603  53.640  1.00  0.00           N0.      0
ATOM    400 HH11 ARG A  28      62.143  55.234  52.930  1.00  0.00           H0.      0
ATOM    401 HH12 ARG A  28      61.194  54.867  54.404  1.00  0.00           H0.      0
ATOM    402  NH2 ARG A  28      62.798  53.263  55.027  1.00  0.00           N0.      0
ATOM    403 HH21 ARG A  28      63.467  52.561  55.310  1.00  0.00           H0.      0
ATOM    404 HH22 ARG A  28      62.000  53.352  55.640  1.00  0.00           H0.      0
ATOM    405  C   ARG A  28      61.081  50.166  49.674  1.00  0.00           C0.      0
ATOM    406  O   ARG A  28      62.139  49.724  49.259  1.00  0.00           O0.      0
ATOM    407  N   VAL A  29      60.044  49.524  50.227  1.00  0.00           N0.      0
ATOM    408  H   VAL A  29      59.243  50.054  50.539  1.00  0.00           H0.      0
ATOM    409  CA  VAL A  29      59.974  48.051  50.411  1.00  0.00           C0.      0
ATOM    410  HA  VAL A  29      60.982  47.745  50.133  1.00  0.00           H0.      0
ATOM    411  CB  VAL A  29      59.807  47.759  51.899  1.00  0.00           C0.      0
ATOM    412  HB  VAL A  29      59.821  46.688  52.101  1.00  0.00           H0.      0
ATOM    413  CG1 VAL A  29      60.944  48.381  52.722  1.00  0.00           C0.      0
ATOM    414 HG11 VAL A  29      61.871  47.979  52.314  1.00  0.00           H0.      0
ATOM    415 HG12 VAL A  29      60.959  49.470  52.755  1.00  0.00           H0.      0
ATOM    416 HG13 VAL A  29      60.819  48.048  53.753  1.00  0.00           H0.      0
ATOM    417  CG2 VAL A  29      58.423  48.245  52.510  1.00  0.00           C0.      0
ATOM    418 HG21 VAL A  29      58.119  47.774  53.445  1.00  0.00           H0.      0
ATOM    419 HG22 VAL A  29      58.507  49.318  52.684  1.00  0.00           H0.      0
ATOM    420 HG23 VAL A  29      57.553  47.992  51.904  1.00  0.00           H0.      0
ATOM    421  C   VAL A  29      58.921  47.308  49.507  1.00  0.00           C0.      0
ATOM    422  O   VAL A  29      58.547  46.188  49.770  1.00  0.00           O0.      0
ATOM    423  N   TRP A  30      58.412  47.875  48.369  1.00  0.00           N0.      0
ATOM    424  H   TRP A  30      58.671  48.839  48.219  1.00  0.00           H0.      0
ATOM    425  CA  TRP A  30      57.290  47.324  47.734  1.00  0.00           C0.      0
ATOM    426  HA  TRP A  30      56.478  47.147  48.438  1.00  0.00           H0.      0
ATOM    427  CB  TRP A  30      56.746  48.324  46.553  1.00  0.00           C0.      0
ATOM    428  HB2 TRP A  30      56.741  49.381  46.818  1.00  0.00           H0.      0
ATOM    429  HB3 TRP A  30      57.440  48.324  45.712  1.00  0.00           H0.      0
ATOM    430  CG  TRP A  30      55.300  48.132  46.098  1.00  0.00           C0.      0
ATOM    431  CD1 TRP A  30      54.814  47.898  44.897  1.00  0.00           C0.      0
ATOM    432  HD1 TRP A  30      55.446  47.832  44.024  1.00  0.00           H0.      0
ATOM    433  NE1 TRP A  30      53.523  47.771  44.901  1.00  0.00           N0.      0
ATOM    434  HE1 TRP A  30      52.965  47.450  44.124  1.00  0.00           H0.      0
ATOM    435  CE2 TRP A  30      53.020  47.866  46.205  1.00  0.00           C0.      0
ATOM    436  CZ2 TRP A  30      51.703  47.931  46.715  1.00  0.00           C0.      0
ATOM    437  HZ2 TRP A  30      50.863  47.832  46.043  1.00  0.00           H0.      0
ATOM    438  CH2 TRP A  30      51.515  48.312  48.042  1.00  0.00           C0.      0
ATOM    439  HH2 TRP A  30      50.530  48.295  48.485  1.00  0.00           H0.      0
ATOM    440  CZ3 TRP A  30      52.658  48.463  48.885  1.00  0.00           C0.      0
ATOM    441  HZ3 TRP A  30      52.445  48.634  49.929  1.00  0.00           H0.      0
ATOM    442  CE3 TRP A  30      53.952  48.435  48.329  1.00  0.00           C0.      0
ATOM    443  HE3 TRP A  30      54.792  48.594  48.989  1.00  0.00           H0.      0
ATOM    444  CD2 TRP A  30      54.168  48.184  46.963  1.00  0.00           C0.      0
ATOM    445  C   TRP A  30      57.737  45.929  47.183  1.00  0.00           C0.      0
ATOM    446  O   TRP A  30      57.047  44.903  47.465  1.00  0.00           O0.      0
ATOM    447  N   GLN A  31      58.853  45.860  46.475  1.00  0.00           N0.      0
ATOM    448  H   GLN A  31      59.258  46.768  46.297  1.00  0.00           H0.      0
ATOM    449  CA  GLN A  31      59.465  44.658  45.977  1.00  0.00           C0.      0
ATOM    450  HA  GLN A  31      58.853  44.317  45.141  1.00  0.00           H0.      0
ATOM    451  CB  GLN A  31      60.874  44.918  45.315  1.00  0.00           C0.      0
ATOM    452  HB2 GLN A  31      60.977  44.087  44.617  1.00  0.00           H0.      0
ATOM    453  HB3 GLN A  31      60.816  45.839  44.734  1.00  0.00           H0.      0
ATOM    454  CG  GLN A  31      62.155  45.111  46.226  1.00  0.00           C0.      0
ATOM    455  HG2 GLN A  31      62.221  44.226  46.860  1.00  0.00           H0.      0
ATOM    456  HG3 GLN A  31      62.971  45.124  45.504  1.00  0.00           H0.      0
ATOM    457  CD  GLN A  31      62.160  46.429  47.065  1.00  0.00           C0.      0
ATOM    458  OE1 GLN A  31      61.237  47.229  47.157  1.00  0.00           O0.      0
ATOM    459  NE2 GLN A  31      63.281  46.692  47.721  1.00  0.00           N0.      0
ATOM    460 HE21 GLN A  31      63.249  47.487  48.343  1.00  0.00           H0.      0
ATOM    461 HE22 GLN A  31      64.030  46.017  47.784  1.00  0.00           H0.      0
ATOM    462  C   GLN A  31      59.605  43.555  47.054  1.00  0.00           C0.      0
ATOM    463  O   GLN A  31      59.602  42.371  46.752  1.00  0.00           O0.      0
ATOM    464  N   LEU A  32      59.697  43.850  48.407  1.00  0.00           N0.      0
ATOM    465  H   LEU A  32      59.713  44.824  48.674  1.00  0.00           H0.      0
ATOM    466  CA  LEU A  32      59.799  42.903  49.528  1.00  0.00           C0.      0
ATOM    467  HA  LEU A  32      60.366  42.001  49.296  1.00  0.00           H0.      0
ATOM    468  CB  LEU A  32      60.511  43.633  50.673  1.00  0.00           C0.      0
ATOM    469  HB2 LEU A  32      59.950  44.527  50.945  1.00  0.00           H0.      0
ATOM    470  HB3 LEU A  32      60.606  42.875  51.450  1.00  0.00           H0.      0
ATOM    471  CG  LEU A  32      61.984  44.113  50.441  1.00  0.00           C0.      0
ATOM    472  HG  LEU A  32      61.924  45.020  49.840  1.00  0.00           H0.      0
ATOM    473  CD1 LEU A  32      62.543  44.402  51.777  1.00  0.00           C0.      0
ATOM    474 HD11 LEU A  32      63.385  45.026  51.477  1.00  0.00           H0.      0
ATOM    475 HD12 LEU A  32      61.938  45.116  52.336  1.00  0.00           H0.      0
ATOM    476 HD13 LEU A  32      62.725  43.552  52.434  1.00  0.00           H0.      0
ATOM    477  CD2 LEU A  32      62.822  43.000  49.747  1.00  0.00           C0.      0
ATOM    478 HD21 LEU A  32      62.579  42.025  50.170  1.00  0.00           H0.      0
ATOM    479 HD22 LEU A  32      62.582  42.932  48.686  1.00  0.00           H0.      0
ATOM    480 HD23 LEU A  32      63.864  43.314  49.806  1.00  0.00           H0.      0
ATOM    481  C   LEU A  32      58.388  42.494  49.987  1.00  0.00           C0.      0
ATOM    482  O   LEU A  32      58.293  41.495  50.702  1.00  0.00           O0.      0
ATOM    483  N   TYR A  33      57.360  43.245  49.731  1.00  0.00           N0.      0
ATOM    484  H   TYR A  33      57.475  44.090  49.190  1.00  0.00           H0.      0
ATOM    485  CA  TYR A  33      55.948  42.899  50.053  1.00  0.00           C0.      0
ATOM    486  HA  TYR A  33      55.919  42.311  50.970  1.00  0.00           H0.      0
ATOM    487  CB  TYR A  33      55.051  44.151  50.366  1.00  0.00           C0.      0
ATOM    488  HB2 TYR A  33      55.344  44.500  51.356  1.00  0.00           H0.      0
ATOM    489  HB3 TYR A  33      55.247  44.927  49.626  1.00  0.00           H0.      0
ATOM    490  CG  TYR A  33      53.503  43.899  50.590  1.00  0.00           C0.      0
ATOM    491  CD1 TYR A  33      52.622  44.815  50.161  1.00  0.00           C0.      0
ATOM    492  HD1 TYR A  33      52.921  45.599  49.481  1.00  0.00           H0.      0
ATOM    493  CE1 TYR A  33      51.278  44.736  50.561  1.00  0.00           C0.      0
ATOM    494  HE1 TYR A  33      50.627  45.449  50.077  1.00  0.00           H0.      0
ATOM    495  CZ  TYR A  33      50.829  43.603  51.310  1.00  0.00           C0.      0
ATOM    496  OH  TYR A  33      49.542  43.300  51.552  1.00  0.00           O0.      0
ATOM    497  HH  TYR A  33      48.926  44.009  51.353  1.00  0.00           H0.      0
ATOM    498  CE2 TYR A  33      51.706  42.630  51.783  1.00  0.00           C0.      0
ATOM    499  HE2 TYR A  33      51.393  41.751  52.327  1.00  0.00           H0.      0
ATOM    500  CD2 TYR A  33      53.092  42.846  51.457  1.00  0.00           C0.      0
ATOM    501  HD2 TYR A  33      53.784  42.123  51.864  1.00  0.00           H0.      0
ATOM    502  C   TYR A  33      55.372  41.991  48.900  1.00  0.00           C0.      0
ATOM    503  O   TYR A  33      54.722  40.993  49.200  1.00  0.00           O0.      0
ATOM    504  N   ILE A  34      55.844  42.260  47.651  1.00  0.00           N0.      0
ATOM    505  H   ILE A  34      56.546  42.960  47.455  1.00  0.00           H0.      0
ATOM    506  CA  ILE A  34      55.501  41.425  46.491  1.00  0.00           C0.      0
ATOM    507  HA  ILE A  34      54.434  41.258  46.639  1.00  0.00           H0.      0
ATOM    508  CB  ILE A  34      55.590  42.252  45.162  1.00  0.00           C0.      0
ATOM    509  HB  ILE A  34      56.539  42.787  45.109  1.00  0.00           H0.      0
ATOM    510  CG2 ILE A  34      55.419  41.425  43.885  1.00  0.00           C0.      0
ATOM    511 HG21 ILE A  34      55.337  42.019  42.975  1.00  0.00           H0.      0
ATOM    512 HG22 ILE A  34      56.382  40.920  43.799  1.00  0.00           H0.      0
ATOM    513 HG23 ILE A  34      54.609  40.698  43.934  1.00  0.00           H0.      0
ATOM    514  CG1 ILE A  34      54.514  43.365  45.180  1.00  0.00           C0.      0
ATOM    515 HG12 ILE A  34      53.628  42.868  44.785  1.00  0.00           H0.      0
ATOM    516 HG13 ILE A  34      54.366  43.806  46.166  1.00  0.00           H0.      0
ATOM    517  CD1 ILE A  34      54.785  44.574  44.327  1.00  0.00           C0.      0
ATOM    518 HD11 ILE A  34      55.167  44.215  43.372  1.00  0.00           H0.      0
ATOM    519 HD12 ILE A  34      53.838  45.047  44.065  1.00  0.00           H0.      0
ATOM    520 HD13 ILE A  34      55.446  45.226  44.898  1.00  0.00           H0.      0
ATOM    521  C   ILE A  34      56.254  40.106  46.452  1.00  0.00           C0.      0
ATOM    522  O   ILE A  34      55.570  39.081  46.402  1.00  0.00           O0.      0
ATOM    523  N   GLY A  35      57.628  40.050  46.441  1.00  0.00           N0.      0
ATOM    524  H   GLY A  35      58.112  40.936  46.462  1.00  0.00           H0.      0
ATOM    525  CA  GLY A  35      58.372  38.911  46.123  1.00  0.00           C0.      0
ATOM    526  HA2 GLY A  35      59.211  38.816  46.812  1.00  0.00           H0.      0
ATOM    527  HA3 GLY A  35      57.780  38.003  46.240  1.00  0.00           H0.      0
ATOM    528  C   GLY A  35      58.955  38.930  44.696  1.00  0.00           C0.      0
ATOM    529  O   GLY A  35      59.036  39.932  44.062  1.00  0.00           O0.      0
ATOM    530  N   ASP A  36      59.184  37.715  44.195  1.00  0.00           N0.      0
ATOM    531  H   ASP A  36      59.045  36.888  44.758  1.00  0.00           H0.      0
ATOM    532  CA  ASP A  36      59.583  37.475  42.755  1.00  0.00           C0.      0
ATOM    533  HA  ASP A  36      60.486  38.057  42.570  1.00  0.00           H0.      0
ATOM    534  CB  ASP A  36      59.912  35.997  42.487  1.00  0.00           C0.      0
ATOM    535  HB2 ASP A  36      60.616  35.635  43.237  1.00  0.00           H0.      0
ATOM    536  HB3 ASP A  36      58.973  35.445  42.502  1.00  0.00           H0.      0
ATOM    537  CG  ASP A  36      60.721  35.872  41.220  1.00  0.00           C0.      0
ATOM    538  OD1 ASP A  36      61.115  36.915  40.605  1.00  0.00           O0.      0
ATOM    539  OD2 ASP A  36      60.906  34.734  40.851  1.00  0.00           O0.      0
ATOM    540  C   ASP A  36      58.442  37.867  41.827  1.00  0.00           C0.      0
ATOM    541  O   ASP A  36      57.413  37.200  41.810  1.00  0.00           O0.      0
ATOM    542  N   THR A  37      58.521  38.962  41.018  1.00  0.00           N0.      0
ATOM    543  H   THR A  37      59.331  39.565  40.982  1.00  0.00           H0.      0
ATOM    544  CA  THR A  37      57.371  39.284  40.208  1.00  0.00           C0.      0
ATOM    545  HA  THR A  37      56.501  39.234  40.863  1.00  0.00           H0.      0
ATOM    546  CB  THR A  37      57.467  40.696  39.503  1.00  0.00           C0.      0
ATOM    547  HB  THR A  37      58.418  40.868  39.000  1.00  0.00           H0.      0
ATOM    548  CG2 THR A  37      56.389  40.960  38.439  1.00  0.00           C0.      0
ATOM    549 HG21 THR A  37      55.405  40.862  38.897  1.00  0.00           H0.      0
ATOM    550 HG22 THR A  37      56.576  41.963  38.055  1.00  0.00           H0.      0
ATOM    551 HG23 THR A  37      56.565  40.292  37.596  1.00  0.00           H0.      0
ATOM    552  OG1 THR A  37      57.436  41.637  40.535  1.00  0.00           O0.      0
ATOM    553  HG1 THR A  37      58.224  41.461  41.055  1.00  0.00           H0.      0
ATOM    554  C   THR A  37      57.082  38.181  39.183  1.00  0.00           C0.      0
ATOM    555  O   THR A  37      55.959  38.006  38.817  1.00  0.00           O0.      0
ATOM    556  N   ARG A  38      58.070  37.393  38.759  1.00  0.00           N0.      0
ATOM    557  H   ARG A  38      59.029  37.572  39.021  1.00  0.00           H0.      0
ATOM    558  CA  ARG A  38      57.854  36.200  37.893  1.00  0.00           C0.      0
ATOM    559  HA  ARG A  38      57.478  36.521  36.922  1.00  0.00           H0.      0
ATOM    560  CB  ARG A  38      59.218  35.559  37.703  1.00  0.00           C0.      0
ATOM    561  HB2 ARG A  38      59.773  36.127  36.956  1.00  0.00           H0.      0
ATOM    562  HB3 ARG A  38      59.763  35.759  38.625  1.00  0.00           H0.      0
ATOM    563  CG  ARG A  38      59.220  34.042  37.323  1.00  0.00           C0.      0
ATOM    564  HG2 ARG A  38      58.736  33.454  38.103  1.00  0.00           H0.      0
ATOM    565  HG3 ARG A  38      58.736  34.004  36.347  1.00  0.00           H0.      0
ATOM    566  CD  ARG A  38      60.676  33.575  37.022  1.00  0.00           C0.      0
ATOM    567  HD2 ARG A  38      60.545  32.542  36.700  1.00  0.00           H0.      0
ATOM    568  HD3 ARG A  38      60.978  34.282  36.249  1.00  0.00           H0.      0
ATOM    569  NE  ARG A  38      61.575  33.609  38.241  1.00  0.00           N0.      0
ATOM    570  HE  ARG A  38      61.319  34.295  38.936  1.00  0.00           H0.      0
ATOM    571  CZ  ARG A  38      62.417  32.709  38.571  1.00  0.00           C0.      0
ATOM    572  NH1 ARG A  38      62.880  31.702  37.853  1.00  0.00           N0.      0
ATOM    573 HH11 ARG A  38      62.524  31.443  36.943  1.00  0.00           H0.      0
ATOM    574 HH12 ARG A  38      63.426  31.101  38.452  1.00  0.00           H0.      0
ATOM    575  NH2 ARG A  38      62.935  32.893  39.714  1.00  0.00           N0.      0
ATOM    576 HH21 ARG A  38      62.521  33.545  40.365  1.00  0.00           H0.      0
ATOM    577 HH22 ARG A  38      63.717  32.379  40.094  1.00  0.00           H0.      0
ATOM    578  C   ARG A  38      56.878  35.239  38.592  1.00  0.00           C0.      0
ATOM    579  O   ARG A  38      55.907  34.774  38.000  1.00  0.00           O0.      0
ATOM    580  N   SER A  39      57.016  34.984  39.908  1.00  0.00           N0.      0
ATOM    581  H   SER A  39      57.818  35.411  40.348  1.00  0.00           H0.      0
ATOM    582  CA  SER A  39      55.971  34.371  40.659  1.00  0.00           C0.      0
ATOM    583  HA  SER A  39      55.666  33.508  40.066  1.00  0.00           H0.      0
ATOM    584  CB  SER A  39      56.498  33.923  42.029  1.00  0.00           C0.      0
ATOM    585  HB2 SER A  39      57.414  33.338  41.950  1.00  0.00           H0.      0
ATOM    586  HB3 SER A  39      56.703  34.809  42.631  1.00  0.00           H0.      0
ATOM    587  OG  SER A  39      55.437  33.222  42.607  1.00  0.00           O0.      0
ATOM    588  HG  SER A  39      55.522  32.323  42.279  1.00  0.00           H0.      0
ATOM    589  C   SER A  39      54.575  35.177  40.733  1.00  0.00           C0.      0
ATOM    590  O   SER A  39      53.549  34.482  40.705  1.00  0.00           O0.      0
ATOM    591  N   ARG A  40      54.622  36.523  40.770  1.00  0.00           N0.      0
ATOM    592  H   ARG A  40      55.515  36.975  40.909  1.00  0.00           H0.      0
ATOM    593  CA  ARG A  40      53.330  37.265  40.492  1.00  0.00           C0.      0
ATOM    594  HA  ARG A  40      52.604  36.912  41.224  1.00  0.00           H0.      0
ATOM    595  CB  ARG A  40      53.573  38.825  40.718  1.00  0.00           C0.      0
ATOM    596  HB2 ARG A  40      53.958  38.977  41.726  1.00  0.00           H0.      0
ATOM    597  HB3 ARG A  40      54.383  39.187  40.086  1.00  0.00           H0.      0
ATOM    598  CG  ARG A  40      52.279  39.690  40.515  1.00  0.00           C0.      0
ATOM    599  HG2 ARG A  40      51.925  39.511  39.500  1.00  0.00           H0.      0
ATOM    600  HG3 ARG A  40      51.506  39.355  41.207  1.00  0.00           H0.      0
ATOM    601  CD  ARG A  40      52.672  41.120  40.736  1.00  0.00           C0.      0
ATOM    602  HD2 ARG A  40      53.201  41.227  41.684  1.00  0.00           H0.      0
ATOM    603  HD3 ARG A  40      53.342  41.230  39.883  1.00  0.00           H0.      0
ATOM    604  NE  ARG A  40      51.432  41.929  40.766  1.00  0.00           N0.      0
ATOM    605  HE  ARG A  40      50.631  41.715  40.189  1.00  0.00           H0.      0
ATOM    606  CZ  ARG A  40      51.306  43.120  41.307  1.00  0.00           C0.      0
ATOM    607  NH1 ARG A  40      52.389  43.756  41.703  1.00  0.00           N0.      0
ATOM    608 HH11 ARG A  40      53.276  43.301  41.539  1.00  0.00           H0.      0
ATOM    609 HH12 ARG A  40      52.328  44.675  42.117  1.00  0.00           H0.      0
ATOM    610  NH2 ARG A  40      50.160  43.638  41.604  1.00  0.00           N0.      0
ATOM    611 HH21 ARG A  40      49.383  43.091  41.265  1.00  0.00           H0.      0
ATOM    612 HH22 ARG A  40      50.060  44.603  41.887  1.00  0.00           H0.      0
ATOM    613  C   ARG A  40      52.699  36.864  39.099  1.00  0.00           C0.      0
ATOM    614  O   ARG A  40      51.591  36.361  39.011  1.00  0.00           O0.      0
ATOM    615  N   THR A  41      53.385  37.070  37.942  1.00  0.00           N0.      0
ATOM    616  H   THR A  41      54.307  37.467  38.054  1.00  0.00           H0.      0
ATOM    617  CA  THR A  41      52.784  36.889  36.611  1.00  0.00           C0.      0
ATOM    618  HA  THR A  41      51.791  37.315  36.752  1.00  0.00           H0.      0
ATOM    619  CB  THR A  41      53.340  37.717  35.484  1.00  0.00           C0.      0
ATOM    620  HB  THR A  41      52.608  37.617  34.683  1.00  0.00           H0.      0
ATOM    621  CG2 THR A  41      53.870  39.085  35.729  1.00  0.00           C0.      0
ATOM    622 HG21 THR A  41      53.050  39.746  36.011  1.00  0.00           H0.      0
ATOM    623 HG22 THR A  41      54.655  39.110  36.484  1.00  0.00           H0.      0
ATOM    624 HG23 THR A  41      54.295  39.531  34.829  1.00  0.00           H0.      0
ATOM    625  OG1 THR A  41      54.522  37.067  35.025  1.00  0.00           O0.      0
ATOM    626  HG1 THR A  41      54.996  37.864  34.777  1.00  0.00           H0.      0
ATOM    627  C   THR A  41      52.484  35.535  36.250  1.00  0.00           C0.      0
ATOM    628  O   THR A  41      51.616  35.252  35.451  1.00  0.00           O0.      0
ATOM    629  N   ALA A  42      53.026  34.534  36.975  1.00  0.00           N0.      0
ATOM    630  H   ALA A  42      53.781  34.676  37.631  1.00  0.00           H0.      0
ATOM    631  CA  ALA A  42      52.663  33.171  36.864  1.00  0.00           C0.      0
ATOM    632  HA  ALA A  42      53.025  32.818  35.899  1.00  0.00           H0.      0
ATOM    633  CB  ALA A  42      53.337  32.265  37.920  1.00  0.00           C0.      0
ATOM    634  HB1 ALA A  42      54.409  32.136  37.771  1.00  0.00           H0.      0
ATOM    635  HB2 ALA A  42      53.118  32.632  38.922  1.00  0.00           H0.      0
ATOM    636  HB3 ALA A  42      52.925  31.266  37.773  1.00  0.00           H0.      0
ATOM    637  C   ALA A  42      51.130  32.952  36.965  1.00  0.00           C0.      0
ATOM    638  O   ALA A  42      50.591  32.068  36.289  1.00  0.00           O0.      0
ATOM    639  N   GLU A  43      50.374  33.761  37.776  1.00  0.00           N0.      0
ATOM    640  H   GLU A  43      50.814  34.581  38.168  1.00  0.00           H0.      0
ATOM    641  CA  GLU A  43      48.912  33.651  37.924  1.00  0.00           C0.      0
ATOM    642  HA  GLU A  43      48.690  32.608  38.150  1.00  0.00           H0.      0
ATOM    643  CB  GLU A  43      48.488  34.467  39.178  1.00  0.00           C0.      0
ATOM    644  HB2 GLU A  43      48.646  35.515  38.924  1.00  0.00           H0.      0
ATOM    645  HB3 GLU A  43      47.427  34.410  39.423  1.00  0.00           H0.      0
ATOM    646  CG  GLU A  43      49.096  34.104  40.515  1.00  0.00           C0.      0
ATOM    647  HG2 GLU A  43      50.077  34.565  40.623  1.00  0.00           H0.      0
ATOM    648  HG3 GLU A  43      48.481  34.579  41.279  1.00  0.00           H0.      0
ATOM    649  CD  GLU A  43      49.155  32.603  40.791  1.00  0.00           C0.      0
ATOM    650  OE1 GLU A  43      48.109  31.940  40.480  1.00  0.00           O0.      0
ATOM    651  OE2 GLU A  43      50.220  32.020  41.168  1.00  0.00           O0.      0
ATOM    652  C   GLU A  43      48.202  34.084  36.649  1.00  0.00           C0.      0
ATOM    653  O   GLU A  43      47.087  33.649  36.329  1.00  0.00           O0.      0
ATOM    654  N   TYR A  44      48.778  34.907  35.805  1.00  0.00           N0.      0
ATOM    655  H   TYR A  44      49.651  35.256  36.174  1.00  0.00           H0.      0
ATOM    656  CA  TYR A  44      48.099  35.528  34.654  1.00  0.00           C0.      0
ATOM    657  HA  TYR A  44      47.304  34.840  34.368  1.00  0.00           H0.      0
ATOM    658  CB  TYR A  44      47.364  36.827  35.130  1.00  0.00           C0.      0
ATOM    659  HB2 TYR A  44      46.827  37.292  34.302  1.00  0.00           H0.      0
ATOM    660  HB3 TYR A  44      46.608  36.684  35.902  1.00  0.00           H0.      0
ATOM    661  CG  TYR A  44      48.334  37.903  35.663  1.00  0.00           C0.      0
ATOM    662  CD1 TYR A  44      48.860  38.903  34.887  1.00  0.00           C0.      0
ATOM    663  HD1 TYR A  44      48.530  39.067  33.871  1.00  0.00           H0.      0
ATOM    664  CE1 TYR A  44      49.754  39.868  35.357  1.00  0.00           C0.      0
ATOM    665  HE1 TYR A  44      50.011  40.825  34.927  1.00  0.00           H0.      0
ATOM    666  CZ  TYR A  44      50.196  39.745  36.643  1.00  0.00           C0.      0
ATOM    667  OH  TYR A  44      51.100  40.644  37.119  1.00  0.00           O0.      0
ATOM    668  HH  TYR A  44      51.349  41.321  36.485  1.00  0.00           H0.      0
ATOM    669  CE2 TYR A  44      49.729  38.728  37.506  1.00  0.00           C0.      0
ATOM    670  HE2 TYR A  44      50.051  38.698  38.537  1.00  0.00           H0.      0
ATOM    671  CD2 TYR A  44      48.777  37.852  36.997  1.00  0.00           C0.      0
ATOM    672  HD2 TYR A  44      48.288  37.143  37.648  1.00  0.00           H0.      0
ATOM    673  C   TYR A  44      48.783  35.833  33.285  1.00  0.00           C0.      0
ATOM    674  O   TYR A  44      48.183  36.297  32.326  1.00  0.00           O0.      0
ATOM    675  N   LYS A  45      50.101  35.575  33.162  1.00  0.00           N0.      0
ATOM    676  H   LYS A  45      50.623  35.131  33.904  1.00  0.00           H0.      0
ATOM    677  CA  LYS A  45      50.917  35.809  31.979  1.00  0.00           C0.      0
ATOM    678  HA  LYS A  45      51.080  36.887  31.975  1.00  0.00           H0.      0
ATOM    679  CB  LYS A  45      52.347  35.186  32.173  1.00  0.00           C0.      0
ATOM    680  HB2 LYS A  45      52.784  35.766  32.986  1.00  0.00           H0.      0
ATOM    681  HB3 LYS A  45      52.325  34.177  32.584  1.00  0.00           H0.      0
ATOM    682  CG  LYS A  45      53.215  35.205  30.874  1.00  0.00           C0.      0
ATOM    683  HG2 LYS A  45      52.891  34.578  30.044  1.00  0.00           H0.      0
ATOM    684  HG3 LYS A  45      53.222  36.274  30.663  1.00  0.00           H0.      0
ATOM    685  CD  LYS A  45      54.564  34.647  31.204  1.00  0.00           C0.      0
ATOM    686  HD2 LYS A  45      54.890  35.080  32.150  1.00  0.00           H0.      0
ATOM    687  HD3 LYS A  45      54.484  33.574  31.377  1.00  0.00           H0.      0
ATOM    688  CE  LYS A  45      55.538  34.988  30.117  1.00  0.00           C0.      0
ATOM    689  HE2 LYS A  45      55.100  34.687  29.165  1.00  0.00           H0.      0
ATOM    690  HE3 LYS A  45      55.757  36.050  30.003  1.00  0.00           H0.      0
ATOM    691  NZ  LYS A  45      56.801  34.255  30.321  1.00  0.00           N0.      0
ATOM    692  HZ1 LYS A  45      57.517  34.737  30.846  1.00  0.00           H0.      0
ATOM    693  HZ2 LYS A  45      56.594  33.332  30.675  1.00  0.00           H0.      0
ATOM    694  HZ3 LYS A  45      57.249  34.111  29.427  1.00  0.00           H0.      0
ATOM    695  C   LYS A  45      50.300  35.444  30.618  1.00  0.00           C0.      0
ATOM    696  O   LYS A  45      49.970  36.255  29.756  1.00  0.00           O0.      0
ATOM    697  N   ALA A  46      49.895  34.163  30.509  1.00  0.00           N0.      0
ATOM    698  H   ALA A  46      50.159  33.573  31.286  1.00  0.00           H0.      0
ATOM    699  CA  ALA A  46      49.310  33.610  29.302  1.00  0.00           C0.      0
ATOM    700  HA  ALA A  46      49.821  33.837  28.366  1.00  0.00           H0.      0
ATOM    701  CB  ALA A  46      49.287  32.032  29.449  1.00  0.00           C0.      0
ATOM    702  HB1 ALA A  46      50.272  31.613  29.658  1.00  0.00           H0.      0
ATOM    703  HB2 ALA A  46      48.815  31.728  30.383  1.00  0.00           H0.      0
ATOM    704  HB3 ALA A  46      48.761  31.509  28.650  1.00  0.00           H0.      0
ATOM    705  C   ALA A  46      47.838  34.072  29.144  1.00  0.00           C0.      0
ATOM    706  O   ALA A  46      47.357  34.293  27.987  1.00  0.00           O0.      0
ATOM    707  N   TRP A  47      47.029  34.344  30.181  1.00  0.00           N0.      0
ATOM    708  H   TRP A  47      47.341  34.140  31.120  1.00  0.00           H0.      0
ATOM    709  CA  TRP A  47      45.688  34.886  30.042  1.00  0.00           C0.      0
ATOM    710  HA  TRP A  47      45.129  34.282  29.327  1.00  0.00           H0.      0
ATOM    711  CB  TRP A  47      45.052  34.741  31.468  1.00  0.00           C0.      0
ATOM    712  HB2 TRP A  47      44.866  33.723  31.811  1.00  0.00           H0.      0
ATOM    713  HB3 TRP A  47      45.749  35.189  32.176  1.00  0.00           H0.      0
ATOM    714  CG  TRP A  47      43.693  35.475  31.554  1.00  0.00           C0.      0
ATOM    715  CD1 TRP A  47      42.570  34.962  30.996  1.00  0.00           C0.      0
ATOM    716  HD1 TRP A  47      42.431  34.022  30.483  1.00  0.00           H0.      0
ATOM    717  NE1 TRP A  47      41.528  35.820  31.238  1.00  0.00           N0.      0
ATOM    718  HE1 TRP A  47      40.629  35.598  30.836  1.00  0.00           H0.      0
ATOM    719  CE2 TRP A  47      41.930  36.963  31.923  1.00  0.00           C0.      0
ATOM    720  CZ2 TRP A  47      41.259  38.016  32.444  1.00  0.00           C0.      0
ATOM    721  HZ2 TRP A  47      40.224  38.138  32.161  1.00  0.00           H0.      0
ATOM    722  CH2 TRP A  47      41.941  38.898  33.270  1.00  0.00           C0.      0
ATOM    723  HH2 TRP A  47      41.437  39.729  33.740  1.00  0.00           H0.      0
ATOM    724  CZ3 TRP A  47      43.303  38.817  33.489  1.00  0.00           C0.      0
ATOM    725  HZ3 TRP A  47      43.780  39.553  34.119  1.00  0.00           H0.      0
ATOM    726  CE3 TRP A  47      43.977  37.782  32.771  1.00  0.00           C0.      0
ATOM    727  HE3 TRP A  47      45.049  37.677  32.842  1.00  0.00           H0.      0
ATOM    728  CD2 TRP A  47      43.311  36.743  32.100  1.00  0.00           C0.      0
ATOM    729  C   TRP A  47      45.705  36.340  29.553  1.00  0.00           C0.      0
ATOM    730  O   TRP A  47      44.994  36.661  28.609  1.00  0.00           O0.      0
ATOM    731  N   LEU A  48      46.542  37.214  30.116  1.00  0.00           N0.      0
ATOM    732  H   LEU A  48      47.134  36.935  30.886  1.00  0.00           H0.      0
ATOM    733  CA  LEU A  48      46.420  38.633  29.752  1.00  0.00           C0.      0
ATOM    734  HA  LEU A  48      45.362  38.893  29.726  1.00  0.00           H0.      0
ATOM    735  CB  LEU A  48      47.062  39.458  30.916  1.00  0.00           C0.      0
ATOM    736  HB2 LEU A  48      46.658  39.072  31.852  1.00  0.00           H0.      0
ATOM    737  HB3 LEU A  48      48.116  39.177  30.927  1.00  0.00           H0.      0
ATOM    738  CG  LEU A  48      46.966  40.942  30.912  1.00  0.00           C0.      0
ATOM    739  HG  LEU A  48      47.503  41.309  30.038  1.00  0.00           H0.      0
ATOM    740  CD1 LEU A  48      45.529  41.412  30.901  1.00  0.00           C0.      0
ATOM    741 HD11 LEU A  48      45.583  42.498  30.839  1.00  0.00           H0.      0
ATOM    742 HD12 LEU A  48      45.030  41.089  29.987  1.00  0.00           H0.      0
ATOM    743 HD13 LEU A  48      44.928  41.095  31.754  1.00  0.00           H0.      0
ATOM    744  CD2 LEU A  48      47.728  41.486  32.146  1.00  0.00           C0.      0
ATOM    745 HD21 LEU A  48      47.591  42.567  32.187  1.00  0.00           H0.      0
ATOM    746 HD22 LEU A  48      47.218  41.040  33.000  1.00  0.00           H0.      0
ATOM    747 HD23 LEU A  48      48.798  41.292  32.076  1.00  0.00           H0.      0
ATOM    748  C   LEU A  48      47.008  39.001  28.448  1.00  0.00           C0.      0
ATOM    749  O   LEU A  48      46.325  39.736  27.664  1.00  0.00           O0.      0
ATOM    750  N   LEU A  49      48.124  38.354  28.146  1.00  0.00           N0.      0
ATOM    751  H   LEU A  49      48.666  37.963  28.903  1.00  0.00           H0.      0
ATOM    752  CA  LEU A  49      48.660  38.460  26.795  1.00  0.00           C0.      0
ATOM    753  HA  LEU A  49      48.776  39.521  26.574  1.00  0.00           H0.      0
ATOM    754  CB  LEU A  49      50.096  37.863  26.776  1.00  0.00           C0.      0
ATOM    755  HB2 LEU A  49      50.066  36.801  27.019  1.00  0.00           H0.      0
ATOM    756  HB3 LEU A  49      50.448  37.974  25.750  1.00  0.00           H0.      0
ATOM    757  CG  LEU A  49      51.195  38.478  27.680  1.00  0.00           C0.      0
ATOM    758  HG  LEU A  49      50.783  38.726  28.658  1.00  0.00           H0.      0
ATOM    759  CD1 LEU A  49      52.286  37.437  27.825  1.00  0.00           C0.      0
ATOM    760 HD11 LEU A  49      52.926  37.684  28.672  1.00  0.00           H0.      0
ATOM    761 HD12 LEU A  49      51.773  36.500  28.041  1.00  0.00           H0.      0
ATOM    762 HD13 LEU A  49      52.921  37.329  26.946  1.00  0.00           H0.      0
ATOM    763  CD2 LEU A  49      51.885  39.732  27.117  1.00  0.00           C0.      0
ATOM    764 HD21 LEU A  49      52.768  40.053  27.670  1.00  0.00           H0.      0
ATOM    765 HD22 LEU A  49      52.201  39.521  26.095  1.00  0.00           H0.      0
ATOM    766 HD23 LEU A  49      51.056  40.439  27.115  1.00  0.00           H0.      0
ATOM    767  C   LEU A  49      47.712  37.766  25.725  1.00  0.00           C0.      0
ATOM    768  O   LEU A  49      47.416  38.313  24.678  1.00  0.00           O0.      0
ATOM    769  N   GLY A  50      47.183  36.602  26.056  1.00  0.00           N0.      0
ATOM    770  H   GLY A  50      47.377  36.221  26.971  1.00  0.00           H0.      0
ATOM    771  CA  GLY A  50      46.184  35.910  25.322  1.00  0.00           C0.      0
ATOM    772  HA2 GLY A  50      46.667  35.640  24.382  1.00  0.00           H0.      0
ATOM    773  HA3 GLY A  50      45.795  35.056  25.877  1.00  0.00           H0.      0
ATOM    774  C   GLY A  50      44.926  36.724  24.888  1.00  0.00           C0.      0
ATOM    775  O   GLY A  50      44.717  36.883  23.645  1.00  0.00           O0.      0
ATOM    776  N   LEU A  51      44.155  37.281  25.816  1.00  0.00           N0.      0
ATOM    777  H   LEU A  51      44.465  37.083  26.757  1.00  0.00           H0.      0
ATOM    778  CA  LEU A  51      42.905  38.020  25.516  1.00  0.00           C0.      0
ATOM    779  HA  LEU A  51      42.213  37.404  24.943  1.00  0.00           H0.      0
ATOM    780  CB  LEU A  51      42.108  38.253  26.807  1.00  0.00           C0.      0
ATOM    781  HB2 LEU A  51      41.044  38.412  26.633  1.00  0.00           H0.      0
ATOM    782  HB3 LEU A  51      42.188  37.361  27.428  1.00  0.00           H0.      0
ATOM    783  CG  LEU A  51      42.623  39.438  27.677  1.00  0.00           C0.      0
ATOM    784  HG  LEU A  51      43.710  39.518  27.637  1.00  0.00           H0.      0
ATOM    785  CD1 LEU A  51      42.034  40.813  27.335  1.00  0.00           C0.      0
ATOM    786 HD11 LEU A  51      42.693  41.631  27.626  1.00  0.00           H0.      0
ATOM    787 HD12 LEU A  51      41.862  40.822  26.258  1.00  0.00           H0.      0
ATOM    788 HD13 LEU A  51      41.098  41.021  27.854  1.00  0.00           H0.      0
ATOM    789  CD2 LEU A  51      42.118  39.129  29.046  1.00  0.00           C0.      0
ATOM    790 HD21 LEU A  51      41.034  39.020  29.043  1.00  0.00           H0.      0
ATOM    791 HD22 LEU A  51      42.384  38.112  29.332  1.00  0.00           H0.      0
ATOM    792 HD23 LEU A  51      42.513  39.813  29.798  1.00  0.00           H0.      0
ATOM    793  C   LEU A  51      43.250  39.371  24.730  1.00  0.00           C0.      0
ATOM    794  O   LEU A  51      42.458  39.841  23.905  1.00  0.00           O0.      0
ATOM    795  N   LEU A  52      44.358  40.089  25.055  1.00  0.00           N0.      0
ATOM    796  H   LEU A  52      45.121  39.639  25.540  1.00  0.00           H0.      0
ATOM    797  CA  LEU A  52      44.769  41.299  24.333  1.00  0.00           C0.      0
ATOM    798  HA  LEU A  52      43.910  41.969  24.286  1.00  0.00           H0.      0
ATOM    799  CB  LEU A  52      46.001  41.896  25.073  1.00  0.00           C0.      0
ATOM    800  HB2 LEU A  52      46.773  41.126  25.086  1.00  0.00           H0.      0
ATOM    801  HB3 LEU A  52      46.356  42.690  24.415  1.00  0.00           H0.      0
ATOM    802  CG  LEU A  52      45.834  42.578  26.496  1.00  0.00           C0.      0
ATOM    803  HG  LEU A  52      45.408  41.737  27.044  1.00  0.00           H0.      0
ATOM    804  CD1 LEU A  52      47.072  43.046  27.216  1.00  0.00           C0.      0
ATOM    805 HD11 LEU A  52      46.932  43.521  28.187  1.00  0.00           H0.      0
ATOM    806 HD12 LEU A  52      47.851  42.289  27.303  1.00  0.00           H0.      0
ATOM    807 HD13 LEU A  52      47.588  43.732  26.544  1.00  0.00           H0.      0
ATOM    808  CD2 LEU A  52      44.950  43.784  26.408  1.00  0.00           C0.      0
ATOM    809 HD21 LEU A  52      44.887  44.140  27.437  1.00  0.00           H0.      0
ATOM    810 HD22 LEU A  52      45.332  44.535  25.716  1.00  0.00           H0.      0
ATOM    811 HD23 LEU A  52      43.983  43.462  26.023  1.00  0.00           H0.      0
ATOM    812  C   LEU A  52      45.166  41.036  22.889  1.00  0.00           C0.      0
ATOM    813  O   LEU A  52      44.763  41.754  21.972  1.00  0.00           O0.      0
ATOM    814  N   ARG A  53      45.796  39.887  22.580  1.00  0.00           N0.      0
ATOM    815  H   ARG A  53      46.123  39.435  23.423  1.00  0.00           H0.      0
ATOM    816  CA  ARG A  53      46.029  39.386  21.184  1.00  0.00           C0.      0
ATOM    817  HA  ARG A  53      46.330  40.207  20.534  1.00  0.00           H0.      0
ATOM    818  CB  ARG A  53      47.219  38.472  21.155  1.00  0.00           C0.      0
ATOM    819  HB2 ARG A  53      47.173  37.800  22.012  1.00  0.00           H0.      0
ATOM    820  HB3 ARG A  53      47.300  37.860  20.257  1.00  0.00           H0.      0
ATOM    821  CG  ARG A  53      48.561  39.306  21.144  1.00  0.00           C0.      0
ATOM    822  HG2 ARG A  53      48.663  39.523  20.081  1.00  0.00           H0.      0
ATOM    823  HG3 ARG A  53      48.426  40.241  21.686  1.00  0.00           H0.      0
ATOM    824  CD  ARG A  53      49.716  38.579  21.711  1.00  0.00           C0.      0
ATOM    825  HD2 ARG A  53      49.745  38.618  22.800  1.00  0.00           H0.      0
ATOM    826  HD3 ARG A  53      49.539  37.517  21.544  1.00  0.00           H0.      0
ATOM    827  NE  ARG A  53      51.027  39.050  21.217  1.00  0.00           N0.      0
ATOM    828  HE  ARG A  53      50.939  39.858  20.618  1.00  0.00           H0.      0
ATOM    829  CZ  ARG A  53      52.231  38.705  21.650  1.00  0.00           C0.      0
ATOM    830  NH1 ARG A  53      52.544  37.668  22.317  1.00  0.00           N0.      0
ATOM    831 HH11 ARG A  53      51.881  37.035  22.740  1.00  0.00           H0.      0
ATOM    832 HH12 ARG A  53      53.437  37.622  22.787  1.00  0.00           H0.      0
ATOM    833  NH2 ARG A  53      53.144  39.536  21.264  1.00  0.00           N0.      0
ATOM    834 HH21 ARG A  53      52.847  40.250  20.615  1.00  0.00           H0.      0
ATOM    835 HH22 ARG A  53      54.098  39.214  21.345  1.00  0.00           H0.      0
ATOM    836  C   ARG A  53      44.808  38.796  20.510  1.00  0.00           C0.      0
ATOM    837  O   ARG A  53      44.659  39.101  19.281  1.00  0.00           O0.      0
ATOM    838  N   GLN A  54      43.895  38.159  21.182  1.00  0.00           N0.      0
ATOM    839  H   GLN A  54      44.140  37.893  22.125  1.00  0.00           H0.      0
ATOM    840  CA  GLN A  54      42.670  37.641  20.604  1.00  0.00           C0.      0
ATOM    841  HA  GLN A  54      42.901  36.923  19.817  1.00  0.00           H0.      0
ATOM    842  CB  GLN A  54      42.088  36.727  21.688  1.00  0.00           C0.      0
ATOM    843  HB2 GLN A  54      42.696  35.842  21.872  1.00  0.00           H0.      0
ATOM    844  HB3 GLN A  54      41.872  37.246  22.622  1.00  0.00           H0.      0
ATOM    845  CG  GLN A  54      40.743  36.097  21.360  1.00  0.00           C0.      0
ATOM    846  HG2 GLN A  54      40.032  36.772  20.886  1.00  0.00           H0.      0
ATOM    847  HG3 GLN A  54      40.946  35.273  20.676  1.00  0.00           H0.      0
ATOM    848  CD  GLN A  54      40.042  35.564  22.606  1.00  0.00           C0.      0
ATOM    849  OE1 GLN A  54      40.561  35.508  23.706  1.00  0.00           O0.      0
ATOM    850  NE2 GLN A  54      38.889  35.049  22.308  1.00  0.00           N0.      0
ATOM    851 HE21 GLN A  54      38.454  34.466  23.009  1.00  0.00           H0.      0
ATOM    852 HE22 GLN A  54      38.486  35.113  21.384  1.00  0.00           H0.      0
ATOM    853  C   GLN A  54      41.814  38.783  20.108  1.00  0.00           C0.      0
ATOM    854  O   GLN A  54      40.990  38.645  19.178  1.00  0.00           O0.      0
ATOM    855  N   HIP A  55      41.912  39.900  20.804  1.00  0.00           N0.      0
ATOM    856  H   HIP A  55      42.573  40.103  21.541  1.00  0.00           H0.      0
ATOM    857  CA  HIP A  55      41.169  41.102  20.425  1.00  0.00           C0.      0
ATOM    858  HA  HIP A  55      40.415  40.942  19.655  1.00  0.00           H0.      0
ATOM    859  CB  HIP A  55      40.432  41.569  21.641  1.00  0.00           C0.      0
ATOM    860  HB2 HIP A  55      41.092  41.622  22.507  1.00  0.00           H0.      0
ATOM    861  HB3 HIP A  55      39.936  42.523  21.469  1.00  0.00           H0.      0
ATOM    862  CG  HIP A  55      39.377  40.705  22.101  1.00  0.00           C0.      0
ATOM    863  ND1 HIP A  55      38.405  40.117  21.318  1.00  0.00           N0.      0
ATOM    864  HD1 HIP A  55      38.260  40.339  20.343  1.00  0.00           H0.      0
ATOM    865  CE1 HIP A  55      37.604  39.346  22.075  1.00  0.00           C0.      0
ATOM    866  HE1 HIP A  55      36.676  38.904  21.746  1.00  0.00           H0.      0
ATOM    867  NE2 HIP A  55      37.993  39.423  23.320  1.00  0.00           N0.      0
ATOM    868  HE2 HIP A  55      37.530  39.040  24.132  1.00  0.00           H0.      0
ATOM    869  CD2 HIP A  55      39.157  40.159  23.355  1.00  0.00           C0.      0
ATOM    870  HD2 HIP A  55      39.821  40.313  24.192  1.00  0.00           H0.      0
ATOM    871  C   HIP A  55      41.958  42.237  19.757  1.00  0.00           C0.      0
ATOM    872  O   HIP A  55      41.540  43.360  19.745  1.00  0.00           O0.      0
ATOM    873  N   GLY A  56      43.209  41.981  19.281  1.00  0.00           N0.      0
ATOM    874  H   GLY A  56      43.603  41.053  19.224  1.00  0.00           H0.      0
ATOM    875  CA  GLY A  56      43.951  42.879  18.536  1.00  0.00           C0.      0
ATOM    876  HA2 GLY A  56      44.752  42.265  18.123  1.00  0.00           H0.      0
ATOM    877  HA3 GLY A  56      43.425  43.380  17.724  1.00  0.00           H0.      0
ATOM    878  C   GLY A  56      44.560  44.118  19.297  1.00  0.00           C0.      0
ATOM    879  O   GLY A  56      44.749  45.189  18.629  1.00  0.00           O0.      0
ATOM    880  N   CYS A  57      44.648  44.152  20.633  1.00  0.00           N0.      0
ATOM    881  H   CYS A  57      44.501  43.260  21.085  1.00  0.00           H0.      0
ATOM    882  CA  CYS A  57      45.053  45.345  21.424  1.00  0.00           C0.      0
ATOM    883  HA  CYS A  57      44.576  46.247  21.040  1.00  0.00           H0.      0
ATOM    884  CB  CYS A  57      44.541  45.126  22.901  1.00  0.00           C0.      0
ATOM    885  HB2 CYS A  57      44.849  44.176  23.338  1.00  0.00           H0.      0
ATOM    886  HB3 CYS A  57      44.979  45.900  23.532  1.00  0.00           H0.      0
ATOM    887  SG  CYS A  57      42.742  45.230  22.898  1.00  0.00           S0.      0
ATOM    888  HG  CYS A  57      42.461  44.634  24.059  1.00  0.00           H0.      0
ATOM    889  C   CYS A  57      46.590  45.478  21.436  1.00  0.00           C0.      0
ATOM    890  O   CYS A  57      47.282  44.539  21.805  1.00  0.00           O0.      0
ATOM    891  N   HIE A  58      47.080  46.660  21.161  1.00  0.00           N0.      0
ATOM    892  H   HIE A  58      46.493  47.396  20.796  1.00  0.00           H0.      0
ATOM    893  CA  HIE A  58      48.568  46.961  21.126  1.00  0.00           C0.      0
ATOM    894  HA  HIE A  58      49.181  46.143  21.505  1.00  0.00           H0.      0
ATOM    895  CB  HIE A  58      48.979  47.260  19.698  1.00  0.00           C0.      0
ATOM    896  HB2 HIE A  58      48.473  46.570  19.022  1.00  0.00           H0.      0
ATOM    897  HB3 HIE A  58      48.510  48.161  19.302  1.00  0.00           H0.      0
ATOM    898  CG  HIE A  58      50.428  47.185  19.487  1.00  0.00           C0.      0
ATOM    899  ND1 HIE A  58      51.309  48.218  19.800  1.00  0.00           N0.      0
ATOM    900  CE1 HIE A  58      52.528  47.649  19.867  1.00  0.00           C0.      0
ATOM    901  HE1 HIE A  58      53.373  48.170  20.292  1.00  0.00           H0.      0
ATOM    902  NE2 HIE A  58      52.468  46.371  19.458  1.00  0.00           N0.      0
ATOM    903  HE2 HIE A  58      53.165  45.642  19.418  1.00  0.00           H0.      0
ATOM    904  CD2 HIE A  58      51.171  46.109  19.199  1.00  0.00           C0.      0
ATOM    905  HD2 HIE A  58      50.813  45.091  19.151  1.00  0.00           H0.      0
ATOM    906  C   HIE A  58      48.909  48.081  22.053  1.00  0.00           C0.      0
ATOM    907  O   HIE A  58      49.876  47.980  22.880  1.00  0.00           O0.      0
ATOM    908  N   ARG A  59      48.133  49.144  21.961  1.00  0.00           N0.      0
ATOM    909  H   ARG A  59      47.409  49.052  21.262  1.00  0.00           H0.      0
ATOM    910  CA  ARG A  59      48.231  50.298  22.878  1.00  0.00           C0.      0
ATOM    911  HA  ARG A  59      49.271  50.409  23.186  1.00  0.00           H0.      0
ATOM    912  CB  ARG A  59      47.713  51.562  22.284  1.00  0.00           C0.      0
ATOM    913  HB2 ARG A  59      47.625  51.533  21.198  1.00  0.00           H0.      0
ATOM    914  HB3 ARG A  59      46.691  51.752  22.613  1.00  0.00           H0.      0
ATOM    915  CG  ARG A  59      48.724  52.674  22.536  1.00  0.00           C0.      0
ATOM    916  HG2 ARG A  59      49.025  52.667  23.583  1.00  0.00           H0.      0
ATOM    917  HG3 ARG A  59      49.646  52.405  22.020  1.00  0.00           H0.      0
ATOM    918  CD  ARG A  59      48.189  54.030  22.167  1.00  0.00           C0.      0
ATOM    919  HD2 ARG A  59      47.959  54.070  21.103  1.00  0.00           H0.      0
ATOM    920  HD3 ARG A  59      47.248  54.256  22.670  1.00  0.00           H0.      0
ATOM    921  NE  ARG A  59      49.129  55.115  22.433  1.00  0.00           N0.      0
ATOM    922  HE  ARG A  59      50.123  54.941  22.478  1.00  0.00           H0.      0
ATOM    923  CZ  ARG A  59      48.829  56.430  22.445  1.00  0.00           C0.      0
ATOM    924  NH1 ARG A  59      47.577  56.791  22.422  1.00  0.00           N0.      0
ATOM    925 HH11 ARG A  59      46.856  56.089  22.508  1.00  0.00           H0.      0
ATOM    926 HH12 ARG A  59      47.275  57.755  22.433  1.00  0.00           H0.      0
ATOM    927  NH2 ARG A  59      49.701  57.371  22.348  1.00  0.00           N0.      0
ATOM    928 HH21 ARG A  59      50.643  57.096  22.111  1.00  0.00           H0.      0
ATOM    929 HH22 ARG A  59      49.497  58.332  22.582  1.00  0.00           H0.      0
ATOM    930  C   ARG A  59      47.479  49.887  24.216  1.00  0.00           C0.      0
ATOM    931  O   ARG A  59      46.268  49.592  24.177  1.00  0.00           O0.      0
ATOM    932  N   VAL A  60      48.251  49.987  25.267  1.00  0.00           N0.      0
ATOM    933  H   VAL A  60      49.225  50.225  25.150  1.00  0.00           H0.      0
ATOM    934  CA  VAL A  60      47.809  49.648  26.685  1.00  0.00           C0.      0
ATOM    935  HA  VAL A  60      46.729  49.558  26.798  1.00  0.00           H0.      0
ATOM    936  CB  VAL A  60      48.521  48.282  27.090  1.00  0.00           C0.      0
ATOM    937  HB  VAL A  60      49.576  48.555  27.130  1.00  0.00           H0.      0
ATOM    938  CG1 VAL A  60      48.211  47.677  28.518  1.00  0.00           C0.      0
ATOM    939 HG11 VAL A  60      48.905  46.858  28.706  1.00  0.00           H0.      0
ATOM    940 HG12 VAL A  60      48.345  48.440  29.284  1.00  0.00           H0.      0
ATOM    941 HG13 VAL A  60      47.205  47.263  28.590  1.00  0.00           H0.      0
ATOM    942  CG2 VAL A  60      48.462  47.102  26.149  1.00  0.00           C0.      0
ATOM    943 HG21 VAL A  60      47.404  46.844  26.098  1.00  0.00           H0.      0
ATOM    944 HG22 VAL A  60      48.880  47.236  25.152  1.00  0.00           H0.      0
ATOM    945 HG23 VAL A  60      48.919  46.215  26.588  1.00  0.00           H0.      0
ATOM    946  C   VAL A  60      48.148  50.751  27.681  1.00  0.00           C0.      0
ATOM    947  O   VAL A  60      49.162  51.505  27.426  1.00  0.00           O0.      0
ATOM    948  N   LEU A  61      47.427  50.888  28.759  1.00  0.00           N0.      0
ATOM    949  H   LEU A  61      46.758  50.179  29.022  1.00  0.00           H0.      0
ATOM    950  CA  LEU A  61      47.545  51.982  29.616  1.00  0.00           C0.      0
ATOM    951  HA  LEU A  61      48.600  52.251  29.646  1.00  0.00           H0.      0
ATOM    952  CB  LEU A  61      46.577  53.108  29.078  1.00  0.00           C0.      0
ATOM    953  HB2 LEU A  61      46.799  53.605  28.134  1.00  0.00           H0.      0
ATOM    954  HB3 LEU A  61      45.591  52.648  29.018  1.00  0.00           H0.      0
ATOM    955  CG  LEU A  61      46.377  54.211  30.098  1.00  0.00           C0.      0
ATOM    956  HG  LEU A  61      46.086  53.651  30.986  1.00  0.00           H0.      0
ATOM    957  CD1 LEU A  61      47.688  54.987  30.304  1.00  0.00           C0.      0
ATOM    958 HD11 LEU A  61      47.441  55.856  30.914  1.00  0.00           H0.      0
ATOM    959 HD12 LEU A  61      48.465  54.354  30.734  1.00  0.00           H0.      0
ATOM    960 HD13 LEU A  61      48.058  55.451  29.390  1.00  0.00           H0.      0
ATOM    961  CD2 LEU A  61      45.222  55.176  29.822  1.00  0.00           C0.      0
ATOM    962 HD21 LEU A  61      45.602  56.098  29.384  1.00  0.00           H0.      0
ATOM    963 HD22 LEU A  61      44.395  54.812  29.213  1.00  0.00           H0.      0
ATOM    964 HD23 LEU A  61      44.776  55.548  30.745  1.00  0.00           H0.      0
ATOM    965  C   LEU A  61      47.291  51.442  31.017  1.00  0.00           C0.      0
ATOM    966  O   LEU A  61      46.210  50.923  31.262  1.00  0.00           O0.      0
ATOM    967  N   ASH A  62      48.344  51.440  31.838  1.00  0.00           N0.      0
ATOM    968  H   ASH A  62      49.148  51.924  31.464  1.00  0.00           H0.      0
ATOM    969  CA  ASH A  62      48.442  50.860  33.176  1.00  0.00           C0.      0
ATOM    970  HA  ASH A  62      47.714  50.055  33.273  1.00  0.00           H0.      0
ATOM    971  CB  ASH A  62      49.791  50.117  33.355  1.00  0.00           C0.      0
ATOM    972  HB2 ASH A  62      49.960  49.418  32.535  1.00  0.00           H0.      0
ATOM    973  HB3 ASH A  62      50.555  50.892  33.298  1.00  0.00           H0.      0
ATOM    974  CG  ASH A  62      49.811  49.258  34.639  1.00  0.00           C0.      0
ATOM    975  OD1 ASH A  62      49.323  48.114  34.801  1.00  0.00           O0.      0
ATOM    976  OD2 ASH A  62      50.420  49.973  35.643  1.00  0.00           O0.      0
ATOM    977  HD2 ASH A  62      50.542  49.370  36.380  1.00  0.00           H0.      0
ATOM    978  C   ASH A  62      48.130  51.963  34.211  1.00  0.00           C0.      0
ATOM    979  O   ASH A  62      48.976  52.822  34.373  1.00  0.00           O0.      0
ATOM    980  N   VAL A  63      46.951  52.002  34.849  1.00  0.00           N0.      0
ATOM    981  H   VAL A  63      46.264  51.289  34.650  1.00  0.00           H0.      0
ATOM    982  CA  VAL A  63      46.423  53.330  35.366  1.00  0.00           C0.      0
ATOM    983  HA  VAL A  63      46.946  54.101  34.800  1.00  0.00           H0.      0
ATOM    984  CB  VAL A  63      44.972  53.679  34.978  1.00  0.00           C0.      0
ATOM    985  HB  VAL A  63      44.700  54.660  35.366  1.00  0.00           H0.      0
ATOM    986  CG1 VAL A  63      44.991  53.760  33.402  1.00  0.00           C0.      0
ATOM    987 HG11 VAL A  63      45.706  54.503  33.048  1.00  0.00           H0.      0
ATOM    988 HG12 VAL A  63      45.107  52.821  32.861  1.00  0.00           H0.      0
ATOM    989 HG13 VAL A  63      44.069  54.194  33.014  1.00  0.00           H0.      0
ATOM    990  CG2 VAL A  63      43.872  52.652  35.462  1.00  0.00           C0.      0
ATOM    991 HG21 VAL A  63      42.886  53.116  35.501  1.00  0.00           H0.      0
ATOM    992 HG22 VAL A  63      43.788  51.724  34.896  1.00  0.00           H0.      0
ATOM    993 HG23 VAL A  63      44.184  52.538  36.500  1.00  0.00           H0.      0
ATOM    994  C   VAL A  63      46.697  53.754  36.825  1.00  0.00           C0.      0
ATOM    995  O   VAL A  63      46.296  54.783  37.219  1.00  0.00           O0.      0
ATOM    996  N   ALA A  64      47.357  52.878  37.599  1.00  0.00           N0.      0
ATOM    997  H   ALA A  64      47.602  52.017  37.130  1.00  0.00           H0.      0
ATOM    998  CA  ALA A  64      47.944  53.115  38.898  1.00  0.00           C0.      0
ATOM    999  HA  ALA A  64      48.326  54.136  38.864  1.00  0.00           H0.      0
ATOM   1000  CB  ALA A  64      46.803  52.947  39.961  1.00  0.00           C0.      0
ATOM   1001  HB1 ALA A  64      45.988  53.599  39.647  1.00  0.00           H0.      0
ATOM   1002  HB2 ALA A  64      46.402  51.934  40.003  1.00  0.00           H0.      0
ATOM   1003  HB3 ALA A  64      47.166  53.220  40.952  1.00  0.00           H0.      0
ATOM   1004  C   ALA A  64      49.079  52.189  39.171  1.00  0.00           C0.      0
ATOM   1005  O   ALA A  64      49.053  51.257  39.953  1.00  0.00           O0.      0
ATOM   1006  N   CYS A  65      50.177  52.470  38.421  1.00  0.00           N0.      0
ATOM   1007  H   CYS A  65      50.174  53.398  38.022  1.00  0.00           H0.      0
ATOM   1008  CA  CYS A  65      51.343  51.667  38.219  1.00  0.00           C0.      0
ATOM   1009  HA  CYS A  65      51.040  50.644  37.996  1.00  0.00           H0.      0
ATOM   1010  CB  CYS A  65      52.012  52.288  36.991  1.00  0.00           C0.      0
ATOM   1011  HB2 CYS A  65      52.921  51.757  36.708  1.00  0.00           H0.      0
ATOM   1012  HB3 CYS A  65      51.336  52.315  36.137  1.00  0.00           H0.      0
ATOM   1013  SG  CYS A  65      52.728  53.886  37.368  1.00  0.00           S0.      0
ATOM   1014  HG  CYS A  65      51.600  54.507  37.010  1.00  0.00           H0.      0
ATOM   1015  C   CYS A  65      52.234  51.655  39.406  1.00  0.00           C0.      0
ATOM   1016  O   CYS A  65      53.168  50.819  39.396  1.00  0.00           O0.      0
ATOM   1017  N   GLY A  66      52.108  52.440  40.481  1.00  0.00           N0.      0
ATOM   1018  H   GLY A  66      51.262  52.986  40.557  1.00  0.00           H0.      0
ATOM   1019  CA  GLY A  66      52.988  52.543  41.601  1.00  0.00           C0.      0
ATOM   1020  HA2 GLY A  66      52.661  53.443  42.123  1.00  0.00           H0.      0
ATOM   1021  HA3 GLY A  66      52.682  51.768  42.304  1.00  0.00           H0.      0
ATOM   1022  C   GLY A  66      54.531  52.556  41.401  1.00  0.00           C0.      0
ATOM   1023  O   GLY A  66      55.065  53.402  40.663  1.00  0.00           O0.      0
ATOM   1024  N   THR A  67      55.333  51.594  41.884  1.00  0.00           N0.      0
ATOM   1025  H   THR A  67      54.919  50.893  42.481  1.00  0.00           H0.      0
ATOM   1026  CA  THR A  67      56.785  51.510  41.637  1.00  0.00           C0.      0
ATOM   1027  HA  THR A  67      57.141  52.532  41.766  1.00  0.00           H0.      0
ATOM   1028  CB  THR A  67      57.465  50.543  42.683  1.00  0.00           C0.      0
ATOM   1029  HB  THR A  67      58.546  50.679  42.698  1.00  0.00           H0.      0
ATOM   1030  CG2 THR A  67      57.115  50.825  44.161  1.00  0.00           C0.      0
ATOM   1031 HG21 THR A  67      56.258  50.214  44.443  1.00  0.00           H0.      0
ATOM   1032 HG22 THR A  67      58.037  50.689  44.728  1.00  0.00           H0.      0
ATOM   1033 HG23 THR A  67      56.888  51.884  44.278  1.00  0.00           H0.      0
ATOM   1034  OG1 THR A  67      57.003  49.229  42.448  1.00  0.00           O0.      0
ATOM   1035  HG1 THR A  67      57.753  48.718  42.760  1.00  0.00           H0.      0
ATOM   1036  C   THR A  67      57.130  51.116  40.208  1.00  0.00           C0.      0
ATOM   1037  O   THR A  67      58.288  50.870  39.926  1.00  0.00           O0.      0
ATOM   1038  N   GLY A  68      56.140  51.002  39.286  1.00  0.00           N0.      0
ATOM   1039  H   GLY A  68      55.199  51.240  39.564  1.00  0.00           H0.      0
ATOM   1040  CA  GLY A  68      56.187  50.423  37.905  1.00  0.00           C0.      0
ATOM   1041  HA2 GLY A  68      55.263  50.680  37.387  1.00  0.00           H0.      0
ATOM   1042  HA3 GLY A  68      56.936  51.037  37.406  1.00  0.00           H0.      0
ATOM   1043  C   GLY A  68      56.449  48.919  37.713  1.00  0.00           C0.      0
ATOM   1044  O   GLY A  68      56.535  48.365  36.574  1.00  0.00           O0.      0
ATOM   1045  N   VAL A  69      56.496  48.165  38.799  1.00  0.00           N0.      0
ATOM   1046  H   VAL A  69      56.503  48.683  39.666  1.00  0.00           H0.      0
ATOM   1047  CA  VAL A  69      56.690  46.697  38.707  1.00  0.00           C0.      0
ATOM   1048  HA  VAL A  69      57.524  46.406  38.068  1.00  0.00           H0.      0
ATOM   1049  CB  VAL A  69      56.946  46.208  40.104  1.00  0.00           C0.      0
ATOM   1050  HB  VAL A  69      57.248  45.168  39.975  1.00  0.00           H0.      0
ATOM   1051  CG1 VAL A  69      58.318  46.757  40.505  1.00  0.00           C0.      0
ATOM   1052 HG11 VAL A  69      58.402  47.844  40.514  1.00  0.00           H0.      0
ATOM   1053 HG12 VAL A  69      58.558  46.371  41.496  1.00  0.00           H0.      0
ATOM   1054 HG13 VAL A  69      59.039  46.440  39.751  1.00  0.00           H0.      0
ATOM   1055  CG2 VAL A  69      55.901  46.326  41.193  1.00  0.00           C0.      0
ATOM   1056 HG21 VAL A  69      55.067  45.670  40.942  1.00  0.00           H0.      0
ATOM   1057 HG22 VAL A  69      56.314  46.131  42.183  1.00  0.00           H0.      0
ATOM   1058 HG23 VAL A  69      55.402  47.287  41.318  1.00  0.00           H0.      0
ATOM   1059  C   VAL A  69      55.505  45.923  38.129  1.00  0.00           C0.      0
ATOM   1060  O   VAL A  69      55.709  44.830  37.647  1.00  0.00           O0.      0
ATOM   1061  N   ASP A  70      54.326  46.488  38.063  1.00  0.00           N0.      0
ATOM   1062  H   ASP A  70      54.157  47.329  38.596  1.00  0.00           H0.      0
ATOM   1063  CA  ASP A  70      53.193  45.796  37.427  1.00  0.00           C0.      0
ATOM   1064  HA  ASP A  70      53.307  44.728  37.612  1.00  0.00           H0.      0
ATOM   1065  CB  ASP A  70      51.997  46.385  38.130  1.00  0.00           C0.      0
ATOM   1066  HB2 ASP A  70      51.139  45.755  37.894  1.00  0.00           H0.      0
ATOM   1067  HB3 ASP A  70      52.173  46.342  39.205  1.00  0.00           H0.      0
ATOM   1068  CG  ASP A  70      51.649  47.884  37.735  1.00  0.00           C0.      0
ATOM   1069  OD1 ASP A  70      50.473  48.282  37.908  1.00  0.00           O0.      0
ATOM   1070  OD2 ASP A  70      52.421  48.617  37.162  1.00  0.00           O0.      0
ATOM   1071  C   ASP A  70      53.186  46.000  35.857  1.00  0.00           C0.      0
ATOM   1072  O   ASP A  70      52.288  45.451  35.193  1.00  0.00           O0.      0
ATOM   1073  N   SER A  71      54.126  46.732  35.362  1.00  0.00           N0.      0
ATOM   1074  H   SER A  71      54.809  47.042  36.039  1.00  0.00           H0.      0
ATOM   1075  CA  SER A  71      54.039  47.285  33.974  1.00  0.00           C0.      0
ATOM   1076  HA  SER A  71      53.036  47.027  33.634  1.00  0.00           H0.      0
ATOM   1077  CB  SER A  71      54.222  48.782  33.940  1.00  0.00           C0.      0
ATOM   1078  HB2 SER A  71      55.276  48.933  34.170  1.00  0.00           H0.      0
ATOM   1079  HB3 SER A  71      54.061  49.128  32.920  1.00  0.00           H0.      0
ATOM   1080  OG  SER A  71      53.294  49.495  34.804  1.00  0.00           O0.      0
ATOM   1081  HG  SER A  71      53.076  49.116  35.658  1.00  0.00           H0.      0
ATOM   1082  C   SER A  71      54.991  46.553  32.976  1.00  0.00           C0.      0
ATOM   1083  O   SER A  71      54.700  46.336  31.819  1.00  0.00           O0.      0
ATOM   1084  N   ILE A  72      56.140  46.136  33.532  1.00  0.00           N0.      0
ATOM   1085  H   ILE A  72      56.290  46.345  34.508  1.00  0.00           H0.      0
ATOM   1086  CA  ILE A  72      57.268  45.542  32.772  1.00  0.00           C0.      0
ATOM   1087  HA  ILE A  72      57.615  46.414  32.217  1.00  0.00           H0.      0
ATOM   1088  CB  ILE A  72      58.407  44.999  33.760  1.00  0.00           C0.      0
ATOM   1089  HB  ILE A  72      58.046  44.173  34.372  1.00  0.00           H0.      0
ATOM   1090  CG2 ILE A  72      59.539  44.394  33.032  1.00  0.00           C0.      0
ATOM   1091 HG21 ILE A  72      60.237  43.951  33.743  1.00  0.00           H0.      0
ATOM   1092 HG22 ILE A  72      59.257  43.567  32.380  1.00  0.00           H0.      0
ATOM   1093 HG23 ILE A  72      59.950  45.171  32.387  1.00  0.00           H0.      0
ATOM   1094  CG1 ILE A  72      58.876  46.058  34.803  1.00  0.00           C0.      0
ATOM   1095 HG12 ILE A  72      59.681  46.654  34.373  1.00  0.00           H0.      0
ATOM   1096 HG13 ILE A  72      58.086  46.758  35.073  1.00  0.00           H0.      0
ATOM   1097  CD1 ILE A  72      59.546  45.442  36.073  1.00  0.00           C0.      0
ATOM   1098 HD11 ILE A  72      60.375  44.811  35.754  1.00  0.00           H0.      0
ATOM   1099 HD12 ILE A  72      60.000  46.115  36.801  1.00  0.00           H0.      0
ATOM   1100 HD13 ILE A  72      58.835  44.832  36.629  1.00  0.00           H0.      0
ATOM   1101  C   ILE A  72      56.884  44.456  31.764  1.00  0.00           C0.      0
ATOM   1102  O   ILE A  72      57.466  44.462  30.700  1.00  0.00           O0.      0
ATOM   1103  N   MET A  73      56.072  43.437  32.122  1.00  0.00           N0.      0
ATOM   1104  H   MET A  73      55.869  43.397  33.111  1.00  0.00           H0.      0
ATOM   1105  CA  MET A  73      55.815  42.267  31.327  1.00  0.00           C0.      0
ATOM   1106  HA  MET A  73      56.739  41.703  31.199  1.00  0.00           H0.      0
ATOM   1107  CB  MET A  73      54.927  41.390  32.244  1.00  0.00           C0.      0
ATOM   1108  HB2 MET A  73      55.540  41.020  33.065  1.00  0.00           H0.      0
ATOM   1109  HB3 MET A  73      54.247  42.050  32.782  1.00  0.00           H0.      0
ATOM   1110  CG  MET A  73      54.296  40.174  31.579  1.00  0.00           C0.      0
ATOM   1111  HG2 MET A  73      54.959  39.858  30.773  1.00  0.00           H0.      0
ATOM   1112  HG3 MET A  73      54.410  39.413  32.350  1.00  0.00           H0.      0
ATOM   1113  SD  MET A  73      52.556  40.186  30.918  1.00  0.00           S0.      0
ATOM   1114  CE  MET A  73      51.639  40.610  32.394  1.00  0.00           C0.      0
ATOM   1115  HE1 MET A  73      51.971  40.015  33.245  1.00  0.00           H0.      0
ATOM   1116  HE2 MET A  73      51.752  41.638  32.738  1.00  0.00           H0.      0
ATOM   1117  HE3 MET A  73      50.589  40.320  32.350  1.00  0.00           H0.      0
ATOM   1118  C   MET A  73      55.147  42.534  29.911  1.00  0.00           C0.      0
ATOM   1119  O   MET A  73      55.354  41.890  28.902  1.00  0.00           O0.      0
ATOM   1120  N   LEU A  74      54.362  43.667  29.820  1.00  0.00           N0.      0
ATOM   1121  H   LEU A  74      54.096  44.217  30.625  1.00  0.00           H0.      0
ATOM   1122  CA  LEU A  74      53.907  44.277  28.497  1.00  0.00           C0.      0
ATOM   1123  HA  LEU A  74      53.618  43.487  27.804  1.00  0.00           H0.      0
ATOM   1124  CB  LEU A  74      52.671  45.058  28.826  1.00  0.00           C0.      0
ATOM   1125  HB2 LEU A  74      52.942  45.930  29.422  1.00  0.00           H0.      0
ATOM   1126  HB3 LEU A  74      52.354  45.452  27.860  1.00  0.00           H0.      0
ATOM   1127  CG  LEU A  74      51.468  44.245  29.373  1.00  0.00           C0.      0
ATOM   1128  HG  LEU A  74      51.893  43.312  29.743  1.00  0.00           H0.      0
ATOM   1129  CD1 LEU A  74      50.730  45.163  30.435  1.00  0.00           C0.      0
ATOM   1130 HD11 LEU A  74      50.799  46.234  30.244  1.00  0.00           H0.      0
ATOM   1131 HD12 LEU A  74      49.763  44.703  30.640  1.00  0.00           H0.      0
ATOM   1132 HD13 LEU A  74      51.248  45.092  31.392  1.00  0.00           H0.      0
ATOM   1133  CD2 LEU A  74      50.515  43.907  28.176  1.00  0.00           C0.      0
ATOM   1134 HD21 LEU A  74      50.212  44.895  27.830  1.00  0.00           H0.      0
ATOM   1135 HD22 LEU A  74      50.922  43.286  27.379  1.00  0.00           H0.      0
ATOM   1136 HD23 LEU A  74      49.651  43.374  28.574  1.00  0.00           H0.      0
ATOM   1137  C   LEU A  74      55.049  45.042  27.832  1.00  0.00           C0.      0
ATOM   1138  O   LEU A  74      55.310  44.756  26.650  1.00  0.00           O0.      0
ATOM   1139  N   VAL A  75      55.869  45.888  28.521  1.00  0.00           N0.      0
ATOM   1140  H   VAL A  75      55.631  45.850  29.501  1.00  0.00           H0.      0
ATOM   1141  CA  VAL A  75      57.043  46.593  28.044  1.00  0.00           C0.      0
ATOM   1142  HA  VAL A  75      56.684  47.306  27.301  1.00  0.00           H0.      0
ATOM   1143  CB  VAL A  75      57.763  47.418  29.083  1.00  0.00           C0.      0
ATOM   1144  HB  VAL A  75      58.360  46.859  29.803  1.00  0.00           H0.      0
ATOM   1145  CG1 VAL A  75      58.646  48.465  28.405  1.00  0.00           C0.      0
ATOM   1146 HG11 VAL A  75      59.400  47.965  27.797  1.00  0.00           H0.      0
ATOM   1147 HG12 VAL A  75      58.098  49.002  27.630  1.00  0.00           H0.      0
ATOM   1148 HG13 VAL A  75      58.983  49.231  29.104  1.00  0.00           H0.      0
ATOM   1149  CG2 VAL A  75      56.832  48.251  30.023  1.00  0.00           C0.      0
ATOM   1150 HG21 VAL A  75      56.547  49.197  29.563  1.00  0.00           H0.      0
ATOM   1151 HG22 VAL A  75      55.898  47.711  30.176  1.00  0.00           H0.      0
ATOM   1152 HG23 VAL A  75      57.371  48.442  30.951  1.00  0.00           H0.      0
ATOM   1153  C   VAL A  75      58.169  45.702  27.431  1.00  0.00           C0.      0
ATOM   1154  O   VAL A  75      58.725  46.010  26.332  1.00  0.00           O0.      0
ATOM   1155  N   GLU A  76      58.392  44.551  28.034  1.00  0.00           N0.      0
ATOM   1156  H   GLU A  76      57.850  44.343  28.861  1.00  0.00           H0.      0
ATOM   1157  CA  GLU A  76      59.339  43.494  27.622  1.00  0.00           C0.      0
ATOM   1158  HA  GLU A  76      60.240  43.963  27.227  1.00  0.00           H0.      0
ATOM   1159  CB  GLU A  76      59.547  42.396  28.691  1.00  0.00           C0.      0
ATOM   1160  HB2 GLU A  76      58.601  41.968  29.024  1.00  0.00           H0.      0
ATOM   1161  HB3 GLU A  76      60.068  41.554  28.236  1.00  0.00           H0.      0
ATOM   1162  CG  GLU A  76      60.409  42.872  29.856  1.00  0.00           C0.      0
ATOM   1163  HG2 GLU A  76      60.054  43.854  30.169  1.00  0.00           H0.      0
ATOM   1164  HG3 GLU A  76      60.309  42.127  30.646  1.00  0.00           H0.      0
ATOM   1165  CD  GLU A  76      61.909  42.817  29.512  1.00  0.00           C0.      0
ATOM   1166  OE1 GLU A  76      62.381  43.139  28.375  1.00  0.00           O0.      0
ATOM   1167  OE2 GLU A  76      62.716  42.597  30.438  1.00  0.00           O0.      0
ATOM   1168  C   GLU A  76      58.866  42.816  26.359  1.00  0.00           C0.      0
ATOM   1169  O   GLU A  76      59.648  42.573  25.443  1.00  0.00           O0.      0
ATOM   1170  N   GLU A  77      57.520  42.562  26.245  1.00  0.00           N0.      0
ATOM   1171  H   GLU A  77      56.861  42.757  26.985  1.00  0.00           H0.      0
ATOM   1172  CA  GLU A  77      56.954  41.893  25.104  1.00  0.00           C0.      0
ATOM   1173  HA  GLU A  77      57.654  41.183  24.662  1.00  0.00           H0.      0
ATOM   1174  CB  GLU A  77      55.732  41.067  25.552  1.00  0.00           C0.      0
ATOM   1175  HB2 GLU A  77      56.035  40.403  26.361  1.00  0.00           H0.      0
ATOM   1176  HB3 GLU A  77      54.965  41.685  26.019  1.00  0.00           H0.      0
ATOM   1177  CG  GLU A  77      55.084  40.231  24.480  1.00  0.00           C0.      0
ATOM   1178  HG2 GLU A  77      54.276  39.654  24.929  1.00  0.00           H0.      0
ATOM   1179  HG3 GLU A  77      54.613  40.855  23.720  1.00  0.00           H0.      0
ATOM   1180  CD  GLU A  77      55.983  39.217  23.834  1.00  0.00           C0.      0
ATOM   1181  OE1 GLU A  77      57.177  39.047  24.202  1.00  0.00           O0.      0
ATOM   1182  OE2 GLU A  77      55.505  38.576  22.877  1.00  0.00           O0.      0
ATOM   1183  C   GLU A  77      56.680  42.924  23.965  1.00  0.00           C0.      0
ATOM   1184  O   GLU A  77      56.221  42.454  22.905  1.00  0.00           O0.      0
ATOM   1185  N   GLY A  78      56.828  44.235  24.123  1.00  0.00           N0.      0
ATOM   1186  H   GLY A  78      57.392  44.505  24.916  1.00  0.00           H0.      0
ATOM   1187  CA  GLY A  78      56.822  45.159  22.989  1.00  0.00           C0.      0
ATOM   1188  HA2 GLY A  78      57.547  45.920  23.277  1.00  0.00           H0.      0
ATOM   1189  HA3 GLY A  78      57.121  44.616  22.093  1.00  0.00           H0.      0
ATOM   1190  C   GLY A  78      55.390  45.785  22.672  1.00  0.00           C0.      0
ATOM   1191  O   GLY A  78      55.196  46.372  21.636  1.00  0.00           O0.      0
ATOM   1192  N   PHE A  79      54.475  45.727  23.657  1.00  0.00           N0.      0
ATOM   1193  H   PHE A  79      54.825  45.480  24.572  1.00  0.00           H0.      0
ATOM   1194  CA  PHE A  79      53.240  46.461  23.587  1.00  0.00           C0.      0
ATOM   1195  HA  PHE A  79      52.676  46.243  22.680  1.00  0.00           H0.      0
ATOM   1196  CB  PHE A  79      52.388  46.052  24.789  1.00  0.00           C0.      0
ATOM   1197  HB2 PHE A  79      53.010  45.960  25.680  1.00  0.00           H0.      0
ATOM   1198  HB3 PHE A  79      51.679  46.830  25.072  1.00  0.00           H0.      0
ATOM   1199  CG  PHE A  79      51.775  44.703  24.673  1.00  0.00           C0.      0
ATOM   1200  CD1 PHE A  79      52.514  43.553  24.844  1.00  0.00           C0.      0
ATOM   1201  HD1 PHE A  79      53.517  43.682  25.224  1.00  0.00           H0.      0
ATOM   1202  CE1 PHE A  79      51.937  42.303  24.610  1.00  0.00           C0.      0
ATOM   1203  HE1 PHE A  79      52.491  41.378  24.671  1.00  0.00           H0.      0
ATOM   1204  CZ  PHE A  79      50.647  42.203  24.224  1.00  0.00           C0.      0
ATOM   1205  HZ  PHE A  79      50.253  41.227  23.983  1.00  0.00           H0.      0
ATOM   1206  CE2 PHE A  79      49.841  43.375  24.196  1.00  0.00           C0.      0
ATOM   1207  HE2 PHE A  79      48.785  43.292  23.985  1.00  0.00           H0.      0
ATOM   1208  CD2 PHE A  79      50.393  44.603  24.483  1.00  0.00           C0.      0
ATOM   1209  HD2 PHE A  79      49.750  45.458  24.337  1.00  0.00           H0.      0
ATOM   1210  C   PHE A  79      53.613  47.991  23.573  1.00  0.00           C0.      0
ATOM   1211  O   PHE A  79      54.616  48.405  24.141  1.00  0.00           O0.      0
ATOM   1212  N   SER A  80      52.752  48.778  22.875  1.00  0.00           N0.      0
ATOM   1213  H   SER A  80      52.039  48.299  22.343  1.00  0.00           H0.      0
ATOM   1214  CA  SER A  80      52.695  50.271  22.977  1.00  0.00           C0.      0
ATOM   1215  HA  SER A  80      53.740  50.569  22.897  1.00  0.00           H0.      0
ATOM   1216  CB  SER A  80      51.978  51.044  21.873  1.00  0.00           C0.      0
ATOM   1217  HB2 SER A  80      50.962  50.649  21.895  1.00  0.00           H0.      0
ATOM   1218  HB3 SER A  80      52.076  52.105  22.103  1.00  0.00           H0.      0
ATOM   1219  OG  SER A  80      52.463  50.699  20.479  1.00  0.00           O0.      0
ATOM   1220  HG  SER A  80      52.148  49.825  20.241  1.00  0.00           H0.      0
ATOM   1221  C   SER A  80      52.186  50.727  24.420  1.00  0.00           C0.      0
ATOM   1222  O   SER A  80      51.186  51.442  24.509  1.00  0.00           O0.      0
ATOM   1223  N   VAL A  81      52.816  50.182  25.455  1.00  0.00           N0.      0
ATOM   1224  H   VAL A  81      53.650  49.631  25.315  1.00  0.00           H0.      0
ATOM   1225  CA  VAL A  81      52.309  50.385  26.826  1.00  0.00           C0.      0
ATOM   1226  HA  VAL A  81      51.226  50.467  26.728  1.00  0.00           H0.      0
ATOM   1227  CB  VAL A  81      52.519  49.087  27.704  1.00  0.00           C0.      0
ATOM   1228  HB  VAL A  81      52.134  48.232  27.148  1.00  0.00           H0.      0
ATOM   1229  CG1 VAL A  81      53.987  48.826  28.026  1.00  0.00           C0.      0
ATOM   1230 HG11 VAL A  81      54.634  48.505  27.209  1.00  0.00           H0.      0
ATOM   1231 HG12 VAL A  81      54.412  49.772  28.362  1.00  0.00           H0.      0
ATOM   1232 HG13 VAL A  81      54.033  47.986  28.720  1.00  0.00           H0.      0
ATOM   1233  CG2 VAL A  81      51.837  49.092  29.135  1.00  0.00           C0.      0
ATOM   1234 HG21 VAL A  81      52.323  49.744  29.861  1.00  0.00           H0.      0
ATOM   1235 HG22 VAL A  81      50.809  49.440  29.041  1.00  0.00           H0.      0
ATOM   1236 HG23 VAL A  81      51.826  48.099  29.583  1.00  0.00           H0.      0
ATOM   1237  C   VAL A  81      52.735  51.596  27.573  1.00  0.00           C0.      0
ATOM   1238  O   VAL A  81      53.788  52.151  27.284  1.00  0.00           O0.      0
ATOM   1239  N   THR A  82      51.868  52.186  28.456  1.00  0.00           N0.      0
ATOM   1240  H   THR A  82      50.976  51.718  28.532  1.00  0.00           H0.      0
ATOM   1241  CA  THR A  82      52.070  53.367  29.246  1.00  0.00           C0.      0
ATOM   1242  HA  THR A  82      53.134  53.552  29.389  1.00  0.00           H0.      0
ATOM   1243  CB  THR A  82      51.472  54.577  28.560  1.00  0.00           C0.      0
ATOM   1244  HB  THR A  82      51.484  55.445  29.219  1.00  0.00           H0.      0
ATOM   1245  CG2 THR A  82      52.134  54.919  27.295  1.00  0.00           C0.      0
ATOM   1246 HG21 THR A  82      53.194  54.709  27.434  1.00  0.00           H0.      0
ATOM   1247 HG22 THR A  82      51.748  54.229  26.544  1.00  0.00           H0.      0
ATOM   1248 HG23 THR A  82      52.009  55.955  26.980  1.00  0.00           H0.      0
ATOM   1249  OG1 THR A  82      50.150  54.360  28.201  1.00  0.00           O0.      0
ATOM   1250  HG1 THR A  82      50.046  53.645  27.569  1.00  0.00           H0.      0
ATOM   1251  C   THR A  82      51.583  53.254  30.651  1.00  0.00           C0.      0
ATOM   1252  O   THR A  82      50.804  52.366  30.947  1.00  0.00           O0.      0
ATOM   1253  N   SER A  83      52.018  54.147  31.599  1.00  0.00           N0.      0
ATOM   1254  H   SER A  83      52.780  54.778  31.395  1.00  0.00           H0.      0
ATOM   1255  CA  SER A  83      51.752  54.023  33.017  1.00  0.00           C0.      0
ATOM   1256  HA  SER A  83      50.958  53.308  33.231  1.00  0.00           H0.      0
ATOM   1257  CB  SER A  83      53.007  53.437  33.685  1.00  0.00           C0.      0
ATOM   1258  HB2 SER A  83      53.875  54.090  33.603  1.00  0.00           H0.      0
ATOM   1259  HB3 SER A  83      52.857  53.292  34.755  1.00  0.00           H0.      0
ATOM   1260  OG  SER A  83      53.234  52.176  33.126  1.00  0.00           O0.      0
ATOM   1261  HG  SER A  83      53.296  51.513  33.818  1.00  0.00           H0.      0
ATOM   1262  C   SER A  83      51.521  55.409  33.633  1.00  0.00           C0.      0
ATOM   1263  O   SER A  83      52.200  56.401  33.396  1.00  0.00           O0.      0
ATOM   1264  N   VAL A  84      50.525  55.442  34.506  1.00  0.00           N0.      0
ATOM   1265  H   VAL A  84      50.100  54.561  34.758  1.00  0.00           H0.      0
ATOM   1266  CA  VAL A  84      50.243  56.598  35.404  1.00  0.00           C0.      0
ATOM   1267  HA  VAL A  84      51.080  57.296  35.393  1.00  0.00           H0.      0
ATOM   1268  CB  VAL A  84      49.099  57.448  34.883  1.00  0.00           C0.      0
ATOM   1269  HB  VAL A  84      49.087  58.377  35.455  1.00  0.00           H0.      0
ATOM   1270  CG1 VAL A  84      49.267  57.990  33.398  1.00  0.00           C0.      0
ATOM   1271 HG11 VAL A  84      48.412  58.642  33.217  1.00  0.00           H0.      0
ATOM   1272 HG12 VAL A  84      50.179  58.586  33.384  1.00  0.00           H0.      0
ATOM   1273 HG13 VAL A  84      49.249  57.174  32.675  1.00  0.00           H0.      0
ATOM   1274  CG2 VAL A  84      47.711  56.820  34.881  1.00  0.00           C0.      0
ATOM   1275 HG21 VAL A  84      46.968  57.555  34.573  1.00  0.00           H0.      0
ATOM   1276 HG22 VAL A  84      47.749  55.990  34.176  1.00  0.00           H0.      0
ATOM   1277 HG23 VAL A  84      47.425  56.536  35.894  1.00  0.00           H0.      0
ATOM   1278  C   VAL A  84      49.912  56.150  36.824  1.00  0.00           C0.      0
ATOM   1279  O   VAL A  84      49.669  55.007  37.105  1.00  0.00           O0.      0
ATOM   1280  N   ASP A  85      49.985  57.059  37.798  1.00  0.00           N0.      0
ATOM   1281  H   ASP A  85      50.061  58.040  37.569  1.00  0.00           H0.      0
ATOM   1282  CA  ASP A  85      49.829  56.858  39.265  1.00  0.00           C0.      0
ATOM   1283  HA  ASP A  85      48.881  56.320  39.294  1.00  0.00           H0.      0
ATOM   1284  CB  ASP A  85      50.993  56.099  39.869  1.00  0.00           C0.      0
ATOM   1285  HB2 ASP A  85      51.094  55.217  39.237  1.00  0.00           H0.      0
ATOM   1286  HB3 ASP A  85      51.859  56.740  40.037  1.00  0.00           H0.      0
ATOM   1287  CG  ASP A  85      50.584  55.665  41.259  1.00  0.00           C0.      0
ATOM   1288  OD1 ASP A  85      50.286  54.430  41.389  1.00  0.00           O0.      0
ATOM   1289  OD2 ASP A  85      50.583  56.485  42.237  1.00  0.00           O0.      0
ATOM   1290  C   ASP A  85      49.802  58.314  39.950  1.00  0.00           C0.      0
ATOM   1291  O   ASP A  85      50.360  59.247  39.340  1.00  0.00           O0.      0
ATOM   1292  N   ALA A  86      49.154  58.415  41.112  1.00  0.00           N0.      0
ATOM   1293  H   ALA A  86      48.670  57.590  41.437  1.00  0.00           H0.      0
ATOM   1294  CA  ALA A  86      49.026  59.669  41.886  1.00  0.00           C0.      0
ATOM   1295  HA  ALA A  86      49.013  60.547  41.240  1.00  0.00           H0.      0
ATOM   1296  CB  ALA A  86      47.661  59.606  42.604  1.00  0.00           C0.      0
ATOM   1297  HB1 ALA A  86      46.911  59.747  41.825  1.00  0.00           H0.      0
ATOM   1298  HB2 ALA A  86      47.495  58.753  43.263  1.00  0.00           H0.      0
ATOM   1299  HB3 ALA A  86      47.568  60.472  43.258  1.00  0.00           H0.      0
ATOM   1300  C   ALA A  86      50.179  59.922  42.844  1.00  0.00           C0.      0
ATOM   1301  O   ALA A  86      50.324  61.052  43.394  1.00  0.00           O0.      0
ATOM   1302  N   SER A  87      51.053  58.945  43.147  1.00  0.00           N0.      0
ATOM   1303  H   SER A  87      50.976  58.050  42.685  1.00  0.00           H0.      0
ATOM   1304  CA  SER A  87      52.043  59.103  44.249  1.00  0.00           C0.      0
ATOM   1305  HA  SER A  87      51.716  59.792  45.027  1.00  0.00           H0.      0
ATOM   1306  CB  SER A  87      52.159  57.660  44.896  1.00  0.00           C0.      0
ATOM   1307  HB2 SER A  87      51.258  57.528  45.495  1.00  0.00           H0.      0
ATOM   1308  HB3 SER A  87      52.452  56.906  44.166  1.00  0.00           H0.      0
ATOM   1309  OG  SER A  87      53.210  57.768  45.863  1.00  0.00           O0.      0
ATOM   1310  HG  SER A  87      52.825  58.281  46.577  1.00  0.00           H0.      0
ATOM   1311  C   SER A  87      53.425  59.602  43.702  1.00  0.00           C0.      0
ATOM   1312  O   SER A  87      54.125  58.962  42.962  1.00  0.00           O0.      0
ATOM   1313  N   ASP A  88      53.844  60.732  44.244  1.00  0.00           N0.      0
ATOM   1314  H   ASP A  88      53.326  61.161  44.997  1.00  0.00           H0.      0
ATOM   1315  CA  ASP A  88      55.178  61.281  44.020  1.00  0.00           C0.      0
ATOM   1316  HA  ASP A  88      55.345  61.296  42.943  1.00  0.00           H0.      0
ATOM   1317  CB  ASP A  88      55.262  62.665  44.625  1.00  0.00           C0.      0
ATOM   1318  HB2 ASP A  88      56.190  63.201  44.426  1.00  0.00           H0.      0
ATOM   1319  HB3 ASP A  88      54.524  63.320  44.163  1.00  0.00           H0.      0
ATOM   1320  CG  ASP A  88      55.007  62.791  46.130  1.00  0.00           C0.      0
ATOM   1321  OD1 ASP A  88      54.216  62.039  46.713  1.00  0.00           O0.      0
ATOM   1322  OD2 ASP A  88      55.700  63.735  46.692  1.00  0.00           O0.      0
ATOM   1323  C   ASP A  88      56.292  60.388  44.595  1.00  0.00           C0.      0
ATOM   1324  O   ASP A  88      57.466  60.723  44.523  1.00  0.00           O0.      0
ATOM   1325  N   LYS A  89      55.973  59.359  45.323  1.00  0.00           N0.      0
ATOM   1326  H   LYS A  89      54.976  59.204  45.384  1.00  0.00           H0.      0
ATOM   1327  CA  LYS A  89      56.816  58.465  46.120  1.00  0.00           C0.      0
ATOM   1328  HA  LYS A  89      57.846  58.776  45.948  1.00  0.00           H0.      0
ATOM   1329  CB  LYS A  89      56.549  58.696  47.637  1.00  0.00           C0.      0
ATOM   1330  HB2 LYS A  89      55.522  58.414  47.870  1.00  0.00           H0.      0
ATOM   1331  HB3 LYS A  89      57.185  58.056  48.249  1.00  0.00           H0.      0
ATOM   1332  CG  LYS A  89      56.941  60.161  48.082  1.00  0.00           C0.      0
ATOM   1333  HG2 LYS A  89      58.029  60.191  48.030  1.00  0.00           H0.      0
ATOM   1334  HG3 LYS A  89      56.513  60.862  47.366  1.00  0.00           H0.      0
ATOM   1335  CD  LYS A  89      56.638  60.517  49.496  1.00  0.00           C0.      0
ATOM   1336  HD2 LYS A  89      55.559  60.548  49.647  1.00  0.00           H0.      0
ATOM   1337  HD3 LYS A  89      56.944  59.808  50.265  1.00  0.00           H0.      0
ATOM   1338  CE  LYS A  89      57.396  61.829  49.670  1.00  0.00           C0.      0
ATOM   1339  HE2 LYS A  89      57.580  62.010  50.729  1.00  0.00           H0.      0
ATOM   1340  HE3 LYS A  89      58.322  61.754  49.100  1.00  0.00           H0.      0
ATOM   1341  NZ  LYS A  89      56.596  62.933  49.179  1.00  0.00           N0.      0
ATOM   1342  HZ1 LYS A  89      55.751  63.063  49.717  1.00  0.00           H0.      0
ATOM   1343  HZ2 LYS A  89      57.064  63.828  49.142  1.00  0.00           H0.      0
ATOM   1344  HZ3 LYS A  89      56.212  62.790  48.256  1.00  0.00           H0.      0
ATOM   1345  C   LYS A  89      56.778  56.955  45.750  1.00  0.00           C0.      0
ATOM   1346  O   LYS A  89      57.814  56.274  45.888  1.00  0.00           O0.      0
ATOM   1347  N   MET A  90      55.671  56.464  45.136  1.00  0.00           N0.      0
ATOM   1348  H   MET A  90      54.822  57.010  45.151  1.00  0.00           H0.      0
ATOM   1349  CA  MET A  90      55.721  55.224  44.398  1.00  0.00           C0.      0
ATOM   1350  HA  MET A  90      56.332  54.509  44.950  1.00  0.00           H0.      0
ATOM   1351  CB  MET A  90      54.331  54.645  44.232  1.00  0.00           C0.      0
ATOM   1352  HB2 MET A  90      53.854  55.387  43.593  1.00  0.00           H0.      0
ATOM   1353  HB3 MET A  90      54.528  53.806  43.565  1.00  0.00           H0.      0
ATOM   1354  CG  MET A  90      53.555  54.021  45.448  1.00  0.00           C0.      0
ATOM   1355  HG2 MET A  90      53.778  54.630  46.324  1.00  0.00           H0.      0
ATOM   1356  HG3 MET A  90      52.485  54.033  45.239  1.00  0.00           H0.      0
ATOM   1357  SD  MET A  90      54.130  52.306  45.547  1.00  0.00           S0.      0
ATOM   1358  CE  MET A  90      52.476  51.398  45.383  1.00  0.00           C0.      0
ATOM   1359  HE1 MET A  90      51.964  51.829  44.522  1.00  0.00           H0.      0
ATOM   1360  HE2 MET A  90      52.533  50.352  45.082  1.00  0.00           H0.      0
ATOM   1361  HE3 MET A  90      51.867  51.475  46.283  1.00  0.00           H0.      0
ATOM   1362  C   MET A  90      56.264  55.417  43.023  1.00  0.00           C0.      0
ATOM   1363  O   MET A  90      57.134  54.641  42.627  1.00  0.00           O0.      0
ATOM   1364  N   LEU A  91      55.897  56.509  42.255  1.00  0.00           N0.      0
ATOM   1365  H   LEU A  91      55.214  57.167  42.602  1.00  0.00           H0.      0
ATOM   1366  CA  LEU A  91      56.392  56.704  40.887  1.00  0.00           C0.      0
ATOM   1367  HA  LEU A  91      56.216  55.768  40.359  1.00  0.00           H0.      0
ATOM   1368  CB  LEU A  91      55.682  57.897  40.352  1.00  0.00           C0.      0
ATOM   1369  HB2 LEU A  91      54.657  57.982  40.712  1.00  0.00           H0.      0
ATOM   1370  HB3 LEU A  91      56.126  58.797  40.778  1.00  0.00           H0.      0
ATOM   1371  CG  LEU A  91      55.639  58.061  38.769  1.00  0.00           C0.      0
ATOM   1372  HG  LEU A  91      56.224  57.275  38.291  1.00  0.00           H0.      0
ATOM   1373  CD1 LEU A  91      54.239  58.146  38.245  1.00  0.00           C0.      0
ATOM   1374 HD11 LEU A  91      53.783  57.161  38.351  1.00  0.00           H0.      0
ATOM   1375 HD12 LEU A  91      53.580  58.806  38.809  1.00  0.00           H0.      0
ATOM   1376 HD13 LEU A  91      54.323  58.363  37.180  1.00  0.00           H0.      0
ATOM   1377  CD2 LEU A  91      56.430  59.244  38.274  1.00  0.00           C0.      0
ATOM   1378 HD21 LEU A  91      57.442  59.018  38.610  1.00  0.00           H0.      0
ATOM   1379 HD22 LEU A  91      56.424  59.309  37.186  1.00  0.00           H0.      0
ATOM   1380 HD23 LEU A  91      56.020  60.153  38.714  1.00  0.00           H0.      0
ATOM   1381  C   LEU A  91      57.859  56.852  40.814  1.00  0.00           C0.      0
ATOM   1382  O   LEU A  91      58.429  56.519  39.775  1.00  0.00           O0.      0
ATOM   1383  N   LYS A  92      58.492  57.464  41.755  1.00  0.00           N0.      0
ATOM   1384  H   LYS A  92      57.962  57.792  42.549  1.00  0.00           H0.      0
ATOM   1385  CA  LYS A  92      59.974  57.502  41.937  1.00  0.00           C0.      0
ATOM   1386  HA  LYS A  92      60.385  58.322  41.348  1.00  0.00           H0.      0
ATOM   1387  CB  LYS A  92      60.190  57.758  43.415  1.00  0.00           C0.      0
ATOM   1388  HB2 LYS A  92      59.818  58.689  43.843  1.00  0.00           H0.      0
ATOM   1389  HB3 LYS A  92      59.744  57.009  44.069  1.00  0.00           H0.      0
ATOM   1390  CG  LYS A  92      61.718  57.776  43.737  1.00  0.00           C0.      0
ATOM   1391  HG2 LYS A  92      61.964  56.726  43.895  1.00  0.00           H0.      0
ATOM   1392  HG3 LYS A  92      62.227  58.228  42.885  1.00  0.00           H0.      0
ATOM   1393  CD  LYS A  92      62.184  58.575  45.040  1.00  0.00           C0.      0
ATOM   1394  HD2 LYS A  92      63.271  58.564  45.122  1.00  0.00           H0.      0
ATOM   1395  HD3 LYS A  92      61.741  59.555  44.861  1.00  0.00           H0.      0
ATOM   1396  CE  LYS A  92      61.517  57.985  46.316  1.00  0.00           C0.      0
ATOM   1397  HE2 LYS A  92      61.185  58.783  46.981  1.00  0.00           H0.      0
ATOM   1398  HE3 LYS A  92      60.596  57.543  45.935  1.00  0.00           H0.      0
ATOM   1399  NZ  LYS A  92      62.309  57.102  47.151  1.00  0.00           N0.      0
ATOM   1400  HZ1 LYS A  92      62.899  57.644  47.766  1.00  0.00           H0.      0
ATOM   1401  HZ2 LYS A  92      61.625  56.716  47.786  1.00  0.00           H0.      0
ATOM   1402  HZ3 LYS A  92      62.755  56.303  46.724  1.00  0.00           H0.      0
ATOM   1403  C   LYS A  92      60.671  56.226  41.406  1.00  0.00           C0.      0
ATOM   1404  O   LYS A  92      61.457  56.377  40.422  1.00  0.00           O0.      0
ATOM   1405  N   TYR A  93      60.295  55.056  41.873  1.00  0.00           N0.      0
ATOM   1406  H   TYR A  93      59.632  55.039  42.636  1.00  0.00           H0.      0
ATOM   1407  CA  TYR A  93      60.798  53.795  41.476  1.00  0.00           C0.      0
ATOM   1408  HA  TYR A  93      61.883  53.876  41.546  1.00  0.00           H0.      0
ATOM   1409  CB  TYR A  93      60.477  52.653  42.474  1.00  0.00           C0.      0
ATOM   1410  HB2 TYR A  93      59.392  52.655  42.366  1.00  0.00           H0.      0
ATOM   1411  HB3 TYR A  93      60.969  51.710  42.237  1.00  0.00           H0.      0
ATOM   1412  CG  TYR A  93      60.885  52.921  43.915  1.00  0.00           C0.      0
ATOM   1413  CD1 TYR A  93      62.148  52.525  44.412  1.00  0.00           C0.      0
ATOM   1414  HD1 TYR A  93      62.844  51.995  43.779  1.00  0.00           H0.      0
ATOM   1415  CE1 TYR A  93      62.600  53.080  45.619  1.00  0.00           C0.      0
ATOM   1416  HE1 TYR A  93      63.627  52.881  45.886  1.00  0.00           H0.      0
ATOM   1417  CZ  TYR A  93      61.733  53.945  46.443  1.00  0.00           C0.      0
ATOM   1418  OH  TYR A  93      62.225  54.437  47.653  1.00  0.00           O0.      0
ATOM   1419  HH  TYR A  93      63.159  54.261  47.786  1.00  0.00           H0.      0
ATOM   1420  CE2 TYR A  93      60.437  54.192  45.971  1.00  0.00           C0.      0
ATOM   1421  HE2 TYR A  93      59.789  54.853  46.528  1.00  0.00           H0.      0
ATOM   1422  CD2 TYR A  93      59.999  53.573  44.788  1.00  0.00           C0.      0
ATOM   1423  HD2 TYR A  93      58.993  53.820  44.484  1.00  0.00           H0.      0
ATOM   1424  C   TYR A  93      60.409  53.364  40.016  1.00  0.00           C0.      0
ATOM   1425  O   TYR A  93      61.332  52.839  39.360  1.00  0.00           O0.      0
ATOM   1426  N   ALA A  94      59.202  53.681  39.511  1.00  0.00           N0.      0
ATOM   1427  H   ALA A  94      58.494  54.052  40.128  1.00  0.00           H0.      0
ATOM   1428  CA  ALA A  94      58.806  53.510  38.095  1.00  0.00           C0.      0
ATOM   1429  HA  ALA A  94      59.039  52.484  37.811  1.00  0.00           H0.      0
ATOM   1430  CB  ALA A  94      57.365  53.926  37.790  1.00  0.00           C0.      0
ATOM   1431  HB1 ALA A  94      57.101  53.701  36.757  1.00  0.00           H0.      0
ATOM   1432  HB2 ALA A  94      56.713  53.394  38.484  1.00  0.00           H0.      0
ATOM   1433  HB3 ALA A  94      57.223  55.003  37.875  1.00  0.00           H0.      0
ATOM   1434  C   ALA A  94      59.784  54.247  37.188  1.00  0.00           C0.      0
ATOM   1435  O   ALA A  94      60.318  53.683  36.212  1.00  0.00           O0.      0
ATOM   1436  N   LEU A  95      60.023  55.560  37.452  1.00  0.00           N0.      0
ATOM   1437  H   LEU A  95      59.487  55.939  38.220  1.00  0.00           H0.      0
ATOM   1438  CA  LEU A  95      61.100  56.326  36.793  1.00  0.00           C0.      0
ATOM   1439  HA  LEU A  95      60.732  56.373  35.768  1.00  0.00           H0.      0
ATOM   1440  CB  LEU A  95      61.191  57.757  37.301  1.00  0.00           C0.      0
ATOM   1441  HB2 LEU A  95      61.193  57.690  38.389  1.00  0.00           H0.      0
ATOM   1442  HB3 LEU A  95      62.076  58.181  36.827  1.00  0.00           H0.      0
ATOM   1443  CG  LEU A  95      60.007  58.656  36.949  1.00  0.00           C0.      0
ATOM   1444  HG  LEU A  95      59.093  58.185  37.309  1.00  0.00           H0.      0
ATOM   1445  CD1 LEU A  95      60.199  59.949  37.734  1.00  0.00           C0.      0
ATOM   1446 HD11 LEU A  95      60.207  59.781  38.811  1.00  0.00           H0.      0
ATOM   1447 HD12 LEU A  95      61.102  60.515  37.507  1.00  0.00           H0.      0
ATOM   1448 HD13 LEU A  95      59.283  60.521  37.588  1.00  0.00           H0.      0
ATOM   1449  CD2 LEU A  95      59.949  58.954  35.435  1.00  0.00           C0.      0
ATOM   1450 HD21 LEU A  95      59.303  59.793  35.176  1.00  0.00           H0.      0
ATOM   1451 HD22 LEU A  95      60.901  59.355  35.085  1.00  0.00           H0.      0
ATOM   1452 HD23 LEU A  95      59.643  58.163  34.750  1.00  0.00           H0.      0
ATOM   1453  C   LEU A  95      62.445  55.604  36.761  1.00  0.00           C0.      0
ATOM   1454  O   LEU A  95      62.962  55.521  35.667  1.00  0.00           O0.      0
ATOM   1455  N   LYS A  96      63.005  55.213  37.934  1.00  0.00           N0.      0
ATOM   1456  H   LYS A  96      62.497  55.472  38.768  1.00  0.00           H0.      0
ATOM   1457  CA  LYS A  96      64.332  54.533  38.038  1.00  0.00           C0.      0
ATOM   1458  HA  LYS A  96      65.076  55.183  37.576  1.00  0.00           H0.      0
ATOM   1459  CB  LYS A  96      64.786  54.309  39.501  1.00  0.00           C0.      0
ATOM   1460  HB2 LYS A  96      64.478  55.141  40.134  1.00  0.00           H0.      0
ATOM   1461  HB3 LYS A  96      64.323  53.391  39.862  1.00  0.00           H0.      0
ATOM   1462  CG  LYS A  96      66.286  54.167  39.635  1.00  0.00           C0.      0
ATOM   1463  HG2 LYS A  96      66.480  54.122  40.707  1.00  0.00           H0.      0
ATOM   1464  HG3 LYS A  96      66.638  53.201  39.274  1.00  0.00           H0.      0
ATOM   1465  CD  LYS A  96      67.073  55.308  39.007  1.00  0.00           C0.      0
ATOM   1466  HD2 LYS A  96      67.091  54.995  37.963  1.00  0.00           H0.      0
ATOM   1467  HD3 LYS A  96      66.563  56.247  39.219  1.00  0.00           H0.      0
ATOM   1468  CE  LYS A  96      68.545  55.459  39.446  1.00  0.00           C0.      0
ATOM   1469  HE2 LYS A  96      69.089  56.197  38.855  1.00  0.00           H0.      0
ATOM   1470  HE3 LYS A  96      68.552  55.808  40.479  1.00  0.00           H0.      0
ATOM   1471  NZ  LYS A  96      69.276  54.181  39.444  1.00  0.00           N0.      0
ATOM   1472  HZ1 LYS A  96      69.157  53.737  38.545  1.00  0.00           H0.      0
ATOM   1473  HZ2 LYS A  96      70.267  54.281  39.608  1.00  0.00           H0.      0
ATOM   1474  HZ3 LYS A  96      68.886  53.563  40.141  1.00  0.00           H0.      0
ATOM   1475  C   LYS A  96      64.335  53.249  37.190  1.00  0.00           C0.      0
ATOM   1476  O   LYS A  96      65.247  53.128  36.436  1.00  0.00           O0.      0
ATOM   1477  N   GLU A  97      63.286  52.386  37.278  1.00  0.00           N0.      0
ATOM   1478  H   GLU A  97      62.677  52.498  38.077  1.00  0.00           H0.      0
ATOM   1479  CA  GLU A  97      63.111  51.165  36.428  1.00  0.00           C0.      0
ATOM   1480  HA  GLU A  97      63.891  50.419  36.578  1.00  0.00           H0.      0
ATOM   1481  CB  GLU A  97      61.752  50.622  36.918  1.00  0.00           C0.      0
ATOM   1482  HB2 GLU A  97      61.769  50.718  38.003  1.00  0.00           H0.      0
ATOM   1483  HB3 GLU A  97      61.020  51.303  36.484  1.00  0.00           H0.      0
ATOM   1484  CG  GLU A  97      61.479  49.212  36.373  1.00  0.00           C0.      0
ATOM   1485  HG2 GLU A  97      60.478  48.949  36.717  1.00  0.00           H0.      0
ATOM   1486  HG3 GLU A  97      61.379  49.227  35.288  1.00  0.00           H0.      0
ATOM   1487  CD  GLU A  97      62.498  48.268  36.854  1.00  0.00           C0.      0
ATOM   1488  OE1 GLU A  97      62.517  47.984  38.052  1.00  0.00           O0.      0
ATOM   1489  OE2 GLU A  97      63.334  47.821  36.054  1.00  0.00           O0.      0
ATOM   1490  C   GLU A  97      63.256  51.431  34.932  1.00  0.00           C0.      0
ATOM   1491  O   GLU A  97      64.125  50.847  34.216  1.00  0.00           O0.      0
ATOM   1492  N   ARG A  98      62.455  52.438  34.379  1.00  0.00           N0.      0
ATOM   1493  H   ARG A  98      61.704  52.790  34.956  1.00  0.00           H0.      0
ATOM   1494  CA  ARG A  98      62.605  52.832  33.011  1.00  0.00           C0.      0
ATOM   1495  HA  ARG A  98      62.445  51.976  32.356  1.00  0.00           H0.      0
ATOM   1496  CB  ARG A  98      61.521  53.798  32.693  1.00  0.00           C0.      0
ATOM   1497  HB2 ARG A  98      60.570  53.330  32.945  1.00  0.00           H0.      0
ATOM   1498  HB3 ARG A  98      61.736  54.633  33.359  1.00  0.00           H0.      0
ATOM   1499  CG  ARG A  98      61.480  54.200  31.174  1.00  0.00           C0.      0
ATOM   1500  HG2 ARG A  98      62.420  54.691  30.921  1.00  0.00           H0.      0
ATOM   1501  HG3 ARG A  98      61.307  53.285  30.607  1.00  0.00           H0.      0
ATOM   1502  CD  ARG A  98      60.296  55.159  30.872  1.00  0.00           C0.      0
ATOM   1503  HD2 ARG A  98      60.255  55.206  29.784  1.00  0.00           H0.      0
ATOM   1504  HD3 ARG A  98      59.398  54.681  31.263  1.00  0.00           H0.      0
ATOM   1505  NE  ARG A  98      60.466  56.531  31.482  1.00  0.00           N0.      0
ATOM   1506  HE  ARG A  98      61.121  56.707  32.230  1.00  0.00           H0.      0
ATOM   1507  CZ  ARG A  98      59.778  57.597  31.271  1.00  0.00           C0.      0
ATOM   1508  NH1 ARG A  98      58.844  57.696  30.431  1.00  0.00           N0.      0
ATOM   1509 HH11 ARG A  98      58.617  56.949  29.789  1.00  0.00           H0.      0
ATOM   1510 HH12 ARG A  98      58.455  58.610  30.248  1.00  0.00           H0.      0
ATOM   1511  NH2 ARG A  98      60.102  58.646  31.952  1.00  0.00           N0.      0
ATOM   1512 HH21 ARG A  98      60.859  58.644  32.622  1.00  0.00           H0.      0
ATOM   1513 HH22 ARG A  98      59.397  59.368  31.974  1.00  0.00           H0.      0
ATOM   1514  C   ARG A  98      63.998  53.404  32.783  1.00  0.00           C0.      0
ATOM   1515  O   ARG A  98      64.544  53.049  31.741  1.00  0.00           O0.      0
ATOM   1516  N   TRP A  99      64.553  54.275  33.615  1.00  0.00           N0.      0
ATOM   1517  H   TRP A  99      64.134  54.408  34.524  1.00  0.00           H0.      0
ATOM   1518  CA  TRP A  99      65.859  54.926  33.307  1.00  0.00           C0.      0
ATOM   1519  HA  TRP A  99      65.833  55.382  32.317  1.00  0.00           H0.      0
ATOM   1520  CB  TRP A  99      66.162  55.940  34.360  1.00  0.00           C0.      0
ATOM   1521  HB2 TRP A  99      65.472  56.746  34.109  1.00  0.00           H0.      0
ATOM   1522  HB3 TRP A  99      65.858  55.544  35.329  1.00  0.00           H0.      0
ATOM   1523  CG  TRP A  99      67.567  56.576  34.433  1.00  0.00           C0.      0
ATOM   1524  CD1 TRP A  99      68.585  56.129  35.234  1.00  0.00           C0.      0
ATOM   1525  HD1 TRP A  99      68.523  55.285  35.905  1.00  0.00           H0.      0
ATOM   1526  NE1 TRP A  99      69.711  56.865  35.020  1.00  0.00           N0.      0
ATOM   1527  HE1 TRP A  99      70.523  56.777  35.614  1.00  0.00           H0.      0
ATOM   1528  CE2 TRP A  99      69.478  57.890  34.131  1.00  0.00           C0.      0
ATOM   1529  CZ2 TRP A  99      70.225  58.909  33.595  1.00  0.00           C0.      0
ATOM   1530  HZ2 TRP A  99      71.243  59.068  33.917  1.00  0.00           H0.      0
ATOM   1531  CH2 TRP A  99      69.562  59.947  32.949  1.00  0.00           C0.      0
ATOM   1532  HH2 TRP A  99      70.150  60.806  32.663  1.00  0.00           H0.      0
ATOM   1533  CZ3 TRP A  99      68.213  59.881  32.600  1.00  0.00           C0.      0
ATOM   1534  HZ3 TRP A  99      67.778  60.685  32.025  1.00  0.00           H0.      0
ATOM   1535  CE3 TRP A  99      67.509  58.698  32.899  1.00  0.00           C0.      0
ATOM   1536  HE3 TRP A  99      66.481  58.607  32.580  1.00  0.00           H0.      0
ATOM   1537  CD2 TRP A  99      68.075  57.751  33.773  1.00  0.00           C0.      0
ATOM   1538  C   TRP A  99      67.021  53.923  33.313  1.00  0.00           C0.      0
ATOM   1539  O   TRP A  99      67.985  54.081  32.534  1.00  0.00           O0.      0
ATOM   1540  N   ASN A 100      66.945  52.866  34.144  1.00  0.00           N0.      0
ATOM   1541  H   ASN A 100      66.157  52.687  34.750  1.00  0.00           H0.      0
ATOM   1542  CA  ASN A 100      68.016  51.850  34.137  1.00  0.00           C0.      0
ATOM   1543  HA  ASN A 100      68.947  52.416  34.188  1.00  0.00           H0.      0
ATOM   1544  CB  ASN A 100      67.853  51.001  35.455  1.00  0.00           C0.      0
ATOM   1545  HB2 ASN A 100      66.953  50.388  35.486  1.00  0.00           H0.      0
ATOM   1546  HB3 ASN A 100      68.733  50.362  35.385  1.00  0.00           H0.      0
ATOM   1547  CG  ASN A 100      67.980  51.757  36.725  1.00  0.00           C0.      0
ATOM   1548  OD1 ASN A 100      68.381  52.935  36.840  1.00  0.00           O0.      0
ATOM   1549  ND2 ASN A 100      67.971  51.020  37.892  1.00  0.00           N0.      0
ATOM   1550 HD21 ASN A 100      68.233  51.452  38.767  1.00  0.00           H0.      0
ATOM   1551 HD22 ASN A 100      67.814  50.024  37.827  1.00  0.00           H0.      0
ATOM   1552  C   ASN A 100      68.146  51.027  32.842  1.00  0.00           C0.      0
ATOM   1553  O   ASN A 100      69.175  50.275  32.724  1.00  0.00           O0.      0
ATOM   1554  N   ARG A 101      67.228  51.151  31.918  1.00  0.00           N0.      0
ATOM   1555  H   ARG A 101      66.428  51.745  32.080  1.00  0.00           H0.      0
ATOM   1556  CA  ARG A 101      67.447  50.524  30.562  1.00  0.00           C0.      0
ATOM   1557  HA  ARG A 101      68.498  50.577  30.278  1.00  0.00           H0.      0
ATOM   1558  CB  ARG A 101      66.859  49.098  30.692  1.00  0.00           C0.      0
ATOM   1559  HB2 ARG A 101      67.181  48.602  29.777  1.00  0.00           H0.      0
ATOM   1560  HB3 ARG A 101      67.368  48.669  31.555  1.00  0.00           H0.      0
ATOM   1561  CG  ARG A 101      65.344  49.012  30.795  1.00  0.00           C0.      0
ATOM   1562  HG2 ARG A 101      65.045  49.752  31.537  1.00  0.00           H0.      0
ATOM   1563  HG3 ARG A 101      64.915  49.195  29.810  1.00  0.00           H0.      0
ATOM   1564  CD  ARG A 101      64.927  47.631  31.268  1.00  0.00           C0.      0
ATOM   1565  HD2 ARG A 101      65.350  47.512  32.265  1.00  0.00           H0.      0
ATOM   1566  HD3 ARG A 101      63.842  47.735  31.265  1.00  0.00           H0.      0
ATOM   1567  NE  ARG A 101      65.370  46.544  30.400  1.00  0.00           N0.      0
ATOM   1568  HE  ARG A 101      66.166  46.665  29.790  1.00  0.00           H0.      0
ATOM   1569  CZ  ARG A 101      64.704  45.336  30.408  1.00  0.00           C0.      0
ATOM   1570  NH1 ARG A 101      63.836  44.972  31.294  1.00  0.00           N0.      0
ATOM   1571 HH11 ARG A 101      63.823  45.453  32.182  1.00  0.00           H0.      0
ATOM   1572 HH12 ARG A 101      63.376  44.089  31.125  1.00  0.00           H0.      0
ATOM   1573  NH2 ARG A 101      64.907  44.413  29.513  1.00  0.00           N0.      0
ATOM   1574 HH21 ARG A 101      65.448  44.597  28.680  1.00  0.00           H0.      0
ATOM   1575 HH22 ARG A 101      64.318  43.593  29.529  1.00  0.00           H0.      0
ATOM   1576  C   ARG A 101      66.810  51.250  29.334  1.00  0.00           C0.      0
ATOM   1577  O   ARG A 101      66.789  50.680  28.216  1.00  0.00           O0.      0
ATOM   1578  N   ARG A 102      66.355  52.436  29.544  1.00  0.00           N0.      0
ATOM   1579  H   ARG A 102      66.196  52.677  30.512  1.00  0.00           H0.      0
ATOM   1580  CA  ARG A 102      65.774  53.425  28.530  1.00  0.00           C0.      0
ATOM   1581  HA  ARG A 102      64.736  53.114  28.415  1.00  0.00           H0.      0
ATOM   1582  CB  ARG A 102      65.743  54.860  29.148  1.00  0.00           C0.      0
ATOM   1583  HB2 ARG A 102      65.241  55.584  28.507  1.00  0.00           H0.      0
ATOM   1584  HB3 ARG A 102      65.113  54.741  30.030  1.00  0.00           H0.      0
ATOM   1585  CG  ARG A 102      67.206  55.300  29.378  1.00  0.00           C0.      0
ATOM   1586  HG2 ARG A 102      67.737  54.783  30.177  1.00  0.00           H0.      0
ATOM   1587  HG3 ARG A 102      67.845  55.269  28.496  1.00  0.00           H0.      0
ATOM   1588  CD  ARG A 102      67.227  56.744  29.909  1.00  0.00           C0.      0
ATOM   1589  HD2 ARG A 102      66.327  56.928  30.497  1.00  0.00           H0.      0
ATOM   1590  HD3 ARG A 102      68.083  56.758  30.583  1.00  0.00           H0.      0
ATOM   1591  NE  ARG A 102      67.476  57.788  28.848  1.00  0.00           N0.      0
ATOM   1592  HE  ARG A 102      68.240  57.654  28.201  1.00  0.00           H0.      0
ATOM   1593  CZ  ARG A 102      67.052  59.050  28.785  1.00  0.00           C0.      0
ATOM   1594  NH1 ARG A 102      66.029  59.511  29.399  1.00  0.00           N0.      0
ATOM   1595 HH11 ARG A 102      65.454  58.879  29.938  1.00  0.00           H0.      0
ATOM   1596 HH12 ARG A 102      65.713  60.434  29.139  1.00  0.00           H0.      0
ATOM   1597  NH2 ARG A 102      67.760  59.889  28.071  1.00  0.00           N0.      0
ATOM   1598 HH21 ARG A 102      68.695  59.551  27.893  1.00  0.00           H0.      0
ATOM   1599 HH22 ARG A 102      67.598  60.878  27.945  1.00  0.00           H0.      0
ATOM   1600  C   ARG A 102      66.217  53.349  27.040  1.00  0.00           C0.      0
ATOM   1601  O   ARG A 102      65.509  53.910  26.255  1.00  0.00           O0.      0
ATOM   1602  N   LYS A 103      67.414  52.906  26.660  1.00  0.00           N0.      0
ATOM   1603  H   LYS A 103      67.840  52.581  27.516  1.00  0.00           H0.      0
ATOM   1604  CA  LYS A 103      67.889  52.756  25.361  1.00  0.00           C0.      0
ATOM   1605  HA  LYS A 103      67.798  53.646  24.739  1.00  0.00           H0.      0
ATOM   1606  CB  LYS A 103      69.387  52.389  25.511  1.00  0.00           C0.      0
ATOM   1607  HB2 LYS A 103      69.823  53.061  26.250  1.00  0.00           H0.      0
ATOM   1608  HB3 LYS A 103      69.501  51.377  25.899  1.00  0.00           H0.      0
ATOM   1609  CG  LYS A 103      70.166  52.617  24.263  1.00  0.00           C0.      0
ATOM   1610  HG2 LYS A 103      69.976  51.723  23.668  1.00  0.00           H0.      0
ATOM   1611  HG3 LYS A 103      69.879  53.490  23.676  1.00  0.00           H0.      0
ATOM   1612  CD  LYS A 103      71.706  52.732  24.496  1.00  0.00           C0.      0
ATOM   1613  HD2 LYS A 103      72.266  52.939  23.584  1.00  0.00           H0.      0
ATOM   1614  HD3 LYS A 103      71.941  53.587  25.131  1.00  0.00           H0.      0
ATOM   1615  CE  LYS A 103      72.509  51.628  25.154  1.00  0.00           C0.      0
ATOM   1616  HE2 LYS A 103      73.537  51.985  25.081  1.00  0.00           H0.      0
ATOM   1617  HE3 LYS A 103      72.095  51.505  26.154  1.00  0.00           H0.      0
ATOM   1618  NZ  LYS A 103      72.379  50.386  24.299  1.00  0.00           N0.      0
ATOM   1619  HZ1 LYS A 103      72.858  49.580  24.674  1.00  0.00           H0.      0
ATOM   1620  HZ2 LYS A 103      71.406  50.143  24.181  1.00  0.00           H0.      0
ATOM   1621  HZ3 LYS A 103      72.760  50.527  23.374  1.00  0.00           H0.      0
ATOM   1622  C   LYS A 103      67.143  51.676  24.547  1.00  0.00           C0.      0
ATOM   1623  O   LYS A 103      66.919  51.635  23.315  1.00  0.00           O0.      0
ATOM   1624  N   GLU A 104      66.536  50.667  25.218  1.00  0.00           N0.      0
ATOM   1625  H   GLU A 104      66.537  50.711  26.227  1.00  0.00           H0.      0
ATOM   1626  CA  GLU A 104      65.816  49.502  24.710  1.00  0.00           C0.      0
ATOM   1627  HA  GLU A 104      66.375  48.972  23.939  1.00  0.00           H0.      0
ATOM   1628  CB  GLU A 104      65.708  48.466  25.825  1.00  0.00           C0.      0
ATOM   1629  HB2 GLU A 104      65.387  49.027  26.702  1.00  0.00           H0.      0
ATOM   1630  HB3 GLU A 104      64.894  47.832  25.473  1.00  0.00           H0.      0
ATOM   1631  CG  GLU A 104      66.930  47.559  26.005  1.00  0.00           C0.      0
ATOM   1632  HG2 GLU A 104      67.003  47.003  25.071  1.00  0.00           H0.      0
ATOM   1633  HG3 GLU A 104      67.843  48.129  26.178  1.00  0.00           H0.      0
ATOM   1634  CD  GLU A 104      66.785  46.468  27.111  1.00  0.00           C0.      0
ATOM   1635  OE1 GLU A 104      67.502  46.511  28.125  1.00  0.00           O0.      0
ATOM   1636  OE2 GLU A 104      65.919  45.568  26.877  1.00  0.00           O0.      0
ATOM   1637  C   GLU A 104      64.422  49.924  24.131  1.00  0.00           C0.      0
ATOM   1638  O   GLU A 104      63.650  50.533  24.832  1.00  0.00           O0.      0
ATOM   1639  N   PRO A 105      64.126  49.577  22.862  1.00  0.00           N0.      0
ATOM   1640  CD  PRO A 105      64.933  48.785  21.921  1.00  0.00           C0.      0
ATOM   1641  HD2 PRO A 105      64.806  47.744  22.217  1.00  0.00           H0.      0
ATOM   1642  HD3 PRO A 105      65.965  49.133  21.977  1.00  0.00           H0.      0
ATOM   1643  CG  PRO A 105      64.441  49.127  20.565  1.00  0.00           C0.      0
ATOM   1644  HG2 PRO A 105      64.517  48.243  19.931  1.00  0.00           H0.      0
ATOM   1645  HG3 PRO A 105      65.130  49.852  20.131  1.00  0.00           H0.      0
ATOM   1646  CB  PRO A 105      63.001  49.707  20.629  1.00  0.00           C0.      0
ATOM   1647  HB2 PRO A 105      62.299  48.876  20.711  1.00  0.00           H0.      0
ATOM   1648  HB3 PRO A 105      62.805  50.373  19.789  1.00  0.00           H0.      0
ATOM   1649  CA  PRO A 105      63.113  50.357  22.017  1.00  0.00           C0.      0
ATOM   1650  HA  PRO A 105      63.571  51.335  21.869  1.00  0.00           H0.      0
ATOM   1651  C   PRO A 105      61.721  50.544  22.679  1.00  0.00           C0.      0
ATOM   1652  O   PRO A 105      61.402  51.720  22.944  1.00  0.00           O0.      0
ATOM   1653  N   ALA A 106      61.072  49.478  23.053  1.00  0.00           N0.      0
ATOM   1654  H   ALA A 106      61.543  48.586  23.083  1.00  0.00           H0.      0
ATOM   1655  CA  ALA A 106      59.860  49.562  23.914  1.00  0.00           C0.      0
ATOM   1656  HA  ALA A 106      59.018  49.949  23.341  1.00  0.00           H0.      0
ATOM   1657  CB  ALA A 106      59.285  48.158  24.136  1.00  0.00           C0.      0
ATOM   1658  HB1 ALA A 106      59.251  47.612  23.193  1.00  0.00           H0.      0
ATOM   1659  HB2 ALA A 106      60.049  47.576  24.653  1.00  0.00           H0.      0
ATOM   1660  HB3 ALA A 106      58.291  48.149  24.582  1.00  0.00           H0.      0
ATOM   1661  C   ALA A 106      60.029  50.201  25.291  1.00  0.00           C0.      0
ATOM   1662  O   ALA A 106      59.009  50.755  25.808  1.00  0.00           O0.      0
ATOM   1663  N   PHE A 107      61.195  50.370  25.931  1.00  0.00           N0.      0
ATOM   1664  H   PHE A 107      62.019  49.917  25.561  1.00  0.00           H0.      0
ATOM   1665  CA  PHE A 107      61.493  51.224  27.085  1.00  0.00           C0.      0
ATOM   1666  HA  PHE A 107      60.625  51.219  27.744  1.00  0.00           H0.      0
ATOM   1667  CB  PHE A 107      62.599  50.476  27.851  1.00  0.00           C0.      0
ATOM   1668  HB2 PHE A 107      63.502  50.199  27.307  1.00  0.00           H0.      0
ATOM   1669  HB3 PHE A 107      62.982  51.110  28.651  1.00  0.00           H0.      0
ATOM   1670  CG  PHE A 107      62.178  49.236  28.548  1.00  0.00           C0.      0
ATOM   1671  CD1 PHE A 107      62.265  47.970  27.919  1.00  0.00           C0.      0
ATOM   1672  HD1 PHE A 107      62.809  47.881  26.990  1.00  0.00           H0.      0
ATOM   1673  CE1 PHE A 107      61.929  46.767  28.475  1.00  0.00           C0.      0
ATOM   1674  HE1 PHE A 107      62.024  45.846  27.919  1.00  0.00           H0.      0
ATOM   1675  CZ  PHE A 107      61.401  46.773  29.755  1.00  0.00           C0.      0
ATOM   1676  HZ  PHE A 107      61.241  45.818  30.233  1.00  0.00           H0.      0
ATOM   1677  CE2 PHE A 107      61.314  47.992  30.495  1.00  0.00           C0.      0
ATOM   1678  HE2 PHE A 107      60.917  48.023  31.499  1.00  0.00           H0.      0
ATOM   1679  CD2 PHE A 107      61.743  49.174  29.882  1.00  0.00           C0.      0
ATOM   1680  HD2 PHE A 107      61.742  50.093  30.450  1.00  0.00           H0.      0
ATOM   1681  C   PHE A 107      61.794  52.706  26.787  1.00  0.00           C0.      0
ATOM   1682  O   PHE A 107      61.380  53.645  27.519  1.00  0.00           O0.      0
ATOM   1683  N   ASP A 108      62.441  52.998  25.638  1.00  0.00           N0.      0
ATOM   1684  H   ASP A 108      62.795  52.183  25.158  1.00  0.00           H0.      0
ATOM   1685  CA  ASP A 108      62.480  54.324  24.957  1.00  0.00           C0.      0
ATOM   1686  HA  ASP A 108      62.880  55.031  25.684  1.00  0.00           H0.      0
ATOM   1687  CB  ASP A 108      63.334  54.331  23.718  1.00  0.00           C0.      0
ATOM   1688  HB2 ASP A 108      64.318  53.920  23.942  1.00  0.00           H0.      0
ATOM   1689  HB3 ASP A 108      62.796  53.805  22.930  1.00  0.00           H0.      0
ATOM   1690  CG  ASP A 108      63.582  55.795  23.272  1.00  0.00           C0.      0
ATOM   1691  OD1 ASP A 108      64.396  56.466  23.936  1.00  0.00           O0.      0
ATOM   1692  OD2 ASP A 108      63.147  56.228  22.158  1.00  0.00           O0.      0
ATOM   1693  C   ASP A 108      61.076  54.883  24.631  1.00  0.00           C0.      0
ATOM   1694  O   ASP A 108      60.778  56.128  24.733  1.00  0.00           O0.      0
ATOM   1695  N   LYS A 109      60.131  54.050  24.298  1.00  0.00           N0.      0
ATOM   1696  H   LYS A 109      60.337  53.081  24.103  1.00  0.00           H0.      0
ATOM   1697  CA  LYS A 109      58.704  54.430  24.014  1.00  0.00           C0.      0
ATOM   1698  HA  LYS A 109      58.716  55.388  23.494  1.00  0.00           H0.      0
ATOM   1699  CB  LYS A 109      58.294  53.252  23.078  1.00  0.00           C0.      0
ATOM   1700  HB2 LYS A 109      59.068  52.989  22.357  1.00  0.00           H0.      0
ATOM   1701  HB3 LYS A 109      58.137  52.341  23.655  1.00  0.00           H0.      0
ATOM   1702  CG  LYS A 109      57.081  53.606  22.188  1.00  0.00           C0.      0
ATOM   1703  HG2 LYS A 109      56.197  53.827  22.786  1.00  0.00           H0.      0
ATOM   1704  HG3 LYS A 109      57.196  54.478  21.544  1.00  0.00           H0.      0
ATOM   1705  CD  LYS A 109      56.751  52.378  21.275  1.00  0.00           C0.      0
ATOM   1706  HD2 LYS A 109      57.608  52.225  20.618  1.00  0.00           H0.      0
ATOM   1707  HD3 LYS A 109      56.677  51.393  21.736  1.00  0.00           H0.      0
ATOM   1708  CE  LYS A 109      55.492  52.597  20.488  1.00  0.00           C0.      0
ATOM   1709  HE2 LYS A 109      54.769  52.832  21.270  1.00  0.00           H0.      0
ATOM   1710  HE3 LYS A 109      55.551  53.508  19.893  1.00  0.00           H0.      0
ATOM   1711  NZ  LYS A 109      54.982  51.423  19.721  1.00  0.00           N0.      0
ATOM   1712  HZ1 LYS A 109      55.362  51.299  18.793  1.00  0.00           H0.      0
ATOM   1713  HZ2 LYS A 109      55.095  50.538  20.194  1.00  0.00           H0.      0
ATOM   1714  HZ3 LYS A 109      54.032  51.605  19.433  1.00  0.00           H0.      0
ATOM   1715  C   LYS A 109      57.763  54.457  25.262  1.00  0.00           C0.      0
ATOM   1716  O   LYS A 109      56.842  55.239  25.258  1.00  0.00           O0.      0
ATOM   1717  N   TRP A 110      58.062  53.727  26.343  1.00  0.00           N0.      0
ATOM   1718  H   TRP A 110      58.839  53.083  26.395  1.00  0.00           H0.      0
ATOM   1719  CA  TRP A 110      57.124  53.697  27.540  1.00  0.00           C0.      0
ATOM   1720  HA  TRP A 110      56.099  53.435  27.277  1.00  0.00           H0.      0
ATOM   1721  CB  TRP A 110      57.788  52.719  28.494  1.00  0.00           C0.      0
ATOM   1722  HB2 TRP A 110      58.059  51.831  27.923  1.00  0.00           H0.      0
ATOM   1723  HB3 TRP A 110      58.738  53.136  28.828  1.00  0.00           H0.      0
ATOM   1724  CG  TRP A 110      57.078  52.307  29.784  1.00  0.00           C0.      0
ATOM   1725  CD1 TRP A 110      55.836  52.678  30.174  1.00  0.00           C0.      0
ATOM   1726  HD1 TRP A 110      55.143  53.213  29.542  1.00  0.00           H0.      0
ATOM   1727  NE1 TRP A 110      55.650  52.195  31.408  1.00  0.00           N0.      0
ATOM   1728  HE1 TRP A 110      54.714  52.070  31.764  1.00  0.00           H0.      0
ATOM   1729  CE2 TRP A 110      56.782  51.588  31.984  1.00  0.00           C0.      0
ATOM   1730  CZ2 TRP A 110      57.054  51.083  33.304  1.00  0.00           C0.      0
ATOM   1731  HZ2 TRP A 110      56.367  51.279  34.114  1.00  0.00           H0.      0
ATOM   1732  CH2 TRP A 110      58.288  50.517  33.435  1.00  0.00           C0.      0
ATOM   1733  HH2 TRP A 110      58.592  50.205  34.423  1.00  0.00           H0.      0
ATOM   1734  CZ3 TRP A 110      59.214  50.335  32.395  1.00  0.00           C0.      0
ATOM   1735  HZ3 TRP A 110      60.145  49.839  32.623  1.00  0.00           H0.      0
ATOM   1736  CE3 TRP A 110      58.897  50.926  31.164  1.00  0.00           C0.      0
ATOM   1737  HE3 TRP A 110      59.540  50.826  30.302  1.00  0.00           H0.      0
ATOM   1738  CD2 TRP A 110      57.684  51.527  30.922  1.00  0.00           C0.      0
ATOM   1739  C   TRP A 110      56.972  55.152  28.255  1.00  0.00           C0.      0
ATOM   1740  O   TRP A 110      57.895  55.585  28.933  1.00  0.00           O0.      0
ATOM   1741  N   VAL A 111      55.769  55.781  28.273  1.00  0.00           N0.      0
ATOM   1742  H   VAL A 111      55.045  55.195  27.884  1.00  0.00           H0.      0
ATOM   1743  CA  VAL A 111      55.411  57.053  29.009  1.00  0.00           C0.      0
ATOM   1744  HA  VAL A 111      56.253  57.744  29.049  1.00  0.00           H0.      0
ATOM   1745  CB  VAL A 111      54.274  57.882  28.321  1.00  0.00           C0.      0
ATOM   1746  HB  VAL A 111      53.305  57.389  28.391  1.00  0.00           H0.      0
ATOM   1747  CG1 VAL A 111      54.089  59.358  28.888  1.00  0.00           C0.      0
ATOM   1748 HG11 VAL A 111      55.021  59.918  28.823  1.00  0.00           H0.      0
ATOM   1749 HG12 VAL A 111      53.264  59.798  28.327  1.00  0.00           H0.      0
ATOM   1750 HG13 VAL A 111      53.731  59.188  29.904  1.00  0.00           H0.      0
ATOM   1751  CG2 VAL A 111      54.749  58.149  26.887  1.00  0.00           C0.      0
ATOM   1752 HG21 VAL A 111      53.924  58.483  26.258  1.00  0.00           H0.      0
ATOM   1753 HG22 VAL A 111      55.607  58.820  26.940  1.00  0.00           H0.      0
ATOM   1754 HG23 VAL A 111      55.150  57.242  26.436  1.00  0.00           H0.      0
ATOM   1755  C   VAL A 111      54.935  56.798  30.430  1.00  0.00           C0.      0
ATOM   1756  O   VAL A 111      53.872  56.256  30.596  1.00  0.00           O0.      0
ATOM   1757  N   ILE A 112      55.747  57.153  31.448  1.00  0.00           N0.      0
ATOM   1758  H   ILE A 112      56.582  57.705  31.314  1.00  0.00           H0.      0
ATOM   1759  CA  ILE A 112      55.326  57.240  32.840  1.00  0.00           C0.      0
ATOM   1760  HA  ILE A 112      54.344  56.775  32.923  1.00  0.00           H0.      0
ATOM   1761  CB  ILE A 112      56.365  56.626  33.848  1.00  0.00           C0.      0
ATOM   1762  HB  ILE A 112      57.312  57.163  33.789  1.00  0.00           H0.      0
ATOM   1763  CG2 ILE A 112      55.952  56.796  35.339  1.00  0.00           C0.      0
ATOM   1764 HG21 ILE A 112      55.065  56.189  35.521  1.00  0.00           H0.      0
ATOM   1765 HG22 ILE A 112      56.727  56.370  35.976  1.00  0.00           H0.      0
ATOM   1766 HG23 ILE A 112      55.834  57.870  35.479  1.00  0.00           H0.      0
ATOM   1767  CG1 ILE A 112      56.493  55.111  33.549  1.00  0.00           C0.      0
ATOM   1768 HG12 ILE A 112      55.850  54.457  34.139  1.00  0.00           H0.      0
ATOM   1769 HG13 ILE A 112      56.427  54.848  32.493  1.00  0.00           H0.      0
ATOM   1770  CD1 ILE A 112      57.962  54.640  33.797  1.00  0.00           C0.      0
ATOM   1771 HD11 ILE A 112      58.768  55.363  33.664  1.00  0.00           H0.      0
ATOM   1772 HD12 ILE A 112      58.021  54.578  34.883  1.00  0.00           H0.      0
ATOM   1773 HD13 ILE A 112      58.079  53.656  33.343  1.00  0.00           H0.      0
ATOM   1774  C   ILE A 112      55.021  58.648  33.231  1.00  0.00           C0.      0
ATOM   1775  O   ILE A 112      55.909  59.520  33.123  1.00  0.00           O0.      0
ATOM   1776  N   GLU A 113      53.751  58.936  33.646  1.00  0.00           N0.      0
ATOM   1777  H   GLU A 113      53.066  58.206  33.512  1.00  0.00           H0.      0
ATOM   1778  CA  GLU A 113      53.462  60.286  34.264  1.00  0.00           C0.      0
ATOM   1779  HA  GLU A 113      54.404  60.807  34.436  1.00  0.00           H0.      0
ATOM   1780  CB  GLU A 113      52.516  61.047  33.408  1.00  0.00           C0.      0
ATOM   1781  HB2 GLU A 113      51.539  60.567  33.355  1.00  0.00           H0.      0
ATOM   1782  HB3 GLU A 113      52.165  61.882  34.015  1.00  0.00           H0.      0
ATOM   1783  CG  GLU A 113      52.988  61.492  31.993  1.00  0.00           C0.      0
ATOM   1784  HG2 GLU A 113      52.908  60.674  31.278  1.00  0.00           H0.      0
ATOM   1785  HG3 GLU A 113      52.243  62.190  31.611  1.00  0.00           H0.      0
ATOM   1786  CD  GLU A 113      54.226  62.324  32.100  1.00  0.00           C0.      0
ATOM   1787  OE1 GLU A 113      54.204  63.537  32.311  1.00  0.00           O0.      0
ATOM   1788  OE2 GLU A 113      55.317  61.877  31.642  1.00  0.00           O0.      0
ATOM   1789  C   GLU A 113      52.713  60.121  35.608  1.00  0.00           C0.      0
ATOM   1790  O   GLU A 113      51.813  59.299  35.718  1.00  0.00           O0.      0
ATOM   1791  N   GLU A 114      52.927  60.997  36.575  1.00  0.00           N0.      0
ATOM   1792  H   GLU A 114      53.624  61.667  36.284  1.00  0.00           H0.      0
ATOM   1793  CA  GLU A 114      52.138  61.290  37.792  1.00  0.00           C0.      0
ATOM   1794  HA  GLU A 114      51.990  60.345  38.315  1.00  0.00           H0.      0
ATOM   1795  CB  GLU A 114      52.921  62.349  38.653  1.00  0.00           C0.      0
ATOM   1796  HB2 GLU A 114      53.932  61.969  38.797  1.00  0.00           H0.      0
ATOM   1797  HB3 GLU A 114      52.985  63.375  38.292  1.00  0.00           H0.      0
ATOM   1798  CG  GLU A 114      52.343  62.336  40.039  1.00  0.00           C0.      0
ATOM   1799  HG2 GLU A 114      51.316  62.703  40.071  1.00  0.00           H0.      0
ATOM   1800  HG3 GLU A 114      52.338  61.296  40.365  1.00  0.00           H0.      0
ATOM   1801  CD  GLU A 114      53.073  63.242  41.041  1.00  0.00           C0.      0
ATOM   1802  OE1 GLU A 114      54.249  63.497  40.820  1.00  0.00           O0.      0
ATOM   1803  OE2 GLU A 114      52.346  63.803  41.921  1.00  0.00           O0.      0
ATOM   1804  C   GLU A 114      50.834  61.925  37.391  1.00  0.00           C0.      0
ATOM   1805  O   GLU A 114      50.894  62.965  36.769  1.00  0.00           O0.      0
ATOM   1806  N   ALA A 115      49.667  61.372  37.677  1.00  0.00           N0.      0
ATOM   1807  H   ALA A 115      49.783  60.601  38.319  1.00  0.00           H0.      0
ATOM   1808  CA  ALA A 115      48.460  61.836  37.089  1.00  0.00           C0.      0
ATOM   1809  HA  ALA A 115      48.497  62.911  37.267  1.00  0.00           H0.      0
ATOM   1810  CB  ALA A 115      48.340  61.358  35.622  1.00  0.00           C0.      0
ATOM   1811  HB1 ALA A 115      48.177  60.282  35.558  1.00  0.00           H0.      0
ATOM   1812  HB2 ALA A 115      47.440  61.815  35.210  1.00  0.00           H0.      0
ATOM   1813  HB3 ALA A 115      49.040  61.724  34.872  1.00  0.00           H0.      0
ATOM   1814  C   ALA A 115      47.418  61.231  37.966  1.00  0.00           C0.      0
ATOM   1815  O   ALA A 115      47.477  60.095  38.501  1.00  0.00           O0.      0
ATOM   1816  N   ASN A 116      46.262  61.932  38.070  1.00  0.00           N0.      0
ATOM   1817  H   ASN A 116      46.136  62.741  37.478  1.00  0.00           H0.      0
ATOM   1818  CA  ASN A 116      45.214  61.612  38.917  1.00  0.00           C0.      0
ATOM   1819  HA  ASN A 116      45.498  60.772  39.551  1.00  0.00           H0.      0
ATOM   1820  CB  ASN A 116      44.979  62.695  39.950  1.00  0.00           C0.      0
ATOM   1821  HB2 ASN A 116      45.966  63.069  40.225  1.00  0.00           H0.      0
ATOM   1822  HB3 ASN A 116      44.475  63.560  39.521  1.00  0.00           H0.      0
ATOM   1823  CG  ASN A 116      44.190  62.160  41.114  1.00  0.00           C0.      0
ATOM   1824  OD1 ASN A 116      43.144  61.537  40.995  1.00  0.00           O0.      0
ATOM   1825  ND2 ASN A 116      44.744  62.289  42.259  1.00  0.00           N0.      0
ATOM   1826 HD21 ASN A 116      44.342  61.698  42.973  1.00  0.00           H0.      0
ATOM   1827 HD22 ASN A 116      45.525  62.926  42.326  1.00  0.00           H0.      0
ATOM   1828  C   ASN A 116      43.911  61.168  38.172  1.00  0.00           C0.      0
ATOM   1829  O   ASN A 116      43.472  61.957  37.310  1.00  0.00           O0.      0
ATOM   1830  N   TRP A 117      43.248  60.178  38.596  1.00  0.00           N0.      0
ATOM   1831  H   TRP A 117      43.638  59.681  39.384  1.00  0.00           H0.      0
ATOM   1832  CA  TRP A 117      41.946  59.687  38.106  1.00  0.00           C0.      0
ATOM   1833  HA  TRP A 117      41.976  59.336  37.074  1.00  0.00           H0.      0
ATOM   1834  CB  TRP A 117      41.441  58.513  38.895  1.00  0.00           C0.      0
ATOM   1835  HB2 TRP A 117      41.328  58.784  39.945  1.00  0.00           H0.      0
ATOM   1836  HB3 TRP A 117      40.487  58.178  38.488  1.00  0.00           H0.      0
ATOM   1837  CG  TRP A 117      42.312  57.325  38.914  1.00  0.00           C0.      0
ATOM   1838  CD1 TRP A 117      43.345  57.147  38.175  1.00  0.00           C0.      0
ATOM   1839  HD1 TRP A 117      43.666  57.839  37.411  1.00  0.00           H0.      0
ATOM   1840  NE1 TRP A 117      43.803  55.798  38.296  1.00  0.00           N0.      0
ATOM   1841  HE1 TRP A 117      44.580  55.354  37.828  1.00  0.00           H0.      0
ATOM   1842  CE2 TRP A 117      43.031  55.157  39.218  1.00  0.00           C0.      0
ATOM   1843  CZ2 TRP A 117      43.034  53.872  39.707  1.00  0.00           C0.      0
ATOM   1844  HZ2 TRP A 117      43.774  53.165  39.364  1.00  0.00           H0.      0
ATOM   1845  CH2 TRP A 117      42.391  53.645  40.930  1.00  0.00           C0.      0
ATOM   1846  HH2 TRP A 117      42.416  52.648  41.345  1.00  0.00           H0.      0
ATOM   1847  CZ3 TRP A 117      41.529  54.636  41.465  1.00  0.00           C0.      0
ATOM   1848  HZ3 TRP A 117      40.946  54.427  42.350  1.00  0.00           H0.      0
ATOM   1849  CE3 TRP A 117      41.414  55.885  40.893  1.00  0.00           C0.      0
ATOM   1850  HE3 TRP A 117      40.691  56.620  41.215  1.00  0.00           H0.      0
ATOM   1851  CD2 TRP A 117      42.183  56.156  39.742  1.00  0.00           C0.      0
ATOM   1852  C   TRP A 117      40.905  60.767  38.033  1.00  0.00           C0.      0
ATOM   1853  O   TRP A 117      40.108  60.739  37.097  1.00  0.00           O0.      0
ATOM   1854  N   LEU A 118      40.922  61.809  38.897  1.00  0.00           N0.      0
ATOM   1855  H   LEU A 118      41.612  61.763  39.633  1.00  0.00           H0.      0
ATOM   1856  CA  LEU A 118      40.014  62.979  38.916  1.00  0.00           C0.      0
ATOM   1857  HA  LEU A 118      39.056  62.460  38.880  1.00  0.00           H0.      0
ATOM   1858  CB  LEU A 118      40.193  63.691  40.306  1.00  0.00           C0.      0
ATOM   1859  HB2 LEU A 118      41.243  63.982  40.318  1.00  0.00           H0.      0
ATOM   1860  HB3 LEU A 118      39.566  64.582  40.277  1.00  0.00           H0.      0
ATOM   1861  CG  LEU A 118      39.752  62.819  41.550  1.00  0.00           C0.      0
ATOM   1862  HG  LEU A 118      40.343  61.903  41.520  1.00  0.00           H0.      0
ATOM   1863  CD1 LEU A 118      39.940  63.466  42.942  1.00  0.00           C0.      0
ATOM   1864 HD11 LEU A 118      39.640  62.814  43.763  1.00  0.00           H0.      0
ATOM   1865 HD12 LEU A 118      40.963  63.824  43.059  1.00  0.00           H0.      0
ATOM   1866 HD13 LEU A 118      39.350  64.381  42.993  1.00  0.00           H0.      0
ATOM   1867  CD2 LEU A 118      38.248  62.534  41.510  1.00  0.00           C0.      0
ATOM   1868 HD21 LEU A 118      37.559  63.378  41.535  1.00  0.00           H0.      0
ATOM   1869 HD22 LEU A 118      38.001  61.927  40.639  1.00  0.00           H0.      0
ATOM   1870 HD23 LEU A 118      37.928  61.889  42.328  1.00  0.00           H0.      0
ATOM   1871  C   LEU A 118      40.282  63.970  37.749  1.00  0.00           C0.      0
ATOM   1872  O   LEU A 118      39.408  64.894  37.618  1.00  0.00           O0.      0
ATOM   1873  N   THR A 119      41.385  63.879  37.000  1.00  0.00           N0.      0
ATOM   1874  H   THR A 119      42.028  63.128  37.206  1.00  0.00           H0.      0
ATOM   1875  CA  THR A 119      41.874  64.958  36.075  1.00  0.00           C0.      0
ATOM   1876  HA  THR A 119      41.015  65.326  35.515  1.00  0.00           H0.      0
ATOM   1877  CB  THR A 119      42.643  66.062  36.908  1.00  0.00           C0.      0
ATOM   1878  HB  THR A 119      43.066  66.717  36.147  1.00  0.00           H0.      0
ATOM   1879  CG2 THR A 119      41.812  67.114  37.693  1.00  0.00           C0.      0
ATOM   1880 HG21 THR A 119      42.444  67.895  38.117  1.00  0.00           H0.      0
ATOM   1881 HG22 THR A 119      41.076  67.598  37.052  1.00  0.00           H0.      0
ATOM   1882 HG23 THR A 119      41.331  66.560  38.499  1.00  0.00           H0.      0
ATOM   1883  OG1 THR A 119      43.535  65.579  37.882  1.00  0.00           O0.      0
ATOM   1884  HG1 THR A 119      44.270  65.117  37.472  1.00  0.00           H0.      0
ATOM   1885  C   THR A 119      42.709  64.376  34.929  1.00  0.00           C0.      0
ATOM   1886  O   THR A 119      43.557  65.070  34.377  1.00  0.00           O0.      0
ATOM   1887  N   LEU A 120      42.561  63.095  34.591  1.00  0.00           N0.      0
ATOM   1888  H   LEU A 120      41.798  62.548  34.963  1.00  0.00           H0.      0
ATOM   1889  CA  LEU A 120      43.345  62.496  33.493  1.00  0.00           C0.      0
ATOM   1890  HA  LEU A 120      44.409  62.557  33.723  1.00  0.00           H0.      0
ATOM   1891  CB  LEU A 120      42.995  61.044  33.341  1.00  0.00           C0.      0
ATOM   1892  HB2 LEU A 120      41.946  60.907  33.080  1.00  0.00           H0.      0
ATOM   1893  HB3 LEU A 120      43.455  60.738  32.401  1.00  0.00           H0.      0
ATOM   1894  CG  LEU A 120      43.322  60.049  34.417  1.00  0.00           C0.      0
ATOM   1895  HG  LEU A 120      43.059  60.455  35.393  1.00  0.00           H0.      0
ATOM   1896  CD1 LEU A 120      42.490  58.752  34.238  1.00  0.00           C0.      0
ATOM   1897 HD11 LEU A 120      42.458  58.403  33.205  1.00  0.00           H0.      0
ATOM   1898 HD12 LEU A 120      42.875  58.014  34.941  1.00  0.00           H0.      0
ATOM   1899 HD13 LEU A 120      41.528  58.923  34.722  1.00  0.00           H0.      0
ATOM   1900  CD2 LEU A 120      44.793  59.650  34.449  1.00  0.00           C0.      0
ATOM   1901 HD21 LEU A 120      45.113  59.052  33.596  1.00  0.00           H0.      0
ATOM   1902 HD22 LEU A 120      45.440  60.523  34.532  1.00  0.00           H0.      0
ATOM   1903 HD23 LEU A 120      44.965  59.113  35.382  1.00  0.00           H0.      0
ATOM   1904  C   LEU A 120      43.121  63.091  32.065  1.00  0.00           C0.      0
ATOM   1905  O   LEU A 120      44.004  63.037  31.235  1.00  0.00           O0.      0
ATOM   1906  N   ASP A 121      42.089  63.957  31.939  1.00  0.00           N0.      0
ATOM   1907  H   ASP A 121      41.403  64.092  32.667  1.00  0.00           H0.      0
ATOM   1908  CA  ASP A 121      41.918  64.767  30.731  1.00  0.00           C0.      0
ATOM   1909  HA  ASP A 121      41.991  64.099  29.873  1.00  0.00           H0.      0
ATOM   1910  CB  ASP A 121      40.633  65.600  30.809  1.00  0.00           C0.      0
ATOM   1911  HB2 ASP A 121      39.926  64.784  30.959  1.00  0.00           H0.      0
ATOM   1912  HB3 ASP A 121      40.535  66.232  31.691  1.00  0.00           H0.      0
ATOM   1913  CG  ASP A 121      40.296  66.380  29.496  1.00  0.00           C0.      0
ATOM   1914  OD1 ASP A 121      39.472  67.341  29.547  1.00  0.00           O0.      0
ATOM   1915  OD2 ASP A 121      40.731  65.885  28.436  1.00  0.00           O0.      0
ATOM   1916  C   ASP A 121      42.995  65.863  30.630  1.00  0.00           C0.      0
ATOM   1917  O   ASP A 121      43.368  66.304  29.488  1.00  0.00           O0.      0
ATOM   1918  N   LYS A 122      43.618  66.324  31.741  1.00  0.00           N0.      0
ATOM   1919  H   LYS A 122      43.263  65.845  32.557  1.00  0.00           H0.      0
ATOM   1920  CA  LYS A 122      44.621  67.320  31.830  1.00  0.00           C0.      0
ATOM   1921  HA  LYS A 122      45.080  67.543  30.867  1.00  0.00           H0.      0
ATOM   1922  CB  LYS A 122      44.081  68.685  32.317  1.00  0.00           C0.      0
ATOM   1923  HB2 LYS A 122      44.863  69.439  32.411  1.00  0.00           H0.      0
ATOM   1924  HB3 LYS A 122      43.436  69.283  31.674  1.00  0.00           H0.      0
ATOM   1925  CG  LYS A 122      43.399  68.824  33.708  1.00  0.00           C0.      0
ATOM   1926  HG2 LYS A 122      42.816  69.745  33.709  1.00  0.00           H0.      0
ATOM   1927  HG3 LYS A 122      42.774  67.963  33.944  1.00  0.00           H0.      0
ATOM   1928  CD  LYS A 122      44.416  69.070  34.887  1.00  0.00           C0.      0
ATOM   1929  HD2 LYS A 122      43.913  68.908  35.840  1.00  0.00           H0.      0
ATOM   1930  HD3 LYS A 122      45.136  68.252  34.876  1.00  0.00           H0.      0
ATOM   1931  CE  LYS A 122      44.995  70.527  34.910  1.00  0.00           C0.      0
ATOM   1932  HE2 LYS A 122      45.488  70.675  33.949  1.00  0.00           H0.      0
ATOM   1933  HE3 LYS A 122      44.189  71.251  35.030  1.00  0.00           H0.      0
ATOM   1934  NZ  LYS A 122      46.123  70.766  35.869  1.00  0.00           N0.      0
ATOM   1935  HZ1 LYS A 122      45.954  71.657  36.314  1.00  0.00           H0.      0
ATOM   1936  HZ2 LYS A 122      46.203  69.950  36.460  1.00  0.00           H0.      0
ATOM   1937  HZ3 LYS A 122      46.899  70.875  35.231  1.00  0.00           H0.      0
ATOM   1938  C   LYS A 122      45.949  66.958  32.523  1.00  0.00           C0.      0
ATOM   1939  O   LYS A 122      46.853  67.804  32.553  1.00  0.00           O0.      0
ATOM   1940  N   ASP A 123      46.061  65.721  33.077  1.00  0.00           N0.      0
ATOM   1941  H   ASP A 123      45.235  65.171  33.263  1.00  0.00           H0.      0
ATOM   1942  CA  ASP A 123      47.314  65.242  33.598  1.00  0.00           C0.      0
ATOM   1943  HA  ASP A 123      47.994  66.064  33.820  1.00  0.00           H0.      0
ATOM   1944  CB  ASP A 123      46.970  64.400  34.874  1.00  0.00           C0.      0
ATOM   1945  HB2 ASP A 123      46.388  63.490  34.726  1.00  0.00           H0.      0
ATOM   1946  HB3 ASP A 123      47.974  64.116  35.190  1.00  0.00           H0.      0
ATOM   1947  CG  ASP A 123      46.491  65.297  36.020  1.00  0.00           C0.      0
ATOM   1948  OD1 ASP A 123      46.599  66.590  35.938  1.00  0.00           O0.      0
ATOM   1949  OD2 ASP A 123      45.940  64.801  37.037  1.00  0.00           O0.      0
ATOM   1950  C   ASP A 123      48.255  64.431  32.730  1.00  0.00           C0.      0
ATOM   1951  O   ASP A 123      49.422  64.180  33.037  1.00  0.00           O0.      0
ATOM   1952  N   VAL A 124      47.810  63.917  31.579  1.00  0.00           N0.      0
ATOM   1953  H   VAL A 124      46.829  64.084  31.406  1.00  0.00           H0.      0
ATOM   1954  CA  VAL A 124      48.535  63.055  30.616  1.00  0.00           C0.      0
ATOM   1955  HA  VAL A 124      49.557  63.402  30.774  1.00  0.00           H0.      0
ATOM   1956  CB  VAL A 124      48.495  61.539  31.138  1.00  0.00           C0.      0
ATOM   1957  HB  VAL A 124      48.987  61.416  32.102  1.00  0.00           H0.      0
ATOM   1958  CG1 VAL A 124      47.076  60.902  31.148  1.00  0.00           C0.      0
ATOM   1959 HG11 VAL A 124      46.482  60.964  30.236  1.00  0.00           H0.      0
ATOM   1960 HG12 VAL A 124      47.081  59.901  31.578  1.00  0.00           H0.      0
ATOM   1961 HG13 VAL A 124      46.532  61.470  31.903  1.00  0.00           H0.      0
ATOM   1962  CG2 VAL A 124      49.214  60.554  30.188  1.00  0.00           C0.      0
ATOM   1963 HG21 VAL A 124      49.048  59.520  30.490  1.00  0.00           H0.      0
ATOM   1964 HG22 VAL A 124      48.805  60.661  29.183  1.00  0.00           H0.      0
ATOM   1965 HG23 VAL A 124      50.287  60.742  30.223  1.00  0.00           H0.      0
ATOM   1966  C   VAL A 124      48.247  63.276  29.138  1.00  0.00           C0.      0
ATOM   1967  O   VAL A 124      47.068  63.322  28.680  1.00  0.00           O0.      0
ATOM   1968  N   PRO A 125      49.232  63.417  28.251  1.00  0.00           N0.      0
ATOM   1969  CD  PRO A 125      50.662  63.586  28.442  1.00  0.00           C0.      0
ATOM   1970  HD2 PRO A 125      51.196  62.637  28.484  1.00  0.00           H0.      0
ATOM   1971  HD3 PRO A 125      50.916  64.184  29.317  1.00  0.00           H0.      0
ATOM   1972  CG  PRO A 125      51.150  64.250  27.098  1.00  0.00           C0.      0
ATOM   1973  HG2 PRO A 125      52.227  64.115  26.999  1.00  0.00           H0.      0
ATOM   1974  HG3 PRO A 125      50.961  65.320  27.186  1.00  0.00           H0.      0
ATOM   1975  CB  PRO A 125      50.336  63.509  26.073  1.00  0.00           C0.      0
ATOM   1976  HB2 PRO A 125      50.864  62.605  25.769  1.00  0.00           H0.      0
ATOM   1977  HB3 PRO A 125      50.188  64.084  25.160  1.00  0.00           H0.      0
ATOM   1978  CA  PRO A 125      48.964  63.323  26.753  1.00  0.00           C0.      0
ATOM   1979  HA  PRO A 125      48.336  64.151  26.424  1.00  0.00           H0.      0
ATOM   1980  C   PRO A 125      48.387  61.999  26.308  1.00  0.00           C0.      0
ATOM   1981  O   PRO A 125      48.828  60.963  26.767  1.00  0.00           O0.      0
ATOM   1982  N   ALA A 126      47.442  61.940  25.352  1.00  0.00           N0.      0
ATOM   1983  H   ALA A 126      47.143  62.856  25.050  1.00  0.00           H0.      0
ATOM   1984  CA  ALA A 126      46.828  60.671  24.932  1.00  0.00           C0.      0
ATOM   1985  HA  ALA A 126      47.533  59.847  25.039  1.00  0.00           H0.      0
ATOM   1986  CB  ALA A 126      45.660  60.329  25.842  1.00  0.00           C0.      0
ATOM   1987  HB1 ALA A 126      44.924  61.117  26.002  1.00  0.00           H0.      0
ATOM   1988  HB2 ALA A 126      45.169  59.369  25.683  1.00  0.00           H0.      0
ATOM   1989  HB3 ALA A 126      46.054  60.202  26.851  1.00  0.00           H0.      0
ATOM   1990  C   ALA A 126      46.477  60.581  23.433  1.00  0.00           C0.      0
ATOM   1991  O   ALA A 126      46.324  59.501  22.810  1.00  0.00           O0.      0
ATOM   1992  N   GLY A 127      46.292  61.722  22.750  1.00  0.00           N0.      0
ATOM   1993  H   GLY A 127      46.364  62.574  23.287  1.00  0.00           H0.      0
ATOM   1994  CA  GLY A 127      45.575  61.815  21.464  1.00  0.00           C0.      0
ATOM   1995  HA2 GLY A 127      45.538  62.875  21.211  1.00  0.00           H0.      0
ATOM   1996  HA3 GLY A 127      46.084  61.218  20.708  1.00  0.00           H0.      0
ATOM   1997  C   GLY A 127      44.186  61.197  21.555  1.00  0.00           C0.      0
ATOM   1998  O   GLY A 127      43.266  61.846  22.082  1.00  0.00           O0.      0
ATOM   1999  N   ASP A 128      43.896  60.041  20.917  1.00  0.00           N0.      0
ATOM   2000  H   ASP A 128      44.576  59.485  20.418  1.00  0.00           H0.      0
ATOM   2001  CA  ASP A 128      42.575  59.402  20.883  1.00  0.00           C0.      0
ATOM   2002  HA  ASP A 128      41.907  60.212  21.176  1.00  0.00           H0.      0
ATOM   2003  CB  ASP A 128      42.271  58.979  19.447  1.00  0.00           C0.      0
ATOM   2004  HB2 ASP A 128      41.233  58.662  19.349  1.00  0.00           H0.      0
ATOM   2005  HB3 ASP A 128      42.440  59.746  18.691  1.00  0.00           H0.      0
ATOM   2006  CG  ASP A 128      43.161  57.749  19.029  1.00  0.00           C0.      0
ATOM   2007  OD1 ASP A 128      44.386  57.912  18.973  1.00  0.00           O0.      0
ATOM   2008  OD2 ASP A 128      42.583  56.751  18.591  1.00  0.00           O0.      0
ATOM   2009  C   ASP A 128      42.456  58.286  21.968  1.00  0.00           C0.      0
ATOM   2010  O   ASP A 128      41.388  57.636  22.006  1.00  0.00           O0.      0
ATOM   2011  N   GLY A 129      43.504  58.017  22.785  1.00  0.00           N0.      0
ATOM   2012  H   GLY A 129      44.292  58.645  22.718  1.00  0.00           H0.      0
ATOM   2013  CA  GLY A 129      43.638  57.021  23.883  1.00  0.00           C0.      0
ATOM   2014  HA2 GLY A 129      44.389  57.301  24.621  1.00  0.00           H0.      0
ATOM   2015  HA3 GLY A 129      42.702  56.993  24.440  1.00  0.00           H0.      0
ATOM   2016  C   GLY A 129      44.083  55.663  23.471  1.00  0.00           C0.      0
ATOM   2017  O   GLY A 129      45.008  55.552  22.700  1.00  0.00           O0.      0
ATOM   2018  N   PHE A 130      43.400  54.653  23.932  1.00  0.00           N0.      0
ATOM   2019  H   PHE A 130      42.591  54.761  24.527  1.00  0.00           H0.      0
ATOM   2020  CA  PHE A 130      44.118  53.355  24.133  1.00  0.00           C0.      0
ATOM   2021  HA  PHE A 130      44.893  53.326  23.367  1.00  0.00           H0.      0
ATOM   2022  CB  PHE A 130      44.773  53.300  25.540  1.00  0.00           C0.      0
ATOM   2023  HB2 PHE A 130      43.985  53.266  26.291  1.00  0.00           H0.      0
ATOM   2024  HB3 PHE A 130      45.260  52.338  25.695  1.00  0.00           H0.      0
ATOM   2025  CG  PHE A 130      45.757  54.386  25.913  1.00  0.00           C0.      0
ATOM   2026  CD1 PHE A 130      45.330  55.625  26.503  1.00  0.00           C0.      0
ATOM   2027  HD1 PHE A 130      44.285  55.798  26.715  1.00  0.00           H0.      0
ATOM   2028  CE1 PHE A 130      46.222  56.728  26.467  1.00  0.00           C0.      0
ATOM   2029  HE1 PHE A 130      45.946  57.709  26.823  1.00  0.00           H0.      0
ATOM   2030  CZ  PHE A 130      47.544  56.572  26.028  1.00  0.00           C0.      0
ATOM   2031  HZ  PHE A 130      48.267  57.375  26.018  1.00  0.00           H0.      0
ATOM   2032  CE2 PHE A 130      47.940  55.316  25.567  1.00  0.00           C0.      0
ATOM   2033  HE2 PHE A 130      48.966  55.153  25.273  1.00  0.00           H0.      0
ATOM   2034  CD2 PHE A 130      47.053  54.235  25.426  1.00  0.00           C0.      0
ATOM   2035  HD2 PHE A 130      47.500  53.278  25.201  1.00  0.00           H0.      0
ATOM   2036  C   PHE A 130      43.220  52.053  23.979  1.00  0.00           C0.      0
ATOM   2037  O   PHE A 130      42.083  52.088  24.477  1.00  0.00           O0.      0
ATOM   2038  N   ASP A 131      43.749  50.979  23.384  1.00  0.00           N0.      0
ATOM   2039  H   ASP A 131      44.688  50.925  23.016  1.00  0.00           H0.      0
ATOM   2040  CA  ASP A 131      42.944  49.811  23.117  1.00  0.00           C0.      0
ATOM   2041  HA  ASP A 131      42.070  50.110  22.538  1.00  0.00           H0.      0
ATOM   2042  CB  ASP A 131      43.713  48.768  22.263  1.00  0.00           C0.      0
ATOM   2043  HB2 ASP A 131      44.185  48.075  22.960  1.00  0.00           H0.      0
ATOM   2044  HB3 ASP A 131      43.004  48.124  21.743  1.00  0.00           H0.      0
ATOM   2045  CG  ASP A 131      44.517  49.280  21.074  1.00  0.00           C0.      0
ATOM   2046  OD1 ASP A 131      45.355  48.575  20.490  1.00  0.00           O0.      0
ATOM   2047  OD2 ASP A 131      44.544  50.473  20.707  1.00  0.00           O0.      0
ATOM   2048  C   ASP A 131      42.404  49.076  24.323  1.00  0.00           C0.      0
ATOM   2049  O   ASP A 131      41.288  48.539  24.230  1.00  0.00           O0.      0
ATOM   2050  N   ALA A 132      43.225  48.934  25.367  1.00  0.00           N0.      0
ATOM   2051  H   ALA A 132      44.143  49.338  25.244  1.00  0.00           H0.      0
ATOM   2052  CA  ALA A 132      42.856  48.379  26.636  1.00  0.00           C0.      0
ATOM   2053  HA  ALA A 132      41.770  48.384  26.732  1.00  0.00           H0.      0
ATOM   2054  CB  ALA A 132      43.100  46.866  26.669  1.00  0.00           C0.      0
ATOM   2055  HB1 ALA A 132      42.672  46.313  25.833  1.00  0.00           H0.      0
ATOM   2056  HB2 ALA A 132      44.181  46.752  26.753  1.00  0.00           H0.      0
ATOM   2057  HB3 ALA A 132      42.689  46.451  27.589  1.00  0.00           H0.      0
ATOM   2058  C   ALA A 132      43.431  49.152  27.847  1.00  0.00           C0.      0
ATOM   2059  O   ALA A 132      44.658  49.389  27.878  1.00  0.00           O0.      0
ATOM   2060  N   VAL A 133      42.614  49.397  28.866  1.00  0.00           N0.      0
ATOM   2061  H   VAL A 133      41.671  49.068  28.716  1.00  0.00           H0.      0
ATOM   2062  CA  VAL A 133      42.873  50.359  29.919  1.00  0.00           C0.      0
ATOM   2063  HA  VAL A 133      43.863  50.786  29.755  1.00  0.00           H0.      0
ATOM   2064  CB  VAL A 133      42.034  51.620  29.971  1.00  0.00           C0.      0
ATOM   2065  HB  VAL A 133      41.023  51.220  29.895  1.00  0.00           H0.      0
ATOM   2066  CG1 VAL A 133      42.175  52.596  31.155  1.00  0.00           C0.      0
ATOM   2067 HG11 VAL A 133      43.203  52.951  31.077  1.00  0.00           H0.      0
ATOM   2068 HG12 VAL A 133      41.416  53.365  31.009  1.00  0.00           H0.      0
ATOM   2069 HG13 VAL A 133      42.032  52.049  32.087  1.00  0.00           H0.      0
ATOM   2070  CG2 VAL A 133      42.265  52.460  28.617  1.00  0.00           C0.      0
ATOM   2071 HG21 VAL A 133      41.481  53.197  28.440  1.00  0.00           H0.      0
ATOM   2072 HG22 VAL A 133      43.185  53.035  28.725  1.00  0.00           H0.      0
ATOM   2073 HG23 VAL A 133      42.396  51.813  27.750  1.00  0.00           H0.      0
ATOM   2074  C   VAL A 133      42.895  49.629  31.234  1.00  0.00           C0.      0
ATOM   2075  O   VAL A 133      41.799  49.422  31.723  1.00  0.00           O0.      0
ATOM   2076  N   ILE A 134      43.995  49.251  31.845  1.00  0.00           N0.      0
ATOM   2077  H   ILE A 134      44.873  49.595  31.482  1.00  0.00           H0.      0
ATOM   2078  CA  ILE A 134      44.009  48.304  32.928  1.00  0.00           C0.      0
ATOM   2079  HA  ILE A 134      42.993  48.058  33.236  1.00  0.00           H0.      0
ATOM   2080  CB  ILE A 134      44.652  46.970  32.428  1.00  0.00           C0.      0
ATOM   2081  HB  ILE A 134      44.361  46.224  33.167  1.00  0.00           H0.      0
ATOM   2082  CG2 ILE A 134      43.941  46.501  31.112  1.00  0.00           C0.      0
ATOM   2083 HG21 ILE A 134      44.434  46.974  30.263  1.00  0.00           H0.      0
ATOM   2084 HG22 ILE A 134      44.154  45.467  30.841  1.00  0.00           H0.      0
ATOM   2085 HG23 ILE A 134      42.870  46.686  31.200  1.00  0.00           H0.      0
ATOM   2086  CG1 ILE A 134      46.210  47.105  32.195  1.00  0.00           C0.      0
ATOM   2087 HG12 ILE A 134      46.460  47.787  31.382  1.00  0.00           H0.      0
ATOM   2088 HG13 ILE A 134      46.717  47.488  33.081  1.00  0.00           H0.      0
ATOM   2089  CD1 ILE A 134      46.920  45.795  31.929  1.00  0.00           C0.      0
ATOM   2090 HD11 ILE A 134      46.913  45.132  32.794  1.00  0.00           H0.      0
ATOM   2091 HD12 ILE A 134      46.360  45.354  31.105  1.00  0.00           H0.      0
ATOM   2092 HD13 ILE A 134      47.959  46.043  31.713  1.00  0.00           H0.      0
ATOM   2093  C   ILE A 134      44.724  48.816  34.217  1.00  0.00           C0.      0
ATOM   2094  O   ILE A 134      45.643  49.621  34.219  1.00  0.00           O0.      0
ATOM   2095  N   CYS A 135      44.334  48.229  35.331  1.00  0.00           N0.      0
ATOM   2096  H   CYS A 135      43.471  47.713  35.424  1.00  0.00           H0.      0
ATOM   2097  CA  CYS A 135      45.170  48.190  36.544  1.00  0.00           C0.      0
ATOM   2098  HA  CYS A 135      46.211  47.992  36.289  1.00  0.00           H0.      0
ATOM   2099  CB  CYS A 135      45.095  49.452  37.319  1.00  0.00           C0.      0
ATOM   2100  HB2 CYS A 135      45.202  50.348  36.707  1.00  0.00           H0.      0
ATOM   2101  HB3 CYS A 135      44.127  49.340  37.808  1.00  0.00           H0.      0
ATOM   2102  SG  CYS A 135      46.486  49.483  38.515  1.00  0.00           S0.      0
ATOM   2103  HG  CYS A 135      45.885  49.004  39.609  1.00  0.00           H0.      0
ATOM   2104  C   CYS A 135      44.800  46.976  37.512  1.00  0.00           C0.      0
ATOM   2105  O   CYS A 135      43.670  46.558  37.620  1.00  0.00           O0.      0
ATOM   2106  N   LEU A 136      45.800  46.291  38.090  1.00  0.00           N0.      0
ATOM   2107  H   LEU A 136      46.757  46.485  37.832  1.00  0.00           H0.      0
ATOM   2108  CA  LEU A 136      45.717  45.175  39.085  1.00  0.00           C0.      0
ATOM   2109  HA  LEU A 136      44.668  45.006  39.328  1.00  0.00           H0.      0
ATOM   2110  CB  LEU A 136      46.349  43.929  38.531  1.00  0.00           C0.      0
ATOM   2111  HB2 LEU A 136      47.297  44.248  38.098  1.00  0.00           H0.      0
ATOM   2112  HB3 LEU A 136      46.443  43.246  39.376  1.00  0.00           H0.      0
ATOM   2113  CG  LEU A 136      45.634  43.106  37.370  1.00  0.00           C0.      0
ATOM   2114  HG  LEU A 136      46.212  42.195  37.211  1.00  0.00           H0.      0
ATOM   2115  CD1 LEU A 136      44.233  42.524  37.547  1.00  0.00           C0.      0
ATOM   2116 HD11 LEU A 136      43.883  41.793  36.817  1.00  0.00           H0.      0
ATOM   2117 HD12 LEU A 136      44.189  41.936  38.464  1.00  0.00           H0.      0
ATOM   2118 HD13 LEU A 136      43.485  43.275  37.801  1.00  0.00           H0.      0
ATOM   2119  CD2 LEU A 136      45.582  43.817  35.964  1.00  0.00           C0.      0
ATOM   2120 HD21 LEU A 136      44.791  44.567  35.962  1.00  0.00           H0.      0
ATOM   2121 HD22 LEU A 136      46.570  44.230  35.764  1.00  0.00           H0.      0
ATOM   2122 HD23 LEU A 136      45.287  43.179  35.131  1.00  0.00           H0.      0
ATOM   2123  C   LEU A 136      46.635  45.535  40.267  1.00  0.00           C0.      0
ATOM   2124  O   LEU A 136      47.650  46.253  40.233  1.00  0.00           O0.      0
ATOM   2125  N   GLY A 137      46.332  45.035  41.464  1.00  0.00           N0.      0
ATOM   2126  H   GLY A 137      45.510  44.451  41.519  1.00  0.00           H0.      0
ATOM   2127  CA  GLY A 137      47.132  45.289  42.672  1.00  0.00           C0.      0
ATOM   2128  HA2 GLY A 137      47.635  44.355  42.919  1.00  0.00           H0.      0
ATOM   2129  HA3 GLY A 137      47.940  45.998  42.495  1.00  0.00           H0.      0
ATOM   2130  C   GLY A 137      46.439  45.900  43.866  1.00  0.00           C0.      0
ATOM   2131  O   GLY A 137      47.144  46.639  44.552  1.00  0.00           O0.      0
ATOM   2132  N   ASN A 138      45.148  45.648  44.001  1.00  0.00           N0.      0
ATOM   2133  H   ASN A 138      44.649  45.224  43.233  1.00  0.00           H0.      0
ATOM   2134  CA  ASN A 138      44.291  46.346  44.932  1.00  0.00           C0.      0
ATOM   2135  HA  ASN A 138      43.315  46.017  44.575  1.00  0.00           H0.      0
ATOM   2136  CB  ASN A 138      44.453  45.914  46.388  1.00  0.00           C0.      0
ATOM   2137  HB2 ASN A 138      44.274  44.840  46.444  1.00  0.00           H0.      0
ATOM   2138  HB3 ASN A 138      45.450  46.125  46.774  1.00  0.00           H0.      0
ATOM   2139  CG  ASN A 138      43.451  46.608  47.332  1.00  0.00           C0.      0
ATOM   2140  OD1 ASN A 138      42.349  47.078  46.975  1.00  0.00           O0.      0
ATOM   2141  ND2 ASN A 138      43.773  46.609  48.603  1.00  0.00           N0.      0
ATOM   2142 HD21 ASN A 138      43.309  47.203  49.275  1.00  0.00           H0.      0
ATOM   2143 HD22 ASN A 138      44.607  46.152  48.942  1.00  0.00           H0.      0
ATOM   2144  C   ASN A 138      44.360  47.830  44.686  1.00  0.00           C0.      0
ATOM   2145  O   ASN A 138      44.907  48.635  45.470  1.00  0.00           O0.      0
ATOM   2146  N   SER A 139      43.873  48.250  43.499  1.00  0.00           N0.      0
ATOM   2147  H   SER A 139      43.341  47.585  42.956  1.00  0.00           H0.      0
ATOM   2148  CA  SER A 139      44.203  49.484  42.861  1.00  0.00           C0.      0
ATOM   2149  HA  SER A 139      45.220  49.782  43.115  1.00  0.00           H0.      0
ATOM   2150  CB  SER A 139      44.132  49.332  41.337  1.00  0.00           C0.      0
ATOM   2151  HB2 SER A 139      43.086  49.171  41.077  1.00  0.00           H0.      0
ATOM   2152  HB3 SER A 139      44.428  50.246  40.823  1.00  0.00           H0.      0
ATOM   2153  OG  SER A 139      44.881  48.271  40.865  1.00  0.00           O0.      0
ATOM   2154  HG  SER A 139      44.322  47.517  41.065  1.00  0.00           H0.      0
ATOM   2155  C   SER A 139      43.265  50.612  43.311  1.00  0.00           C0.      0
ATOM   2156  O   SER A 139      43.729  51.753  43.407  1.00  0.00           O0.      0
ATOM   2157  N   PHE A 140      41.984  50.305  43.471  1.00  0.00           N0.      0
ATOM   2158  H   PHE A 140      41.730  49.341  43.311  1.00  0.00           H0.      0
ATOM   2159  CA  PHE A 140      40.938  51.323  43.495  1.00  0.00           C0.      0
ATOM   2160  HA  PHE A 140      41.205  52.342  43.215  1.00  0.00           H0.      0
ATOM   2161  CB  PHE A 140      39.792  50.832  42.605  1.00  0.00           C0.      0
ATOM   2162  HB2 PHE A 140      40.204  50.489  41.656  1.00  0.00           H0.      0
ATOM   2163  HB3 PHE A 140      39.197  50.008  42.999  1.00  0.00           H0.      0
ATOM   2164  CG  PHE A 140      38.755  51.815  42.275  1.00  0.00           C0.      0
ATOM   2165  CD1 PHE A 140      38.966  52.608  41.151  1.00  0.00           C0.      0
ATOM   2166  HD1 PHE A 140      39.747  52.350  40.451  1.00  0.00           H0.      0
ATOM   2167  CE1 PHE A 140      38.048  53.669  40.780  1.00  0.00           C0.      0
ATOM   2168  HE1 PHE A 140      38.099  54.163  39.822  1.00  0.00           H0.      0
ATOM   2169  CZ  PHE A 140      36.956  53.997  41.659  1.00  0.00           C0.      0
ATOM   2170  HZ  PHE A 140      36.184  54.725  41.458  1.00  0.00           H0.      0
ATOM   2171  CE2 PHE A 140      36.711  53.075  42.708  1.00  0.00           C0.      0
ATOM   2172  HE2 PHE A 140      35.770  53.169  43.229  1.00  0.00           H0.      0
ATOM   2173  CD2 PHE A 140      37.571  52.070  43.064  1.00  0.00           C0.      0
ATOM   2174  HD2 PHE A 140      37.335  51.489  43.943  1.00  0.00           H0.      0
ATOM   2175  C   PHE A 140      40.416  51.505  44.914  1.00  0.00           C0.      0
ATOM   2176  O   PHE A 140      39.706  52.402  45.233  1.00  0.00           O0.      0
ATOM   2177  N   ALA A 141      40.718  50.635  45.845  1.00  0.00           N0.      0
ATOM   2178  H   ALA A 141      41.500  50.044  45.601  1.00  0.00           H0.      0
ATOM   2179  CA  ALA A 141      40.191  50.523  47.199  1.00  0.00           C0.      0
ATOM   2180  HA  ALA A 141      39.106  50.564  47.097  1.00  0.00           H0.      0
ATOM   2181  CB  ALA A 141      40.651  49.224  47.820  1.00  0.00           C0.      0
ATOM   2182  HB1 ALA A 141      41.737  49.301  47.876  1.00  0.00           H0.      0
ATOM   2183  HB2 ALA A 141      40.241  49.137  48.826  1.00  0.00           H0.      0
ATOM   2184  HB3 ALA A 141      40.268  48.410  47.205  1.00  0.00           H0.      0
ATOM   2185  C   ALA A 141      40.626  51.665  48.178  1.00  0.00           C0.      0
ATOM   2186  O   ALA A 141      40.012  51.810  49.226  1.00  0.00           O0.      0
ATOM   2187  N   HID A 142      41.595  52.637  47.867  1.00  0.00           N0.      0
ATOM   2188  H   HID A 142      42.006  52.601  46.945  1.00  0.00           H0.      0
ATOM   2189  CA  HID A 142      41.829  53.766  48.713  1.00  0.00           C0.      0
ATOM   2190  HA  HID A 142      42.090  53.573  49.753  1.00  0.00           H0.      0
ATOM   2191  CB  HID A 142      43.113  54.418  48.207  1.00  0.00           C0.      0
ATOM   2192  HB2 HID A 142      42.996  54.670  47.153  1.00  0.00           H0.      0
ATOM   2193  HB3 HID A 142      43.269  55.376  48.702  1.00  0.00           H0.      0
ATOM   2194  CG  HID A 142      44.350  53.601  48.468  1.00  0.00           C0.      0
ATOM   2195  ND1 HID A 142      44.732  53.190  49.661  1.00  0.00           N0.      0
ATOM   2196  HD1 HID A 142      44.304  53.404  50.551  1.00  0.00           H0.      0
ATOM   2197  CE1 HID A 142      45.824  52.413  49.526  1.00  0.00           C0.      0
ATOM   2198  HE1 HID A 142      46.494  51.977  50.253  1.00  0.00           H0.      0
ATOM   2199  NE2 HID A 142      46.192  52.424  48.232  1.00  0.00           N0.      0
ATOM   2200  CD2 HID A 142      45.226  53.148  47.514  1.00  0.00           C0.      0
ATOM   2201  HD2 HID A 142      45.129  53.296  46.448  1.00  0.00           H0.      0
ATOM   2202  C   HID A 142      40.706  54.780  48.893  1.00  0.00           C0.      0
ATOM   2203  O   HID A 142      40.454  55.211  49.992  1.00  0.00           O0.      0
ATOM   2204  N   LEU A 143      40.079  55.130  47.753  1.00  0.00           N0.      0
ATOM   2205  H   LEU A 143      40.158  54.576  46.913  1.00  0.00           H0.      0
ATOM   2206  CA  LEU A 143      39.355  56.404  47.604  1.00  0.00           C0.      0
ATOM   2207  HA  LEU A 143      40.055  57.238  47.572  1.00  0.00           H0.      0
ATOM   2208  CB  LEU A 143      38.632  56.403  46.223  1.00  0.00           C0.      0
ATOM   2209  HB2 LEU A 143      37.768  55.741  46.290  1.00  0.00           H0.      0
ATOM   2210  HB3 LEU A 143      38.269  57.413  46.034  1.00  0.00           H0.      0
ATOM   2211  CG  LEU A 143      39.551  55.956  45.025  1.00  0.00           C0.      0
ATOM   2212  HG  LEU A 143      39.928  54.952  45.223  1.00  0.00           H0.      0
ATOM   2213  CD1 LEU A 143      38.696  56.017  43.740  1.00  0.00           C0.      0
ATOM   2214 HD11 LEU A 143      39.203  55.605  42.868  1.00  0.00           H0.      0
ATOM   2215 HD12 LEU A 143      37.745  55.515  43.921  1.00  0.00           H0.      0
ATOM   2216 HD13 LEU A 143      38.460  57.071  43.595  1.00  0.00           H0.      0
ATOM   2217  CD2 LEU A 143      40.778  56.844  44.918  1.00  0.00           C0.      0
ATOM   2218 HD21 LEU A 143      40.477  57.891  44.962  1.00  0.00           H0.      0
ATOM   2219 HD22 LEU A 143      41.402  56.649  45.790  1.00  0.00           H0.      0
ATOM   2220 HD23 LEU A 143      41.420  56.549  44.088  1.00  0.00           H0.      0
ATOM   2221  C   LEU A 143      38.209  56.782  48.650  1.00  0.00           C0.      0
ATOM   2222  O   LEU A 143      37.075  56.413  48.453  1.00  0.00           O0.      0
ATOM   2223  N   PRO A 144      38.565  57.611  49.649  1.00  0.00           N0.      0
ATOM   2224  CD  PRO A 144      39.829  58.250  49.859  1.00  0.00           C0.      0
ATOM   2225  HD2 PRO A 144      39.796  59.234  49.393  1.00  0.00           H0.      0
ATOM   2226  HD3 PRO A 144      40.754  57.778  49.530  1.00  0.00           H0.      0
ATOM   2227  CG  PRO A 144      39.916  58.527  51.385  1.00  0.00           C0.      0
ATOM   2228  HG2 PRO A 144      40.521  59.426  51.499  1.00  0.00           H0.      0
ATOM   2229  HG3 PRO A 144      40.344  57.650  51.871  1.00  0.00           H0.      0
ATOM   2230  CB  PRO A 144      38.526  58.707  51.823  1.00  0.00           C0.      0
ATOM   2231  HB2 PRO A 144      38.298  59.770  51.743  1.00  0.00           H0.      0
ATOM   2232  HB3 PRO A 144      38.308  58.322  52.819  1.00  0.00           H0.      0
ATOM   2233  CA  PRO A 144      37.696  57.872  50.811  1.00  0.00           C0.      0
ATOM   2234  HA  PRO A 144      37.441  56.907  51.250  1.00  0.00           H0.      0
ATOM   2235  C   PRO A 144      36.385  58.561  50.543  1.00  0.00           C0.      0
ATOM   2236  O   PRO A 144      36.300  59.510  49.733  1.00  0.00           O0.      0
ATOM   2237  N   ASP A 145      35.354  58.113  51.325  1.00  0.00           N0.      0
ATOM   2238  H   ASP A 145      35.549  57.292  51.879  1.00  0.00           H0.      0
ATOM   2239  CA  ASP A 145      34.073  58.708  51.368  1.00  0.00           C0.      0
ATOM   2240  HA  ASP A 145      33.929  59.241  50.428  1.00  0.00           H0.      0
ATOM   2241  CB  ASP A 145      32.972  57.737  51.511  1.00  0.00           C0.      0
ATOM   2242  HB2 ASP A 145      32.941  57.050  50.665  1.00  0.00           H0.      0
ATOM   2243  HB3 ASP A 145      33.122  57.226  52.462  1.00  0.00           H0.      0
ATOM   2244  CG  ASP A 145      31.633  58.407  51.597  1.00  0.00           C0.      0
ATOM   2245  OD1 ASP A 145      31.377  59.626  51.421  1.00  0.00           O0.      0
ATOM   2246  OD2 ASP A 145      30.645  57.673  51.835  1.00  0.00           O0.      0
ATOM   2247  C   ASP A 145      34.128  59.810  52.454  1.00  0.00           C0.      0
ATOM   2248  O   ASP A 145      34.275  59.460  53.622  1.00  0.00           O0.      0
ATOM   2249  N   SER A 146      33.845  61.043  52.133  1.00  0.00           N0.      0
ATOM   2250  H   SER A 146      33.635  61.246  51.166  1.00  0.00           H0.      0
ATOM   2251  CA  SER A 146      33.828  62.204  53.009  1.00  0.00           C0.      0
ATOM   2252  HA  SER A 146      34.380  61.902  53.899  1.00  0.00           H0.      0
ATOM   2253  CB  SER A 146      34.507  63.443  52.370  1.00  0.00           C0.      0
ATOM   2254  HB2 SER A 146      34.469  64.304  53.037  1.00  0.00           H0.      0
ATOM   2255  HB3 SER A 146      35.562  63.179  52.293  1.00  0.00           H0.      0
ATOM   2256  OG  SER A 146      33.946  63.720  51.111  1.00  0.00           O0.      0
ATOM   2257  HG  SER A 146      34.521  63.263  50.493  1.00  0.00           H0.      0
ATOM   2258  C   SER A 146      32.429  62.629  53.470  1.00  0.00           C0.      0
ATOM   2259  O   SER A 146      32.241  63.489  54.335  1.00  0.00           O0.      0
ATOM   2260  N   LYS A 147      31.348  62.086  52.840  1.00  0.00           N0.      0
ATOM   2261  H   LYS A 147      31.395  61.248  52.278  1.00  0.00           H0.      0
ATOM   2262  CA  LYS A 147      30.009  62.768  52.971  1.00  0.00           C0.      0
ATOM   2263  HA  LYS A 147      29.861  63.281  53.921  1.00  0.00           H0.      0
ATOM   2264  CB  LYS A 147      29.960  63.940  51.956  1.00  0.00           C0.      0
ATOM   2265  HB2 LYS A 147      28.948  64.342  51.915  1.00  0.00           H0.      0
ATOM   2266  HB3 LYS A 147      30.569  64.764  52.330  1.00  0.00           H0.      0
ATOM   2267  CG  LYS A 147      30.219  63.644  50.441  1.00  0.00           C0.      0
ATOM   2268  HG2 LYS A 147      31.059  62.955  50.356  1.00  0.00           H0.      0
ATOM   2269  HG3 LYS A 147      29.365  63.166  49.961  1.00  0.00           H0.      0
ATOM   2270  CD  LYS A 147      30.662  64.804  49.567  1.00  0.00           C0.      0
ATOM   2271  HD2 LYS A 147      29.756  65.381  49.386  1.00  0.00           H0.      0
ATOM   2272  HD3 LYS A 147      31.394  65.420  50.090  1.00  0.00           H0.      0
ATOM   2273  CE  LYS A 147      31.130  64.310  48.237  1.00  0.00           C0.      0
ATOM   2274  HE2 LYS A 147      30.254  63.748  47.913  1.00  0.00           H0.      0
ATOM   2275  HE3 LYS A 147      31.204  65.232  47.660  1.00  0.00           H0.      0
ATOM   2276  NZ  LYS A 147      32.366  63.499  48.191  1.00  0.00           N0.      0
ATOM   2277  HZ1 LYS A 147      33.013  63.982  48.798  1.00  0.00           H0.      0
ATOM   2278  HZ2 LYS A 147      32.195  62.651  48.711  1.00  0.00           H0.      0
ATOM   2279  HZ3 LYS A 147      32.872  63.382  47.325  1.00  0.00           H0.      0
ATOM   2280  C   LYS A 147      28.824  61.790  52.904  1.00  0.00           C0.      0
ATOM   2281  O   LYS A 147      27.646  62.158  52.819  1.00  0.00           O0.      0
ATOM   2282  N   GLY A 148      29.055  60.454  52.722  1.00  0.00           N0.      0
ATOM   2283  H   GLY A 148      30.026  60.194  52.616  1.00  0.00           H0.      0
ATOM   2284  CA  GLY A 148      27.992  59.446  52.394  1.00  0.00           C0.      0
ATOM   2285  HA2 GLY A 148      28.158  58.409  52.683  1.00  0.00           H0.      0
ATOM   2286  HA3 GLY A 148      27.173  59.641  53.086  1.00  0.00           H0.      0
ATOM   2287  C   GLY A 148      27.535  59.424  50.959  1.00  0.00           C0.      0
ATOM   2288  O   GLY A 148      26.307  59.445  50.619  1.00  0.00           O0.      0
ATOM   2289  N   ASP A 149      28.560  59.502  50.057  1.00  0.00           N0.      0
ATOM   2290  H   ASP A 149      29.461  59.532  50.513  1.00  0.00           H0.      0
ATOM   2291  CA  ASP A 149      28.354  59.741  48.674  1.00  0.00           C0.      0
ATOM   2292  HA  ASP A 149      27.411  59.312  48.336  1.00  0.00           H0.      0
ATOM   2293  CB  ASP A 149      28.248  61.232  48.398  1.00  0.00           C0.      0
ATOM   2294  HB2 ASP A 149      27.569  61.546  49.190  1.00  0.00           H0.      0
ATOM   2295  HB3 ASP A 149      29.165  61.805  48.536  1.00  0.00           H0.      0
ATOM   2296  CG  ASP A 149      27.635  61.589  47.071  1.00  0.00           C0.      0
ATOM   2297  OD1 ASP A 149      27.158  62.736  47.050  1.00  0.00           O0.      0
ATOM   2298  OD2 ASP A 149      27.516  60.696  46.151  1.00  0.00           O0.      0
ATOM   2299  C   ASP A 149      29.491  59.236  47.755  1.00  0.00           C0.      0
ATOM   2300  O   ASP A 149      30.610  59.584  47.943  1.00  0.00           O0.      0
ATOM   2301  N   GLN A 150      29.167  58.366  46.813  1.00  0.00           N0.      0
ATOM   2302  H   GLN A 150      28.215  58.126  46.574  1.00  0.00           H0.      0
ATOM   2303  CA  GLN A 150      30.169  57.894  45.807  1.00  0.00           C0.      0
ATOM   2304  HA  GLN A 150      31.011  57.512  46.385  1.00  0.00           H0.      0
ATOM   2305  CB  GLN A 150      29.412  56.776  45.167  1.00  0.00           C0.      0
ATOM   2306  HB2 GLN A 150      28.462  57.129  44.766  1.00  0.00           H0.      0
ATOM   2307  HB3 GLN A 150      29.968  56.403  44.307  1.00  0.00           H0.      0
ATOM   2308  CG  GLN A 150      29.150  55.515  46.076  1.00  0.00           C0.      0
ATOM   2309  HG2 GLN A 150      30.094  54.969  46.084  1.00  0.00           H0.      0
ATOM   2310  HG3 GLN A 150      28.884  55.662  47.123  1.00  0.00           H0.      0
ATOM   2311  CD  GLN A 150      28.065  54.658  45.430  1.00  0.00           C0.      0
ATOM   2312  OE1 GLN A 150      27.371  54.970  44.465  1.00  0.00           O0.      0
ATOM   2313  NE2 GLN A 150      28.040  53.408  45.850  1.00  0.00           N0.      0
ATOM   2314 HE21 GLN A 150      27.428  52.795  45.330  1.00  0.00           H0.      0
ATOM   2315 HE22 GLN A 150      28.364  53.013  46.721  1.00  0.00           H0.      0
ATOM   2316  C   GLN A 150      30.632  58.891  44.749  1.00  0.00           C0.      0
ATOM   2317  O   GLN A 150      30.896  58.466  43.635  1.00  0.00           O0.      0
ATOM   2318  N   SER A 151      30.628  60.201  45.004  1.00  0.00           N0.      0
ATOM   2319  H   SER A 151      30.571  60.519  45.961  1.00  0.00           H0.      0
ATOM   2320  CA  SER A 151      30.702  61.126  43.880  1.00  0.00           C0.      0
ATOM   2321  HA  SER A 151      29.936  60.829  43.164  1.00  0.00           H0.      0
ATOM   2322  CB  SER A 151      30.335  62.567  44.350  1.00  0.00           C0.      0
ATOM   2323  HB2 SER A 151      30.555  63.263  43.541  1.00  0.00           H0.      0
ATOM   2324  HB3 SER A 151      29.253  62.569  44.480  1.00  0.00           H0.      0
ATOM   2325  OG  SER A 151      30.877  62.912  45.617  1.00  0.00           O0.      0
ATOM   2326  HG  SER A 151      31.805  63.072  45.434  1.00  0.00           H0.      0
ATOM   2327  C   SER A 151      31.986  61.074  43.182  1.00  0.00           C0.      0
ATOM   2328  O   SER A 151      31.998  61.055  41.935  1.00  0.00           O0.      0
ATOM   2329  N   GLU A 152      33.073  61.023  43.952  1.00  0.00           N0.      0
ATOM   2330  H   GLU A 152      33.014  61.075  44.959  1.00  0.00           H0.      0
ATOM   2331  CA  GLU A 152      34.474  60.792  43.447  1.00  0.00           C0.      0
ATOM   2332  HA  GLU A 152      34.616  61.521  42.649  1.00  0.00           H0.      0
ATOM   2333  CB  GLU A 152      35.688  61.011  44.441  1.00  0.00           C0.      0
ATOM   2334  HB2 GLU A 152      35.671  60.258  45.229  1.00  0.00           H0.      0
ATOM   2335  HB3 GLU A 152      36.649  61.005  43.927  1.00  0.00           H0.      0
ATOM   2336  CG  GLU A 152      35.622  62.399  45.160  1.00  0.00           C0.      0
ATOM   2337  HG2 GLU A 152      36.447  62.517  45.862  1.00  0.00           H0.      0
ATOM   2338  HG3 GLU A 152      35.715  63.194  44.420  1.00  0.00           H0.      0
ATOM   2339  CD  GLU A 152      34.278  62.563  45.956  1.00  0.00           C0.      0
ATOM   2340  OE1 GLU A 152      33.424  63.351  45.577  1.00  0.00           O0.      0
ATOM   2341  OE2 GLU A 152      34.106  61.856  46.913  1.00  0.00           O0.      0
ATOM   2342  C   GLU A 152      34.759  59.382  42.800  1.00  0.00           C0.      0
ATOM   2343  O   GLU A 152      35.565  59.240  41.882  1.00  0.00           O0.      0
ATOM   2344  N   HIE A 153      34.168  58.227  43.214  1.00  0.00           N0.      0
ATOM   2345  H   HIE A 153      33.367  58.303  43.824  1.00  0.00           H0.      0
ATOM   2346  CA  HIE A 153      34.275  56.954  42.538  1.00  0.00           C0.      0
ATOM   2347  HA  HIE A 153      35.341  56.824  42.350  1.00  0.00           H0.      0
ATOM   2348  CB  HIE A 153      33.587  55.853  43.373  1.00  0.00           C0.      0
ATOM   2349  HB2 HIE A 153      32.512  56.004  43.473  1.00  0.00           H0.      0
ATOM   2350  HB3 HIE A 153      33.862  54.946  42.834  1.00  0.00           H0.      0
ATOM   2351  CG  HIE A 153      34.005  55.564  44.809  1.00  0.00           C0.      0
ATOM   2352  ND1 HIE A 153      33.095  54.906  45.681  1.00  0.00           N0.      0
ATOM   2353  CE1 HIE A 153      33.657  55.015  46.863  1.00  0.00           C0.      0
ATOM   2354  HE1 HIE A 153      33.255  54.638  47.792  1.00  0.00           H0.      0
ATOM   2355  NE2 HIE A 153      34.986  55.516  46.826  1.00  0.00           N0.      0
ATOM   2356  HE2 HIE A 153      35.513  55.775  47.648  1.00  0.00           H0.      0
ATOM   2357  CD2 HIE A 153      35.163  55.911  45.470  1.00  0.00           C0.      0
ATOM   2358  HD2 HIE A 153      35.944  56.563  45.108  1.00  0.00           H0.      0
ATOM   2359  C   HIE A 153      33.647  57.035  41.149  1.00  0.00           C0.      0
ATOM   2360  O   HIE A 153      34.283  56.684  40.130  1.00  0.00           O0.      0
ATOM   2361  N   ARG A 154      32.462  57.572  41.049  1.00  0.00           N0.      0
ATOM   2362  H   ARG A 154      32.007  57.911  41.884  1.00  0.00           H0.      0
ATOM   2363  CA  ARG A 154      31.741  57.737  39.765  1.00  0.00           C0.      0
ATOM   2364  HA  ARG A 154      31.631  56.808  39.205  1.00  0.00           H0.      0
ATOM   2365  CB  ARG A 154      30.363  58.379  40.025  1.00  0.00           C0.      0
ATOM   2366  HB2 ARG A 154      30.441  59.231  40.700  1.00  0.00           H0.      0
ATOM   2367  HB3 ARG A 154      29.833  58.678  39.120  1.00  0.00           H0.      0
ATOM   2368  CG  ARG A 154      29.527  57.387  40.840  1.00  0.00           C0.      0
ATOM   2369  HG2 ARG A 154      29.443  56.548  40.150  1.00  0.00           H0.      0
ATOM   2370  HG3 ARG A 154      30.157  56.906  41.588  1.00  0.00           H0.      0
ATOM   2371  CD  ARG A 154      28.199  57.817  41.388  1.00  0.00           C0.      0
ATOM   2372  HD2 ARG A 154      28.130  57.207  42.289  1.00  0.00           H0.      0
ATOM   2373  HD3 ARG A 154      28.375  58.854  41.672  1.00  0.00           H0.      0
ATOM   2374  NE  ARG A 154      27.077  57.533  40.499  1.00  0.00           N0.      0
ATOM   2375  HE  ARG A 154      27.319  57.013  39.668  1.00  0.00           H0.      0
ATOM   2376  CZ  ARG A 154      25.834  57.727  40.772  1.00  0.00           C0.      0
ATOM   2377  NH1 ARG A 154      24.903  57.395  39.933  1.00  0.00           N0.      0
ATOM   2378 HH11 ARG A 154      25.078  57.163  38.965  1.00  0.00           H0.      0
ATOM   2379 HH12 ARG A 154      23.956  57.667  40.157  1.00  0.00           H0.      0
ATOM   2380  NH2 ARG A 154      25.515  58.218  41.876  1.00  0.00           N0.      0
ATOM   2381 HH21 ARG A 154      26.267  58.384  42.530  1.00  0.00           H0.      0
ATOM   2382 HH22 ARG A 154      24.561  58.469  42.090  1.00  0.00           H0.      0
ATOM   2383  C   ARG A 154      32.546  58.672  38.831  1.00  0.00           C0.      0
ATOM   2384  O   ARG A 154      32.823  58.428  37.646  1.00  0.00           O0.      0
ATOM   2385  N   LEU A 155      33.166  59.742  39.364  1.00  0.00           N0.      0
ATOM   2386  H   LEU A 155      32.849  59.979  40.293  1.00  0.00           H0.      0
ATOM   2387  CA  LEU A 155      33.909  60.810  38.634  1.00  0.00           C0.      0
ATOM   2388  HA  LEU A 155      33.475  61.135  37.689  1.00  0.00           H0.      0
ATOM   2389  CB  LEU A 155      34.145  61.997  39.611  1.00  0.00           C0.      0
ATOM   2390  HB2 LEU A 155      33.238  62.393  40.067  1.00  0.00           H0.      0
ATOM   2391  HB3 LEU A 155      34.733  61.526  40.398  1.00  0.00           H0.      0
ATOM   2392  CG  LEU A 155      34.903  63.224  38.982  1.00  0.00           C0.      0
ATOM   2393  HG  LEU A 155      35.889  62.846  38.709  1.00  0.00           H0.      0
ATOM   2394  CD1 LEU A 155      33.974  63.874  37.874  1.00  0.00           C0.      0
ATOM   2395 HD11 LEU A 155      33.064  64.173  38.395  1.00  0.00           H0.      0
ATOM   2396 HD12 LEU A 155      34.426  64.724  37.362  1.00  0.00           H0.      0
ATOM   2397 HD13 LEU A 155      33.748  63.122  37.118  1.00  0.00           H0.      0
ATOM   2398  CD2 LEU A 155      35.027  64.332  39.982  1.00  0.00           C0.      0
ATOM   2399 HD21 LEU A 155      35.441  63.961  40.919  1.00  0.00           H0.      0
ATOM   2400 HD22 LEU A 155      35.607  65.124  39.508  1.00  0.00           H0.      0
ATOM   2401 HD23 LEU A 155      34.077  64.812  40.217  1.00  0.00           H0.      0
ATOM   2402  C   LEU A 155      35.235  60.151  38.103  1.00  0.00           C0.      0
ATOM   2403  O   LEU A 155      35.583  60.326  36.916  1.00  0.00           O0.      0
ATOM   2404  N   ALA A 156      35.984  59.396  38.913  1.00  0.00           N0.      0
ATOM   2405  H   ALA A 156      35.709  59.360  39.884  1.00  0.00           H0.      0
ATOM   2406  CA  ALA A 156      37.246  58.779  38.567  1.00  0.00           C0.      0
ATOM   2407  HA  ALA A 156      37.947  59.490  38.130  1.00  0.00           H0.      0
ATOM   2408  CB  ALA A 156      37.735  58.227  39.984  1.00  0.00           C0.      0
ATOM   2409  HB1 ALA A 156      38.523  57.494  39.811  1.00  0.00           H0.      0
ATOM   2410  HB2 ALA A 156      38.059  58.978  40.705  1.00  0.00           H0.      0
ATOM   2411  HB3 ALA A 156      36.880  57.791  40.502  1.00  0.00           H0.      0
ATOM   2412  C   ALA A 156      36.959  57.546  37.623  1.00  0.00           C0.      0
ATOM   2413  O   ALA A 156      37.677  57.319  36.665  1.00  0.00           O0.      0
ATOM   2414  N   LEU A 157      35.915  56.707  37.827  1.00  0.00           N0.      0
ATOM   2415  H   LEU A 157      35.261  56.976  38.548  1.00  0.00           H0.      0
ATOM   2416  CA  LEU A 157      35.590  55.674  36.859  1.00  0.00           C0.      0
ATOM   2417  HA  LEU A 157      36.481  55.076  36.668  1.00  0.00           H0.      0
ATOM   2418  CB  LEU A 157      34.658  54.532  37.358  1.00  0.00           C0.      0
ATOM   2419  HB2 LEU A 157      33.676  54.901  37.653  1.00  0.00           H0.      0
ATOM   2420  HB3 LEU A 157      34.489  53.839  36.534  1.00  0.00           H0.      0
ATOM   2421  CG  LEU A 157      35.117  53.624  38.494  1.00  0.00           C0.      0
ATOM   2422  HG  LEU A 157      35.849  53.994  39.212  1.00  0.00           H0.      0
ATOM   2423  CD1 LEU A 157      33.873  53.202  39.227  1.00  0.00           C0.      0
ATOM   2424 HD11 LEU A 157      34.167  52.360  39.853  1.00  0.00           H0.      0
ATOM   2425 HD12 LEU A 157      33.586  54.056  39.842  1.00  0.00           H0.      0
ATOM   2426 HD13 LEU A 157      33.095  52.979  38.497  1.00  0.00           H0.      0
ATOM   2427  CD2 LEU A 157      35.735  52.312  37.850  1.00  0.00           C0.      0
ATOM   2428 HD21 LEU A 157      35.053  51.627  37.347  1.00  0.00           H0.      0
ATOM   2429 HD22 LEU A 157      36.553  52.472  37.148  1.00  0.00           H0.      0
ATOM   2430 HD23 LEU A 157      35.976  51.613  38.650  1.00  0.00           H0.      0
ATOM   2431  C   LEU A 157      35.234  56.214  35.540  1.00  0.00           C0.      0
ATOM   2432  O   LEU A 157      35.540  55.617  34.519  1.00  0.00           O0.      0
ATOM   2433  N   LYS A 158      34.555  57.349  35.429  1.00  0.00           N0.      0
ATOM   2434  H   LYS A 158      34.107  57.632  36.289  1.00  0.00           H0.      0
ATOM   2435  CA  LYS A 158      34.278  58.010  34.149  1.00  0.00           C0.      0
ATOM   2436  HA  LYS A 158      33.800  57.364  33.412  1.00  0.00           H0.      0
ATOM   2437  CB  LYS A 158      33.267  59.079  34.400  1.00  0.00           C0.      0
ATOM   2438  HB2 LYS A 158      32.401  58.567  34.820  1.00  0.00           H0.      0
ATOM   2439  HB3 LYS A 158      33.595  59.788  35.160  1.00  0.00           H0.      0
ATOM   2440  CG  LYS A 158      32.803  59.877  33.188  1.00  0.00           C0.      0
ATOM   2441  HG2 LYS A 158      33.379  60.770  32.946  1.00  0.00           H0.      0
ATOM   2442  HG3 LYS A 158      32.769  59.257  32.293  1.00  0.00           H0.      0
ATOM   2443  CD  LYS A 158      31.353  60.281  33.474  1.00  0.00           C0.      0
ATOM   2444  HD2 LYS A 158      30.973  60.671  32.529  1.00  0.00           H0.      0
ATOM   2445  HD3 LYS A 158      30.754  59.386  33.644  1.00  0.00           H0.      0
ATOM   2446  CE  LYS A 158      31.236  61.295  34.658  1.00  0.00           C0.      0
ATOM   2447  HE2 LYS A 158      30.191  61.582  34.775  1.00  0.00           H0.      0
ATOM   2448  HE3 LYS A 158      31.655  60.947  35.602  1.00  0.00           H0.      0
ATOM   2449  NZ  LYS A 158      32.003  62.484  34.241  1.00  0.00           N0.      0
ATOM   2450  HZ1 LYS A 158      31.677  63.358  34.627  1.00  0.00           H0.      0
ATOM   2451  HZ2 LYS A 158      32.988  62.445  34.459  1.00  0.00           H0.      0
ATOM   2452  HZ3 LYS A 158      31.988  62.539  33.233  1.00  0.00           H0.      0
ATOM   2453  C   LYS A 158      35.559  58.526  33.480  1.00  0.00           C0.      0
ATOM   2454  O   LYS A 158      35.666  58.456  32.229  1.00  0.00           O0.      0
ATOM   2455  N   ASN A 159      36.491  59.200  34.225  1.00  0.00           N0.      0
ATOM   2456  H   ASN A 159      36.268  59.344  35.200  1.00  0.00           H0.      0
ATOM   2457  CA  ASN A 159      37.748  59.652  33.642  1.00  0.00           C0.      0
ATOM   2458  HA  ASN A 159      37.592  60.255  32.747  1.00  0.00           H0.      0
ATOM   2459  CB  ASN A 159      38.471  60.585  34.636  1.00  0.00           C0.      0
ATOM   2460  HB2 ASN A 159      38.461  60.144  35.633  1.00  0.00           H0.      0
ATOM   2461  HB3 ASN A 159      39.499  60.709  34.296  1.00  0.00           H0.      0
ATOM   2462  CG  ASN A 159      37.864  61.990  34.737  1.00  0.00           C0.      0
ATOM   2463  OD1 ASN A 159      37.302  62.457  33.729  1.00  0.00           O0.      0
ATOM   2464  ND2 ASN A 159      37.931  62.696  35.850  1.00  0.00           N0.      0
ATOM   2465 HD21 ASN A 159      37.490  63.603  35.911  1.00  0.00           H0.      0
ATOM   2466 HD22 ASN A 159      38.491  62.317  36.601  1.00  0.00           H0.      0
ATOM   2467  C   ASN A 159      38.675  58.488  33.219  1.00  0.00           C0.      0
ATOM   2468  O   ASN A 159      39.320  58.591  32.162  1.00  0.00           O0.      0
ATOM   2469  N   ILE A 160      38.601  57.352  33.913  1.00  0.00           N0.      0
ATOM   2470  H   ILE A 160      38.033  57.221  34.738  1.00  0.00           H0.      0
ATOM   2471  CA  ILE A 160      39.408  56.188  33.440  1.00  0.00           C0.      0
ATOM   2472  HA  ILE A 160      40.399  56.562  33.182  1.00  0.00           H0.      0
ATOM   2473  CB  ILE A 160      39.509  54.986  34.489  1.00  0.00           C0.      0
ATOM   2474  HB  ILE A 160      38.523  54.640  34.802  1.00  0.00           H0.      0
ATOM   2475  CG2 ILE A 160      40.209  53.689  33.910  1.00  0.00           C0.      0
ATOM   2476 HG21 ILE A 160      40.156  52.838  34.589  1.00  0.00           H0.      0
ATOM   2477 HG22 ILE A 160      39.716  53.463  32.964  1.00  0.00           H0.      0
ATOM   2478 HG23 ILE A 160      41.224  53.978  33.638  1.00  0.00           H0.      0
ATOM   2479  CG1 ILE A 160      40.244  55.428  35.798  1.00  0.00           C0.      0
ATOM   2480 HG12 ILE A 160      41.313  55.612  35.691  1.00  0.00           H0.      0
ATOM   2481 HG13 ILE A 160      39.826  56.381  36.124  1.00  0.00           H0.      0
ATOM   2482  CD1 ILE A 160      40.134  54.440  37.011  1.00  0.00           C0.      0
ATOM   2483 HD11 ILE A 160      40.643  54.832  37.891  1.00  0.00           H0.      0
ATOM   2484 HD12 ILE A 160      39.063  54.279  37.135  1.00  0.00           H0.      0
ATOM   2485 HD13 ILE A 160      40.586  53.462  36.849  1.00  0.00           H0.      0
ATOM   2486  C   ILE A 160      38.745  55.628  32.206  1.00  0.00           C0.      0
ATOM   2487  O   ILE A 160      39.404  55.427  31.220  1.00  0.00           O0.      0
ATOM   2488  N   ALA A 161      37.401  55.487  32.188  1.00  0.00           N0.      0
ATOM   2489  H   ALA A 161      36.837  55.813  32.960  1.00  0.00           H0.      0
ATOM   2490  CA  ALA A 161      36.644  54.998  31.031  1.00  0.00           C0.      0
ATOM   2491  HA  ALA A 161      37.078  54.019  30.825  1.00  0.00           H0.      0
ATOM   2492  CB  ALA A 161      35.162  54.823  31.454  1.00  0.00           C0.      0
ATOM   2493  HB1 ALA A 161      35.179  53.982  32.148  1.00  0.00           H0.      0
ATOM   2494  HB2 ALA A 161      34.731  55.736  31.865  1.00  0.00           H0.      0
ATOM   2495  HB3 ALA A 161      34.594  54.477  30.590  1.00  0.00           H0.      0
ATOM   2496  C   ALA A 161      36.804  55.899  29.786  1.00  0.00           C0.      0
ATOM   2497  O   ALA A 161      36.869  55.321  28.707  1.00  0.00           O0.      0
ATOM   2498  N   SER A 162      36.972  57.228  29.923  1.00  0.00           N0.      0
ATOM   2499  H   SER A 162      36.922  57.588  30.865  1.00  0.00           H0.      0
ATOM   2500  CA  SER A 162      37.267  58.111  28.881  1.00  0.00           C0.      0
ATOM   2501  HA  SER A 162      36.503  58.106  28.104  1.00  0.00           H0.      0
ATOM   2502  CB  SER A 162      37.122  59.542  29.433  1.00  0.00           C0.      0
ATOM   2503  HB2 SER A 162      36.240  59.673  30.061  1.00  0.00           H0.      0
ATOM   2504  HB3 SER A 162      37.967  59.813  30.066  1.00  0.00           H0.      0
ATOM   2505  OG  SER A 162      37.091  60.535  28.399  1.00  0.00           O0.      0
ATOM   2506  HG  SER A 162      36.217  60.438  28.015  1.00  0.00           H0.      0
ATOM   2507  C   SER A 162      38.623  57.924  28.105  1.00  0.00           C0.      0
ATOM   2508  O   SER A 162      38.730  58.281  26.961  1.00  0.00           O0.      0
ATOM   2509  N   MET A 163      39.519  57.132  28.717  1.00  0.00           N0.      0
ATOM   2510  H   MET A 163      39.246  56.736  29.605  1.00  0.00           H0.      0
ATOM   2511  CA  MET A 163      40.730  56.759  28.087  1.00  0.00           C0.      0
ATOM   2512  HA  MET A 163      41.110  57.659  27.604  1.00  0.00           H0.      0
ATOM   2513  CB  MET A 163      41.757  56.374  29.071  1.00  0.00           C0.      0
ATOM   2514  HB2 MET A 163      41.643  55.388  29.523  1.00  0.00           H0.      0
ATOM   2515  HB3 MET A 163      42.728  56.338  28.578  1.00  0.00           H0.      0
ATOM   2516  CG  MET A 163      42.141  57.376  30.206  1.00  0.00           C0.      0
ATOM   2517  HG2 MET A 163      41.265  57.454  30.849  1.00  0.00           H0.      0
ATOM   2518  HG3 MET A 163      42.955  56.930  30.778  1.00  0.00           H0.      0
ATOM   2519  SD  MET A 163      42.506  59.106  29.625  1.00  0.00           S0.      0
ATOM   2520  CE  MET A 163      44.191  58.791  29.013  1.00  0.00           C0.      0
ATOM   2521  HE1 MET A 163      44.735  58.475  29.903  1.00  0.00           H0.      0
ATOM   2522  HE2 MET A 163      44.084  58.015  28.256  1.00  0.00           H0.      0
ATOM   2523  HE3 MET A 163      44.602  59.663  28.503  1.00  0.00           H0.      0
ATOM   2524  C   MET A 163      40.605  55.614  26.974  1.00  0.00           C0.      0
ATOM   2525  O   MET A 163      41.479  55.475  26.093  1.00  0.00           O0.      0
ATOM   2526  N   VAL A 164      39.460  54.875  26.960  1.00  0.00           N0.      0
ATOM   2527  H   VAL A 164      38.690  55.138  27.558  1.00  0.00           H0.      0
ATOM   2528  CA  VAL A 164      39.328  53.671  26.080  1.00  0.00           C0.      0
ATOM   2529  HA  VAL A 164      40.321  53.225  26.033  1.00  0.00           H0.      0
ATOM   2530  CB  VAL A 164      38.347  52.646  26.712  1.00  0.00           C0.      0
ATOM   2531  HB  VAL A 164      37.330  52.995  26.535  1.00  0.00           H0.      0
ATOM   2532  CG1 VAL A 164      38.382  51.263  26.036  1.00  0.00           C0.      0
ATOM   2533 HG11 VAL A 164      37.796  50.533  26.595  1.00  0.00           H0.      0
ATOM   2534 HG12 VAL A 164      37.894  51.317  25.063  1.00  0.00           H0.      0
ATOM   2535 HG13 VAL A 164      39.425  50.947  26.013  1.00  0.00           H0.      0
ATOM   2536  CG2 VAL A 164      38.533  52.275  28.209  1.00  0.00           C0.      0
ATOM   2537 HG21 VAL A 164      38.552  53.165  28.838  1.00  0.00           H0.      0
ATOM   2538 HG22 VAL A 164      37.624  51.720  28.445  1.00  0.00           H0.      0
ATOM   2539 HG23 VAL A 164      39.460  51.778  28.496  1.00  0.00           H0.      0
ATOM   2540  C   VAL A 164      38.878  53.906  24.655  1.00  0.00           C0.      0
ATOM   2541  O   VAL A 164      37.852  54.624  24.467  1.00  0.00           O0.      0
ATOM   2542  N   ARG A 165      39.564  53.343  23.648  1.00  0.00           N0.      0
ATOM   2543  H   ARG A 165      40.382  52.808  23.903  1.00  0.00           H0.      0
ATOM   2544  CA  ARG A 165      39.213  53.294  22.217  1.00  0.00           C0.      0
ATOM   2545  HA  ARG A 165      39.075  54.333  21.916  1.00  0.00           H0.      0
ATOM   2546  CB  ARG A 165      40.412  52.714  21.464  1.00  0.00           C0.      0
ATOM   2547  HB2 ARG A 165      40.977  52.103  22.168  1.00  0.00           H0.      0
ATOM   2548  HB3 ARG A 165      39.992  52.124  20.650  1.00  0.00           H0.      0
ATOM   2549  CG  ARG A 165      41.310  53.756  20.871  1.00  0.00           C0.      0
ATOM   2550  HG2 ARG A 165      40.892  54.214  19.974  1.00  0.00           H0.      0
ATOM   2551  HG3 ARG A 165      41.408  54.603  21.550  1.00  0.00           H0.      0
ATOM   2552  CD  ARG A 165      42.756  53.299  20.631  1.00  0.00           C0.      0
ATOM   2553  HD2 ARG A 165      43.202  53.368  21.623  1.00  0.00           H0.      0
ATOM   2554  HD3 ARG A 165      42.782  52.406  20.006  1.00  0.00           H0.      0
ATOM   2555  NE  ARG A 165      43.487  54.305  19.768  1.00  0.00           N0.      0
ATOM   2556  HE  ARG A 165      42.961  55.156  19.630  1.00  0.00           H0.      0
ATOM   2557  CZ  ARG A 165      44.735  54.276  19.427  1.00  0.00           C0.      0
ATOM   2558  NH1 ARG A 165      45.302  55.359  18.924  1.00  0.00           N0.      0
ATOM   2559 HH11 ARG A 165      44.756  56.183  18.720  1.00  0.00           H0.      0
ATOM   2560 HH12 ARG A 165      46.198  55.353  18.458  1.00  0.00           H0.      0
ATOM   2561  NH2 ARG A 165      45.431  53.162  19.445  1.00  0.00           N0.      0
ATOM   2562 HH21 ARG A 165      45.022  52.243  19.539  1.00  0.00           H0.      0
ATOM   2563 HH22 ARG A 165      46.420  53.323  19.314  1.00  0.00           H0.      0
ATOM   2564  C   ARG A 165      37.870  52.581  22.021  1.00  0.00           C0.      0
ATOM   2565  O   ARG A 165      37.496  51.758  22.840  1.00  0.00           O0.      0
ATOM   2566  N   PRO A 166      37.057  52.918  20.984  1.00  0.00           N0.      0
ATOM   2567  CD  PRO A 166      37.376  53.763  19.889  1.00  0.00           C0.      0
ATOM   2568  HD2 PRO A 166      38.448  53.795  19.697  1.00  0.00           H0.      0
ATOM   2569  HD3 PRO A 166      37.032  54.766  20.145  1.00  0.00           H0.      0
ATOM   2570  CG  PRO A 166      36.517  53.300  18.652  1.00  0.00           C0.      0
ATOM   2571  HG2 PRO A 166      37.043  52.494  18.140  1.00  0.00           H0.      0
ATOM   2572  HG3 PRO A 166      36.274  54.087  17.938  1.00  0.00           H0.      0
ATOM   2573  CB  PRO A 166      35.252  52.803  19.375  1.00  0.00           C0.      0
ATOM   2574  HB2 PRO A 166      34.613  52.057  18.903  1.00  0.00           H0.      0
ATOM   2575  HB3 PRO A 166      34.632  53.664  19.625  1.00  0.00           H0.      0
ATOM   2576  CA  PRO A 166      35.842  52.231  20.641  1.00  0.00           C0.      0
ATOM   2577  HA  PRO A 166      35.063  52.315  21.399  1.00  0.00           H0.      0
ATOM   2578  C   PRO A 166      36.154  50.752  20.540  1.00  0.00           C0.      0
ATOM   2579  O   PRO A 166      37.178  50.318  20.109  1.00  0.00           O0.      0
ATOM   2580  N   GLY A 167      35.219  49.899  20.993  1.00  0.00           N0.      0
ATOM   2581  H   GLY A 167      34.351  50.310  21.306  1.00  0.00           H0.      0
ATOM   2582  CA  GLY A 167      35.358  48.424  21.105  1.00  0.00           C0.      0
ATOM   2583  HA2 GLY A 167      34.381  48.009  21.351  1.00  0.00           H0.      0
ATOM   2584  HA3 GLY A 167      35.667  48.050  20.129  1.00  0.00           H0.      0
ATOM   2585  C   GLY A 167      36.255  47.933  22.165  1.00  0.00           C0.      0
ATOM   2586  O   GLY A 167      36.507  46.710  22.295  1.00  0.00           O0.      0
ATOM   2587  N   GLY A 168      36.863  48.881  22.903  1.00  0.00           N0.      0
ATOM   2588  H   GLY A 168      36.423  49.783  22.788  1.00  0.00           H0.      0
ATOM   2589  CA  GLY A 168      37.999  48.641  23.749  1.00  0.00           C0.      0
ATOM   2590  HA2 GLY A 168      38.527  47.812  23.277  1.00  0.00           H0.      0
ATOM   2591  HA3 GLY A 168      38.758  49.423  23.773  1.00  0.00           H0.      0
ATOM   2592  C   GLY A 168      37.675  48.063  25.124  1.00  0.00           C0.      0
ATOM   2593  O   GLY A 168      36.539  47.908  25.552  1.00  0.00           O0.      0
ATOM   2594  N   LEU A 169      38.674  47.639  25.868  1.00  0.00           N0.      0
ATOM   2595  H   LEU A 169      39.592  47.855  25.508  1.00  0.00           H0.      0
ATOM   2596  CA  LEU A 169      38.580  46.819  27.091  1.00  0.00           C0.      0
ATOM   2597  HA  LEU A 169      37.587  46.427  27.316  1.00  0.00           H0.      0
ATOM   2598  CB  LEU A 169      39.454  45.594  26.804  1.00  0.00           C0.      0
ATOM   2599  HB2 LEU A 169      40.465  45.980  26.673  1.00  0.00           H0.      0
ATOM   2600  HB3 LEU A 169      39.356  44.973  27.694  1.00  0.00           H0.      0
ATOM   2601  CG  LEU A 169      39.213  44.632  25.565  1.00  0.00           C0.      0
ATOM   2602  HG  LEU A 169      39.188  45.213  24.644  1.00  0.00           H0.      0
ATOM   2603  CD1 LEU A 169      39.986  43.317  25.667  1.00  0.00           C0.      0
ATOM   2604 HD11 LEU A 169      41.065  43.443  25.575  1.00  0.00           H0.      0
ATOM   2605 HD12 LEU A 169      39.741  42.638  26.484  1.00  0.00           H0.      0
ATOM   2606 HD13 LEU A 169      39.816  42.698  24.787  1.00  0.00           H0.      0
ATOM   2607  CD2 LEU A 169      37.766  44.131  25.625  1.00  0.00           C0.      0
ATOM   2608 HD21 LEU A 169      37.607  43.635  26.583  1.00  0.00           H0.      0
ATOM   2609 HD22 LEU A 169      37.170  45.040  25.548  1.00  0.00           H0.      0
ATOM   2610 HD23 LEU A 169      37.464  43.474  24.810  1.00  0.00           H0.      0
ATOM   2611  C   LEU A 169      39.067  47.595  28.236  1.00  0.00           C0.      0
ATOM   2612  O   LEU A 169      40.033  48.354  28.101  1.00  0.00           O0.      0
ATOM   2613  N   LEU A 170      38.589  47.297  29.477  1.00  0.00           N0.      0
ATOM   2614  H   LEU A 170      37.976  46.500  29.579  1.00  0.00           H0.      0
ATOM   2615  CA  LEU A 170      39.189  47.764  30.773  1.00  0.00           C0.      0
ATOM   2616  HA  LEU A 170      40.192  48.147  30.586  1.00  0.00           H0.      0
ATOM   2617  CB  LEU A 170      38.341  48.958  31.278  1.00  0.00           C0.      0
ATOM   2618  HB2 LEU A 170      38.638  49.720  30.557  1.00  0.00           H0.      0
ATOM   2619  HB3 LEU A 170      37.295  48.807  31.011  1.00  0.00           H0.      0
ATOM   2620  CG  LEU A 170      38.581  49.300  32.777  1.00  0.00           C0.      0
ATOM   2621  HG  LEU A 170      39.592  49.010  33.063  1.00  0.00           H0.      0
ATOM   2622  CD1 LEU A 170      38.578  50.801  32.880  1.00  0.00           C0.      0
ATOM   2623 HD11 LEU A 170      37.675  51.248  32.463  1.00  0.00           H0.      0
ATOM   2624 HD12 LEU A 170      38.785  51.078  33.914  1.00  0.00           H0.      0
ATOM   2625 HD13 LEU A 170      39.419  51.221  32.328  1.00  0.00           H0.      0
ATOM   2626  CD2 LEU A 170      37.587  48.734  33.768  1.00  0.00           C0.      0
ATOM   2627 HD21 LEU A 170      36.560  49.087  33.674  1.00  0.00           H0.      0
ATOM   2628 HD22 LEU A 170      37.580  47.647  33.690  1.00  0.00           H0.      0
ATOM   2629 HD23 LEU A 170      38.086  48.903  34.723  1.00  0.00           H0.      0
ATOM   2630  C   LEU A 170      39.241  46.669  31.882  1.00  0.00           C0.      0
ATOM   2631  O   LEU A 170      38.383  45.816  31.990  1.00  0.00           O0.      0
ATOM   2632  N   VAL A 171      40.267  46.689  32.728  1.00  0.00           N0.      0
ATOM   2633  H   VAL A 171      40.913  47.452  32.581  1.00  0.00           H0.      0
ATOM   2634  CA  VAL A 171      40.331  45.795  33.876  1.00  0.00           C0.      0
ATOM   2635  HA  VAL A 171      39.355  45.322  33.984  1.00  0.00           H0.      0
ATOM   2636  CB  VAL A 171      41.402  44.636  33.696  1.00  0.00           C0.      0
ATOM   2637  HB  VAL A 171      42.347  45.097  33.411  1.00  0.00           H0.      0
ATOM   2638  CG1 VAL A 171      41.631  43.842  35.008  1.00  0.00           C0.      0
ATOM   2639 HG11 VAL A 171      40.672  43.371  35.221  1.00  0.00           H0.      0
ATOM   2640 HG12 VAL A 171      42.326  43.061  34.700  1.00  0.00           H0.      0
ATOM   2641 HG13 VAL A 171      41.960  44.512  35.802  1.00  0.00           H0.      0
ATOM   2642  CG2 VAL A 171      40.959  43.748  32.529  1.00  0.00           C0.      0
ATOM   2643 HG21 VAL A 171      40.902  44.397  31.655  1.00  0.00           H0.      0
ATOM   2644 HG22 VAL A 171      41.674  43.000  32.188  1.00  0.00           H0.      0
ATOM   2645 HG23 VAL A 171      40.127  43.180  32.948  1.00  0.00           H0.      0
ATOM   2646  C   VAL A 171      40.777  46.767  35.055  1.00  0.00           C0.      0
ATOM   2647  O   VAL A 171      41.625  47.598  34.956  1.00  0.00           O0.      0
ATOM   2648  N   ILE A 172      40.127  46.671  36.159  1.00  0.00           N0.      0
ATOM   2649  H   ILE A 172      39.473  45.921  36.329  1.00  0.00           H0.      0
ATOM   2650  CA  ILE A 172      40.409  47.480  37.414  1.00  0.00           C0.      0
ATOM   2651  HA  ILE A 172      41.483  47.668  37.421  1.00  0.00           H0.      0
ATOM   2652  CB  ILE A 172      39.646  48.861  37.298  1.00  0.00           C0.      0
ATOM   2653  HB  ILE A 172      39.973  49.398  36.408  1.00  0.00           H0.      0
ATOM   2654  CG2 ILE A 172      38.086  48.594  37.282  1.00  0.00           C0.      0
ATOM   2655 HG21 ILE A 172      37.760  48.216  38.251  1.00  0.00           H0.      0
ATOM   2656 HG22 ILE A 172      37.508  49.501  37.104  1.00  0.00           H0.      0
ATOM   2657 HG23 ILE A 172      37.783  47.910  36.489  1.00  0.00           H0.      0
ATOM   2658  CG1 ILE A 172      40.078  49.892  38.328  1.00  0.00           C0.      0
ATOM   2659 HG12 ILE A 172      39.495  50.798  38.162  1.00  0.00           H0.      0
ATOM   2660 HG13 ILE A 172      39.813  49.598  39.343  1.00  0.00           H0.      0
ATOM   2661  CD1 ILE A 172      41.595  50.327  38.304  1.00  0.00           C0.      0
ATOM   2662 HD11 ILE A 172      41.807  50.528  37.254  1.00  0.00           H0.      0
ATOM   2663 HD12 ILE A 172      41.775  51.255  38.847  1.00  0.00           H0.      0
ATOM   2664 HD13 ILE A 172      42.263  49.495  38.527  1.00  0.00           H0.      0
ATOM   2665  C   ILE A 172      39.983  46.608  38.708  1.00  0.00           C0.      0
ATOM   2666  O   ILE A 172      38.990  45.879  38.606  1.00  0.00           O0.      0
ATOM   2667  N   ASP A 173      40.677  46.856  39.849  1.00  0.00           N0.      0
ATOM   2668  H   ASP A 173      41.563  47.341  39.830  1.00  0.00           H0.      0
ATOM   2669  CA  ASP A 173      40.553  45.917  40.973  1.00  0.00           C0.      0
ATOM   2670  HA  ASP A 173      39.634  45.345  40.849  1.00  0.00           H0.      0
ATOM   2671  CB  ASP A 173      41.610  44.784  40.904  1.00  0.00           C0.      0
ATOM   2672  HB2 ASP A 173      41.199  43.865  41.323  1.00  0.00           H0.      0
ATOM   2673  HB3 ASP A 173      41.826  44.573  39.856  1.00  0.00           H0.      0
ATOM   2674  CG  ASP A 173      42.948  45.123  41.565  1.00  0.00           C0.      0
ATOM   2675  OD1 ASP A 173      43.647  44.163  41.919  1.00  0.00           O0.      0
ATOM   2676  OD2 ASP A 173      43.381  46.331  41.624  1.00  0.00           O0.      0
ATOM   2677  C   ASP A 173      40.382  46.547  42.301  1.00  0.00           C0.      0
ATOM   2678  O   ASP A 173      40.840  47.636  42.552  1.00  0.00           O0.      0
ATOM   2679  N   HIE A 174      39.723  45.829  43.220  1.00  0.00           N0.      0
ATOM   2680  H   HIE A 174      39.435  44.905  42.929  1.00  0.00           H0.      0
ATOM   2681  CA  HIE A 174      39.515  46.253  44.667  1.00  0.00           C0.      0
ATOM   2682  HA  HIE A 174      40.311  46.967  44.876  1.00  0.00           H0.      0
ATOM   2683  CB  HIE A 174      38.308  47.118  44.785  1.00  0.00           C0.      0
ATOM   2684  HB2 HIE A 174      38.276  47.481  45.812  1.00  0.00           H0.      0
ATOM   2685  HB3 HIE A 174      38.382  48.017  44.173  1.00  0.00           H0.      0
ATOM   2686  CG  HIE A 174      36.959  46.429  44.470  1.00  0.00           C0.      0
ATOM   2687  ND1 HIE A 174      36.087  45.849  45.409  1.00  0.00           N0.      0
ATOM   2688  CE1 HIE A 174      35.063  45.306  44.770  1.00  0.00           C0.      0
ATOM   2689  HE1 HIE A 174      34.325  44.754  45.334  1.00  0.00           H0.      0
ATOM   2690  NE2 HIE A 174      35.125  45.471  43.476  1.00  0.00           N0.      0
ATOM   2691  HE2 HIE A 174      34.424  45.162  42.817  1.00  0.00           H0.      0
ATOM   2692  CD2 HIE A 174      36.364  46.154  43.245  1.00  0.00           C0.      0
ATOM   2693  HD2 HIE A 174      36.876  46.320  42.309  1.00  0.00           H0.      0
ATOM   2694  C   HIE A 174      39.503  45.017  45.609  1.00  0.00           C0.      0
ATOM   2695  O   HIE A 174      39.848  43.882  45.223  1.00  0.00           O0.      0
ATOM   2696  N   ARG A 175      39.283  45.205  46.928  1.00  0.00           N0.      0
ATOM   2697  H   ARG A 175      39.007  46.156  47.125  1.00  0.00           H0.      0
ATOM   2698  CA  ARG A 175      39.239  44.166  47.993  1.00  0.00           C0.      0
ATOM   2699  HA  ARG A 175      39.913  43.365  47.686  1.00  0.00           H0.      0
ATOM   2700  CB  ARG A 175      39.960  44.679  49.258  1.00  0.00           C0.      0
ATOM   2701  HB2 ARG A 175      39.925  45.768  49.222  1.00  0.00           H0.      0
ATOM   2702  HB3 ARG A 175      39.487  44.373  50.191  1.00  0.00           H0.      0
ATOM   2703  CG  ARG A 175      41.424  44.226  49.374  1.00  0.00           C0.      0
ATOM   2704  HG2 ARG A 175      41.569  43.156  49.228  1.00  0.00           H0.      0
ATOM   2705  HG3 ARG A 175      41.997  44.774  48.626  1.00  0.00           H0.      0
ATOM   2706  CD  ARG A 175      41.974  44.676  50.692  1.00  0.00           C0.      0
ATOM   2707  HD2 ARG A 175      42.016  45.765  50.703  1.00  0.00           H0.      0
ATOM   2708  HD3 ARG A 175      41.349  44.318  51.511  1.00  0.00           H0.      0
ATOM   2709  NE  ARG A 175      43.330  44.127  50.876  1.00  0.00           N0.      0
ATOM   2710  HE  ARG A 175      44.080  44.496  50.310  1.00  0.00           H0.      0
ATOM   2711  CZ  ARG A 175      43.860  43.275  51.766  1.00  0.00           C0.      0
ATOM   2712  NH1 ARG A 175      43.161  42.450  52.494  1.00  0.00           N0.      0
ATOM   2713 HH11 ARG A 175      42.163  42.422  52.338  1.00  0.00           H0.      0
ATOM   2714 HH12 ARG A 175      43.629  41.735  53.033  1.00  0.00           H0.      0
ATOM   2715  NH2 ARG A 175      45.172  43.016  51.833  1.00  0.00           N0.      0
ATOM   2716 HH21 ARG A 175      45.739  43.646  51.284  1.00  0.00           H0.      0
ATOM   2717 HH22 ARG A 175      45.608  42.254  52.333  1.00  0.00           H0.      0
ATOM   2718  C   ARG A 175      37.895  43.478  48.298  1.00  0.00           C0.      0
ATOM   2719  O   ARG A 175      36.881  44.126  48.398  1.00  0.00           O0.      0
ATOM   2720  N   ASN A 176      37.970  42.179  48.600  1.00  0.00           N0.      0
ATOM   2721  H   ASN A 176      38.790  41.592  48.540  1.00  0.00           H0.      0
ATOM   2722  CA  ASN A 176      36.827  41.471  49.305  1.00  0.00           C0.      0
ATOM   2723  HA  ASN A 176      35.877  41.773  48.864  1.00  0.00           H0.      0
ATOM   2724  CB  ASN A 176      36.905  39.975  48.915  1.00  0.00           C0.      0
ATOM   2725  HB2 ASN A 176      36.715  39.800  47.856  1.00  0.00           H0.      0
ATOM   2726  HB3 ASN A 176      37.849  39.507  49.190  1.00  0.00           H0.      0
ATOM   2727  CG  ASN A 176      35.712  39.169  49.527  1.00  0.00           C0.      0
ATOM   2728  OD1 ASN A 176      34.865  39.676  50.247  1.00  0.00           O0.      0
ATOM   2729  ND2 ASN A 176      35.714  37.873  49.314  1.00  0.00           N0.      0
ATOM   2730 HD21 ASN A 176      34.971  37.236  49.564  1.00  0.00           H0.      0
ATOM   2731 HD22 ASN A 176      36.549  37.553  48.844  1.00  0.00           H0.      0
ATOM   2732  C   ASN A 176      37.070  41.660  50.826  1.00  0.00           C0.      0
ATOM   2733  O   ASN A 176      38.230  41.442  51.316  1.00  0.00           O0.      0
ATOM   2734  N   TYR A 177      36.068  42.115  51.536  1.00  0.00           N0.      0
ATOM   2735  H   TYR A 177      35.214  42.291  51.026  1.00  0.00           H0.      0
ATOM   2736  CA  TYR A 177      36.159  42.467  52.946  1.00  0.00           C0.      0
ATOM   2737  HA  TYR A 177      37.215  42.418  53.213  1.00  0.00           H0.      0
ATOM   2738  CB  TYR A 177      35.795  44.037  53.100  1.00  0.00           C0.      0
ATOM   2739  HB2 TYR A 177      34.828  44.235  52.638  1.00  0.00           H0.      0
ATOM   2740  HB3 TYR A 177      35.790  44.277  54.163  1.00  0.00           H0.      0
ATOM   2741  CG  TYR A 177      36.818  44.970  52.489  1.00  0.00           C0.      0
ATOM   2742  CD1 TYR A 177      37.963  45.278  53.136  1.00  0.00           C0.      0
ATOM   2743  HD1 TYR A 177      38.125  44.896  54.133  1.00  0.00           H0.      0
ATOM   2744  CE1 TYR A 177      38.748  46.326  52.606  1.00  0.00           C0.      0
ATOM   2745  HE1 TYR A 177      39.610  46.773  53.079  1.00  0.00           H0.      0
ATOM   2746  CZ  TYR A 177      38.488  46.841  51.299  1.00  0.00           C0.      0
ATOM   2747  OH  TYR A 177      39.190  47.881  50.820  1.00  0.00           O0.      0
ATOM   2748  HH  TYR A 177      38.926  48.146  49.935  1.00  0.00           H0.      0
ATOM   2749  CE2 TYR A 177      37.346  46.352  50.570  1.00  0.00           C0.      0
ATOM   2750  HE2 TYR A 177      37.137  46.775  49.598  1.00  0.00           H0.      0
ATOM   2751  CD2 TYR A 177      36.558  45.425  51.195  1.00  0.00           C0.      0
ATOM   2752  HD2 TYR A 177      35.671  45.080  50.684  1.00  0.00           H0.      0
ATOM   2753  C   TYR A 177      35.352  41.544  53.947  1.00  0.00           C0.      0
ATOM   2754  O   TYR A 177      35.480  41.827  55.159  1.00  0.00           O0.      0
ATOM   2755  N   ASP A 178      34.597  40.480  53.565  1.00  0.00           N0.      0
ATOM   2756  H   ASP A 178      34.472  40.392  52.566  1.00  0.00           H0.      0
ATOM   2757  CA  ASP A 178      33.832  39.595  54.450  1.00  0.00           C0.      0
ATOM   2758  HA  ASP A 178      33.120  40.273  54.920  1.00  0.00           H0.      0
ATOM   2759  CB  ASP A 178      33.128  38.569  53.535  1.00  0.00           C0.      0
ATOM   2760  HB2 ASP A 178      33.903  37.965  53.062  1.00  0.00           H0.      0
ATOM   2761  HB3 ASP A 178      32.550  37.960  54.230  1.00  0.00           H0.      0
ATOM   2762  CG  ASP A 178      32.214  39.025  52.335  1.00  0.00           C0.      0
ATOM   2763  OD1 ASP A 178      31.725  40.192  52.350  1.00  0.00           O0.      0
ATOM   2764  OD2 ASP A 178      31.981  38.154  51.466  1.00  0.00           O0.      0
ATOM   2765  C   ASP A 178      34.572  39.035  55.693  1.00  0.00           C0.      0
ATOM   2766  O   ASP A 178      34.106  39.138  56.800  1.00  0.00           O0.      0
ATOM   2767  N   TYR A 179      35.773  38.396  55.454  1.00  0.00           N0.      0
ATOM   2768  H   TYR A 179      35.997  38.218  54.485  1.00  0.00           H0.      0
ATOM   2769  CA  TYR A 179      36.640  37.960  56.531  1.00  0.00           C0.      0
ATOM   2770  HA  TYR A 179      36.162  37.275  57.231  1.00  0.00           H0.      0
ATOM   2771  CB  TYR A 179      37.751  37.232  55.788  1.00  0.00           C0.      0
ATOM   2772  HB2 TYR A 179      37.219  36.429  55.277  1.00  0.00           H0.      0
ATOM   2773  HB3 TYR A 179      38.273  37.848  55.056  1.00  0.00           H0.      0
ATOM   2774  CG  TYR A 179      38.657  36.613  56.709  1.00  0.00           C0.      0
ATOM   2775  CD1 TYR A 179      39.757  37.333  57.230  1.00  0.00           C0.      0
ATOM   2776  HD1 TYR A 179      39.812  38.374  56.947  1.00  0.00           H0.      0
ATOM   2777  CE1 TYR A 179      40.737  36.782  58.032  1.00  0.00           C0.      0
ATOM   2778  HE1 TYR A 179      41.550  37.332  58.482  1.00  0.00           H0.      0
ATOM   2779  CZ  TYR A 179      40.629  35.445  58.475  1.00  0.00           C0.      0
ATOM   2780  OH  TYR A 179      41.459  34.933  59.401  1.00  0.00           O0.      0
ATOM   2781  HH  TYR A 179      42.021  35.598  59.805  1.00  0.00           H0.      0
ATOM   2782  CE2 TYR A 179      39.507  34.698  58.030  1.00  0.00           C0.      0
ATOM   2783  HE2 TYR A 179      39.320  33.695  58.386  1.00  0.00           H0.      0
ATOM   2784  CD2 TYR A 179      38.613  35.310  57.090  1.00  0.00           C0.      0
ATOM   2785  HD2 TYR A 179      37.854  34.650  56.696  1.00  0.00           H0.      0
ATOM   2786  C   TYR A 179      37.187  39.098  57.392  1.00  0.00           C0.      0
ATOM   2787  O   TYR A 179      37.093  39.071  58.593  1.00  0.00           O0.      0
ATOM   2788  N   ILE A 180      37.477  40.248  56.772  1.00  0.00           N0.      0
ATOM   2789  H   ILE A 180      37.472  40.337  55.766  1.00  0.00           H0.      0
ATOM   2790  CA  ILE A 180      38.020  41.424  57.540  1.00  0.00           C0.      0
ATOM   2791  HA  ILE A 180      38.767  41.093  58.261  1.00  0.00           H0.      0
ATOM   2792  CB  ILE A 180      38.577  42.479  56.502  1.00  0.00           C0.      0
ATOM   2793  HB  ILE A 180      37.907  42.653  55.660  1.00  0.00           H0.      0
ATOM   2794  CG2 ILE A 180      38.993  43.839  57.168  1.00  0.00           C0.      0
ATOM   2795 HG21 ILE A 180      38.233  44.376  57.736  1.00  0.00           H0.      0
ATOM   2796 HG22 ILE A 180      39.702  43.529  57.935  1.00  0.00           H0.      0
ATOM   2797 HG23 ILE A 180      39.411  44.552  56.458  1.00  0.00           H0.      0
ATOM   2798  CG1 ILE A 180      39.836  41.867  55.887  1.00  0.00           C0.      0
ATOM   2799 HG12 ILE A 180      40.679  41.943  56.574  1.00  0.00           H0.      0
ATOM   2800 HG13 ILE A 180      39.731  40.802  55.677  1.00  0.00           H0.      0
ATOM   2801  CD1 ILE A 180      40.309  42.481  54.568  1.00  0.00           C0.      0
ATOM   2802 HD11 ILE A 180      41.174  41.901  54.248  1.00  0.00           H0.      0
ATOM   2803 HD12 ILE A 180      39.495  42.396  53.848  1.00  0.00           H0.      0
ATOM   2804 HD13 ILE A 180      40.583  43.532  54.660  1.00  0.00           H0.      0
ATOM   2805  C   ILE A 180      36.921  42.101  58.414  1.00  0.00           C0.      0
ATOM   2806  O   ILE A 180      37.219  42.631  59.432  1.00  0.00           O0.      0
ATOM   2807  N   LEU A 181      35.665  42.037  58.004  1.00  0.00           N0.      0
ATOM   2808  H   LEU A 181      35.555  41.597  57.101  1.00  0.00           H0.      0
ATOM   2809  CA  LEU A 181      34.592  42.663  58.714  1.00  0.00           C0.      0
ATOM   2810  HA  LEU A 181      35.015  43.427  59.367  1.00  0.00           H0.      0
ATOM   2811  CB  LEU A 181      33.675  43.314  57.732  1.00  0.00           C0.      0
ATOM   2812  HB2 LEU A 181      33.245  42.511  57.133  1.00  0.00           H0.      0
ATOM   2813  HB3 LEU A 181      32.852  43.750  58.298  1.00  0.00           H0.      0
ATOM   2814  CG  LEU A 181      34.297  44.362  56.836  1.00  0.00           C0.      0
ATOM   2815  HG  LEU A 181      35.144  43.873  56.355  1.00  0.00           H0.      0
ATOM   2816  CD1 LEU A 181      33.410  44.833  55.629  1.00  0.00           C0.      0
ATOM   2817 HD11 LEU A 181      34.086  45.499  55.093  1.00  0.00           H0.      0
ATOM   2818 HD12 LEU A 181      33.084  43.935  55.104  1.00  0.00           H0.      0
ATOM   2819 HD13 LEU A 181      32.586  45.378  56.090  1.00  0.00           H0.      0
ATOM   2820  CD2 LEU A 181      34.668  45.669  57.510  1.00  0.00           C0.      0
ATOM   2821 HD21 LEU A 181      35.071  45.480  58.505  1.00  0.00           H0.      0
ATOM   2822 HD22 LEU A 181      35.440  46.140  56.902  1.00  0.00           H0.      0
ATOM   2823 HD23 LEU A 181      33.820  46.324  57.714  1.00  0.00           H0.      0
ATOM   2824  C   LEU A 181      33.880  41.664  59.634  1.00  0.00           C0.      0
ATOM   2825  O   LEU A 181      32.865  41.942  60.264  1.00  0.00           O0.      0
ATOM   2826  N   SER A 182      34.343  40.441  59.643  1.00  0.00           N0.      0
ATOM   2827  H   SER A 182      34.963  40.149  58.901  1.00  0.00           H0.      0
ATOM   2828  CA  SER A 182      33.734  39.349  60.445  1.00  0.00           C0.      0
ATOM   2829  HA  SER A 182      32.953  39.798  61.058  1.00  0.00           H0.      0
ATOM   2830  CB  SER A 182      32.963  38.363  59.617  1.00  0.00           C0.      0
ATOM   2831  HB2 SER A 182      32.295  37.790  60.260  1.00  0.00           H0.      0
ATOM   2832  HB3 SER A 182      32.440  38.971  58.879  1.00  0.00           H0.      0
ATOM   2833  OG  SER A 182      34.018  37.534  58.985  1.00  0.00           O0.      0
ATOM   2834  HG  SER A 182      34.270  37.976  58.171  1.00  0.00           H0.      0
ATOM   2835  C   SER A 182      34.700  38.681  61.457  1.00  0.00           C0.      0
ATOM   2836  O   SER A 182      34.262  38.131  62.501  1.00  0.00           O0.      0
ATOM   2837  N   THR A 183      36.041  38.672  61.157  1.00  0.00           N0.      0
ATOM   2838  H   THR A 183      36.294  39.193  60.329  1.00  0.00           H0.      0
ATOM   2839  CA  THR A 183      37.037  38.214  62.215  1.00  0.00           C0.      0
ATOM   2840  HA  THR A 183      36.531  37.810  63.092  1.00  0.00           H0.      0
ATOM   2841  CB  THR A 183      37.856  37.030  61.512  1.00  0.00           C0.      0
ATOM   2842  HB  THR A 183      38.363  36.406  62.248  1.00  0.00           H0.      0
ATOM   2843  CG2 THR A 183      37.020  36.088  60.620  1.00  0.00           C0.      0
ATOM   2844 HG21 THR A 183      36.252  35.638  61.249  1.00  0.00           H0.      0
ATOM   2845 HG22 THR A 183      36.506  36.681  59.863  1.00  0.00           H0.      0
ATOM   2846 HG23 THR A 183      37.752  35.407  60.185  1.00  0.00           H0.      0
ATOM   2847  OG1 THR A 183      38.787  37.554  60.606  1.00  0.00           O0.      0
ATOM   2848  HG1 THR A 183      38.353  38.013  59.883  1.00  0.00           H0.      0
ATOM   2849  C   THR A 183      37.934  39.354  62.689  1.00  0.00           C0.      0
ATOM   2850  O   THR A 183      38.629  39.126  63.682  1.00  0.00           O0.      0
ATOM   2851  N   GLY A 184      37.991  40.488  62.007  1.00  0.00           N0.      0
ATOM   2852  H   GLY A 184      37.375  40.561  61.210  1.00  0.00           H0.      0
ATOM   2853  CA  GLY A 184      38.840  41.613  62.240  1.00  0.00           C0.      0
ATOM   2854  HA2 GLY A 184      38.543  42.472  61.638  1.00  0.00           H0.      0
ATOM   2855  HA3 GLY A 184      38.826  42.036  63.244  1.00  0.00           H0.      0
ATOM   2856  C   GLY A 184      40.323  41.289  62.066  1.00  0.00           C0.      0
ATOM   2857  O   GLY A 184      41.119  41.791  62.854  1.00  0.00           O0.      0
ATOM   2858  N   CYS A 185      40.671  40.501  61.106  1.00  0.00           N0.      0
ATOM   2859  H   CYS A 185      40.000  40.018  60.525  1.00  0.00           H0.      0
ATOM   2860  CA  CYS A 185      41.961  39.919  60.782  1.00  0.00           C0.      0
ATOM   2861  HA  CYS A 185      42.727  40.484  61.312  1.00  0.00           H0.      0
ATOM   2862  CB  CYS A 185      41.867  38.405  61.071  1.00  0.00           C0.      0
ATOM   2863  HB2 CYS A 185      41.595  38.224  62.111  1.00  0.00           H0.      0
ATOM   2864  HB3 CYS A 185      41.113  37.917  60.453  1.00  0.00           H0.      0
ATOM   2865  SG  CYS A 185      43.406  37.563  60.558  1.00  0.00           S0.      0
ATOM   2866  HG  CYS A 185      44.144  38.121  61.522  1.00  0.00           H0.      0
ATOM   2867  C   CYS A 185      42.104  40.169  59.260  1.00  0.00           C0.      0
ATOM   2868  O   CYS A 185      41.196  40.006  58.464  1.00  0.00           O0.      0
ATOM   2869  N   ALA A 186      43.337  40.473  58.762  1.00  0.00           N0.      0
ATOM   2870  H   ALA A 186      44.120  40.626  59.381  1.00  0.00           H0.      0
ATOM   2871  CA  ALA A 186      43.751  40.351  57.353  1.00  0.00           C0.      0
ATOM   2872  HA  ALA A 186      43.038  40.814  56.670  1.00  0.00           H0.      0
ATOM   2873  CB  ALA A 186      45.158  40.977  57.198  1.00  0.00           C0.      0
ATOM   2874  HB1 ALA A 186      45.788  40.559  57.983  1.00  0.00           H0.      0
ATOM   2875  HB2 ALA A 186      45.605  40.702  56.242  1.00  0.00           H0.      0
ATOM   2876  HB3 ALA A 186      45.127  42.035  57.455  1.00  0.00           H0.      0
ATOM   2877  C   ALA A 186      43.782  38.891  56.940  1.00  0.00           C0.      0
ATOM   2878  O   ALA A 186      44.489  38.143  57.574  1.00  0.00           O0.      0
ATOM   2879  N   PRO A 187      43.259  38.478  55.787  1.00  0.00           N0.      0
ATOM   2880  CD  PRO A 187      42.377  39.226  54.888  1.00  0.00           C0.      0
ATOM   2881  HD2 PRO A 187      43.021  39.728  54.166  1.00  0.00           H0.      0
ATOM   2882  HD3 PRO A 187      41.846  40.027  55.403  1.00  0.00           H0.      0
ATOM   2883  CG  PRO A 187      41.595  38.214  54.199  1.00  0.00           C0.      0
ATOM   2884  HG2 PRO A 187      41.287  38.508  53.195  1.00  0.00           H0.      0
ATOM   2885  HG3 PRO A 187      40.686  37.957  54.743  1.00  0.00           H0.      0
ATOM   2886  CB  PRO A 187      42.570  37.026  54.042  1.00  0.00           C0.      0
ATOM   2887  HB2 PRO A 187      43.353  37.211  53.306  1.00  0.00           H0.      0
ATOM   2888  HB3 PRO A 187      42.172  36.052  53.758  1.00  0.00           H0.      0
ATOM   2889  CA  PRO A 187      43.267  37.075  55.388  1.00  0.00           C0.      0
ATOM   2890  HA  PRO A 187      42.772  36.483  56.158  1.00  0.00           H0.      0
ATOM   2891  C   PRO A 187      44.643  36.361  55.346  1.00  0.00           C0.      0
ATOM   2892  O   PRO A 187      45.546  36.838  54.637  1.00  0.00           O0.      0
ATOM   2893  N   PRO A 188      44.904  35.252  56.104  1.00  0.00           N0.      0
ATOM   2894  CD  PRO A 188      43.999  34.665  57.129  1.00  0.00           C0.      0
ATOM   2895  HD2 PRO A 188      43.096  34.296  56.642  1.00  0.00           H0.      0
ATOM   2896  HD3 PRO A 188      43.860  35.347  57.968  1.00  0.00           H0.      0
ATOM   2897  CG  PRO A 188      44.868  33.587  57.821  1.00  0.00           C0.      0
ATOM   2898  HG2 PRO A 188      44.610  32.625  57.378  1.00  0.00           H0.      0
ATOM   2899  HG3 PRO A 188      44.768  33.586  58.907  1.00  0.00           H0.      0
ATOM   2900  CB  PRO A 188      46.323  33.998  57.562  1.00  0.00           C0.      0
ATOM   2901  HB2 PRO A 188      47.020  33.162  57.616  1.00  0.00           H0.      0
ATOM   2902  HB3 PRO A 188      46.671  34.702  58.317  1.00  0.00           H0.      0
ATOM   2903  CA  PRO A 188      46.269  34.745  56.189  1.00  0.00           C0.      0
ATOM   2904  HA  PRO A 188      46.975  35.558  56.361  1.00  0.00           H0.      0
ATOM   2905  C   PRO A 188      46.650  33.824  55.000  1.00  0.00           C0.      0
ATOM   2906  O   PRO A 188      46.127  32.724  54.847  1.00  0.00           O0.      0
ATOM   2907  N   GLY A 189      47.612  34.179  54.147  1.00  0.00           N0.      0
ATOM   2908  H   GLY A 189      48.095  35.033  54.384  1.00  0.00           H0.      0
ATOM   2909  CA  GLY A 189      48.002  33.313  53.046  1.00  0.00           C0.      0
ATOM   2910  HA2 GLY A 189      49.042  33.517  52.793  1.00  0.00           H0.      0
ATOM   2911  HA3 GLY A 189      47.880  32.287  53.395  1.00  0.00           H0.      0
ATOM   2912  C   GLY A 189      47.017  33.360  51.886  1.00  0.00           C0.      0
ATOM   2913  O   GLY A 189      46.118  34.102  51.822  1.00  0.00           O0.      0
ATOM   2914  N   LYS A 190      47.256  32.479  50.851  1.00  0.00           N0.      0
ATOM   2915  H   LYS A 190      47.983  31.795  51.005  1.00  0.00           H0.      0
ATOM   2916  CA  LYS A 190      46.525  32.331  49.556  1.00  0.00           C0.      0
ATOM   2917  HA  LYS A 190      47.124  31.706  48.894  1.00  0.00           H0.      0
ATOM   2918  CB  LYS A 190      45.350  31.390  49.907  1.00  0.00           C0.      0
ATOM   2919  HB2 LYS A 190      45.663  30.785  50.757  1.00  0.00           H0.      0
ATOM   2920  HB3 LYS A 190      44.500  32.015  50.181  1.00  0.00           H0.      0
ATOM   2921  CG  LYS A 190      45.061  30.396  48.838  1.00  0.00           C0.      0
ATOM   2922  HG2 LYS A 190      44.751  30.837  47.890  1.00  0.00           H0.      0
ATOM   2923  HG3 LYS A 190      45.950  29.881  48.476  1.00  0.00           H0.      0
ATOM   2924  CD  LYS A 190      44.085  29.320  49.334  1.00  0.00           C0.      0
ATOM   2925  HD2 LYS A 190      44.593  28.700  50.074  1.00  0.00           H0.      0
ATOM   2926  HD3 LYS A 190      43.343  29.929  49.850  1.00  0.00           H0.      0
ATOM   2927  CE  LYS A 190      43.462  28.474  48.189  1.00  0.00           C0.      0
ATOM   2928  HE2 LYS A 190      42.660  27.879  48.626  1.00  0.00           H0.      0
ATOM   2929  HE3 LYS A 190      42.909  29.064  47.458  1.00  0.00           H0.      0
ATOM   2930  NZ  LYS A 190      44.440  27.758  47.350  1.00  0.00           N0.      0
ATOM   2931  HZ1 LYS A 190      45.018  27.061  47.797  1.00  0.00           H0.      0
ATOM   2932  HZ2 LYS A 190      44.012  27.407  46.505  1.00  0.00           H0.      0
ATOM   2933  HZ3 LYS A 190      45.133  28.387  46.970  1.00  0.00           H0.      0
ATOM   2934  C   LYS A 190      46.277  33.648  48.768  1.00  0.00           C0.      0
ATOM   2935  O   LYS A 190      45.242  33.749  48.150  1.00  0.00           O0.      0
ATOM   2936  N   ASN A 191      47.319  34.490  48.690  1.00  0.00           N0.      0
ATOM   2937  H   ASN A 191      48.140  34.229  49.217  1.00  0.00           H0.      0
ATOM   2938  CA  ASN A 191      47.237  35.813  48.027  1.00  0.00           C0.      0
ATOM   2939  HA  ASN A 191      46.169  36.003  47.925  1.00  0.00           H0.      0
ATOM   2940  CB  ASN A 191      47.954  36.916  48.840  1.00  0.00           C0.      0
ATOM   2941  HB2 ASN A 191      47.528  36.859  49.841  1.00  0.00           H0.      0
ATOM   2942  HB3 ASN A 191      49.039  36.858  48.917  1.00  0.00           H0.      0
ATOM   2943  CG  ASN A 191      47.679  38.309  48.319  1.00  0.00           C0.      0
ATOM   2944  OD1 ASN A 191      48.133  38.640  47.221  1.00  0.00           O0.      0
ATOM   2945  ND2 ASN A 191      47.135  39.181  49.126  1.00  0.00           N0.      0
ATOM   2946 HD21 ASN A 191      47.002  40.147  48.866  1.00  0.00           H0.      0
ATOM   2947 HD22 ASN A 191      46.627  38.839  49.930  1.00  0.00           H0.      0
ATOM   2948  C   ASN A 191      47.908  35.778  46.639  1.00  0.00           C0.      0
ATOM   2949  O   ASN A 191      49.096  35.449  46.548  1.00  0.00           O0.      0
ATOM   2950  N   ILE A 192      47.295  36.258  45.513  1.00  0.00           N0.      0
ATOM   2951  H   ILE A 192      46.299  36.374  45.627  1.00  0.00           H0.      0
ATOM   2952  CA  ILE A 192      47.803  36.161  44.065  1.00  0.00           C0.      0
ATOM   2953  HA  ILE A 192      48.121  35.135  43.885  1.00  0.00           H0.      0
ATOM   2954  CB  ILE A 192      46.632  36.354  43.079  1.00  0.00           C0.      0
ATOM   2955  HB  ILE A 192      47.144  36.389  42.117  1.00  0.00           H0.      0
ATOM   2956  CG2 ILE A 192      45.690  35.209  43.175  1.00  0.00           C0.      0
ATOM   2957 HG21 ILE A 192      46.175  34.302  42.815  1.00  0.00           H0.      0
ATOM   2958 HG22 ILE A 192      45.344  35.075  44.201  1.00  0.00           H0.      0
ATOM   2959 HG23 ILE A 192      44.907  35.330  42.427  1.00  0.00           H0.      0
ATOM   2960  CG1 ILE A 192      45.809  37.693  43.145  1.00  0.00           C0.      0
ATOM   2961 HG12 ILE A 192      45.133  37.654  43.999  1.00  0.00           H0.      0
ATOM   2962 HG13 ILE A 192      46.615  38.419  43.244  1.00  0.00           H0.      0
ATOM   2963  CD1 ILE A 192      45.044  38.103  41.911  1.00  0.00           C0.      0
ATOM   2964 HD11 ILE A 192      44.410  37.315  41.503  1.00  0.00           H0.      0
ATOM   2965 HD12 ILE A 192      44.468  39.011  42.088  1.00  0.00           H0.      0
ATOM   2966 HD13 ILE A 192      45.619  38.460  41.057  1.00  0.00           H0.      0
ATOM   2967  C   ILE A 192      48.928  37.036  43.758  1.00  0.00           C0.      0
ATOM   2968  O   ILE A 192      49.837  36.623  43.051  1.00  0.00           O0.      0
ATOM   2969  N   TYR A 193      49.035  38.230  44.345  1.00  0.00           N0.      0
ATOM   2970  H   TYR A 193      48.225  38.553  44.853  1.00  0.00           H0.      0
ATOM   2971  CA  TYR A 193      50.127  39.220  44.012  1.00  0.00           C0.      0
ATOM   2972  HA  TYR A 193      50.498  38.924  43.030  1.00  0.00           H0.      0
ATOM   2973  CB  TYR A 193      49.577  40.683  43.776  1.00  0.00           C0.      0
ATOM   2974  HB2 TYR A 193      49.486  41.123  44.769  1.00  0.00           H0.      0
ATOM   2975  HB3 TYR A 193      50.352  41.330  43.364  1.00  0.00           H0.      0
ATOM   2976  CG  TYR A 193      48.303  40.862  42.945  1.00  0.00           C0.      0
ATOM   2977  CD1 TYR A 193      47.238  41.682  43.451  1.00  0.00           C0.      0
ATOM   2978  HD1 TYR A 193      47.316  41.977  44.486  1.00  0.00           H0.      0
ATOM   2979  CE1 TYR A 193      46.082  41.934  42.724  1.00  0.00           C0.      0
ATOM   2980  HE1 TYR A 193      45.294  42.408  43.291  1.00  0.00           H0.      0
ATOM   2981  CZ  TYR A 193      45.975  41.547  41.369  1.00  0.00           C0.      0
ATOM   2982  OH  TYR A 193      44.877  41.848  40.690  1.00  0.00           O0.      0
ATOM   2983  HH  TYR A 193      44.210  42.289  41.222  1.00  0.00           H0.      0
ATOM   2984  CE2 TYR A 193      47.025  40.868  40.802  1.00  0.00           C0.      0
ATOM   2985  HE2 TYR A 193      46.984  40.595  39.758  1.00  0.00           H0.      0
ATOM   2986  CD2 TYR A 193      48.151  40.474  41.600  1.00  0.00           C0.      0
ATOM   2987  HD2 TYR A 193      48.896  39.872  41.102  1.00  0.00           H0.      0
ATOM   2988  C   TYR A 193      51.235  39.245  45.088  1.00  0.00           C0.      0
ATOM   2989  O   TYR A 193      52.489  39.186  44.852  1.00  0.00           O0.      0
ATOM   2990  N   TYR A 194      50.778  39.407  46.334  1.00  0.00           N0.      0
ATOM   2991  H   TYR A 194      49.790  39.506  46.517  1.00  0.00           H0.      0
ATOM   2992  CA  TYR A 194      51.553  39.794  47.513  1.00  0.00           C0.      0
ATOM   2993  HA  TYR A 194      52.364  40.359  47.051  1.00  0.00           H0.      0
ATOM   2994  CB  TYR A 194      50.646  40.843  48.348  1.00  0.00           C0.      0
ATOM   2995  HB2 TYR A 194      49.772  40.308  48.718  1.00  0.00           H0.      0
ATOM   2996  HB3 TYR A 194      51.257  41.232  49.163  1.00  0.00           H0.      0
ATOM   2997  CG  TYR A 194      50.334  42.027  47.397  1.00  0.00           C0.      0
ATOM   2998  CD1 TYR A 194      48.991  42.371  46.954  1.00  0.00           C0.      0
ATOM   2999  HD1 TYR A 194      48.175  41.748  47.289  1.00  0.00           H0.      0
ATOM   3000  CE1 TYR A 194      48.777  43.531  46.163  1.00  0.00           C0.      0
ATOM   3001  HE1 TYR A 194      47.760  43.796  45.911  1.00  0.00           H0.      0
ATOM   3002  CZ  TYR A 194      49.887  44.356  45.901  1.00  0.00           C0.      0
ATOM   3003  OH  TYR A 194      49.766  45.484  45.112  1.00  0.00           O0.      0
ATOM   3004  HH  TYR A 194      48.845  45.746  45.182  1.00  0.00           H0.      0
ATOM   3005  CE2 TYR A 194      51.187  44.055  46.346  1.00  0.00           C0.      0
ATOM   3006  HE2 TYR A 194      51.991  44.720  46.067  1.00  0.00           H0.      0
ATOM   3007  CD2 TYR A 194      51.428  42.867  47.065  1.00  0.00           C0.      0
ATOM   3008  HD2 TYR A 194      52.404  42.665  47.480  1.00  0.00           H0.      0
ATOM   3009  C   TYR A 194      52.163  38.601  48.252  1.00  0.00           C0.      0
ATOM   3010  O   TYR A 194      52.004  38.366  49.442  1.00  0.00           O0.      0
ATOM   3011  N   LYS A 195      52.850  37.749  47.492  1.00  0.00           N0.      0
ATOM   3012  H   LYS A 195      52.767  37.944  46.505  1.00  0.00           H0.      0
ATOM   3013  CA  LYS A 195      53.255  36.396  47.806  1.00  0.00           C0.      0
ATOM   3014  HA  LYS A 195      52.438  35.915  48.345  1.00  0.00           H0.      0
ATOM   3015  CB  LYS A 195      53.530  35.611  46.517  1.00  0.00           C0.      0
ATOM   3016  HB2 LYS A 195      54.194  36.216  45.900  1.00  0.00           H0.      0
ATOM   3017  HB3 LYS A 195      53.967  34.660  46.821  1.00  0.00           H0.      0
ATOM   3018  CG  LYS A 195      52.334  35.337  45.612  1.00  0.00           C0.      0
ATOM   3019  HG2 LYS A 195      51.604  34.735  46.153  1.00  0.00           H0.      0
ATOM   3020  HG3 LYS A 195      51.812  36.202  45.203  1.00  0.00           H0.      0
ATOM   3021  CD  LYS A 195      52.916  34.462  44.494  1.00  0.00           C0.      0
ATOM   3022  HD2 LYS A 195      53.435  35.109  43.786  1.00  0.00           H0.      0
ATOM   3023  HD3 LYS A 195      53.630  33.787  44.965  1.00  0.00           H0.      0
ATOM   3024  CE  LYS A 195      51.875  33.787  43.628  1.00  0.00           C0.      0
ATOM   3025  HE2 LYS A 195      51.216  33.107  44.167  1.00  0.00           H0.      0
ATOM   3026  HE3 LYS A 195      51.227  34.457  43.063  1.00  0.00           H0.      0
ATOM   3027  NZ  LYS A 195      52.503  32.920  42.616  1.00  0.00           N0.      0
ATOM   3028  HZ1 LYS A 195      53.234  32.287  42.907  1.00  0.00           H0.      0
ATOM   3029  HZ2 LYS A 195      51.765  32.475  42.090  1.00  0.00           H0.      0
ATOM   3030  HZ3 LYS A 195      52.913  33.489  41.889  1.00  0.00           H0.      0
ATOM   3031  C   LYS A 195      54.468  36.259  48.739  1.00  0.00           C0.      0
ATOM   3032  O   LYS A 195      54.642  35.196  49.289  1.00  0.00           O0.      0
ATOM   3033  N   SER A 196      55.138  37.400  49.124  1.00  0.00           N0.      0
ATOM   3034  H   SER A 196      54.783  38.288  48.800  1.00  0.00           H0.      0
ATOM   3035  CA  SER A 196      56.444  37.449  49.834  1.00  0.00           C0.      0
ATOM   3036  HA  SER A 196      57.158  36.889  49.231  1.00  0.00           H0.      0
ATOM   3037  CB  SER A 196      56.904  38.890  49.988  1.00  0.00           C0.      0
ATOM   3038  HB2 SER A 196      56.800  39.503  49.093  1.00  0.00           H0.      0
ATOM   3039  HB3 SER A 196      56.370  39.390  50.796  1.00  0.00           H0.      0
ATOM   3040  OG  SER A 196      58.232  38.757  50.429  1.00  0.00           O0.      0
ATOM   3041  HG  SER A 196      58.475  39.677  50.556  1.00  0.00           H0.      0
ATOM   3042  C   SER A 196      56.414  36.733  51.182  1.00  0.00           C0.      0
ATOM   3043  O   SER A 196      55.368  36.709  51.859  1.00  0.00           O0.      0
ATOM   3044  N   ASP A 197      57.498  35.952  51.373  1.00  0.00           N0.      0
ATOM   3045  H   ASP A 197      58.290  36.018  50.749  1.00  0.00           H0.      0
ATOM   3046  CA  ASP A 197      57.728  35.200  52.611  1.00  0.00           C0.      0
ATOM   3047  HA  ASP A 197      56.838  34.661  52.936  1.00  0.00           H0.      0
ATOM   3048  CB  ASP A 197      58.934  34.255  52.435  1.00  0.00           C0.      0
ATOM   3049  HB2 ASP A 197      59.164  33.789  53.394  1.00  0.00           H0.      0
ATOM   3050  HB3 ASP A 197      58.556  33.419  51.846  1.00  0.00           H0.      0
ATOM   3051  CG  ASP A 197      60.240  34.879  51.827  1.00  0.00           C0.      0
ATOM   3052  OD1 ASP A 197      61.341  34.548  52.344  1.00  0.00           O0.      0
ATOM   3053  OD2 ASP A 197      60.118  35.590  50.825  1.00  0.00           O0.      0
ATOM   3054  C   ASP A 197      58.097  36.208  53.831  1.00  0.00           C0.      0
ATOM   3055  O   ASP A 197      57.932  35.942  55.018  1.00  0.00           O0.      0
ATOM   3056  N   LEU A 198      58.646  37.351  53.454  1.00  0.00           N0.      0
ATOM   3057  H   LEU A 198      58.824  37.457  52.465  1.00  0.00           H0.      0
ATOM   3058  CA  LEU A 198      59.254  38.325  54.355  1.00  0.00           C0.      0
ATOM   3059  HA  LEU A 198      59.893  37.855  55.103  1.00  0.00           H0.      0
ATOM   3060  CB  LEU A 198      59.988  39.381  53.480  1.00  0.00           C0.      0
ATOM   3061  HB2 LEU A 198      59.327  39.713  52.679  1.00  0.00           H0.      0
ATOM   3062  HB3 LEU A 198      60.395  40.229  54.030  1.00  0.00           H0.      0
ATOM   3063  CG  LEU A 198      61.192  38.700  52.761  1.00  0.00           C0.      0
ATOM   3064  HG  LEU A 198      60.886  37.764  52.295  1.00  0.00           H0.      0
ATOM   3065  CD1 LEU A 198      61.838  39.540  51.694  1.00  0.00           C0.      0
ATOM   3066 HD11 LEU A 198      62.029  40.577  51.968  1.00  0.00           H0.      0
ATOM   3067 HD12 LEU A 198      62.756  39.101  51.302  1.00  0.00           H0.      0
ATOM   3068 HD13 LEU A 198      61.145  39.533  50.853  1.00  0.00           H0.      0
ATOM   3069  CD2 LEU A 198      62.394  38.333  53.680  1.00  0.00           C0.      0
ATOM   3070 HD21 LEU A 198      62.099  37.861  54.617  1.00  0.00           H0.      0
ATOM   3071 HD22 LEU A 198      63.092  37.756  53.073  1.00  0.00           H0.      0
ATOM   3072 HD23 LEU A 198      62.860  39.271  53.983  1.00  0.00           H0.      0
ATOM   3073  C   LEU A 198      58.276  39.141  55.199  1.00  0.00           C0.      0
ATOM   3074  O   LEU A 198      58.704  39.704  56.188  1.00  0.00           O0.      0
ATOM   3075  N   THR A 199      56.995  39.142  54.822  1.00  0.00           N0.      0
ATOM   3076  H   THR A 199      56.743  38.545  54.047  1.00  0.00           H0.      0
ATOM   3077  CA  THR A 199      55.868  39.757  55.495  1.00  0.00           C0.      0
ATOM   3078  HA  THR A 199      56.138  40.791  55.711  1.00  0.00           H0.      0
ATOM   3079  CB  THR A 199      54.594  39.734  54.583  1.00  0.00           C0.      0
ATOM   3080  HB  THR A 199      54.223  38.738  54.341  1.00  0.00           H0.      0
ATOM   3081  CG2 THR A 199      53.491  40.538  55.155  1.00  0.00           C0.      0
ATOM   3082 HG21 THR A 199      53.763  41.587  55.273  1.00  0.00           H0.      0
ATOM   3083 HG22 THR A 199      52.558  40.415  54.604  1.00  0.00           H0.      0
ATOM   3084 HG23 THR A 199      53.254  40.352  56.203  1.00  0.00           H0.      0
ATOM   3085  OG1 THR A 199      54.963  40.299  53.364  1.00  0.00           O0.      0
ATOM   3086  HG1 THR A 199      54.490  40.060  52.564  1.00  0.00           H0.      0
ATOM   3087  C   THR A 199      55.611  39.105  56.835  1.00  0.00           C0.      0
ATOM   3088  O   THR A 199      54.814  38.174  56.915  1.00  0.00           O0.      0
ATOM   3089  N   LYS A 200      56.202  39.659  57.899  1.00  0.00           N0.      0
ATOM   3090  H   LYS A 200      56.538  40.606  57.797  1.00  0.00           H0.      0
ATOM   3091  CA  LYS A 200      56.184  39.130  59.287  1.00  0.00           C0.      0
ATOM   3092  HA  LYS A 200      56.417  38.072  59.408  1.00  0.00           H0.      0
ATOM   3093  CB  LYS A 200      57.113  40.001  60.080  1.00  0.00           C0.      0
ATOM   3094  HB2 LYS A 200      58.151  40.096  59.761  1.00  0.00           H0.      0
ATOM   3095  HB3 LYS A 200      56.739  41.025  60.087  1.00  0.00           H0.      0
ATOM   3096  CG  LYS A 200      57.349  39.749  61.638  1.00  0.00           C0.      0
ATOM   3097  HG2 LYS A 200      57.867  40.564  62.144  1.00  0.00           H0.      0
ATOM   3098  HG3 LYS A 200      56.361  39.860  62.086  1.00  0.00           H0.      0
ATOM   3099  CD  LYS A 200      57.959  38.428  62.039  1.00  0.00           C0.      0
ATOM   3100  HD2 LYS A 200      57.296  37.676  61.612  1.00  0.00           H0.      0
ATOM   3101  HD3 LYS A 200      58.985  38.246  61.719  1.00  0.00           H0.      0
ATOM   3102  CE  LYS A 200      57.767  38.264  63.510  1.00  0.00           C0.      0
ATOM   3103  HE2 LYS A 200      58.396  38.984  64.034  1.00  0.00           H0.      0
ATOM   3104  HE3 LYS A 200      56.752  38.589  63.737  1.00  0.00           H0.      0
ATOM   3105  NZ  LYS A 200      57.990  36.857  64.034  1.00  0.00           N0.      0
ATOM   3106  HZ1 LYS A 200      57.378  36.175  63.609  1.00  0.00           H0.      0
ATOM   3107  HZ2 LYS A 200      58.952  36.548  64.033  1.00  0.00           H0.      0
ATOM   3108  HZ3 LYS A 200      57.624  36.839  64.975  1.00  0.00           H0.      0
ATOM   3109  C   LYS A 200      54.756  39.129  59.896  1.00  0.00           C0.      0
ATOM   3110  O   LYS A 200      54.409  38.280  60.773  1.00  0.00           O0.      0
ATOM   3111  N   ASP A 201      53.987  40.168  59.547  1.00  0.00           N0.      0
ATOM   3112  H   ASP A 201      54.426  40.819  58.911  1.00  0.00           H0.      0
ATOM   3113  CA  ASP A 201      52.690  40.427  60.206  1.00  0.00           C0.      0
ATOM   3114  HA  ASP A 201      52.242  39.433  60.229  1.00  0.00           H0.      0
ATOM   3115  CB  ASP A 201      52.915  40.964  61.646  1.00  0.00           C0.      0
ATOM   3116  HB2 ASP A 201      53.505  40.241  62.209  1.00  0.00           H0.      0
ATOM   3117  HB3 ASP A 201      53.467  41.904  61.649  1.00  0.00           H0.      0
ATOM   3118  CG  ASP A 201      51.594  41.241  62.355  1.00  0.00           C0.      0
ATOM   3119  OD1 ASP A 201      51.226  42.423  62.357  1.00  0.00           O0.      0
ATOM   3120  OD2 ASP A 201      50.965  40.278  62.834  1.00  0.00           O0.      0
ATOM   3121  C   ASP A 201      51.846  41.381  59.380  1.00  0.00           C0.      0
ATOM   3122  O   ASP A 201      52.386  42.302  58.772  1.00  0.00           O0.      0
ATOM   3123  N   ILE A 202      50.521  41.190  59.452  1.00  0.00           N0.      0
ATOM   3124  H   ILE A 202      50.211  40.384  59.977  1.00  0.00           H0.      0
ATOM   3125  CA  ILE A 202      49.566  42.167  59.005  1.00  0.00           C0.      0
ATOM   3126  HA  ILE A 202      50.133  43.098  58.986  1.00  0.00           H0.      0
ATOM   3127  CB  ILE A 202      49.017  41.844  57.643  1.00  0.00           C0.      0
ATOM   3128  HB  ILE A 202      48.485  40.894  57.608  1.00  0.00           H0.      0
ATOM   3129  CG2 ILE A 202      48.096  42.973  57.249  1.00  0.00           C0.      0
ATOM   3130 HG21 ILE A 202      48.597  43.940  57.225  1.00  0.00           H0.      0
ATOM   3131 HG22 ILE A 202      47.638  42.757  56.283  1.00  0.00           H0.      0
ATOM   3132 HG23 ILE A 202      47.259  43.051  57.942  1.00  0.00           H0.      0
ATOM   3133  CG1 ILE A 202      50.139  41.553  56.573  1.00  0.00           C0.      0
ATOM   3134 HG12 ILE A 202      50.674  42.458  56.286  1.00  0.00           H0.      0
ATOM   3135 HG13 ILE A 202      50.871  40.842  56.954  1.00  0.00           H0.      0
ATOM   3136  CD1 ILE A 202      49.565  40.999  55.233  1.00  0.00           C0.      0
ATOM   3137 HD11 ILE A 202      49.083  41.749  54.606  1.00  0.00           H0.      0
ATOM   3138 HD12 ILE A 202      50.410  40.746  54.593  1.00  0.00           H0.      0
ATOM   3139 HD13 ILE A 202      48.973  40.105  55.430  1.00  0.00           H0.      0
ATOM   3140  C   ILE A 202      48.414  42.448  60.010  1.00  0.00           C0.      0
ATOM   3141  O   ILE A 202      47.857  41.479  60.582  1.00  0.00           O0.      0
ATOM   3142  N   THR A 203      48.258  43.720  60.428  1.00  0.00           N0.      0
ATOM   3143  H   THR A 203      48.620  44.418  59.795  1.00  0.00           H0.      0
ATOM   3144  CA  THR A 203      47.494  44.105  61.541  1.00  0.00           C0.      0
ATOM   3145  HA  THR A 203      47.054  43.182  61.920  1.00  0.00           H0.      0
ATOM   3146  CB  THR A 203      48.406  44.831  62.528  1.00  0.00           C0.      0
ATOM   3147  HB  THR A 203      48.929  45.667  62.064  1.00  0.00           H0.      0
ATOM   3148  CG2 THR A 203      47.632  45.460  63.693  1.00  0.00           C0.      0
ATOM   3149 HG21 THR A 203      46.866  44.756  64.018  1.00  0.00           H0.      0
ATOM   3150 HG22 THR A 203      48.331  45.578  64.521  1.00  0.00           H0.      0
ATOM   3151 HG23 THR A 203      47.328  46.463  63.395  1.00  0.00           H0.      0
ATOM   3152  OG1 THR A 203      49.344  44.000  63.181  1.00  0.00           O0.      0
ATOM   3153  HG1 THR A 203      49.844  43.479  62.549  1.00  0.00           H0.      0
ATOM   3154  C   THR A 203      46.342  44.976  61.158  1.00  0.00           C0.      0
ATOM   3155  O   THR A 203      46.500  45.865  60.335  1.00  0.00           O0.      0
ATOM   3156  N   THR A 204      45.093  44.691  61.602  1.00  0.00           N0.      0
ATOM   3157  H   THR A 204      45.038  43.872  62.192  1.00  0.00           H0.      0
ATOM   3158  CA  THR A 204      43.813  45.242  61.214  1.00  0.00           C0.      0
ATOM   3159  HA  THR A 204      44.003  45.570  60.192  1.00  0.00           H0.      0
ATOM   3160  CB  THR A 204      42.763  44.146  61.144  1.00  0.00           C0.      0
ATOM   3161  HB  THR A 204      42.466  43.614  62.048  1.00  0.00           H0.      0
ATOM   3162  CG2 THR A 204      41.399  44.505  60.572  1.00  0.00           C0.      0
ATOM   3163 HG21 THR A 204      40.685  43.682  60.575  1.00  0.00           H0.      0
ATOM   3164 HG22 THR A 204      41.004  45.287  61.222  1.00  0.00           H0.      0
ATOM   3165 HG23 THR A 204      41.353  45.019  59.612  1.00  0.00           H0.      0
ATOM   3166  OG1 THR A 204      43.094  43.113  60.254  1.00  0.00           O0.      0
ATOM   3167  HG1 THR A 204      43.856  42.607  60.548  1.00  0.00           H0.      0
ATOM   3168  C   THR A 204      43.338  46.456  62.052  1.00  0.00           C0.      0
ATOM   3169  O   THR A 204      43.515  46.476  63.263  1.00  0.00           O0.      0
ATOM   3170  N   SER A 205      42.605  47.444  61.437  1.00  0.00           N0.      0
ATOM   3171  H   SER A 205      42.709  47.356  60.436  1.00  0.00           H0.      0
ATOM   3172  CA  SER A 205      41.828  48.592  62.003  1.00  0.00           C0.      0
ATOM   3173  HA  SER A 205      41.397  48.398  62.986  1.00  0.00           H0.      0
ATOM   3174  CB  SER A 205      42.749  49.826  62.267  1.00  0.00           C0.      0
ATOM   3175  HB2 SER A 205      43.288  49.674  63.202  1.00  0.00           H0.      0
ATOM   3176  HB3 SER A 205      43.317  50.064  61.368  1.00  0.00           H0.      0
ATOM   3177  OG  SER A 205      41.991  51.012  62.509  1.00  0.00           O0.      0
ATOM   3178  HG  SER A 205      41.516  50.924  63.338  1.00  0.00           H0.      0
ATOM   3179  C   SER A 205      40.650  48.913  61.064  1.00  0.00           C0.      0
ATOM   3180  O   SER A 205      40.778  48.837  59.832  1.00  0.00           O0.      0
ATOM   3181  N   VAL A 206      39.469  49.248  61.632  1.00  0.00           N0.      0
ATOM   3182  H   VAL A 206      39.461  49.364  62.635  1.00  0.00           H0.      0
ATOM   3183  CA  VAL A 206      38.183  49.519  60.880  1.00  0.00           C0.      0
ATOM   3184  HA  VAL A 206      38.487  49.859  59.890  1.00  0.00           H0.      0
ATOM   3185  CB  VAL A 206      37.264  48.206  60.670  1.00  0.00           C0.      0
ATOM   3186  HB  VAL A 206      37.030  47.722  61.619  1.00  0.00           H0.      0
ATOM   3187  CG1 VAL A 206      35.818  48.589  60.104  1.00  0.00           C0.      0
ATOM   3188 HG11 VAL A 206      36.051  49.125  59.184  1.00  0.00           H0.      0
ATOM   3189 HG12 VAL A 206      35.143  47.740  59.999  1.00  0.00           H0.      0
ATOM   3190 HG13 VAL A 206      35.303  49.334  60.711  1.00  0.00           H0.      0
ATOM   3191  CG2 VAL A 206      37.953  47.143  59.918  1.00  0.00           C0.      0
ATOM   3192 HG21 VAL A 206      38.764  46.714  60.507  1.00  0.00           H0.      0
ATOM   3193 HG22 VAL A 206      37.194  46.411  59.641  1.00  0.00           H0.      0
ATOM   3194 HG23 VAL A 206      38.310  47.471  58.942  1.00  0.00           H0.      0
ATOM   3195  C   VAL A 206      37.515  50.688  61.606  1.00  0.00           C0.      0
ATOM   3196  O   VAL A 206      37.295  50.630  62.835  1.00  0.00           O0.      0
ATOM   3197  N   LEU A 207      37.133  51.694  60.850  1.00  0.00           N0.      0
ATOM   3198  H   LEU A 207      37.321  51.611  59.861  1.00  0.00           H0.      0
ATOM   3199  CA  LEU A 207      36.428  52.849  61.403  1.00  0.00           C0.      0
ATOM   3200  HA  LEU A 207      36.710  52.985  62.447  1.00  0.00           H0.      0
ATOM   3201  CB  LEU A 207      37.003  54.119  60.760  1.00  0.00           C0.      0
ATOM   3202  HB2 LEU A 207      36.668  54.085  59.723  1.00  0.00           H0.      0
ATOM   3203  HB3 LEU A 207      36.480  55.016  61.090  1.00  0.00           H0.      0
ATOM   3204  CG  LEU A 207      38.487  54.431  60.868  1.00  0.00           C0.      0
ATOM   3205  HG  LEU A 207      38.929  53.701  60.190  1.00  0.00           H0.      0
ATOM   3206  CD1 LEU A 207      38.867  55.811  60.440  1.00  0.00           C0.      0
ATOM   3207 HD11 LEU A 207      38.548  55.827  59.398  1.00  0.00           H0.      0
ATOM   3208 HD12 LEU A 207      38.343  56.486  61.116  1.00  0.00           H0.      0
ATOM   3209 HD13 LEU A 207      39.922  56.073  60.512  1.00  0.00           H0.      0
ATOM   3210  CD2 LEU A 207      39.142  54.352  62.261  1.00  0.00           C0.      0
ATOM   3211 HD21 LEU A 207      40.201  54.576  62.140  1.00  0.00           H0.      0
ATOM   3212 HD22 LEU A 207      38.691  55.047  62.970  1.00  0.00           H0.      0
ATOM   3213 HD23 LEU A 207      39.095  53.408  62.804  1.00  0.00           H0.      0
ATOM   3214  C   LEU A 207      34.871  52.755  61.180  1.00  0.00           C0.      0
ATOM   3215  O   LEU A 207      34.519  52.469  60.015  1.00  0.00           O0.      0
ATOM   3216  N   THR A 208      33.963  53.182  62.097  1.00  0.00           N0.      0
ATOM   3217  H   THR A 208      34.339  53.501  62.979  1.00  0.00           H0.      0
ATOM   3218  CA  THR A 208      32.512  53.204  61.787  1.00  0.00           C0.      0
ATOM   3219  HA  THR A 208      32.248  52.791  60.813  1.00  0.00           H0.      0
ATOM   3220  CB  THR A 208      31.682  52.470  62.783  1.00  0.00           C0.      0
ATOM   3221  HB  THR A 208      30.655  52.547  62.427  1.00  0.00           H0.      0
ATOM   3222  CG2 THR A 208      32.030  50.963  62.850  1.00  0.00           C0.      0
ATOM   3223 HG21 THR A 208      32.186  50.512  61.870  1.00  0.00           H0.      0
ATOM   3224 HG22 THR A 208      32.968  50.888  63.399  1.00  0.00           H0.      0
ATOM   3225 HG23 THR A 208      31.217  50.447  63.361  1.00  0.00           H0.      0
ATOM   3226  OG1 THR A 208      31.697  52.970  64.069  1.00  0.00           O0.      0
ATOM   3227  HG1 THR A 208      32.500  52.741  64.542  1.00  0.00           H0.      0
ATOM   3228  C   THR A 208      32.002  54.671  61.738  1.00  0.00           C0.      0
ATOM   3229  O   THR A 208      32.641  55.468  62.380  1.00  0.00           O0.      0
ATOM   3230  N   VAL A 209      30.849  54.943  61.076  1.00  0.00           N0.      0
ATOM   3231  H   VAL A 209      30.471  54.117  60.635  1.00  0.00           H0.      0
ATOM   3232  CA  VAL A 209      29.990  56.126  61.209  1.00  0.00           C0.      0
ATOM   3233  HA  VAL A 209      30.341  56.613  62.119  1.00  0.00           H0.      0
ATOM   3234  CB  VAL A 209      30.278  57.151  60.097  1.00  0.00           C0.      0
ATOM   3235  HB  VAL A 209      30.173  56.608  59.158  1.00  0.00           H0.      0
ATOM   3236  CG1 VAL A 209      29.402  58.427  60.076  1.00  0.00           C0.      0
ATOM   3237 HG11 VAL A 209      29.656  59.106  59.262  1.00  0.00           H0.      0
ATOM   3238 HG12 VAL A 209      28.396  58.036  59.927  1.00  0.00           H0.      0
ATOM   3239 HG13 VAL A 209      29.646  58.955  60.998  1.00  0.00           H0.      0
ATOM   3240  CG2 VAL A 209      31.703  57.645  60.081  1.00  0.00           C0.      0
ATOM   3241 HG21 VAL A 209      32.081  58.293  60.871  1.00  0.00           H0.      0
ATOM   3242 HG22 VAL A 209      32.381  56.793  60.136  1.00  0.00           H0.      0
ATOM   3243 HG23 VAL A 209      31.912  58.044  59.088  1.00  0.00           H0.      0
ATOM   3244  C   VAL A 209      28.527  55.708  61.340  1.00  0.00           C0.      0
ATOM   3245  O   VAL A 209      27.943  55.002  60.553  1.00  0.00           O0.      0
ATOM   3246  N   ASN A 210      27.945  56.182  62.461  1.00  0.00           N0.      0
ATOM   3247  H   ASN A 210      28.525  56.795  63.016  1.00  0.00           H0.      0
ATOM   3248  CA  ASN A 210      26.681  55.627  63.068  1.00  0.00           C0.      0
ATOM   3249  HA  ASN A 210      26.670  55.902  64.122  1.00  0.00           H0.      0
ATOM   3250  CB  ASN A 210      25.504  56.318  62.337  1.00  0.00           C0.      0
ATOM   3251  HB2 ASN A 210      25.699  56.315  61.265  1.00  0.00           H0.      0
ATOM   3252  HB3 ASN A 210      24.554  55.787  62.383  1.00  0.00           H0.      0
ATOM   3253  CG  ASN A 210      25.284  57.722  62.735  1.00  0.00           C0.      0
ATOM   3254  OD1 ASN A 210      26.087  58.423  63.296  1.00  0.00           O0.      0
ATOM   3255  ND2 ASN A 210      24.107  58.218  62.582  1.00  0.00           N0.      0
ATOM   3256 HD21 ASN A 210      23.889  59.134  62.949  1.00  0.00           H0.      0
ATOM   3257 HD22 ASN A 210      23.364  57.566  62.375  1.00  0.00           H0.      0
ATOM   3258  C   ASN A 210      26.638  54.101  63.124  1.00  0.00           C0.      0
ATOM   3259  O   ASN A 210      25.613  53.500  62.797  1.00  0.00           O0.      0
ATOM   3260  N   ASN A 211      27.699  53.474  63.698  1.00  0.00           N0.      0
ATOM   3261  H   ASN A 211      28.458  54.013  64.090  1.00  0.00           H0.      0
ATOM   3262  CA  ASN A 211      28.002  52.094  63.941  1.00  0.00           C0.      0
ATOM   3263  HA  ASN A 211      28.931  52.150  64.509  1.00  0.00           H0.      0
ATOM   3264  CB  ASN A 211      27.048  51.621  65.072  1.00  0.00           C0.      0
ATOM   3265  HB2 ASN A 211      26.043  51.663  64.652  1.00  0.00           H0.      0
ATOM   3266  HB3 ASN A 211      27.167  50.572  65.342  1.00  0.00           H0.      0
ATOM   3267  CG  ASN A 211      27.123  52.363  66.398  1.00  0.00           C0.      0
ATOM   3268  OD1 ASN A 211      28.217  52.663  66.911  1.00  0.00           O0.      0
ATOM   3269  ND2 ASN A 211      26.060  52.706  67.014  1.00  0.00           N0.      0
ATOM   3270 HD21 ASN A 211      26.134  53.035  67.966  1.00  0.00           H0.      0
ATOM   3271 HD22 ASN A 211      25.183  52.307  66.713  1.00  0.00           H0.      0
ATOM   3272  C   ASN A 211      28.080  51.156  62.613  1.00  0.00           C0.      0
ATOM   3273  O   ASN A 211      28.513  49.979  62.689  1.00  0.00           O0.      0
ATOM   3274  N   LYS A 212      27.803  51.767  61.469  1.00  0.00           N0.      0
ATOM   3275  H   LYS A 212      27.366  52.668  61.601  1.00  0.00           H0.      0
ATOM   3276  CA  LYS A 212      28.084  51.246  60.126  1.00  0.00           C0.      0
ATOM   3277  HA  LYS A 212      27.856  50.182  60.053  1.00  0.00           H0.      0
ATOM   3278  CB  LYS A 212      27.121  51.877  59.090  1.00  0.00           C0.      0
ATOM   3279  HB2 LYS A 212      26.081  51.615  59.281  1.00  0.00           H0.      0
ATOM   3280  HB3 LYS A 212      27.115  52.965  59.024  1.00  0.00           H0.      0
ATOM   3281  CG  LYS A 212      27.465  51.337  57.686  1.00  0.00           C0.      0
ATOM   3282  HG2 LYS A 212      28.435  51.668  57.314  1.00  0.00           H0.      0
ATOM   3283  HG3 LYS A 212      27.646  50.262  57.719  1.00  0.00           H0.      0
ATOM   3284  CD  LYS A 212      26.413  51.524  56.653  1.00  0.00           C0.      0
ATOM   3285  HD2 LYS A 212      25.421  51.229  56.995  1.00  0.00           H0.      0
ATOM   3286  HD3 LYS A 212      26.272  52.582  56.428  1.00  0.00           H0.      0
ATOM   3287  CE  LYS A 212      26.750  50.771  55.379  1.00  0.00           C0.      0
ATOM   3288  HE2 LYS A 212      27.742  51.174  55.173  1.00  0.00           H0.      0
ATOM   3289  HE3 LYS A 212      26.884  49.695  55.486  1.00  0.00           H0.      0
ATOM   3290  NZ  LYS A 212      25.858  51.179  54.301  1.00  0.00           N0.      0
ATOM   3291  HZ1 LYS A 212      24.911  50.955  54.573  1.00  0.00           H0.      0
ATOM   3292  HZ2 LYS A 212      25.879  52.152  54.032  1.00  0.00           H0.      0
ATOM   3293  HZ3 LYS A 212      26.025  50.653  53.455  1.00  0.00           H0.      0
ATOM   3294  C   LYS A 212      29.598  51.398  59.753  1.00  0.00           C0.      0
ATOM   3295  O   LYS A 212      30.066  52.491  59.840  1.00  0.00           O0.      0
ATOM   3296  N   ALA A 213      30.292  50.340  59.337  1.00  0.00           N0.      0
ATOM   3297  H   ALA A 213      29.783  49.485  59.166  1.00  0.00           H0.      0
ATOM   3298  CA  ALA A 213      31.720  50.551  58.784  1.00  0.00           C0.      0
ATOM   3299  HA  ALA A 213      32.411  50.854  59.570  1.00  0.00           H0.      0
ATOM   3300  CB  ALA A 213      32.217  49.183  58.246  1.00  0.00           C0.      0
ATOM   3301  HB1 ALA A 213      32.210  48.387  58.992  1.00  0.00           H0.      0
ATOM   3302  HB2 ALA A 213      31.509  48.815  57.503  1.00  0.00           H0.      0
ATOM   3303  HB3 ALA A 213      33.189  49.334  57.778  1.00  0.00           H0.      0
ATOM   3304  C   ALA A 213      31.801  51.509  57.539  1.00  0.00           C0.      0
ATOM   3305  O   ALA A 213      30.894  51.591  56.712  1.00  0.00           O0.      0
ATOM   3306  N   HIE A 214      32.902  52.251  57.540  1.00  0.00           N0.      0
ATOM   3307  H   HIE A 214      33.505  52.098  58.336  1.00  0.00           H0.      0
ATOM   3308  CA  HIE A 214      33.153  53.411  56.548  1.00  0.00           C0.      0
ATOM   3309  HA  HIE A 214      32.627  53.174  55.623  1.00  0.00           H0.      0
ATOM   3310  CB  HIE A 214      32.692  54.743  57.195  1.00  0.00           C0.      0
ATOM   3311  HB2 HIE A 214      32.093  55.227  56.424  1.00  0.00           H0.      0
ATOM   3312  HB3 HIE A 214      32.018  54.641  58.046  1.00  0.00           H0.      0
ATOM   3313  CG  HIE A 214      33.800  55.697  57.649  1.00  0.00           C0.      0
ATOM   3314  ND1 HIE A 214      34.354  56.723  56.820  1.00  0.00           N0.      0
ATOM   3315  CE1 HIE A 214      35.421  57.158  57.517  1.00  0.00           C0.      0
ATOM   3316  HE1 HIE A 214      36.191  57.824  57.155  1.00  0.00           H0.      0
ATOM   3317  NE2 HIE A 214      35.512  56.501  58.686  1.00  0.00           N0.      0
ATOM   3318  HE2 HIE A 214      36.208  56.680  59.394  1.00  0.00           H0.      0
ATOM   3319  CD2 HIE A 214      34.488  55.636  58.833  1.00  0.00           C0.      0
ATOM   3320  HD2 HIE A 214      34.327  54.849  59.555  1.00  0.00           H0.      0
ATOM   3321  C   HIE A 214      34.577  53.602  56.053  1.00  0.00           C0.      0
ATOM   3322  O   HIE A 214      34.846  54.170  54.995  1.00  0.00           O0.      0
ATOM   3323  N   MET A 215      35.581  53.099  56.829  1.00  0.00           N0.      0
ATOM   3324  H   MET A 215      35.345  52.698  57.726  1.00  0.00           H0.      0
ATOM   3325  CA  MET A 215      37.033  53.034  56.464  1.00  0.00           C0.      0
ATOM   3326  HA  MET A 215      37.204  52.851  55.403  1.00  0.00           H0.      0
ATOM   3327  CB  MET A 215      37.783  54.365  56.726  1.00  0.00           C0.      0
ATOM   3328  HB2 MET A 215      37.367  55.181  56.136  1.00  0.00           H0.      0
ATOM   3329  HB3 MET A 215      37.686  54.588  57.789  1.00  0.00           H0.      0
ATOM   3330  CG  MET A 215      39.234  54.269  56.422  1.00  0.00           C0.      0
ATOM   3331  HG2 MET A 215      39.660  53.798  57.308  1.00  0.00           H0.      0
ATOM   3332  HG3 MET A 215      39.434  53.677  55.530  1.00  0.00           H0.      0
ATOM   3333  SD  MET A 215      40.089  55.754  56.016  1.00  0.00           S0.      0
ATOM   3334  CE  MET A 215      39.395  56.042  54.372  1.00  0.00           C0.      0
ATOM   3335  HE1 MET A 215      39.788  57.046  54.211  1.00  0.00           H0.      0
ATOM   3336  HE2 MET A 215      39.863  55.255  53.781  1.00  0.00           H0.      0
ATOM   3337  HE3 MET A 215      38.317  56.065  54.535  1.00  0.00           H0.      0
ATOM   3338  C   MET A 215      37.689  51.852  56.998  1.00  0.00           C0.      0
ATOM   3339  O   MET A 215      37.503  51.637  58.232  1.00  0.00           O0.      0
ATOM   3340  N   VAL A 216      38.450  51.062  56.229  1.00  0.00           N0.      0
ATOM   3341  H   VAL A 216      38.587  51.471  55.316  1.00  0.00           H0.      0
ATOM   3342  CA  VAL A 216      39.331  49.959  56.628  1.00  0.00           C0.      0
ATOM   3343  HA  VAL A 216      39.069  49.782  57.671  1.00  0.00           H0.      0
ATOM   3344  CB  VAL A 216      39.164  48.692  55.734  1.00  0.00           C0.      0
ATOM   3345  HB  VAL A 216      39.120  49.014  54.694  1.00  0.00           H0.      0
ATOM   3346  CG1 VAL A 216      40.235  47.524  55.912  1.00  0.00           C0.      0
ATOM   3347 HG11 VAL A 216      41.225  47.792  55.543  1.00  0.00           H0.      0
ATOM   3348 HG12 VAL A 216      40.107  47.212  56.948  1.00  0.00           H0.      0
ATOM   3349 HG13 VAL A 216      39.877  46.674  55.332  1.00  0.00           H0.      0
ATOM   3350  CG2 VAL A 216      37.861  47.951  56.067  1.00  0.00           C0.      0
ATOM   3351 HG21 VAL A 216      37.075  48.575  55.641  1.00  0.00           H0.      0
ATOM   3352 HG22 VAL A 216      37.741  46.938  55.681  1.00  0.00           H0.      0
ATOM   3353 HG23 VAL A 216      37.693  48.052  57.139  1.00  0.00           H0.      0
ATOM   3354  C   VAL A 216      40.761  50.529  56.738  1.00  0.00           C0.      0
ATOM   3355  O   VAL A 216      41.137  51.502  56.098  1.00  0.00           O0.      0
ATOM   3356  N   THR A 217      41.681  49.833  57.399  1.00  0.00           N0.      0
ATOM   3357  H   THR A 217      41.437  49.159  58.111  1.00  0.00           H0.      0
ATOM   3358  CA  THR A 217      43.049  50.311  57.699  1.00  0.00           C0.      0
ATOM   3359  HA  THR A 217      43.457  50.841  56.838  1.00  0.00           H0.      0
ATOM   3360  CB  THR A 217      43.028  51.495  58.718  1.00  0.00           C0.      0
ATOM   3361  HB  THR A 217      42.380  51.256  59.561  1.00  0.00           H0.      0
ATOM   3362  CG2 THR A 217      44.444  51.736  59.102  1.00  0.00           C0.      0
ATOM   3363 HG21 THR A 217      44.824  50.822  59.559  1.00  0.00           H0.      0
ATOM   3364 HG22 THR A 217      44.971  52.187  58.261  1.00  0.00           H0.      0
ATOM   3365 HG23 THR A 217      44.325  52.559  59.806  1.00  0.00           H0.      0
ATOM   3366  OG1 THR A 217      42.546  52.692  58.117  1.00  0.00           O0.      0
ATOM   3367  HG1 THR A 217      42.135  52.390  57.303  1.00  0.00           H0.      0
ATOM   3368  C   THR A 217      43.853  49.057  57.995  1.00  0.00           C0.      0
ATOM   3369  O   THR A 217      43.388  48.178  58.685  1.00  0.00           O0.      0
ATOM   3370  N   LEU A 218      45.015  48.905  57.299  1.00  0.00           N0.      0
ATOM   3371  H   LEU A 218      45.303  49.531  56.562  1.00  0.00           H0.      0
ATOM   3372  CA  LEU A 218      45.842  47.740  57.489  1.00  0.00           C0.      0
ATOM   3373  HA  LEU A 218      45.602  47.317  58.465  1.00  0.00           H0.      0
ATOM   3374  CB  LEU A 218      45.697  46.696  56.366  1.00  0.00           C0.      0
ATOM   3375  HB2 LEU A 218      46.191  47.168  55.517  1.00  0.00           H0.      0
ATOM   3376  HB3 LEU A 218      46.327  45.833  56.582  1.00  0.00           H0.      0
ATOM   3377  CG  LEU A 218      44.360  46.122  55.894  1.00  0.00           C0.      0
ATOM   3378  HG  LEU A 218      43.814  47.003  55.557  1.00  0.00           H0.      0
ATOM   3379  CD1 LEU A 218      44.667  45.267  54.693  1.00  0.00           C0.      0
ATOM   3380 HD11 LEU A 218      44.948  45.866  53.826  1.00  0.00           H0.      0
ATOM   3381 HD12 LEU A 218      45.401  44.474  54.837  1.00  0.00           H0.      0
ATOM   3382 HD13 LEU A 218      43.699  44.877  54.380  1.00  0.00           H0.      0
ATOM   3383  CD2 LEU A 218      43.641  45.302  56.953  1.00  0.00           C0.      0
ATOM   3384 HD21 LEU A 218      44.208  44.398  57.175  1.00  0.00           H0.      0
ATOM   3385 HD22 LEU A 218      43.438  45.899  57.842  1.00  0.00           H0.      0
ATOM   3386 HD23 LEU A 218      42.704  44.964  56.510  1.00  0.00           H0.      0
ATOM   3387  C   LEU A 218      47.367  48.199  57.668  1.00  0.00           C0.      0
ATOM   3388  O   LEU A 218      47.768  49.241  57.081  1.00  0.00           O0.      0
ATOM   3389  N   ASP A 219      47.984  47.677  58.699  1.00  0.00           N0.      0
ATOM   3390  H   ASP A 219      47.503  46.928  59.175  1.00  0.00           H0.      0
ATOM   3391  CA  ASP A 219      49.320  48.085  59.157  1.00  0.00           C0.      0
ATOM   3392  HA  ASP A 219      49.718  48.979  58.676  1.00  0.00           H0.      0
ATOM   3393  CB  ASP A 219      49.236  48.456  60.681  1.00  0.00           C0.      0
ATOM   3394  HB2 ASP A 219      48.575  49.305  60.853  1.00  0.00           H0.      0
ATOM   3395  HB3 ASP A 219      48.896  47.525  61.136  1.00  0.00           H0.      0
ATOM   3396  CG  ASP A 219      50.551  48.796  61.327  1.00  0.00           C0.      0
ATOM   3397  OD1 ASP A 219      51.115  49.908  61.119  1.00  0.00           O0.      0
ATOM   3398  OD2 ASP A 219      51.222  47.895  61.860  1.00  0.00           O0.      0
ATOM   3399  C   ASP A 219      50.186  46.818  59.044  1.00  0.00           C0.      0
ATOM   3400  O   ASP A 219      50.010  45.778  59.616  1.00  0.00           O0.      0
ATOM   3401  N   TYR A 220      51.326  46.988  58.359  1.00  0.00           N0.      0
ATOM   3402  H   TYR A 220      51.559  47.882  57.951  1.00  0.00           H0.      0
ATOM   3403  CA  TYR A 220      52.293  45.919  57.902  1.00  0.00           C0.      0
ATOM   3404  HA  TYR A 220      51.894  44.930  58.129  1.00  0.00           H0.      0
ATOM   3405  CB  TYR A 220      52.338  46.027  56.346  1.00  0.00           C0.      0
ATOM   3406  HB2 TYR A 220      52.884  46.961  56.216  1.00  0.00           H0.      0
ATOM   3407  HB3 TYR A 220      52.949  45.233  55.916  1.00  0.00           H0.      0
ATOM   3408  CG  TYR A 220      51.053  46.189  55.619  1.00  0.00           C0.      0
ATOM   3409  CD1 TYR A 220      50.521  47.463  55.390  1.00  0.00           C0.      0
ATOM   3410  HD1 TYR A 220      50.892  48.267  56.009  1.00  0.00           H0.      0
ATOM   3411  CE1 TYR A 220      49.323  47.643  54.666  1.00  0.00           C0.      0
ATOM   3412  HE1 TYR A 220      48.867  48.618  54.579  1.00  0.00           H0.      0
ATOM   3413  CZ  TYR A 220      48.795  46.527  53.994  1.00  0.00           C0.      0
ATOM   3414  OH  TYR A 220      47.653  46.705  53.267  1.00  0.00           O0.      0
ATOM   3415  HH  TYR A 220      47.406  45.947  52.731  1.00  0.00           H0.      0
ATOM   3416  CE2 TYR A 220      49.283  45.227  54.190  1.00  0.00           C0.      0
ATOM   3417  HE2 TYR A 220      48.787  44.377  53.744  1.00  0.00           H0.      0
ATOM   3418  CD2 TYR A 220      50.438  45.064  54.959  1.00  0.00           C0.      0
ATOM   3419  HD2 TYR A 220      50.846  44.064  54.956  1.00  0.00           H0.      0
ATOM   3420  C   TYR A 220      53.683  45.941  58.533  1.00  0.00           C0.      0
ATOM   3421  O   TYR A 220      54.220  47.052  58.860  1.00  0.00           O0.      0
ATOM   3422  N   THR A 221      54.233  44.763  58.690  1.00  0.00           N0.      0
ATOM   3423  H   THR A 221      53.633  43.951  58.673  1.00  0.00           H0.      0
ATOM   3424  CA  THR A 221      55.606  44.486  59.154  1.00  0.00           C0.      0
ATOM   3425  HA  THR A 221      56.206  45.395  59.191  1.00  0.00           H0.      0
ATOM   3426  CB  THR A 221      55.416  43.922  60.564  1.00  0.00           C0.      0
ATOM   3427  HB  THR A 221      55.056  42.893  60.572  1.00  0.00           H0.      0
ATOM   3428  CG2 THR A 221      56.653  43.896  61.461  1.00  0.00           C0.      0
ATOM   3429 HG21 THR A 221      57.115  44.881  61.393  1.00  0.00           H0.      0
ATOM   3430 HG22 THR A 221      56.468  43.539  62.475  1.00  0.00           H0.      0
ATOM   3431 HG23 THR A 221      57.357  43.210  60.990  1.00  0.00           H0.      0
ATOM   3432  OG1 THR A 221      54.542  44.730  61.273  1.00  0.00           O0.      0
ATOM   3433  HG1 THR A 221      53.619  44.473  61.209  1.00  0.00           H0.      0
ATOM   3434  C   THR A 221      56.314  43.451  58.189  1.00  0.00           C0.      0
ATOM   3435  O   THR A 221      55.845  42.329  58.114  1.00  0.00           O0.      0
ATOM   3436  N   VAL A 222      57.550  43.787  57.695  1.00  0.00           N0.      0
ATOM   3437  H   VAL A 222      57.945  44.667  57.996  1.00  0.00           H0.      0
ATOM   3438  CA  VAL A 222      58.133  43.176  56.475  1.00  0.00           C0.      0
ATOM   3439  HA  VAL A 222      57.777  42.149  56.558  1.00  0.00           H0.      0
ATOM   3440  CB  VAL A 222      57.679  43.749  55.134  1.00  0.00           C0.      0
ATOM   3441  HB  VAL A 222      58.113  44.715  54.877  1.00  0.00           H0.      0
ATOM   3442  CG1 VAL A 222      58.024  42.823  54.021  1.00  0.00           C0.      0
ATOM   3443 HG11 VAL A 222      57.758  41.797  54.274  1.00  0.00           H0.      0
ATOM   3444 HG12 VAL A 222      57.513  43.223  53.145  1.00  0.00           H0.      0
ATOM   3445 HG13 VAL A 222      59.099  42.745  53.854  1.00  0.00           H0.      0
ATOM   3446  CG2 VAL A 222      56.126  43.856  54.934  1.00  0.00           C0.      0
ATOM   3447 HG21 VAL A 222      55.766  44.760  55.425  1.00  0.00           H0.      0
ATOM   3448 HG22 VAL A 222      55.810  44.029  53.905  1.00  0.00           H0.      0
ATOM   3449 HG23 VAL A 222      55.652  42.982  55.383  1.00  0.00           H0.      0
ATOM   3450  C   VAL A 222      59.711  43.147  56.506  1.00  0.00           C0.      0
ATOM   3451  O   VAL A 222      60.366  44.175  56.650  1.00  0.00           O0.      0
ATOM   3452  N   GLN A 223      60.308  41.948  56.475  1.00  0.00           N0.      0
ATOM   3453  H   GLN A 223      59.723  41.126  56.452  1.00  0.00           H0.      0
ATOM   3454  CA  GLN A 223      61.785  41.781  56.824  1.00  0.00           C0.      0
ATOM   3455  HA  GLN A 223      62.042  42.337  57.726  1.00  0.00           H0.      0
ATOM   3456  CB  GLN A 223      62.100  40.307  57.026  1.00  0.00           C0.      0
ATOM   3457  HB2 GLN A 223      61.568  40.141  57.963  1.00  0.00           H0.      0
ATOM   3458  HB3 GLN A 223      61.677  39.710  56.218  1.00  0.00           H0.      0
ATOM   3459  CG  GLN A 223      63.575  39.914  57.319  1.00  0.00           C0.      0
ATOM   3460  HG2 GLN A 223      64.172  40.087  56.424  1.00  0.00           H0.      0
ATOM   3461  HG3 GLN A 223      63.924  40.500  58.169  1.00  0.00           H0.      0
ATOM   3462  CD  GLN A 223      63.751  38.477  57.744  1.00  0.00           C0.      0
ATOM   3463  OE1 GLN A 223      62.826  37.747  58.009  1.00  0.00           O0.      0
ATOM   3464  NE2 GLN A 223      64.912  37.904  57.707  1.00  0.00           N0.      0
ATOM   3465 HE21 GLN A 223      64.998  36.922  57.927  1.00  0.00           H0.      0
ATOM   3466 HE22 GLN A 223      65.699  38.526  57.587  1.00  0.00           H0.      0
ATOM   3467  C   GLN A 223      62.705  42.308  55.727  1.00  0.00           C0.      0
ATOM   3468  O   GLN A 223      62.648  41.831  54.613  1.00  0.00           O0.      0
ATOM   3469  N   VAL A 224      63.694  43.155  56.031  1.00  0.00           N0.      0
ATOM   3470  H   VAL A 224      63.676  43.626  56.924  1.00  0.00           H0.      0
ATOM   3471  CA  VAL A 224      64.683  43.586  55.138  1.00  0.00           C0.      0
ATOM   3472  HA  VAL A 224      64.270  43.601  54.130  1.00  0.00           H0.      0
ATOM   3473  CB  VAL A 224      65.007  45.129  55.435  1.00  0.00           C0.      0
ATOM   3474  HB  VAL A 224      65.277  45.286  56.479  1.00  0.00           H0.      0
ATOM   3475  CG1 VAL A 224      66.256  45.560  54.636  1.00  0.00           C0.      0
ATOM   3476 HG11 VAL A 224      66.112  45.381  53.571  1.00  0.00           H0.      0
ATOM   3477 HG12 VAL A 224      66.503  46.613  54.768  1.00  0.00           H0.      0
ATOM   3478 HG13 VAL A 224      67.171  45.036  54.909  1.00  0.00           H0.      0
ATOM   3479  CG2 VAL A 224      63.876  46.087  55.020  1.00  0.00           C0.      0
ATOM   3480 HG21 VAL A 224      64.104  47.133  55.225  1.00  0.00           H0.      0
ATOM   3481 HG22 VAL A 224      63.611  45.961  53.970  1.00  0.00           H0.      0
ATOM   3482 HG23 VAL A 224      62.940  45.865  55.534  1.00  0.00           H0.      0
ATOM   3483  C   VAL A 224      65.894  42.661  55.101  1.00  0.00           C0.      0
ATOM   3484  O   VAL A 224      66.552  42.505  56.166  1.00  0.00           O0.      0
ATOM   3485  N   PRO A 225      66.302  41.996  53.971  1.00  0.00           N0.      0
ATOM   3486  CD  PRO A 225      65.568  41.861  52.713  1.00  0.00           C0.      0
ATOM   3487  HD2 PRO A 225      65.709  42.770  52.129  1.00  0.00           H0.      0
ATOM   3488  HD3 PRO A 225      64.511  41.597  52.716  1.00  0.00           H0.      0
ATOM   3489  CG  PRO A 225      66.299  40.736  51.933  1.00  0.00           C0.      0
ATOM   3490  HG2 PRO A 225      66.121  40.739  50.858  1.00  0.00           H0.      0
ATOM   3491  HG3 PRO A 225      65.891  39.803  52.323  1.00  0.00           H0.      0
ATOM   3492  CB  PRO A 225      67.728  40.881  52.473  1.00  0.00           C0.      0
ATOM   3493  HB2 PRO A 225      68.116  41.812  52.059  1.00  0.00           H0.      0
ATOM   3494  HB3 PRO A 225      68.467  40.098  52.302  1.00  0.00           H0.      0
ATOM   3495  CA  PRO A 225      67.567  41.226  53.916  1.00  0.00           C0.      0
ATOM   3496  HA  PRO A 225      67.440  40.351  54.554  1.00  0.00           H0.      0
ATOM   3497  C   PRO A 225      68.805  41.998  54.477  1.00  0.00           C0.      0
ATOM   3498  O   PRO A 225      69.097  43.194  54.123  1.00  0.00           O0.      0
ATOM   3499  N   GLY A 226      69.595  41.322  55.205  1.00  0.00           N0.      0
ATOM   3500  H   GLY A 226      69.402  40.331  55.194  1.00  0.00           H0.      0
ATOM   3501  CA  GLY A 226      70.828  41.751  55.791  1.00  0.00           C0.      0
ATOM   3502  HA2 GLY A 226      71.151  40.886  56.370  1.00  0.00           H0.      0
ATOM   3503  HA3 GLY A 226      71.548  41.945  54.996  1.00  0.00           H0.      0
ATOM   3504  C   GLY A 226      70.710  42.938  56.774  1.00  0.00           C0.      0
ATOM   3505  O   GLY A 226      71.742  43.115  57.432  1.00  0.00           O0.      0
ATOM   3506  N   ALA A 227      69.593  43.649  56.992  1.00  0.00           N0.      0
ATOM   3507  H   ALA A 227      68.741  43.347  56.541  1.00  0.00           H0.      0
ATOM   3508  CA  ALA A 227      69.434  44.600  58.037  1.00  0.00           C0.      0
ATOM   3509  HA  ALA A 227      70.306  45.245  58.147  1.00  0.00           H0.      0
ATOM   3510  CB  ALA A 227      68.336  45.632  57.649  1.00  0.00           C0.      0
ATOM   3511  HB1 ALA A 227      68.642  46.088  56.708  1.00  0.00           H0.      0
ATOM   3512  HB2 ALA A 227      67.328  45.219  57.590  1.00  0.00           H0.      0
ATOM   3513  HB3 ALA A 227      68.394  46.469  58.345  1.00  0.00           H0.      0
ATOM   3514  C   ALA A 227      69.201  43.949  59.399  1.00  0.00           C0.      0
ATOM   3515  O   ALA A 227      68.839  42.762  59.594  1.00  0.00           O0.      0
ATOM   3516  N   GLY A 228      69.285  44.667  60.501  1.00  0.00           N0.      0
ATOM   3517  H   GLY A 228      69.432  45.647  60.308  1.00  0.00           H0.      0
ATOM   3518  CA  GLY A 228      69.081  44.184  61.876  1.00  0.00           C0.      0
ATOM   3519  HA2 GLY A 228      68.003  44.194  62.036  1.00  0.00           H0.      0
ATOM   3520  HA3 GLY A 228      69.533  43.197  61.977  1.00  0.00           H0.      0
ATOM   3521  C   GLY A 228      69.725  45.066  62.913  1.00  0.00           C0.      0
ATOM   3522  O   GLY A 228      70.506  45.922  62.578  1.00  0.00           O0.      0
ATOM   3523  N   ARG A 229      69.346  44.755  64.195  1.00  0.00           N0.      0
ATOM   3524  H   ARG A 229      68.681  44.032  64.431  1.00  0.00           H0.      0
ATOM   3525  CA  ARG A 229      69.826  45.418  65.441  1.00  0.00           C0.      0
ATOM   3526  HA  ARG A 229      70.834  45.780  65.239  1.00  0.00           H0.      0
ATOM   3527  CB  ARG A 229      68.857  46.501  65.837  1.00  0.00           C0.      0
ATOM   3528  HB2 ARG A 229      67.845  46.100  65.877  1.00  0.00           H0.      0
ATOM   3529  HB3 ARG A 229      69.250  46.878  66.781  1.00  0.00           H0.      0
ATOM   3530  CG  ARG A 229      69.014  47.693  64.895  1.00  0.00           C0.      0
ATOM   3531  HG2 ARG A 229      70.036  48.025  64.718  1.00  0.00           H0.      0
ATOM   3532  HG3 ARG A 229      68.624  47.466  63.903  1.00  0.00           H0.      0
ATOM   3533  CD  ARG A 229      68.213  48.892  65.391  1.00  0.00           C0.      0
ATOM   3534  HD2 ARG A 229      68.149  48.780  66.473  1.00  0.00           H0.      0
ATOM   3535  HD3 ARG A 229      68.798  49.783  65.163  1.00  0.00           H0.      0
ATOM   3536  NE  ARG A 229      66.932  48.998  64.712  1.00  0.00           N0.      0
ATOM   3537  HE  ARG A 229      66.305  48.307  65.100  1.00  0.00           H0.      0
ATOM   3538  CZ  ARG A 229      66.468  49.776  63.738  1.00  0.00           C0.      0
ATOM   3539  NH1 ARG A 229      67.271  50.583  63.016  1.00  0.00           N0.      0
ATOM   3540 HH11 ARG A 229      68.268  50.475  63.139  1.00  0.00           H0.      0
ATOM   3541 HH12 ARG A 229      66.977  51.100  62.200  1.00  0.00           H0.      0
ATOM   3542  NH2 ARG A 229      65.213  49.832  63.449  1.00  0.00           N0.      0
ATOM   3543 HH21 ARG A 229      64.654  49.284  64.087  1.00  0.00           H0.      0
ATOM   3544 HH22 ARG A 229      64.865  50.667  62.999  1.00  0.00           H0.      0
ATOM   3545  C   ARG A 229      69.987  44.357  66.575  1.00  0.00           C0.      0
ATOM   3546  O   ARG A 229      69.179  43.504  66.896  1.00  0.00           O0.      0
ATOM   3547  N   ASP A 230      71.217  44.349  67.100  1.00  0.00           N0.      0
ATOM   3548  H   ASP A 230      71.943  44.968  66.767  1.00  0.00           H0.      0
ATOM   3549  CA  ASP A 230      71.638  43.436  68.258  1.00  0.00           C0.      0
ATOM   3550  HA  ASP A 230      72.703  43.662  68.316  1.00  0.00           H0.      0
ATOM   3551  CB  ASP A 230      70.966  43.841  69.635  1.00  0.00           C0.      0
ATOM   3552  HB2 ASP A 230      69.897  43.635  69.578  1.00  0.00           H0.      0
ATOM   3553  HB3 ASP A 230      71.454  43.171  70.343  1.00  0.00           H0.      0
ATOM   3554  CG  ASP A 230      71.193  45.234  70.102  1.00  0.00           C0.      0
ATOM   3555  OD1 ASP A 230      70.222  45.995  70.257  1.00  0.00           O0.      0
ATOM   3556  OD2 ASP A 230      72.387  45.557  70.293  1.00  0.00           O0.      0
ATOM   3557  C   ASP A 230      71.373  41.986  67.723  1.00  0.00           C0.      0
ATOM   3558  O   ASP A 230      70.703  41.164  68.383  1.00  0.00           O0.      0
ATOM   3559  N   GLY A 231      71.784  41.646  66.457  1.00  0.00           N0.      0
ATOM   3560  H   GLY A 231      72.156  42.390  65.884  1.00  0.00           H0.      0
ATOM   3561  CA  GLY A 231      71.696  40.296  65.858  1.00  0.00           C0.      0
ATOM   3562  HA2 GLY A 231      72.372  40.208  65.008  1.00  0.00           H0.      0
ATOM   3563  HA3 GLY A 231      71.876  39.630  66.702  1.00  0.00           H0.      0
ATOM   3564  C   GLY A 231      70.298  39.954  65.205  1.00  0.00           C0.      0
ATOM   3565  O   GLY A 231      70.298  39.464  64.076  1.00  0.00           O0.      0
ATOM   3566  N   ALA A 232      69.212  40.397  65.882  1.00  0.00           N0.      0
ATOM   3567  H   ALA A 232      69.379  40.753  66.812  1.00  0.00           H0.      0
ATOM   3568  CA  ALA A 232      67.827  40.146  65.345  1.00  0.00           C0.      0
ATOM   3569  HA  ALA A 232      67.791  39.085  65.098  1.00  0.00           H0.      0
ATOM   3570  CB  ALA A 232      66.799  40.411  66.496  1.00  0.00           C0.      0
ATOM   3571  HB1 ALA A 232      65.754  40.264  66.221  1.00  0.00           H0.      0
ATOM   3572  HB2 ALA A 232      67.101  39.694  67.260  1.00  0.00           H0.      0
ATOM   3573  HB3 ALA A 232      67.003  41.449  66.758  1.00  0.00           H0.      0
ATOM   3574  C   ALA A 232      67.539  40.933  64.032  1.00  0.00           C0.      0
ATOM   3575  O   ALA A 232      67.879  42.117  64.006  1.00  0.00           O0.      0
ATOM   3576  N   PRO A 233      67.012  40.235  62.973  1.00  0.00           N0.      0
ATOM   3577  CD  PRO A 233      66.396  38.961  63.051  1.00  0.00           C0.      0
ATOM   3578  HD2 PRO A 233      65.682  38.838  63.865  1.00  0.00           H0.      0
ATOM   3579  HD3 PRO A 233      67.178  38.205  62.969  1.00  0.00           H0.      0
ATOM   3580  CG  PRO A 233      65.525  38.829  61.835  1.00  0.00           C0.      0
ATOM   3581  HG2 PRO A 233      64.546  39.257  62.054  1.00  0.00           H0.      0
ATOM   3582  HG3 PRO A 233      65.570  37.811  61.446  1.00  0.00           H0.      0
ATOM   3583  CB  PRO A 233      66.308  39.696  60.845  1.00  0.00           C0.      0
ATOM   3584  HB2 PRO A 233      65.664  40.106  60.066  1.00  0.00           H0.      0
ATOM   3585  HB3 PRO A 233      67.121  39.124  60.398  1.00  0.00           H0.      0
ATOM   3586  CA  PRO A 233      66.784  40.856  61.662  1.00  0.00           C0.      0
ATOM   3587  HA  PRO A 233      67.722  41.100  61.163  1.00  0.00           H0.      0
ATOM   3588  C   PRO A 233      65.815  42.060  61.675  1.00  0.00           C0.      0
ATOM   3589  O   PRO A 233      64.774  42.016  62.402  1.00  0.00           O0.      0
ATOM   3590  N   GLY A 234      66.078  43.048  60.745  1.00  0.00           N0.      0
ATOM   3591  H   GLY A 234      66.772  42.865  60.034  1.00  0.00           H0.      0
ATOM   3592  CA  GLY A 234      65.194  44.270  60.599  1.00  0.00           C0.      0
ATOM   3593  HA2 GLY A 234      64.901  44.654  61.577  1.00  0.00           H0.      0
ATOM   3594  HA3 GLY A 234      65.827  45.040  60.159  1.00  0.00           H0.      0
ATOM   3595  C   GLY A 234      63.874  44.139  59.865  1.00  0.00           C0.      0
ATOM   3596  O   GLY A 234      63.860  43.773  58.699  1.00  0.00           O0.      0
ATOM   3597  N   PHE A 235      62.750  44.653  60.507  1.00  0.00           N0.      0
ATOM   3598  H   PHE A 235      62.789  45.006  61.452  1.00  0.00           H0.      0
ATOM   3599  CA  PHE A 235      61.467  44.760  59.880  1.00  0.00           C0.      0
ATOM   3600  HA  PHE A 235      61.412  44.208  58.942  1.00  0.00           H0.      0
ATOM   3601  CB  PHE A 235      60.328  44.180  60.658  1.00  0.00           C0.      0
ATOM   3602  HB2 PHE A 235      59.990  44.860  61.439  1.00  0.00           H0.      0
ATOM   3603  HB3 PHE A 235      59.467  44.066  59.999  1.00  0.00           H0.      0
ATOM   3604  CG  PHE A 235      60.595  42.793  61.347  1.00  0.00           C0.      0
ATOM   3605  CD1 PHE A 235      60.799  41.641  60.573  1.00  0.00           C0.      0
ATOM   3606  HD1 PHE A 235      60.740  41.704  59.496  1.00  0.00           H0.      0
ATOM   3607  CE1 PHE A 235      61.162  40.455  61.199  1.00  0.00           C0.      0
ATOM   3608  HE1 PHE A 235      61.491  39.712  60.488  1.00  0.00           H0.      0
ATOM   3609  CZ  PHE A 235      61.169  40.301  62.610  1.00  0.00           C0.      0
ATOM   3610  HZ  PHE A 235      61.362  39.311  62.995  1.00  0.00           H0.      0
ATOM   3611  CE2 PHE A 235      60.811  41.436  63.397  1.00  0.00           C0.      0
ATOM   3612  HE2 PHE A 235      60.724  41.234  64.454  1.00  0.00           H0.      0
ATOM   3613  CD2 PHE A 235      60.421  42.629  62.743  1.00  0.00           C0.      0
ATOM   3614  HD2 PHE A 235      59.971  43.403  63.347  1.00  0.00           H0.      0
ATOM   3615  C   PHE A 235      61.295  46.201  59.492  1.00  0.00           C0.      0
ATOM   3616  O   PHE A 235      61.416  47.092  60.326  1.00  0.00           O0.      0
ATOM   3617  N   SER A 236      60.908  46.499  58.233  1.00  0.00           N0.      0
ATOM   3618  H   SER A 236      60.779  45.724  57.599  1.00  0.00           H0.      0
ATOM   3619  CA  SER A 236      60.301  47.756  57.873  1.00  0.00           C0.      0
ATOM   3620  HA  SER A 236      60.760  48.683  58.217  1.00  0.00           H0.      0
ATOM   3621  CB  SER A 236      60.200  47.845  56.359  1.00  0.00           C0.      0
ATOM   3622  HB2 SER A 236      61.202  48.091  56.006  1.00  0.00           H0.      0
ATOM   3623  HB3 SER A 236      59.915  46.869  55.965  1.00  0.00           H0.      0
ATOM   3624  OG  SER A 236      59.341  48.867  55.908  1.00  0.00           O0.      0
ATOM   3625  HG  SER A 236      59.829  49.610  55.546  1.00  0.00           H0.      0
ATOM   3626  C   SER A 236      58.831  47.666  58.282  1.00  0.00           C0.      0
ATOM   3627  O   SER A 236      58.241  46.585  58.374  1.00  0.00           O0.      0
ATOM   3628  N   LYS A 237      58.208  48.822  58.462  1.00  0.00           N0.      0
ATOM   3629  H   LYS A 237      58.716  49.602  58.068  1.00  0.00           H0.      0
ATOM   3630  CA  LYS A 237      56.768  48.992  58.727  1.00  0.00           C0.      0
ATOM   3631  HA  LYS A 237      56.305  48.058  58.408  1.00  0.00           H0.      0
ATOM   3632  CB  LYS A 237      56.542  49.155  60.218  1.00  0.00           C0.      0
ATOM   3633  HB2 LYS A 237      57.105  50.017  60.576  1.00  0.00           H0.      0
ATOM   3634  HB3 LYS A 237      55.516  49.501  60.344  1.00  0.00           H0.      0
ATOM   3635  CG  LYS A 237      56.818  47.932  61.090  1.00  0.00           C0.      0
ATOM   3636  HG2 LYS A 237      56.341  46.994  60.806  1.00  0.00           H0.      0
ATOM   3637  HG3 LYS A 237      57.879  47.693  61.163  1.00  0.00           H0.      0
ATOM   3638  CD  LYS A 237      56.297  48.155  62.529  1.00  0.00           C0.      0
ATOM   3639  HD2 LYS A 237      56.557  47.239  63.059  1.00  0.00           H0.      0
ATOM   3640  HD3 LYS A 237      56.720  48.992  63.086  1.00  0.00           H0.      0
ATOM   3641  CE  LYS A 237      54.817  48.522  62.474  1.00  0.00           C0.      0
ATOM   3642  HE2 LYS A 237      54.563  48.564  63.533  1.00  0.00           H0.      0
ATOM   3643  HE3 LYS A 237      54.626  49.502  62.039  1.00  0.00           H0.      0
ATOM   3644  NZ  LYS A 237      53.900  47.465  61.934  1.00  0.00           N0.      0
ATOM   3645  HZ1 LYS A 237      53.770  46.608  62.453  1.00  0.00           H0.      0
ATOM   3646  HZ2 LYS A 237      52.936  47.752  61.845  1.00  0.00           H0.      0
ATOM   3647  HZ3 LYS A 237      54.239  47.195  61.022  1.00  0.00           H0.      0
ATOM   3648  C   LYS A 237      56.156  50.148  57.882  1.00  0.00           C0.      0
ATOM   3649  O   LYS A 237      56.831  51.181  57.666  1.00  0.00           O0.      0
ATOM   3650  N   PHE A 238      54.944  49.897  57.453  1.00  0.00           N0.      0
ATOM   3651  H   PHE A 238      54.565  49.010  57.754  1.00  0.00           H0.      0
ATOM   3652  CA  PHE A 238      54.070  50.845  56.699  1.00  0.00           C0.      0
ATOM   3653  HA  PHE A 238      54.315  51.875  56.959  1.00  0.00           H0.      0
ATOM   3654  CB  PHE A 238      54.462  50.741  55.209  1.00  0.00           C0.      0
ATOM   3655  HB2 PHE A 238      53.985  51.598  54.734  1.00  0.00           H0.      0
ATOM   3656  HB3 PHE A 238      55.540  50.849  55.084  1.00  0.00           H0.      0
ATOM   3657  CG  PHE A 238      54.126  49.472  54.446  1.00  0.00           C0.      0
ATOM   3658  CD1 PHE A 238      55.075  48.437  54.486  1.00  0.00           C0.      0
ATOM   3659  HD1 PHE A 238      55.977  48.507  55.076  1.00  0.00           H0.      0
ATOM   3660  CE1 PHE A 238      54.892  47.330  53.646  1.00  0.00           C0.      0
ATOM   3661  HE1 PHE A 238      55.605  46.528  53.520  1.00  0.00           H0.      0
ATOM   3662  CZ  PHE A 238      53.739  47.238  52.872  1.00  0.00           C0.      0
ATOM   3663  HZ  PHE A 238      53.580  46.279  52.401  1.00  0.00           H0.      0
ATOM   3664  CE2 PHE A 238      52.747  48.231  52.945  1.00  0.00           C0.      0
ATOM   3665  HE2 PHE A 238      51.759  47.957  52.606  1.00  0.00           H0.      0
ATOM   3666  CD2 PHE A 238      52.925  49.365  53.696  1.00  0.00           C0.      0
ATOM   3667  HD2 PHE A 238      52.101  50.049  53.837  1.00  0.00           H0.      0
ATOM   3668  C   PHE A 238      52.603  50.536  56.979  1.00  0.00           C0.      0
ATOM   3669  O   PHE A 238      52.223  49.491  57.557  1.00  0.00           O0.      0
ATOM   3670  N   ARG A 239      51.769  51.499  56.564  1.00  0.00           N0.      0
ATOM   3671  H   ARG A 239      52.255  52.247  56.089  1.00  0.00           H0.      0
ATOM   3672  CA  ARG A 239      50.288  51.526  56.844  1.00  0.00           C0.      0
ATOM   3673  HA  ARG A 239      49.955  50.501  57.005  1.00  0.00           H0.      0
ATOM   3674  CB  ARG A 239      50.080  52.295  58.179  1.00  0.00           C0.      0
ATOM   3675  HB2 ARG A 239      50.893  52.039  58.859  1.00  0.00           H0.      0
ATOM   3676  HB3 ARG A 239      50.097  53.363  57.961  1.00  0.00           H0.      0
ATOM   3677  CG  ARG A 239      48.672  51.983  58.680  1.00  0.00           C0.      0
ATOM   3678  HG2 ARG A 239      47.888  52.317  58.000  1.00  0.00           H0.      0
ATOM   3679  HG3 ARG A 239      48.389  50.955  58.907  1.00  0.00           H0.      0
ATOM   3680  CD  ARG A 239      48.382  52.736  60.007  1.00  0.00           C0.      0
ATOM   3681  HD2 ARG A 239      48.604  53.781  59.791  1.00  0.00           H0.      0
ATOM   3682  HD3 ARG A 239      47.344  52.660  60.330  1.00  0.00           H0.      0
ATOM   3683  NE  ARG A 239      49.331  52.213  61.043  1.00  0.00           N0.      0
ATOM   3684  HE  ARG A 239      49.841  51.372  60.815  1.00  0.00           H0.      0
ATOM   3685  CZ  ARG A 239      49.480  52.547  62.309  1.00  0.00           C0.      0
ATOM   3686  NH1 ARG A 239      48.719  53.503  62.749  1.00  0.00           N0.      0
ATOM   3687 HH11 ARG A 239      47.992  53.846  62.137  1.00  0.00           H0.      0
ATOM   3688 HH12 ARG A 239      48.717  53.726  63.734  1.00  0.00           H0.      0
ATOM   3689  NH2 ARG A 239      50.234  51.878  63.108  1.00  0.00           N0.      0
ATOM   3690 HH21 ARG A 239      50.864  51.162  62.775  1.00  0.00           H0.      0
ATOM   3691 HH22 ARG A 239      50.137  52.087  64.092  1.00  0.00           H0.      0
ATOM   3692  C   ARG A 239      49.495  52.168  55.691  1.00  0.00           C0.      0
ATOM   3693  O   ARG A 239      49.840  53.191  55.149  1.00  0.00           O0.      0
ATOM   3694  N   LEU A 240      48.315  51.610  55.384  1.00  0.00           N0.      0
ATOM   3695  H   LEU A 240      48.010  50.844  55.967  1.00  0.00           H0.      0
ATOM   3696  CA  LEU A 240      47.417  52.013  54.349  1.00  0.00           C0.      0
ATOM   3697  HA  LEU A 240      47.696  53.058  54.217  1.00  0.00           H0.      0
ATOM   3698  CB  LEU A 240      47.677  51.219  53.043  1.00  0.00           C0.      0
ATOM   3699  HB2 LEU A 240      47.504  50.171  53.288  1.00  0.00           H0.      0
ATOM   3700  HB3 LEU A 240      46.818  51.362  52.387  1.00  0.00           H0.      0
ATOM   3701  CG  LEU A 240      49.089  51.241  52.528  1.00  0.00           C0.      0
ATOM   3702  HG  LEU A 240      49.727  51.070  53.395  1.00  0.00           H0.      0
ATOM   3703  CD1 LEU A 240      49.293  50.140  51.507  1.00  0.00           C0.      0
ATOM   3704 HD11 LEU A 240      49.403  49.236  52.106  1.00  0.00           H0.      0
ATOM   3705 HD12 LEU A 240      48.399  50.053  50.891  1.00  0.00           H0.      0
ATOM   3706 HD13 LEU A 240      50.150  50.395  50.883  1.00  0.00           H0.      0
ATOM   3707  CD2 LEU A 240      49.400  52.530  51.841  1.00  0.00           C0.      0
ATOM   3708 HD21 LEU A 240      50.332  52.587  51.277  1.00  0.00           H0.      0
ATOM   3709 HD22 LEU A 240      48.579  52.858  51.203  1.00  0.00           H0.      0
ATOM   3710 HD23 LEU A 240      49.552  53.342  52.552  1.00  0.00           H0.      0
ATOM   3711  C   LEU A 240      45.872  51.902  54.819  1.00  0.00           C0.      0
ATOM   3712  O   LEU A 240      45.447  50.984  55.572  1.00  0.00           O0.      0
ATOM   3713  N   SER A 241      45.088  52.809  54.232  1.00  0.00           N0.      0
ATOM   3714  H   SER A 241      45.499  53.499  53.621  1.00  0.00           H0.      0
ATOM   3715  CA  SER A 241      43.675  53.020  54.507  1.00  0.00           C0.      0
ATOM   3716  HA  SER A 241      43.446  52.094  55.035  1.00  0.00           H0.      0
ATOM   3717  CB  SER A 241      43.321  54.184  55.463  1.00  0.00           C0.      0
ATOM   3718  HB2 SER A 241      42.280  54.038  55.753  1.00  0.00           H0.      0
ATOM   3719  HB3 SER A 241      43.967  54.134  56.340  1.00  0.00           H0.      0
ATOM   3720  OG  SER A 241      43.567  55.493  55.035  1.00  0.00           O0.      0
ATOM   3721  HG  SER A 241      43.651  56.043  55.818  1.00  0.00           H0.      0
ATOM   3722  C   SER A 241      42.872  52.979  53.208  1.00  0.00           C0.      0
ATOM   3723  O   SER A 241      43.273  53.445  52.134  1.00  0.00           O0.      0
ATOM   3724  N   TYR A 242      41.651  52.498  53.281  1.00  0.00           N0.      0
ATOM   3725  H   TYR A 242      41.366  52.160  54.189  1.00  0.00           H0.      0
ATOM   3726  CA  TYR A 242      40.857  51.990  52.189  1.00  0.00           C0.      0
ATOM   3727  HA  TYR A 242      40.999  52.535  51.256  1.00  0.00           H0.      0
ATOM   3728  CB  TYR A 242      41.111  50.485  51.998  1.00  0.00           C0.      0
ATOM   3729  HB2 TYR A 242      40.719  49.933  52.852  1.00  0.00           H0.      0
ATOM   3730  HB3 TYR A 242      40.617  50.161  51.082  1.00  0.00           H0.      0
ATOM   3731  CG  TYR A 242      42.571  50.058  51.836  1.00  0.00           C0.      0
ATOM   3732  CD1 TYR A 242      43.203  50.018  50.614  1.00  0.00           C0.      0
ATOM   3733  HD1 TYR A 242      42.802  50.396  49.685  1.00  0.00           H0.      0
ATOM   3734  CE1 TYR A 242      44.515  49.562  50.577  1.00  0.00           C0.      0
ATOM   3735  HE1 TYR A 242      44.979  49.704  49.613  1.00  0.00           H0.      0
ATOM   3736  CZ  TYR A 242      45.169  48.959  51.697  1.00  0.00           C0.      0
ATOM   3737  OH  TYR A 242      46.426  48.447  51.588  1.00  0.00           O0.      0
ATOM   3738  HH  TYR A 242      46.563  47.789  52.274  1.00  0.00           H0.      0
ATOM   3739  CE2 TYR A 242      44.490  48.896  52.981  1.00  0.00           C0.      0
ATOM   3740  HE2 TYR A 242      45.035  48.604  53.866  1.00  0.00           H0.      0
ATOM   3741  CD2 TYR A 242      43.204  49.481  52.959  1.00  0.00           C0.      0
ATOM   3742  HD2 TYR A 242      42.729  49.513  53.928  1.00  0.00           H0.      0
ATOM   3743  C   TYR A 242      39.375  52.112  52.503  1.00  0.00           C0.      0
ATOM   3744  O   TYR A 242      38.930  51.713  53.594  1.00  0.00           O0.      0
ATOM   3745  N   TYR A 243      38.579  52.571  51.500  1.00  0.00           N0.      0
ATOM   3746  H   TYR A 243      38.947  52.835  50.597  1.00  0.00           H0.      0
ATOM   3747  CA  TYR A 243      37.130  52.460  51.524  1.00  0.00           C0.      0
ATOM   3748  HA  TYR A 243      36.730  52.842  52.463  1.00  0.00           H0.      0
ATOM   3749  CB  TYR A 243      36.565  53.446  50.453  1.00  0.00           C0.      0
ATOM   3750  HB2 TYR A 243      36.978  54.418  50.723  1.00  0.00           H0.      0
ATOM   3751  HB3 TYR A 243      36.879  53.273  49.423  1.00  0.00           H0.      0
ATOM   3752  CG  TYR A 243      35.050  53.501  50.426  1.00  0.00           C0.      0
ATOM   3753  CD1 TYR A 243      34.370  54.176  51.462  1.00  0.00           C0.      0
ATOM   3754  HD1 TYR A 243      34.918  54.770  52.179  1.00  0.00           H0.      0
ATOM   3755  CE1 TYR A 243      32.984  54.179  51.489  1.00  0.00           C0.      0
ATOM   3756  HE1 TYR A 243      32.517  54.874  52.171  1.00  0.00           H0.      0
ATOM   3757  CZ  TYR A 243      32.223  53.436  50.681  1.00  0.00           C0.      0
ATOM   3758  OH  TYR A 243      30.839  53.377  50.778  1.00  0.00           O0.      0
ATOM   3759  HH  TYR A 243      30.549  54.015  51.433  1.00  0.00           H0.      0
ATOM   3760  CE2 TYR A 243      32.841  52.709  49.598  1.00  0.00           C0.      0
ATOM   3761  HE2 TYR A 243      32.171  52.080  49.030  1.00  0.00           H0.      0
ATOM   3762  CD2 TYR A 243      34.252  52.703  49.568  1.00  0.00           C0.      0
ATOM   3763  HD2 TYR A 243      34.726  52.077  48.827  1.00  0.00           H0.      0
ATOM   3764  C   TYR A 243      36.665  50.950  51.296  1.00  0.00           C0.      0
ATOM   3765  O   TYR A 243      37.108  50.406  50.349  1.00  0.00           O0.      0
ATOM   3766  N   PRO A 244      35.839  50.344  52.091  1.00  0.00           N0.      0
ATOM   3767  CD  PRO A 244      35.527  50.814  53.464  1.00  0.00           C0.      0
ATOM   3768  HD2 PRO A 244      35.088  51.810  53.515  1.00  0.00           H0.      0
ATOM   3769  HD3 PRO A 244      36.387  50.844  54.134  1.00  0.00           H0.      0
ATOM   3770  CG  PRO A 244      34.503  49.762  54.036  1.00  0.00           C0.      0
ATOM   3771  HG2 PRO A 244      33.482  50.114  53.886  1.00  0.00           H0.      0
ATOM   3772  HG3 PRO A 244      34.564  49.646  55.118  1.00  0.00           H0.      0
ATOM   3773  CB  PRO A 244      34.754  48.493  53.239  1.00  0.00           C0.      0
ATOM   3774  HB2 PRO A 244      33.938  47.772  53.175  1.00  0.00           H0.      0
ATOM   3775  HB3 PRO A 244      35.499  47.905  53.776  1.00  0.00           H0.      0
ATOM   3776  CA  PRO A 244      35.222  49.037  51.880  1.00  0.00           C0.      0
ATOM   3777  HA  PRO A 244      35.993  48.320  51.601  1.00  0.00           H0.      0
ATOM   3778  C   PRO A 244      34.139  49.108  50.758  1.00  0.00           C0.      0
ATOM   3779  O   PRO A 244      32.975  49.207  51.101  1.00  0.00           O0.      0
ATOM   3780  N   HIE A 245      34.372  48.969  49.471  1.00  0.00           N0.      0
ATOM   3781  H   HIE A 245      35.337  48.887  49.185  1.00  0.00           H0.      0
ATOM   3782  CA  HIE A 245      33.335  48.875  48.347  1.00  0.00           C0.      0
ATOM   3783  HA  HIE A 245      32.665  49.696  48.602  1.00  0.00           H0.      0
ATOM   3784  CB  HIE A 245      33.894  49.052  46.977  1.00  0.00           C0.      0
ATOM   3785  HB2 HIE A 245      34.692  48.316  46.884  1.00  0.00           H0.      0
ATOM   3786  HB3 HIE A 245      33.157  48.728  46.242  1.00  0.00           H0.      0
ATOM   3787  CG  HIE A 245      34.634  50.309  46.549  1.00  0.00           C0.      0
ATOM   3788  ND1 HIE A 245      35.909  50.700  46.992  1.00  0.00           N0.      0
ATOM   3789  CE1 HIE A 245      36.105  51.914  46.423  1.00  0.00           C0.      0
ATOM   3790  HE1 HIE A 245      37.011  52.471  46.613  1.00  0.00           H0.      0
ATOM   3791  NE2 HIE A 245      35.088  52.302  45.668  1.00  0.00           N0.      0
ATOM   3792  HE2 HIE A 245      35.043  53.142  45.108  1.00  0.00           H0.      0
ATOM   3793  CD2 HIE A 245      34.143  51.370  45.797  1.00  0.00           C0.      0
ATOM   3794  HD2 HIE A 245      33.122  51.450  45.453  1.00  0.00           H0.      0
ATOM   3795  C   HIE A 245      32.534  47.531  48.498  1.00  0.00           C0.      0
ATOM   3796  O   HIE A 245      33.174  46.430  48.654  1.00  0.00           O0.      0
ATOM   3797  N   CYS A 246      31.207  47.549  48.379  1.00  0.00           N0.      0
ATOM   3798  H   CYS A 246      30.757  48.436  48.202  1.00  0.00           H0.      0
ATOM   3799  CA  CYS A 246      30.568  46.272  48.030  1.00  0.00           C0.      0
ATOM   3800  HA  CYS A 246      30.986  45.482  48.654  1.00  0.00           H0.      0
ATOM   3801  CB  CYS A 246      29.122  46.469  48.439  1.00  0.00           C0.      0
ATOM   3802  HB2 CYS A 246      29.003  46.592  49.516  1.00  0.00           H0.      0
ATOM   3803  HB3 CYS A 246      28.784  47.434  48.060  1.00  0.00           H0.      0
ATOM   3804  SG  CYS A 246      28.025  45.117  47.870  1.00  0.00           S0.      0
ATOM   3805  HG  CYS A 246      28.363  44.030  48.569  1.00  0.00           H0.      0
ATOM   3806  C   CYS A 246      30.750  45.917  46.556  1.00  0.00           C0.      0
ATOM   3807  O   CYS A 246      30.591  46.755  45.658  1.00  0.00           O0.      0
ATOM   3808  N   LEU A 247      30.851  44.631  46.274  1.00  0.00           N0.      0
ATOM   3809  H   LEU A 247      30.820  43.969  47.036  1.00  0.00           H0.      0
ATOM   3810  CA  LEU A 247      30.956  44.098  44.845  1.00  0.00           C0.      0
ATOM   3811  HA  LEU A 247      31.880  44.476  44.408  1.00  0.00           H0.      0
ATOM   3812  CB  LEU A 247      31.095  42.514  45.073  1.00  0.00           C0.      0
ATOM   3813  HB2 LEU A 247      31.983  42.410  45.696  1.00  0.00           H0.      0
ATOM   3814  HB3 LEU A 247      30.317  42.356  45.820  1.00  0.00           H0.      0
ATOM   3815  CG  LEU A 247      30.923  41.628  43.860  1.00  0.00           C0.      0
ATOM   3816  HG  LEU A 247      29.867  41.757  43.620  1.00  0.00           H0.      0
ATOM   3817  CD1 LEU A 247      31.829  42.089  42.788  1.00  0.00           C0.      0
ATOM   3818 HD11 LEU A 247      31.832  41.344  41.993  1.00  0.00           H0.      0
ATOM   3819 HD12 LEU A 247      31.531  43.041  42.349  1.00  0.00           H0.      0
ATOM   3820 HD13 LEU A 247      32.847  42.021  43.173  1.00  0.00           H0.      0
ATOM   3821  CD2 LEU A 247      31.057  40.164  44.319  1.00  0.00           C0.      0
ATOM   3822 HD21 LEU A 247      30.400  40.148  45.189  1.00  0.00           H0.      0
ATOM   3823 HD22 LEU A 247      30.627  39.564  43.518  1.00  0.00           H0.      0
ATOM   3824 HD23 LEU A 247      32.091  39.970  44.605  1.00  0.00           H0.      0
ATOM   3825  C   LEU A 247      29.797  44.423  43.958  1.00  0.00           C0.      0
ATOM   3826  O   LEU A 247      29.862  44.864  42.858  1.00  0.00           O0.      0
ATOM   3827  N   ALA A 248      28.581  44.255  44.549  1.00  0.00           N0.      0
ATOM   3828  H   ALA A 248      28.482  43.738  45.411  1.00  0.00           H0.      0
ATOM   3829  CA  ALA A 248      27.296  44.519  43.894  1.00  0.00           C0.      0
ATOM   3830  HA  ALA A 248      27.426  44.161  42.873  1.00  0.00           H0.      0
ATOM   3831  CB  ALA A 248      26.310  43.725  44.657  1.00  0.00           C0.      0
ATOM   3832  HB1 ALA A 248      26.758  42.775  44.947  1.00  0.00           H0.      0
ATOM   3833  HB2 ALA A 248      25.956  44.327  45.494  1.00  0.00           H0.      0
ATOM   3834  HB3 ALA A 248      25.533  43.637  43.898  1.00  0.00           H0.      0
ATOM   3835  C   ALA A 248      26.978  46.054  43.923  1.00  0.00           C0.      0
ATOM   3836  O   ALA A 248      26.050  46.471  43.290  1.00  0.00           O0.      0
ATOM   3837  N   SER A 249      27.712  46.850  44.684  1.00  0.00           N0.      0
ATOM   3838  H   SER A 249      28.578  46.511  45.079  1.00  0.00           H0.      0
ATOM   3839  CA  SER A 249      27.645  48.327  44.441  1.00  0.00           C0.      0
ATOM   3840  HA  SER A 249      26.629  48.623  44.179  1.00  0.00           H0.      0
ATOM   3841  CB  SER A 249      28.052  49.019  45.741  1.00  0.00           C0.      0
ATOM   3842  HB2 SER A 249      27.191  48.847  46.387  1.00  0.00           H0.      0
ATOM   3843  HB3 SER A 249      28.975  48.584  46.124  1.00  0.00           H0.      0
ATOM   3844  OG  SER A 249      28.221  50.343  45.554  1.00  0.00           O0.      0
ATOM   3845  HG  SER A 249      27.419  50.713  45.178  1.00  0.00           H0.      0
ATOM   3846  C   SER A 249      28.619  48.742  43.327  1.00  0.00           C0.      0
ATOM   3847  O   SER A 249      28.243  49.339  42.303  1.00  0.00           O0.      0
ATOM   3848  N   PHE A 250      29.886  48.400  43.457  1.00  0.00           N0.      0
ATOM   3849  H   PHE A 250      30.195  48.049  44.352  1.00  0.00           H0.      0
ATOM   3850  CA  PHE A 250      30.853  48.415  42.328  1.00  0.00           C0.      0
ATOM   3851  HA  PHE A 250      31.151  49.462  42.271  1.00  0.00           H0.      0
ATOM   3852  CB  PHE A 250      32.133  47.627  42.740  1.00  0.00           C0.      0
ATOM   3853  HB2 PHE A 250      32.248  47.644  43.823  1.00  0.00           H0.      0
ATOM   3854  HB3 PHE A 250      32.041  46.543  42.659  1.00  0.00           H0.      0
ATOM   3855  CG  PHE A 250      33.411  48.167  42.193  1.00  0.00           C0.      0
ATOM   3856  CD1 PHE A 250      34.344  48.736  43.004  1.00  0.00           C0.      0
ATOM   3857  HD1 PHE A 250      34.161  48.641  44.064  1.00  0.00           H0.      0
ATOM   3858  CE1 PHE A 250      35.644  49.023  42.556  1.00  0.00           C0.      0
ATOM   3859  HE1 PHE A 250      36.402  49.371  43.242  1.00  0.00           H0.      0
ATOM   3860  CZ  PHE A 250      35.934  48.779  41.231  1.00  0.00           C0.      0
ATOM   3861  HZ  PHE A 250      36.922  49.057  40.897  1.00  0.00           H0.      0
ATOM   3862  CE2 PHE A 250      35.005  48.210  40.365  1.00  0.00           C0.      0
ATOM   3863  HE2 PHE A 250      35.331  47.896  39.385  1.00  0.00           H0.      0
ATOM   3864  CD2 PHE A 250      33.733  47.942  40.822  1.00  0.00           C0.      0
ATOM   3865  HD2 PHE A 250      32.964  47.545  40.176  1.00  0.00           H0.      0
ATOM   3866  C   PHE A 250      30.395  48.011  40.914  1.00  0.00           C0.      0
ATOM   3867  O   PHE A 250      30.713  48.687  39.953  1.00  0.00           O0.      0
ATOM   3868  N   THR A 251      29.581  46.909  40.780  1.00  0.00           N0.      0
ATOM   3869  H   THR A 251      29.459  46.300  41.576  1.00  0.00           H0.      0
ATOM   3870  CA  THR A 251      29.134  46.395  39.477  1.00  0.00           C0.      0
ATOM   3871  HA  THR A 251      29.976  46.303  38.791  1.00  0.00           H0.      0
ATOM   3872  CB  THR A 251      28.305  45.084  39.576  1.00  0.00           C0.      0
ATOM   3873  HB  THR A 251      27.458  45.112  40.262  1.00  0.00           H0.      0
ATOM   3874  CG2 THR A 251      27.830  44.451  38.226  1.00  0.00           C0.      0
ATOM   3875 HG21 THR A 251      27.049  45.116  37.856  1.00  0.00           H0.      0
ATOM   3876 HG22 THR A 251      28.631  44.377  37.491  1.00  0.00           H0.      0
ATOM   3877 HG23 THR A 251      27.313  43.513  38.430  1.00  0.00           H0.      0
ATOM   3878  OG1 THR A 251      29.180  44.111  40.106  1.00  0.00           O0.      0
ATOM   3879  HG1 THR A 251      29.460  44.359  40.990  1.00  0.00           H0.      0
ATOM   3880  C   THR A 251      28.177  47.437  38.813  1.00  0.00           C0.      0
ATOM   3881  O   THR A 251      27.880  47.393  37.567  1.00  0.00           O0.      0
ATOM   3882  N   GLU A 252      27.670  48.418  39.594  1.00  0.00           N0.      0
ATOM   3883  H   GLU A 252      27.855  48.344  40.585  1.00  0.00           H0.      0
ATOM   3884  CA  GLU A 252      26.949  49.536  39.006  1.00  0.00           C0.      0
ATOM   3885  HA  GLU A 252      26.597  49.268  38.010  1.00  0.00           H0.      0
ATOM   3886  CB  GLU A 252      25.668  49.810  39.918  1.00  0.00           C0.      0
ATOM   3887  HB2 GLU A 252      25.977  50.085  40.926  1.00  0.00           H0.      0
ATOM   3888  HB3 GLU A 252      25.205  50.682  39.457  1.00  0.00           H0.      0
ATOM   3889  CG  GLU A 252      24.709  48.613  40.046  1.00  0.00           C0.      0
ATOM   3890  HG2 GLU A 252      25.112  47.884  40.749  1.00  0.00           H0.      0
ATOM   3891  HG3 GLU A 252      23.822  48.999  40.549  1.00  0.00           H0.      0
ATOM   3892  CD  GLU A 252      24.358  48.135  38.636  1.00  0.00           C0.      0
ATOM   3893  OE1 GLU A 252      23.810  48.898  37.786  1.00  0.00           O0.      0
ATOM   3894  OE2 GLU A 252      24.561  46.922  38.333  1.00  0.00           O0.      0
ATOM   3895  C   GLU A 252      27.804  50.861  38.858  1.00  0.00           C0.      0
ATOM   3896  O   GLU A 252      27.435  51.759  38.119  1.00  0.00           O0.      0
ATOM   3897  N   LEU A 253      29.010  50.913  39.479  1.00  0.00           N0.      0
ATOM   3898  H   LEU A 253      29.341  50.073  39.931  1.00  0.00           H0.      0
ATOM   3899  CA  LEU A 253      29.863  52.119  39.343  1.00  0.00           C0.      0
ATOM   3900  HA  LEU A 253      29.241  53.013  39.391  1.00  0.00           H0.      0
ATOM   3901  CB  LEU A 253      30.873  52.307  40.491  1.00  0.00           C0.      0
ATOM   3902  HB2 LEU A 253      31.595  51.495  40.414  1.00  0.00           H0.      0
ATOM   3903  HB3 LEU A 253      31.459  53.211  40.325  1.00  0.00           H0.      0
ATOM   3904  CG  LEU A 253      30.250  52.310  41.955  1.00  0.00           C0.      0
ATOM   3905  HG  LEU A 253      29.616  51.430  42.072  1.00  0.00           H0.      0
ATOM   3906  CD1 LEU A 253      31.276  52.176  43.111  1.00  0.00           C0.      0
ATOM   3907 HD11 LEU A 253      30.718  52.218  44.046  1.00  0.00           H0.      0
ATOM   3908 HD12 LEU A 253      31.881  51.284  42.943  1.00  0.00           H0.      0
ATOM   3909 HD13 LEU A 253      31.980  53.008  43.132  1.00  0.00           H0.      0
ATOM   3910  CD2 LEU A 253      29.438  53.509  42.108  1.00  0.00           C0.      0
ATOM   3911 HD21 LEU A 253      30.014  54.430  42.023  1.00  0.00           H0.      0
ATOM   3912 HD22 LEU A 253      28.598  53.430  41.418  1.00  0.00           H0.      0
ATOM   3913 HD23 LEU A 253      29.025  53.400  43.111  1.00  0.00           H0.      0
ATOM   3914  C   LEU A 253      30.531  52.132  37.939  1.00  0.00           C0.      0
ATOM   3915  O   LEU A 253      30.322  53.018  37.156  1.00  0.00           O0.      0
ATOM   3916  N   VAL A 254      31.303  51.038  37.712  1.00  0.00           N0.      0
ATOM   3917  H   VAL A 254      31.346  50.301  38.401  1.00  0.00           H0.      0
ATOM   3918  CA  VAL A 254      31.998  50.875  36.423  1.00  0.00           C0.      0
ATOM   3919  HA  VAL A 254      32.554  51.806  36.313  1.00  0.00           H0.      0
ATOM   3920  CB  VAL A 254      33.101  49.807  36.467  1.00  0.00           C0.      0
ATOM   3921  HB  VAL A 254      33.702  49.994  37.356  1.00  0.00           H0.      0
ATOM   3922  CG1 VAL A 254      32.591  48.335  36.592  1.00  0.00           C0.      0
ATOM   3923 HG11 VAL A 254      33.410  47.645  36.793  1.00  0.00           H0.      0
ATOM   3924 HG12 VAL A 254      31.857  48.285  37.396  1.00  0.00           H0.      0
ATOM   3925 HG13 VAL A 254      32.217  48.182  35.580  1.00  0.00           H0.      0
ATOM   3926  CG2 VAL A 254      33.996  49.820  35.225  1.00  0.00           C0.      0
ATOM   3927 HG21 VAL A 254      33.457  49.666  34.290  1.00  0.00           H0.      0
ATOM   3928 HG22 VAL A 254      34.320  50.860  35.185  1.00  0.00           H0.      0
ATOM   3929 HG23 VAL A 254      34.823  49.112  35.270  1.00  0.00           H0.      0
ATOM   3930  C   VAL A 254      31.048  50.753  35.249  1.00  0.00           C0.      0
ATOM   3931  O   VAL A 254      31.444  51.281  34.151  1.00  0.00           O0.      0
ATOM   3932  N   GLN A 255      29.861  50.130  35.276  1.00  0.00           N0.      0
ATOM   3933  H   GLN A 255      29.666  49.816  36.216  1.00  0.00           H0.      0
ATOM   3934  CA  GLN A 255      28.885  50.016  34.162  1.00  0.00           C0.      0
ATOM   3935  HA  GLN A 255      29.382  49.652  33.263  1.00  0.00           H0.      0
ATOM   3936  CB  GLN A 255      27.873  48.939  34.353  1.00  0.00           C0.      0
ATOM   3937  HB2 GLN A 255      27.285  48.975  35.270  1.00  0.00           H0.      0
ATOM   3938  HB3 GLN A 255      27.263  48.906  33.450  1.00  0.00           H0.      0
ATOM   3939  CG  GLN A 255      28.649  47.654  34.394  1.00  0.00           C0.      0
ATOM   3940  HG2 GLN A 255      29.365  47.558  33.579  1.00  0.00           H0.      0
ATOM   3941  HG3 GLN A 255      29.242  47.526  35.300  1.00  0.00           H0.      0
ATOM   3942  CD  GLN A 255      27.685  46.454  34.082  1.00  0.00           C0.      0
ATOM   3943  OE1 GLN A 255      27.321  46.248  32.935  1.00  0.00           O0.      0
ATOM   3944  NE2 GLN A 255      27.219  45.819  35.139  1.00  0.00           N0.      0
ATOM   3945 HE21 GLN A 255      26.773  44.923  35.001  1.00  0.00           H0.      0
ATOM   3946 HE22 GLN A 255      27.352  46.170  36.076  1.00  0.00           H0.      0
ATOM   3947  C   GLN A 255      28.283  51.394  33.769  1.00  0.00           C0.      0
ATOM   3948  O   GLN A 255      28.226  51.588  32.588  1.00  0.00           O0.      0
ATOM   3949  N   GLU A 256      28.023  52.340  34.661  1.00  0.00           N0.      0
ATOM   3950  H   GLU A 256      27.966  52.036  35.623  1.00  0.00           H0.      0
ATOM   3951  CA  GLU A 256      27.503  53.730  34.428  1.00  0.00           C0.      0
ATOM   3952  HA  GLU A 256      26.724  53.757  33.665  1.00  0.00           H0.      0
ATOM   3953  CB  GLU A 256      26.859  54.289  35.695  1.00  0.00           C0.      0
ATOM   3954  HB2 GLU A 256      26.037  53.635  35.984  1.00  0.00           H0.      0
ATOM   3955  HB3 GLU A 256      27.575  54.112  36.497  1.00  0.00           H0.      0
ATOM   3956  CG  GLU A 256      26.429  55.767  35.602  1.00  0.00           C0.      0
ATOM   3957  HG2 GLU A 256      27.253  56.346  35.187  1.00  0.00           H0.      0
ATOM   3958  HG3 GLU A 256      25.566  55.894  34.948  1.00  0.00           H0.      0
ATOM   3959  CD  GLU A 256      26.063  56.389  36.953  1.00  0.00           C0.      0
ATOM   3960  OE1 GLU A 256      26.734  56.139  37.970  1.00  0.00           O0.      0
ATOM   3961  OE2 GLU A 256      25.057  57.142  37.084  1.00  0.00           O0.      0
ATOM   3962  C   GLU A 256      28.600  54.624  33.806  1.00  0.00           C0.      0
ATOM   3963  O   GLU A 256      28.413  55.545  32.967  1.00  0.00           O0.      0
ATOM   3964  N   ALA A 257      29.912  54.412  34.105  1.00  0.00           N0.      0
ATOM   3965  H   ALA A 257      29.990  53.722  34.838  1.00  0.00           H0.      0
ATOM   3966  CA  ALA A 257      31.087  55.066  33.461  1.00  0.00           C0.      0
ATOM   3967  HA  ALA A 257      31.027  56.148  33.577  1.00  0.00           H0.      0
ATOM   3968  CB  ALA A 257      32.338  54.600  34.265  1.00  0.00           C0.      0
ATOM   3969  HB1 ALA A 257      32.531  53.530  34.178  1.00  0.00           H0.      0
ATOM   3970  HB2 ALA A 257      33.153  55.088  33.731  1.00  0.00           H0.      0
ATOM   3971  HB3 ALA A 257      32.365  55.008  35.276  1.00  0.00           H0.      0
ATOM   3972  C   ALA A 257      31.160  54.720  31.981  1.00  0.00           C0.      0
ATOM   3973  O   ALA A 257      31.359  55.607  31.177  1.00  0.00           O0.      0
ATOM   3974  N   PHE A 258      30.972  53.471  31.595  1.00  0.00           N0.      0
ATOM   3975  H   PHE A 258      30.743  52.694  32.198  1.00  0.00           H0.      0
ATOM   3976  CA  PHE A 258      30.795  53.057  30.237  1.00  0.00           C0.      0
ATOM   3977  HA  PHE A 258      31.460  53.636  29.597  1.00  0.00           H0.      0
ATOM   3978  CB  PHE A 258      31.148  51.497  30.078  1.00  0.00           C0.      0
ATOM   3979  HB2 PHE A 258      30.636  50.938  30.862  1.00  0.00           H0.      0
ATOM   3980  HB3 PHE A 258      30.800  51.088  29.129  1.00  0.00           H0.      0
ATOM   3981  CG  PHE A 258      32.682  51.312  30.074  1.00  0.00           C0.      0
ATOM   3982  CD1 PHE A 258      33.397  51.596  28.904  1.00  0.00           C0.      0
ATOM   3983  HD1 PHE A 258      32.990  51.956  27.971  1.00  0.00           H0.      0
ATOM   3984  CE1 PHE A 258      34.827  51.705  29.001  1.00  0.00           C0.      0
ATOM   3985  HE1 PHE A 258      35.390  51.939  28.110  1.00  0.00           H0.      0
ATOM   3986  CZ  PHE A 258      35.435  51.384  30.221  1.00  0.00           C0.      0
ATOM   3987  HZ  PHE A 258      36.504  51.235  30.242  1.00  0.00           H0.      0
ATOM   3988  CE2 PHE A 258      34.715  50.982  31.357  1.00  0.00           C0.      0
ATOM   3989  HE2 PHE A 258      35.136  50.637  32.290  1.00  0.00           H0.      0
ATOM   3990  CD2 PHE A 258      33.326  50.955  31.269  1.00  0.00           C0.      0
ATOM   3991  HD2 PHE A 258      32.697  50.633  32.086  1.00  0.00           H0.      0
ATOM   3992  C   PHE A 258      29.397  53.308  29.708  1.00  0.00           C0.      0
ATOM   3993  O   PHE A 258      29.222  53.237  28.451  1.00  0.00           O0.      0
ATOM   3994  N   GLY A 259      28.434  53.824  30.527  1.00  0.00           N0.      0
ATOM   3995  H   GLY A 259      28.588  53.862  31.525  1.00  0.00           H0.      0
ATOM   3996  CA  GLY A 259      27.184  54.279  29.979  1.00  0.00           C0.      0
ATOM   3997  HA2 GLY A 259      26.669  55.073  30.520  1.00  0.00           H0.      0
ATOM   3998  HA3 GLY A 259      27.396  54.630  28.969  1.00  0.00           H0.      0
ATOM   3999  C   GLY A 259      26.212  53.168  29.805  1.00  0.00           C0.      0
ATOM   4000  O   GLY A 259      25.366  53.309  28.964  1.00  0.00           O0.      0
ATOM   4001  N   GLY A 260      26.430  51.985  30.305  1.00  0.00           N0.      0
ATOM   4002  H   GLY A 260      27.071  51.828  31.069  1.00  0.00           H0.      0
ATOM   4003  CA  GLY A 260      25.567  50.740  29.973  1.00  0.00           C0.      0
ATOM   4004  HA2 GLY A 260      25.874  50.009  30.721  1.00  0.00           H0.      0
ATOM   4005  HA3 GLY A 260      24.510  51.002  29.923  1.00  0.00           H0.      0
ATOM   4006  C   GLY A 260      25.971  50.059  28.664  1.00  0.00           C0.      0
ATOM   4007  O   GLY A 260      25.677  48.881  28.448  1.00  0.00           O0.      0
ATOM   4008  N   ARG A 261      26.710  50.845  27.842  1.00  0.00           N0.      0
ATOM   4009  H   ARG A 261      26.684  51.828  28.073  1.00  0.00           H0.      0
ATOM   4010  CA  ARG A 261      27.361  50.312  26.615  1.00  0.00           C0.      0
ATOM   4011  HA  ARG A 261      26.710  49.701  25.990  1.00  0.00           H0.      0
ATOM   4012  CB  ARG A 261      27.675  51.578  25.701  1.00  0.00           C0.      0
ATOM   4013  HB2 ARG A 261      26.738  52.135  25.690  1.00  0.00           H0.      0
ATOM   4014  HB3 ARG A 261      28.511  52.151  26.102  1.00  0.00           H0.      0
ATOM   4015  CG  ARG A 261      27.940  51.257  24.321  1.00  0.00           C0.      0
ATOM   4016  HG2 ARG A 261      28.807  50.602  24.247  1.00  0.00           H0.      0
ATOM   4017  HG3 ARG A 261      27.082  50.730  23.903  1.00  0.00           H0.      0
ATOM   4018  CD  ARG A 261      28.188  52.545  23.428  1.00  0.00           C0.      0
ATOM   4019  HD2 ARG A 261      27.280  53.141  23.525  1.00  0.00           H0.      0
ATOM   4020  HD3 ARG A 261      29.049  53.077  23.832  1.00  0.00           H0.      0
ATOM   4021  NE  ARG A 261      28.526  52.128  22.070  1.00  0.00           N0.      0
ATOM   4022  HE  ARG A 261      28.686  51.139  21.942  1.00  0.00           H0.      0
ATOM   4023  CZ  ARG A 261      28.684  52.930  21.052  1.00  0.00           C0.      0
ATOM   4024  NH1 ARG A 261      29.099  52.541  19.894  1.00  0.00           N0.      0
ATOM   4025 HH11 ARG A 261      29.273  51.566  19.698  1.00  0.00           H0.      0
ATOM   4026 HH12 ARG A 261      29.308  53.275  19.232  1.00  0.00           H0.      0
ATOM   4027  NH2 ARG A 261      28.615  54.189  21.098  1.00  0.00           N0.      0
ATOM   4028 HH21 ARG A 261      28.449  54.681  21.965  1.00  0.00           H0.      0
ATOM   4029 HH22 ARG A 261      28.768  54.675  20.227  1.00  0.00           H0.      0
ATOM   4030  C   ARG A 261      28.634  49.445  26.959  1.00  0.00           C0.      0
ATOM   4031  O   ARG A 261      29.766  49.823  26.562  1.00  0.00           O0.      0
ATOM   4032  N   CYS A 262      28.464  48.283  27.639  1.00  0.00           N0.      0
ATOM   4033  H   CYS A 262      27.540  48.021  27.954  1.00  0.00           H0.      0
ATOM   4034  CA  CYS A 262      29.488  47.395  27.958  1.00  0.00           C0.      0
ATOM   4035  HA  CYS A 262      30.161  47.348  27.103  1.00  0.00           H0.      0
ATOM   4036  CB  CYS A 262      30.336  47.798  29.182  1.00  0.00           C0.      0
ATOM   4037  HB2 CYS A 262      30.956  46.918  29.351  1.00  0.00           H0.      0
ATOM   4038  HB3 CYS A 262      31.049  48.593  28.958  1.00  0.00           H0.      0
ATOM   4039  SG  CYS A 262      29.389  48.208  30.646  1.00  0.00           S0.      0
ATOM   4040  HG  CYS A 262      28.411  47.298  30.666  1.00  0.00           H0.      0
ATOM   4041  C   CYS A 262      28.972  45.942  28.123  1.00  0.00           C0.      0
ATOM   4042  O   CYS A 262      27.836  45.792  28.592  1.00  0.00           O0.      0
ATOM   4043  N   GLN A 263      29.833  44.907  27.830  1.00  0.00           N0.      0
ATOM   4044  H   GLN A 263      30.691  45.139  27.351  1.00  0.00           H0.      0
ATOM   4045  CA  GLN A 263      29.867  43.630  28.538  1.00  0.00           C0.      0
ATOM   4046  HA  GLN A 263      28.820  43.380  28.708  1.00  0.00           H0.      0
ATOM   4047  CB  GLN A 263      30.405  42.626  27.534  1.00  0.00           C0.      0
ATOM   4048  HB2 GLN A 263      31.387  42.914  27.159  1.00  0.00           H0.      0
ATOM   4049  HB3 GLN A 263      30.472  41.710  28.122  1.00  0.00           H0.      0
ATOM   4050  CG  GLN A 263      29.536  42.404  26.199  1.00  0.00           C0.      0
ATOM   4051  HG2 GLN A 263      28.476  42.423  26.451  1.00  0.00           H0.      0
ATOM   4052  HG3 GLN A 263      29.729  43.228  25.512  1.00  0.00           H0.      0
ATOM   4053  CD  GLN A 263      29.851  41.076  25.468  1.00  0.00           C0.      0
ATOM   4054  OE1 GLN A 263      30.504  41.034  24.502  1.00  0.00           O0.      0
ATOM   4055  NE2 GLN A 263      29.176  39.991  25.862  1.00  0.00           N0.      0
ATOM   4056 HE21 GLN A 263      29.390  39.157  25.334  1.00  0.00           H0.      0
ATOM   4057 HE22 GLN A 263      28.369  40.110  26.457  1.00  0.00           H0.      0
ATOM   4058  C   GLN A 263      30.681  43.732  29.857  1.00  0.00           C0.      0
ATOM   4059  O   GLN A 263      31.690  44.387  29.933  1.00  0.00           O0.      0
ATOM   4060  N   HID A 264      30.152  43.073  30.935  1.00  0.00           N0.      0
ATOM   4061  H   HID A 264      29.397  42.428  30.747  1.00  0.00           H0.      0
ATOM   4062  CA  HID A 264      30.753  43.073  32.277  1.00  0.00           C0.      0
ATOM   4063  HA  HID A 264      31.669  43.663  32.231  1.00  0.00           H0.      0
ATOM   4064  CB  HID A 264      29.789  43.854  33.196  1.00  0.00           C0.      0
ATOM   4065  HB2 HID A 264      29.634  44.882  32.867  1.00  0.00           H0.      0
ATOM   4066  HB3 HID A 264      28.833  43.334  33.147  1.00  0.00           H0.      0
ATOM   4067  CG  HID A 264      30.277  43.910  34.630  1.00  0.00           C0.      0
ATOM   4068  ND1 HID A 264      30.083  43.048  35.651  1.00  0.00           N0.      0
ATOM   4069  HD1 HID A 264      29.598  42.166  35.564  1.00  0.00           H0.      0
ATOM   4070  CE1 HID A 264      30.867  43.336  36.681  1.00  0.00           C0.      0
ATOM   4071  HE1 HID A 264      31.110  42.654  37.482  1.00  0.00           H0.      0
ATOM   4072  NE2 HID A 264      31.505  44.502  36.410  1.00  0.00           N0.      0
ATOM   4073  CD2 HID A 264      31.084  44.900  35.134  1.00  0.00           C0.      0
ATOM   4074  HD2 HID A 264      31.331  45.797  34.585  1.00  0.00           H0.      0
ATOM   4075  C   HID A 264      31.031  41.688  32.836  1.00  0.00           C0.      0
ATOM   4076  O   HID A 264      30.207  40.731  32.586  1.00  0.00           O0.      0
ATOM   4077  N   SER A 265      32.178  41.511  33.515  1.00  0.00           N0.      0
ATOM   4078  H   SER A 265      32.886  42.219  33.382  1.00  0.00           H0.      0
ATOM   4079  CA  SER A 265      32.627  40.279  34.177  1.00  0.00           C0.      0
ATOM   4080  HA  SER A 265      31.859  39.745  34.737  1.00  0.00           H0.      0
ATOM   4081  CB  SER A 265      33.489  39.433  33.231  1.00  0.00           C0.      0
ATOM   4082  HB2 SER A 265      34.358  40.008  32.914  1.00  0.00           H0.      0
ATOM   4083  HB3 SER A 265      33.809  38.522  33.738  1.00  0.00           H0.      0
ATOM   4084  OG  SER A 265      32.840  39.046  32.041  1.00  0.00           O0.      0
ATOM   4085  HG  SER A 265      32.392  38.218  32.230  1.00  0.00           H0.      0
ATOM   4086  C   SER A 265      33.491  40.599  35.414  1.00  0.00           C0.      0
ATOM   4087  O   SER A 265      34.230  41.579  35.492  1.00  0.00           O0.      0
ATOM   4088  N   VAL A 266      33.492  39.763  36.488  1.00  0.00           N0.      0
ATOM   4089  H   VAL A 266      32.778  39.048  36.495  1.00  0.00           H0.      0
ATOM   4090  CA  VAL A 266      34.331  39.847  37.703  1.00  0.00           C0.      0
ATOM   4091  HA  VAL A 266      35.214  40.435  37.451  1.00  0.00           H0.      0
ATOM   4092  CB  VAL A 266      33.522  40.614  38.852  1.00  0.00           C0.      0
ATOM   4093  HB  VAL A 266      33.225  41.601  38.497  1.00  0.00           H0.      0
ATOM   4094  CG1 VAL A 266      32.202  39.980  39.359  1.00  0.00           C0.      0
ATOM   4095 HG11 VAL A 266      31.634  40.739  39.897  1.00  0.00           H0.      0
ATOM   4096 HG12 VAL A 266      31.595  39.511  38.584  1.00  0.00           H0.      0
ATOM   4097 HG13 VAL A 266      32.333  39.085  39.967  1.00  0.00           H0.      0
ATOM   4098  CG2 VAL A 266      34.371  40.737  40.149  1.00  0.00           C0.      0
ATOM   4099 HG21 VAL A 266      33.889  41.241  40.987  1.00  0.00           H0.      0
ATOM   4100 HG22 VAL A 266      34.792  39.800  40.512  1.00  0.00           H0.      0
ATOM   4101 HG23 VAL A 266      35.319  41.252  39.989  1.00  0.00           H0.      0
ATOM   4102  C   VAL A 266      34.943  38.548  38.152  1.00  0.00           C0.      0
ATOM   4103  O   VAL A 266      34.299  37.523  38.134  1.00  0.00           O0.      0
ATOM   4104  N   LEU A 267      36.273  38.575  38.538  1.00  0.00           N0.      0
ATOM   4105  H   LEU A 267      36.712  39.484  38.509  1.00  0.00           H0.      0
ATOM   4106  CA  LEU A 267      37.127  37.424  38.940  1.00  0.00           C0.      0
ATOM   4107  HA  LEU A 267      36.573  36.488  38.871  1.00  0.00           H0.      0
ATOM   4108  CB  LEU A 267      38.395  37.259  38.074  1.00  0.00           C0.      0
ATOM   4109  HB2 LEU A 267      39.062  38.052  38.412  1.00  0.00           H0.      0
ATOM   4110  HB3 LEU A 267      38.870  36.298  38.270  1.00  0.00           H0.      0
ATOM   4111  CG  LEU A 267      38.173  37.559  36.578  1.00  0.00           C0.      0
ATOM   4112  HG  LEU A 267      37.702  38.520  36.367  1.00  0.00           H0.      0
ATOM   4113  CD1 LEU A 267      39.498  37.583  35.808  1.00  0.00           C0.      0
ATOM   4114 HD11 LEU A 267      39.279  37.654  34.742  1.00  0.00           H0.      0
ATOM   4115 HD12 LEU A 267      39.915  38.533  36.144  1.00  0.00           H0.      0
ATOM   4116 HD13 LEU A 267      40.067  36.655  35.859  1.00  0.00           H0.      0
ATOM   4117  CD2 LEU A 267      37.188  36.458  36.007  1.00  0.00           C0.      0
ATOM   4118 HD21 LEU A 267      37.544  35.441  36.172  1.00  0.00           H0.      0
ATOM   4119 HD22 LEU A 267      36.251  36.372  36.559  1.00  0.00           H0.      0
ATOM   4120 HD23 LEU A 267      37.042  36.664  34.947  1.00  0.00           H0.      0
ATOM   4121  C   LEU A 267      37.454  37.549  40.425  1.00  0.00           C0.      0
ATOM   4122  O   LEU A 267      37.345  38.602  40.992  1.00  0.00           O0.      0
ATOM   4123  N   GLY A 268      37.851  36.444  41.025  1.00  0.00           N0.      0
ATOM   4124  H   GLY A 268      37.700  35.575  40.534  1.00  0.00           H0.      0
ATOM   4125  CA  GLY A 268      38.478  36.253  42.399  1.00  0.00           C0.      0
ATOM   4126  HA2 GLY A 268      38.205  37.097  43.032  1.00  0.00           H0.      0
ATOM   4127  HA3 GLY A 268      38.092  35.335  42.842  1.00  0.00           H0.      0
ATOM   4128  C   GLY A 268      39.988  36.070  42.223  1.00  0.00           C0.      0
ATOM   4129  O   GLY A 268      40.691  37.006  41.891  1.00  0.00           O0.      0
ATOM   4130  N   ASP A 269      40.491  34.879  42.322  1.00  0.00           N0.      0
ATOM   4131  H   ASP A 269      39.857  34.168  42.659  1.00  0.00           H0.      0
ATOM   4132  CA  ASP A 269      41.987  34.550  42.029  1.00  0.00           C0.      0
ATOM   4133  HA  ASP A 269      42.658  35.402  42.132  1.00  0.00           H0.      0
ATOM   4134  CB  ASP A 269      42.476  33.410  42.927  1.00  0.00           C0.      0
ATOM   4135  HB2 ASP A 269      41.831  32.552  42.740  1.00  0.00           H0.      0
ATOM   4136  HB3 ASP A 269      43.536  33.191  42.798  1.00  0.00           H0.      0
ATOM   4137  CG  ASP A 269      42.347  33.765  44.432  1.00  0.00           C0.      0
ATOM   4138  OD1 ASP A 269      42.107  34.969  44.786  1.00  0.00           O0.      0
ATOM   4139  OD2 ASP A 269      42.733  32.831  45.185  1.00  0.00           O0.      0
ATOM   4140  C   ASP A 269      42.161  34.210  40.614  1.00  0.00           C0.      0
ATOM   4141  O   ASP A 269      42.552  33.094  40.199  1.00  0.00           O0.      0
ATOM   4142  N   PHE A 270      41.805  35.182  39.762  1.00  0.00           N0.      0
ATOM   4143  H   PHE A 270      41.618  36.123  40.078  1.00  0.00           H0.      0
ATOM   4144  CA  PHE A 270      41.484  35.106  38.350  1.00  0.00           C0.      0
ATOM   4145  HA  PHE A 270      41.070  36.035  37.958  1.00  0.00           H0.      0
ATOM   4146  CB  PHE A 270      42.815  35.058  37.494  1.00  0.00           C0.      0
ATOM   4147  HB2 PHE A 270      43.378  34.141  37.666  1.00  0.00           H0.      0
ATOM   4148  HB3 PHE A 270      42.580  35.047  36.430  1.00  0.00           H0.      0
ATOM   4149  CG  PHE A 270      43.798  36.224  37.721  1.00  0.00           C0.      0
ATOM   4150  CD1 PHE A 270      44.857  35.998  38.578  1.00  0.00           C0.      0
ATOM   4151  HD1 PHE A 270      44.859  35.053  39.102  1.00  0.00           H0.      0
ATOM   4152  CE1 PHE A 270      45.753  37.061  38.855  1.00  0.00           C0.      0
ATOM   4153  HE1 PHE A 270      46.519  36.970  39.610  1.00  0.00           H0.      0
ATOM   4154  CZ  PHE A 270      45.624  38.268  38.082  1.00  0.00           C0.      0
ATOM   4155  HZ  PHE A 270      46.349  39.042  38.285  1.00  0.00           H0.      0
ATOM   4156  CE2 PHE A 270      44.559  38.430  37.166  1.00  0.00           C0.      0
ATOM   4157  HE2 PHE A 270      44.573  39.202  36.411  1.00  0.00           H0.      0
ATOM   4158  CD2 PHE A 270      43.704  37.392  36.961  1.00  0.00           C0.      0
ATOM   4159  HD2 PHE A 270      42.848  37.548  36.321  1.00  0.00           H0.      0
ATOM   4160  C   PHE A 270      40.503  34.031  37.906  1.00  0.00           C0.      0
ATOM   4161  O   PHE A 270      40.029  34.063  36.702  1.00  0.00           O0.      0
ATOM   4162  N   LYS A 271      40.112  33.125  38.815  1.00  0.00           N0.      0
ATOM   4163  H   LYS A 271      40.603  33.070  39.696  1.00  0.00           H0.      0
ATOM   4164  CA  LYS A 271      38.957  32.237  38.658  1.00  0.00           C0.      0
ATOM   4165  HA  LYS A 271      39.085  31.663  37.740  1.00  0.00           H0.      0
ATOM   4166  CB  LYS A 271      38.885  31.186  39.794  1.00  0.00           C0.      0
ATOM   4167  HB2 LYS A 271      39.906  30.865  40.001  1.00  0.00           H0.      0
ATOM   4168  HB3 LYS A 271      38.741  31.791  40.690  1.00  0.00           H0.      0
ATOM   4169  CG  LYS A 271      37.755  30.111  39.634  1.00  0.00           C0.      0
ATOM   4170  HG2 LYS A 271      36.777  30.561  39.463  1.00  0.00           H0.      0
ATOM   4171  HG3 LYS A 271      37.918  29.535  38.724  1.00  0.00           H0.      0
ATOM   4172  CD  LYS A 271      37.532  29.155  40.809  1.00  0.00           C0.      0
ATOM   4173  HD2 LYS A 271      38.360  28.455  40.917  1.00  0.00           H0.      0
ATOM   4174  HD3 LYS A 271      37.422  29.847  41.645  1.00  0.00           H0.      0
ATOM   4175  CE  LYS A 271      36.304  28.313  40.549  1.00  0.00           C0.      0
ATOM   4176  HE2 LYS A 271      35.442  28.977  40.496  1.00  0.00           H0.      0
ATOM   4177  HE3 LYS A 271      36.362  27.646  39.689  1.00  0.00           H0.      0
ATOM   4178  NZ  LYS A 271      35.992  27.438  41.688  1.00  0.00           N0.      0
ATOM   4179  HZ1 LYS A 271      36.279  26.492  41.482  1.00  0.00           H0.      0
ATOM   4180  HZ2 LYS A 271      36.380  27.689  42.587  1.00  0.00           H0.      0
ATOM   4181  HZ3 LYS A 271      35.022  27.341  41.953  1.00  0.00           H0.      0
ATOM   4182  C   LYS A 271      37.688  33.043  38.465  1.00  0.00           C0.      0
ATOM   4183  O   LYS A 271      37.649  34.084  39.197  1.00  0.00           O0.      0
ATOM   4184  N   PRO A 272      36.700  32.774  37.570  1.00  0.00           N0.      0
ATOM   4185  CD  PRO A 272      36.701  31.725  36.589  1.00  0.00           C0.      0
ATOM   4186  HD2 PRO A 272      37.173  30.802  36.924  1.00  0.00           H0.      0
ATOM   4187  HD3 PRO A 272      37.060  32.109  35.634  1.00  0.00           H0.      0
ATOM   4188  CG  PRO A 272      35.167  31.453  36.439  1.00  0.00           C0.      0
ATOM   4189  HG2 PRO A 272      34.949  30.802  37.286  1.00  0.00           H0.      0
ATOM   4190  HG3 PRO A 272      34.940  30.866  35.548  1.00  0.00           H0.      0
ATOM   4191  CB  PRO A 272      34.584  32.812  36.632  1.00  0.00           C0.      0
ATOM   4192  HB2 PRO A 272      33.555  32.820  36.991  1.00  0.00           H0.      0
ATOM   4193  HB3 PRO A 272      34.701  33.296  35.663  1.00  0.00           H0.      0
ATOM   4194  CA  PRO A 272      35.431  33.464  37.667  1.00  0.00           C0.      0
ATOM   4195  HA  PRO A 272      35.528  34.511  37.378  1.00  0.00           H0.      0
ATOM   4196  C   PRO A 272      34.922  33.504  39.142  1.00  0.00           C0.      0
ATOM   4197  O   PRO A 272      35.191  32.594  39.917  1.00  0.00           O0.      0
ATOM   4198  N   TYR A 273      34.137  34.572  39.398  1.00  0.00           N0.      0
ATOM   4199  H   TYR A 273      34.081  35.352  38.758  1.00  0.00           H0.      0
ATOM   4200  CA  TYR A 273      33.382  34.710  40.688  1.00  0.00           C0.      0
ATOM   4201  HA  TYR A 273      33.644  33.986  41.459  1.00  0.00           H0.      0
ATOM   4202  CB  TYR A 273      33.678  36.045  41.321  1.00  0.00           C0.      0
ATOM   4203  HB2 TYR A 273      34.759  36.186  41.332  1.00  0.00           H0.      0
ATOM   4204  HB3 TYR A 273      33.393  36.885  40.687  1.00  0.00           H0.      0
ATOM   4205  CG  TYR A 273      33.114  36.210  42.715  1.00  0.00           C0.      0
ATOM   4206  CD1 TYR A 273      33.765  35.623  43.821  1.00  0.00           C0.      0
ATOM   4207  HD1 TYR A 273      34.733  35.180  43.635  1.00  0.00           H0.      0
ATOM   4208  CE1 TYR A 273      33.130  35.580  45.069  1.00  0.00           C0.      0
ATOM   4209  HE1 TYR A 273      33.550  35.055  45.914  1.00  0.00           H0.      0
ATOM   4210  CZ  TYR A 273      31.879  36.270  45.234  1.00  0.00           C0.      0
ATOM   4211  OH  TYR A 273      31.421  36.394  46.451  1.00  0.00           O0.      0
ATOM   4212  HH  TYR A 273      32.013  35.965  47.072  1.00  0.00           H0.      0
ATOM   4213  CE2 TYR A 273      31.253  36.811  44.093  1.00  0.00           C0.      0
ATOM   4214  HE2 TYR A 273      30.312  37.324  44.226  1.00  0.00           H0.      0
ATOM   4215  CD2 TYR A 273      31.884  36.833  42.875  1.00  0.00           C0.      0
ATOM   4216  HD2 TYR A 273      31.357  37.277  42.043  1.00  0.00           H0.      0
ATOM   4217  C   TYR A 273      31.910  34.684  40.551  1.00  0.00           C0.      0
ATOM   4218  O   TYR A 273      31.375  35.286  39.614  1.00  0.00           O0.      0
ATOM   4219  N   ARG A 274      31.181  34.083  41.519  1.00  0.00           N0.      0
ATOM   4220  H   ARG A 274      31.696  33.680  42.288  1.00  0.00           H0.      0
ATOM   4221  CA  ARG A 274      29.712  34.184  41.802  1.00  0.00           C0.      0
ATOM   4222  HA  ARG A 274      29.445  35.198  41.507  1.00  0.00           H0.      0
ATOM   4223  CB  ARG A 274      28.983  33.152  40.979  1.00  0.00           C0.      0
ATOM   4224  HB2 ARG A 274      27.947  33.440  40.802  1.00  0.00           H0.      0
ATOM   4225  HB3 ARG A 274      29.370  33.145  39.960  1.00  0.00           H0.      0
ATOM   4226  CG  ARG A 274      29.122  31.669  41.374  1.00  0.00           C0.      0
ATOM   4227  HG2 ARG A 274      30.168  31.363  41.339  1.00  0.00           H0.      0
ATOM   4228  HG3 ARG A 274      28.891  31.479  42.422  1.00  0.00           H0.      0
ATOM   4229  CD  ARG A 274      28.350  30.729  40.484  1.00  0.00           C0.      0
ATOM   4230  HD2 ARG A 274      27.331  31.048  40.266  1.00  0.00           H0.      0
ATOM   4231  HD3 ARG A 274      28.932  30.818  39.567  1.00  0.00           H0.      0
ATOM   4232  NE  ARG A 274      28.364  29.311  40.925  1.00  0.00           N0.      0
ATOM   4233  HE  ARG A 274      28.702  29.168  41.866  1.00  0.00           H0.      0
ATOM   4234  CZ  ARG A 274      28.034  28.243  40.251  1.00  0.00           C0.      0
ATOM   4235  NH1 ARG A 274      27.685  28.116  38.992  1.00  0.00           N0.      0
ATOM   4236 HH11 ARG A 274      27.591  28.944  38.420  1.00  0.00           H0.      0
ATOM   4237 HH12 ARG A 274      27.318  27.245  38.637  1.00  0.00           H0.      0
ATOM   4238  NH2 ARG A 274      28.170  27.103  40.842  1.00  0.00           N0.      0
ATOM   4239 HH21 ARG A 274      28.378  27.098  41.830  1.00  0.00           H0.      0
ATOM   4240 HH22 ARG A 274      28.328  26.282  40.274  1.00  0.00           H0.      0
ATOM   4241  C   ARG A 274      29.335  34.104  43.313  1.00  0.00           C0.      0
ATOM   4242  O   ARG A 274      29.971  33.381  44.049  1.00  0.00           O0.      0
ATOM   4243  N   PRO A 275      28.278  34.811  43.704  1.00  0.00           N0.      0
ATOM   4244  CD  PRO A 275      27.529  35.794  43.000  1.00  0.00           C0.      0
ATOM   4245  HD2 PRO A 275      27.271  35.510  41.980  1.00  0.00           H0.      0
ATOM   4246  HD3 PRO A 275      28.194  36.658  43.012  1.00  0.00           H0.      0
ATOM   4247  CG  PRO A 275      26.290  36.141  43.838  1.00  0.00           C0.      0
ATOM   4248  HG2 PRO A 275      25.514  35.426  43.563  1.00  0.00           H0.      0
ATOM   4249  HG3 PRO A 275      25.925  37.146  43.627  1.00  0.00           H0.      0
ATOM   4250  CB  PRO A 275      26.721  35.857  45.310  1.00  0.00           C0.      0
ATOM   4251  HB2 PRO A 275      25.884  35.637  45.973  1.00  0.00           H0.      0
ATOM   4252  HB3 PRO A 275      27.221  36.705  45.777  1.00  0.00           H0.      0
ATOM   4253  CA  PRO A 275      27.805  34.763  45.104  1.00  0.00           C0.      0
ATOM   4254  HA  PRO A 275      28.644  35.023  45.749  1.00  0.00           H0.      0
ATOM   4255  C   PRO A 275      27.406  33.417  45.597  1.00  0.00           C0.      0
ATOM   4256  O   PRO A 275      26.758  32.620  44.901  1.00  0.00           O0.      0
ATOM   4257  N   GLY A 276      27.811  33.080  46.754  1.00  0.00           N0.      0
ATOM   4258  H   GLY A 276      28.336  33.724  47.329  1.00  0.00           H0.      0
ATOM   4259  CA  GLY A 276      27.582  31.820  47.408  1.00  0.00           C0.      0
ATOM   4260  HA2 GLY A 276      27.735  31.860  48.487  1.00  0.00           H0.      0
ATOM   4261  HA3 GLY A 276      26.548  31.491  47.309  1.00  0.00           H0.      0
ATOM   4262  C   GLY A 276      28.494  30.645  47.019  1.00  0.00           C0.      0
ATOM   4263  O   GLY A 276      28.338  29.513  47.576  1.00  0.00           O0.      0
ATOM   4264  N   GLN A 277      29.445  30.829  46.090  1.00  0.00           N0.      0
ATOM   4265  H   GLN A 277      29.480  31.701  45.582  1.00  0.00           H0.      0
ATOM   4266  CA  GLN A 277      30.492  29.779  45.822  1.00  0.00           C0.      0
ATOM   4267  HA  GLN A 277      29.954  28.896  45.478  1.00  0.00           H0.      0
ATOM   4268  CB  GLN A 277      31.457  30.346  44.711  1.00  0.00           C0.      0
ATOM   4269  HB2 GLN A 277      32.034  29.571  44.206  1.00  0.00           H0.      0
ATOM   4270  HB3 GLN A 277      30.718  30.646  43.968  1.00  0.00           H0.      0
ATOM   4271  CG  GLN A 277      32.321  31.562  45.179  1.00  0.00           C0.      0
ATOM   4272  HG2 GLN A 277      31.750  32.389  45.602  1.00  0.00           H0.      0
ATOM   4273  HG3 GLN A 277      32.959  31.230  45.998  1.00  0.00           H0.      0
ATOM   4274  CD  GLN A 277      33.281  32.156  44.145  1.00  0.00           C0.      0
ATOM   4275  OE1 GLN A 277      33.031  32.246  42.942  1.00  0.00           O0.      0
ATOM   4276  NE2 GLN A 277      34.375  32.614  44.699  1.00  0.00           N0.      0
ATOM   4277 HE21 GLN A 277      35.145  32.543  44.050  1.00  0.00           H0.      0
ATOM   4278 HE22 GLN A 277      34.545  32.530  45.691  1.00  0.00           H0.      0
ATOM   4279  C   GLN A 277      31.285  29.401  47.109  1.00  0.00           C0.      0
ATOM   4280  O   GLN A 277      31.429  30.249  47.993  1.00  0.00           O0.      0
ATOM   4281  N   ALA A 278      31.841  28.214  47.308  1.00  0.00           N0.      0
ATOM   4282  H   ALA A 278      31.906  27.434  46.670  1.00  0.00           H0.      0
ATOM   4283  CA  ALA A 278      32.594  27.863  48.492  1.00  0.00           C0.      0
ATOM   4284  HA  ALA A 278      31.976  28.059  49.368  1.00  0.00           H0.      0
ATOM   4285  CB  ALA A 278      32.870  26.314  48.460  1.00  0.00           C0.      0
ATOM   4286  HB1 ALA A 278      33.429  26.130  47.543  1.00  0.00           H0.      0
ATOM   4287  HB2 ALA A 278      33.337  25.926  49.365  1.00  0.00           H0.      0
ATOM   4288  HB3 ALA A 278      31.900  25.823  48.387  1.00  0.00           H0.      0
ATOM   4289  C   ALA A 278      33.952  28.524  48.847  1.00  0.00           C0.      0
ATOM   4290  O   ALA A 278      34.259  28.786  50.004  1.00  0.00           O0.      0
ATOM   4291  N   TYR A 279      34.812  28.818  47.877  1.00  0.00           N0.      0
ATOM   4292  H   TYR A 279      34.427  28.629  46.963  1.00  0.00           H0.      0
ATOM   4293  CA  TYR A 279      36.108  29.501  47.951  1.00  0.00           C0.      0
ATOM   4294  HA  TYR A 279      36.639  29.216  48.859  1.00  0.00           H0.      0
ATOM   4295  CB  TYR A 279      36.964  28.951  46.904  1.00  0.00           C0.      0
ATOM   4296  HB2 TYR A 279      37.016  27.875  47.065  1.00  0.00           H0.      0
ATOM   4297  HB3 TYR A 279      36.532  29.095  45.913  1.00  0.00           H0.      0
ATOM   4298  CG  TYR A 279      38.304  29.595  46.986  1.00  0.00           C0.      0
ATOM   4299  CD1 TYR A 279      38.647  30.609  46.019  1.00  0.00           C0.      0
ATOM   4300  HD1 TYR A 279      37.943  30.868  45.243  1.00  0.00           H0.      0
ATOM   4301  CE1 TYR A 279      39.918  31.324  46.081  1.00  0.00           C0.      0
ATOM   4302  HE1 TYR A 279      40.109  32.119  45.376  1.00  0.00           H0.      0
ATOM   4303  CZ  TYR A 279      40.811  30.951  47.043  1.00  0.00           C0.      0
ATOM   4304  OH  TYR A 279      42.006  31.554  47.125  1.00  0.00           O0.      0
ATOM   4305  HH  TYR A 279      42.244  32.033  46.327  1.00  0.00           H0.      0
ATOM   4306  CE2 TYR A 279      40.444  29.981  48.005  1.00  0.00           C0.      0
ATOM   4307  HE2 TYR A 279      41.168  29.746  48.771  1.00  0.00           H0.      0
ATOM   4308  CD2 TYR A 279      39.185  29.319  47.999  1.00  0.00           C0.      0
ATOM   4309  HD2 TYR A 279      38.954  28.677  48.836  1.00  0.00           H0.      0
ATOM   4310  C   TYR A 279      35.875  31.056  47.921  1.00  0.00           C0.      0
ATOM   4311  O   TYR A 279      35.165  31.516  47.066  1.00  0.00           O0.      0
ATOM   4312  N   VAL A 280      36.580  31.713  48.856  1.00  0.00           N0.      0
ATOM   4313  H   VAL A 280      37.083  31.212  49.573  1.00  0.00           H0.      0
ATOM   4314  CA  VAL A 280      36.612  33.096  49.137  1.00  0.00           C0.      0
ATOM   4315  HA  VAL A 280      35.740  33.529  48.647  1.00  0.00           H0.      0
ATOM   4316  CB  VAL A 280      36.400  33.395  50.633  1.00  0.00           C0.      0
ATOM   4317  HB  VAL A 280      37.133  32.824  51.202  1.00  0.00           H0.      0
ATOM   4318  CG1 VAL A 280      36.480  34.909  50.894  1.00  0.00           C0.      0
ATOM   4319 HG11 VAL A 280      36.043  35.094  51.876  1.00  0.00           H0.      0
ATOM   4320 HG12 VAL A 280      37.543  35.133  50.989  1.00  0.00           H0.      0
ATOM   4321 HG13 VAL A 280      35.885  35.420  50.138  1.00  0.00           H0.      0
ATOM   4322  CG2 VAL A 280      34.989  32.820  50.965  1.00  0.00           C0.      0
ATOM   4323 HG21 VAL A 280      34.947  31.743  50.803  1.00  0.00           H0.      0
ATOM   4324 HG22 VAL A 280      34.701  33.112  51.975  1.00  0.00           H0.      0
ATOM   4325 HG23 VAL A 280      34.280  33.226  50.243  1.00  0.00           H0.      0
ATOM   4326  C   VAL A 280      37.918  33.673  48.583  1.00  0.00           C0.      0
ATOM   4327  O   VAL A 280      39.013  33.329  49.118  1.00  0.00           O0.      0
ATOM   4328  N   PRO A 281      37.905  34.476  47.542  1.00  0.00           N0.      0
ATOM   4329  CD  PRO A 281      36.786  34.773  46.634  1.00  0.00           C0.      0
ATOM   4330  HD2 PRO A 281      35.916  35.008  47.248  1.00  0.00           H0.      0
ATOM   4331  HD3 PRO A 281      36.572  33.856  46.086  1.00  0.00           H0.      0
ATOM   4332  CG  PRO A 281      37.235  35.845  45.720  1.00  0.00           C0.      0
ATOM   4333  HG2 PRO A 281      37.078  36.840  46.138  1.00  0.00           H0.      0
ATOM   4334  HG3 PRO A 281      36.733  35.640  44.775  1.00  0.00           H0.      0
ATOM   4335  CB  PRO A 281      38.784  35.591  45.697  1.00  0.00           C0.      0
ATOM   4336  HB2 PRO A 281      39.425  36.432  45.433  1.00  0.00           H0.      0
ATOM   4337  HB3 PRO A 281      39.015  34.792  44.992  1.00  0.00           H0.      0
ATOM   4338  CA  PRO A 281      39.117  35.200  47.085  1.00  0.00           C0.      0
ATOM   4339  HA  PRO A 281      40.029  34.602  47.095  1.00  0.00           H0.      0
ATOM   4340  C   PRO A 281      39.448  36.462  47.930  1.00  0.00           C0.      0
ATOM   4341  O   PRO A 281      38.615  36.947  48.673  1.00  0.00           O0.      0
ATOM   4342  N   CYS A 282      40.687  36.977  47.896  1.00  0.00           N0.      0
ATOM   4343  H   CYS A 282      41.332  36.587  47.223  1.00  0.00           H0.      0
ATOM   4344  CA  CYS A 282      41.111  38.187  48.574  1.00  0.00           C0.      0
ATOM   4345  HA  CYS A 282      40.739  38.080  49.593  1.00  0.00           H0.      0
ATOM   4346  CB  CYS A 282      42.641  38.162  48.597  1.00  0.00           C0.      0
ATOM   4347  HB2 CYS A 282      42.918  37.111  48.677  1.00  0.00           H0.      0
ATOM   4348  HB3 CYS A 282      43.134  38.653  47.759  1.00  0.00           H0.      0
ATOM   4349  SG  CYS A 282      43.027  39.035  50.123  1.00  0.00           S0.      0
ATOM   4350  HG  CYS A 282      44.246  38.532  50.337  1.00  0.00           H0.      0
ATOM   4351  C   CYS A 282      40.524  39.428  47.868  1.00  0.00           C0.      0
ATOM   4352  O   CYS A 282      40.099  40.368  48.522  1.00  0.00           O0.      0
ATOM   4353  N   TYR A 283      40.705  39.474  46.532  1.00  0.00           N0.      0
ATOM   4354  H   TYR A 283      41.252  38.737  46.111  1.00  0.00           H0.      0
ATOM   4355  CA  TYR A 283      40.433  40.633  45.730  1.00  0.00           C0.      0
ATOM   4356  HA  TYR A 283      40.167  41.462  46.385  1.00  0.00           H0.      0
ATOM   4357  CB  TYR A 283      41.702  41.063  45.002  1.00  0.00           C0.      0
ATOM   4358  HB2 TYR A 283      41.888  40.248  44.303  1.00  0.00           H0.      0
ATOM   4359  HB3 TYR A 283      41.454  41.942  44.408  1.00  0.00           H0.      0
ATOM   4360  CG  TYR A 283      42.918  41.341  45.858  1.00  0.00           C0.      0
ATOM   4361  CD1 TYR A 283      43.932  40.355  45.937  1.00  0.00           C0.      0
ATOM   4362  HD1 TYR A 283      43.902  39.424  45.391  1.00  0.00           H0.      0
ATOM   4363  CE1 TYR A 283      45.048  40.561  46.807  1.00  0.00           C0.      0
ATOM   4364  HE1 TYR A 283      45.777  39.764  46.786  1.00  0.00           H0.      0
ATOM   4365  CZ  TYR A 283      44.956  41.637  47.728  1.00  0.00           C0.      0
ATOM   4366  OH  TYR A 283      46.015  41.876  48.550  1.00  0.00           O0.      0
ATOM   4367  HH  TYR A 283      45.930  42.721  48.999  1.00  0.00           H0.      0
ATOM   4368  CE2 TYR A 283      43.902  42.524  47.723  1.00  0.00           C0.      0
ATOM   4369  HE2 TYR A 283      43.799  43.386  48.366  1.00  0.00           H0.      0
ATOM   4370  CD2 TYR A 283      42.936  42.366  46.751  1.00  0.00           C0.      0
ATOM   4371  HD2 TYR A 283      42.136  43.092  46.744  1.00  0.00           H0.      0
ATOM   4372  C   TYR A 283      39.234  40.426  44.733  1.00  0.00           C0.      0
ATOM   4373  O   TYR A 283      38.985  39.281  44.361  1.00  0.00           O0.      0
ATOM   4374  N   PHE A 284      38.564  41.462  44.197  1.00  0.00           N0.      0
ATOM   4375  H   PHE A 284      38.984  42.376  44.287  1.00  0.00           H0.      0
ATOM   4376  CA  PHE A 284      37.644  41.308  43.126  1.00  0.00           C0.      0
ATOM   4377  HA  PHE A 284      37.628  40.310  42.688  1.00  0.00           H0.      0
ATOM   4378  CB  PHE A 284      36.200  41.703  43.544  1.00  0.00           C0.      0
ATOM   4379  HB2 PHE A 284      36.170  42.774  43.748  1.00  0.00           H0.      0
ATOM   4380  HB3 PHE A 284      35.537  41.557  42.690  1.00  0.00           H0.      0
ATOM   4381  CG  PHE A 284      35.650  40.986  44.775  1.00  0.00           C0.      0
ATOM   4382  CD1 PHE A 284      35.084  41.647  45.909  1.00  0.00           C0.      0
ATOM   4383  HD1 PHE A 284      35.161  42.690  46.179  1.00  0.00           H0.      0
ATOM   4384  CE1 PHE A 284      34.237  40.922  46.739  1.00  0.00           C0.      0
ATOM   4385  HE1 PHE A 284      33.772  41.445  47.562  1.00  0.00           H0.      0
ATOM   4386  CZ  PHE A 284      34.098  39.546  46.607  1.00  0.00           C0.      0
ATOM   4387  HZ  PHE A 284      33.527  38.872  47.228  1.00  0.00           H0.      0
ATOM   4388  CE2 PHE A 284      34.766  38.870  45.587  1.00  0.00           C0.      0
ATOM   4389  HE2 PHE A 284      34.617  37.804  45.500  1.00  0.00           H0.      0
ATOM   4390  CD2 PHE A 284      35.456  39.615  44.671  1.00  0.00           C0.      0
ATOM   4391  HD2 PHE A 284      35.996  39.067  43.913  1.00  0.00           H0.      0
ATOM   4392  C   PHE A 284      38.163  42.251  41.998  1.00  0.00           C0.      0
ATOM   4393  O   PHE A 284      38.294  43.453  42.169  1.00  0.00           O0.      0
ATOM   4394  N   ILE A 285      38.319  41.602  40.803  1.00  0.00           N0.      0
ATOM   4395  H   ILE A 285      37.980  40.651  40.785  1.00  0.00           H0.      0
ATOM   4396  CA  ILE A 285      38.870  42.129  39.558  1.00  0.00           C0.      0
ATOM   4397  HA  ILE A 285      39.262  43.138  39.688  1.00  0.00           H0.      0
ATOM   4398  CB  ILE A 285      40.106  41.250  39.075  1.00  0.00           C0.      0
ATOM   4399  HB  ILE A 285      39.670  40.260  38.942  1.00  0.00           H0.      0
ATOM   4400  CG2 ILE A 285      40.683  41.723  37.752  1.00  0.00           C0.      0
ATOM   4401 HG21 ILE A 285      39.825  41.808  37.085  1.00  0.00           H0.      0
ATOM   4402 HG22 ILE A 285      41.065  42.740  37.837  1.00  0.00           H0.      0
ATOM   4403 HG23 ILE A 285      41.469  41.121  37.297  1.00  0.00           H0.      0
ATOM   4404  CG1 ILE A 285      41.250  41.079  40.146  1.00  0.00           C0.      0
ATOM   4405 HG12 ILE A 285      41.835  41.995  40.060  1.00  0.00           H0.      0
ATOM   4406 HG13 ILE A 285      40.838  40.916  41.142  1.00  0.00           H0.      0
ATOM   4407  CD1 ILE A 285      42.099  39.885  39.915  1.00  0.00           C0.      0
ATOM   4408 HD11 ILE A 285      43.072  39.968  40.399  1.00  0.00           H0.      0
ATOM   4409 HD12 ILE A 285      41.513  39.067  40.334  1.00  0.00           H0.      0
ATOM   4410 HD13 ILE A 285      42.343  39.747  38.862  1.00  0.00           H0.      0
ATOM   4411  C   ILE A 285      37.773  42.113  38.538  1.00  0.00           C0.      0
ATOM   4412  O   ILE A 285      37.361  41.069  38.000  1.00  0.00           O0.      0
ATOM   4413  N   HID A 286      37.301  43.331  38.230  1.00  0.00           N0.      0
ATOM   4414  H   HID A 286      37.727  44.199  38.522  1.00  0.00           H0.      0
ATOM   4415  CA  HID A 286      36.209  43.578  37.209  1.00  0.00           C0.      0
ATOM   4416  HA  HID A 286      35.424  42.825  37.274  1.00  0.00           H0.      0
ATOM   4417  CB  HID A 286      35.576  44.933  37.502  1.00  0.00           C0.      0
ATOM   4418  HB2 HID A 286      36.370  45.646  37.724  1.00  0.00           H0.      0
ATOM   4419  HB3 HID A 286      35.137  45.388  36.614  1.00  0.00           H0.      0
ATOM   4420  CG  HID A 286      34.663  44.832  38.660  1.00  0.00           C0.      0
ATOM   4421  ND1 HID A 286      33.318  44.379  38.586  1.00  0.00           N0.      0
ATOM   4422  HD1 HID A 286      32.814  44.385  37.711  1.00  0.00           H0.      0
ATOM   4423  CE1 HID A 286      32.809  44.380  39.811  1.00  0.00           C0.      0
ATOM   4424  HE1 HID A 286      31.774  44.179  40.041  1.00  0.00           H0.      0
ATOM   4425  NE2 HID A 286      33.793  44.646  40.765  1.00  0.00           N0.      0
ATOM   4426  CD2 HID A 286      34.965  44.964  40.014  1.00  0.00           C0.      0
ATOM   4427  HD2 HID A 286      35.956  45.085  40.426  1.00  0.00           H0.      0
ATOM   4428  C   HID A 286      36.900  43.616  35.808  1.00  0.00           C0.      0
ATOM   4429  O   HID A 286      38.111  43.989  35.718  1.00  0.00           O0.      0
ATOM   4430  N   VAL A 287      36.197  43.294  34.692  1.00  0.00           N0.      0
ATOM   4431  H   VAL A 287      35.240  42.978  34.752  1.00  0.00           H0.      0
ATOM   4432  CA  VAL A 287      36.736  42.915  33.377  1.00  0.00           C0.      0
ATOM   4433  HA  VAL A 287      37.670  43.431  33.153  1.00  0.00           H0.      0
ATOM   4434  CB  VAL A 287      37.016  41.415  33.337  1.00  0.00           C0.      0
ATOM   4435  HB  VAL A 287      36.085  40.859  33.449  1.00  0.00           H0.      0
ATOM   4436  CG1 VAL A 287      37.554  41.036  31.896  1.00  0.00           C0.      0
ATOM   4437 HG11 VAL A 287      38.536  41.468  31.701  1.00  0.00           H0.      0
ATOM   4438 HG12 VAL A 287      37.678  39.966  32.060  1.00  0.00           H0.      0
ATOM   4439 HG13 VAL A 287      36.824  41.336  31.144  1.00  0.00           H0.      0
ATOM   4440  CG2 VAL A 287      38.049  40.949  34.440  1.00  0.00           C0.      0
ATOM   4441 HG21 VAL A 287      37.608  41.132  35.420  1.00  0.00           H0.      0
ATOM   4442 HG22 VAL A 287      38.348  39.903  34.378  1.00  0.00           H0.      0
ATOM   4443 HG23 VAL A 287      38.856  41.682  34.444  1.00  0.00           H0.      0
ATOM   4444  C   VAL A 287      35.718  43.362  32.375  1.00  0.00           C0.      0
ATOM   4445  O   VAL A 287      34.715  42.697  32.079  1.00  0.00           O0.      0
ATOM   4446  N   LEU A 288      35.954  44.493  31.770  1.00  0.00           N0.      0
ATOM   4447  H   LEU A 288      36.873  44.908  31.704  1.00  0.00           H0.      0
ATOM   4448  CA  LEU A 288      35.010  45.203  30.914  1.00  0.00           C0.      0
ATOM   4449  HA  LEU A 288      34.028  44.756  31.068  1.00  0.00           H0.      0
ATOM   4450  CB  LEU A 288      35.070  46.727  31.325  1.00  0.00           C0.      0
ATOM   4451  HB2 LEU A 288      36.105  46.950  31.581  1.00  0.00           H0.      0
ATOM   4452  HB3 LEU A 288      34.887  47.387  30.476  1.00  0.00           H0.      0
ATOM   4453  CG  LEU A 288      34.144  47.157  32.492  1.00  0.00           C0.      0
ATOM   4454  HG  LEU A 288      34.409  48.202  32.648  1.00  0.00           H0.      0
ATOM   4455  CD1 LEU A 288      32.717  47.101  32.065  1.00  0.00           C0.      0
ATOM   4456 HD11 LEU A 288      32.299  46.097  32.143  1.00  0.00           H0.      0
ATOM   4457 HD12 LEU A 288      32.147  47.667  32.801  1.00  0.00           H0.      0
ATOM   4458 HD13 LEU A 288      32.598  47.490  31.054  1.00  0.00           H0.      0
ATOM   4459  CD2 LEU A 288      34.438  46.330  33.840  1.00  0.00           C0.      0
ATOM   4460 HD21 LEU A 288      33.969  45.350  33.750  1.00  0.00           H0.      0
ATOM   4461 HD22 LEU A 288      35.506  46.138  33.937  1.00  0.00           H0.      0
ATOM   4462 HD23 LEU A 288      34.077  46.907  34.691  1.00  0.00           H0.      0
ATOM   4463  C   LEU A 288      35.371  45.006  29.392  1.00  0.00           C0.      0
ATOM   4464  O   LEU A 288      36.553  44.897  29.022  1.00  0.00           O0.      0
ATOM   4465  N   LYS A 289      34.314  45.146  28.604  1.00  0.00           N0.      0
ATOM   4466  H   LYS A 289      33.431  45.034  29.081  1.00  0.00           H0.      0
ATOM   4467  CA  LYS A 289      34.329  45.441  27.136  1.00  0.00           C0.      0
ATOM   4468  HA  LYS A 289      35.336  45.815  26.954  1.00  0.00           H0.      0
ATOM   4469  CB  LYS A 289      34.204  44.094  26.407  1.00  0.00           C0.      0
ATOM   4470  HB2 LYS A 289      34.953  43.471  26.896  1.00  0.00           H0.      0
ATOM   4471  HB3 LYS A 289      33.288  43.650  26.799  1.00  0.00           H0.      0
ATOM   4472  CG  LYS A 289      34.228  44.025  24.897  1.00  0.00           C0.      0
ATOM   4473  HG2 LYS A 289      33.308  44.499  24.554  1.00  0.00           H0.      0
ATOM   4474  HG3 LYS A 289      35.165  44.482  24.576  1.00  0.00           H0.      0
ATOM   4475  CD  LYS A 289      34.238  42.564  24.408  1.00  0.00           C0.      0
ATOM   4476  HD2 LYS A 289      35.005  42.022  24.962  1.00  0.00           H0.      0
ATOM   4477  HD3 LYS A 289      33.233  42.199  24.619  1.00  0.00           H0.      0
ATOM   4478  CE  LYS A 289      34.584  42.343  22.978  1.00  0.00           C0.      0
ATOM   4479  HE2 LYS A 289      35.422  42.962  22.659  1.00  0.00           H0.      0
ATOM   4480  HE3 LYS A 289      34.904  41.306  22.876  1.00  0.00           H0.      0
ATOM   4481  NZ  LYS A 289      33.483  42.673  22.155  1.00  0.00           N0.      0
ATOM   4482  HZ1 LYS A 289      33.018  43.534  22.406  1.00  0.00           H0.      0
ATOM   4483  HZ2 LYS A 289      33.625  42.684  21.155  1.00  0.00           H0.      0
ATOM   4484  HZ3 LYS A 289      32.813  41.923  22.243  1.00  0.00           H0.      0
ATOM   4485  C   LYS A 289      33.285  46.447  26.702  1.00  0.00           C0.      0
ATOM   4486  O   LYS A 289      32.102  46.154  26.761  1.00  0.00           O0.      0
ATOM   4487  N   LYS A 290      33.694  47.669  26.403  1.00  0.00           N0.      0
ATOM   4488  H   LYS A 290      34.671  47.920  26.367  1.00  0.00           H0.      0
ATOM   4489  CA  LYS A 290      32.774  48.630  25.778  1.00  0.00           C0.      0
ATOM   4490  HA  LYS A 290      31.964  48.916  26.449  1.00  0.00           H0.      0
ATOM   4491  CB  LYS A 290      33.522  49.905  25.494  1.00  0.00           C0.      0
ATOM   4492  HB2 LYS A 290      34.149  50.253  26.314  1.00  0.00           H0.      0
ATOM   4493  HB3 LYS A 290      34.272  49.707  24.728  1.00  0.00           H0.      0
ATOM   4494  CG  LYS A 290      32.680  51.040  24.951  1.00  0.00           C0.      0
ATOM   4495  HG2 LYS A 290      32.266  50.682  24.009  1.00  0.00           H0.      0
ATOM   4496  HG3 LYS A 290      31.891  51.167  25.692  1.00  0.00           H0.      0
ATOM   4497  CD  LYS A 290      33.411  52.348  24.751  1.00  0.00           C0.      0
ATOM   4498  HD2 LYS A 290      33.910  52.602  25.686  1.00  0.00           H0.      0
ATOM   4499  HD3 LYS A 290      34.257  52.264  24.069  1.00  0.00           H0.      0
ATOM   4500  CE  LYS A 290      32.403  53.448  24.428  1.00  0.00           C0.      0
ATOM   4501  HE2 LYS A 290      32.232  53.450  23.352  1.00  0.00           H0.      0
ATOM   4502  HE3 LYS A 290      31.483  53.173  24.944  1.00  0.00           H0.      0
ATOM   4503  NZ  LYS A 290      32.912  54.798  24.714  1.00  0.00           N0.      0
ATOM   4504  HZ1 LYS A 290      33.264  54.896  25.656  1.00  0.00           H0.      0
ATOM   4505  HZ2 LYS A 290      33.640  54.939  24.029  1.00  0.00           H0.      0
ATOM   4506  HZ3 LYS A 290      32.241  55.546  24.616  1.00  0.00           H0.      0
ATOM   4507  C   LYS A 290      32.247  48.011  24.461  1.00  0.00           C0.      0
ATOM   4508  O   LYS A 290      32.968  47.487  23.553  1.00  0.00           O0.      0
ATOM   4509  N   THR A 291      30.924  48.048  24.383  1.00  0.00           N0.      0
ATOM   4510  H   THR A 291      30.344  48.616  24.984  1.00  0.00           H0.      0
ATOM   4511  CA  THR A 291      30.209  47.406  23.276  1.00  0.00           C0.      0
ATOM   4512  HA  THR A 291      30.771  46.503  23.036  1.00  0.00           H0.      0
ATOM   4513  CB  THR A 291      28.748  47.127  23.606  1.00  0.00           C0.      0
ATOM   4514  HB  THR A 291      28.279  46.896  22.650  1.00  0.00           H0.      0
ATOM   4515  CG2 THR A 291      28.745  45.783  24.422  1.00  0.00           C0.      0
ATOM   4516 HG21 THR A 291      29.340  45.856  25.333  1.00  0.00           H0.      0
ATOM   4517 HG22 THR A 291      27.749  45.478  24.744  1.00  0.00           H0.      0
ATOM   4518 HG23 THR A 291      29.108  44.962  23.804  1.00  0.00           H0.      0
ATOM   4519  OG1 THR A 291      28.028  48.156  24.207  1.00  0.00           O0.      0
ATOM   4520  HG1 THR A 291      27.533  48.546  23.483  1.00  0.00           H0.      0
ATOM   4521  C   THR A 291      30.250  48.198  21.998  1.00  0.00           C0.      0
ATOM   4522  O   THR A 291      30.396  49.446  22.073  1.00  0.00           O0.      0
ATOM   4523  N   GLY A 292      30.308  47.510  20.850  1.00  0.00           N0.      0
ATOM   4524  H   GLY A 292      30.363  46.504  20.913  1.00  0.00           H0.      0
ATOM   4525  CA  GLY A 292      30.410  48.144  19.495  1.00  0.00           C0.      0
ATOM   4526  HA2 GLY A 292      31.439  48.504  19.505  1.00  0.00           H0.      0
ATOM   4527  HA3 GLY A 292      30.274  47.390  18.720  1.00  0.00           H0.      0
ATOM   4528  C   GLY A 292      29.476  49.304  19.157  1.00  0.00           C0.      0
ATOM   4529  O   GLY A 292      29.952  50.243  18.477  1.00  0.00           O0.      0
ATOM   4530  OXT GLY A 292      28.289  49.378  19.637  1.00  0.00           O0.      0
ATOM   4531  C   ACT A 294      46.919  45.241  50.026  1.00  0.00           C0.      0
ATOM   4532  O   ACT A 294      45.731  45.026  49.812  1.00  0.00           O0.      0
ATOM   4533  CA  ACT A 294      47.655  46.173  49.045  1.00  0.00           C0.      0
ATOM   4534  OXT ACT A 294      47.402  44.927  51.117  1.00  0.00           O0.      0
ATOM   4535  N   ACT A 294      48.355  47.360  49.587  1.00  0.00           N0.      0
ATOM   4536  H1  ACT A 294      48.282  45.468  48.485  1.00  0.00           H0.      0
ATOM   4537  H3  ACT A 294      46.954  46.589  48.312  1.00  0.00           H0.      0
ATOM   4538  H01 ACT A 294      48.752  47.015  50.460  1.00  0.00           H0.      0
ATOM   4539  H02 ACT A 294      47.581  47.906  49.962  1.00  0.00           H0.      0
ATOM   4540  N'  SAM A 293      49.452  48.493  40.482  1.00  0.00           N0.      0
ATOM   4541  CA' SAM A 293      50.645  48.513  41.600  1.00  0.00           C0.      0
ATOM   4542  C'  SAM A 293      51.083  47.178  42.131  1.00  0.00           C0.      0
ATOM   4543  O'  SAM A 293      52.185  47.047  42.572  1.00  0.00           O0.      0
ATOM   4544  CB  SAM A 293      50.335  49.612  42.696  1.00  0.00           C0.      0
ATOM   4545  CG  SAM A 293      49.241  49.210  43.696  1.00  0.00           C0.      0
[truncated: 6,254,513 more chars]
