# Supplementary material for: Computational Investigation of GNMT-Catalyzed Methyl Transfer Reaction: Integrating MD, QM, and ML Approaches
Source: J Comput Chem. Author manuscript; Available in PMC 2026 Jun 29. (PMC13312424; doi:10.1002/jcc.70434)
Supplement: SI-3 [file NIHMS2188582-supplement-SI-3.zip › MD-frame-pdbs/sampling-R2-17234.pdb]

ATOM      1  N   VAL A   1      29.914 114.891 125.550  1.00  0.00           N  
ATOM      2  CA  VAL A   1      28.583 115.286 125.016  1.00  0.00           C  
ATOM      3  C   VAL A   1      28.625 115.049 123.518  1.00  0.00           C  
ATOM      4  O   VAL A   1      29.668 114.803 122.937  1.00  0.00           O  
ATOM      5  CB  VAL A   1      28.222 116.766 125.328  1.00  0.00           C  
ATOM      6  CG1 VAL A   1      28.045 116.979 126.833  1.00  0.00           C  
ATOM      7  CG2 VAL A   1      29.050 117.775 124.658  1.00  0.00           C  
ATOM      8  HA  VAL A   1      27.785 114.646 125.392  1.00  0.00           H  
ATOM      9  HB  VAL A   1      27.211 116.967 124.973  1.00  0.00           H  
ATOM     10 HG11 VAL A   1      28.997 116.917 127.359  1.00  0.00           H  
ATOM     11 HG12 VAL A   1      27.528 117.917 127.034  1.00  0.00           H  
ATOM     12 HG13 VAL A   1      27.358 116.254 127.271  1.00  0.00           H  
ATOM     13 HG21 VAL A   1      30.068 117.664 125.030  1.00  0.00           H  
ATOM     14 HG22 VAL A   1      28.997 117.557 123.591  1.00  0.00           H  
ATOM     15 HG23 VAL A   1      28.732 118.784 124.918  1.00  0.00           H  
ATOM     16  H1  VAL A   1      30.613 115.234 124.909  1.00  0.00           H  
ATOM     17  H2  VAL A   1      30.119 113.912 125.695  1.00  0.00           H  
ATOM     18  H3  VAL A   1      29.983 115.320 126.462  1.00  0.00           H  
ATOM     19  N   ASP A   2      27.466 115.125 122.826  1.00  0.00           N  
ATOM     20  CA  ASP A   2      27.338 114.814 121.366  1.00  0.00           C  
ATOM     21  C   ASP A   2      28.324 115.619 120.440  1.00  0.00           C  
ATOM     22  O   ASP A   2      28.433 116.821 120.602  1.00  0.00           O  
ATOM     23  CB  ASP A   2      25.866 115.029 120.903  1.00  0.00           C  
ATOM     24  CG  ASP A   2      25.301 116.404 121.244  1.00  0.00           C  
ATOM     25  OD1 ASP A   2      24.516 116.958 120.374  1.00  0.00           O  
ATOM     26  OD2 ASP A   2      25.610 117.006 122.265  1.00  0.00           O1-
ATOM     27  H   ASP A   2      26.609 115.343 123.314  1.00  0.00           H  
ATOM     28  HA  ASP A   2      27.614 113.784 121.146  1.00  0.00           H  
ATOM     29  HB2 ASP A   2      25.930 114.906 119.821  1.00  0.00           H  
ATOM     30  HB3 ASP A   2      25.191 114.285 121.326  1.00  0.00           H  
ATOM     31  N   SER A   3      28.977 114.874 119.523  1.00  0.00           N  
ATOM     32  CA  SER A   3      30.051 115.422 118.607  1.00  0.00           C  
ATOM     33  C   SER A   3      31.231 115.994 119.421  1.00  0.00           C  
ATOM     34  O   SER A   3      32.063 116.613 118.786  1.00  0.00           O  
ATOM     35  CB  SER A   3      29.520 116.388 117.611  1.00  0.00           C  
ATOM     36  OG  SER A   3      28.663 115.699 116.732  1.00  0.00           O  
ATOM     37  H   SER A   3      28.765 113.889 119.460  1.00  0.00           H  
ATOM     38  HA  SER A   3      30.547 114.591 118.106  1.00  0.00           H  
ATOM     39  HB2 SER A   3      28.956 117.128 118.179  1.00  0.00           H  
ATOM     40  HB3 SER A   3      30.293 116.796 116.960  1.00  0.00           H  
ATOM     41  HG  SER A   3      27.794 115.766 117.133  1.00  0.00           H  
ATOM     42  N   VAL A   4      31.334 115.758 120.711  1.00  0.00           N  
ATOM     43  CA  VAL A   4      32.389 116.299 121.616  1.00  0.00           C  
ATOM     44  C   VAL A   4      32.724 115.319 122.810  1.00  0.00           C  
ATOM     45  O   VAL A   4      32.347 115.533 123.931  1.00  0.00           O  
ATOM     46  CB  VAL A   4      32.057 117.737 122.070  1.00  0.00           C  
ATOM     47  CG1 VAL A   4      33.292 118.390 122.731  1.00  0.00           C  
ATOM     48  CG2 VAL A   4      31.652 118.867 121.078  1.00  0.00           C  
ATOM     49  H   VAL A   4      30.550 115.287 121.139  1.00  0.00           H  
ATOM     50  HA  VAL A   4      33.340 116.434 121.102  1.00  0.00           H  
ATOM     51  HB  VAL A   4      31.258 117.634 122.805  1.00  0.00           H  
ATOM     52 HG11 VAL A   4      33.956 118.744 121.943  1.00  0.00           H  
ATOM     53 HG12 VAL A   4      33.022 119.255 123.338  1.00  0.00           H  
ATOM     54 HG13 VAL A   4      33.802 117.682 123.383  1.00  0.00           H  
ATOM     55 HG21 VAL A   4      30.686 118.590 120.656  1.00  0.00           H  
ATOM     56 HG22 VAL A   4      31.613 119.776 121.679  1.00  0.00           H  
ATOM     57 HG23 VAL A   4      32.406 118.995 120.301  1.00  0.00           H  
ATOM     58  N   TYR A   5      33.199 114.128 122.564  1.00  0.00           N  
ATOM     59  CA  TYR A   5      33.181 112.925 123.471  1.00  0.00           C  
ATOM     60  C   TYR A   5      34.216 112.939 124.557  1.00  0.00           C  
ATOM     61  O   TYR A   5      34.189 112.007 125.362  1.00  0.00           O  
ATOM     62  CB  TYR A   5      33.266 111.584 122.710  1.00  0.00           C  
ATOM     63  CG  TYR A   5      31.997 111.405 121.818  1.00  0.00           C  
ATOM     64  CD1 TYR A   5      30.713 111.701 122.296  1.00  0.00           C  
ATOM     65  CD2 TYR A   5      32.106 111.260 120.412  1.00  0.00           C  
ATOM     66  CE1 TYR A   5      29.595 111.755 121.486  1.00  0.00           C  
ATOM     67  CE2 TYR A   5      30.955 111.274 119.620  1.00  0.00           C  
ATOM     68  CZ  TYR A   5      29.659 111.457 120.115  1.00  0.00           C  
ATOM     69  OH  TYR A   5      28.534 111.315 119.340  1.00  0.00           O  
ATOM     70  H   TYR A   5      33.464 113.876 121.623  1.00  0.00           H  
ATOM     71  HA  TYR A   5      32.240 112.982 124.019  1.00  0.00           H  
ATOM     72  HB2 TYR A   5      34.144 111.563 122.064  1.00  0.00           H  
ATOM     73  HB3 TYR A   5      33.339 110.725 123.377  1.00  0.00           H  
ATOM     74  HD1 TYR A   5      30.572 111.764 123.365  1.00  0.00           H  
ATOM     75  HD2 TYR A   5      33.072 110.993 120.009  1.00  0.00           H  
ATOM     76  HE1 TYR A   5      28.680 112.145 121.905  1.00  0.00           H  
ATOM     77  HE2 TYR A   5      30.940 111.080 118.558  1.00  0.00           H  
ATOM     78  HH  TYR A   5      27.684 111.317 119.785  1.00  0.00           H  
ATOM     79  N   ARG A   6      34.974 114.010 124.663  1.00  0.00           N  
ATOM     80  CA  ARG A   6      35.843 114.310 125.852  1.00  0.00           C  
ATOM     81  C   ARG A   6      35.147 115.328 126.876  1.00  0.00           C  
ATOM     82  O   ARG A   6      35.581 115.410 128.006  1.00  0.00           O  
ATOM     83  CB  ARG A   6      37.246 114.703 125.303  1.00  0.00           C  
ATOM     84  CG  ARG A   6      38.266 114.454 126.270  1.00  0.00           C  
ATOM     85  CD  ARG A   6      39.603 114.434 125.518  1.00  0.00           C  
ATOM     86  NE  ARG A   6      40.664 113.897 126.365  1.00  0.00           N  
ATOM     87  CZ  ARG A   6      41.461 112.939 126.076  1.00  0.00           C  
ATOM     88  NH1 ARG A   6      42.377 112.638 126.937  1.00  0.00           N1+
ATOM     89  NH2 ARG A   6      41.431 112.233 125.036  1.00  0.00           N  
ATOM     90  H   ARG A   6      34.979 114.567 123.820  1.00  0.00           H  
ATOM     91  HA  ARG A   6      35.957 113.341 126.339  1.00  0.00           H  
ATOM     92  HB2 ARG A   6      37.432 114.193 124.358  1.00  0.00           H  
ATOM     93  HB3 ARG A   6      37.265 115.782 125.152  1.00  0.00           H  
ATOM     94  HG2 ARG A   6      38.257 115.322 126.929  1.00  0.00           H  
ATOM     95  HG3 ARG A   6      38.110 113.493 126.761  1.00  0.00           H  
ATOM     96  HD2 ARG A   6      39.430 113.741 124.695  1.00  0.00           H  
ATOM     97  HD3 ARG A   6      39.865 115.432 125.163  1.00  0.00           H  
ATOM     98  HE  ARG A   6      40.711 114.246 127.312  1.00  0.00           H  
ATOM     99 HH11 ARG A   6      42.398 113.118 127.826  1.00  0.00           H  
ATOM    100 HH12 ARG A   6      42.981 111.838 126.814  1.00  0.00           H  
ATOM    101 HH21 ARG A   6      40.729 112.343 124.318  1.00  0.00           H  
ATOM    102 HH22 ARG A   6      42.160 111.540 124.944  1.00  0.00           H  
ATOM    103  N   THR A   7      34.178 116.114 126.430  1.00  0.00           N  
ATOM    104  CA  THR A   7      33.508 117.165 127.230  1.00  0.00           C  
ATOM    105  C   THR A   7      32.470 116.519 128.082  1.00  0.00           C  
ATOM    106  O   THR A   7      31.750 115.689 127.599  1.00  0.00           O  
ATOM    107  CB  THR A   7      32.844 118.175 126.306  1.00  0.00           C  
ATOM    108  CG2 THR A   7      32.046 119.263 126.949  1.00  0.00           C  
ATOM    109  OG1 THR A   7      33.866 118.905 125.685  1.00  0.00           O  
ATOM    110  H   THR A   7      33.943 116.039 125.451  1.00  0.00           H  
ATOM    111  HA  THR A   7      34.271 117.573 127.892  1.00  0.00           H  
ATOM    112  HB  THR A   7      32.265 117.633 125.558  1.00  0.00           H  
ATOM    113  HG1 THR A   7      34.475 118.287 125.273  1.00  0.00           H  
ATOM    114 HG21 THR A   7      31.161 118.891 127.466  1.00  0.00           H  
ATOM    115 HG22 THR A   7      32.600 119.819 127.705  1.00  0.00           H  
ATOM    116 HG23 THR A   7      31.757 119.976 126.177  1.00  0.00           H  
ATOM    117  N   ARG A   8      32.441 116.839 129.404  1.00  0.00           N  
ATOM    118  CA  ARG A   8      31.529 116.281 130.376  1.00  0.00           C  
ATOM    119  C   ARG A   8      30.177 116.898 130.231  1.00  0.00           C  
ATOM    120  O   ARG A   8      30.020 118.095 130.360  1.00  0.00           O  
ATOM    121  CB  ARG A   8      32.118 116.412 131.765  1.00  0.00           C  
ATOM    122  CG  ARG A   8      31.303 115.810 132.901  1.00  0.00           C  
ATOM    123  CD  ARG A   8      32.087 115.696 134.202  1.00  0.00           C  
ATOM    124  NE  ARG A   8      33.008 114.579 134.360  1.00  0.00           N  
ATOM    125  CZ  ARG A   8      33.737 114.328 135.373  1.00  0.00           C  
ATOM    126  NH1 ARG A   8      34.467 113.261 135.448  1.00  0.00           N1+
ATOM    127  NH2 ARG A   8      33.785 115.016 136.495  1.00  0.00           N  
ATOM    128  H   ARG A   8      33.002 117.609 129.738  1.00  0.00           H  
ATOM    129  HA  ARG A   8      31.461 115.206 130.213  1.00  0.00           H  
ATOM    130  HB2 ARG A   8      33.124 116.000 131.853  1.00  0.00           H  
ATOM    131  HB3 ARG A   8      32.223 117.485 131.919  1.00  0.00           H  
ATOM    132  HG2 ARG A   8      30.435 116.455 133.042  1.00  0.00           H  
ATOM    133  HG3 ARG A   8      31.015 114.829 132.523  1.00  0.00           H  
ATOM    134  HD2 ARG A   8      32.633 116.627 134.356  1.00  0.00           H  
ATOM    135  HD3 ARG A   8      31.375 115.686 135.027  1.00  0.00           H  
ATOM    136  HE  ARG A   8      33.097 113.922 133.599  1.00  0.00           H  
ATOM    137 HH11 ARG A   8      34.246 112.540 134.777  1.00  0.00           H  
ATOM    138 HH12 ARG A   8      35.065 113.109 136.247  1.00  0.00           H  
ATOM    139 HH21 ARG A   8      33.285 115.888 136.588  1.00  0.00           H  
ATOM    140 HH22 ARG A   8      34.432 114.739 137.220  1.00  0.00           H  
ATOM    141  N   SER A   9      29.169 116.041 130.146  1.00  0.00           N  
ATOM    142  CA  SER A   9      27.716 116.468 130.239  1.00  0.00           C  
ATOM    143  C   SER A   9      27.298 117.163 131.529  1.00  0.00           C  
ATOM    144  O   SER A   9      28.032 117.183 132.514  1.00  0.00           O  
ATOM    145  CB  SER A   9      26.812 115.227 130.124  1.00  0.00           C  
ATOM    146  OG  SER A   9      26.880 114.443 128.954  1.00  0.00           O  
ATOM    147  H   SER A   9      29.374 115.055 130.062  1.00  0.00           H  
ATOM    148  HA  SER A   9      27.471 117.168 129.441  1.00  0.00           H  
ATOM    149  HB2 SER A   9      26.912 114.583 130.997  1.00  0.00           H  
ATOM    150  HB3 SER A   9      25.780 115.574 130.168  1.00  0.00           H  
ATOM    151  HG  SER A   9      26.121 114.681 128.417  1.00  0.00           H  
ATOM    152  N   LEU A  10      26.157 117.901 131.441  1.00  0.00           N  
ATOM    153  CA  LEU A  10      25.440 118.437 132.590  1.00  0.00           C  
ATOM    154  C   LEU A  10      24.715 117.431 133.468  1.00  0.00           C  
ATOM    155  O   LEU A  10      24.256 116.419 132.906  1.00  0.00           O  
ATOM    156  CB  LEU A  10      24.433 119.489 132.082  1.00  0.00           C  
ATOM    157  CG  LEU A  10      24.974 120.467 131.068  1.00  0.00           C  
ATOM    158  CD1 LEU A  10      23.944 121.371 130.343  1.00  0.00           C  
ATOM    159  CD2 LEU A  10      26.070 121.376 131.642  1.00  0.00           C  
ATOM    160  H   LEU A  10      25.590 117.844 130.607  1.00  0.00           H  
ATOM    161  HA  LEU A  10      26.062 119.016 133.273  1.00  0.00           H  
ATOM    162  HB2 LEU A  10      23.651 118.926 131.573  1.00  0.00           H  
ATOM    163  HB3 LEU A  10      23.943 120.056 132.873  1.00  0.00           H  
ATOM    164  HG  LEU A  10      25.391 119.895 130.240  1.00  0.00           H  
ATOM    165 HD11 LEU A  10      23.450 122.008 131.077  1.00  0.00           H  
ATOM    166 HD12 LEU A  10      24.605 122.004 129.751  1.00  0.00           H  
ATOM    167 HD13 LEU A  10      23.177 120.794 129.827  1.00  0.00           H  
ATOM    168 HD21 LEU A  10      26.758 120.769 132.231  1.00  0.00           H  
ATOM    169 HD22 LEU A  10      26.671 121.762 130.819  1.00  0.00           H  
ATOM    170 HD23 LEU A  10      25.649 122.249 132.140  1.00  0.00           H  
ATOM    171  N   GLY A  11      24.629 117.723 134.759  1.00  0.00           N  
ATOM    172  CA  GLY A  11      23.916 116.814 135.719  1.00  0.00           C  
ATOM    173  C   GLY A  11      24.708 115.543 136.027  1.00  0.00           C  
ATOM    174  O   GLY A  11      25.180 115.304 137.165  1.00  0.00           O  
ATOM    175  H   GLY A  11      24.930 118.654 135.004  1.00  0.00           H  
ATOM    176  HA2 GLY A  11      23.752 117.352 136.651  1.00  0.00           H  
ATOM    177  HA3 GLY A  11      22.904 116.613 135.365  1.00  0.00           H  
ATOM    178  N   VAL A  12      24.896 114.701 135.028  1.00  0.00           N  
ATOM    179  CA  VAL A  12      25.621 113.396 135.173  1.00  0.00           C  
ATOM    180  C   VAL A  12      27.052 113.581 134.557  1.00  0.00           C  
ATOM    181  O   VAL A  12      27.298 114.090 133.456  1.00  0.00           O  
ATOM    182  CB  VAL A  12      24.850 112.215 134.538  1.00  0.00           C  
ATOM    183  CG1 VAL A  12      24.689 112.542 133.006  1.00  0.00           C  
ATOM    184  CG2 VAL A  12      25.465 110.852 134.687  1.00  0.00           C  
ATOM    185  H   VAL A  12      24.552 114.986 134.122  1.00  0.00           H  
ATOM    186  HA  VAL A  12      25.814 113.226 136.232  1.00  0.00           H  
ATOM    187  HB  VAL A  12      23.883 112.233 135.042  1.00  0.00           H  
ATOM    188 HG11 VAL A  12      24.153 113.478 132.843  1.00  0.00           H  
ATOM    189 HG12 VAL A  12      25.673 112.555 132.538  1.00  0.00           H  
ATOM    190 HG13 VAL A  12      24.102 111.748 132.545  1.00  0.00           H  
ATOM    191 HG21 VAL A  12      24.999 109.960 134.272  1.00  0.00           H  
ATOM    192 HG22 VAL A  12      26.465 110.763 134.261  1.00  0.00           H  
ATOM    193 HG23 VAL A  12      25.604 110.782 135.767  1.00  0.00           H  
ATOM    194  N   ALA A  13      28.098 113.137 135.307  1.00  0.00           N  
ATOM    195  CA  ALA A  13      29.522 113.271 134.982  1.00  0.00           C  
ATOM    196  C   ALA A  13      29.957 112.136 134.017  1.00  0.00           C  
ATOM    197  O   ALA A  13      30.855 111.365 134.326  1.00  0.00           O  
ATOM    198  CB  ALA A  13      30.344 113.416 136.260  1.00  0.00           C  
ATOM    199  H   ALA A  13      27.878 112.838 136.246  1.00  0.00           H  
ATOM    200  HA  ALA A  13      29.678 114.214 134.459  1.00  0.00           H  
ATOM    201  HB1 ALA A  13      29.966 114.290 136.791  1.00  0.00           H  
ATOM    202  HB2 ALA A  13      30.163 112.460 136.753  1.00  0.00           H  
ATOM    203  HB3 ALA A  13      31.386 113.505 135.954  1.00  0.00           H  
ATOM    204  N   ALA A  14      29.417 112.070 132.763  1.00  0.00           N  
ATOM    205  CA  ALA A  14      29.858 111.208 131.659  1.00  0.00           C  
ATOM    206  C   ALA A  14      30.027 111.892 130.283  1.00  0.00           C  
ATOM    207  O   ALA A  14      29.304 112.811 129.892  1.00  0.00           O  
ATOM    208  CB  ALA A  14      28.900 110.043 131.553  1.00  0.00           C  
ATOM    209  H   ALA A  14      28.643 112.688 132.564  1.00  0.00           H  
ATOM    210  HA  ALA A  14      30.805 110.809 132.024  1.00  0.00           H  
ATOM    211  HB1 ALA A  14      27.968 110.290 131.043  1.00  0.00           H  
ATOM    212  HB2 ALA A  14      29.395 109.306 130.920  1.00  0.00           H  
ATOM    213  HB3 ALA A  14      28.755 109.513 132.495  1.00  0.00           H  
ATOM    214  N   GLU A  15      31.048 111.458 129.468  1.00  0.00           N  
ATOM    215  CA  GLU A  15      31.575 112.228 128.301  1.00  0.00           C  
ATOM    216  C   GLU A  15      31.304 111.544 126.957  1.00  0.00           C  
ATOM    217  O   GLU A  15      31.174 112.237 125.952  1.00  0.00           O  
ATOM    218  CB  GLU A  15      33.064 112.480 128.322  1.00  0.00           C  
ATOM    219  CG  GLU A  15      33.676 113.211 129.586  1.00  0.00           C  
ATOM    220  CD  GLU A  15      33.609 112.511 130.883  1.00  0.00           C  
ATOM    221  OE1 GLU A  15      33.464 111.271 130.935  1.00  0.00           O  
ATOM    222  OE2 GLU A  15      33.778 113.121 132.010  1.00  0.00           O1-
ATOM    223  H   GLU A  15      31.593 110.709 129.870  1.00  0.00           H  
ATOM    224  HA  GLU A  15      31.153 113.231 128.247  1.00  0.00           H  
ATOM    225  HB2 GLU A  15      33.596 111.536 128.202  1.00  0.00           H  
ATOM    226  HB3 GLU A  15      33.248 113.154 127.486  1.00  0.00           H  
ATOM    227  HG2 GLU A  15      34.741 113.296 129.368  1.00  0.00           H  
ATOM    228  HG3 GLU A  15      33.402 114.255 129.738  1.00  0.00           H  
ATOM    229  N   GLY A  16      31.175 110.248 126.833  1.00  0.00           N  
ATOM    230  CA  GLY A  16      31.154 109.425 125.538  1.00  0.00           C  
ATOM    231  C   GLY A  16      32.389 108.558 125.400  1.00  0.00           C  
ATOM    232  O   GLY A  16      33.185 108.385 126.374  1.00  0.00           O  
ATOM    233  H   GLY A  16      31.158 109.764 127.719  1.00  0.00           H  
ATOM    234  HA2 GLY A  16      30.243 108.827 125.511  1.00  0.00           H  
ATOM    235  HA3 GLY A  16      31.221 110.200 124.774  1.00  0.00           H  
ATOM    236  N   ILE A  17      32.629 108.045 124.198  1.00  0.00           N  
ATOM    237  CA  ILE A  17      33.773 107.074 123.956  1.00  0.00           C  
ATOM    238  C   ILE A  17      35.131 107.825 123.716  1.00  0.00           C  
ATOM    239  O   ILE A  17      35.101 108.667 122.859  1.00  0.00           O  
ATOM    240  CB  ILE A  17      33.386 106.182 122.743  1.00  0.00           C  
ATOM    241  CG1 ILE A  17      32.015 105.510 122.794  1.00  0.00           C  
ATOM    242  CG2 ILE A  17      34.489 105.195 122.499  1.00  0.00           C  
ATOM    243  CD1 ILE A  17      31.682 104.423 123.880  1.00  0.00           C  
ATOM    244  H   ILE A  17      31.978 108.256 123.455  1.00  0.00           H  
ATOM    245  HA  ILE A  17      33.780 106.394 124.808  1.00  0.00           H  
ATOM    246  HB  ILE A  17      33.392 106.851 121.882  1.00  0.00           H  
ATOM    247 HG12 ILE A  17      31.205 106.235 122.877  1.00  0.00           H  
ATOM    248 HG13 ILE A  17      31.848 105.091 121.802  1.00  0.00           H  
ATOM    249 HG21 ILE A  17      34.623 104.477 123.309  1.00  0.00           H  
ATOM    250 HG22 ILE A  17      34.305 104.714 121.538  1.00  0.00           H  
ATOM    251 HG23 ILE A  17      35.448 105.703 122.398  1.00  0.00           H  
ATOM    252 HD11 ILE A  17      31.654 104.752 124.919  1.00  0.00           H  
ATOM    253 HD12 ILE A  17      30.691 104.037 123.639  1.00  0.00           H  
ATOM    254 HD13 ILE A  17      32.474 103.689 123.733  1.00  0.00           H  
ATOM    255  N   PRO A  18      36.243 107.398 124.317  1.00  0.00           N  
ATOM    256  CA  PRO A  18      37.500 108.144 124.207  1.00  0.00           C  
ATOM    257  C   PRO A  18      38.187 108.070 122.835  1.00  0.00           C  
ATOM    258  O   PRO A  18      37.807 107.230 121.971  1.00  0.00           O  
ATOM    259  CB  PRO A  18      38.485 107.524 125.263  1.00  0.00           C  
ATOM    260  CG  PRO A  18      37.541 107.011 126.296  1.00  0.00           C  
ATOM    261  CD  PRO A  18      36.344 106.457 125.450  1.00  0.00           C  
ATOM    262  HA  PRO A  18      37.092 109.132 124.421  1.00  0.00           H  
ATOM    263  HB2 PRO A  18      38.974 106.657 124.818  1.00  0.00           H  
ATOM    264  HB3 PRO A  18      39.249 108.233 125.580  1.00  0.00           H  
ATOM    265  HG2 PRO A  18      38.026 106.262 126.921  1.00  0.00           H  
ATOM    266  HG3 PRO A  18      37.217 107.860 126.898  1.00  0.00           H  
ATOM    267  HD2 PRO A  18      36.593 105.430 125.184  1.00  0.00           H  
ATOM    268  HD3 PRO A  18      35.478 106.553 126.105  1.00  0.00           H  
ATOM    269  N   ASP A  19      39.245 108.863 122.669  1.00  0.00           N  
ATOM    270  CA  ASP A  19      40.088 109.073 121.514  1.00  0.00           C  
ATOM    271  C   ASP A  19      41.056 107.840 121.252  1.00  0.00           C  
ATOM    272  O   ASP A  19      42.247 107.991 121.124  1.00  0.00           O  
ATOM    273  CB  ASP A  19      40.756 110.392 121.691  1.00  0.00           C  
ATOM    274  CG  ASP A  19      39.756 111.584 121.920  1.00  0.00           C  
ATOM    275  OD1 ASP A  19      39.368 111.897 123.106  1.00  0.00           O  
ATOM    276  OD2 ASP A  19      39.314 112.186 120.906  1.00  0.00           O1-
ATOM    277  H   ASP A  19      39.485 109.461 123.447  1.00  0.00           H  
ATOM    278  HA  ASP A  19      39.452 109.274 120.652  1.00  0.00           H  
ATOM    279  HB2 ASP A  19      41.416 110.278 122.551  1.00  0.00           H  
ATOM    280  HB3 ASP A  19      41.314 110.666 120.797  1.00  0.00           H  
ATOM    281  N   GLN A  20      40.514 106.632 121.166  1.00  0.00           N  
ATOM    282  CA  GLN A  20      41.168 105.290 121.375  1.00  0.00           C  
ATOM    283  C   GLN A  20      42.048 104.919 120.232  1.00  0.00           C  
ATOM    284  O   GLN A  20      43.060 104.312 120.437  1.00  0.00           O  
ATOM    285  CB  GLN A  20      40.095 104.262 121.591  1.00  0.00           C  
ATOM    286  CG  GLN A  20      39.136 103.952 120.475  1.00  0.00           C  
ATOM    287  CD  GLN A  20      37.811 103.511 120.889  1.00  0.00           C  
ATOM    288  NE2 GLN A  20      36.789 103.749 120.156  1.00  0.00           N  
ATOM    289  OE1 GLN A  20      37.685 102.787 121.820  1.00  0.00           O  
ATOM    290  H   GLN A  20      39.516 106.578 121.016  1.00  0.00           H  
ATOM    291  HA  GLN A  20      41.788 105.331 122.271  1.00  0.00           H  
ATOM    292  HB2 GLN A  20      40.532 103.290 121.816  1.00  0.00           H  
ATOM    293  HB3 GLN A  20      39.560 104.587 122.485  1.00  0.00           H  
ATOM    294  HG2 GLN A  20      38.940 104.824 119.852  1.00  0.00           H  
ATOM    295  HG3 GLN A  20      39.577 103.188 119.835  1.00  0.00           H  
ATOM    296 HE21 GLN A  20      35.933 103.393 120.557  1.00  0.00           H  
ATOM    297 HE22 GLN A  20      36.922 104.341 119.349  1.00  0.00           H  
ATOM    298  N   TYR A  21      41.799 105.480 119.063  1.00  0.00           N  
ATOM    299  CA  TYR A  21      42.644 105.289 117.927  1.00  0.00           C  
ATOM    300  C   TYR A  21      43.780 106.346 117.675  1.00  0.00           C  
ATOM    301  O   TYR A  21      44.716 106.077 116.818  1.00  0.00           O  
ATOM    302  CB  TYR A  21      41.796 104.960 116.649  1.00  0.00           C  
ATOM    303  CG  TYR A  21      40.984 103.744 116.793  1.00  0.00           C  
ATOM    304  CD1 TYR A  21      39.615 103.929 117.059  1.00  0.00           C  
ATOM    305  CD2 TYR A  21      41.510 102.400 116.686  1.00  0.00           C  
ATOM    306  CE1 TYR A  21      38.790 102.775 117.234  1.00  0.00           C  
ATOM    307  CE2 TYR A  21      40.653 101.256 116.866  1.00  0.00           C  
ATOM    308  CZ  TYR A  21      39.242 101.425 117.175  1.00  0.00           C  
ATOM    309  OH  TYR A  21      38.494 100.332 117.300  1.00  0.00           O  
ATOM    310  H   TYR A  21      40.957 106.001 118.861  1.00  0.00           H  
ATOM    311  HA  TYR A  21      43.164 104.351 118.124  1.00  0.00           H  
ATOM    312  HB2 TYR A  21      41.200 105.851 116.448  1.00  0.00           H  
ATOM    313  HB3 TYR A  21      42.527 104.779 115.861  1.00  0.00           H  
ATOM    314  HD1 TYR A  21      39.202 104.923 117.144  1.00  0.00           H  
ATOM    315  HD2 TYR A  21      42.537 102.222 116.404  1.00  0.00           H  
ATOM    316  HE1 TYR A  21      37.755 102.936 117.499  1.00  0.00           H  
ATOM    317  HE2 TYR A  21      41.039 100.263 116.692  1.00  0.00           H  
ATOM    318  HH  TYR A  21      37.560 100.520 117.412  1.00  0.00           H  
ATOM    319  N   ALA A  22      43.825 107.406 118.504  1.00  0.00           N  
ATOM    320  CA  ALA A  22      44.508 108.676 118.164  1.00  0.00           C  
ATOM    321  C   ALA A  22      46.019 108.677 118.316  1.00  0.00           C  
ATOM    322  O   ALA A  22      46.769 109.308 117.595  1.00  0.00           O  
ATOM    323  CB  ALA A  22      43.795 109.823 118.985  1.00  0.00           C  
ATOM    324  H   ALA A  22      43.262 107.385 119.343  1.00  0.00           H  
ATOM    325  HA  ALA A  22      44.311 108.894 117.114  1.00  0.00           H  
ATOM    326  HB1 ALA A  22      43.980 109.723 120.054  1.00  0.00           H  
ATOM    327  HB2 ALA A  22      44.205 110.769 118.632  1.00  0.00           H  
ATOM    328  HB3 ALA A  22      42.741 109.690 118.740  1.00  0.00           H  
ATOM    329  N   ASP A  23      46.485 107.868 119.333  1.00  0.00           N  
ATOM    330  CA  ASP A  23      47.899 107.808 119.729  1.00  0.00           C  
ATOM    331  C   ASP A  23      48.655 106.725 118.861  1.00  0.00           C  
ATOM    332  O   ASP A  23      49.810 106.486 119.080  1.00  0.00           O  
ATOM    333  CB  ASP A  23      47.919 107.540 121.294  1.00  0.00           C  
ATOM    334  CG  ASP A  23      46.954 106.375 121.755  1.00  0.00           C  
ATOM    335  OD1 ASP A  23      46.950 106.111 122.989  1.00  0.00           O  
ATOM    336  OD2 ASP A  23      46.454 105.592 120.926  1.00  0.00           O1-
ATOM    337  H   ASP A  23      45.862 107.196 119.756  1.00  0.00           H  
ATOM    338  HA  ASP A  23      48.302 108.810 119.581  1.00  0.00           H  
ATOM    339  HB2 ASP A  23      48.936 107.296 121.603  1.00  0.00           H  
ATOM    340  HB3 ASP A  23      47.508 108.391 121.837  1.00  0.00           H  
ATOM    341  N   GLY A  24      47.957 106.173 117.889  1.00  0.00           N  
ATOM    342  CA  GLY A  24      48.530 105.231 116.884  1.00  0.00           C  
ATOM    343  C   GLY A  24      48.712 103.785 117.391  1.00  0.00           C  
ATOM    344  O   GLY A  24      48.902 102.816 116.652  1.00  0.00           O  
ATOM    345  H   GLY A  24      46.993 106.473 117.884  1.00  0.00           H  
ATOM    346  HA2 GLY A  24      47.883 105.167 116.009  1.00  0.00           H  
ATOM    347  HA3 GLY A  24      49.510 105.608 116.593  1.00  0.00           H  
ATOM    348  N   GLU A  25      48.782 103.551 118.744  1.00  0.00           N  
ATOM    349  CA  GLU A  25      49.202 102.283 119.342  1.00  0.00           C  
ATOM    350  C   GLU A  25      48.483 101.022 118.915  1.00  0.00           C  
ATOM    351  O   GLU A  25      49.016  99.950 118.800  1.00  0.00           O  
ATOM    352  CB  GLU A  25      49.148 102.516 120.815  1.00  0.00           C  
ATOM    353  CG  GLU A  25      50.081 103.664 121.291  1.00  0.00           C  
ATOM    354  CD  GLU A  25      51.557 103.308 121.052  1.00  0.00           C  
ATOM    355  OE1 GLU A  25      51.897 102.125 120.684  1.00  0.00           O  
ATOM    356  OE2 GLU A  25      52.456 104.190 120.989  1.00  0.00           O1-
ATOM    357  H   GLU A  25      48.702 104.381 119.311  1.00  0.00           H  
ATOM    358  HA  GLU A  25      50.234 102.217 118.998  1.00  0.00           H  
ATOM    359  HB2 GLU A  25      48.094 102.677 121.040  1.00  0.00           H  
ATOM    360  HB3 GLU A  25      49.471 101.594 121.300  1.00  0.00           H  
ATOM    361  HG2 GLU A  25      49.819 104.569 120.743  1.00  0.00           H  
ATOM    362  HG3 GLU A  25      49.895 103.695 122.365  1.00  0.00           H  
ATOM    363  N   ALA A  26      47.129 101.127 118.777  1.00  0.00           N  
ATOM    364  CA  ALA A  26      46.311  99.965 118.395  1.00  0.00           C  
ATOM    365  C   ALA A  26      46.551  99.557 116.874  1.00  0.00           C  
ATOM    366  O   ALA A  26      46.836  98.384 116.602  1.00  0.00           O  
ATOM    367  CB  ALA A  26      44.876 100.260 118.602  1.00  0.00           C  
ATOM    368  H   ALA A  26      46.765 102.044 118.994  1.00  0.00           H  
ATOM    369  HA  ALA A  26      46.534  99.092 119.007  1.00  0.00           H  
ATOM    370  HB1 ALA A  26      44.759 101.176 118.021  1.00  0.00           H  
ATOM    371  HB2 ALA A  26      44.176  99.445 118.422  1.00  0.00           H  
ATOM    372  HB3 ALA A  26      44.678 100.416 119.663  1.00  0.00           H  
ATOM    373  N   ALA A  27      46.621 100.538 116.016  1.00  0.00           N  
ATOM    374  CA  ALA A  27      46.956 100.315 114.593  1.00  0.00           C  
ATOM    375  C   ALA A  27      48.340  99.742 114.354  1.00  0.00           C  
ATOM    376  O   ALA A  27      48.493  98.785 113.544  1.00  0.00           O  
ATOM    377  CB  ALA A  27      47.026 101.631 113.873  1.00  0.00           C  
ATOM    378  H   ALA A  27      46.490 101.489 116.327  1.00  0.00           H  
ATOM    379  HA  ALA A  27      46.187  99.700 114.125  1.00  0.00           H  
ATOM    380  HB1 ALA A  27      47.478 102.419 114.475  1.00  0.00           H  
ATOM    381  HB2 ALA A  27      47.576 101.617 112.932  1.00  0.00           H  
ATOM    382  HB3 ALA A  27      45.987 101.928 113.729  1.00  0.00           H  
ATOM    383  N   ARG A  28      49.379 100.164 115.055  1.00  0.00           N  
ATOM    384  CA  ARG A  28      50.793  99.660 114.949  1.00  0.00           C  
ATOM    385  C   ARG A  28      51.018  98.153 115.228  1.00  0.00           C  
ATOM    386  O   ARG A  28      51.970  97.468 114.833  1.00  0.00           O  
ATOM    387  CB  ARG A  28      51.670 100.573 115.823  1.00  0.00           C  
ATOM    388  CG  ARG A  28      53.152 100.190 115.798  1.00  0.00           C  
ATOM    389  CD  ARG A  28      54.174 101.278 116.140  1.00  0.00           C  
ATOM    390  NE  ARG A  28      53.891 101.811 117.492  1.00  0.00           N  
ATOM    391  CZ  ARG A  28      54.840 102.391 118.218  1.00  0.00           C  
ATOM    392  NH1 ARG A  28      56.097 102.639 117.923  1.00  0.00           N1+
ATOM    393  NH2 ARG A  28      54.501 102.758 119.357  1.00  0.00           N  
ATOM    394  H   ARG A  28      49.261 100.991 115.622  1.00  0.00           H  
ATOM    395  HA  ARG A  28      51.066  99.802 113.903  1.00  0.00           H  
ATOM    396  HB2 ARG A  28      51.444 101.563 115.426  1.00  0.00           H  
ATOM    397  HB3 ARG A  28      51.301 100.644 116.847  1.00  0.00           H  
ATOM    398  HG2 ARG A  28      53.321  99.292 116.392  1.00  0.00           H  
ATOM    399  HG3 ARG A  28      53.449  99.808 114.822  1.00  0.00           H  
ATOM    400  HD2 ARG A  28      55.210 100.952 116.044  1.00  0.00           H  
ATOM    401  HD3 ARG A  28      53.938 102.055 115.413  1.00  0.00           H  
ATOM    402  HE  ARG A  28      52.991 101.678 117.932  1.00  0.00           H  
ATOM    403 HH11 ARG A  28      56.299 102.570 116.937  1.00  0.00           H  
ATOM    404 HH12 ARG A  28      56.858 102.792 118.568  1.00  0.00           H  
ATOM    405 HH21 ARG A  28      53.535 102.627 119.620  1.00  0.00           H  
ATOM    406 HH22 ARG A  28      55.231 102.954 120.027  1.00  0.00           H  
ATOM    407  N   VAL A  29      49.955  97.555 115.828  1.00  0.00           N  
ATOM    408  CA  VAL A  29      49.921  96.105 116.174  1.00  0.00           C  
ATOM    409  C   VAL A  29      48.653  95.307 115.744  1.00  0.00           C  
ATOM    410  O   VAL A  29      48.522  94.073 116.074  1.00  0.00           O  
ATOM    411  CB  VAL A  29      50.188  95.880 117.738  1.00  0.00           C  
ATOM    412  CG1 VAL A  29      51.551  96.371 118.144  1.00  0.00           C  
ATOM    413  CG2 VAL A  29      49.139  96.531 118.640  1.00  0.00           C  
ATOM    414  H   VAL A  29      49.179  98.156 116.065  1.00  0.00           H  
ATOM    415  HA  VAL A  29      50.671  95.516 115.646  1.00  0.00           H  
ATOM    416  HB  VAL A  29      50.248  94.826 118.008  1.00  0.00           H  
ATOM    417 HG11 VAL A  29      51.682  97.449 118.050  1.00  0.00           H  
ATOM    418 HG12 VAL A  29      51.601  96.152 119.210  1.00  0.00           H  
ATOM    419 HG13 VAL A  29      52.277  95.751 117.620  1.00  0.00           H  
ATOM    420 HG21 VAL A  29      49.432  97.557 118.862  1.00  0.00           H  
ATOM    421 HG22 VAL A  29      48.166  96.487 118.149  1.00  0.00           H  
ATOM    422 HG23 VAL A  29      49.170  96.046 119.616  1.00  0.00           H  
ATOM    423  N   TRP A  30      47.738  95.957 115.067  1.00  0.00           N  
ATOM    424  CA  TRP A  30      46.521  95.481 114.525  1.00  0.00           C  
ATOM    425  C   TRP A  30      46.555  94.136 113.700  1.00  0.00           C  
ATOM    426  O   TRP A  30      45.666  93.310 113.830  1.00  0.00           O  
ATOM    427  CB  TRP A  30      45.775  96.489 113.776  1.00  0.00           C  
ATOM    428  CG  TRP A  30      44.353  96.240 113.661  1.00  0.00           C  
ATOM    429  CD1 TRP A  30      43.773  95.645 112.562  1.00  0.00           C  
ATOM    430  CD2 TRP A  30      43.212  96.665 114.515  1.00  0.00           C  
ATOM    431  CE2 TRP A  30      42.027  96.164 113.925  1.00  0.00           C  
ATOM    432  CE3 TRP A  30      43.057  97.446 115.629  1.00  0.00           C  
ATOM    433  NE1 TRP A  30      42.411  95.521 112.818  1.00  0.00           N  
ATOM    434  CZ2 TRP A  30      40.773  96.293 114.545  1.00  0.00           C  
ATOM    435  CZ3 TRP A  30      41.787  97.578 116.273  1.00  0.00           C  
ATOM    436  CH2 TRP A  30      40.587  97.034 115.742  1.00  0.00           C  
ATOM    437  H   TRP A  30      47.899  96.954 115.053  1.00  0.00           H  
ATOM    438  HA  TRP A  30      45.913  95.307 115.414  1.00  0.00           H  
ATOM    439  HB2 TRP A  30      45.922  97.454 114.263  1.00  0.00           H  
ATOM    440  HB3 TRP A  30      46.223  96.489 112.782  1.00  0.00           H  
ATOM    441  HD1 TRP A  30      44.307  95.225 111.723  1.00  0.00           H  
ATOM    442  HE1 TRP A  30      41.783  94.930 112.292  1.00  0.00           H  
ATOM    443  HE3 TRP A  30      43.978  97.824 116.050  1.00  0.00           H  
ATOM    444  HZ2 TRP A  30      39.950  95.723 114.141  1.00  0.00           H  
ATOM    445  HZ3 TRP A  30      41.685  97.987 117.268  1.00  0.00           H  
ATOM    446  HH2 TRP A  30      39.646  96.932 116.262  1.00  0.00           H  
ATOM    447  N   GLN A  31      47.570  93.952 112.917  1.00  0.00           N  
ATOM    448  CA  GLN A  31      47.946  92.766 112.174  1.00  0.00           C  
ATOM    449  C   GLN A  31      48.414  91.663 113.054  1.00  0.00           C  
ATOM    450  O   GLN A  31      47.996  90.547 112.893  1.00  0.00           O  
ATOM    451  CB  GLN A  31      49.005  93.171 111.121  1.00  0.00           C  
ATOM    452  CG  GLN A  31      49.697  91.910 110.500  1.00  0.00           C  
ATOM    453  CD  GLN A  31      50.767  92.342 109.459  1.00  0.00           C  
ATOM    454  NE2 GLN A  31      50.704  91.789 108.273  1.00  0.00           N  
ATOM    455  OE1 GLN A  31      51.697  93.161 109.693  1.00  0.00           O  
ATOM    456  H   GLN A  31      48.081  94.809 112.755  1.00  0.00           H  
ATOM    457  HA  GLN A  31      47.077  92.391 111.632  1.00  0.00           H  
ATOM    458  HB2 GLN A  31      48.500  93.780 110.371  1.00  0.00           H  
ATOM    459  HB3 GLN A  31      49.824  93.601 111.696  1.00  0.00           H  
ATOM    460  HG2 GLN A  31      50.148  91.238 111.231  1.00  0.00           H  
ATOM    461  HG3 GLN A  31      48.919  91.289 110.059  1.00  0.00           H  
ATOM    462 HE21 GLN A  31      51.352  92.105 107.565  1.00  0.00           H  
ATOM    463 HE22 GLN A  31      50.127  90.969 108.161  1.00  0.00           H  
ATOM    464  N   LEU A  32      49.193  91.945 114.125  1.00  0.00           N  
ATOM    465  CA  LEU A  32      49.493  91.023 115.190  1.00  0.00           C  
ATOM    466  C   LEU A  32      48.225  90.658 116.047  1.00  0.00           C  
ATOM    467  O   LEU A  32      48.080  89.537 116.500  1.00  0.00           O  
ATOM    468  CB  LEU A  32      50.673  91.578 116.044  1.00  0.00           C  
ATOM    469  CG  LEU A  32      52.021  91.733 115.299  1.00  0.00           C  
ATOM    470  CD1 LEU A  32      52.870  92.455 116.375  1.00  0.00           C  
ATOM    471  CD2 LEU A  32      52.591  90.438 114.811  1.00  0.00           C  
ATOM    472  H   LEU A  32      49.440  92.911 114.288  1.00  0.00           H  
ATOM    473  HA  LEU A  32      49.784  90.064 114.762  1.00  0.00           H  
ATOM    474  HB2 LEU A  32      50.363  92.550 116.426  1.00  0.00           H  
ATOM    475  HB3 LEU A  32      50.838  90.917 116.895  1.00  0.00           H  
ATOM    476  HG  LEU A  32      51.958  92.380 114.424  1.00  0.00           H  
ATOM    477 HD11 LEU A  32      53.850  92.537 115.908  1.00  0.00           H  
ATOM    478 HD12 LEU A  32      52.355  93.393 116.583  1.00  0.00           H  
ATOM    479 HD13 LEU A  32      52.977  91.954 117.337  1.00  0.00           H  
ATOM    480 HD21 LEU A  32      53.554  90.634 114.339  1.00  0.00           H  
ATOM    481 HD22 LEU A  32      52.898  89.843 115.670  1.00  0.00           H  
ATOM    482 HD23 LEU A  32      51.908  90.020 114.071  1.00  0.00           H  
ATOM    483  N   TYR A  33      47.138  91.556 116.138  1.00  0.00           N  
ATOM    484  CA  TYR A  33      45.783  91.368 116.819  1.00  0.00           C  
ATOM    485  C   TYR A  33      44.788  90.536 115.972  1.00  0.00           C  
ATOM    486  O   TYR A  33      44.101  89.652 116.536  1.00  0.00           O  
ATOM    487  CB  TYR A  33      45.346  92.776 117.122  1.00  0.00           C  
ATOM    488  CG  TYR A  33      43.998  92.842 117.746  1.00  0.00           C  
ATOM    489  CD1 TYR A  33      42.936  93.463 117.138  1.00  0.00           C  
ATOM    490  CD2 TYR A  33      43.765  92.044 118.845  1.00  0.00           C  
ATOM    491  CE1 TYR A  33      41.637  93.430 117.656  1.00  0.00           C  
ATOM    492  CE2 TYR A  33      42.470  91.960 119.440  1.00  0.00           C  
ATOM    493  CZ  TYR A  33      41.447  92.685 118.863  1.00  0.00           C  
ATOM    494  OH  TYR A  33      40.162  92.571 119.353  1.00  0.00           O  
ATOM    495  H   TYR A  33      47.274  92.503 115.816  1.00  0.00           H  
ATOM    496  HA  TYR A  33      45.956  90.771 117.715  1.00  0.00           H  
ATOM    497  HB2 TYR A  33      46.009  93.264 117.837  1.00  0.00           H  
ATOM    498  HB3 TYR A  33      45.363  93.165 116.104  1.00  0.00           H  
ATOM    499  HD1 TYR A  33      43.030  93.988 116.198  1.00  0.00           H  
ATOM    500  HD2 TYR A  33      44.566  91.496 119.318  1.00  0.00           H  
ATOM    501  HE1 TYR A  33      40.746  93.834 117.199  1.00  0.00           H  
ATOM    502  HE2 TYR A  33      42.164  91.313 120.247  1.00  0.00           H  
ATOM    503  HH  TYR A  33      39.543  93.225 119.021  1.00  0.00           H  
ATOM    504  N   ILE A  34      44.737  90.793 114.669  1.00  0.00           N  
ATOM    505  CA  ILE A  34      44.145  89.884 113.665  1.00  0.00           C  
ATOM    506  C   ILE A  34      44.720  88.518 113.666  1.00  0.00           C  
ATOM    507  O   ILE A  34      43.961  87.494 113.723  1.00  0.00           O  
ATOM    508  CB  ILE A  34      44.241  90.436 112.276  1.00  0.00           C  
ATOM    509  CG1 ILE A  34      43.228  91.648 112.254  1.00  0.00           C  
ATOM    510  CG2 ILE A  34      43.730  89.461 111.100  1.00  0.00           C  
ATOM    511  CD1 ILE A  34      43.194  92.556 111.041  1.00  0.00           C  
ATOM    512  H   ILE A  34      45.303  91.600 114.448  1.00  0.00           H  
ATOM    513  HA  ILE A  34      43.108  89.683 113.932  1.00  0.00           H  
ATOM    514  HB  ILE A  34      45.276  90.735 112.109  1.00  0.00           H  
ATOM    515 HG12 ILE A  34      42.194  91.323 112.363  1.00  0.00           H  
ATOM    516 HG13 ILE A  34      43.548  92.358 113.017  1.00  0.00           H  
ATOM    517 HG21 ILE A  34      42.699  89.144 111.258  1.00  0.00           H  
ATOM    518 HG22 ILE A  34      43.795  90.078 110.205  1.00  0.00           H  
ATOM    519 HG23 ILE A  34      44.324  88.548 111.045  1.00  0.00           H  
ATOM    520 HD11 ILE A  34      42.653  93.455 111.338  1.00  0.00           H  
ATOM    521 HD12 ILE A  34      44.200  92.970 110.964  1.00  0.00           H  
ATOM    522 HD13 ILE A  34      42.763  92.088 110.155  1.00  0.00           H  
ATOM    523  N   GLY A  35      46.006  88.456 113.733  1.00  0.00           N  
ATOM    524  CA  GLY A  35      46.818  87.199 113.561  1.00  0.00           C  
ATOM    525  C   GLY A  35      46.910  86.874 112.079  1.00  0.00           C  
ATOM    526  O   GLY A  35      47.203  87.797 111.287  1.00  0.00           O  
ATOM    527  H   GLY A  35      46.558  89.270 113.963  1.00  0.00           H  
ATOM    528  HA2 GLY A  35      47.860  87.359 113.839  1.00  0.00           H  
ATOM    529  HA3 GLY A  35      46.377  86.335 114.057  1.00  0.00           H  
ATOM    530  N   ASP A  36      46.617  85.676 111.618  1.00  0.00           N  
ATOM    531  CA  ASP A  36      46.417  85.251 110.256  1.00  0.00           C  
ATOM    532  C   ASP A  36      45.146  85.867 109.574  1.00  0.00           C  
ATOM    533  O   ASP A  36      44.021  85.457 109.923  1.00  0.00           O  
ATOM    534  CB  ASP A  36      46.519  83.749 110.116  1.00  0.00           C  
ATOM    535  CG  ASP A  36      46.391  83.272 108.696  1.00  0.00           C  
ATOM    536  OD1 ASP A  36      45.540  82.421 108.507  1.00  0.00           O  
ATOM    537  OD2 ASP A  36      46.990  83.869 107.764  1.00  0.00           O1-
ATOM    538  H   ASP A  36      46.302  85.044 112.340  1.00  0.00           H  
ATOM    539  HA  ASP A  36      47.161  85.677 109.583  1.00  0.00           H  
ATOM    540  HB2 ASP A  36      47.499  83.419 110.457  1.00  0.00           H  
ATOM    541  HB3 ASP A  36      45.743  83.285 110.724  1.00  0.00           H  
ATOM    542  N   THR A  37      45.303  86.809 108.626  1.00  0.00           N  
ATOM    543  CA  THR A  37      44.130  87.389 107.975  1.00  0.00           C  
ATOM    544  C   THR A  37      43.223  86.342 107.214  1.00  0.00           C  
ATOM    545  O   THR A  37      42.029  86.487 107.241  1.00  0.00           O  
ATOM    546  CB  THR A  37      44.417  88.566 107.019  1.00  0.00           C  
ATOM    547  CG2 THR A  37      43.236  89.522 106.857  1.00  0.00           C  
ATOM    548  OG1 THR A  37      45.372  89.427 107.570  1.00  0.00           O  
ATOM    549  H   THR A  37      46.223  87.152 108.390  1.00  0.00           H  
ATOM    550  HA  THR A  37      43.502  87.776 108.777  1.00  0.00           H  
ATOM    551  HB  THR A  37      44.897  88.155 106.131  1.00  0.00           H  
ATOM    552  HG1 THR A  37      45.710  90.025 106.900  1.00  0.00           H  
ATOM    553 HG21 THR A  37      42.776  89.826 107.797  1.00  0.00           H  
ATOM    554 HG22 THR A  37      43.330  90.362 106.168  1.00  0.00           H  
ATOM    555 HG23 THR A  37      42.413  88.948 106.431  1.00  0.00           H  
ATOM    556  N   ARG A  38      43.819  85.229 106.836  1.00  0.00           N  
ATOM    557  CA  ARG A  38      43.172  84.236 105.930  1.00  0.00           C  
ATOM    558  C   ARG A  38      42.246  83.329 106.704  1.00  0.00           C  
ATOM    559  O   ARG A  38      41.106  83.096 106.202  1.00  0.00           O  
ATOM    560  CB  ARG A  38      44.185  83.470 105.091  1.00  0.00           C  
ATOM    561  CG  ARG A  38      44.758  84.402 103.993  1.00  0.00           C  
ATOM    562  CD  ARG A  38      45.409  83.559 102.841  1.00  0.00           C  
ATOM    563  NE  ARG A  38      46.415  82.685 103.422  1.00  0.00           N  
ATOM    564  CZ  ARG A  38      47.098  81.761 102.732  1.00  0.00           C  
ATOM    565  NH1 ARG A  38      46.925  81.399 101.479  1.00  0.00           N1+
ATOM    566  NH2 ARG A  38      48.080  81.128 103.297  1.00  0.00           N  
ATOM    567  H   ARG A  38      44.816  85.146 106.973  1.00  0.00           H  
ATOM    568  HA  ARG A  38      42.516  84.772 105.244  1.00  0.00           H  
ATOM    569  HB2 ARG A  38      45.004  83.033 105.661  1.00  0.00           H  
ATOM    570  HB3 ARG A  38      43.670  82.705 104.509  1.00  0.00           H  
ATOM    571  HG2 ARG A  38      43.870  84.850 103.547  1.00  0.00           H  
ATOM    572  HG3 ARG A  38      45.425  85.096 104.505  1.00  0.00           H  
ATOM    573  HD2 ARG A  38      44.625  82.991 102.341  1.00  0.00           H  
ATOM    574  HD3 ARG A  38      45.946  84.291 102.238  1.00  0.00           H  
ATOM    575  HE  ARG A  38      46.667  82.847 104.386  1.00  0.00           H  
ATOM    576 HH11 ARG A  38      46.208  81.885 100.959  1.00  0.00           H  
ATOM    577 HH12 ARG A  38      47.614  80.807 101.039  1.00  0.00           H  
ATOM    578 HH21 ARG A  38      48.392  81.628 104.117  1.00  0.00           H  
ATOM    579 HH22 ARG A  38      48.785  80.639 102.764  1.00  0.00           H  
ATOM    580  N   SER A  39      42.633  82.917 107.921  1.00  0.00           N  
ATOM    581  CA  SER A  39      41.825  82.295 109.001  1.00  0.00           C  
ATOM    582  C   SER A  39      40.582  83.097 109.346  1.00  0.00           C  
ATOM    583  O   SER A  39      39.539  82.520 109.676  1.00  0.00           O  
ATOM    584  CB  SER A  39      42.676  81.947 110.323  1.00  0.00           C  
ATOM    585  OG  SER A  39      43.760  81.117 109.912  1.00  0.00           O  
ATOM    586  H   SER A  39      43.633  83.019 108.011  1.00  0.00           H  
ATOM    587  HA  SER A  39      41.455  81.372 108.558  1.00  0.00           H  
ATOM    588  HB2 SER A  39      43.105  82.885 110.675  1.00  0.00           H  
ATOM    589  HB3 SER A  39      42.043  81.572 111.127  1.00  0.00           H  
ATOM    590  HG  SER A  39      44.290  81.659 109.322  1.00  0.00           H  
ATOM    591  N   ARG A  40      40.720  84.395 109.349  1.00  0.00           N  
ATOM    592  CA  ARG A  40      39.460  85.261 109.559  1.00  0.00           C  
ATOM    593  C   ARG A  40      38.516  85.165 108.354  1.00  0.00           C  
ATOM    594  O   ARG A  40      37.375  84.778 108.464  1.00  0.00           O  
ATOM    595  CB  ARG A  40      39.936  86.709 109.968  1.00  0.00           C  
ATOM    596  CG  ARG A  40      38.875  87.786 109.688  1.00  0.00           C  
ATOM    597  CD  ARG A  40      39.363  89.144 110.131  1.00  0.00           C  
ATOM    598  NE  ARG A  40      38.411  90.229 109.699  1.00  0.00           N  
ATOM    599  CZ  ARG A  40      38.228  91.431 110.221  1.00  0.00           C  
ATOM    600  NH1 ARG A  40      38.920  91.953 111.175  1.00  0.00           N1+
ATOM    601  NH2 ARG A  40      37.427  92.250 109.612  1.00  0.00           N  
ATOM    602  H   ARG A  40      41.659  84.746 109.461  1.00  0.00           H  
ATOM    603  HA  ARG A  40      38.854  84.935 110.403  1.00  0.00           H  
ATOM    604  HB2 ARG A  40      40.190  86.663 111.026  1.00  0.00           H  
ATOM    605  HB3 ARG A  40      40.821  86.909 109.363  1.00  0.00           H  
ATOM    606  HG2 ARG A  40      38.700  87.834 108.614  1.00  0.00           H  
ATOM    607  HG3 ARG A  40      37.903  87.547 110.121  1.00  0.00           H  
ATOM    608  HD2 ARG A  40      39.282  89.065 111.215  1.00  0.00           H  
ATOM    609  HD3 ARG A  40      40.401  89.327 109.853  1.00  0.00           H  
ATOM    610  HE  ARG A  40      37.969  89.987 108.824  1.00  0.00           H  
ATOM    611 HH11 ARG A  40      39.586  91.471 111.762  1.00  0.00           H  
ATOM    612 HH12 ARG A  40      38.770  92.921 111.420  1.00  0.00           H  
ATOM    613 HH21 ARG A  40      36.926  92.065 108.755  1.00  0.00           H  
ATOM    614 HH22 ARG A  40      37.409  93.213 109.915  1.00  0.00           H  
ATOM    615  N   THR A  41      39.095  85.462 107.133  1.00  0.00           N  
ATOM    616  CA  THR A  41      38.398  85.640 105.851  1.00  0.00           C  
ATOM    617  C   THR A  41      37.492  84.481 105.446  1.00  0.00           C  
ATOM    618  O   THR A  41      36.503  84.601 104.695  1.00  0.00           O  
ATOM    619  CB  THR A  41      39.438  86.021 104.753  1.00  0.00           C  
ATOM    620  CG2 THR A  41      38.859  86.245 103.350  1.00  0.00           C  
ATOM    621  OG1 THR A  41      40.090  87.200 105.215  1.00  0.00           O  
ATOM    622  H   THR A  41      40.063  85.748 107.124  1.00  0.00           H  
ATOM    623  HA  THR A  41      37.767  86.523 105.959  1.00  0.00           H  
ATOM    624  HB  THR A  41      40.110  85.177 104.599  1.00  0.00           H  
ATOM    625  HG1 THR A  41      40.857  86.978 105.748  1.00  0.00           H  
ATOM    626 HG21 THR A  41      38.521  85.318 102.887  1.00  0.00           H  
ATOM    627 HG22 THR A  41      38.075  87.000 103.285  1.00  0.00           H  
ATOM    628 HG23 THR A  41      39.659  86.619 102.710  1.00  0.00           H  
ATOM    629  N   ALA A  42      37.917  83.248 105.821  1.00  0.00           N  
ATOM    630  CA  ALA A  42      37.304  82.025 105.363  1.00  0.00           C  
ATOM    631  C   ALA A  42      35.841  81.808 105.934  1.00  0.00           C  
ATOM    632  O   ALA A  42      35.085  80.893 105.443  1.00  0.00           O  
ATOM    633  CB  ALA A  42      38.244  80.856 105.684  1.00  0.00           C  
ATOM    634  H   ALA A  42      38.696  83.178 106.461  1.00  0.00           H  
ATOM    635  HA  ALA A  42      37.181  81.957 104.282  1.00  0.00           H  
ATOM    636  HB1 ALA A  42      39.263  81.087 105.375  1.00  0.00           H  
ATOM    637  HB2 ALA A  42      38.149  80.674 106.755  1.00  0.00           H  
ATOM    638  HB3 ALA A  42      38.025  79.956 105.112  1.00  0.00           H  
ATOM    639  N   GLU A  43      35.437  82.622 106.968  1.00  0.00           N  
ATOM    640  CA  GLU A  43      34.171  82.502 107.646  1.00  0.00           C  
ATOM    641  C   GLU A  43      33.012  83.285 107.024  1.00  0.00           C  
ATOM    642  O   GLU A  43      31.853  82.912 107.058  1.00  0.00           O  
ATOM    643  CB  GLU A  43      34.488  82.948 109.140  1.00  0.00           C  
ATOM    644  CG  GLU A  43      33.340  82.519 110.090  1.00  0.00           C  
ATOM    645  CD  GLU A  43      33.177  81.013 110.048  1.00  0.00           C  
ATOM    646  OE1 GLU A  43      32.083  80.523 109.880  1.00  0.00           O  
ATOM    647  OE2 GLU A  43      34.163  80.265 110.148  1.00  0.00           O1-
ATOM    648  H   GLU A  43      36.057  83.334 107.328  1.00  0.00           H  
ATOM    649  HA  GLU A  43      33.907  81.446 107.664  1.00  0.00           H  
ATOM    650  HB2 GLU A  43      35.383  82.437 109.495  1.00  0.00           H  
ATOM    651  HB3 GLU A  43      34.623  84.029 109.148  1.00  0.00           H  
ATOM    652  HG2 GLU A  43      33.488  82.769 111.141  1.00  0.00           H  
ATOM    653  HG3 GLU A  43      32.432  83.010 109.740  1.00  0.00           H  
ATOM    654  N   TYR A  44      33.349  84.385 106.341  1.00  0.00           N  
ATOM    655  CA  TYR A  44      32.383  85.386 105.888  1.00  0.00           C  
ATOM    656  C   TYR A  44      32.432  85.826 104.413  1.00  0.00           C  
ATOM    657  O   TYR A  44      31.432  86.435 103.949  1.00  0.00           O  
ATOM    658  CB  TYR A  44      32.337  86.547 106.815  1.00  0.00           C  
ATOM    659  CG  TYR A  44      33.615  87.394 106.768  1.00  0.00           C  
ATOM    660  CD1 TYR A  44      34.595  87.096 107.649  1.00  0.00           C  
ATOM    661  CD2 TYR A  44      33.610  88.603 106.043  1.00  0.00           C  
ATOM    662  CE1 TYR A  44      35.561  88.084 107.979  1.00  0.00           C  
ATOM    663  CE2 TYR A  44      34.597  89.559 106.285  1.00  0.00           C  
ATOM    664  CZ  TYR A  44      35.524  89.345 107.334  1.00  0.00           C  
ATOM    665  OH  TYR A  44      36.460  90.276 107.557  1.00  0.00           O  
ATOM    666  H   TYR A  44      34.330  84.626 106.333  1.00  0.00           H  
ATOM    667  HA  TYR A  44      31.388  84.950 105.973  1.00  0.00           H  
ATOM    668  HB2 TYR A  44      31.487  87.170 106.533  1.00  0.00           H  
ATOM    669  HB3 TYR A  44      32.248  86.322 107.877  1.00  0.00           H  
ATOM    670  HD1 TYR A  44      34.628  86.133 108.136  1.00  0.00           H  
ATOM    671  HD2 TYR A  44      32.796  88.753 105.349  1.00  0.00           H  
ATOM    672  HE1 TYR A  44      36.425  87.871 108.593  1.00  0.00           H  
ATOM    673  HE2 TYR A  44      34.593  90.529 105.809  1.00  0.00           H  
ATOM    674  HH  TYR A  44      36.214  91.147 107.238  1.00  0.00           H  
ATOM    675  N   LYS A  45      33.549  85.617 103.684  1.00  0.00           N  
ATOM    676  CA  LYS A  45      33.663  86.132 102.317  1.00  0.00           C  
ATOM    677  C   LYS A  45      32.680  85.526 101.323  1.00  0.00           C  
ATOM    678  O   LYS A  45      32.194  86.314 100.457  1.00  0.00           O  
ATOM    679  CB  LYS A  45      35.147  85.928 101.890  1.00  0.00           C  
ATOM    680  CG  LYS A  45      35.562  86.531 100.568  1.00  0.00           C  
ATOM    681  CD  LYS A  45      36.829  85.787 100.024  1.00  0.00           C  
ATOM    682  CE  LYS A  45      37.145  86.550  98.755  1.00  0.00           C  
ATOM    683  NZ  LYS A  45      37.875  85.715  97.824  1.00  0.00           N1+
ATOM    684  H   LYS A  45      34.336  85.213 104.173  1.00  0.00           H  
ATOM    685  HA  LYS A  45      33.559  87.216 102.282  1.00  0.00           H  
ATOM    686  HB2 LYS A  45      35.869  86.265 102.633  1.00  0.00           H  
ATOM    687  HB3 LYS A  45      35.247  84.845 101.804  1.00  0.00           H  
ATOM    688  HG2 LYS A  45      34.713  86.451  99.890  1.00  0.00           H  
ATOM    689  HG3 LYS A  45      35.793  87.578 100.762  1.00  0.00           H  
ATOM    690  HD2 LYS A  45      37.660  85.864 100.726  1.00  0.00           H  
ATOM    691  HD3 LYS A  45      36.574  84.754  99.789  1.00  0.00           H  
ATOM    692  HE2 LYS A  45      36.261  86.920  98.236  1.00  0.00           H  
ATOM    693  HE3 LYS A  45      37.695  87.464  98.982  1.00  0.00           H  
ATOM    694  HZ1 LYS A  45      38.530  85.160  98.356  1.00  0.00           H  
ATOM    695  HZ2 LYS A  45      37.204  85.166  97.307  1.00  0.00           H  
ATOM    696  HZ3 LYS A  45      38.368  86.271  97.141  1.00  0.00           H  
ATOM    697  N   ALA A  46      32.393  84.223 101.402  1.00  0.00           N  
ATOM    698  CA  ALA A  46      31.613  83.475 100.484  1.00  0.00           C  
ATOM    699  C   ALA A  46      30.099  83.892 100.711  1.00  0.00           C  
ATOM    700  O   ALA A  46      29.312  83.998  99.789  1.00  0.00           O  
ATOM    701  CB  ALA A  46      31.820  81.972 100.684  1.00  0.00           C  
ATOM    702  H   ALA A  46      32.688  83.668 102.193  1.00  0.00           H  
ATOM    703  HA  ALA A  46      31.871  83.702  99.450  1.00  0.00           H  
ATOM    704  HB1 ALA A  46      32.626  81.605 100.049  1.00  0.00           H  
ATOM    705  HB2 ALA A  46      32.245  81.818 101.675  1.00  0.00           H  
ATOM    706  HB3 ALA A  46      30.858  81.473 100.573  1.00  0.00           H  
ATOM    707  N   TRP A  47      29.660  84.098 101.976  1.00  0.00           N  
ATOM    708  CA  TRP A  47      28.305  84.502 102.267  1.00  0.00           C  
ATOM    709  C   TRP A  47      28.164  85.969 101.833  1.00  0.00           C  
ATOM    710  O   TRP A  47      27.233  86.226 101.170  1.00  0.00           O  
ATOM    711  CB  TRP A  47      28.081  84.326 103.770  1.00  0.00           C  
ATOM    712  CG  TRP A  47      26.872  84.911 104.298  1.00  0.00           C  
ATOM    713  CD1 TRP A  47      25.655  84.259 104.336  1.00  0.00           C  
ATOM    714  CD2 TRP A  47      26.602  86.265 104.705  1.00  0.00           C  
ATOM    715  CE2 TRP A  47      25.148  86.393 104.853  1.00  0.00           C  
ATOM    716  CE3 TRP A  47      27.366  87.391 104.903  1.00  0.00           C  
ATOM    717  NE1 TRP A  47      24.654  85.121 104.795  1.00  0.00           N  
ATOM    718  CZ2 TRP A  47      24.577  87.661 105.062  1.00  0.00           C  
ATOM    719  CZ3 TRP A  47      26.774  88.643 105.177  1.00  0.00           C  
ATOM    720  CH2 TRP A  47      25.320  88.822 105.180  1.00  0.00           C  
ATOM    721  H   TRP A  47      30.292  83.985 102.756  1.00  0.00           H  
ATOM    722  HA  TRP A  47      27.568  83.872 101.769  1.00  0.00           H  
ATOM    723  HB2 TRP A  47      27.948  83.265 103.984  1.00  0.00           H  
ATOM    724  HB3 TRP A  47      28.910  84.834 104.260  1.00  0.00           H  
ATOM    725  HD1 TRP A  47      25.509  83.230 104.042  1.00  0.00           H  
ATOM    726  HE1 TRP A  47      23.743  84.778 105.060  1.00  0.00           H  
ATOM    727  HE3 TRP A  47      28.444  87.360 104.962  1.00  0.00           H  
ATOM    728  HZ2 TRP A  47      23.497  87.689 105.076  1.00  0.00           H  
ATOM    729  HZ3 TRP A  47      27.425  89.496 105.301  1.00  0.00           H  
ATOM    730  HH2 TRP A  47      24.785  89.751 105.308  1.00  0.00           H  
ATOM    731  N   LEU A  48      29.161  86.840 102.138  1.00  0.00           N  
ATOM    732  CA  LEU A  48      29.115  88.249 101.584  1.00  0.00           C  
ATOM    733  C   LEU A  48      29.173  88.240 100.059  1.00  0.00           C  
ATOM    734  O   LEU A  48      28.255  88.754  99.430  1.00  0.00           O  
ATOM    735  CB  LEU A  48      30.289  89.080 102.163  1.00  0.00           C  
ATOM    736  CG  LEU A  48      30.102  90.573 101.797  1.00  0.00           C  
ATOM    737  CD1 LEU A  48      28.716  91.185 102.172  1.00  0.00           C  
ATOM    738  CD2 LEU A  48      31.217  91.335 102.358  1.00  0.00           C  
ATOM    739  H   LEU A  48      30.003  86.566 102.624  1.00  0.00           H  
ATOM    740  HA  LEU A  48      28.163  88.660 101.922  1.00  0.00           H  
ATOM    741  HB2 LEU A  48      30.368  88.998 103.247  1.00  0.00           H  
ATOM    742  HB3 LEU A  48      31.266  88.786 101.782  1.00  0.00           H  
ATOM    743  HG  LEU A  48      30.287  90.663 100.726  1.00  0.00           H  
ATOM    744 HD11 LEU A  48      27.990  90.892 101.413  1.00  0.00           H  
ATOM    745 HD12 LEU A  48      28.343  90.780 103.113  1.00  0.00           H  
ATOM    746 HD13 LEU A  48      28.902  92.257 102.213  1.00  0.00           H  
ATOM    747 HD21 LEU A  48      31.133  91.245 103.441  1.00  0.00           H  
ATOM    748 HD22 LEU A  48      32.226  91.001 102.111  1.00  0.00           H  
ATOM    749 HD23 LEU A  48      31.220  92.383 102.058  1.00  0.00           H  
ATOM    750  N   LEU A  49      30.142  87.697  99.354  1.00  0.00           N  
ATOM    751  CA  LEU A  49      30.104  87.491  97.870  1.00  0.00           C  
ATOM    752  C   LEU A  49      28.729  86.905  97.418  1.00  0.00           C  
ATOM    753  O   LEU A  49      28.297  87.253  96.358  1.00  0.00           O  
ATOM    754  CB  LEU A  49      31.182  86.489  97.503  1.00  0.00           C  
ATOM    755  CG  LEU A  49      32.590  87.174  97.360  1.00  0.00           C  
ATOM    756  CD1 LEU A  49      33.623  86.059  97.270  1.00  0.00           C  
ATOM    757  CD2 LEU A  49      32.713  88.012  96.023  1.00  0.00           C  
ATOM    758  H   LEU A  49      31.020  87.390  99.747  1.00  0.00           H  
ATOM    759  HA  LEU A  49      30.224  88.408  97.293  1.00  0.00           H  
ATOM    760  HB2 LEU A  49      31.166  85.895  98.417  1.00  0.00           H  
ATOM    761  HB3 LEU A  49      30.858  85.996  96.586  1.00  0.00           H  
ATOM    762  HG  LEU A  49      32.801  87.741  98.266  1.00  0.00           H  
ATOM    763 HD11 LEU A  49      34.619  86.405  96.994  1.00  0.00           H  
ATOM    764 HD12 LEU A  49      33.704  85.402  98.138  1.00  0.00           H  
ATOM    765 HD13 LEU A  49      33.253  85.516  96.401  1.00  0.00           H  
ATOM    766 HD21 LEU A  49      33.652  88.566  95.995  1.00  0.00           H  
ATOM    767 HD22 LEU A  49      32.545  87.348  95.174  1.00  0.00           H  
ATOM    768 HD23 LEU A  49      31.990  88.827  95.998  1.00  0.00           H  
ATOM    769  N   GLY A  50      28.091  86.039  98.231  1.00  0.00           N  
ATOM    770  CA  GLY A  50      26.754  85.357  97.978  1.00  0.00           C  
ATOM    771  C   GLY A  50      25.635  86.380  98.059  1.00  0.00           C  
ATOM    772  O   GLY A  50      24.968  86.485  97.031  1.00  0.00           O  
ATOM    773  H   GLY A  50      28.442  85.853  99.159  1.00  0.00           H  
ATOM    774  HA2 GLY A  50      26.745  84.852  97.012  1.00  0.00           H  
ATOM    775  HA3 GLY A  50      26.573  84.698  98.827  1.00  0.00           H  
ATOM    776  N   LEU A  51      25.550  87.170  99.075  1.00  0.00           N  
ATOM    777  CA  LEU A  51      24.477  88.243  99.248  1.00  0.00           C  
ATOM    778  C   LEU A  51      24.602  89.212  98.012  1.00  0.00           C  
ATOM    779  O   LEU A  51      23.604  89.647  97.499  1.00  0.00           O  
ATOM    780  CB  LEU A  51      24.773  88.890 100.576  1.00  0.00           C  
ATOM    781  CG  LEU A  51      23.929  90.094 100.825  1.00  0.00           C  
ATOM    782  CD1 LEU A  51      22.410  89.851 100.820  1.00  0.00           C  
ATOM    783  CD2 LEU A  51      24.255  90.561 102.275  1.00  0.00           C  
ATOM    784  H   LEU A  51      26.100  86.951  99.894  1.00  0.00           H  
ATOM    785  HA  LEU A  51      23.481  87.821  99.111  1.00  0.00           H  
ATOM    786  HB2 LEU A  51      24.554  88.208 101.399  1.00  0.00           H  
ATOM    787  HB3 LEU A  51      25.842  89.052 100.714  1.00  0.00           H  
ATOM    788  HG  LEU A  51      24.156  90.870 100.096  1.00  0.00           H  
ATOM    789 HD11 LEU A  51      21.999  89.301  99.973  1.00  0.00           H  
ATOM    790 HD12 LEU A  51      22.111  89.228 101.664  1.00  0.00           H  
ATOM    791 HD13 LEU A  51      21.906  90.817 100.867  1.00  0.00           H  
ATOM    792 HD21 LEU A  51      23.786  91.531 102.441  1.00  0.00           H  
ATOM    793 HD22 LEU A  51      23.877  89.770 102.924  1.00  0.00           H  
ATOM    794 HD23 LEU A  51      25.311  90.734 102.483  1.00  0.00           H  
ATOM    795  N   LEU A  52      25.868  89.538  97.683  1.00  0.00           N  
ATOM    796  CA  LEU A  52      26.240  90.477  96.647  1.00  0.00           C  
ATOM    797  C   LEU A  52      25.837  89.909  95.246  1.00  0.00           C  
ATOM    798  O   LEU A  52      25.213  90.639  94.449  1.00  0.00           O  
ATOM    799  CB  LEU A  52      27.713  90.986  96.722  1.00  0.00           C  
ATOM    800  CG  LEU A  52      28.041  91.720  98.068  1.00  0.00           C  
ATOM    801  CD1 LEU A  52      29.612  91.890  98.001  1.00  0.00           C  
ATOM    802  CD2 LEU A  52      27.383  93.111  98.153  1.00  0.00           C  
ATOM    803  H   LEU A  52      26.563  89.215  98.343  1.00  0.00           H  
ATOM    804  HA  LEU A  52      25.567  91.328  96.751  1.00  0.00           H  
ATOM    805  HB2 LEU A  52      28.215  90.021  96.664  1.00  0.00           H  
ATOM    806  HB3 LEU A  52      28.035  91.540  95.840  1.00  0.00           H  
ATOM    807  HG  LEU A  52      27.735  91.151  98.946  1.00  0.00           H  
ATOM    808 HD11 LEU A  52      29.824  92.496  97.119  1.00  0.00           H  
ATOM    809 HD12 LEU A  52      29.977  92.447  98.863  1.00  0.00           H  
ATOM    810 HD13 LEU A  52      30.110  90.920  97.995  1.00  0.00           H  
ATOM    811 HD21 LEU A  52      27.993  93.725  98.813  1.00  0.00           H  
ATOM    812 HD22 LEU A  52      27.584  93.562  97.181  1.00  0.00           H  
ATOM    813 HD23 LEU A  52      26.320  93.107  98.396  1.00  0.00           H  
ATOM    814  N   ARG A  53      26.177  88.624  94.998  1.00  0.00           N  
ATOM    815  CA  ARG A  53      25.820  88.047  93.685  1.00  0.00           C  
ATOM    816  C   ARG A  53      24.310  87.831  93.505  1.00  0.00           C  
ATOM    817  O   ARG A  53      23.854  87.759  92.362  1.00  0.00           O  
ATOM    818  CB  ARG A  53      26.563  86.681  93.608  1.00  0.00           C  
ATOM    819  CG  ARG A  53      28.026  86.924  93.190  1.00  0.00           C  
ATOM    820  CD  ARG A  53      28.848  85.685  93.430  1.00  0.00           C  
ATOM    821  NE  ARG A  53      30.283  85.897  93.110  1.00  0.00           N  
ATOM    822  CZ  ARG A  53      31.187  85.050  93.424  1.00  0.00           C  
ATOM    823  NH1 ARG A  53      31.167  84.128  94.315  1.00  0.00           N1+
ATOM    824  NH2 ARG A  53      32.361  85.322  92.984  1.00  0.00           N  
ATOM    825  H   ARG A  53      26.627  88.108  95.742  1.00  0.00           H  
ATOM    826  HA  ARG A  53      26.162  88.758  92.933  1.00  0.00           H  
ATOM    827  HB2 ARG A  53      26.486  86.208  94.587  1.00  0.00           H  
ATOM    828  HB3 ARG A  53      26.057  86.089  92.846  1.00  0.00           H  
ATOM    829  HG2 ARG A  53      28.093  87.097  92.116  1.00  0.00           H  
ATOM    830  HG3 ARG A  53      28.561  87.717  93.711  1.00  0.00           H  
ATOM    831  HD2 ARG A  53      28.708  85.265  94.426  1.00  0.00           H  
ATOM    832  HD3 ARG A  53      28.579  84.955  92.667  1.00  0.00           H  
ATOM    833  HE  ARG A  53      30.611  86.691  92.578  1.00  0.00           H  
ATOM    834 HH11 ARG A  53      30.358  83.525  94.372  1.00  0.00           H  
ATOM    835 HH12 ARG A  53      32.016  83.610  94.490  1.00  0.00           H  
ATOM    836 HH21 ARG A  53      32.388  85.978  92.215  1.00  0.00           H  
ATOM    837 HH22 ARG A  53      33.191  84.914  93.391  1.00  0.00           H  
ATOM    838  N   GLN A  54      23.515  87.757  94.613  1.00  0.00           N  
ATOM    839  CA  GLN A  54      22.039  87.690  94.553  1.00  0.00           C  
ATOM    840  C   GLN A  54      21.401  88.947  94.141  1.00  0.00           C  
ATOM    841  O   GLN A  54      20.249  88.987  93.692  1.00  0.00           O  
ATOM    842  CB  GLN A  54      21.594  86.986  95.763  1.00  0.00           C  
ATOM    843  CG  GLN A  54      20.165  86.516  95.581  1.00  0.00           C  
ATOM    844  CD  GLN A  54      19.321  86.310  96.797  1.00  0.00           C  
ATOM    845  NE2 GLN A  54      18.515  85.305  96.762  1.00  0.00           N  
ATOM    846  OE1 GLN A  54      19.364  86.996  97.792  1.00  0.00           O  
ATOM    847  H   GLN A  54      23.881  87.712  95.553  1.00  0.00           H  
ATOM    848  HA  GLN A  54      21.858  86.950  93.774  1.00  0.00           H  
ATOM    849  HB2 GLN A  54      22.199  86.115  96.014  1.00  0.00           H  
ATOM    850  HB3 GLN A  54      21.679  87.724  96.561  1.00  0.00           H  
ATOM    851  HG2 GLN A  54      19.584  87.206  94.971  1.00  0.00           H  
ATOM    852  HG3 GLN A  54      20.262  85.576  95.037  1.00  0.00           H  
ATOM    853 HE21 GLN A  54      17.829  85.132  97.483  1.00  0.00           H  
ATOM    854 HE22 GLN A  54      18.346  84.932  95.840  1.00  0.00           H  
ATOM    855  N   HIP A  55      22.166  90.070  94.234  1.00  0.00           N  
ATOM    856  CA  HIP A  55      21.619  91.415  93.871  1.00  0.00           C  
ATOM    857  C   HIP A  55      22.502  92.174  92.842  1.00  0.00           C  
ATOM    858  O   HIP A  55      22.092  93.337  92.512  1.00  0.00           O  
ATOM    859  CB  HIP A  55      21.301  92.188  95.153  1.00  0.00           C  
ATOM    860  CG  HIP A  55      20.203  91.475  95.988  1.00  0.00           C  
ATOM    861  CD2 HIP A  55      20.354  90.784  97.193  1.00  0.00           C  
ATOM    862  ND1 HIP A  55      18.903  91.156  95.500  1.00  0.00           N1+
ATOM    863  CE1 HIP A  55      18.284  90.432  96.446  1.00  0.00           C  
ATOM    864  NE2 HIP A  55      19.083  90.238  97.478  1.00  0.00           N  
ATOM    865  H   HIP A  55      23.000  90.098  94.803  1.00  0.00           H  
ATOM    866  HA  HIP A  55      20.641  91.391  93.390  1.00  0.00           H  
ATOM    867  HB2 HIP A  55      22.249  92.174  95.690  1.00  0.00           H  
ATOM    868  HB3 HIP A  55      21.049  93.219  94.907  1.00  0.00           H  
ATOM    869  HD1 HIP A  55      18.477  91.467  94.639  1.00  0.00           H  
ATOM    870  HD2 HIP A  55      21.279  90.607  97.721  1.00  0.00           H  
ATOM    871  HE1 HIP A  55      17.297  90.001  96.366  1.00  0.00           H  
ATOM    872  HE2 HIP A  55      18.912  89.605  98.246  1.00  0.00           H  
ATOM    873  N   GLY A  56      23.438  91.528  92.203  1.00  0.00           N  
ATOM    874  CA  GLY A  56      24.124  92.037  91.022  1.00  0.00           C  
ATOM    875  C   GLY A  56      25.112  93.158  91.324  1.00  0.00           C  
ATOM    876  O   GLY A  56      25.465  93.890  90.388  1.00  0.00           O  
ATOM    877  H   GLY A  56      23.792  90.677  92.617  1.00  0.00           H  
ATOM    878  HA2 GLY A  56      24.675  91.215  90.565  1.00  0.00           H  
ATOM    879  HA3 GLY A  56      23.377  92.315  90.278  1.00  0.00           H  
ATOM    880  N   CYS A  57      25.544  93.254  92.624  1.00  0.00           N  
ATOM    881  CA  CYS A  57      26.499  94.229  93.162  1.00  0.00           C  
ATOM    882  C   CYS A  57      27.931  94.246  92.516  1.00  0.00           C  
ATOM    883  O   CYS A  57      28.433  93.215  92.111  1.00  0.00           O  
ATOM    884  CB  CYS A  57      26.533  93.986  94.684  1.00  0.00           C  
ATOM    885  SG  CYS A  57      24.896  93.824  95.376  1.00  0.00           S  
ATOM    886  H   CYS A  57      24.985  92.750  93.296  1.00  0.00           H  
ATOM    887  HA  CYS A  57      26.100  95.226  92.977  1.00  0.00           H  
ATOM    888  HB2 CYS A  57      27.055  93.046  94.866  1.00  0.00           H  
ATOM    889  HB3 CYS A  57      26.997  94.841  95.175  1.00  0.00           H  
ATOM    890  HG  CYS A  57      24.545  95.102  95.549  1.00  0.00           H  
ATOM    891  N   HIE A  58      28.596  95.385  92.483  1.00  0.00           N  
ATOM    892  CA  HIE A  58      29.915  95.708  91.912  1.00  0.00           C  
ATOM    893  C   HIE A  58      30.487  97.001  92.449  1.00  0.00           C  
ATOM    894  O   HIE A  58      31.657  96.969  92.870  1.00  0.00           O  
ATOM    895  CB  HIE A  58      29.803  95.825  90.376  1.00  0.00           C  
ATOM    896  CG  HIE A  58      31.157  95.880  89.793  1.00  0.00           C  
ATOM    897  CD2 HIE A  58      31.840  97.007  89.447  1.00  0.00           C  
ATOM    898  ND1 HIE A  58      32.065  94.830  89.759  1.00  0.00           N  
ATOM    899  CE1 HIE A  58      33.243  95.341  89.356  1.00  0.00           C  
ATOM    900  NE2 HIE A  58      33.151  96.687  89.232  1.00  0.00           N  
ATOM    901  H   HIE A  58      28.002  96.200  92.541  1.00  0.00           H  
ATOM    902  HA  HIE A  58      30.646  94.931  92.139  1.00  0.00           H  
ATOM    903  HB2 HIE A  58      29.406  94.889  89.980  1.00  0.00           H  
ATOM    904  HB3 HIE A  58      29.305  96.738  90.052  1.00  0.00           H  
ATOM    905  HD2 HIE A  58      31.446  98.012  89.466  1.00  0.00           H  
ATOM    906  HE1 HIE A  58      34.144  94.753  89.273  1.00  0.00           H  
ATOM    907  HE2 HIE A  58      33.860  97.253  88.790  1.00  0.00           H  
ATOM    908  N   ARG A  59      29.705  98.056  92.448  1.00  0.00           N  
ATOM    909  CA  ARG A  59      30.175  99.339  92.994  1.00  0.00           C  
ATOM    910  C   ARG A  59      29.929  99.387  94.566  1.00  0.00           C  
ATOM    911  O   ARG A  59      28.814  99.560  94.989  1.00  0.00           O  
ATOM    912  CB  ARG A  59      29.434 100.481  92.259  1.00  0.00           C  
ATOM    913  CG  ARG A  59      30.132 101.880  92.537  1.00  0.00           C  
ATOM    914  CD  ARG A  59      29.520 103.047  91.745  1.00  0.00           C  
ATOM    915  NE  ARG A  59      30.377 104.243  91.622  1.00  0.00           N  
ATOM    916  CZ  ARG A  59      30.331 105.269  92.462  1.00  0.00           C  
ATOM    917  NH1 ARG A  59      29.681 105.262  93.608  1.00  0.00           N1+
ATOM    918  NH2 ARG A  59      31.107 106.355  92.366  1.00  0.00           N  
ATOM    919  H   ARG A  59      28.754  97.927  92.132  1.00  0.00           H  
ATOM    920  HA  ARG A  59      31.244  99.391  92.787  1.00  0.00           H  
ATOM    921  HB2 ARG A  59      29.394 100.305  91.184  1.00  0.00           H  
ATOM    922  HB3 ARG A  59      28.392 100.542  92.571  1.00  0.00           H  
ATOM    923  HG2 ARG A  59      30.063 102.098  93.603  1.00  0.00           H  
ATOM    924  HG3 ARG A  59      31.153 101.662  92.223  1.00  0.00           H  
ATOM    925  HD2 ARG A  59      29.354 102.649  90.744  1.00  0.00           H  
ATOM    926  HD3 ARG A  59      28.519 103.295  92.096  1.00  0.00           H  
ATOM    927  HE  ARG A  59      30.940 104.307  90.785  1.00  0.00           H  
ATOM    928 HH11 ARG A  59      29.079 104.459  93.719  1.00  0.00           H  
ATOM    929 HH12 ARG A  59      29.708 106.088  94.188  1.00  0.00           H  
ATOM    930 HH21 ARG A  59      31.657 106.504  91.531  1.00  0.00           H  
ATOM    931 HH22 ARG A  59      31.089 107.070  93.079  1.00  0.00           H  
ATOM    932  N   VAL A  60      30.929  99.201  95.418  1.00  0.00           N  
ATOM    933  CA  VAL A  60      30.702  98.804  96.823  1.00  0.00           C  
ATOM    934  C   VAL A  60      31.517  99.637  97.847  1.00  0.00           C  
ATOM    935  O   VAL A  60      32.617 100.069  97.537  1.00  0.00           O  
ATOM    936  CB  VAL A  60      30.937  97.254  96.882  1.00  0.00           C  
ATOM    937  CG1 VAL A  60      30.968  96.579  98.264  1.00  0.00           C  
ATOM    938  CG2 VAL A  60      29.823  96.497  96.148  1.00  0.00           C  
ATOM    939  H   VAL A  60      31.864  99.334  95.059  1.00  0.00           H  
ATOM    940  HA  VAL A  60      29.698  99.121  97.103  1.00  0.00           H  
ATOM    941  HB  VAL A  60      31.779  97.004  96.235  1.00  0.00           H  
ATOM    942 HG11 VAL A  60      30.014  96.742  98.766  1.00  0.00           H  
ATOM    943 HG12 VAL A  60      31.126  95.500  98.241  1.00  0.00           H  
ATOM    944 HG13 VAL A  60      31.872  96.984  98.721  1.00  0.00           H  
ATOM    945 HG21 VAL A  60      29.835  96.513  95.057  1.00  0.00           H  
ATOM    946 HG22 VAL A  60      30.017  95.431  96.265  1.00  0.00           H  
ATOM    947 HG23 VAL A  60      28.893  96.868  96.580  1.00  0.00           H  
ATOM    948  N   LEU A  61      30.951 100.072  98.945  1.00  0.00           N  
ATOM    949  CA  LEU A  61      31.468 100.895  99.969  1.00  0.00           C  
ATOM    950  C   LEU A  61      31.666 100.147 101.265  1.00  0.00           C  
ATOM    951  O   LEU A  61      30.730  99.549 101.751  1.00  0.00           O  
ATOM    952  CB  LEU A  61      30.715 102.181 100.117  1.00  0.00           C  
ATOM    953  CG  LEU A  61      30.969 103.036 101.358  1.00  0.00           C  
ATOM    954  CD1 LEU A  61      32.470 103.429 101.420  1.00  0.00           C  
ATOM    955  CD2 LEU A  61      30.274 104.367 101.280  1.00  0.00           C  
ATOM    956  H   LEU A  61      30.069  99.629  99.159  1.00  0.00           H  
ATOM    957  HA  LEU A  61      32.482 101.239  99.759  1.00  0.00           H  
ATOM    958  HB2 LEU A  61      30.992 102.765  99.240  1.00  0.00           H  
ATOM    959  HB3 LEU A  61      29.655 101.926 100.114  1.00  0.00           H  
ATOM    960  HG  LEU A  61      30.735 102.470 102.260  1.00  0.00           H  
ATOM    961 HD11 LEU A  61      32.881 103.423 100.410  1.00  0.00           H  
ATOM    962 HD12 LEU A  61      32.664 104.377 101.921  1.00  0.00           H  
ATOM    963 HD13 LEU A  61      32.952 102.640 101.998  1.00  0.00           H  
ATOM    964 HD21 LEU A  61      30.409 105.094 102.080  1.00  0.00           H  
ATOM    965 HD22 LEU A  61      30.677 104.930 100.438  1.00  0.00           H  
ATOM    966 HD23 LEU A  61      29.189 104.287 101.201  1.00  0.00           H  
ATOM    967  N   ASH A  62      32.890 100.147 101.778  1.00  0.00           N  
ATOM    968  CA  ASH A  62      33.318  99.742 103.084  1.00  0.00           C  
ATOM    969  C   ASH A  62      33.548 100.912 104.121  1.00  0.00           C  
ATOM    970  O   ASH A  62      34.499 101.682 104.067  1.00  0.00           O  
ATOM    971  CB  ASH A  62      34.633  98.927 102.950  1.00  0.00           C  
ATOM    972  CG  ASH A  62      35.124  98.378 104.382  1.00  0.00           C  
ATOM    973  OD1 ASH A  62      34.534  98.426 105.404  1.00  0.00           O  
ATOM    974  OD2 ASH A  62      36.320  97.770 104.358  1.00  0.00           O  
ATOM    975  H   ASH A  62      33.593 100.683 101.287  1.00  0.00           H  
ATOM    976  HA  ASH A  62      32.455  99.186 103.450  1.00  0.00           H  
ATOM    977  HB2 ASH A  62      34.400  98.075 102.311  1.00  0.00           H  
ATOM    978  HB3 ASH A  62      35.351  99.575 102.450  1.00  0.00           H  
ATOM    979  HD2 ASH A  62      36.700  97.827 103.479  1.00  0.00           H  
ATOM    980  N   VAL A  63      32.469 101.138 104.912  1.00  0.00           N  
ATOM    981  CA  VAL A  63      32.294 102.357 105.716  1.00  0.00           C  
ATOM    982  C   VAL A  63      32.939 102.235 107.092  1.00  0.00           C  
ATOM    983  O   VAL A  63      32.970 103.213 107.862  1.00  0.00           O  
ATOM    984  CB  VAL A  63      30.802 102.716 105.717  1.00  0.00           C  
ATOM    985  CG1 VAL A  63      30.090 101.873 106.800  1.00  0.00           C  
ATOM    986  CG2 VAL A  63      30.642 104.218 106.023  1.00  0.00           C  
ATOM    987  H   VAL A  63      31.761 100.429 105.037  1.00  0.00           H  
ATOM    988  HA  VAL A  63      32.903 103.106 105.208  1.00  0.00           H  
ATOM    989  HB  VAL A  63      30.459 102.600 104.689  1.00  0.00           H  
ATOM    990 HG11 VAL A  63      30.380 100.825 106.732  1.00  0.00           H  
ATOM    991 HG12 VAL A  63      30.293 102.230 107.810  1.00  0.00           H  
ATOM    992 HG13 VAL A  63      29.013 101.951 106.655  1.00  0.00           H  
ATOM    993 HG21 VAL A  63      29.576 104.445 106.003  1.00  0.00           H  
ATOM    994 HG22 VAL A  63      31.047 104.506 106.993  1.00  0.00           H  
ATOM    995 HG23 VAL A  63      31.202 104.835 105.320  1.00  0.00           H  
ATOM    996  N   ALA A  64      33.543 101.081 107.486  1.00  0.00           N  
ATOM    997  CA  ALA A  64      34.373 100.887 108.675  1.00  0.00           C  
ATOM    998  C   ALA A  64      35.740 100.286 108.228  1.00  0.00           C  
ATOM    999  O   ALA A  64      36.168  99.208 108.697  1.00  0.00           O  
ATOM   1000  CB  ALA A  64      33.640  99.911 109.592  1.00  0.00           C  
ATOM   1001  H   ALA A  64      33.446 100.292 106.862  1.00  0.00           H  
ATOM   1002  HA  ALA A  64      34.483 101.782 109.287  1.00  0.00           H  
ATOM   1003  HB1 ALA A  64      32.735 100.284 110.072  1.00  0.00           H  
ATOM   1004  HB2 ALA A  64      33.279  99.025 109.072  1.00  0.00           H  
ATOM   1005  HB3 ALA A  64      34.356  99.655 110.374  1.00  0.00           H  
ATOM   1006  N   CYS A  65      36.390 100.918 107.237  1.00  0.00           N  
ATOM   1007  CA  CYS A  65      37.548 100.387 106.532  1.00  0.00           C  
ATOM   1008  C   CYS A  65      38.690  99.792 107.427  1.00  0.00           C  
ATOM   1009  O   CYS A  65      39.101  98.600 107.404  1.00  0.00           O  
ATOM   1010  CB  CYS A  65      38.177 101.441 105.543  1.00  0.00           C  
ATOM   1011  SG  CYS A  65      39.757 100.959 104.853  1.00  0.00           S  
ATOM   1012  H   CYS A  65      36.044 101.832 106.980  1.00  0.00           H  
ATOM   1013  HA  CYS A  65      37.194  99.556 105.922  1.00  0.00           H  
ATOM   1014  HB2 CYS A  65      37.446 101.596 104.749  1.00  0.00           H  
ATOM   1015  HB3 CYS A  65      38.393 102.384 106.047  1.00  0.00           H  
ATOM   1016  HG  CYS A  65      40.480 101.098 105.967  1.00  0.00           H  
ATOM   1017  N   GLY A  66      39.165 100.739 108.273  1.00  0.00           N  
ATOM   1018  CA  GLY A  66      40.423 100.519 108.972  1.00  0.00           C  
ATOM   1019  C   GLY A  66      41.655 100.207 108.088  1.00  0.00           C  
ATOM   1020  O   GLY A  66      41.861 100.969 107.151  1.00  0.00           O  
ATOM   1021  H   GLY A  66      38.695 101.602 108.503  1.00  0.00           H  
ATOM   1022  HA2 GLY A  66      40.639 101.490 109.416  1.00  0.00           H  
ATOM   1023  HA3 GLY A  66      40.338  99.857 109.834  1.00  0.00           H  
ATOM   1024  N   THR A  67      42.439  99.087 108.390  1.00  0.00           N  
ATOM   1025  CA  THR A  67      43.475  98.626 107.504  1.00  0.00           C  
ATOM   1026  C   THR A  67      42.750  98.033 106.235  1.00  0.00           C  
ATOM   1027  O   THR A  67      43.494  97.807 105.257  1.00  0.00           O  
ATOM   1028  CB  THR A  67      44.424  97.584 108.236  1.00  0.00           C  
ATOM   1029  CG2 THR A  67      44.876  98.271 109.520  1.00  0.00           C  
ATOM   1030  OG1 THR A  67      43.723  96.435 108.563  1.00  0.00           O  
ATOM   1031  H   THR A  67      42.157  98.497 109.160  1.00  0.00           H  
ATOM   1032  HA  THR A  67      44.046  99.513 107.230  1.00  0.00           H  
ATOM   1033  HB  THR A  67      45.228  97.348 107.539  1.00  0.00           H  
ATOM   1034  HG1 THR A  67      44.370  95.727 108.529  1.00  0.00           H  
ATOM   1035 HG21 THR A  67      45.761  97.766 109.911  1.00  0.00           H  
ATOM   1036 HG22 THR A  67      45.188  99.303 109.363  1.00  0.00           H  
ATOM   1037 HG23 THR A  67      44.164  98.302 110.345  1.00  0.00           H  
ATOM   1038  N   GLY A  68      41.446  97.745 106.210  1.00  0.00           N  
ATOM   1039  CA  GLY A  68      40.738  97.403 104.952  1.00  0.00           C  
ATOM   1040  C   GLY A  68      40.811  95.965 104.434  1.00  0.00           C  
ATOM   1041  O   GLY A  68      40.621  95.604 103.256  1.00  0.00           O  
ATOM   1042  H   GLY A  68      40.849  97.933 107.002  1.00  0.00           H  
ATOM   1043  HA2 GLY A  68      39.683  97.666 105.032  1.00  0.00           H  
ATOM   1044  HA3 GLY A  68      41.094  98.017 104.124  1.00  0.00           H  
ATOM   1045  N   VAL A  69      40.968  94.990 105.383  1.00  0.00           N  
ATOM   1046  CA  VAL A  69      40.862  93.527 104.977  1.00  0.00           C  
ATOM   1047  C   VAL A  69      39.482  93.071 104.411  1.00  0.00           C  
ATOM   1048  O   VAL A  69      39.405  92.105 103.680  1.00  0.00           O  
ATOM   1049  CB  VAL A  69      41.260  92.625 106.150  1.00  0.00           C  
ATOM   1050  CG1 VAL A  69      42.667  93.001 106.646  1.00  0.00           C  
ATOM   1051  CG2 VAL A  69      40.239  92.835 107.262  1.00  0.00           C  
ATOM   1052  H   VAL A  69      41.134  95.196 106.358  1.00  0.00           H  
ATOM   1053  HA  VAL A  69      41.686  93.371 104.279  1.00  0.00           H  
ATOM   1054  HB  VAL A  69      41.175  91.593 105.809  1.00  0.00           H  
ATOM   1055 HG11 VAL A  69      42.934  92.428 107.534  1.00  0.00           H  
ATOM   1056 HG12 VAL A  69      43.475  92.818 105.936  1.00  0.00           H  
ATOM   1057 HG13 VAL A  69      42.837  94.045 106.912  1.00  0.00           H  
ATOM   1058 HG21 VAL A  69      39.214  92.581 106.985  1.00  0.00           H  
ATOM   1059 HG22 VAL A  69      40.442  92.083 108.024  1.00  0.00           H  
ATOM   1060 HG23 VAL A  69      40.295  93.823 107.717  1.00  0.00           H  
ATOM   1061  N   ASP A  70      38.426  93.742 104.778  1.00  0.00           N  
ATOM   1062  CA  ASP A  70      37.053  93.535 104.269  1.00  0.00           C  
ATOM   1063  C   ASP A  70      36.977  93.969 102.792  1.00  0.00           C  
ATOM   1064  O   ASP A  70      36.422  93.288 101.868  1.00  0.00           O  
ATOM   1065  CB  ASP A  70      35.924  94.241 105.129  1.00  0.00           C  
ATOM   1066  CG  ASP A  70      36.133  94.010 106.621  1.00  0.00           C  
ATOM   1067  OD1 ASP A  70      36.048  95.058 107.315  1.00  0.00           O  
ATOM   1068  OD2 ASP A  70      36.258  92.850 107.112  1.00  0.00           O1-
ATOM   1069  H   ASP A  70      38.449  94.554 105.377  1.00  0.00           H  
ATOM   1070  HA  ASP A  70      36.777  92.488 104.391  1.00  0.00           H  
ATOM   1071  HB2 ASP A  70      36.032  95.290 104.858  1.00  0.00           H  
ATOM   1072  HB3 ASP A  70      34.902  93.941 104.899  1.00  0.00           H  
ATOM   1073  N   SER A  71      37.548  95.108 102.525  1.00  0.00           N  
ATOM   1074  CA  SER A  71      37.841  95.496 101.079  1.00  0.00           C  
ATOM   1075  C   SER A  71      38.823  94.653 100.283  1.00  0.00           C  
ATOM   1076  O   SER A  71      38.618  94.395  99.085  1.00  0.00           O  
ATOM   1077  CB  SER A  71      38.344  96.868 101.093  1.00  0.00           C  
ATOM   1078  OG  SER A  71      37.453  97.720 101.777  1.00  0.00           O  
ATOM   1079  H   SER A  71      37.976  95.601 103.297  1.00  0.00           H  
ATOM   1080  HA  SER A  71      36.926  95.606 100.494  1.00  0.00           H  
ATOM   1081  HB2 SER A  71      39.310  97.023 101.573  1.00  0.00           H  
ATOM   1082  HB3 SER A  71      38.488  97.177 100.057  1.00  0.00           H  
ATOM   1083  HG  SER A  71      37.528  98.621 101.454  1.00  0.00           H  
ATOM   1084  N   ILE A  72      39.951  94.259 100.819  1.00  0.00           N  
ATOM   1085  CA  ILE A  72      40.852  93.418 100.111  1.00  0.00           C  
ATOM   1086  C   ILE A  72      40.158  92.175  99.572  1.00  0.00           C  
ATOM   1087  O   ILE A  72      40.273  91.860  98.373  1.00  0.00           O  
ATOM   1088  CB  ILE A  72      42.165  93.050 100.922  1.00  0.00           C  
ATOM   1089  CG1 ILE A  72      42.966  94.286 101.169  1.00  0.00           C  
ATOM   1090  CG2 ILE A  72      43.028  92.008 100.149  1.00  0.00           C  
ATOM   1091  CD1 ILE A  72      43.926  94.195 102.395  1.00  0.00           C  
ATOM   1092  H   ILE A  72      40.070  94.462 101.802  1.00  0.00           H  
ATOM   1093  HA  ILE A  72      41.237  94.018  99.286  1.00  0.00           H  
ATOM   1094  HB  ILE A  72      41.863  92.603 101.869  1.00  0.00           H  
ATOM   1095 HG12 ILE A  72      43.517  94.665 100.307  1.00  0.00           H  
ATOM   1096 HG13 ILE A  72      42.355  95.151 101.425  1.00  0.00           H  
ATOM   1097 HG21 ILE A  72      43.262  92.508  99.209  1.00  0.00           H  
ATOM   1098 HG22 ILE A  72      43.967  91.989 100.703  1.00  0.00           H  
ATOM   1099 HG23 ILE A  72      42.564  91.036  99.984  1.00  0.00           H  
ATOM   1100 HD11 ILE A  72      43.462  93.757 103.279  1.00  0.00           H  
ATOM   1101 HD12 ILE A  72      44.766  93.597 102.041  1.00  0.00           H  
ATOM   1102 HD13 ILE A  72      44.190  95.215 102.674  1.00  0.00           H  
ATOM   1103  N   MET A  73      39.507  91.369 100.452  1.00  0.00           N  
ATOM   1104  CA  MET A  73      38.700  90.224 100.102  1.00  0.00           C  
ATOM   1105  C   MET A  73      37.576  90.457  99.029  1.00  0.00           C  
ATOM   1106  O   MET A  73      36.791  89.544  98.814  1.00  0.00           O  
ATOM   1107  CB  MET A  73      38.298  89.617 101.421  1.00  0.00           C  
ATOM   1108  CG  MET A  73      37.054  90.287 102.036  1.00  0.00           C  
ATOM   1109  SD  MET A  73      36.319  89.244 103.304  1.00  0.00           S  
ATOM   1110  CE  MET A  73      37.565  89.461 104.670  1.00  0.00           C  
ATOM   1111  H   MET A  73      39.526  91.626 101.428  1.00  0.00           H  
ATOM   1112  HA  MET A  73      39.361  89.488  99.644  1.00  0.00           H  
ATOM   1113  HB2 MET A  73      38.034  88.569 101.273  1.00  0.00           H  
ATOM   1114  HB3 MET A  73      39.060  89.586 102.199  1.00  0.00           H  
ATOM   1115  HG2 MET A  73      37.318  91.257 102.459  1.00  0.00           H  
ATOM   1116  HG3 MET A  73      36.316  90.380 101.239  1.00  0.00           H  
ATOM   1117  HE1 MET A  73      37.276  88.890 105.553  1.00  0.00           H  
ATOM   1118  HE2 MET A  73      38.507  89.069 104.287  1.00  0.00           H  
ATOM   1119  HE3 MET A  73      37.768  90.472 105.025  1.00  0.00           H  
ATOM   1120  N   LEU A  74      37.462  91.712  98.473  1.00  0.00           N  
ATOM   1121  CA  LEU A  74      36.553  92.191  97.407  1.00  0.00           C  
ATOM   1122  C   LEU A  74      37.249  92.775  96.183  1.00  0.00           C  
ATOM   1123  O   LEU A  74      36.758  92.455  95.085  1.00  0.00           O  
ATOM   1124  CB  LEU A  74      35.419  93.098  97.906  1.00  0.00           C  
ATOM   1125  CG  LEU A  74      34.344  92.200  98.653  1.00  0.00           C  
ATOM   1126  CD1 LEU A  74      33.396  93.163  99.359  1.00  0.00           C  
ATOM   1127  CD2 LEU A  74      33.421  91.317  97.756  1.00  0.00           C  
ATOM   1128  H   LEU A  74      38.059  92.364  98.961  1.00  0.00           H  
ATOM   1129  HA  LEU A  74      36.028  91.267  97.160  1.00  0.00           H  
ATOM   1130  HB2 LEU A  74      35.855  93.829  98.587  1.00  0.00           H  
ATOM   1131  HB3 LEU A  74      34.971  93.656  97.083  1.00  0.00           H  
ATOM   1132  HG  LEU A  74      34.840  91.539  99.364  1.00  0.00           H  
ATOM   1133 HD11 LEU A  74      32.907  93.797  98.619  1.00  0.00           H  
ATOM   1134 HD12 LEU A  74      32.651  92.588  99.910  1.00  0.00           H  
ATOM   1135 HD13 LEU A  74      33.934  93.779 100.078  1.00  0.00           H  
ATOM   1136 HD21 LEU A  74      33.057  92.050  97.037  1.00  0.00           H  
ATOM   1137 HD22 LEU A  74      33.951  90.532  97.217  1.00  0.00           H  
ATOM   1138 HD23 LEU A  74      32.601  90.875  98.323  1.00  0.00           H  
ATOM   1139  N   VAL A  75      38.450  93.379  96.327  1.00  0.00           N  
ATOM   1140  CA  VAL A  75      39.406  93.696  95.270  1.00  0.00           C  
ATOM   1141  C   VAL A  75      40.122  92.516  94.636  1.00  0.00           C  
ATOM   1142  O   VAL A  75      40.348  92.418  93.414  1.00  0.00           O  
ATOM   1143  CB  VAL A  75      40.470  94.786  95.690  1.00  0.00           C  
ATOM   1144  CG1 VAL A  75      41.204  95.244  94.468  1.00  0.00           C  
ATOM   1145  CG2 VAL A  75      39.742  96.018  96.197  1.00  0.00           C  
ATOM   1146  H   VAL A  75      38.758  93.543  97.274  1.00  0.00           H  
ATOM   1147  HA  VAL A  75      38.883  94.141  94.423  1.00  0.00           H  
ATOM   1148  HB  VAL A  75      41.126  94.425  96.481  1.00  0.00           H  
ATOM   1149 HG11 VAL A  75      40.511  95.586  93.698  1.00  0.00           H  
ATOM   1150 HG12 VAL A  75      41.740  96.151  94.745  1.00  0.00           H  
ATOM   1151 HG13 VAL A  75      41.848  94.419  94.164  1.00  0.00           H  
ATOM   1152 HG21 VAL A  75      40.400  96.844  96.464  1.00  0.00           H  
ATOM   1153 HG22 VAL A  75      38.969  96.410  95.536  1.00  0.00           H  
ATOM   1154 HG23 VAL A  75      39.274  95.857  97.168  1.00  0.00           H  
ATOM   1155  N   GLU A  76      40.552  91.555  95.488  1.00  0.00           N  
ATOM   1156  CA  GLU A  76      40.993  90.238  94.905  1.00  0.00           C  
ATOM   1157  C   GLU A  76      39.914  89.573  94.104  1.00  0.00           C  
ATOM   1158  O   GLU A  76      40.282  88.759  93.256  1.00  0.00           O  
ATOM   1159  CB  GLU A  76      41.429  89.322  96.090  1.00  0.00           C  
ATOM   1160  CG  GLU A  76      42.613  89.860  96.789  1.00  0.00           C  
ATOM   1161  CD  GLU A  76      43.308  88.746  97.628  1.00  0.00           C  
ATOM   1162  OE1 GLU A  76      44.540  88.902  97.895  1.00  0.00           O  
ATOM   1163  OE2 GLU A  76      42.641  87.770  97.982  1.00  0.00           O1-
ATOM   1164  H   GLU A  76      40.329  91.779  96.447  1.00  0.00           H  
ATOM   1165  HA  GLU A  76      41.919  90.416  94.360  1.00  0.00           H  
ATOM   1166  HB2 GLU A  76      40.619  89.181  96.806  1.00  0.00           H  
ATOM   1167  HB3 GLU A  76      41.655  88.327  95.707  1.00  0.00           H  
ATOM   1168  HG2 GLU A  76      43.280  90.294  96.045  1.00  0.00           H  
ATOM   1169  HG3 GLU A  76      42.338  90.674  97.460  1.00  0.00           H  
ATOM   1170  N   GLU A  77      38.569  89.936  94.191  1.00  0.00           N  
ATOM   1171  CA  GLU A  77      37.508  89.409  93.377  1.00  0.00           C  
ATOM   1172  C   GLU A  77      37.004  90.339  92.295  1.00  0.00           C  
ATOM   1173  O   GLU A  77      35.998  90.142  91.603  1.00  0.00           O  
ATOM   1174  CB  GLU A  77      36.371  88.871  94.305  1.00  0.00           C  
ATOM   1175  CG  GLU A  77      36.926  87.794  95.264  1.00  0.00           C  
ATOM   1176  CD  GLU A  77      37.248  86.533  94.526  1.00  0.00           C  
ATOM   1177  OE1 GLU A  77      38.198  85.833  94.973  1.00  0.00           O  
ATOM   1178  OE2 GLU A  77      36.589  86.156  93.555  1.00  0.00           O1-
ATOM   1179  H   GLU A  77      38.258  90.613  94.874  1.00  0.00           H  
ATOM   1180  HA  GLU A  77      37.864  88.531  92.840  1.00  0.00           H  
ATOM   1181  HB2 GLU A  77      35.963  89.706  94.875  1.00  0.00           H  
ATOM   1182  HB3 GLU A  77      35.547  88.480  93.709  1.00  0.00           H  
ATOM   1183  HG2 GLU A  77      37.805  88.179  95.782  1.00  0.00           H  
ATOM   1184  HG3 GLU A  77      36.117  87.531  95.947  1.00  0.00           H  
ATOM   1185  N   GLY A  78      37.692  91.433  92.058  1.00  0.00           N  
ATOM   1186  CA  GLY A  78      37.421  92.516  91.011  1.00  0.00           C  
ATOM   1187  C   GLY A  78      36.256  93.486  91.348  1.00  0.00           C  
ATOM   1188  O   GLY A  78      35.898  94.218  90.433  1.00  0.00           O  
ATOM   1189  H   GLY A  78      38.469  91.569  92.689  1.00  0.00           H  
ATOM   1190  HA2 GLY A  78      38.339  93.103  90.997  1.00  0.00           H  
ATOM   1191  HA3 GLY A  78      37.131  92.068  90.060  1.00  0.00           H  
ATOM   1192  N   PHE A  79      35.763  93.625  92.572  1.00  0.00           N  
ATOM   1193  CA  PHE A  79      34.789  94.692  92.877  1.00  0.00           C  
ATOM   1194  C   PHE A  79      35.423  96.057  92.891  1.00  0.00           C  
ATOM   1195  O   PHE A  79      36.554  96.214  93.307  1.00  0.00           O  
ATOM   1196  CB  PHE A  79      34.177  94.396  94.233  1.00  0.00           C  
ATOM   1197  CG  PHE A  79      33.133  93.308  94.240  1.00  0.00           C  
ATOM   1198  CD1 PHE A  79      31.754  93.597  94.234  1.00  0.00           C  
ATOM   1199  CD2 PHE A  79      33.551  91.984  94.185  1.00  0.00           C  
ATOM   1200  CE1 PHE A  79      30.836  92.538  94.142  1.00  0.00           C  
ATOM   1201  CE2 PHE A  79      32.590  90.958  94.145  1.00  0.00           C  
ATOM   1202  CZ  PHE A  79      31.244  91.197  94.021  1.00  0.00           C  
ATOM   1203  H   PHE A  79      36.014  92.963  93.292  1.00  0.00           H  
ATOM   1204  HA  PHE A  79      34.015  94.638  92.111  1.00  0.00           H  
ATOM   1205  HB2 PHE A  79      34.976  94.137  94.929  1.00  0.00           H  
ATOM   1206  HB3 PHE A  79      33.589  95.249  94.569  1.00  0.00           H  
ATOM   1207  HD1 PHE A  79      31.529  94.650  94.309  1.00  0.00           H  
ATOM   1208  HD2 PHE A  79      34.588  91.691  94.245  1.00  0.00           H  
ATOM   1209  HE1 PHE A  79      29.790  92.788  94.234  1.00  0.00           H  
ATOM   1210  HE2 PHE A  79      32.930  89.939  94.033  1.00  0.00           H  
ATOM   1211  HZ  PHE A  79      30.542  90.388  94.165  1.00  0.00           H  
ATOM   1212  N   SER A  80      34.609  97.023  92.462  1.00  0.00           N  
ATOM   1213  CA  SER A  80      34.954  98.436  92.444  1.00  0.00           C  
ATOM   1214  C   SER A  80      34.673  99.027  93.834  1.00  0.00           C  
ATOM   1215  O   SER A  80      33.547  99.348  94.224  1.00  0.00           O  
ATOM   1216  CB  SER A  80      34.154  99.231  91.399  1.00  0.00           C  
ATOM   1217  OG  SER A  80      34.365 100.634  91.303  1.00  0.00           O  
ATOM   1218  H   SER A  80      33.650  96.729  92.348  1.00  0.00           H  
ATOM   1219  HA  SER A  80      36.026  98.455  92.249  1.00  0.00           H  
ATOM   1220  HB2 SER A  80      34.285  98.807  90.403  1.00  0.00           H  
ATOM   1221  HB3 SER A  80      33.089  99.106  91.595  1.00  0.00           H  
ATOM   1222  HG  SER A  80      33.794 100.941  90.596  1.00  0.00           H  
ATOM   1223  N   VAL A  81      35.627  99.129  94.735  1.00  0.00           N  
ATOM   1224  CA  VAL A  81      35.490  99.311  96.214  1.00  0.00           C  
ATOM   1225  C   VAL A  81      35.959 100.731  96.570  1.00  0.00           C  
ATOM   1226  O   VAL A  81      36.882 101.295  96.045  1.00  0.00           O  
ATOM   1227  CB  VAL A  81      36.381  98.351  96.995  1.00  0.00           C  
ATOM   1228  CG1 VAL A  81      36.472  98.623  98.476  1.00  0.00           C  
ATOM   1229  CG2 VAL A  81      35.989  96.857  96.702  1.00  0.00           C  
ATOM   1230  H   VAL A  81      36.591  99.113  94.432  1.00  0.00           H  
ATOM   1231  HA  VAL A  81      34.450  99.039  96.397  1.00  0.00           H  
ATOM   1232  HB  VAL A  81      37.370  98.353  96.535  1.00  0.00           H  
ATOM   1233 HG11 VAL A  81      36.820  99.630  98.705  1.00  0.00           H  
ATOM   1234 HG12 VAL A  81      35.503  98.564  98.972  1.00  0.00           H  
ATOM   1235 HG13 VAL A  81      37.169  97.870  98.842  1.00  0.00           H  
ATOM   1236 HG21 VAL A  81      36.106  96.725  95.627  1.00  0.00           H  
ATOM   1237 HG22 VAL A  81      36.608  96.214  97.327  1.00  0.00           H  
ATOM   1238 HG23 VAL A  81      34.973  96.629  97.023  1.00  0.00           H  
ATOM   1239  N   THR A  82      35.178 101.295  97.484  1.00  0.00           N  
ATOM   1240  CA  THR A  82      35.496 102.569  98.253  1.00  0.00           C  
ATOM   1241  C   THR A  82      35.533 102.252  99.711  1.00  0.00           C  
ATOM   1242  O   THR A  82      35.062 101.212 100.164  1.00  0.00           O  
ATOM   1243  CB  THR A  82      34.366 103.532  98.001  1.00  0.00           C  
ATOM   1244  CG2 THR A  82      34.483 104.931  98.703  1.00  0.00           C  
ATOM   1245  OG1 THR A  82      34.400 103.819  96.620  1.00  0.00           O  
ATOM   1246  H   THR A  82      34.369 100.793  97.821  1.00  0.00           H  
ATOM   1247  HA  THR A  82      36.420 103.051  97.936  1.00  0.00           H  
ATOM   1248  HB  THR A  82      33.431 103.005  98.188  1.00  0.00           H  
ATOM   1249  HG1 THR A  82      33.948 103.159  96.089  1.00  0.00           H  
ATOM   1250 HG21 THR A  82      35.306 105.515  98.293  1.00  0.00           H  
ATOM   1251 HG22 THR A  82      33.608 105.562  98.541  1.00  0.00           H  
ATOM   1252 HG23 THR A  82      34.583 104.859  99.786  1.00  0.00           H  
ATOM   1253  N   SER A  83      36.335 103.035 100.395  1.00  0.00           N  
ATOM   1254  CA  SER A  83      36.778 102.668 101.781  1.00  0.00           C  
ATOM   1255  C   SER A  83      37.082 103.950 102.577  1.00  0.00           C  
ATOM   1256  O   SER A  83      37.853 104.838 102.102  1.00  0.00           O  
ATOM   1257  CB  SER A  83      38.026 101.763 101.728  1.00  0.00           C  
ATOM   1258  OG  SER A  83      37.650 100.444 101.069  1.00  0.00           O  
ATOM   1259  H   SER A  83      36.920 103.710  99.923  1.00  0.00           H  
ATOM   1260  HA  SER A  83      36.032 102.117 102.353  1.00  0.00           H  
ATOM   1261  HB2 SER A  83      38.747 102.139 101.002  1.00  0.00           H  
ATOM   1262  HB3 SER A  83      38.459 101.641 102.721  1.00  0.00           H  
ATOM   1263  HG  SER A  83      36.800 100.626 100.661  1.00  0.00           H  
ATOM   1264  N   VAL A  84      36.447 104.110 103.725  1.00  0.00           N  
ATOM   1265  CA  VAL A  84      36.428 105.298 104.577  1.00  0.00           C  
ATOM   1266  C   VAL A  84      36.400 104.744 106.020  1.00  0.00           C  
ATOM   1267  O   VAL A  84      36.076 103.596 106.243  1.00  0.00           O  
ATOM   1268  CB  VAL A  84      35.191 106.193 104.184  1.00  0.00           C  
ATOM   1269  CG1 VAL A  84      33.789 105.699 104.664  1.00  0.00           C  
ATOM   1270  CG2 VAL A  84      35.242 107.621 104.780  1.00  0.00           C  
ATOM   1271  H   VAL A  84      35.832 103.385 104.067  1.00  0.00           H  
ATOM   1272  HA  VAL A  84      37.343 105.888 104.551  1.00  0.00           H  
ATOM   1273  HB  VAL A  84      35.103 106.250 103.099  1.00  0.00           H  
ATOM   1274 HG11 VAL A  84      33.104 106.192 103.974  1.00  0.00           H  
ATOM   1275 HG12 VAL A  84      33.764 104.629 104.459  1.00  0.00           H  
ATOM   1276 HG13 VAL A  84      33.616 105.949 105.710  1.00  0.00           H  
ATOM   1277 HG21 VAL A  84      36.295 107.905 104.767  1.00  0.00           H  
ATOM   1278 HG22 VAL A  84      34.717 108.417 104.252  1.00  0.00           H  
ATOM   1279 HG23 VAL A  84      34.813 107.571 105.781  1.00  0.00           H  
ATOM   1280  N   ASP A  85      36.997 105.541 106.895  1.00  0.00           N  
ATOM   1281  CA  ASP A  85      37.242 105.418 108.330  1.00  0.00           C  
ATOM   1282  C   ASP A  85      37.656 106.811 108.934  1.00  0.00           C  
ATOM   1283  O   ASP A  85      37.939 107.763 108.172  1.00  0.00           O  
ATOM   1284  CB  ASP A  85      38.407 104.405 108.599  1.00  0.00           C  
ATOM   1285  CG  ASP A  85      38.402 103.776 110.015  1.00  0.00           C  
ATOM   1286  OD1 ASP A  85      37.903 102.633 110.201  1.00  0.00           O  
ATOM   1287  OD2 ASP A  85      38.890 104.440 110.937  1.00  0.00           O1-
ATOM   1288  H   ASP A  85      37.429 106.359 106.490  1.00  0.00           H  
ATOM   1289  HA  ASP A  85      36.354 105.118 108.886  1.00  0.00           H  
ATOM   1290  HB2 ASP A  85      38.329 103.556 107.919  1.00  0.00           H  
ATOM   1291  HB3 ASP A  85      39.360 104.913 108.451  1.00  0.00           H  
ATOM   1292  N   ALA A  86      37.643 106.950 110.254  1.00  0.00           N  
ATOM   1293  CA  ALA A  86      38.106 108.090 111.024  1.00  0.00           C  
ATOM   1294  C   ALA A  86      39.482 108.039 111.672  1.00  0.00           C  
ATOM   1295  O   ALA A  86      40.011 109.126 111.935  1.00  0.00           O  
ATOM   1296  CB  ALA A  86      37.044 108.398 112.086  1.00  0.00           C  
ATOM   1297  H   ALA A  86      37.377 106.092 110.716  1.00  0.00           H  
ATOM   1298  HA  ALA A  86      38.038 108.970 110.384  1.00  0.00           H  
ATOM   1299  HB1 ALA A  86      36.847 107.452 112.588  1.00  0.00           H  
ATOM   1300  HB2 ALA A  86      37.435 109.121 112.803  1.00  0.00           H  
ATOM   1301  HB3 ALA A  86      36.098 108.778 111.700  1.00  0.00           H  
ATOM   1302  N   SER A  87      40.100 106.858 111.794  1.00  0.00           N  
ATOM   1303  CA  SER A  87      41.591 106.774 112.159  1.00  0.00           C  
ATOM   1304  C   SER A  87      42.456 106.779 110.904  1.00  0.00           C  
ATOM   1305  O   SER A  87      42.587 105.770 110.236  1.00  0.00           O  
ATOM   1306  CB  SER A  87      41.822 105.550 113.041  1.00  0.00           C  
ATOM   1307  OG  SER A  87      43.239 105.397 113.286  1.00  0.00           O  
ATOM   1308  H   SER A  87      39.606 106.026 111.504  1.00  0.00           H  
ATOM   1309  HA  SER A  87      41.740 107.701 112.713  1.00  0.00           H  
ATOM   1310  HB2 SER A  87      41.104 105.559 113.859  1.00  0.00           H  
ATOM   1311  HB3 SER A  87      41.404 104.661 112.570  1.00  0.00           H  
ATOM   1312  HG  SER A  87      43.526 106.241 113.640  1.00  0.00           H  
ATOM   1313  N   ASP A  88      43.152 107.899 110.713  1.00  0.00           N  
ATOM   1314  CA  ASP A  88      44.246 107.979 109.741  1.00  0.00           C  
ATOM   1315  C   ASP A  88      45.406 106.970 109.976  1.00  0.00           C  
ATOM   1316  O   ASP A  88      46.026 106.456 109.007  1.00  0.00           O  
ATOM   1317  CB  ASP A  88      44.876 109.372 109.816  1.00  0.00           C  
ATOM   1318  CG  ASP A  88      45.501 109.793 111.188  1.00  0.00           C  
ATOM   1319  OD1 ASP A  88      45.178 109.150 112.223  1.00  0.00           O  
ATOM   1320  OD2 ASP A  88      46.363 110.701 111.193  1.00  0.00           O1-
ATOM   1321  H   ASP A  88      43.023 108.663 111.361  1.00  0.00           H  
ATOM   1322  HA  ASP A  88      43.927 107.822 108.711  1.00  0.00           H  
ATOM   1323  HB2 ASP A  88      45.651 109.428 109.052  1.00  0.00           H  
ATOM   1324  HB3 ASP A  88      44.079 110.076 109.575  1.00  0.00           H  
ATOM   1325  N   LYS A  89      45.636 106.569 111.263  1.00  0.00           N  
ATOM   1326  CA  LYS A  89      46.694 105.711 111.703  1.00  0.00           C  
ATOM   1327  C   LYS A  89      46.405 104.202 111.379  1.00  0.00           C  
ATOM   1328  O   LYS A  89      47.254 103.411 110.999  1.00  0.00           O  
ATOM   1329  CB  LYS A  89      47.021 105.791 113.235  1.00  0.00           C  
ATOM   1330  CG  LYS A  89      47.244 107.089 113.936  1.00  0.00           C  
ATOM   1331  CD  LYS A  89      48.267 108.055 113.292  1.00  0.00           C  
ATOM   1332  CE  LYS A  89      48.428 109.385 114.104  1.00  0.00           C  
ATOM   1333  NZ  LYS A  89      47.369 110.346 113.880  1.00  0.00           N1+
ATOM   1334  H   LYS A  89      45.033 106.726 112.057  1.00  0.00           H  
ATOM   1335  HA  LYS A  89      47.527 106.212 111.212  1.00  0.00           H  
ATOM   1336  HB2 LYS A  89      46.235 105.316 113.822  1.00  0.00           H  
ATOM   1337  HB3 LYS A  89      47.768 105.015 113.407  1.00  0.00           H  
ATOM   1338  HG2 LYS A  89      46.248 107.531 113.944  1.00  0.00           H  
ATOM   1339  HG3 LYS A  89      47.564 106.855 114.952  1.00  0.00           H  
ATOM   1340  HD2 LYS A  89      49.245 107.585 113.190  1.00  0.00           H  
ATOM   1341  HD3 LYS A  89      47.940 108.364 112.300  1.00  0.00           H  
ATOM   1342  HE2 LYS A  89      48.515 109.255 115.183  1.00  0.00           H  
ATOM   1343  HE3 LYS A  89      49.345 109.843 113.733  1.00  0.00           H  
ATOM   1344  HZ1 LYS A  89      46.418 110.032 114.007  1.00  0.00           H  
ATOM   1345  HZ2 LYS A  89      47.493 111.215 114.379  1.00  0.00           H  
ATOM   1346  HZ3 LYS A  89      47.308 110.643 112.916  1.00  0.00           H  
ATOM   1347  N   MET A  90      45.146 103.742 111.458  1.00  0.00           N  
ATOM   1348  CA  MET A  90      44.617 102.567 110.681  1.00  0.00           C  
ATOM   1349  C   MET A  90      44.687 102.838 109.175  1.00  0.00           C  
ATOM   1350  O   MET A  90      45.186 102.037 108.446  1.00  0.00           O  
ATOM   1351  CB  MET A  90      43.230 102.167 111.170  1.00  0.00           C  
ATOM   1352  CG  MET A  90      43.236 101.789 112.632  1.00  0.00           C  
ATOM   1353  SD  MET A  90      43.378 100.007 112.958  1.00  0.00           S  
ATOM   1354  CE  MET A  90      41.716  99.565 112.487  1.00  0.00           C  
ATOM   1355  H   MET A  90      44.525 104.426 111.865  1.00  0.00           H  
ATOM   1356  HA  MET A  90      45.302 101.745 110.889  1.00  0.00           H  
ATOM   1357  HB2 MET A  90      42.564 103.016 111.009  1.00  0.00           H  
ATOM   1358  HB3 MET A  90      42.954 101.341 110.515  1.00  0.00           H  
ATOM   1359  HG2 MET A  90      43.925 102.443 113.167  1.00  0.00           H  
ATOM   1360  HG3 MET A  90      42.243 102.062 112.987  1.00  0.00           H  
ATOM   1361  HE1 MET A  90      41.746  98.516 112.196  1.00  0.00           H  
ATOM   1362  HE2 MET A  90      41.162  99.606 113.424  1.00  0.00           H  
ATOM   1363  HE3 MET A  90      41.308 100.245 111.738  1.00  0.00           H  
ATOM   1364  N   LEU A  91      44.168 103.974 108.605  1.00  0.00           N  
ATOM   1365  CA  LEU A  91      44.125 104.214 107.139  1.00  0.00           C  
ATOM   1366  C   LEU A  91      45.482 104.226 106.389  1.00  0.00           C  
ATOM   1367  O   LEU A  91      45.529 103.699 105.283  1.00  0.00           O  
ATOM   1368  CB  LEU A  91      43.334 105.549 106.684  1.00  0.00           C  
ATOM   1369  CG  LEU A  91      41.870 105.281 106.844  1.00  0.00           C  
ATOM   1370  CD1 LEU A  91      41.093 106.615 106.875  1.00  0.00           C  
ATOM   1371  CD2 LEU A  91      41.093 104.311 105.907  1.00  0.00           C  
ATOM   1372  H   LEU A  91      43.742 104.632 109.240  1.00  0.00           H  
ATOM   1373  HA  LEU A  91      43.679 103.350 106.646  1.00  0.00           H  
ATOM   1374  HB2 LEU A  91      43.659 106.365 107.330  1.00  0.00           H  
ATOM   1375  HB3 LEU A  91      43.528 105.731 105.628  1.00  0.00           H  
ATOM   1376  HG  LEU A  91      41.659 104.865 107.828  1.00  0.00           H  
ATOM   1377 HD11 LEU A  91      41.388 107.172 107.764  1.00  0.00           H  
ATOM   1378 HD12 LEU A  91      41.325 107.176 105.970  1.00  0.00           H  
ATOM   1379 HD13 LEU A  91      40.026 106.395 106.880  1.00  0.00           H  
ATOM   1380 HD21 LEU A  91      41.419 103.286 106.084  1.00  0.00           H  
ATOM   1381 HD22 LEU A  91      40.004 104.265 105.938  1.00  0.00           H  
ATOM   1382 HD23 LEU A  91      41.401 104.606 104.905  1.00  0.00           H  
ATOM   1383  N   LYS A  92      46.559 104.600 107.072  1.00  0.00           N  
ATOM   1384  CA  LYS A  92      47.950 104.543 106.609  1.00  0.00           C  
ATOM   1385  C   LYS A  92      48.380 103.093 106.204  1.00  0.00           C  
ATOM   1386  O   LYS A  92      49.073 102.852 105.154  1.00  0.00           O  
ATOM   1387  CB  LYS A  92      48.749 104.968 107.853  1.00  0.00           C  
ATOM   1388  CG  LYS A  92      50.182 105.323 107.471  1.00  0.00           C  
ATOM   1389  CD  LYS A  92      51.025 105.848 108.556  1.00  0.00           C  
ATOM   1390  CE  LYS A  92      52.322 106.448 107.999  1.00  0.00           C  
ATOM   1391  NZ  LYS A  92      53.084 107.014 109.157  1.00  0.00           N1+
ATOM   1392  H   LYS A  92      46.455 104.947 108.015  1.00  0.00           H  
ATOM   1393  HA  LYS A  92      48.053 105.155 105.712  1.00  0.00           H  
ATOM   1394  HB2 LYS A  92      48.288 105.865 108.268  1.00  0.00           H  
ATOM   1395  HB3 LYS A  92      48.808 104.206 108.629  1.00  0.00           H  
ATOM   1396  HG2 LYS A  92      50.626 104.409 107.076  1.00  0.00           H  
ATOM   1397  HG3 LYS A  92      50.120 106.095 106.705  1.00  0.00           H  
ATOM   1398  HD2 LYS A  92      50.509 106.669 109.056  1.00  0.00           H  
ATOM   1399  HD3 LYS A  92      51.152 105.074 109.313  1.00  0.00           H  
ATOM   1400  HE2 LYS A  92      52.970 105.720 107.513  1.00  0.00           H  
ATOM   1401  HE3 LYS A  92      52.135 107.277 107.317  1.00  0.00           H  
ATOM   1402  HZ1 LYS A  92      53.930 107.473 108.852  1.00  0.00           H  
ATOM   1403  HZ2 LYS A  92      52.488 107.576 109.749  1.00  0.00           H  
ATOM   1404  HZ3 LYS A  92      53.312 106.267 109.798  1.00  0.00           H  
ATOM   1405  N   TYR A  93      47.707 102.091 106.832  1.00  0.00           N  
ATOM   1406  CA  TYR A  93      47.874 100.674 106.364  1.00  0.00           C  
ATOM   1407  C   TYR A  93      47.253 100.393 105.001  1.00  0.00           C  
ATOM   1408  O   TYR A  93      47.750  99.602 104.257  1.00  0.00           O  
ATOM   1409  CB  TYR A  93      47.338  99.632 107.380  1.00  0.00           C  
ATOM   1410  CG  TYR A  93      48.267  99.528 108.575  1.00  0.00           C  
ATOM   1411  CD1 TYR A  93      48.203 100.350 109.708  1.00  0.00           C  
ATOM   1412  CD2 TYR A  93      49.211  98.476 108.459  1.00  0.00           C  
ATOM   1413  CE1 TYR A  93      49.084 100.108 110.781  1.00  0.00           C  
ATOM   1414  CE2 TYR A  93      50.122  98.277 109.550  1.00  0.00           C  
ATOM   1415  CZ  TYR A  93      50.082  99.141 110.675  1.00  0.00           C  
ATOM   1416  OH  TYR A  93      51.129  99.163 111.554  1.00  0.00           O  
ATOM   1417  H   TYR A  93      47.236 102.338 107.692  1.00  0.00           H  
ATOM   1418  HA  TYR A  93      48.919 100.365 106.338  1.00  0.00           H  
ATOM   1419  HB2 TYR A  93      46.306  99.914 107.592  1.00  0.00           H  
ATOM   1420  HB3 TYR A  93      47.400  98.632 106.952  1.00  0.00           H  
ATOM   1421  HD1 TYR A  93      47.492 101.163 109.728  1.00  0.00           H  
ATOM   1422  HD2 TYR A  93      49.171  97.738 107.671  1.00  0.00           H  
ATOM   1423  HE1 TYR A  93      49.116 100.813 111.598  1.00  0.00           H  
ATOM   1424  HE2 TYR A  93      50.868  97.502 109.462  1.00  0.00           H  
ATOM   1425  HH  TYR A  93      51.823  98.548 111.307  1.00  0.00           H  
ATOM   1426  N   ALA A  94      46.049 100.930 104.780  1.00  0.00           N  
ATOM   1427  CA  ALA A  94      45.251 100.682 103.542  1.00  0.00           C  
ATOM   1428  C   ALA A  94      45.784 101.383 102.286  1.00  0.00           C  
ATOM   1429  O   ALA A  94      45.997 100.837 101.241  1.00  0.00           O  
ATOM   1430  CB  ALA A  94      43.833 101.279 103.750  1.00  0.00           C  
ATOM   1431  H   ALA A  94      45.751 101.695 105.368  1.00  0.00           H  
ATOM   1432  HA  ALA A  94      45.117  99.605 103.435  1.00  0.00           H  
ATOM   1433  HB1 ALA A  94      43.640 102.288 103.388  1.00  0.00           H  
ATOM   1434  HB2 ALA A  94      43.058 100.645 103.320  1.00  0.00           H  
ATOM   1435  HB3 ALA A  94      43.571 101.202 104.806  1.00  0.00           H  
ATOM   1436  N   LEU A  95      46.173 102.693 102.457  1.00  0.00           N  
ATOM   1437  CA  LEU A  95      47.013 103.421 101.480  1.00  0.00           C  
ATOM   1438  C   LEU A  95      48.364 102.693 101.206  1.00  0.00           C  
ATOM   1439  O   LEU A  95      48.708 102.537  99.997  1.00  0.00           O  
ATOM   1440  CB  LEU A  95      47.291 104.862 101.979  1.00  0.00           C  
ATOM   1441  CG  LEU A  95      46.033 105.635 102.255  1.00  0.00           C  
ATOM   1442  CD1 LEU A  95      46.384 106.836 103.124  1.00  0.00           C  
ATOM   1443  CD2 LEU A  95      45.476 106.153 100.938  1.00  0.00           C  
ATOM   1444  H   LEU A  95      46.049 103.152 103.349  1.00  0.00           H  
ATOM   1445  HA  LEU A  95      46.411 103.402 100.571  1.00  0.00           H  
ATOM   1446  HB2 LEU A  95      47.851 104.718 102.903  1.00  0.00           H  
ATOM   1447  HB3 LEU A  95      47.983 105.419 101.345  1.00  0.00           H  
ATOM   1448  HG  LEU A  95      45.261 105.071 102.779  1.00  0.00           H  
ATOM   1449 HD11 LEU A  95      45.504 107.454 103.299  1.00  0.00           H  
ATOM   1450 HD12 LEU A  95      46.793 106.438 104.053  1.00  0.00           H  
ATOM   1451 HD13 LEU A  95      47.152 107.373 102.567  1.00  0.00           H  
ATOM   1452 HD21 LEU A  95      46.295 106.560 100.345  1.00  0.00           H  
ATOM   1453 HD22 LEU A  95      44.788 105.478 100.428  1.00  0.00           H  
ATOM   1454 HD23 LEU A  95      44.802 106.994 101.097  1.00  0.00           H  
ATOM   1455  N   LYS A  96      49.020 102.159 102.239  1.00  0.00           N  
ATOM   1456  CA  LYS A  96      50.304 101.418 102.052  1.00  0.00           C  
ATOM   1457  C   LYS A  96      50.154 100.029 101.355  1.00  0.00           C  
ATOM   1458  O   LYS A  96      50.965  99.710 100.415  1.00  0.00           O  
ATOM   1459  CB  LYS A  96      50.965 101.133 103.413  1.00  0.00           C  
ATOM   1460  CG  LYS A  96      52.490 100.766 103.373  1.00  0.00           C  
ATOM   1461  CD  LYS A  96      53.447 101.651 102.538  1.00  0.00           C  
ATOM   1462  CE  LYS A  96      53.180 103.091 102.810  1.00  0.00           C  
ATOM   1463  NZ  LYS A  96      54.150 103.874 102.033  1.00  0.00           N1+
ATOM   1464  H   LYS A  96      48.766 102.444 103.174  1.00  0.00           H  
ATOM   1465  HA  LYS A  96      51.014 101.978 101.444  1.00  0.00           H  
ATOM   1466  HB2 LYS A  96      50.905 102.125 103.860  1.00  0.00           H  
ATOM   1467  HB3 LYS A  96      50.431 100.431 104.053  1.00  0.00           H  
ATOM   1468  HG2 LYS A  96      52.978 100.770 104.347  1.00  0.00           H  
ATOM   1469  HG3 LYS A  96      52.646  99.755 102.998  1.00  0.00           H  
ATOM   1470  HD2 LYS A  96      54.508 101.486 102.730  1.00  0.00           H  
ATOM   1471  HD3 LYS A  96      53.297 101.426 101.483  1.00  0.00           H  
ATOM   1472  HE2 LYS A  96      52.166 103.456 102.644  1.00  0.00           H  
ATOM   1473  HE3 LYS A  96      53.355 103.232 103.876  1.00  0.00           H  
ATOM   1474  HZ1 LYS A  96      55.061 103.612 102.379  1.00  0.00           H  
ATOM   1475  HZ2 LYS A  96      54.057 103.712 101.040  1.00  0.00           H  
ATOM   1476  HZ3 LYS A  96      54.092 104.854 102.272  1.00  0.00           H  
ATOM   1477  N   GLU A  97      49.094  99.321 101.563  1.00  0.00           N  
ATOM   1478  CA  GLU A  97      48.880  98.010 100.880  1.00  0.00           C  
ATOM   1479  C   GLU A  97      48.321  98.153  99.456  1.00  0.00           C  
ATOM   1480  O   GLU A  97      48.637  97.325  98.627  1.00  0.00           O  
ATOM   1481  CB  GLU A  97      47.971  97.138 101.741  1.00  0.00           C  
ATOM   1482  CG  GLU A  97      47.950  95.603 101.407  1.00  0.00           C  
ATOM   1483  CD  GLU A  97      49.296  94.934 101.516  1.00  0.00           C  
ATOM   1484  OE1 GLU A  97      50.325  95.559 101.991  1.00  0.00           O  
ATOM   1485  OE2 GLU A  97      49.424  93.767 101.001  1.00  0.00           O1-
ATOM   1486  H   GLU A  97      48.554  99.543 102.386  1.00  0.00           H  
ATOM   1487  HA  GLU A  97      49.865  97.554 100.797  1.00  0.00           H  
ATOM   1488  HB2 GLU A  97      48.184  97.244 102.804  1.00  0.00           H  
ATOM   1489  HB3 GLU A  97      46.948  97.511 101.773  1.00  0.00           H  
ATOM   1490  HG2 GLU A  97      47.258  94.960 101.949  1.00  0.00           H  
ATOM   1491  HG3 GLU A  97      47.690  95.605 100.349  1.00  0.00           H  
ATOM   1492  N   ARG A  98      47.573  99.195  99.202  1.00  0.00           N  
ATOM   1493  CA  ARG A  98      47.086  99.635  97.885  1.00  0.00           C  
ATOM   1494  C   ARG A  98      48.369  99.853  97.034  1.00  0.00           C  
ATOM   1495  O   ARG A  98      48.480  99.332  95.948  1.00  0.00           O  
ATOM   1496  CB  ARG A  98      46.226 100.914  97.934  1.00  0.00           C  
ATOM   1497  CG  ARG A  98      45.599 101.284  96.579  1.00  0.00           C  
ATOM   1498  CD  ARG A  98      44.564 102.440  96.634  1.00  0.00           C  
ATOM   1499  NE  ARG A  98      45.204 103.718  97.074  1.00  0.00           N  
ATOM   1500  CZ  ARG A  98      44.621 104.896  97.127  1.00  0.00           C  
ATOM   1501  NH1 ARG A  98      43.403 105.098  96.652  1.00  0.00           N1+
ATOM   1502  NH2 ARG A  98      45.189 105.911  97.701  1.00  0.00           N  
ATOM   1503  H   ARG A  98      47.328  99.622 100.084  1.00  0.00           H  
ATOM   1504  HA  ARG A  98      46.517  98.787  97.503  1.00  0.00           H  
ATOM   1505  HB2 ARG A  98      45.434 100.663  98.639  1.00  0.00           H  
ATOM   1506  HB3 ARG A  98      46.761 101.802  98.273  1.00  0.00           H  
ATOM   1507  HG2 ARG A  98      46.380 101.421  95.830  1.00  0.00           H  
ATOM   1508  HG3 ARG A  98      45.088 100.395  96.209  1.00  0.00           H  
ATOM   1509  HD2 ARG A  98      44.331 102.588  95.579  1.00  0.00           H  
ATOM   1510  HD3 ARG A  98      43.658 102.350  97.234  1.00  0.00           H  
ATOM   1511  HE  ARG A  98      46.179 103.666  97.332  1.00  0.00           H  
ATOM   1512 HH11 ARG A  98      42.913 104.402  96.110  1.00  0.00           H  
ATOM   1513 HH12 ARG A  98      42.930 105.968  96.852  1.00  0.00           H  
ATOM   1514 HH21 ARG A  98      46.022 105.743  98.247  1.00  0.00           H  
ATOM   1515 HH22 ARG A  98      44.877 106.871  97.687  1.00  0.00           H  
ATOM   1516  N   TRP A  99      49.306 100.672  97.610  1.00  0.00           N  
ATOM   1517  CA  TRP A  99      50.471 101.041  96.812  1.00  0.00           C  
ATOM   1518  C   TRP A  99      51.351  99.730  96.637  1.00  0.00           C  
ATOM   1519  O   TRP A  99      51.860  99.536  95.514  1.00  0.00           O  
ATOM   1520  CB  TRP A  99      51.257 102.138  97.479  1.00  0.00           C  
ATOM   1521  CG  TRP A  99      52.626 102.552  96.880  1.00  0.00           C  
ATOM   1522  CD1 TRP A  99      52.725 103.538  95.984  1.00  0.00           C  
ATOM   1523  CD2 TRP A  99      54.004 102.117  97.165  1.00  0.00           C  
ATOM   1524  CE2 TRP A  99      54.846 102.778  96.206  1.00  0.00           C  
ATOM   1525  CE3 TRP A  99      54.653 101.175  98.025  1.00  0.00           C  
ATOM   1526  NE1 TRP A  99      54.037 103.722  95.625  1.00  0.00           N  
ATOM   1527  CZ2 TRP A  99      56.215 102.498  96.101  1.00  0.00           C  
ATOM   1528  CZ3 TRP A  99      55.994 100.919  97.863  1.00  0.00           C  
ATOM   1529  CH2 TRP A  99      56.802 101.515  96.932  1.00  0.00           C  
ATOM   1530  H   TRP A  99      49.071 101.007  98.534  1.00  0.00           H  
ATOM   1531  HA  TRP A  99      50.281 101.365  95.789  1.00  0.00           H  
ATOM   1532  HB2 TRP A  99      50.529 102.948  97.450  1.00  0.00           H  
ATOM   1533  HB3 TRP A  99      51.450 101.849  98.512  1.00  0.00           H  
ATOM   1534  HD1 TRP A  99      51.849 104.067  95.640  1.00  0.00           H  
ATOM   1535  HE1 TRP A  99      54.372 104.592  95.235  1.00  0.00           H  
ATOM   1536  HE3 TRP A  99      54.015 100.725  98.771  1.00  0.00           H  
ATOM   1537  HZ2 TRP A  99      56.767 102.958  95.295  1.00  0.00           H  
ATOM   1538  HZ3 TRP A  99      56.377 100.182  98.554  1.00  0.00           H  
ATOM   1539  HH2 TRP A  99      57.854 101.272  96.931  1.00  0.00           H  
ATOM   1540  N   ASN A 100      51.398  98.836  97.618  1.00  0.00           N  
ATOM   1541  CA  ASN A 100      52.080  97.567  97.396  1.00  0.00           C  
ATOM   1542  C   ASN A 100      51.505  96.803  96.210  1.00  0.00           C  
ATOM   1543  O   ASN A 100      52.236  95.993  95.642  1.00  0.00           O  
ATOM   1544  CB  ASN A 100      51.967  96.645  98.749  1.00  0.00           C  
ATOM   1545  CG  ASN A 100      53.076  96.971  99.772  1.00  0.00           C  
ATOM   1546  ND2 ASN A 100      52.802  96.662 101.013  1.00  0.00           N  
ATOM   1547  OD1 ASN A 100      54.251  97.235  99.464  1.00  0.00           O  
ATOM   1548  H   ASN A 100      50.936  98.963  98.507  1.00  0.00           H  
ATOM   1549  HA  ASN A 100      53.167  97.618  97.330  1.00  0.00           H  
ATOM   1550  HB2 ASN A 100      50.959  96.665  99.163  1.00  0.00           H  
ATOM   1551  HB3 ASN A 100      52.118  95.595  98.497  1.00  0.00           H  
ATOM   1552 HD21 ASN A 100      53.401  97.014 101.747  1.00  0.00           H  
ATOM   1553 HD22 ASN A 100      51.831  96.501 101.242  1.00  0.00           H  
ATOM   1554  N   ARG A 101      50.258  96.966  95.718  1.00  0.00           N  
ATOM   1555  CA  ARG A 101      49.576  96.057  94.743  1.00  0.00           C  
ATOM   1556  C   ARG A 101      48.984  96.700  93.501  1.00  0.00           C  
ATOM   1557  O   ARG A 101      48.608  95.975  92.616  1.00  0.00           O  
ATOM   1558  CB  ARG A 101      48.396  95.446  95.556  1.00  0.00           C  
ATOM   1559  CG  ARG A 101      48.949  94.577  96.663  1.00  0.00           C  
ATOM   1560  CD  ARG A 101      47.940  93.645  97.309  1.00  0.00           C  
ATOM   1561  NE  ARG A 101      47.672  92.560  96.365  1.00  0.00           N  
ATOM   1562  CZ  ARG A 101      47.111  91.440  96.541  1.00  0.00           C  
ATOM   1563  NH1 ARG A 101      46.605  91.107  97.645  1.00  0.00           N1+
ATOM   1564  NH2 ARG A 101      46.955  90.661  95.575  1.00  0.00           N  
ATOM   1565  H   ARG A 101      49.737  97.720  96.145  1.00  0.00           H  
ATOM   1566  HA  ARG A 101      50.226  95.258  94.383  1.00  0.00           H  
ATOM   1567  HB2 ARG A 101      47.729  96.179  96.008  1.00  0.00           H  
ATOM   1568  HB3 ARG A 101      47.814  94.844  94.857  1.00  0.00           H  
ATOM   1569  HG2 ARG A 101      49.740  93.939  96.268  1.00  0.00           H  
ATOM   1570  HG3 ARG A 101      49.393  95.207  97.434  1.00  0.00           H  
ATOM   1571  HD2 ARG A 101      48.409  93.144  98.155  1.00  0.00           H  
ATOM   1572  HD3 ARG A 101      46.994  94.177  97.406  1.00  0.00           H  
ATOM   1573  HE  ARG A 101      47.942  92.714  95.404  1.00  0.00           H  
ATOM   1574 HH11 ARG A 101      46.581  91.854  98.324  1.00  0.00           H  
ATOM   1575 HH12 ARG A 101      46.014  90.293  97.728  1.00  0.00           H  
ATOM   1576 HH21 ARG A 101      47.077  90.905  94.604  1.00  0.00           H  
ATOM   1577 HH22 ARG A 101      46.701  89.707  95.787  1.00  0.00           H  
ATOM   1578  N   ARG A 102      48.845  97.988  93.486  1.00  0.00           N  
ATOM   1579  CA  ARG A 102      48.110  98.761  92.474  1.00  0.00           C  
ATOM   1580  C   ARG A 102      48.653  98.643  91.045  1.00  0.00           C  
ATOM   1581  O   ARG A 102      48.053  99.301  90.144  1.00  0.00           O  
ATOM   1582  CB  ARG A 102      47.952 100.255  92.964  1.00  0.00           C  
ATOM   1583  CG  ARG A 102      49.227 101.009  93.244  1.00  0.00           C  
ATOM   1584  CD  ARG A 102      50.183 101.228  92.054  1.00  0.00           C  
ATOM   1585  NE  ARG A 102      51.201 102.259  92.305  1.00  0.00           N  
ATOM   1586  CZ  ARG A 102      51.267 103.538  92.249  1.00  0.00           C  
ATOM   1587  NH1 ARG A 102      50.158 104.277  92.257  1.00  0.00           N1+
ATOM   1588  NH2 ARG A 102      52.389 104.179  92.324  1.00  0.00           N  
ATOM   1589  H   ARG A 102      49.225  98.541  94.242  1.00  0.00           H  
ATOM   1590  HA  ARG A 102      47.118  98.320  92.380  1.00  0.00           H  
ATOM   1591  HB2 ARG A 102      47.395 100.868  92.253  1.00  0.00           H  
ATOM   1592  HB3 ARG A 102      47.369 100.198  93.884  1.00  0.00           H  
ATOM   1593  HG2 ARG A 102      49.044 101.996  93.669  1.00  0.00           H  
ATOM   1594  HG3 ARG A 102      49.804 100.406  93.945  1.00  0.00           H  
ATOM   1595  HD2 ARG A 102      50.670 100.325  91.685  1.00  0.00           H  
ATOM   1596  HD3 ARG A 102      49.444 101.536  91.314  1.00  0.00           H  
ATOM   1597  HE  ARG A 102      52.084 101.804  92.484  1.00  0.00           H  
ATOM   1598 HH11 ARG A 102      49.282 103.822  92.044  1.00  0.00           H  
ATOM   1599 HH12 ARG A 102      50.255 105.253  92.499  1.00  0.00           H  
ATOM   1600 HH21 ARG A 102      53.263 103.696  92.470  1.00  0.00           H  
ATOM   1601 HH22 ARG A 102      52.344 105.169  92.520  1.00  0.00           H  
ATOM   1602  N   LYS A 103      49.713  97.847  90.840  1.00  0.00           N  
ATOM   1603  CA  LYS A 103      50.187  97.422  89.546  1.00  0.00           C  
ATOM   1604  C   LYS A 103      49.093  96.461  88.894  1.00  0.00           C  
ATOM   1605  O   LYS A 103      48.946  96.446  87.711  1.00  0.00           O  
ATOM   1606  CB  LYS A 103      51.568  96.782  89.614  1.00  0.00           C  
ATOM   1607  CG  LYS A 103      51.636  95.361  90.185  1.00  0.00           C  
ATOM   1608  CD  LYS A 103      53.152  94.929  90.306  1.00  0.00           C  
ATOM   1609  CE  LYS A 103      53.237  93.479  90.754  1.00  0.00           C  
ATOM   1610  NZ  LYS A 103      54.694  92.989  90.768  1.00  0.00           N1+
ATOM   1611  H   LYS A 103      50.272  97.616  91.649  1.00  0.00           H  
ATOM   1612  HA  LYS A 103      50.218  98.249  88.835  1.00  0.00           H  
ATOM   1613  HB2 LYS A 103      52.222  96.822  88.741  1.00  0.00           H  
ATOM   1614  HB3 LYS A 103      52.175  97.398  90.278  1.00  0.00           H  
ATOM   1615  HG2 LYS A 103      51.245  95.296  91.201  1.00  0.00           H  
ATOM   1616  HG3 LYS A 103      51.023  94.631  89.658  1.00  0.00           H  
ATOM   1617  HD2 LYS A 103      53.435  95.083  89.265  1.00  0.00           H  
ATOM   1618  HD3 LYS A 103      53.599  95.590  91.047  1.00  0.00           H  
ATOM   1619  HE2 LYS A 103      52.880  93.465  91.784  1.00  0.00           H  
ATOM   1620  HE3 LYS A 103      52.599  92.897  90.089  1.00  0.00           H  
ATOM   1621  HZ1 LYS A 103      55.197  93.764  91.176  1.00  0.00           H  
ATOM   1622  HZ2 LYS A 103      54.806  92.138  91.297  1.00  0.00           H  
ATOM   1623  HZ3 LYS A 103      55.040  92.762  89.846  1.00  0.00           H  
ATOM   1624  N   GLU A 104      48.274  95.790  89.761  1.00  0.00           N  
ATOM   1625  CA  GLU A 104      47.037  95.119  89.357  1.00  0.00           C  
ATOM   1626  C   GLU A 104      45.806  96.047  89.345  1.00  0.00           C  
ATOM   1627  O   GLU A 104      45.571  96.725  90.329  1.00  0.00           O  
ATOM   1628  CB  GLU A 104      46.726  93.971  90.267  1.00  0.00           C  
ATOM   1629  CG  GLU A 104      45.307  93.316  90.135  1.00  0.00           C  
ATOM   1630  CD  GLU A 104      44.846  93.060  88.685  1.00  0.00           C  
ATOM   1631  OE1 GLU A 104      45.654  92.680  87.807  1.00  0.00           O  
ATOM   1632  OE2 GLU A 104      43.665  93.359  88.439  1.00  0.00           O1-
ATOM   1633  H   GLU A 104      48.427  96.021  90.731  1.00  0.00           H  
ATOM   1634  HA  GLU A 104      47.194  94.749  88.344  1.00  0.00           H  
ATOM   1635  HB2 GLU A 104      47.522  93.230  90.192  1.00  0.00           H  
ATOM   1636  HB3 GLU A 104      46.869  94.326  91.287  1.00  0.00           H  
ATOM   1637  HG2 GLU A 104      45.427  92.363  90.650  1.00  0.00           H  
ATOM   1638  HG3 GLU A 104      44.549  93.955  90.587  1.00  0.00           H  
ATOM   1639  N   PRO A 105      45.162  96.349  88.188  1.00  0.00           N  
ATOM   1640  CA  PRO A 105      44.339  97.574  87.990  1.00  0.00           C  
ATOM   1641  C   PRO A 105      43.121  97.709  88.932  1.00  0.00           C  
ATOM   1642  O   PRO A 105      42.679  98.825  89.202  1.00  0.00           O  
ATOM   1643  CB  PRO A 105      43.803  97.610  86.571  1.00  0.00           C  
ATOM   1644  CG  PRO A 105      44.835  96.842  85.787  1.00  0.00           C  
ATOM   1645  CD  PRO A 105      45.389  95.841  86.840  1.00  0.00           C  
ATOM   1646  HA  PRO A 105      45.107  98.322  88.188  1.00  0.00           H  
ATOM   1647  HB2 PRO A 105      42.883  97.027  86.554  1.00  0.00           H  
ATOM   1648  HB3 PRO A 105      43.637  98.615  86.182  1.00  0.00           H  
ATOM   1649  HG2 PRO A 105      44.521  96.407  84.838  1.00  0.00           H  
ATOM   1650  HG3 PRO A 105      45.602  97.599  85.623  1.00  0.00           H  
ATOM   1651  HD2 PRO A 105      44.829  94.906  86.803  1.00  0.00           H  
ATOM   1652  HD3 PRO A 105      46.457  95.655  86.732  1.00  0.00           H  
ATOM   1653  N   ALA A 106      42.671  96.594  89.523  1.00  0.00           N  
ATOM   1654  CA  ALA A 106      41.602  96.592  90.496  1.00  0.00           C  
ATOM   1655  C   ALA A 106      42.056  97.257  91.843  1.00  0.00           C  
ATOM   1656  O   ALA A 106      41.223  97.890  92.543  1.00  0.00           O  
ATOM   1657  CB  ALA A 106      41.308  95.065  90.698  1.00  0.00           C  
ATOM   1658  H   ALA A 106      43.031  95.734  89.135  1.00  0.00           H  
ATOM   1659  HA  ALA A 106      40.708  97.138  90.196  1.00  0.00           H  
ATOM   1660  HB1 ALA A 106      42.198  94.539  91.046  1.00  0.00           H  
ATOM   1661  HB2 ALA A 106      40.659  94.824  91.540  1.00  0.00           H  
ATOM   1662  HB3 ALA A 106      40.889  94.651  89.781  1.00  0.00           H  
ATOM   1663  N   PHE A 107      43.355  97.232  92.123  1.00  0.00           N  
ATOM   1664  CA  PHE A 107      43.911  97.853  93.301  1.00  0.00           C  
ATOM   1665  C   PHE A 107      44.400  99.307  92.916  1.00  0.00           C  
ATOM   1666  O   PHE A 107      44.788 100.137  93.713  1.00  0.00           O  
ATOM   1667  CB  PHE A 107      45.168  97.090  93.912  1.00  0.00           C  
ATOM   1668  CG  PHE A 107      44.750  95.887  94.865  1.00  0.00           C  
ATOM   1669  CD1 PHE A 107      44.748  94.542  94.341  1.00  0.00           C  
ATOM   1670  CD2 PHE A 107      44.620  96.072  96.197  1.00  0.00           C  
ATOM   1671  CE1 PHE A 107      44.403  93.509  95.159  1.00  0.00           C  
ATOM   1672  CE2 PHE A 107      44.213  94.994  97.028  1.00  0.00           C  
ATOM   1673  CZ  PHE A 107      44.052  93.699  96.485  1.00  0.00           C  
ATOM   1674  H   PHE A 107      43.985  96.775  91.480  1.00  0.00           H  
ATOM   1675  HA  PHE A 107      43.205  97.898  94.130  1.00  0.00           H  
ATOM   1676  HB2 PHE A 107      45.762  96.788  93.051  1.00  0.00           H  
ATOM   1677  HB3 PHE A 107      45.739  97.825  94.481  1.00  0.00           H  
ATOM   1678  HD1 PHE A 107      45.036  94.309  93.326  1.00  0.00           H  
ATOM   1679  HD2 PHE A 107      44.695  97.085  96.561  1.00  0.00           H  
ATOM   1680  HE1 PHE A 107      44.317  92.541  94.687  1.00  0.00           H  
ATOM   1681  HE2 PHE A 107      44.008  95.195  98.069  1.00  0.00           H  
ATOM   1682  HZ  PHE A 107      43.748  92.839  97.064  1.00  0.00           H  
ATOM   1683  N   ASP A 108      44.357  99.657  91.620  1.00  0.00           N  
ATOM   1684  CA  ASP A 108      44.406 101.096  91.166  1.00  0.00           C  
ATOM   1685  C   ASP A 108      43.037 101.876  91.214  1.00  0.00           C  
ATOM   1686  O   ASP A 108      42.924 103.089  91.440  1.00  0.00           O  
ATOM   1687  CB  ASP A 108      45.188 101.177  89.856  1.00  0.00           C  
ATOM   1688  CG  ASP A 108      45.460 102.625  89.397  1.00  0.00           C  
ATOM   1689  OD1 ASP A 108      44.814 102.922  88.355  1.00  0.00           O  
ATOM   1690  OD2 ASP A 108      46.219 103.420  90.030  1.00  0.00           O1-
ATOM   1691  H   ASP A 108      44.042  98.978  90.943  1.00  0.00           H  
ATOM   1692  HA  ASP A 108      45.059 101.564  91.903  1.00  0.00           H  
ATOM   1693  HB2 ASP A 108      46.190 100.810  90.075  1.00  0.00           H  
ATOM   1694  HB3 ASP A 108      44.761 100.613  89.026  1.00  0.00           H  
ATOM   1695  N   LYS A 109      41.946 101.182  91.004  1.00  0.00           N  
ATOM   1696  CA  LYS A 109      40.490 101.460  91.187  1.00  0.00           C  
ATOM   1697  C   LYS A 109      39.935 101.544  92.591  1.00  0.00           C  
ATOM   1698  O   LYS A 109      38.862 102.042  92.827  1.00  0.00           O  
ATOM   1699  CB  LYS A 109      39.680 100.381  90.360  1.00  0.00           C  
ATOM   1700  CG  LYS A 109      38.195 100.680  90.084  1.00  0.00           C  
ATOM   1701  CD  LYS A 109      38.003 101.981  89.311  1.00  0.00           C  
ATOM   1702  CE  LYS A 109      36.546 102.193  88.872  1.00  0.00           C  
ATOM   1703  NZ  LYS A 109      36.338 103.615  88.477  1.00  0.00           N1+
ATOM   1704  H   LYS A 109      42.149 100.222  90.766  1.00  0.00           H  
ATOM   1705  HA  LYS A 109      40.375 102.467  90.786  1.00  0.00           H  
ATOM   1706  HB2 LYS A 109      40.244 100.180  89.450  1.00  0.00           H  
ATOM   1707  HB3 LYS A 109      39.752  99.381  90.788  1.00  0.00           H  
ATOM   1708  HG2 LYS A 109      37.734  99.874  89.513  1.00  0.00           H  
ATOM   1709  HG3 LYS A 109      37.610 100.868  90.983  1.00  0.00           H  
ATOM   1710  HD2 LYS A 109      38.394 102.780  89.942  1.00  0.00           H  
ATOM   1711  HD3 LYS A 109      38.538 102.123  88.373  1.00  0.00           H  
ATOM   1712  HE2 LYS A 109      36.275 101.612  87.991  1.00  0.00           H  
ATOM   1713  HE3 LYS A 109      35.868 101.836  89.647  1.00  0.00           H  
ATOM   1714  HZ1 LYS A 109      36.574 104.265  89.214  1.00  0.00           H  
ATOM   1715  HZ2 LYS A 109      36.882 103.923  87.684  1.00  0.00           H  
ATOM   1716  HZ3 LYS A 109      35.369 103.814  88.271  1.00  0.00           H  
ATOM   1717  N   TRP A 110      40.774 101.133  93.546  1.00  0.00           N  
ATOM   1718  CA  TRP A 110      40.510 101.150  94.998  1.00  0.00           C  
ATOM   1719  C   TRP A 110      40.417 102.644  95.563  1.00  0.00           C  
ATOM   1720  O   TRP A 110      41.458 103.273  95.650  1.00  0.00           O  
ATOM   1721  CB  TRP A 110      41.363 100.231  95.859  1.00  0.00           C  
ATOM   1722  CG  TRP A 110      41.095 100.094  97.281  1.00  0.00           C  
ATOM   1723  CD1 TRP A 110      39.916 100.539  97.745  1.00  0.00           C  
ATOM   1724  CD2 TRP A 110      41.824  99.453  98.365  1.00  0.00           C  
ATOM   1725  CE2 TRP A 110      41.057  99.540  99.517  1.00  0.00           C  
ATOM   1726  CE3 TRP A 110      43.031  98.708  98.396  1.00  0.00           C  
ATOM   1727  NE1 TRP A 110      39.900 100.274  99.133  1.00  0.00           N  
ATOM   1728  CZ2 TRP A 110      41.434  98.984 100.694  1.00  0.00           C  
ATOM   1729  CZ3 TRP A 110      43.383  97.999  99.557  1.00  0.00           C  
ATOM   1730  CH2 TRP A 110      42.557  98.167 100.683  1.00  0.00           C  
ATOM   1731  H   TRP A 110      41.628 100.687  93.242  1.00  0.00           H  
ATOM   1732  HA  TRP A 110      39.510 100.734  95.116  1.00  0.00           H  
ATOM   1733  HB2 TRP A 110      41.278  99.216  95.470  1.00  0.00           H  
ATOM   1734  HB3 TRP A 110      42.407 100.525  95.750  1.00  0.00           H  
ATOM   1735  HD1 TRP A 110      39.093 100.985  97.207  1.00  0.00           H  
ATOM   1736  HE1 TRP A 110      39.182 100.578  99.777  1.00  0.00           H  
ATOM   1737  HE3 TRP A 110      43.586  98.720  97.470  1.00  0.00           H  
ATOM   1738  HZ2 TRP A 110      40.730  98.919 101.510  1.00  0.00           H  
ATOM   1739  HZ3 TRP A 110      44.291  97.414  99.568  1.00  0.00           H  
ATOM   1740  HH2 TRP A 110      42.772  97.608 101.581  1.00  0.00           H  
ATOM   1741  N   VAL A 111      39.204 103.224  95.782  1.00  0.00           N  
ATOM   1742  CA  VAL A 111      39.061 104.637  96.278  1.00  0.00           C  
ATOM   1743  C   VAL A 111      39.153 104.557  97.782  1.00  0.00           C  
ATOM   1744  O   VAL A 111      38.480 103.784  98.495  1.00  0.00           O  
ATOM   1745  CB  VAL A 111      37.707 105.285  95.902  1.00  0.00           C  
ATOM   1746  CG1 VAL A 111      37.549 106.749  96.431  1.00  0.00           C  
ATOM   1747  CG2 VAL A 111      37.590 105.391  94.392  1.00  0.00           C  
ATOM   1748  H   VAL A 111      38.333 102.776  95.535  1.00  0.00           H  
ATOM   1749  HA  VAL A 111      39.873 105.272  95.924  1.00  0.00           H  
ATOM   1750  HB  VAL A 111      36.909 104.654  96.293  1.00  0.00           H  
ATOM   1751 HG11 VAL A 111      38.311 107.370  95.958  1.00  0.00           H  
ATOM   1752 HG12 VAL A 111      36.559 107.056  96.097  1.00  0.00           H  
ATOM   1753 HG13 VAL A 111      37.509 106.853  97.515  1.00  0.00           H  
ATOM   1754 HG21 VAL A 111      38.401 105.974  93.957  1.00  0.00           H  
ATOM   1755 HG22 VAL A 111      37.585 104.364  94.025  1.00  0.00           H  
ATOM   1756 HG23 VAL A 111      36.591 105.800  94.234  1.00  0.00           H  
ATOM   1757  N   ILE A 112      39.945 105.506  98.266  1.00  0.00           N  
ATOM   1758  CA  ILE A 112      40.292 105.670  99.662  1.00  0.00           C  
ATOM   1759  C   ILE A 112      40.128 107.099 100.173  1.00  0.00           C  
ATOM   1760  O   ILE A 112      40.621 108.009  99.577  1.00  0.00           O  
ATOM   1761  CB  ILE A 112      41.712 105.051  99.956  1.00  0.00           C  
ATOM   1762  CG1 ILE A 112      41.763 103.499  99.600  1.00  0.00           C  
ATOM   1763  CG2 ILE A 112      41.890 105.158 101.520  1.00  0.00           C  
ATOM   1764  CD1 ILE A 112      43.096 102.653  99.955  1.00  0.00           C  
ATOM   1765  H   ILE A 112      40.389 106.180  97.659  1.00  0.00           H  
ATOM   1766  HA  ILE A 112      39.553 105.098 100.224  1.00  0.00           H  
ATOM   1767  HB  ILE A 112      42.510 105.641  99.504  1.00  0.00           H  
ATOM   1768 HG12 ILE A 112      40.861 102.969  99.906  1.00  0.00           H  
ATOM   1769 HG13 ILE A 112      41.677 103.470  98.514  1.00  0.00           H  
ATOM   1770 HG21 ILE A 112      41.033 104.670 101.982  1.00  0.00           H  
ATOM   1771 HG22 ILE A 112      42.896 104.779 101.703  1.00  0.00           H  
ATOM   1772 HG23 ILE A 112      41.759 106.188 101.852  1.00  0.00           H  
ATOM   1773 HD11 ILE A 112      43.998 103.064  99.502  1.00  0.00           H  
ATOM   1774 HD12 ILE A 112      43.206 102.496 101.028  1.00  0.00           H  
ATOM   1775 HD13 ILE A 112      43.088 101.671  99.482  1.00  0.00           H  
ATOM   1776  N   GLU A 113      39.391 107.241 101.270  1.00  0.00           N  
ATOM   1777  CA  GLU A 113      38.930 108.464 101.936  1.00  0.00           C  
ATOM   1778  C   GLU A 113      39.158 108.372 103.469  1.00  0.00           C  
ATOM   1779  O   GLU A 113      39.686 107.348 103.988  1.00  0.00           O  
ATOM   1780  CB  GLU A 113      37.456 108.606 101.622  1.00  0.00           C  
ATOM   1781  CG  GLU A 113      37.092 108.895 100.127  1.00  0.00           C  
ATOM   1782  CD  GLU A 113      37.614 110.240  99.670  1.00  0.00           C  
ATOM   1783  OE1 GLU A 113      37.739 110.406  98.446  1.00  0.00           O  
ATOM   1784  OE2 GLU A 113      37.894 111.149 100.448  1.00  0.00           O1-
ATOM   1785  H   GLU A 113      39.054 106.366 101.647  1.00  0.00           H  
ATOM   1786  HA  GLU A 113      39.470 109.336 101.569  1.00  0.00           H  
ATOM   1787  HB2 GLU A 113      36.973 107.680 101.932  1.00  0.00           H  
ATOM   1788  HB3 GLU A 113      37.105 109.466 102.192  1.00  0.00           H  
ATOM   1789  HG2 GLU A 113      37.510 108.138  99.465  1.00  0.00           H  
ATOM   1790  HG3 GLU A 113      36.006 108.866 100.047  1.00  0.00           H  
ATOM   1791  N   GLU A 114      38.828 109.459 104.197  1.00  0.00           N  
ATOM   1792  CA  GLU A 114      38.921 109.545 105.632  1.00  0.00           C  
ATOM   1793  C   GLU A 114      37.691 110.373 106.075  1.00  0.00           C  
ATOM   1794  O   GLU A 114      37.619 111.515 105.603  1.00  0.00           O  
ATOM   1795  CB  GLU A 114      40.279 110.168 105.968  1.00  0.00           C  
ATOM   1796  CG  GLU A 114      40.447 110.564 107.464  1.00  0.00           C  
ATOM   1797  CD  GLU A 114      41.887 111.221 107.739  1.00  0.00           C  
ATOM   1798  OE1 GLU A 114      42.771 111.236 106.868  1.00  0.00           O  
ATOM   1799  OE2 GLU A 114      42.045 111.768 108.863  1.00  0.00           O1-
ATOM   1800  H   GLU A 114      38.381 110.224 103.714  1.00  0.00           H  
ATOM   1801  HA  GLU A 114      38.732 108.579 106.099  1.00  0.00           H  
ATOM   1802  HB2 GLU A 114      41.011 109.375 105.817  1.00  0.00           H  
ATOM   1803  HB3 GLU A 114      40.512 111.031 105.345  1.00  0.00           H  
ATOM   1804  HG2 GLU A 114      39.610 111.229 107.675  1.00  0.00           H  
ATOM   1805  HG3 GLU A 114      40.366 109.654 108.059  1.00  0.00           H  
ATOM   1806  N   ALA A 115      36.752 109.912 106.935  1.00  0.00           N  
ATOM   1807  CA  ALA A 115      35.642 110.703 107.416  1.00  0.00           C  
ATOM   1808  C   ALA A 115      34.948 110.129 108.712  1.00  0.00           C  
ATOM   1809  O   ALA A 115      35.011 108.932 108.987  1.00  0.00           O  
ATOM   1810  CB  ALA A 115      34.617 110.682 106.285  1.00  0.00           C  
ATOM   1811  H   ALA A 115      37.009 108.992 107.264  1.00  0.00           H  
ATOM   1812  HA  ALA A 115      36.042 111.699 107.608  1.00  0.00           H  
ATOM   1813  HB1 ALA A 115      34.967 111.159 105.370  1.00  0.00           H  
ATOM   1814  HB2 ALA A 115      34.143 109.757 105.957  1.00  0.00           H  
ATOM   1815  HB3 ALA A 115      33.777 111.346 106.496  1.00  0.00           H  
ATOM   1816  N   ASN A 116      34.332 111.091 109.417  1.00  0.00           N  
ATOM   1817  CA  ASN A 116      33.344 110.742 110.453  1.00  0.00           C  
ATOM   1818  C   ASN A 116      32.008 110.300 109.839  1.00  0.00           C  
ATOM   1819  O   ASN A 116      31.502 110.954 108.965  1.00  0.00           O  
ATOM   1820  CB  ASN A 116      33.233 111.992 111.339  1.00  0.00           C  
ATOM   1821  CG  ASN A 116      32.456 111.716 112.578  1.00  0.00           C  
ATOM   1822  ND2 ASN A 116      32.562 112.579 113.580  1.00  0.00           N  
ATOM   1823  OD1 ASN A 116      31.723 110.773 112.656  1.00  0.00           O  
ATOM   1824  H   ASN A 116      34.513 112.068 109.236  1.00  0.00           H  
ATOM   1825  HA  ASN A 116      33.677 109.917 111.083  1.00  0.00           H  
ATOM   1826  HB2 ASN A 116      34.212 112.437 111.516  1.00  0.00           H  
ATOM   1827  HB3 ASN A 116      32.668 112.757 110.805  1.00  0.00           H  
ATOM   1828 HD21 ASN A 116      32.000 112.491 114.415  1.00  0.00           H  
ATOM   1829 HD22 ASN A 116      33.272 113.296 113.618  1.00  0.00           H  
ATOM   1830  N   TRP A 117      31.378 109.171 110.302  1.00  0.00           N  
ATOM   1831  CA  TRP A 117      29.984 108.842 109.982  1.00  0.00           C  
ATOM   1832  C   TRP A 117      28.963 109.931 110.042  1.00  0.00           C  
ATOM   1833  O   TRP A 117      28.023 109.896 109.271  1.00  0.00           O  
ATOM   1834  CB  TRP A 117      29.463 107.600 110.812  1.00  0.00           C  
ATOM   1835  CG  TRP A 117      30.215 106.278 110.763  1.00  0.00           C  
ATOM   1836  CD1 TRP A 117      30.454 105.615 109.599  1.00  0.00           C  
ATOM   1837  CD2 TRP A 117      30.746 105.465 111.865  1.00  0.00           C  
ATOM   1838  CE2 TRP A 117      31.385 104.347 111.313  1.00  0.00           C  
ATOM   1839  CE3 TRP A 117      30.621 105.481 113.321  1.00  0.00           C  
ATOM   1840  NE1 TRP A 117      31.155 104.519 109.937  1.00  0.00           N  
ATOM   1841  CZ2 TRP A 117      31.975 103.297 112.015  1.00  0.00           C  
ATOM   1842  CZ3 TRP A 117      31.238 104.461 114.117  1.00  0.00           C  
ATOM   1843  CH2 TRP A 117      31.860 103.377 113.453  1.00  0.00           C  
ATOM   1844  H   TRP A 117      31.895 108.534 110.891  1.00  0.00           H  
ATOM   1845  HA  TRP A 117      29.959 108.482 108.953  1.00  0.00           H  
ATOM   1846  HB2 TRP A 117      29.473 107.946 111.845  1.00  0.00           H  
ATOM   1847  HB3 TRP A 117      28.453 107.445 110.433  1.00  0.00           H  
ATOM   1848  HD1 TRP A 117      30.198 105.956 108.607  1.00  0.00           H  
ATOM   1849  HE1 TRP A 117      31.550 103.865 109.277  1.00  0.00           H  
ATOM   1850  HE3 TRP A 117      30.066 106.289 113.772  1.00  0.00           H  
ATOM   1851  HZ2 TRP A 117      32.437 102.473 111.492  1.00  0.00           H  
ATOM   1852  HZ3 TRP A 117      31.314 104.584 115.187  1.00  0.00           H  
ATOM   1853  HH2 TRP A 117      32.370 102.684 114.107  1.00  0.00           H  
ATOM   1854  N   LEU A 118      29.183 110.973 110.868  1.00  0.00           N  
ATOM   1855  CA  LEU A 118      28.111 111.977 111.137  1.00  0.00           C  
ATOM   1856  C   LEU A 118      28.055 113.066 110.086  1.00  0.00           C  
ATOM   1857  O   LEU A 118      27.024 113.780 109.974  1.00  0.00           O  
ATOM   1858  CB  LEU A 118      28.404 112.478 112.581  1.00  0.00           C  
ATOM   1859  CG  LEU A 118      28.329 111.436 113.733  1.00  0.00           C  
ATOM   1860  CD1 LEU A 118      28.963 111.878 115.031  1.00  0.00           C  
ATOM   1861  CD2 LEU A 118      26.931 110.905 114.101  1.00  0.00           C  
ATOM   1862  H   LEU A 118      29.947 110.931 111.527  1.00  0.00           H  
ATOM   1863  HA  LEU A 118      27.118 111.530 111.082  1.00  0.00           H  
ATOM   1864  HB2 LEU A 118      29.390 112.939 112.603  1.00  0.00           H  
ATOM   1865  HB3 LEU A 118      27.675 113.278 112.712  1.00  0.00           H  
ATOM   1866  HG  LEU A 118      28.879 110.535 113.457  1.00  0.00           H  
ATOM   1867 HD11 LEU A 118      29.957 112.310 114.913  1.00  0.00           H  
ATOM   1868 HD12 LEU A 118      28.368 112.690 115.450  1.00  0.00           H  
ATOM   1869 HD13 LEU A 118      28.869 111.018 115.694  1.00  0.00           H  
ATOM   1870 HD21 LEU A 118      26.423 110.442 113.256  1.00  0.00           H  
ATOM   1871 HD22 LEU A 118      27.138 110.089 114.794  1.00  0.00           H  
ATOM   1872 HD23 LEU A 118      26.314 111.609 114.659  1.00  0.00           H  
ATOM   1873  N   THR A 119      29.112 113.148 109.285  1.00  0.00           N  
ATOM   1874  CA  THR A 119      29.317 113.936 108.047  1.00  0.00           C  
ATOM   1875  C   THR A 119      29.416 113.171 106.714  1.00  0.00           C  
ATOM   1876  O   THR A 119      29.277 113.716 105.633  1.00  0.00           O  
ATOM   1877  CB  THR A 119      30.510 114.832 108.333  1.00  0.00           C  
ATOM   1878  CG2 THR A 119      30.421 115.965 109.382  1.00  0.00           C  
ATOM   1879  OG1 THR A 119      31.603 114.079 108.715  1.00  0.00           O  
ATOM   1880  H   THR A 119      29.853 112.486 109.466  1.00  0.00           H  
ATOM   1881  HA  THR A 119      28.407 114.521 107.912  1.00  0.00           H  
ATOM   1882  HB  THR A 119      30.659 115.229 107.329  1.00  0.00           H  
ATOM   1883  HG1 THR A 119      32.301 114.125 108.057  1.00  0.00           H  
ATOM   1884 HG21 THR A 119      31.333 116.557 109.294  1.00  0.00           H  
ATOM   1885 HG22 THR A 119      29.584 116.611 109.118  1.00  0.00           H  
ATOM   1886 HG23 THR A 119      30.382 115.569 110.397  1.00  0.00           H  
ATOM   1887  N   LEU A 120      29.426 111.825 106.802  1.00  0.00           N  
ATOM   1888  CA  LEU A 120      29.452 110.895 105.672  1.00  0.00           C  
ATOM   1889  C   LEU A 120      28.539 111.170 104.473  1.00  0.00           C  
ATOM   1890  O   LEU A 120      28.873 110.814 103.366  1.00  0.00           O  
ATOM   1891  CB  LEU A 120      29.316 109.488 106.298  1.00  0.00           C  
ATOM   1892  CG  LEU A 120      29.214 108.216 105.432  1.00  0.00           C  
ATOM   1893  CD1 LEU A 120      30.551 107.674 104.935  1.00  0.00           C  
ATOM   1894  CD2 LEU A 120      28.372 107.045 106.123  1.00  0.00           C  
ATOM   1895  H   LEU A 120      29.596 111.452 107.725  1.00  0.00           H  
ATOM   1896  HA  LEU A 120      30.444 111.022 105.239  1.00  0.00           H  
ATOM   1897  HB2 LEU A 120      30.177 109.400 106.963  1.00  0.00           H  
ATOM   1898  HB3 LEU A 120      28.490 109.349 106.996  1.00  0.00           H  
ATOM   1899  HG  LEU A 120      28.543 108.505 104.623  1.00  0.00           H  
ATOM   1900 HD11 LEU A 120      31.035 107.270 105.823  1.00  0.00           H  
ATOM   1901 HD12 LEU A 120      30.374 106.854 104.237  1.00  0.00           H  
ATOM   1902 HD13 LEU A 120      31.205 108.395 104.445  1.00  0.00           H  
ATOM   1903 HD21 LEU A 120      28.859 106.497 106.929  1.00  0.00           H  
ATOM   1904 HD22 LEU A 120      27.516 107.552 106.566  1.00  0.00           H  
ATOM   1905 HD23 LEU A 120      27.738 106.449 105.468  1.00  0.00           H  
ATOM   1906  N   ASP A 121      27.343 111.729 104.670  1.00  0.00           N  
ATOM   1907  CA  ASP A 121      26.416 112.150 103.536  1.00  0.00           C  
ATOM   1908  C   ASP A 121      26.989 113.220 102.637  1.00  0.00           C  
ATOM   1909  O   ASP A 121      26.555 113.348 101.486  1.00  0.00           O  
ATOM   1910  CB  ASP A 121      25.140 112.652 104.165  1.00  0.00           C  
ATOM   1911  CG  ASP A 121      24.010 113.060 103.134  1.00  0.00           C  
ATOM   1912  OD1 ASP A 121      23.682 112.244 102.256  1.00  0.00           O  
ATOM   1913  OD2 ASP A 121      23.396 114.176 103.236  1.00  0.00           O1-
ATOM   1914  H   ASP A 121      27.081 111.947 105.621  1.00  0.00           H  
ATOM   1915  HA  ASP A 121      26.155 111.267 102.953  1.00  0.00           H  
ATOM   1916  HB2 ASP A 121      24.798 111.836 104.803  1.00  0.00           H  
ATOM   1917  HB3 ASP A 121      25.459 113.472 104.808  1.00  0.00           H  
ATOM   1918  N   LYS A 122      27.898 114.056 103.150  1.00  0.00           N  
ATOM   1919  CA  LYS A 122      28.607 115.109 102.466  1.00  0.00           C  
ATOM   1920  C   LYS A 122      30.059 114.566 102.149  1.00  0.00           C  
ATOM   1921  O   LYS A 122      30.510 114.724 100.997  1.00  0.00           O  
ATOM   1922  CB  LYS A 122      28.759 116.223 103.554  1.00  0.00           C  
ATOM   1923  CG  LYS A 122      27.445 116.888 103.982  1.00  0.00           C  
ATOM   1924  CD  LYS A 122      27.768 117.661 105.262  1.00  0.00           C  
ATOM   1925  CE  LYS A 122      26.770 118.810 105.520  1.00  0.00           C  
ATOM   1926  NZ  LYS A 122      27.101 119.668 106.685  1.00  0.00           N1+
ATOM   1927  H   LYS A 122      28.019 113.912 104.142  1.00  0.00           H  
ATOM   1928  HA  LYS A 122      28.100 115.501 101.584  1.00  0.00           H  
ATOM   1929  HB2 LYS A 122      29.312 115.839 104.411  1.00  0.00           H  
ATOM   1930  HB3 LYS A 122      29.334 117.046 103.129  1.00  0.00           H  
ATOM   1931  HG2 LYS A 122      27.191 117.671 103.268  1.00  0.00           H  
ATOM   1932  HG3 LYS A 122      26.597 116.218 104.114  1.00  0.00           H  
ATOM   1933  HD2 LYS A 122      27.835 117.049 106.162  1.00  0.00           H  
ATOM   1934  HD3 LYS A 122      28.796 118.023 105.226  1.00  0.00           H  
ATOM   1935  HE2 LYS A 122      26.868 119.503 104.684  1.00  0.00           H  
ATOM   1936  HE3 LYS A 122      25.785 118.343 105.515  1.00  0.00           H  
ATOM   1937  HZ1 LYS A 122      26.739 119.296 107.551  1.00  0.00           H  
ATOM   1938  HZ2 LYS A 122      28.076 119.868 106.858  1.00  0.00           H  
ATOM   1939  HZ3 LYS A 122      26.629 120.539 106.484  1.00  0.00           H  
ATOM   1940  N   ASP A 123      30.754 113.925 103.059  1.00  0.00           N  
ATOM   1941  CA  ASP A 123      32.160 113.639 102.854  1.00  0.00           C  
ATOM   1942  C   ASP A 123      32.529 112.468 101.946  1.00  0.00           C  
ATOM   1943  O   ASP A 123      33.635 112.337 101.490  1.00  0.00           O  
ATOM   1944  CB  ASP A 123      32.867 113.412 104.222  1.00  0.00           C  
ATOM   1945  CG  ASP A 123      32.750 114.569 105.173  1.00  0.00           C  
ATOM   1946  OD1 ASP A 123      33.102 114.329 106.372  1.00  0.00           O  
ATOM   1947  OD2 ASP A 123      32.336 115.709 104.791  1.00  0.00           O1-
ATOM   1948  H   ASP A 123      30.319 113.717 103.946  1.00  0.00           H  
ATOM   1949  HA  ASP A 123      32.613 114.521 102.402  1.00  0.00           H  
ATOM   1950  HB2 ASP A 123      32.567 112.470 104.683  1.00  0.00           H  
ATOM   1951  HB3 ASP A 123      33.941 113.459 104.046  1.00  0.00           H  
ATOM   1952  N   VAL A 124      31.592 111.598 101.627  1.00  0.00           N  
ATOM   1953  CA  VAL A 124      31.700 110.642 100.407  1.00  0.00           C  
ATOM   1954  C   VAL A 124      30.674 111.074  99.335  1.00  0.00           C  
ATOM   1955  O   VAL A 124      29.517 111.317  99.659  1.00  0.00           O  
ATOM   1956  CB  VAL A 124      31.441 109.200 100.787  1.00  0.00           C  
ATOM   1957  CG1 VAL A 124      31.455 108.298  99.608  1.00  0.00           C  
ATOM   1958  CG2 VAL A 124      32.546 108.671 101.793  1.00  0.00           C  
ATOM   1959  H   VAL A 124      30.657 111.762 101.971  1.00  0.00           H  
ATOM   1960  HA  VAL A 124      32.675 110.680  99.920  1.00  0.00           H  
ATOM   1961  HB  VAL A 124      30.407 109.131 101.125  1.00  0.00           H  
ATOM   1962 HG11 VAL A 124      30.608 108.514  98.957  1.00  0.00           H  
ATOM   1963 HG12 VAL A 124      32.399 108.490  99.098  1.00  0.00           H  
ATOM   1964 HG13 VAL A 124      31.426 107.262  99.945  1.00  0.00           H  
ATOM   1965 HG21 VAL A 124      33.542 109.019 101.520  1.00  0.00           H  
ATOM   1966 HG22 VAL A 124      32.346 109.132 102.759  1.00  0.00           H  
ATOM   1967 HG23 VAL A 124      32.414 107.608 101.999  1.00  0.00           H  
ATOM   1968  N   PRO A 125      31.001 111.171  97.972  1.00  0.00           N  
ATOM   1969  CA  PRO A 125      30.141 111.500  96.797  1.00  0.00           C  
ATOM   1970  C   PRO A 125      29.000 110.515  96.570  1.00  0.00           C  
ATOM   1971  O   PRO A 125      29.303 109.341  96.336  1.00  0.00           O  
ATOM   1972  CB  PRO A 125      31.178 111.634  95.623  1.00  0.00           C  
ATOM   1973  CG  PRO A 125      32.446 112.186  96.383  1.00  0.00           C  
ATOM   1974  CD  PRO A 125      32.452 111.331  97.612  1.00  0.00           C  
ATOM   1975  HA  PRO A 125      29.686 112.482  96.926  1.00  0.00           H  
ATOM   1976  HB2 PRO A 125      31.313 110.668  95.138  1.00  0.00           H  
ATOM   1977  HB3 PRO A 125      30.757 112.288  94.859  1.00  0.00           H  
ATOM   1978  HG2 PRO A 125      33.344 111.834  95.876  1.00  0.00           H  
ATOM   1979  HG3 PRO A 125      32.404 113.263  96.544  1.00  0.00           H  
ATOM   1980  HD2 PRO A 125      32.926 110.361  97.465  1.00  0.00           H  
ATOM   1981  HD3 PRO A 125      33.101 111.753  98.381  1.00  0.00           H  
ATOM   1982  N   ALA A 126      27.748 110.944  96.820  1.00  0.00           N  
ATOM   1983  CA  ALA A 126      26.593 110.020  96.951  1.00  0.00           C  
ATOM   1984  C   ALA A 126      25.452 110.127  95.971  1.00  0.00           C  
ATOM   1985  O   ALA A 126      24.332 109.673  96.168  1.00  0.00           O  
ATOM   1986  CB  ALA A 126      26.189 110.006  98.425  1.00  0.00           C  
ATOM   1987  H   ALA A 126      27.688 111.877  97.203  1.00  0.00           H  
ATOM   1988  HA  ALA A 126      26.988 109.015  96.806  1.00  0.00           H  
ATOM   1989  HB1 ALA A 126      27.055 110.007  99.087  1.00  0.00           H  
ATOM   1990  HB2 ALA A 126      25.554 110.871  98.616  1.00  0.00           H  
ATOM   1991  HB3 ALA A 126      25.553 109.130  98.564  1.00  0.00           H  
ATOM   1992  N   GLY A 127      25.629 110.798  94.794  1.00  0.00           N  
ATOM   1993  CA  GLY A 127      24.594 110.847  93.665  1.00  0.00           C  
ATOM   1994  C   GLY A 127      24.399 109.601  92.799  1.00  0.00           C  
ATOM   1995  O   GLY A 127      23.288 109.237  92.489  1.00  0.00           O  
ATOM   1996  H   GLY A 127      26.550 111.149  94.575  1.00  0.00           H  
ATOM   1997  HA2 GLY A 127      23.601 110.959  94.098  1.00  0.00           H  
ATOM   1998  HA3 GLY A 127      24.815 111.679  92.996  1.00  0.00           H  
ATOM   1999  N   ASP A 128      25.478 108.791  92.690  1.00  0.00           N  
ATOM   2000  CA  ASP A 128      25.418 107.516  91.995  1.00  0.00           C  
ATOM   2001  C   ASP A 128      25.244 106.266  92.969  1.00  0.00           C  
ATOM   2002  O   ASP A 128      24.609 105.298  92.731  1.00  0.00           O  
ATOM   2003  CB  ASP A 128      26.669 107.288  91.179  1.00  0.00           C  
ATOM   2004  CG  ASP A 128      26.562 106.130  90.203  1.00  0.00           C  
ATOM   2005  OD1 ASP A 128      25.488 105.529  90.043  1.00  0.00           O  
ATOM   2006  OD2 ASP A 128      27.551 105.921  89.494  1.00  0.00           O1-
ATOM   2007  H   ASP A 128      26.345 109.114  93.094  1.00  0.00           H  
ATOM   2008  HA  ASP A 128      24.552 107.493  91.333  1.00  0.00           H  
ATOM   2009  HB2 ASP A 128      27.029 108.154  90.623  1.00  0.00           H  
ATOM   2010  HB3 ASP A 128      27.573 107.104  91.760  1.00  0.00           H  
ATOM   2011  N   GLY A 129      25.829 106.400  94.163  1.00  0.00           N  
ATOM   2012  CA  GLY A 129      25.791 105.386  95.243  1.00  0.00           C  
ATOM   2013  C   GLY A 129      26.563 104.057  95.093  1.00  0.00           C  
ATOM   2014  O   GLY A 129      27.548 103.834  94.431  1.00  0.00           O  
ATOM   2015  H   GLY A 129      26.089 107.360  94.335  1.00  0.00           H  
ATOM   2016  HA2 GLY A 129      26.168 105.840  96.160  1.00  0.00           H  
ATOM   2017  HA3 GLY A 129      24.757 105.068  95.374  1.00  0.00           H  
ATOM   2018  N   PHE A 130      26.239 103.202  96.021  1.00  0.00           N  
ATOM   2019  CA  PHE A 130      26.902 101.910  96.063  1.00  0.00           C  
ATOM   2020  C   PHE A 130      25.871 100.799  96.181  1.00  0.00           C  
ATOM   2021  O   PHE A 130      24.883 101.063  96.803  1.00  0.00           O  
ATOM   2022  CB  PHE A 130      27.832 101.927  97.291  1.00  0.00           C  
ATOM   2023  CG  PHE A 130      28.807 103.099  97.303  1.00  0.00           C  
ATOM   2024  CD1 PHE A 130      28.394 104.294  97.956  1.00  0.00           C  
ATOM   2025  CD2 PHE A 130      29.877 103.139  96.423  1.00  0.00           C  
ATOM   2026  CE1 PHE A 130      29.166 105.448  97.913  1.00  0.00           C  
ATOM   2027  CE2 PHE A 130      30.632 104.355  96.367  1.00  0.00           C  
ATOM   2028  CZ  PHE A 130      30.211 105.508  97.059  1.00  0.00           C  
ATOM   2029  H   PHE A 130      25.552 103.481  96.707  1.00  0.00           H  
ATOM   2030  HA  PHE A 130      27.585 101.760  95.227  1.00  0.00           H  
ATOM   2031  HB2 PHE A 130      27.208 102.043  98.177  1.00  0.00           H  
ATOM   2032  HB3 PHE A 130      28.325 100.959  97.372  1.00  0.00           H  
ATOM   2033  HD1 PHE A 130      27.422 104.294  98.425  1.00  0.00           H  
ATOM   2034  HD2 PHE A 130      30.112 102.383  95.688  1.00  0.00           H  
ATOM   2035  HE1 PHE A 130      28.832 106.325  98.445  1.00  0.00           H  
ATOM   2036  HE2 PHE A 130      31.493 104.314  95.715  1.00  0.00           H  
ATOM   2037  HZ  PHE A 130      30.916 106.321  96.970  1.00  0.00           H  
ATOM   2038  N   ASP A 131      26.111  99.629  95.502  1.00  0.00           N  
ATOM   2039  CA  ASP A 131      25.121  98.530  95.505  1.00  0.00           C  
ATOM   2040  C   ASP A 131      24.986  97.880  96.890  1.00  0.00           C  
ATOM   2041  O   ASP A 131      24.039  97.182  97.135  1.00  0.00           O  
ATOM   2042  CB  ASP A 131      25.571  97.380  94.485  1.00  0.00           C  
ATOM   2043  CG  ASP A 131      25.833  98.018  93.153  1.00  0.00           C  
ATOM   2044  OD1 ASP A 131      26.768  97.581  92.480  1.00  0.00           O  
ATOM   2045  OD2 ASP A 131      25.009  98.844  92.714  1.00  0.00           O1-
ATOM   2046  H   ASP A 131      26.980  99.580  94.990  1.00  0.00           H  
ATOM   2047  HA  ASP A 131      24.172  98.986  95.222  1.00  0.00           H  
ATOM   2048  HB2 ASP A 131      26.424  96.899  94.964  1.00  0.00           H  
ATOM   2049  HB3 ASP A 131      24.726  96.697  94.395  1.00  0.00           H  
ATOM   2050  N   ALA A 132      25.956  98.131  97.725  1.00  0.00           N  
ATOM   2051  CA  ALA A 132      26.080  97.743  99.140  1.00  0.00           C  
ATOM   2052  C   ALA A 132      26.971  98.617 100.003  1.00  0.00           C  
ATOM   2053  O   ALA A 132      28.069  99.117  99.570  1.00  0.00           O  
ATOM   2054  CB  ALA A 132      26.550  96.314  99.326  1.00  0.00           C  
ATOM   2055  H   ALA A 132      26.680  98.735  97.362  1.00  0.00           H  
ATOM   2056  HA  ALA A 132      25.054  97.841  99.493  1.00  0.00           H  
ATOM   2057  HB1 ALA A 132      26.688  95.976 100.353  1.00  0.00           H  
ATOM   2058  HB2 ALA A 132      25.834  95.692  98.791  1.00  0.00           H  
ATOM   2059  HB3 ALA A 132      27.511  96.292  98.811  1.00  0.00           H  
ATOM   2060  N   VAL A 133      26.559  98.821 101.174  1.00  0.00           N  
ATOM   2061  CA  VAL A 133      27.445  99.299 102.233  1.00  0.00           C  
ATOM   2062  C   VAL A 133      27.811  98.209 103.279  1.00  0.00           C  
ATOM   2063  O   VAL A 133      26.892  97.680 103.951  1.00  0.00           O  
ATOM   2064  CB  VAL A 133      26.881 100.524 102.930  1.00  0.00           C  
ATOM   2065  CG1 VAL A 133      27.763 100.967 104.085  1.00  0.00           C  
ATOM   2066  CG2 VAL A 133      26.796 101.733 101.944  1.00  0.00           C  
ATOM   2067  H   VAL A 133      25.579  98.708 101.392  1.00  0.00           H  
ATOM   2068  HA  VAL A 133      28.309  99.690 101.696  1.00  0.00           H  
ATOM   2069  HB  VAL A 133      25.856 100.341 103.253  1.00  0.00           H  
ATOM   2070 HG11 VAL A 133      28.802 100.706 103.885  1.00  0.00           H  
ATOM   2071 HG12 VAL A 133      27.671 102.049 104.190  1.00  0.00           H  
ATOM   2072 HG13 VAL A 133      27.430 100.540 105.030  1.00  0.00           H  
ATOM   2073 HG21 VAL A 133      25.981 101.533 101.248  1.00  0.00           H  
ATOM   2074 HG22 VAL A 133      26.639 102.582 102.610  1.00  0.00           H  
ATOM   2075 HG23 VAL A 133      27.726 101.866 101.391  1.00  0.00           H  
ATOM   2076  N   ILE A 134      29.111  98.041 103.619  1.00  0.00           N  
ATOM   2077  CA  ILE A 134      29.701  97.009 104.491  1.00  0.00           C  
ATOM   2078  C   ILE A 134      30.284  97.688 105.707  1.00  0.00           C  
ATOM   2079  O   ILE A 134      30.924  98.747 105.518  1.00  0.00           O  
ATOM   2080  CB  ILE A 134      30.728  96.147 103.810  1.00  0.00           C  
ATOM   2081  CG1 ILE A 134      29.975  95.087 102.859  1.00  0.00           C  
ATOM   2082  CG2 ILE A 134      31.775  95.485 104.691  1.00  0.00           C  
ATOM   2083  CD1 ILE A 134      29.970  95.449 101.404  1.00  0.00           C  
ATOM   2084  H   ILE A 134      29.747  98.532 103.006  1.00  0.00           H  
ATOM   2085  HA  ILE A 134      28.931  96.321 104.842  1.00  0.00           H  
ATOM   2086  HB  ILE A 134      31.323  96.766 103.137  1.00  0.00           H  
ATOM   2087 HG12 ILE A 134      30.573  94.176 102.907  1.00  0.00           H  
ATOM   2088 HG13 ILE A 134      28.941  94.943 103.173  1.00  0.00           H  
ATOM   2089 HG21 ILE A 134      32.422  96.093 105.322  1.00  0.00           H  
ATOM   2090 HG22 ILE A 134      31.138  94.917 105.370  1.00  0.00           H  
ATOM   2091 HG23 ILE A 134      32.511  94.899 104.143  1.00  0.00           H  
ATOM   2092 HD11 ILE A 134      29.471  96.404 101.240  1.00  0.00           H  
ATOM   2093 HD12 ILE A 134      30.978  95.545 100.999  1.00  0.00           H  
ATOM   2094 HD13 ILE A 134      29.480  94.690 100.794  1.00  0.00           H  
ATOM   2095  N   CYS A 135      30.135  97.120 106.859  1.00  0.00           N  
ATOM   2096  CA  CYS A 135      30.584  97.714 108.090  1.00  0.00           C  
ATOM   2097  C   CYS A 135      30.748  96.543 108.991  1.00  0.00           C  
ATOM   2098  O   CYS A 135      29.732  96.015 109.429  1.00  0.00           O  
ATOM   2099  CB  CYS A 135      29.446  98.606 108.566  1.00  0.00           C  
ATOM   2100  SG  CYS A 135      29.931  99.325 110.133  1.00  0.00           S  
ATOM   2101  H   CYS A 135      29.542  96.311 106.975  1.00  0.00           H  
ATOM   2102  HA  CYS A 135      31.561  98.184 107.977  1.00  0.00           H  
ATOM   2103  HB2 CYS A 135      29.353  99.453 107.887  1.00  0.00           H  
ATOM   2104  HB3 CYS A 135      28.463  98.135 108.541  1.00  0.00           H  
ATOM   2105  HG  CYS A 135      29.997  98.252 110.928  1.00  0.00           H  
ATOM   2106  N   LEU A 136      31.929  96.122 109.384  1.00  0.00           N  
ATOM   2107  CA  LEU A 136      32.181  94.861 110.095  1.00  0.00           C  
ATOM   2108  C   LEU A 136      33.321  94.893 111.023  1.00  0.00           C  
ATOM   2109  O   LEU A 136      34.147  95.813 111.004  1.00  0.00           O  
ATOM   2110  CB  LEU A 136      32.457  93.766 109.028  1.00  0.00           C  
ATOM   2111  CG  LEU A 136      31.433  93.401 107.895  1.00  0.00           C  
ATOM   2112  CD1 LEU A 136      31.966  92.357 106.942  1.00  0.00           C  
ATOM   2113  CD2 LEU A 136      30.142  92.768 108.498  1.00  0.00           C  
ATOM   2114  H   LEU A 136      32.761  96.580 109.041  1.00  0.00           H  
ATOM   2115  HA  LEU A 136      31.242  94.599 110.583  1.00  0.00           H  
ATOM   2116  HB2 LEU A 136      33.409  94.061 108.587  1.00  0.00           H  
ATOM   2117  HB3 LEU A 136      32.558  92.792 109.507  1.00  0.00           H  
ATOM   2118  HG  LEU A 136      31.114  94.250 107.290  1.00  0.00           H  
ATOM   2119 HD11 LEU A 136      33.015  92.570 106.734  1.00  0.00           H  
ATOM   2120 HD12 LEU A 136      31.890  91.336 107.317  1.00  0.00           H  
ATOM   2121 HD13 LEU A 136      31.401  92.394 106.011  1.00  0.00           H  
ATOM   2122 HD21 LEU A 136      30.459  91.839 108.971  1.00  0.00           H  
ATOM   2123 HD22 LEU A 136      29.756  93.462 109.243  1.00  0.00           H  
ATOM   2124 HD23 LEU A 136      29.394  92.565 107.732  1.00  0.00           H  
ATOM   2125  N   GLY A 137      33.485  93.876 111.854  1.00  0.00           N  
ATOM   2126  CA  GLY A 137      34.496  93.776 112.929  1.00  0.00           C  
ATOM   2127  C   GLY A 137      34.142  94.461 114.267  1.00  0.00           C  
ATOM   2128  O   GLY A 137      35.042  94.918 114.892  1.00  0.00           O  
ATOM   2129  H   GLY A 137      32.756  93.189 111.986  1.00  0.00           H  
ATOM   2130  HA2 GLY A 137      34.536  92.707 113.138  1.00  0.00           H  
ATOM   2131  HA3 GLY A 137      35.490  94.040 112.570  1.00  0.00           H  
ATOM   2132  N   ASN A 138      32.845  94.584 114.576  1.00  0.00           N  
ATOM   2133  CA  ASN A 138      32.296  95.383 115.699  1.00  0.00           C  
ATOM   2134  C   ASN A 138      32.711  96.908 115.768  1.00  0.00           C  
ATOM   2135  O   ASN A 138      33.518  97.221 116.571  1.00  0.00           O  
ATOM   2136  CB  ASN A 138      32.380  94.463 116.905  1.00  0.00           C  
ATOM   2137  CG  ASN A 138      31.723  95.001 118.152  1.00  0.00           C  
ATOM   2138  ND2 ASN A 138      32.309  94.873 119.292  1.00  0.00           N  
ATOM   2139  OD1 ASN A 138      30.818  95.835 118.109  1.00  0.00           O  
ATOM   2140  H   ASN A 138      32.174  94.125 113.977  1.00  0.00           H  
ATOM   2141  HA  ASN A 138      31.241  95.514 115.457  1.00  0.00           H  
ATOM   2142  HB2 ASN A 138      31.843  93.551 116.645  1.00  0.00           H  
ATOM   2143  HB3 ASN A 138      33.444  94.404 117.133  1.00  0.00           H  
ATOM   2144 HD21 ASN A 138      32.032  95.465 120.061  1.00  0.00           H  
ATOM   2145 HD22 ASN A 138      33.155  94.325 119.369  1.00  0.00           H  
ATOM   2146  N   SER A 139      32.247  97.680 114.794  1.00  0.00           N  
ATOM   2147  CA  SER A 139      32.685  99.080 114.533  1.00  0.00           C  
ATOM   2148  C   SER A 139      31.690 100.144 115.084  1.00  0.00           C  
ATOM   2149  O   SER A 139      32.029 100.943 115.908  1.00  0.00           O  
ATOM   2150  CB  SER A 139      33.066  99.362 113.145  1.00  0.00           C  
ATOM   2151  OG  SER A 139      33.979  98.417 112.692  1.00  0.00           O  
ATOM   2152  H   SER A 139      31.569  97.303 114.146  1.00  0.00           H  
ATOM   2153  HA  SER A 139      33.601  99.180 115.117  1.00  0.00           H  
ATOM   2154  HB2 SER A 139      32.263  99.372 112.407  1.00  0.00           H  
ATOM   2155  HB3 SER A 139      33.611 100.303 113.237  1.00  0.00           H  
ATOM   2156  HG  SER A 139      33.492  97.651 112.379  1.00  0.00           H  
ATOM   2157  N   PHE A 140      30.470 100.189 114.516  1.00  0.00           N  
ATOM   2158  CA  PHE A 140      29.454 101.158 114.852  1.00  0.00           C  
ATOM   2159  C   PHE A 140      29.106 101.321 116.334  1.00  0.00           C  
ATOM   2160  O   PHE A 140      28.713 102.398 116.735  1.00  0.00           O  
ATOM   2161  CB  PHE A 140      28.178 100.913 114.005  1.00  0.00           C  
ATOM   2162  CG  PHE A 140      26.998 101.897 114.190  1.00  0.00           C  
ATOM   2163  CD1 PHE A 140      26.912 103.044 113.414  1.00  0.00           C  
ATOM   2164  CD2 PHE A 140      25.913 101.449 114.915  1.00  0.00           C  
ATOM   2165  CE1 PHE A 140      25.767 103.879 113.543  1.00  0.00           C  
ATOM   2166  CE2 PHE A 140      24.809 102.291 115.054  1.00  0.00           C  
ATOM   2167  CZ  PHE A 140      24.711 103.532 114.376  1.00  0.00           C  
ATOM   2168  H   PHE A 140      30.328  99.504 113.789  1.00  0.00           H  
ATOM   2169  HA  PHE A 140      29.806 102.140 114.536  1.00  0.00           H  
ATOM   2170  HB2 PHE A 140      28.569 100.755 113.000  1.00  0.00           H  
ATOM   2171  HB3 PHE A 140      27.786  99.958 114.353  1.00  0.00           H  
ATOM   2172  HD1 PHE A 140      27.695 103.294 112.714  1.00  0.00           H  
ATOM   2173  HD2 PHE A 140      25.831 100.493 115.411  1.00  0.00           H  
ATOM   2174  HE1 PHE A 140      25.764 104.790 112.965  1.00  0.00           H  
ATOM   2175  HE2 PHE A 140      24.026 102.004 115.740  1.00  0.00           H  
ATOM   2176  HZ  PHE A 140      23.830 104.154 114.424  1.00  0.00           H  
ATOM   2177  N   ALA A 141      29.353 100.313 117.154  1.00  0.00           N  
ATOM   2178  CA  ALA A 141      29.292 100.361 118.599  1.00  0.00           C  
ATOM   2179  C   ALA A 141      30.284 101.459 119.300  1.00  0.00           C  
ATOM   2180  O   ALA A 141      30.200 101.780 120.472  1.00  0.00           O  
ATOM   2181  CB  ALA A 141      29.262  98.963 119.145  1.00  0.00           C  
ATOM   2182  H   ALA A 141      29.610  99.451 116.696  1.00  0.00           H  
ATOM   2183  HA  ALA A 141      28.303 100.768 118.812  1.00  0.00           H  
ATOM   2184  HB1 ALA A 141      29.011  98.954 120.206  1.00  0.00           H  
ATOM   2185  HB2 ALA A 141      28.380  98.496 118.707  1.00  0.00           H  
ATOM   2186  HB3 ALA A 141      30.163  98.398 118.905  1.00  0.00           H  
ATOM   2187  N   HID A 142      31.107 102.178 118.536  1.00  0.00           N  
ATOM   2188  CA  HID A 142      31.849 103.361 119.034  1.00  0.00           C  
ATOM   2189  C   HID A 142      31.177 104.685 119.065  1.00  0.00           C  
ATOM   2190  O   HID A 142      31.770 105.625 119.539  1.00  0.00           O  
ATOM   2191  CB  HID A 142      33.237 103.419 118.452  1.00  0.00           C  
ATOM   2192  CG  HID A 142      34.047 102.126 118.443  1.00  0.00           C  
ATOM   2193  CD2 HID A 142      34.642 101.652 117.312  1.00  0.00           C  
ATOM   2194  ND1 HID A 142      34.530 101.335 119.517  1.00  0.00           N  
ATOM   2195  CE1 HID A 142      35.430 100.420 119.036  1.00  0.00           C  
ATOM   2196  NE2 HID A 142      35.582 100.657 117.671  1.00  0.00           N  
ATOM   2197  H   HID A 142      31.134 101.878 117.572  1.00  0.00           H  
ATOM   2198  HA  HID A 142      32.042 103.207 120.096  1.00  0.00           H  
ATOM   2199  HB2 HID A 142      33.241 103.744 117.411  1.00  0.00           H  
ATOM   2200  HB3 HID A 142      33.873 104.177 118.911  1.00  0.00           H  
ATOM   2201  HD1 HID A 142      34.103 101.366 120.432  1.00  0.00           H  
ATOM   2202  HD2 HID A 142      34.408 101.987 116.313  1.00  0.00           H  
ATOM   2203  HE1 HID A 142      35.984  99.704 119.623  1.00  0.00           H  
ATOM   2204  N   LEU A 143      29.950 104.831 118.580  1.00  0.00           N  
ATOM   2205  CA  LEU A 143      29.003 105.969 118.914  1.00  0.00           C  
ATOM   2206  C   LEU A 143      28.212 105.651 120.228  1.00  0.00           C  
ATOM   2207  O   LEU A 143      27.438 104.688 120.246  1.00  0.00           O  
ATOM   2208  CB  LEU A 143      28.111 106.336 117.701  1.00  0.00           C  
ATOM   2209  CG  LEU A 143      28.843 106.841 116.426  1.00  0.00           C  
ATOM   2210  CD1 LEU A 143      27.808 107.168 115.284  1.00  0.00           C  
ATOM   2211  CD2 LEU A 143      29.775 108.021 116.588  1.00  0.00           C  
ATOM   2212  H   LEU A 143      29.552 104.017 118.133  1.00  0.00           H  
ATOM   2213  HA  LEU A 143      29.561 106.891 119.076  1.00  0.00           H  
ATOM   2214  HB2 LEU A 143      27.609 105.430 117.359  1.00  0.00           H  
ATOM   2215  HB3 LEU A 143      27.416 107.145 117.929  1.00  0.00           H  
ATOM   2216  HG  LEU A 143      29.332 105.927 116.089  1.00  0.00           H  
ATOM   2217 HD11 LEU A 143      28.242 107.562 114.365  1.00  0.00           H  
ATOM   2218 HD12 LEU A 143      27.388 106.246 114.880  1.00  0.00           H  
ATOM   2219 HD13 LEU A 143      27.001 107.728 115.756  1.00  0.00           H  
ATOM   2220 HD21 LEU A 143      30.460 107.842 117.417  1.00  0.00           H  
ATOM   2221 HD22 LEU A 143      30.318 108.302 115.686  1.00  0.00           H  
ATOM   2222 HD23 LEU A 143      29.128 108.865 116.828  1.00  0.00           H  
ATOM   2223  N   PRO A 144      28.259 106.526 121.224  1.00  0.00           N  
ATOM   2224  CA  PRO A 144      27.406 106.532 122.413  1.00  0.00           C  
ATOM   2225  C   PRO A 144      26.236 107.531 122.352  1.00  0.00           C  
ATOM   2226  O   PRO A 144      26.209 108.553 121.646  1.00  0.00           O  
ATOM   2227  CB  PRO A 144      28.366 106.973 123.530  1.00  0.00           C  
ATOM   2228  CG  PRO A 144      29.096 108.130 122.774  1.00  0.00           C  
ATOM   2229  CD  PRO A 144      29.049 107.755 121.329  1.00  0.00           C  
ATOM   2230  HA  PRO A 144      27.140 105.496 122.624  1.00  0.00           H  
ATOM   2231  HB2 PRO A 144      27.814 107.356 124.389  1.00  0.00           H  
ATOM   2232  HB3 PRO A 144      29.034 106.143 123.759  1.00  0.00           H  
ATOM   2233  HG2 PRO A 144      28.440 108.988 122.915  1.00  0.00           H  
ATOM   2234  HG3 PRO A 144      30.097 108.357 123.143  1.00  0.00           H  
ATOM   2235  HD2 PRO A 144      28.751 108.579 120.679  1.00  0.00           H  
ATOM   2236  HD3 PRO A 144      30.064 107.459 121.067  1.00  0.00           H  
ATOM   2237  N   ASP A 145      25.297 107.217 123.241  1.00  0.00           N  
ATOM   2238  CA  ASP A 145      24.247 108.163 123.661  1.00  0.00           C  
ATOM   2239  C   ASP A 145      24.777 109.257 124.596  1.00  0.00           C  
ATOM   2240  O   ASP A 145      25.525 108.922 125.500  1.00  0.00           O  
ATOM   2241  CB  ASP A 145      23.103 107.389 124.315  1.00  0.00           C  
ATOM   2242  CG  ASP A 145      21.857 108.235 124.388  1.00  0.00           C  
ATOM   2243  OD1 ASP A 145      20.813 107.666 124.833  1.00  0.00           O  
ATOM   2244  OD2 ASP A 145      21.813 109.480 124.226  1.00  0.00           O1-
ATOM   2245  H   ASP A 145      25.298 106.323 123.711  1.00  0.00           H  
ATOM   2246  HA  ASP A 145      23.826 108.717 122.822  1.00  0.00           H  
ATOM   2247  HB2 ASP A 145      22.840 106.492 123.753  1.00  0.00           H  
ATOM   2248  HB3 ASP A 145      23.355 107.104 125.337  1.00  0.00           H  
ATOM   2249  N   SER A 146      24.587 110.526 124.318  1.00  0.00           N  
ATOM   2250  CA  SER A 146      24.980 111.619 125.188  1.00  0.00           C  
ATOM   2251  C   SER A 146      23.815 112.334 125.789  1.00  0.00           C  
ATOM   2252  O   SER A 146      24.038 113.422 126.288  1.00  0.00           O  
ATOM   2253  CB  SER A 146      25.992 112.617 124.533  1.00  0.00           C  
ATOM   2254  OG  SER A 146      26.977 111.976 123.637  1.00  0.00           O  
ATOM   2255  H   SER A 146      23.981 110.774 123.549  1.00  0.00           H  
ATOM   2256  HA  SER A 146      25.509 111.282 126.080  1.00  0.00           H  
ATOM   2257  HB2 SER A 146      25.422 113.370 123.987  1.00  0.00           H  
ATOM   2258  HB3 SER A 146      26.462 113.221 125.310  1.00  0.00           H  
ATOM   2259  HG  SER A 146      26.546 111.728 122.815  1.00  0.00           H  
ATOM   2260  N   LYS A 147      22.553 111.840 125.697  1.00  0.00           N  
ATOM   2261  CA  LYS A 147      21.365 112.703 125.992  1.00  0.00           C  
ATOM   2262  C   LYS A 147      20.004 112.001 126.276  1.00  0.00           C  
ATOM   2263  O   LYS A 147      19.170 112.677 126.859  1.00  0.00           O  
ATOM   2264  CB  LYS A 147      21.179 113.648 124.719  1.00  0.00           C  
ATOM   2265  CG  LYS A 147      21.196 112.973 123.307  1.00  0.00           C  
ATOM   2266  CD  LYS A 147      21.070 113.925 122.092  1.00  0.00           C  
ATOM   2267  CE  LYS A 147      22.366 114.731 121.719  1.00  0.00           C  
ATOM   2268  NZ  LYS A 147      22.439 115.184 120.312  1.00  0.00           N1+
ATOM   2269  H   LYS A 147      22.376 111.004 125.157  1.00  0.00           H  
ATOM   2270  HA  LYS A 147      21.591 113.359 126.833  1.00  0.00           H  
ATOM   2271  HB2 LYS A 147      20.289 114.235 124.947  1.00  0.00           H  
ATOM   2272  HB3 LYS A 147      22.121 114.194 124.697  1.00  0.00           H  
ATOM   2273  HG2 LYS A 147      22.161 112.516 123.088  1.00  0.00           H  
ATOM   2274  HG3 LYS A 147      20.316 112.331 123.271  1.00  0.00           H  
ATOM   2275  HD2 LYS A 147      20.955 113.273 121.227  1.00  0.00           H  
ATOM   2276  HD3 LYS A 147      20.192 114.564 122.185  1.00  0.00           H  
ATOM   2277  HE2 LYS A 147      22.348 115.579 122.404  1.00  0.00           H  
ATOM   2278  HE3 LYS A 147      23.207 114.087 121.980  1.00  0.00           H  
ATOM   2279  HZ1 LYS A 147      22.950 116.040 120.148  1.00  0.00           H  
ATOM   2280  HZ2 LYS A 147      22.792 114.399 119.784  1.00  0.00           H  
ATOM   2281  HZ3 LYS A 147      21.537 115.413 119.919  1.00  0.00           H  
ATOM   2282  N   GLY A 148      19.777 110.819 125.761  1.00  0.00           N  
ATOM   2283  CA  GLY A 148      18.528 110.047 125.841  1.00  0.00           C  
ATOM   2284  C   GLY A 148      17.912 109.699 124.487  1.00  0.00           C  
ATOM   2285  O   GLY A 148      17.764 108.511 124.133  1.00  0.00           O  
ATOM   2286  H   GLY A 148      20.523 110.287 125.335  1.00  0.00           H  
ATOM   2287  HA2 GLY A 148      18.727 109.187 126.480  1.00  0.00           H  
ATOM   2288  HA3 GLY A 148      17.785 110.516 126.486  1.00  0.00           H  
ATOM   2289  N   ASP A 149      17.431 110.720 123.731  1.00  0.00           N  
ATOM   2290  CA  ASP A 149      17.007 110.552 122.347  1.00  0.00           C  
ATOM   2291  C   ASP A 149      18.267 110.194 121.506  1.00  0.00           C  
ATOM   2292  O   ASP A 149      19.350 110.837 121.591  1.00  0.00           O  
ATOM   2293  CB  ASP A 149      16.396 111.867 121.811  1.00  0.00           C  
ATOM   2294  CG  ASP A 149      16.015 111.712 120.301  1.00  0.00           C  
ATOM   2295  OD1 ASP A 149      15.581 110.597 119.939  1.00  0.00           O  
ATOM   2296  OD2 ASP A 149      15.927 112.733 119.605  1.00  0.00           O1-
ATOM   2297  H   ASP A 149      17.531 111.643 124.127  1.00  0.00           H  
ATOM   2298  HA  ASP A 149      16.312 109.714 122.286  1.00  0.00           H  
ATOM   2299  HB2 ASP A 149      15.490 112.012 122.402  1.00  0.00           H  
ATOM   2300  HB3 ASP A 149      17.026 112.705 122.109  1.00  0.00           H  
ATOM   2301  N   GLN A 150      18.100 109.243 120.582  1.00  0.00           N  
ATOM   2302  CA  GLN A 150      19.142 108.577 119.850  1.00  0.00           C  
ATOM   2303  C   GLN A 150      19.502 109.348 118.556  1.00  0.00           C  
ATOM   2304  O   GLN A 150      19.543 108.809 117.443  1.00  0.00           O  
ATOM   2305  CB  GLN A 150      18.843 107.080 119.468  1.00  0.00           C  
ATOM   2306  CG  GLN A 150      18.679 106.352 120.821  1.00  0.00           C  
ATOM   2307  CD  GLN A 150      18.301 104.848 120.629  1.00  0.00           C  
ATOM   2308  NE2 GLN A 150      18.262 104.182 121.726  1.00  0.00           N  
ATOM   2309  OE1 GLN A 150      18.071 104.313 119.520  1.00  0.00           O  
ATOM   2310  H   GLN A 150      17.164 108.914 120.394  1.00  0.00           H  
ATOM   2311  HA  GLN A 150      19.970 108.552 120.558  1.00  0.00           H  
ATOM   2312  HB2 GLN A 150      17.879 107.041 118.961  1.00  0.00           H  
ATOM   2313  HB3 GLN A 150      19.673 106.666 118.896  1.00  0.00           H  
ATOM   2314  HG2 GLN A 150      19.632 106.442 121.343  1.00  0.00           H  
ATOM   2315  HG3 GLN A 150      18.056 106.928 121.504  1.00  0.00           H  
ATOM   2316 HE21 GLN A 150      18.000 103.207 121.763  1.00  0.00           H  
ATOM   2317 HE22 GLN A 150      18.182 104.707 122.585  1.00  0.00           H  
ATOM   2318  N   SER A 151      19.798 110.632 118.625  1.00  0.00           N  
ATOM   2319  CA  SER A 151      19.989 111.467 117.350  1.00  0.00           C  
ATOM   2320  C   SER A 151      21.288 111.144 116.541  1.00  0.00           C  
ATOM   2321  O   SER A 151      21.220 111.245 115.329  1.00  0.00           O  
ATOM   2322  CB  SER A 151      19.923 112.999 117.762  1.00  0.00           C  
ATOM   2323  OG  SER A 151      20.706 113.338 118.872  1.00  0.00           O  
ATOM   2324  H   SER A 151      19.819 111.097 119.521  1.00  0.00           H  
ATOM   2325  HA  SER A 151      19.232 111.303 116.584  1.00  0.00           H  
ATOM   2326  HB2 SER A 151      20.310 113.564 116.915  1.00  0.00           H  
ATOM   2327  HB3 SER A 151      18.900 113.273 118.020  1.00  0.00           H  
ATOM   2328  HG  SER A 151      21.607 113.086 118.657  1.00  0.00           H  
ATOM   2329  N   GLU A 152      22.376 110.842 117.211  1.00  0.00           N  
ATOM   2330  CA  GLU A 152      23.657 110.566 116.494  1.00  0.00           C  
ATOM   2331  C   GLU A 152      23.745 109.151 115.942  1.00  0.00           C  
ATOM   2332  O   GLU A 152      24.311 108.940 114.878  1.00  0.00           O  
ATOM   2333  CB  GLU A 152      24.878 110.874 117.396  1.00  0.00           C  
ATOM   2334  CG  GLU A 152      25.182 112.325 117.585  1.00  0.00           C  
ATOM   2335  CD  GLU A 152      23.995 113.102 118.157  1.00  0.00           C  
ATOM   2336  OE1 GLU A 152      23.904 114.331 117.868  1.00  0.00           O  
ATOM   2337  OE2 GLU A 152      23.300 112.691 119.143  1.00  0.00           O1-
ATOM   2338  H   GLU A 152      22.424 110.874 118.219  1.00  0.00           H  
ATOM   2339  HA  GLU A 152      23.735 111.253 115.652  1.00  0.00           H  
ATOM   2340  HB2 GLU A 152      24.613 110.417 118.350  1.00  0.00           H  
ATOM   2341  HB3 GLU A 152      25.743 110.383 116.951  1.00  0.00           H  
ATOM   2342  HG2 GLU A 152      26.002 112.484 118.286  1.00  0.00           H  
ATOM   2343  HG3 GLU A 152      25.496 112.868 116.694  1.00  0.00           H  
ATOM   2344  N   HIE A 153      23.169 108.171 116.642  1.00  0.00           N  
ATOM   2345  CA  HIE A 153      22.945 106.801 116.207  1.00  0.00           C  
ATOM   2346  C   HIE A 153      22.054 106.771 114.969  1.00  0.00           C  
ATOM   2347  O   HIE A 153      22.363 106.113 113.939  1.00  0.00           O  
ATOM   2348  CB  HIE A 153      22.217 106.110 117.467  1.00  0.00           C  
ATOM   2349  CG  HIE A 153      23.095 105.777 118.604  1.00  0.00           C  
ATOM   2350  CD2 HIE A 153      24.449 105.494 118.543  1.00  0.00           C  
ATOM   2351  ND1 HIE A 153      22.641 105.661 119.904  1.00  0.00           N  
ATOM   2352  CE1 HIE A 153      23.704 105.174 120.618  1.00  0.00           C  
ATOM   2353  NE2 HIE A 153      24.761 105.021 119.809  1.00  0.00           N  
ATOM   2354  H   HIE A 153      22.809 108.552 117.505  1.00  0.00           H  
ATOM   2355  HA  HIE A 153      23.949 106.474 115.936  1.00  0.00           H  
ATOM   2356  HB2 HIE A 153      21.409 106.756 117.810  1.00  0.00           H  
ATOM   2357  HB3 HIE A 153      21.876 105.129 117.134  1.00  0.00           H  
ATOM   2358  HD2 HIE A 153      25.038 105.408 117.642  1.00  0.00           H  
ATOM   2359  HE1 HIE A 153      23.586 104.750 121.604  1.00  0.00           H  
ATOM   2360  HE2 HIE A 153      25.657 104.616 120.037  1.00  0.00           H  
ATOM   2361  N   ARG A 154      20.961 107.573 114.930  1.00  0.00           N  
ATOM   2362  CA  ARG A 154      20.084 107.767 113.747  1.00  0.00           C  
ATOM   2363  C   ARG A 154      20.860 108.437 112.664  1.00  0.00           C  
ATOM   2364  O   ARG A 154      20.671 108.031 111.514  1.00  0.00           O  
ATOM   2365  CB  ARG A 154      18.813 108.527 114.078  1.00  0.00           C  
ATOM   2366  CG  ARG A 154      17.827 107.647 114.807  1.00  0.00           C  
ATOM   2367  CD  ARG A 154      16.457 108.373 114.868  1.00  0.00           C  
ATOM   2368  NE  ARG A 154      16.486 109.669 115.516  1.00  0.00           N  
ATOM   2369  CZ  ARG A 154      16.204 110.062 116.709  1.00  0.00           C  
ATOM   2370  NH1 ARG A 154      16.315 111.324 116.910  1.00  0.00           N1+
ATOM   2371  NH2 ARG A 154      15.940 109.201 117.655  1.00  0.00           N  
ATOM   2372  H   ARG A 154      20.735 108.082 115.773  1.00  0.00           H  
ATOM   2373  HA  ARG A 154      19.735 106.832 113.308  1.00  0.00           H  
ATOM   2374  HB2 ARG A 154      19.062 109.474 114.556  1.00  0.00           H  
ATOM   2375  HB3 ARG A 154      18.333 108.790 113.134  1.00  0.00           H  
ATOM   2376  HG2 ARG A 154      17.720 106.665 114.346  1.00  0.00           H  
ATOM   2377  HG3 ARG A 154      18.063 107.473 115.857  1.00  0.00           H  
ATOM   2378  HD2 ARG A 154      16.067 108.372 113.851  1.00  0.00           H  
ATOM   2379  HD3 ARG A 154      15.794 107.783 115.503  1.00  0.00           H  
ATOM   2380  HE  ARG A 154      16.980 110.396 115.020  1.00  0.00           H  
ATOM   2381 HH11 ARG A 154      16.349 111.825 116.034  1.00  0.00           H  
ATOM   2382 HH12 ARG A 154      16.076 111.680 117.824  1.00  0.00           H  
ATOM   2383 HH21 ARG A 154      15.904 108.230 117.383  1.00  0.00           H  
ATOM   2384 HH22 ARG A 154      15.820 109.567 118.589  1.00  0.00           H  
ATOM   2385  N   LEU A 155      21.701 109.470 112.959  1.00  0.00           N  
ATOM   2386  CA  LEU A 155      22.334 110.334 111.946  1.00  0.00           C  
ATOM   2387  C   LEU A 155      23.424 109.580 111.082  1.00  0.00           C  
ATOM   2388  O   LEU A 155      23.464 109.772 109.873  1.00  0.00           O  
ATOM   2389  CB  LEU A 155      22.976 111.495 112.765  1.00  0.00           C  
ATOM   2390  CG  LEU A 155      23.906 112.518 111.950  1.00  0.00           C  
ATOM   2391  CD1 LEU A 155      23.066 113.274 110.948  1.00  0.00           C  
ATOM   2392  CD2 LEU A 155      24.655 113.479 112.916  1.00  0.00           C  
ATOM   2393  H   LEU A 155      21.673 109.731 113.934  1.00  0.00           H  
ATOM   2394  HA  LEU A 155      21.508 110.699 111.337  1.00  0.00           H  
ATOM   2395  HB2 LEU A 155      22.275 112.070 113.371  1.00  0.00           H  
ATOM   2396  HB3 LEU A 155      23.760 111.040 113.372  1.00  0.00           H  
ATOM   2397  HG  LEU A 155      24.721 111.944 111.509  1.00  0.00           H  
ATOM   2398 HD11 LEU A 155      22.694 112.555 110.219  1.00  0.00           H  
ATOM   2399 HD12 LEU A 155      22.148 113.724 111.326  1.00  0.00           H  
ATOM   2400 HD13 LEU A 155      23.667 114.069 110.506  1.00  0.00           H  
ATOM   2401 HD21 LEU A 155      24.044 113.710 113.789  1.00  0.00           H  
ATOM   2402 HD22 LEU A 155      25.596 113.009 113.200  1.00  0.00           H  
ATOM   2403 HD23 LEU A 155      24.824 114.428 112.407  1.00  0.00           H  
ATOM   2404  N   ALA A 156      24.285 108.813 111.724  1.00  0.00           N  
ATOM   2405  CA  ALA A 156      25.158 107.876 111.008  1.00  0.00           C  
ATOM   2406  C   ALA A 156      24.400 106.875 110.117  1.00  0.00           C  
ATOM   2407  O   ALA A 156      24.766 106.791 108.919  1.00  0.00           O  
ATOM   2408  CB  ALA A 156      25.911 107.248 112.252  1.00  0.00           C  
ATOM   2409  H   ALA A 156      24.254 108.764 112.732  1.00  0.00           H  
ATOM   2410  HA  ALA A 156      25.910 108.466 110.485  1.00  0.00           H  
ATOM   2411  HB1 ALA A 156      26.449 107.978 112.857  1.00  0.00           H  
ATOM   2412  HB2 ALA A 156      25.163 106.835 112.930  1.00  0.00           H  
ATOM   2413  HB3 ALA A 156      26.652 106.510 111.949  1.00  0.00           H  
ATOM   2414  N   LEU A 157      23.415 106.157 110.630  1.00  0.00           N  
ATOM   2415  CA  LEU A 157      22.727 105.152 109.833  1.00  0.00           C  
ATOM   2416  C   LEU A 157      21.753 105.765 108.771  1.00  0.00           C  
ATOM   2417  O   LEU A 157      21.565 105.091 107.727  1.00  0.00           O  
ATOM   2418  CB  LEU A 157      21.837 104.287 110.764  1.00  0.00           C  
ATOM   2419  CG  LEU A 157      22.629 103.432 111.788  1.00  0.00           C  
ATOM   2420  CD1 LEU A 157      21.526 102.806 112.654  1.00  0.00           C  
ATOM   2421  CD2 LEU A 157      23.465 102.367 111.030  1.00  0.00           C  
ATOM   2422  H   LEU A 157      23.120 106.248 111.591  1.00  0.00           H  
ATOM   2423  HA  LEU A 157      23.501 104.528 109.385  1.00  0.00           H  
ATOM   2424  HB2 LEU A 157      21.233 104.936 111.400  1.00  0.00           H  
ATOM   2425  HB3 LEU A 157      21.205 103.649 110.146  1.00  0.00           H  
ATOM   2426  HG  LEU A 157      23.286 103.953 112.485  1.00  0.00           H  
ATOM   2427 HD11 LEU A 157      22.024 102.044 113.254  1.00  0.00           H  
ATOM   2428 HD12 LEU A 157      21.142 103.475 113.425  1.00  0.00           H  
ATOM   2429 HD13 LEU A 157      20.723 102.471 111.999  1.00  0.00           H  
ATOM   2430 HD21 LEU A 157      23.684 101.485 111.632  1.00  0.00           H  
ATOM   2431 HD22 LEU A 157      23.101 102.136 110.029  1.00  0.00           H  
ATOM   2432 HD23 LEU A 157      24.414 102.795 110.709  1.00  0.00           H  
ATOM   2433  N   LYS A 158      21.242 106.941 108.998  1.00  0.00           N  
ATOM   2434  CA  LYS A 158      20.578 107.633 107.868  1.00  0.00           C  
ATOM   2435  C   LYS A 158      21.580 108.350 106.845  1.00  0.00           C  
ATOM   2436  O   LYS A 158      21.368 108.101 105.649  1.00  0.00           O  
ATOM   2437  CB  LYS A 158      19.607 108.682 108.448  1.00  0.00           C  
ATOM   2438  CG  LYS A 158      18.843 109.590 107.418  1.00  0.00           C  
ATOM   2439  CD  LYS A 158      17.879 108.901 106.475  1.00  0.00           C  
ATOM   2440  CE  LYS A 158      17.036 109.860 105.775  1.00  0.00           C  
ATOM   2441  NZ  LYS A 158      16.564 109.426 104.435  1.00  0.00           N1+
ATOM   2442  H   LYS A 158      21.505 107.392 109.862  1.00  0.00           H  
ATOM   2443  HA  LYS A 158      20.026 106.984 107.189  1.00  0.00           H  
ATOM   2444  HB2 LYS A 158      18.886 108.202 109.111  1.00  0.00           H  
ATOM   2445  HB3 LYS A 158      20.225 109.428 108.946  1.00  0.00           H  
ATOM   2446  HG2 LYS A 158      18.300 110.339 107.995  1.00  0.00           H  
ATOM   2447  HG3 LYS A 158      19.621 110.184 106.937  1.00  0.00           H  
ATOM   2448  HD2 LYS A 158      18.453 108.262 105.803  1.00  0.00           H  
ATOM   2449  HD3 LYS A 158      17.290 108.254 107.124  1.00  0.00           H  
ATOM   2450  HE2 LYS A 158      16.198 110.072 106.439  1.00  0.00           H  
ATOM   2451  HE3 LYS A 158      17.675 110.738 105.683  1.00  0.00           H  
ATOM   2452  HZ1 LYS A 158      16.075 108.554 104.579  1.00  0.00           H  
ATOM   2453  HZ2 LYS A 158      15.904 110.069 104.022  1.00  0.00           H  
ATOM   2454  HZ3 LYS A 158      17.338 109.157 103.845  1.00  0.00           H  
ATOM   2455  N   ASN A 159      22.733 108.862 107.206  1.00  0.00           N  
ATOM   2456  CA  ASN A 159      23.781 109.119 106.202  1.00  0.00           C  
ATOM   2457  C   ASN A 159      24.155 107.852 105.399  1.00  0.00           C  
ATOM   2458  O   ASN A 159      24.217 107.833 104.151  1.00  0.00           O  
ATOM   2459  CB  ASN A 159      24.973 109.798 106.968  1.00  0.00           C  
ATOM   2460  CG  ASN A 159      24.766 111.253 107.447  1.00  0.00           C  
ATOM   2461  ND2 ASN A 159      25.855 111.717 108.008  1.00  0.00           N  
ATOM   2462  OD1 ASN A 159      23.803 112.008 107.222  1.00  0.00           O  
ATOM   2463  H   ASN A 159      23.057 108.835 108.163  1.00  0.00           H  
ATOM   2464  HA  ASN A 159      23.464 109.964 105.591  1.00  0.00           H  
ATOM   2465  HB2 ASN A 159      25.291 109.200 107.823  1.00  0.00           H  
ATOM   2466  HB3 ASN A 159      25.790 109.835 106.247  1.00  0.00           H  
ATOM   2467 HD21 ASN A 159      25.668 112.540 108.563  1.00  0.00           H  
ATOM   2468 HD22 ASN A 159      26.570 111.049 108.260  1.00  0.00           H  
ATOM   2469  N   ILE A 160      24.292 106.709 106.095  1.00  0.00           N  
ATOM   2470  CA  ILE A 160      24.573 105.379 105.430  1.00  0.00           C  
ATOM   2471  C   ILE A 160      23.381 104.964 104.471  1.00  0.00           C  
ATOM   2472  O   ILE A 160      23.632 104.251 103.491  1.00  0.00           O  
ATOM   2473  CB  ILE A 160      24.824 104.301 106.550  1.00  0.00           C  
ATOM   2474  CG1 ILE A 160      26.267 104.347 107.057  1.00  0.00           C  
ATOM   2475  CG2 ILE A 160      24.361 102.893 106.213  1.00  0.00           C  
ATOM   2476  CD1 ILE A 160      26.666 103.306 108.095  1.00  0.00           C  
ATOM   2477  H   ILE A 160      24.272 106.732 107.105  1.00  0.00           H  
ATOM   2478  HA  ILE A 160      25.418 105.607 104.779  1.00  0.00           H  
ATOM   2479  HB  ILE A 160      24.187 104.601 107.381  1.00  0.00           H  
ATOM   2480 HG12 ILE A 160      26.904 104.338 106.172  1.00  0.00           H  
ATOM   2481 HG13 ILE A 160      26.452 105.356 107.427  1.00  0.00           H  
ATOM   2482 HG21 ILE A 160      24.866 102.406 105.379  1.00  0.00           H  
ATOM   2483 HG22 ILE A 160      24.342 102.251 107.095  1.00  0.00           H  
ATOM   2484 HG23 ILE A 160      23.332 102.941 105.856  1.00  0.00           H  
ATOM   2485 HD11 ILE A 160      26.476 102.291 107.744  1.00  0.00           H  
ATOM   2486 HD12 ILE A 160      27.745 103.359 108.234  1.00  0.00           H  
ATOM   2487 HD13 ILE A 160      26.146 103.516 109.029  1.00  0.00           H  
ATOM   2488  N   ALA A 161      22.142 105.311 104.702  1.00  0.00           N  
ATOM   2489  CA  ALA A 161      20.941 105.020 103.825  1.00  0.00           C  
ATOM   2490  C   ALA A 161      21.048 105.835 102.503  1.00  0.00           C  
ATOM   2491  O   ALA A 161      20.846 105.211 101.457  1.00  0.00           O  
ATOM   2492  CB  ALA A 161      19.578 105.295 104.493  1.00  0.00           C  
ATOM   2493  H   ALA A 161      21.937 105.891 105.503  1.00  0.00           H  
ATOM   2494  HA  ALA A 161      20.963 104.011 103.413  1.00  0.00           H  
ATOM   2495  HB1 ALA A 161      19.487 104.683 105.391  1.00  0.00           H  
ATOM   2496  HB2 ALA A 161      19.579 106.358 104.732  1.00  0.00           H  
ATOM   2497  HB3 ALA A 161      18.806 105.065 103.761  1.00  0.00           H  
ATOM   2498  N   SER A 162      21.501 107.067 102.572  1.00  0.00           N  
ATOM   2499  CA  SER A 162      21.846 107.851 101.373  1.00  0.00           C  
ATOM   2500  C   SER A 162      22.808 107.193 100.323  1.00  0.00           C  
ATOM   2501  O   SER A 162      22.569 107.163  99.084  1.00  0.00           O  
ATOM   2502  CB  SER A 162      22.243 109.262 101.885  1.00  0.00           C  
ATOM   2503  OG  SER A 162      22.638 110.112 100.829  1.00  0.00           O  
ATOM   2504  H   SER A 162      21.639 107.429 103.505  1.00  0.00           H  
ATOM   2505  HA  SER A 162      20.926 107.945 100.797  1.00  0.00           H  
ATOM   2506  HB2 SER A 162      21.442 109.760 102.432  1.00  0.00           H  
ATOM   2507  HB3 SER A 162      23.056 109.161 102.604  1.00  0.00           H  
ATOM   2508  HG  SER A 162      22.947 110.906 101.271  1.00  0.00           H  
ATOM   2509  N   MET A 163      23.849 106.545 100.815  1.00  0.00           N  
ATOM   2510  CA  MET A 163      24.965 105.868 100.074  1.00  0.00           C  
ATOM   2511  C   MET A 163      24.311 104.743  99.170  1.00  0.00           C  
ATOM   2512  O   MET A 163      24.683 104.581  98.001  1.00  0.00           O  
ATOM   2513  CB  MET A 163      25.954 105.382 101.100  1.00  0.00           C  
ATOM   2514  CG  MET A 163      26.577 106.385 102.118  1.00  0.00           C  
ATOM   2515  SD  MET A 163      27.554 107.710 101.306  1.00  0.00           S  
ATOM   2516  CE  MET A 163      26.639 109.188 101.717  1.00  0.00           C  
ATOM   2517  H   MET A 163      23.983 106.620 101.813  1.00  0.00           H  
ATOM   2518  HA  MET A 163      25.435 106.570  99.385  1.00  0.00           H  
ATOM   2519  HB2 MET A 163      25.382 104.738 101.768  1.00  0.00           H  
ATOM   2520  HB3 MET A 163      26.769 104.792 100.681  1.00  0.00           H  
ATOM   2521  HG2 MET A 163      25.770 106.956 102.577  1.00  0.00           H  
ATOM   2522  HG3 MET A 163      27.093 105.837 102.907  1.00  0.00           H  
ATOM   2523  HE1 MET A 163      26.446 109.224 102.789  1.00  0.00           H  
ATOM   2524  HE2 MET A 163      27.215 110.059 101.402  1.00  0.00           H  
ATOM   2525  HE3 MET A 163      25.776 109.113 101.056  1.00  0.00           H  
ATOM   2526  N   VAL A 164      23.418 103.934  99.730  1.00  0.00           N  
ATOM   2527  CA  VAL A 164      22.880 102.703  99.128  1.00  0.00           C  
ATOM   2528  C   VAL A 164      21.979 103.034  97.948  1.00  0.00           C  
ATOM   2529  O   VAL A 164      20.872 103.548  98.103  1.00  0.00           O  
ATOM   2530  CB  VAL A 164      22.213 101.792 100.177  1.00  0.00           C  
ATOM   2531  CG1 VAL A 164      21.848 100.410  99.658  1.00  0.00           C  
ATOM   2532  CG2 VAL A 164      23.267 101.460 101.259  1.00  0.00           C  
ATOM   2533  H   VAL A 164      23.093 104.160 100.658  1.00  0.00           H  
ATOM   2534  HA  VAL A 164      23.787 102.219  98.767  1.00  0.00           H  
ATOM   2535  HB  VAL A 164      21.306 102.266 100.555  1.00  0.00           H  
ATOM   2536 HG11 VAL A 164      22.728  99.937  99.221  1.00  0.00           H  
ATOM   2537 HG12 VAL A 164      21.521  99.778 100.483  1.00  0.00           H  
ATOM   2538 HG13 VAL A 164      21.093 100.464  98.873  1.00  0.00           H  
ATOM   2539 HG21 VAL A 164      23.363 102.423 101.760  1.00  0.00           H  
ATOM   2540 HG22 VAL A 164      22.779 100.778 101.955  1.00  0.00           H  
ATOM   2541 HG23 VAL A 164      24.128 100.955 100.822  1.00  0.00           H  
ATOM   2542  N   ARG A 165      22.310 102.610  96.774  1.00  0.00           N  
ATOM   2543  CA  ARG A 165      21.443 102.535  95.603  1.00  0.00           C  
ATOM   2544  C   ARG A 165      20.057 101.911  95.949  1.00  0.00           C  
ATOM   2545  O   ARG A 165      20.037 100.922  96.729  1.00  0.00           O  
ATOM   2546  CB  ARG A 165      22.163 101.618  94.627  1.00  0.00           C  
ATOM   2547  CG  ARG A 165      23.176 102.417  93.807  1.00  0.00           C  
ATOM   2548  CD  ARG A 165      23.927 101.670  92.797  1.00  0.00           C  
ATOM   2549  NE  ARG A 165      24.752 102.484  91.906  1.00  0.00           N  
ATOM   2550  CZ  ARG A 165      25.762 102.024  91.215  1.00  0.00           C  
ATOM   2551  NH1 ARG A 165      26.342 102.883  90.393  1.00  0.00           N1+
ATOM   2552  NH2 ARG A 165      26.133 100.798  91.150  1.00  0.00           N  
ATOM   2553  H   ARG A 165      23.209 102.165  96.662  1.00  0.00           H  
ATOM   2554  HA  ARG A 165      21.484 103.573  95.272  1.00  0.00           H  
ATOM   2555  HB2 ARG A 165      22.677 100.862  95.218  1.00  0.00           H  
ATOM   2556  HB3 ARG A 165      21.593 101.014  93.921  1.00  0.00           H  
ATOM   2557  HG2 ARG A 165      22.623 103.212  93.309  1.00  0.00           H  
ATOM   2558  HG3 ARG A 165      23.845 102.903  94.517  1.00  0.00           H  
ATOM   2559  HD2 ARG A 165      24.641 101.011  93.292  1.00  0.00           H  
ATOM   2560  HD3 ARG A 165      23.227 101.144  92.147  1.00  0.00           H  
ATOM   2561  HE  ARG A 165      24.861 103.475  92.068  1.00  0.00           H  
ATOM   2562 HH11 ARG A 165      26.051 103.850  90.436  1.00  0.00           H  
ATOM   2563 HH12 ARG A 165      27.075 102.479  89.828  1.00  0.00           H  
ATOM   2564 HH21 ARG A 165      25.563 100.089  91.589  1.00  0.00           H  
ATOM   2565 HH22 ARG A 165      26.861 100.476  90.530  1.00  0.00           H  
ATOM   2566  N   PRO A 166      18.937 102.304  95.251  1.00  0.00           N  
ATOM   2567  CA  PRO A 166      17.584 101.704  95.270  1.00  0.00           C  
ATOM   2568  C   PRO A 166      17.626 100.230  94.943  1.00  0.00           C  
ATOM   2569  O   PRO A 166      18.349  99.771  94.022  1.00  0.00           O  
ATOM   2570  CB  PRO A 166      16.694 102.578  94.293  1.00  0.00           C  
ATOM   2571  CG  PRO A 166      17.495 103.889  94.199  1.00  0.00           C  
ATOM   2572  CD  PRO A 166      18.927 103.447  94.391  1.00  0.00           C  
ATOM   2573  HA  PRO A 166      17.202 101.767  96.289  1.00  0.00           H  
ATOM   2574  HB2 PRO A 166      16.535 102.116  93.318  1.00  0.00           H  
ATOM   2575  HB3 PRO A 166      15.666 102.604  94.658  1.00  0.00           H  
ATOM   2576  HG2 PRO A 166      17.329 104.401  93.252  1.00  0.00           H  
ATOM   2577  HG3 PRO A 166      17.182 104.492  95.052  1.00  0.00           H  
ATOM   2578  HD2 PRO A 166      19.463 103.160  93.486  1.00  0.00           H  
ATOM   2579  HD3 PRO A 166      19.524 104.247  94.828  1.00  0.00           H  
ATOM   2580  N   GLY A 167      17.018  99.491  95.856  1.00  0.00           N  
ATOM   2581  CA  GLY A 167      17.121  97.954  95.907  1.00  0.00           C  
ATOM   2582  C   GLY A 167      18.311  97.333  96.554  1.00  0.00           C  
ATOM   2583  O   GLY A 167      18.130  96.238  97.135  1.00  0.00           O  
ATOM   2584  H   GLY A 167      16.524  99.982  96.588  1.00  0.00           H  
ATOM   2585  HA2 GLY A 167      16.233  97.620  96.444  1.00  0.00           H  
ATOM   2586  HA3 GLY A 167      17.065  97.617  94.873  1.00  0.00           H  
ATOM   2587  N   GLY A 168      19.415  98.107  96.600  1.00  0.00           N  
ATOM   2588  CA  GLY A 168      20.719  97.726  97.128  1.00  0.00           C  
ATOM   2589  C   GLY A 168      20.835  97.624  98.622  1.00  0.00           C  
ATOM   2590  O   GLY A 168      19.825  97.700  99.283  1.00  0.00           O  
ATOM   2591  H   GLY A 168      19.380  99.095  96.395  1.00  0.00           H  
ATOM   2592  HA2 GLY A 168      20.969  96.779  96.651  1.00  0.00           H  
ATOM   2593  HA3 GLY A 168      21.473  98.424  96.765  1.00  0.00           H  
ATOM   2594  N   LEU A 169      22.006  97.162  99.127  1.00  0.00           N  
ATOM   2595  CA  LEU A 169      22.232  96.459 100.380  1.00  0.00           C  
ATOM   2596  C   LEU A 169      22.921  97.233 101.524  1.00  0.00           C  
ATOM   2597  O   LEU A 169      23.680  98.101 101.229  1.00  0.00           O  
ATOM   2598  CB  LEU A 169      22.965  95.103 100.119  1.00  0.00           C  
ATOM   2599  CG  LEU A 169      22.273  93.968  99.406  1.00  0.00           C  
ATOM   2600  CD1 LEU A 169      21.280  93.304 100.398  1.00  0.00           C  
ATOM   2601  CD2 LEU A 169      21.465  94.338  98.117  1.00  0.00           C  
ATOM   2602  H   LEU A 169      22.768  97.113  98.466  1.00  0.00           H  
ATOM   2603  HA  LEU A 169      21.295  96.061 100.768  1.00  0.00           H  
ATOM   2604  HB2 LEU A 169      23.848  95.309  99.517  1.00  0.00           H  
ATOM   2605  HB3 LEU A 169      23.506  94.680 100.966  1.00  0.00           H  
ATOM   2606  HG  LEU A 169      22.921  93.161  99.066  1.00  0.00           H  
ATOM   2607 HD11 LEU A 169      20.523  94.031 100.695  1.00  0.00           H  
ATOM   2608 HD12 LEU A 169      20.834  92.510  99.799  1.00  0.00           H  
ATOM   2609 HD13 LEU A 169      21.862  93.052 101.285  1.00  0.00           H  
ATOM   2610 HD21 LEU A 169      20.752  95.129  98.351  1.00  0.00           H  
ATOM   2611 HD22 LEU A 169      22.055  94.818  97.335  1.00  0.00           H  
ATOM   2612 HD23 LEU A 169      20.926  93.475  97.726  1.00  0.00           H  
ATOM   2613  N   LEU A 170      22.602  96.900 102.750  1.00  0.00           N  
ATOM   2614  CA  LEU A 170      23.301  97.292 103.946  1.00  0.00           C  
ATOM   2615  C   LEU A 170      23.545  96.079 104.931  1.00  0.00           C  
ATOM   2616  O   LEU A 170      22.658  95.391 105.311  1.00  0.00           O  
ATOM   2617  CB  LEU A 170      22.492  98.476 104.592  1.00  0.00           C  
ATOM   2618  CG  LEU A 170      22.938  98.759 106.035  1.00  0.00           C  
ATOM   2619  CD1 LEU A 170      24.406  99.259 106.111  1.00  0.00           C  
ATOM   2620  CD2 LEU A 170      22.110  99.821 106.702  1.00  0.00           C  
ATOM   2621  H   LEU A 170      21.894  96.184 102.833  1.00  0.00           H  
ATOM   2622  HA  LEU A 170      24.228  97.815 103.714  1.00  0.00           H  
ATOM   2623  HB2 LEU A 170      22.654  99.416 104.067  1.00  0.00           H  
ATOM   2624  HB3 LEU A 170      21.460  98.124 104.580  1.00  0.00           H  
ATOM   2625  HG  LEU A 170      22.857  97.862 106.649  1.00  0.00           H  
ATOM   2626 HD11 LEU A 170      25.188  98.502 106.067  1.00  0.00           H  
ATOM   2627 HD12 LEU A 170      24.617  99.904 105.258  1.00  0.00           H  
ATOM   2628 HD13 LEU A 170      24.542  99.774 107.062  1.00  0.00           H  
ATOM   2629 HD21 LEU A 170      22.315  99.924 107.768  1.00  0.00           H  
ATOM   2630 HD22 LEU A 170      22.200 100.790 106.212  1.00  0.00           H  
ATOM   2631 HD23 LEU A 170      21.040  99.628 106.785  1.00  0.00           H  
ATOM   2632  N   VAL A 171      24.786  95.906 105.349  1.00  0.00           N  
ATOM   2633  CA  VAL A 171      25.185  94.907 106.318  1.00  0.00           C  
ATOM   2634  C   VAL A 171      26.223  95.479 107.315  1.00  0.00           C  
ATOM   2635  O   VAL A 171      27.270  96.045 107.015  1.00  0.00           O  
ATOM   2636  CB  VAL A 171      25.641  93.607 105.646  1.00  0.00           C  
ATOM   2637  CG1 VAL A 171      26.645  93.890 104.457  1.00  0.00           C  
ATOM   2638  CG2 VAL A 171      26.302  92.607 106.520  1.00  0.00           C  
ATOM   2639  H   VAL A 171      25.489  96.551 105.019  1.00  0.00           H  
ATOM   2640  HA  VAL A 171      24.275  94.511 106.768  1.00  0.00           H  
ATOM   2641  HB  VAL A 171      24.758  93.154 105.193  1.00  0.00           H  
ATOM   2642 HG11 VAL A 171      27.031  92.960 104.042  1.00  0.00           H  
ATOM   2643 HG12 VAL A 171      26.081  94.439 103.702  1.00  0.00           H  
ATOM   2644 HG13 VAL A 171      27.467  94.467 104.881  1.00  0.00           H  
ATOM   2645 HG21 VAL A 171      26.563  91.679 106.010  1.00  0.00           H  
ATOM   2646 HG22 VAL A 171      27.255  92.963 106.910  1.00  0.00           H  
ATOM   2647 HG23 VAL A 171      25.625  92.381 107.343  1.00  0.00           H  
ATOM   2648  N   ILE A 172      25.777  95.328 108.575  1.00  0.00           N  
ATOM   2649  CA  ILE A 172      26.458  95.990 109.760  1.00  0.00           C  
ATOM   2650  C   ILE A 172      26.393  95.111 111.064  1.00  0.00           C  
ATOM   2651  O   ILE A 172      25.365  94.438 111.313  1.00  0.00           O  
ATOM   2652  CB  ILE A 172      25.854  97.391 109.776  1.00  0.00           C  
ATOM   2653  CG1 ILE A 172      26.359  98.075 111.118  1.00  0.00           C  
ATOM   2654  CG2 ILE A 172      24.276  97.552 109.651  1.00  0.00           C  
ATOM   2655  CD1 ILE A 172      26.384  99.627 111.214  1.00  0.00           C  
ATOM   2656  H   ILE A 172      24.952  94.756 108.686  1.00  0.00           H  
ATOM   2657  HA  ILE A 172      27.531  96.017 109.574  1.00  0.00           H  
ATOM   2658  HB  ILE A 172      26.241  97.959 108.929  1.00  0.00           H  
ATOM   2659 HG12 ILE A 172      25.725  97.662 111.903  1.00  0.00           H  
ATOM   2660 HG13 ILE A 172      27.403  97.785 111.232  1.00  0.00           H  
ATOM   2661 HG21 ILE A 172      23.943  98.553 109.928  1.00  0.00           H  
ATOM   2662 HG22 ILE A 172      24.004  97.387 108.608  1.00  0.00           H  
ATOM   2663 HG23 ILE A 172      23.778  96.894 110.363  1.00  0.00           H  
ATOM   2664 HD11 ILE A 172      27.291  99.871 110.661  1.00  0.00           H  
ATOM   2665 HD12 ILE A 172      25.586 100.221 110.768  1.00  0.00           H  
ATOM   2666 HD13 ILE A 172      26.425  99.848 112.280  1.00  0.00           H  
ATOM   2667  N   ASP A 173      27.498  95.096 111.818  1.00  0.00           N  
ATOM   2668  CA  ASP A 173      27.527  94.212 113.014  1.00  0.00           C  
ATOM   2669  C   ASP A 173      27.632  94.934 114.380  1.00  0.00           C  
ATOM   2670  O   ASP A 173      27.978  96.134 114.533  1.00  0.00           O  
ATOM   2671  CB  ASP A 173      28.719  93.224 112.936  1.00  0.00           C  
ATOM   2672  CG  ASP A 173      30.133  93.816 113.126  1.00  0.00           C  
ATOM   2673  OD1 ASP A 173      31.020  93.025 113.338  1.00  0.00           O  
ATOM   2674  OD2 ASP A 173      30.269  95.059 113.084  1.00  0.00           O1-
ATOM   2675  H   ASP A 173      28.291  95.652 111.533  1.00  0.00           H  
ATOM   2676  HA  ASP A 173      26.656  93.559 112.991  1.00  0.00           H  
ATOM   2677  HB2 ASP A 173      28.510  92.441 113.664  1.00  0.00           H  
ATOM   2678  HB3 ASP A 173      28.745  92.732 111.964  1.00  0.00           H  
ATOM   2679  N   HIE A 174      27.177  94.249 115.463  1.00  0.00           N  
ATOM   2680  CA  HIE A 174      27.282  94.675 116.835  1.00  0.00           C  
ATOM   2681  C   HIE A 174      27.196  93.585 117.832  1.00  0.00           C  
ATOM   2682  O   HIE A 174      26.544  92.526 117.620  1.00  0.00           O  
ATOM   2683  CB  HIE A 174      26.202  95.720 117.222  1.00  0.00           C  
ATOM   2684  CG  HIE A 174      24.810  95.145 117.243  1.00  0.00           C  
ATOM   2685  CD2 HIE A 174      24.156  94.851 116.090  1.00  0.00           C  
ATOM   2686  ND1 HIE A 174      24.054  94.709 118.289  1.00  0.00           N  
ATOM   2687  CE1 HIE A 174      22.875  94.192 117.823  1.00  0.00           C  
ATOM   2688  NE2 HIE A 174      22.899  94.360 116.481  1.00  0.00           N  
ATOM   2689  H   HIE A 174      26.593  93.460 115.222  1.00  0.00           H  
ATOM   2690  HA  HIE A 174      28.281  95.098 116.946  1.00  0.00           H  
ATOM   2691  HB2 HIE A 174      26.465  96.163 118.183  1.00  0.00           H  
ATOM   2692  HB3 HIE A 174      26.141  96.544 116.512  1.00  0.00           H  
ATOM   2693  HD2 HIE A 174      24.473  95.031 115.073  1.00  0.00           H  
ATOM   2694  HE1 HIE A 174      22.080  93.678 118.341  1.00  0.00           H  
ATOM   2695  HE2 HIE A 174      22.124  94.058 115.908  1.00  0.00           H  
ATOM   2696  N   ARG A 175      28.094  93.666 118.885  1.00  0.00           N  
ATOM   2697  CA  ARG A 175      28.303  92.591 119.849  1.00  0.00           C  
ATOM   2698  C   ARG A 175      27.063  92.383 120.685  1.00  0.00           C  
ATOM   2699  O   ARG A 175      26.233  93.194 121.092  1.00  0.00           O  
ATOM   2700  CB  ARG A 175      29.455  92.962 120.695  1.00  0.00           C  
ATOM   2701  CG  ARG A 175      30.094  91.751 121.333  1.00  0.00           C  
ATOM   2702  CD  ARG A 175      30.992  92.150 122.545  1.00  0.00           C  
ATOM   2703  NE  ARG A 175      32.432  91.890 122.352  1.00  0.00           N  
ATOM   2704  CZ  ARG A 175      33.131  90.775 122.309  1.00  0.00           C  
ATOM   2705  NH1 ARG A 175      32.662  89.600 122.550  1.00  0.00           N1+
ATOM   2706  NH2 ARG A 175      34.355  90.823 122.030  1.00  0.00           N  
ATOM   2707  H   ARG A 175      28.584  94.526 119.085  1.00  0.00           H  
ATOM   2708  HA  ARG A 175      28.565  91.665 119.337  1.00  0.00           H  
ATOM   2709  HB2 ARG A 175      30.197  93.601 120.216  1.00  0.00           H  
ATOM   2710  HB3 ARG A 175      28.989  93.502 121.520  1.00  0.00           H  
ATOM   2711  HG2 ARG A 175      29.312  91.156 121.803  1.00  0.00           H  
ATOM   2712  HG3 ARG A 175      30.771  91.192 120.686  1.00  0.00           H  
ATOM   2713  HD2 ARG A 175      30.843  93.202 122.785  1.00  0.00           H  
ATOM   2714  HD3 ARG A 175      30.618  91.531 123.360  1.00  0.00           H  
ATOM   2715  HE  ARG A 175      32.988  92.671 122.033  1.00  0.00           H  
ATOM   2716 HH11 ARG A 175      31.713  89.358 122.801  1.00  0.00           H  
ATOM   2717 HH12 ARG A 175      33.304  88.829 122.424  1.00  0.00           H  
ATOM   2718 HH21 ARG A 175      34.724  91.684 121.652  1.00  0.00           H  
ATOM   2719 HH22 ARG A 175      35.084  90.141 122.183  1.00  0.00           H  
ATOM   2720  N   ASN A 176      26.815  91.096 120.953  1.00  0.00           N  
ATOM   2721  CA  ASN A 176      26.004  90.704 122.007  1.00  0.00           C  
ATOM   2722  C   ASN A 176      26.616  91.215 123.339  1.00  0.00           C  
ATOM   2723  O   ASN A 176      27.566  90.655 123.913  1.00  0.00           O  
ATOM   2724  CB  ASN A 176      25.824  89.224 121.948  1.00  0.00           C  
ATOM   2725  CG  ASN A 176      25.011  88.629 123.073  1.00  0.00           C  
ATOM   2726  ND2 ASN A 176      25.010  87.338 123.233  1.00  0.00           N  
ATOM   2727  OD1 ASN A 176      24.167  89.352 123.639  1.00  0.00           O  
ATOM   2728  H   ASN A 176      27.469  90.450 120.535  1.00  0.00           H  
ATOM   2729  HA  ASN A 176      25.037  91.180 121.852  1.00  0.00           H  
ATOM   2730  HB2 ASN A 176      25.423  88.972 120.966  1.00  0.00           H  
ATOM   2731  HB3 ASN A 176      26.831  88.818 122.033  1.00  0.00           H  
ATOM   2732 HD21 ASN A 176      24.205  87.059 123.775  1.00  0.00           H  
ATOM   2733 HD22 ASN A 176      25.470  86.727 122.574  1.00  0.00           H  
ATOM   2734  N   TYR A 177      26.096  92.318 123.889  1.00  0.00           N  
ATOM   2735  CA  TYR A 177      26.598  92.882 125.193  1.00  0.00           C  
ATOM   2736  C   TYR A 177      25.919  92.296 126.438  1.00  0.00           C  
ATOM   2737  O   TYR A 177      26.456  92.397 127.524  1.00  0.00           O  
ATOM   2738  CB  TYR A 177      26.410  94.359 125.096  1.00  0.00           C  
ATOM   2739  CG  TYR A 177      27.368  94.988 124.152  1.00  0.00           C  
ATOM   2740  CD1 TYR A 177      28.723  95.123 124.522  1.00  0.00           C  
ATOM   2741  CD2 TYR A 177      27.020  95.441 122.845  1.00  0.00           C  
ATOM   2742  CE1 TYR A 177      29.659  95.611 123.648  1.00  0.00           C  
ATOM   2743  CE2 TYR A 177      27.974  95.886 121.955  1.00  0.00           C  
ATOM   2744  CZ  TYR A 177      29.353  95.930 122.346  1.00  0.00           C  
ATOM   2745  OH  TYR A 177      30.385  96.092 121.481  1.00  0.00           O  
ATOM   2746  H   TYR A 177      25.265  92.694 123.457  1.00  0.00           H  
ATOM   2747  HA  TYR A 177      27.666  92.682 125.277  1.00  0.00           H  
ATOM   2748  HB2 TYR A 177      25.360  94.600 124.928  1.00  0.00           H  
ATOM   2749  HB3 TYR A 177      26.584  94.821 126.067  1.00  0.00           H  
ATOM   2750  HD1 TYR A 177      29.044  94.821 125.508  1.00  0.00           H  
ATOM   2751  HD2 TYR A 177      26.000  95.393 122.494  1.00  0.00           H  
ATOM   2752  HE1 TYR A 177      30.690  95.695 123.958  1.00  0.00           H  
ATOM   2753  HE2 TYR A 177      27.647  96.077 120.944  1.00  0.00           H  
ATOM   2754  HH  TYR A 177      31.225  95.984 121.933  1.00  0.00           H  
ATOM   2755  N   ASP A 178      24.812  91.550 126.174  1.00  0.00           N  
ATOM   2756  CA  ASP A 178      24.075  90.808 127.184  1.00  0.00           C  
ATOM   2757  C   ASP A 178      24.940  89.789 127.953  1.00  0.00           C  
ATOM   2758  O   ASP A 178      24.869  89.666 129.186  1.00  0.00           O  
ATOM   2759  CB  ASP A 178      22.755  90.215 126.622  1.00  0.00           C  
ATOM   2760  CG  ASP A 178      22.093  89.312 127.645  1.00  0.00           C  
ATOM   2761  OD1 ASP A 178      21.318  89.795 128.507  1.00  0.00           O  
ATOM   2762  OD2 ASP A 178      22.441  88.089 127.736  1.00  0.00           O1-
ATOM   2763  H   ASP A 178      24.487  91.496 125.219  1.00  0.00           H  
ATOM   2764  HA  ASP A 178      23.823  91.524 127.968  1.00  0.00           H  
ATOM   2765  HB2 ASP A 178      22.029  91.002 126.420  1.00  0.00           H  
ATOM   2766  HB3 ASP A 178      22.883  89.581 125.745  1.00  0.00           H  
ATOM   2767  N   TYR A 179      25.967  89.180 127.231  1.00  0.00           N  
ATOM   2768  CA  TYR A 179      26.962  88.392 127.966  1.00  0.00           C  
ATOM   2769  C   TYR A 179      27.800  89.227 129.005  1.00  0.00           C  
ATOM   2770  O   TYR A 179      27.804  88.911 130.135  1.00  0.00           O  
ATOM   2771  CB  TYR A 179      27.805  87.525 127.066  1.00  0.00           C  
ATOM   2772  CG  TYR A 179      28.690  86.639 127.845  1.00  0.00           C  
ATOM   2773  CD1 TYR A 179      30.016  87.006 128.209  1.00  0.00           C  
ATOM   2774  CD2 TYR A 179      28.162  85.430 128.216  1.00  0.00           C  
ATOM   2775  CE1 TYR A 179      30.715  86.144 129.061  1.00  0.00           C  
ATOM   2776  CE2 TYR A 179      28.917  84.612 129.154  1.00  0.00           C  
ATOM   2777  CZ  TYR A 179      30.236  84.979 129.563  1.00  0.00           C  
ATOM   2778  OH  TYR A 179      30.956  84.239 130.402  1.00  0.00           O  
ATOM   2779  H   TYR A 179      25.981  89.235 126.223  1.00  0.00           H  
ATOM   2780  HA  TYR A 179      26.489  87.665 128.627  1.00  0.00           H  
ATOM   2781  HB2 TYR A 179      27.032  86.971 126.533  1.00  0.00           H  
ATOM   2782  HB3 TYR A 179      28.462  88.094 126.408  1.00  0.00           H  
ATOM   2783  HD1 TYR A 179      30.462  87.936 127.884  1.00  0.00           H  
ATOM   2784  HD2 TYR A 179      27.149  85.116 128.015  1.00  0.00           H  
ATOM   2785  HE1 TYR A 179      31.686  86.396 129.461  1.00  0.00           H  
ATOM   2786  HE2 TYR A 179      28.550  83.705 129.611  1.00  0.00           H  
ATOM   2787  HH  TYR A 179      31.486  84.769 131.003  1.00  0.00           H  
ATOM   2788  N   ILE A 180      28.464  90.270 128.479  1.00  0.00           N  
ATOM   2789  CA  ILE A 180      29.411  91.128 129.302  1.00  0.00           C  
ATOM   2790  C   ILE A 180      28.615  91.771 130.510  1.00  0.00           C  
ATOM   2791  O   ILE A 180      29.094  91.707 131.646  1.00  0.00           O  
ATOM   2792  CB  ILE A 180      30.112  92.247 128.462  1.00  0.00           C  
ATOM   2793  CG1 ILE A 180      30.687  91.670 127.163  1.00  0.00           C  
ATOM   2794  CG2 ILE A 180      31.326  92.812 129.298  1.00  0.00           C  
ATOM   2795  CD1 ILE A 180      31.487  92.680 126.277  1.00  0.00           C  
ATOM   2796  H   ILE A 180      28.336  90.504 127.505  1.00  0.00           H  
ATOM   2797  HA  ILE A 180      30.120  90.425 129.740  1.00  0.00           H  
ATOM   2798  HB  ILE A 180      29.403  93.026 128.182  1.00  0.00           H  
ATOM   2799 HG12 ILE A 180      31.429  90.989 127.579  1.00  0.00           H  
ATOM   2800 HG13 ILE A 180      29.916  91.188 126.563  1.00  0.00           H  
ATOM   2801 HG21 ILE A 180      30.968  92.978 130.315  1.00  0.00           H  
ATOM   2802 HG22 ILE A 180      32.177  92.133 129.349  1.00  0.00           H  
ATOM   2803 HG23 ILE A 180      31.566  93.757 128.810  1.00  0.00           H  
ATOM   2804 HD11 ILE A 180      30.696  93.324 125.893  1.00  0.00           H  
ATOM   2805 HD12 ILE A 180      32.247  93.210 126.851  1.00  0.00           H  
ATOM   2806 HD13 ILE A 180      31.865  92.067 125.458  1.00  0.00           H  
ATOM   2807  N   LEU A 181      27.417  92.310 130.249  1.00  0.00           N  
ATOM   2808  CA  LEU A 181      26.484  92.900 131.297  1.00  0.00           C  
ATOM   2809  C   LEU A 181      26.171  91.793 132.379  1.00  0.00           C  
ATOM   2810  O   LEU A 181      25.993  92.182 133.567  1.00  0.00           O  
ATOM   2811  CB  LEU A 181      25.184  93.457 130.586  1.00  0.00           C  
ATOM   2812  CG  LEU A 181      25.488  94.647 129.682  1.00  0.00           C  
ATOM   2813  CD1 LEU A 181      24.237  95.007 128.792  1.00  0.00           C  
ATOM   2814  CD2 LEU A 181      25.662  95.931 130.554  1.00  0.00           C  
ATOM   2815  H   LEU A 181      27.124  92.118 129.301  1.00  0.00           H  
ATOM   2816  HA  LEU A 181      27.007  93.709 131.808  1.00  0.00           H  
ATOM   2817  HB2 LEU A 181      24.760  92.636 130.007  1.00  0.00           H  
ATOM   2818  HB3 LEU A 181      24.401  93.695 131.306  1.00  0.00           H  
ATOM   2819  HG  LEU A 181      26.380  94.493 129.076  1.00  0.00           H  
ATOM   2820 HD11 LEU A 181      23.267  95.060 129.287  1.00  0.00           H  
ATOM   2821 HD12 LEU A 181      24.409  95.902 128.194  1.00  0.00           H  
ATOM   2822 HD13 LEU A 181      24.037  94.058 128.294  1.00  0.00           H  
ATOM   2823 HD21 LEU A 181      24.692  96.043 131.040  1.00  0.00           H  
ATOM   2824 HD22 LEU A 181      26.343  95.775 131.391  1.00  0.00           H  
ATOM   2825 HD23 LEU A 181      25.917  96.816 129.972  1.00  0.00           H  
ATOM   2826  N   SER A 182      26.138  90.508 131.985  1.00  0.00           N  
ATOM   2827  CA  SER A 182      25.893  89.352 132.896  1.00  0.00           C  
ATOM   2828  C   SER A 182      27.107  88.986 133.741  1.00  0.00           C  
ATOM   2829  O   SER A 182      27.058  88.095 134.587  1.00  0.00           O  
ATOM   2830  CB  SER A 182      25.492  88.151 132.115  1.00  0.00           C  
ATOM   2831  OG  SER A 182      24.291  88.364 131.444  1.00  0.00           O  
ATOM   2832  H   SER A 182      26.169  90.346 130.988  1.00  0.00           H  
ATOM   2833  HA  SER A 182      25.086  89.692 133.546  1.00  0.00           H  
ATOM   2834  HB2 SER A 182      26.298  87.731 131.513  1.00  0.00           H  
ATOM   2835  HB3 SER A 182      25.345  87.218 132.660  1.00  0.00           H  
ATOM   2836  HG  SER A 182      24.472  88.885 130.657  1.00  0.00           H  
ATOM   2837  N   THR A 183      28.234  89.611 133.609  1.00  0.00           N  
ATOM   2838  CA  THR A 183      29.518  88.934 134.009  1.00  0.00           C  
ATOM   2839  C   THR A 183      30.705  89.854 134.404  1.00  0.00           C  
ATOM   2840  O   THR A 183      31.526  89.605 135.309  1.00  0.00           O  
ATOM   2841  CB  THR A 183      30.043  87.904 132.937  1.00  0.00           C  
ATOM   2842  CG2 THR A 183      29.122  86.787 132.637  1.00  0.00           C  
ATOM   2843  OG1 THR A 183      30.180  88.563 131.716  1.00  0.00           O  
ATOM   2844  H   THR A 183      28.323  90.343 132.917  1.00  0.00           H  
ATOM   2845  HA  THR A 183      29.287  88.368 134.911  1.00  0.00           H  
ATOM   2846  HB  THR A 183      31.059  87.588 133.173  1.00  0.00           H  
ATOM   2847  HG1 THR A 183      29.341  88.488 131.255  1.00  0.00           H  
ATOM   2848 HG21 THR A 183      28.733  86.387 133.574  1.00  0.00           H  
ATOM   2849 HG22 THR A 183      28.282  87.060 131.997  1.00  0.00           H  
ATOM   2850 HG23 THR A 183      29.628  85.919 132.216  1.00  0.00           H  
ATOM   2851  N   GLY A 184      30.848  90.993 133.696  1.00  0.00           N  
ATOM   2852  CA  GLY A 184      32.031  91.821 133.653  1.00  0.00           C  
ATOM   2853  C   GLY A 184      33.081  91.426 132.614  1.00  0.00           C  
ATOM   2854  O   GLY A 184      34.192  91.946 132.519  1.00  0.00           O  
ATOM   2855  H   GLY A 184      30.213  91.214 132.941  1.00  0.00           H  
ATOM   2856  HA2 GLY A 184      31.628  92.812 133.446  1.00  0.00           H  
ATOM   2857  HA3 GLY A 184      32.456  91.990 134.643  1.00  0.00           H  
ATOM   2858  N   CYS A 185      32.769  90.403 131.770  1.00  0.00           N  
ATOM   2859  CA  CYS A 185      33.729  89.739 130.955  1.00  0.00           C  
ATOM   2860  C   CYS A 185      33.377  89.375 129.434  1.00  0.00           C  
ATOM   2861  O   CYS A 185      32.247  89.325 129.016  1.00  0.00           O  
ATOM   2862  CB  CYS A 185      34.141  88.376 131.598  1.00  0.00           C  
ATOM   2863  SG  CYS A 185      34.811  88.776 133.257  1.00  0.00           S  
ATOM   2864  H   CYS A 185      31.871  89.943 131.739  1.00  0.00           H  
ATOM   2865  HA  CYS A 185      34.686  90.254 130.897  1.00  0.00           H  
ATOM   2866  HB2 CYS A 185      33.299  87.703 131.764  1.00  0.00           H  
ATOM   2867  HB3 CYS A 185      34.932  87.845 131.067  1.00  0.00           H  
ATOM   2868  HG  CYS A 185      35.925  89.357 132.801  1.00  0.00           H  
ATOM   2869  N   ALA A 186      34.365  89.262 128.499  1.00  0.00           N  
ATOM   2870  CA  ALA A 186      34.189  88.727 127.152  1.00  0.00           C  
ATOM   2871  C   ALA A 186      33.890  87.217 127.312  1.00  0.00           C  
ATOM   2872  O   ALA A 186      34.456  86.512 128.163  1.00  0.00           O  
ATOM   2873  CB  ALA A 186      35.481  89.045 126.439  1.00  0.00           C  
ATOM   2874  H   ALA A 186      35.323  89.458 128.752  1.00  0.00           H  
ATOM   2875  HA  ALA A 186      33.330  89.215 126.692  1.00  0.00           H  
ATOM   2876  HB1 ALA A 186      36.337  88.618 126.962  1.00  0.00           H  
ATOM   2877  HB2 ALA A 186      35.383  88.660 125.424  1.00  0.00           H  
ATOM   2878  HB3 ALA A 186      35.578  90.127 126.533  1.00  0.00           H  
ATOM   2879  N   PRO A 187      33.083  86.567 126.474  1.00  0.00           N  
ATOM   2880  CA  PRO A 187      32.756  85.124 126.431  1.00  0.00           C  
ATOM   2881  C   PRO A 187      34.039  84.248 126.098  1.00  0.00           C  
ATOM   2882  O   PRO A 187      34.876  84.597 125.312  1.00  0.00           O  
ATOM   2883  CB  PRO A 187      31.687  85.048 125.325  1.00  0.00           C  
ATOM   2884  CG  PRO A 187      32.076  86.116 124.347  1.00  0.00           C  
ATOM   2885  CD  PRO A 187      32.497  87.229 125.266  1.00  0.00           C  
ATOM   2886  HA  PRO A 187      32.307  84.903 127.400  1.00  0.00           H  
ATOM   2887  HB2 PRO A 187      31.607  84.036 124.927  1.00  0.00           H  
ATOM   2888  HB3 PRO A 187      30.742  85.368 125.763  1.00  0.00           H  
ATOM   2889  HG2 PRO A 187      32.951  85.977 123.714  1.00  0.00           H  
ATOM   2890  HG3 PRO A 187      31.295  86.444 123.660  1.00  0.00           H  
ATOM   2891  HD2 PRO A 187      33.103  87.955 124.725  1.00  0.00           H  
ATOM   2892  HD3 PRO A 187      31.653  87.791 125.666  1.00  0.00           H  
ATOM   2893  N   PRO A 188      34.065  82.987 126.606  1.00  0.00           N  
ATOM   2894  CA  PRO A 188      35.305  82.161 126.487  1.00  0.00           C  
ATOM   2895  C   PRO A 188      35.586  81.590 125.132  1.00  0.00           C  
ATOM   2896  O   PRO A 188      34.849  81.444 124.178  1.00  0.00           O  
ATOM   2897  CB  PRO A 188      35.102  80.978 127.466  1.00  0.00           C  
ATOM   2898  CG  PRO A 188      33.680  81.206 128.139  1.00  0.00           C  
ATOM   2899  CD  PRO A 188      33.068  82.315 127.397  1.00  0.00           C  
ATOM   2900  HA  PRO A 188      36.108  82.810 126.833  1.00  0.00           H  
ATOM   2901  HB2 PRO A 188      35.221  79.991 127.017  1.00  0.00           H  
ATOM   2902  HB3 PRO A 188      35.849  81.110 128.248  1.00  0.00           H  
ATOM   2903  HG2 PRO A 188      33.134  80.263 128.181  1.00  0.00           H  
ATOM   2904  HG3 PRO A 188      33.815  81.501 129.180  1.00  0.00           H  
ATOM   2905  HD2 PRO A 188      32.178  82.028 126.838  1.00  0.00           H  
ATOM   2906  HD3 PRO A 188      32.654  83.028 128.112  1.00  0.00           H  
ATOM   2907  N   GLY A 189      36.910  81.203 124.928  1.00  0.00           N  
ATOM   2908  CA  GLY A 189      37.429  80.801 123.595  1.00  0.00           C  
ATOM   2909  C   GLY A 189      37.906  81.990 122.719  1.00  0.00           C  
ATOM   2910  O   GLY A 189      37.478  83.113 122.893  1.00  0.00           O  
ATOM   2911  H   GLY A 189      37.481  81.070 125.751  1.00  0.00           H  
ATOM   2912  HA2 GLY A 189      38.283  80.145 123.768  1.00  0.00           H  
ATOM   2913  HA3 GLY A 189      36.807  80.155 122.974  1.00  0.00           H  
ATOM   2914  N   LYS A 190      38.701  81.779 121.652  1.00  0.00           N  
ATOM   2915  CA  LYS A 190      39.142  82.773 120.669  1.00  0.00           C  
ATOM   2916  C   LYS A 190      38.013  83.503 119.977  1.00  0.00           C  
ATOM   2917  O   LYS A 190      36.934  83.010 119.653  1.00  0.00           O  
ATOM   2918  CB  LYS A 190      40.157  82.167 119.713  1.00  0.00           C  
ATOM   2919  CG  LYS A 190      41.491  81.962 120.421  1.00  0.00           C  
ATOM   2920  CD  LYS A 190      42.691  81.724 119.488  1.00  0.00           C  
ATOM   2921  CE  LYS A 190      42.554  80.578 118.444  1.00  0.00           C  
ATOM   2922  NZ  LYS A 190      43.651  80.621 117.463  1.00  0.00           N1+
ATOM   2923  H   LYS A 190      39.096  80.871 121.454  1.00  0.00           H  
ATOM   2924  HA  LYS A 190      39.775  83.527 121.135  1.00  0.00           H  
ATOM   2925  HB2 LYS A 190      39.723  81.233 119.356  1.00  0.00           H  
ATOM   2926  HB3 LYS A 190      40.314  82.771 118.819  1.00  0.00           H  
ATOM   2927  HG2 LYS A 190      41.669  82.807 121.085  1.00  0.00           H  
ATOM   2928  HG3 LYS A 190      41.402  81.156 121.149  1.00  0.00           H  
ATOM   2929  HD2 LYS A 190      42.843  82.580 118.832  1.00  0.00           H  
ATOM   2930  HD3 LYS A 190      43.600  81.603 120.077  1.00  0.00           H  
ATOM   2931  HE2 LYS A 190      42.610  79.654 119.020  1.00  0.00           H  
ATOM   2932  HE3 LYS A 190      41.575  80.701 117.980  1.00  0.00           H  
ATOM   2933  HZ1 LYS A 190      43.982  81.541 117.205  1.00  0.00           H  
ATOM   2934  HZ2 LYS A 190      44.415  80.131 117.908  1.00  0.00           H  
ATOM   2935  HZ3 LYS A 190      43.497  80.180 116.568  1.00  0.00           H  
ATOM   2936  N   ASN A 191      38.362  84.734 119.502  1.00  0.00           N  
ATOM   2937  CA  ASN A 191      37.431  85.638 118.721  1.00  0.00           C  
ATOM   2938  C   ASN A 191      37.597  85.398 117.178  1.00  0.00           C  
ATOM   2939  O   ASN A 191      38.719  85.221 116.741  1.00  0.00           O  
ATOM   2940  CB  ASN A 191      37.803  87.079 119.013  1.00  0.00           C  
ATOM   2941  CG  ASN A 191      36.873  88.108 118.440  1.00  0.00           C  
ATOM   2942  ND2 ASN A 191      36.408  89.051 119.272  1.00  0.00           N  
ATOM   2943  OD1 ASN A 191      36.630  88.180 117.248  1.00  0.00           O  
ATOM   2944  H   ASN A 191      39.365  84.857 119.500  1.00  0.00           H  
ATOM   2945  HA  ASN A 191      36.410  85.412 119.029  1.00  0.00           H  
ATOM   2946  HB2 ASN A 191      37.746  87.184 120.097  1.00  0.00           H  
ATOM   2947  HB3 ASN A 191      38.798  87.388 118.691  1.00  0.00           H  
ATOM   2948 HD21 ASN A 191      35.775  89.731 118.876  1.00  0.00           H  
ATOM   2949 HD22 ASN A 191      36.621  89.073 120.259  1.00  0.00           H  
ATOM   2950  N   ILE A 192      36.502  85.452 116.403  1.00  0.00           N  
ATOM   2951  CA  ILE A 192      36.577  85.283 114.884  1.00  0.00           C  
ATOM   2952  C   ILE A 192      37.283  86.331 114.054  1.00  0.00           C  
ATOM   2953  O   ILE A 192      37.779  85.963 112.985  1.00  0.00           O  
ATOM   2954  CB  ILE A 192      35.206  85.028 114.245  1.00  0.00           C  
ATOM   2955  CG1 ILE A 192      34.179  86.212 114.388  1.00  0.00           C  
ATOM   2956  CG2 ILE A 192      34.573  83.712 114.839  1.00  0.00           C  
ATOM   2957  CD1 ILE A 192      32.740  86.012 113.847  1.00  0.00           C  
ATOM   2958  H   ILE A 192      35.625  85.724 116.824  1.00  0.00           H  
ATOM   2959  HA  ILE A 192      37.132  84.347 114.809  1.00  0.00           H  
ATOM   2960  HB  ILE A 192      35.303  84.877 113.169  1.00  0.00           H  
ATOM   2961 HG12 ILE A 192      34.077  86.360 115.463  1.00  0.00           H  
ATOM   2962 HG13 ILE A 192      34.480  87.065 113.781  1.00  0.00           H  
ATOM   2963 HG21 ILE A 192      35.364  83.061 115.213  1.00  0.00           H  
ATOM   2964 HG22 ILE A 192      33.994  84.030 115.706  1.00  0.00           H  
ATOM   2965 HG23 ILE A 192      33.934  83.292 114.063  1.00  0.00           H  
ATOM   2966 HD11 ILE A 192      32.733  85.303 113.020  1.00  0.00           H  
ATOM   2967 HD12 ILE A 192      32.192  85.475 114.622  1.00  0.00           H  
ATOM   2968 HD13 ILE A 192      32.311  86.972 113.560  1.00  0.00           H  
ATOM   2969  N   TYR A 193      37.168  87.587 114.378  1.00  0.00           N  
ATOM   2970  CA  TYR A 193      37.834  88.708 113.589  1.00  0.00           C  
ATOM   2971  C   TYR A 193      39.358  88.844 113.966  1.00  0.00           C  
ATOM   2972  O   TYR A 193      40.140  89.459 113.291  1.00  0.00           O  
ATOM   2973  CB  TYR A 193      37.000  89.939 113.797  1.00  0.00           C  
ATOM   2974  CG  TYR A 193      35.633  90.050 113.304  1.00  0.00           C  
ATOM   2975  CD1 TYR A 193      35.351  90.005 111.923  1.00  0.00           C  
ATOM   2976  CD2 TYR A 193      34.497  90.258 114.179  1.00  0.00           C  
ATOM   2977  CE1 TYR A 193      34.110  90.343 111.360  1.00  0.00           C  
ATOM   2978  CE2 TYR A 193      33.192  90.454 113.618  1.00  0.00           C  
ATOM   2979  CZ  TYR A 193      33.033  90.581 112.257  1.00  0.00           C  
ATOM   2980  OH  TYR A 193      31.922  91.137 111.766  1.00  0.00           O  
ATOM   2981  H   TYR A 193      36.616  87.819 115.190  1.00  0.00           H  
ATOM   2982  HA  TYR A 193      37.808  88.526 112.515  1.00  0.00           H  
ATOM   2983  HB2 TYR A 193      36.916  90.081 114.875  1.00  0.00           H  
ATOM   2984  HB3 TYR A 193      37.621  90.738 113.391  1.00  0.00           H  
ATOM   2985  HD1 TYR A 193      36.149  89.841 111.214  1.00  0.00           H  
ATOM   2986  HD2 TYR A 193      34.536  90.246 115.258  1.00  0.00           H  
ATOM   2987  HE1 TYR A 193      33.844  90.442 110.318  1.00  0.00           H  
ATOM   2988  HE2 TYR A 193      32.354  90.635 114.275  1.00  0.00           H  
ATOM   2989  HH  TYR A 193      31.473  91.637 112.452  1.00  0.00           H  
ATOM   2990  N   TYR A 194      39.650  88.356 115.141  1.00  0.00           N  
ATOM   2991  CA  TYR A 194      40.864  88.615 115.893  1.00  0.00           C  
ATOM   2992  C   TYR A 194      41.497  87.352 116.527  1.00  0.00           C  
ATOM   2993  O   TYR A 194      41.926  87.352 117.696  1.00  0.00           O  
ATOM   2994  CB  TYR A 194      40.633  89.771 116.873  1.00  0.00           C  
ATOM   2995  CG  TYR A 194      39.878  90.953 116.368  1.00  0.00           C  
ATOM   2996  CD1 TYR A 194      38.677  91.388 116.981  1.00  0.00           C  
ATOM   2997  CD2 TYR A 194      40.321  91.650 115.234  1.00  0.00           C  
ATOM   2998  CE1 TYR A 194      37.922  92.468 116.407  1.00  0.00           C  
ATOM   2999  CE2 TYR A 194      39.549  92.611 114.617  1.00  0.00           C  
ATOM   3000  CZ  TYR A 194      38.339  93.095 115.216  1.00  0.00           C  
ATOM   3001  OH  TYR A 194      37.699  94.157 114.709  1.00  0.00           O  
ATOM   3002  H   TYR A 194      38.787  88.163 115.630  1.00  0.00           H  
ATOM   3003  HA  TYR A 194      41.669  88.932 115.232  1.00  0.00           H  
ATOM   3004  HB2 TYR A 194      40.178  89.433 117.804  1.00  0.00           H  
ATOM   3005  HB3 TYR A 194      41.617  90.142 117.161  1.00  0.00           H  
ATOM   3006  HD1 TYR A 194      38.315  90.917 117.884  1.00  0.00           H  
ATOM   3007  HD2 TYR A 194      41.323  91.421 114.902  1.00  0.00           H  
ATOM   3008  HE1 TYR A 194      37.080  92.784 117.005  1.00  0.00           H  
ATOM   3009  HE2 TYR A 194      39.900  93.062 113.701  1.00  0.00           H  
ATOM   3010  HH  TYR A 194      36.813  94.327 115.040  1.00  0.00           H  
ATOM   3011  N   LYS A 195      41.615  86.176 115.811  1.00  0.00           N  
ATOM   3012  CA  LYS A 195      42.091  84.812 116.239  1.00  0.00           C  
ATOM   3013  C   LYS A 195      43.583  84.650 116.624  1.00  0.00           C  
ATOM   3014  O   LYS A 195      44.153  83.541 116.700  1.00  0.00           O  
ATOM   3015  CB  LYS A 195      41.881  83.875 115.053  1.00  0.00           C  
ATOM   3016  CG  LYS A 195      40.371  83.779 114.687  1.00  0.00           C  
ATOM   3017  CD  LYS A 195      40.117  82.974 113.426  1.00  0.00           C  
ATOM   3018  CE  LYS A 195      38.581  82.827 113.109  1.00  0.00           C  
ATOM   3019  NZ  LYS A 195      38.265  81.723 112.202  1.00  0.00           N1+
ATOM   3020  H   LYS A 195      41.310  86.269 114.852  1.00  0.00           H  
ATOM   3021  HA  LYS A 195      41.483  84.598 117.118  1.00  0.00           H  
ATOM   3022  HB2 LYS A 195      42.530  84.236 114.255  1.00  0.00           H  
ATOM   3023  HB3 LYS A 195      42.152  82.861 115.352  1.00  0.00           H  
ATOM   3024  HG2 LYS A 195      39.835  83.306 115.509  1.00  0.00           H  
ATOM   3025  HG3 LYS A 195      39.975  84.792 114.607  1.00  0.00           H  
ATOM   3026  HD2 LYS A 195      40.471  83.499 112.539  1.00  0.00           H  
ATOM   3027  HD3 LYS A 195      40.518  81.968 113.545  1.00  0.00           H  
ATOM   3028  HE2 LYS A 195      38.042  82.617 114.032  1.00  0.00           H  
ATOM   3029  HE3 LYS A 195      38.184  83.767 112.726  1.00  0.00           H  
ATOM   3030  HZ1 LYS A 195      37.264  81.647 112.092  1.00  0.00           H  
ATOM   3031  HZ2 LYS A 195      38.637  81.909 111.282  1.00  0.00           H  
ATOM   3032  HZ3 LYS A 195      38.574  80.834 112.570  1.00  0.00           H  
ATOM   3033  N   SER A 196      44.256  85.777 116.753  1.00  0.00           N  
ATOM   3034  CA  SER A 196      45.654  85.821 117.185  1.00  0.00           C  
ATOM   3035  C   SER A 196      45.911  85.112 118.519  1.00  0.00           C  
ATOM   3036  O   SER A 196      45.433  85.627 119.528  1.00  0.00           O  
ATOM   3037  CB  SER A 196      46.158  87.230 117.228  1.00  0.00           C  
ATOM   3038  OG  SER A 196      47.501  87.049 117.262  1.00  0.00           O  
ATOM   3039  H   SER A 196      43.755  86.653 116.782  1.00  0.00           H  
ATOM   3040  HA  SER A 196      46.117  85.246 116.384  1.00  0.00           H  
ATOM   3041  HB2 SER A 196      45.825  87.777 116.345  1.00  0.00           H  
ATOM   3042  HB3 SER A 196      45.857  87.764 118.129  1.00  0.00           H  
ATOM   3043  HG  SER A 196      47.886  87.927 117.223  1.00  0.00           H  
ATOM   3044  N   ASP A 197      46.737  84.024 118.494  1.00  0.00           N  
ATOM   3045  CA  ASP A 197      47.363  83.384 119.632  1.00  0.00           C  
ATOM   3046  C   ASP A 197      48.442  84.168 120.410  1.00  0.00           C  
ATOM   3047  O   ASP A 197      48.900  83.751 121.474  1.00  0.00           O  
ATOM   3048  CB  ASP A 197      47.969  82.015 119.148  1.00  0.00           C  
ATOM   3049  CG  ASP A 197      46.829  81.152 118.604  1.00  0.00           C  
ATOM   3050  OD1 ASP A 197      46.938  80.788 117.353  1.00  0.00           O  
ATOM   3051  OD2 ASP A 197      45.780  80.886 119.265  1.00  0.00           O1-
ATOM   3052  H   ASP A 197      47.024  83.631 117.609  1.00  0.00           H  
ATOM   3053  HA  ASP A 197      46.591  83.161 120.368  1.00  0.00           H  
ATOM   3054  HB2 ASP A 197      48.743  82.103 118.386  1.00  0.00           H  
ATOM   3055  HB3 ASP A 197      48.410  81.512 120.010  1.00  0.00           H  
ATOM   3056  N   LEU A 198      48.938  85.219 119.797  1.00  0.00           N  
ATOM   3057  CA  LEU A 198      50.135  85.989 120.288  1.00  0.00           C  
ATOM   3058  C   LEU A 198      49.670  87.058 121.327  1.00  0.00           C  
ATOM   3059  O   LEU A 198      50.384  87.654 122.097  1.00  0.00           O  
ATOM   3060  CB  LEU A 198      50.818  86.686 119.169  1.00  0.00           C  
ATOM   3061  CG  LEU A 198      51.648  85.839 118.187  1.00  0.00           C  
ATOM   3062  CD1 LEU A 198      52.106  86.736 117.008  1.00  0.00           C  
ATOM   3063  CD2 LEU A 198      52.984  85.367 118.776  1.00  0.00           C  
ATOM   3064  H   LEU A 198      48.525  85.478 118.912  1.00  0.00           H  
ATOM   3065  HA  LEU A 198      50.778  85.328 120.868  1.00  0.00           H  
ATOM   3066  HB2 LEU A 198      50.020  87.138 118.582  1.00  0.00           H  
ATOM   3067  HB3 LEU A 198      51.365  87.540 119.569  1.00  0.00           H  
ATOM   3068  HG  LEU A 198      51.085  85.031 117.722  1.00  0.00           H  
ATOM   3069 HD11 LEU A 198      52.550  86.272 116.127  1.00  0.00           H  
ATOM   3070 HD12 LEU A 198      51.235  87.227 116.574  1.00  0.00           H  
ATOM   3071 HD13 LEU A 198      52.886  87.453 117.263  1.00  0.00           H  
ATOM   3072 HD21 LEU A 198      53.474  84.839 117.958  1.00  0.00           H  
ATOM   3073 HD22 LEU A 198      53.668  86.165 119.066  1.00  0.00           H  
ATOM   3074 HD23 LEU A 198      52.716  84.662 119.563  1.00  0.00           H  
ATOM   3075  N   THR A 199      48.354  87.408 121.288  1.00  0.00           N  
ATOM   3076  CA  THR A 199      47.594  88.202 122.231  1.00  0.00           C  
ATOM   3077  C   THR A 199      47.390  87.438 123.615  1.00  0.00           C  
ATOM   3078  O   THR A 199      46.999  86.267 123.686  1.00  0.00           O  
ATOM   3079  CB  THR A 199      46.194  88.655 121.771  1.00  0.00           C  
ATOM   3080  CG2 THR A 199      45.634  89.828 122.550  1.00  0.00           C  
ATOM   3081  OG1 THR A 199      46.315  89.041 120.383  1.00  0.00           O  
ATOM   3082  H   THR A 199      47.792  87.096 120.509  1.00  0.00           H  
ATOM   3083  HA  THR A 199      48.177  89.105 122.413  1.00  0.00           H  
ATOM   3084  HB  THR A 199      45.484  87.828 121.772  1.00  0.00           H  
ATOM   3085  HG1 THR A 199      45.410  88.894 120.098  1.00  0.00           H  
ATOM   3086 HG21 THR A 199      45.328  89.511 123.548  1.00  0.00           H  
ATOM   3087 HG22 THR A 199      46.412  90.570 122.364  1.00  0.00           H  
ATOM   3088 HG23 THR A 199      44.742  90.178 122.030  1.00  0.00           H  
ATOM   3089  N   LYS A 200      47.602  88.156 124.763  1.00  0.00           N  
ATOM   3090  CA  LYS A 200      47.425  87.747 126.167  1.00  0.00           C  
ATOM   3091  C   LYS A 200      46.604  88.745 127.046  1.00  0.00           C  
ATOM   3092  O   LYS A 200      46.411  89.859 126.579  1.00  0.00           O  
ATOM   3093  CB  LYS A 200      48.755  87.186 126.833  1.00  0.00           C  
ATOM   3094  CG  LYS A 200      49.853  88.219 127.050  1.00  0.00           C  
ATOM   3095  CD  LYS A 200      51.162  87.565 127.598  1.00  0.00           C  
ATOM   3096  CE  LYS A 200      51.061  86.861 128.934  1.00  0.00           C  
ATOM   3097  NZ  LYS A 200      50.952  87.898 130.083  1.00  0.00           N1+
ATOM   3098  H   LYS A 200      47.828  89.121 124.572  1.00  0.00           H  
ATOM   3099  HA  LYS A 200      46.687  86.951 126.070  1.00  0.00           H  
ATOM   3100  HB2 LYS A 200      48.509  86.630 127.737  1.00  0.00           H  
ATOM   3101  HB3 LYS A 200      49.120  86.500 126.067  1.00  0.00           H  
ATOM   3102  HG2 LYS A 200      50.113  88.800 126.165  1.00  0.00           H  
ATOM   3103  HG3 LYS A 200      49.462  88.957 127.750  1.00  0.00           H  
ATOM   3104  HD2 LYS A 200      51.354  86.771 126.876  1.00  0.00           H  
ATOM   3105  HD3 LYS A 200      52.049  88.196 127.533  1.00  0.00           H  
ATOM   3106  HE2 LYS A 200      50.175  86.233 129.030  1.00  0.00           H  
ATOM   3107  HE3 LYS A 200      51.929  86.223 129.095  1.00  0.00           H  
ATOM   3108  HZ1 LYS A 200      51.366  87.474 130.900  1.00  0.00           H  
ATOM   3109  HZ2 LYS A 200      51.548  88.680 129.850  1.00  0.00           H  
ATOM   3110  HZ3 LYS A 200      49.989  88.102 130.308  1.00  0.00           H  
ATOM   3111  N   ASP A 201      46.210  88.273 128.274  1.00  0.00           N  
ATOM   3112  CA  ASP A 201      45.684  89.108 129.297  1.00  0.00           C  
ATOM   3113  C   ASP A 201      44.442  89.847 128.952  1.00  0.00           C  
ATOM   3114  O   ASP A 201      44.157  90.903 129.527  1.00  0.00           O  
ATOM   3115  CB  ASP A 201      46.778  89.976 130.016  1.00  0.00           C  
ATOM   3116  CG  ASP A 201      48.022  89.191 130.455  1.00  0.00           C  
ATOM   3117  OD1 ASP A 201      49.065  89.773 130.898  1.00  0.00           O  
ATOM   3118  OD2 ASP A 201      48.121  87.959 130.539  1.00  0.00           O1-
ATOM   3119  H   ASP A 201      46.454  87.334 128.553  1.00  0.00           H  
ATOM   3120  HA  ASP A 201      45.505  88.437 130.137  1.00  0.00           H  
ATOM   3121  HB2 ASP A 201      47.133  90.836 129.449  1.00  0.00           H  
ATOM   3122  HB3 ASP A 201      46.469  90.329 131.000  1.00  0.00           H  
ATOM   3123  N   ILE A 202      43.649  89.472 127.928  1.00  0.00           N  
ATOM   3124  CA  ILE A 202      42.469  90.274 127.488  1.00  0.00           C  
ATOM   3125  C   ILE A 202      41.454  90.339 128.607  1.00  0.00           C  
ATOM   3126  O   ILE A 202      40.983  89.316 129.097  1.00  0.00           O  
ATOM   3127  CB  ILE A 202      41.714  89.804 126.212  1.00  0.00           C  
ATOM   3128  CG1 ILE A 202      42.591  89.989 124.987  1.00  0.00           C  
ATOM   3129  CG2 ILE A 202      40.407  90.630 125.943  1.00  0.00           C  
ATOM   3130  CD1 ILE A 202      41.936  89.812 123.555  1.00  0.00           C  
ATOM   3131  H   ILE A 202      43.969  88.644 127.446  1.00  0.00           H  
ATOM   3132  HA  ILE A 202      42.723  91.325 127.346  1.00  0.00           H  
ATOM   3133  HB  ILE A 202      41.432  88.758 126.330  1.00  0.00           H  
ATOM   3134 HG12 ILE A 202      43.018  90.988 125.066  1.00  0.00           H  
ATOM   3135 HG13 ILE A 202      43.427  89.299 125.103  1.00  0.00           H  
ATOM   3136 HG21 ILE A 202      40.575  91.684 126.160  1.00  0.00           H  
ATOM   3137 HG22 ILE A 202      39.907  90.347 125.016  1.00  0.00           H  
ATOM   3138 HG23 ILE A 202      39.601  90.459 126.656  1.00  0.00           H  
ATOM   3139 HD11 ILE A 202      41.216  88.996 123.617  1.00  0.00           H  
ATOM   3140 HD12 ILE A 202      41.396  90.723 123.296  1.00  0.00           H  
ATOM   3141 HD13 ILE A 202      42.687  89.453 122.852  1.00  0.00           H  
ATOM   3142  N   THR A 203      41.019  91.567 128.930  1.00  0.00           N  
ATOM   3143  CA  THR A 203      40.480  91.834 130.255  1.00  0.00           C  
ATOM   3144  C   THR A 203      39.473  92.898 130.011  1.00  0.00           C  
ATOM   3145  O   THR A 203      39.765  93.991 129.403  1.00  0.00           O  
ATOM   3146  CB  THR A 203      41.600  92.322 131.243  1.00  0.00           C  
ATOM   3147  CG2 THR A 203      41.033  92.863 132.558  1.00  0.00           C  
ATOM   3148  OG1 THR A 203      42.536  91.351 131.609  1.00  0.00           O  
ATOM   3149  H   THR A 203      41.463  92.327 128.437  1.00  0.00           H  
ATOM   3150  HA  THR A 203      39.988  90.977 130.715  1.00  0.00           H  
ATOM   3151  HB  THR A 203      42.100  93.110 130.679  1.00  0.00           H  
ATOM   3152  HG1 THR A 203      43.115  91.180 130.862  1.00  0.00           H  
ATOM   3153 HG21 THR A 203      40.264  93.578 132.265  1.00  0.00           H  
ATOM   3154 HG22 THR A 203      40.578  92.011 133.063  1.00  0.00           H  
ATOM   3155 HG23 THR A 203      41.752  93.348 133.218  1.00  0.00           H  
ATOM   3156  N   THR A 204      38.269  92.739 130.515  1.00  0.00           N  
ATOM   3157  CA  THR A 204      37.079  93.565 130.299  1.00  0.00           C  
ATOM   3158  C   THR A 204      36.588  94.339 131.529  1.00  0.00           C  
ATOM   3159  O   THR A 204      36.789  93.945 132.716  1.00  0.00           O  
ATOM   3160  CB  THR A 204      35.908  92.788 129.577  1.00  0.00           C  
ATOM   3161  CG2 THR A 204      34.863  93.593 128.865  1.00  0.00           C  
ATOM   3162  OG1 THR A 204      36.482  91.954 128.611  1.00  0.00           O  
ATOM   3163  H   THR A 204      38.048  91.829 130.894  1.00  0.00           H  
ATOM   3164  HA  THR A 204      37.440  94.265 129.545  1.00  0.00           H  
ATOM   3165  HB  THR A 204      35.385  92.137 130.277  1.00  0.00           H  
ATOM   3166  HG1 THR A 204      36.777  91.143 129.029  1.00  0.00           H  
ATOM   3167 HG21 THR A 204      34.234  92.847 128.377  1.00  0.00           H  
ATOM   3168 HG22 THR A 204      34.308  94.167 129.606  1.00  0.00           H  
ATOM   3169 HG23 THR A 204      35.247  94.334 128.163  1.00  0.00           H  
ATOM   3170  N   SER A 205      35.973  95.504 131.262  1.00  0.00           N  
ATOM   3171  CA  SER A 205      35.439  96.372 132.327  1.00  0.00           C  
ATOM   3172  C   SER A 205      34.093  96.940 131.879  1.00  0.00           C  
ATOM   3173  O   SER A 205      33.905  97.269 130.734  1.00  0.00           O  
ATOM   3174  CB  SER A 205      36.375  97.580 132.459  1.00  0.00           C  
ATOM   3175  OG  SER A 205      35.891  98.481 133.453  1.00  0.00           O  
ATOM   3176  H   SER A 205      35.922  95.869 130.322  1.00  0.00           H  
ATOM   3177  HA  SER A 205      35.336  95.797 133.247  1.00  0.00           H  
ATOM   3178  HB2 SER A 205      37.361  97.255 132.793  1.00  0.00           H  
ATOM   3179  HB3 SER A 205      36.421  98.050 131.477  1.00  0.00           H  
ATOM   3180  HG  SER A 205      36.686  98.824 133.869  1.00  0.00           H  
ATOM   3181  N   VAL A 206      33.104  97.019 132.801  1.00  0.00           N  
ATOM   3182  CA  VAL A 206      31.826  97.722 132.549  1.00  0.00           C  
ATOM   3183  C   VAL A 206      31.722  98.899 133.505  1.00  0.00           C  
ATOM   3184  O   VAL A 206      31.679  98.674 134.750  1.00  0.00           O  
ATOM   3185  CB  VAL A 206      30.554  96.831 132.842  1.00  0.00           C  
ATOM   3186  CG1 VAL A 206      29.207  97.467 132.549  1.00  0.00           C  
ATOM   3187  CG2 VAL A 206      30.513  95.500 132.157  1.00  0.00           C  
ATOM   3188  H   VAL A 206      33.351  96.837 133.764  1.00  0.00           H  
ATOM   3189  HA  VAL A 206      31.744  98.044 131.510  1.00  0.00           H  
ATOM   3190  HB  VAL A 206      30.488  96.699 133.921  1.00  0.00           H  
ATOM   3191 HG11 VAL A 206      29.057  98.435 133.029  1.00  0.00           H  
ATOM   3192 HG12 VAL A 206      29.090  97.595 131.472  1.00  0.00           H  
ATOM   3193 HG13 VAL A 206      28.434  96.804 132.939  1.00  0.00           H  
ATOM   3194 HG21 VAL A 206      31.397  94.865 132.220  1.00  0.00           H  
ATOM   3195 HG22 VAL A 206      29.629  95.009 132.564  1.00  0.00           H  
ATOM   3196 HG23 VAL A 206      30.322  95.585 131.087  1.00  0.00           H  
ATOM   3197  N   LEU A 207      31.603 100.045 132.894  1.00  0.00           N  
ATOM   3198  CA  LEU A 207      31.541 101.396 133.514  1.00  0.00           C  
ATOM   3199  C   LEU A 207      30.038 101.768 133.556  1.00  0.00           C  
ATOM   3200  O   LEU A 207      29.243 101.644 132.594  1.00  0.00           O  
ATOM   3201  CB  LEU A 207      32.479 102.472 132.801  1.00  0.00           C  
ATOM   3202  CG  LEU A 207      33.933 102.158 132.732  1.00  0.00           C  
ATOM   3203  CD1 LEU A 207      34.368 101.135 131.642  1.00  0.00           C  
ATOM   3204  CD2 LEU A 207      34.720 103.408 132.383  1.00  0.00           C  
ATOM   3205  H   LEU A 207      31.657 100.093 131.886  1.00  0.00           H  
ATOM   3206  HA  LEU A 207      31.877 101.465 134.549  1.00  0.00           H  
ATOM   3207  HB2 LEU A 207      32.063 102.808 131.852  1.00  0.00           H  
ATOM   3208  HB3 LEU A 207      32.370 103.329 133.465  1.00  0.00           H  
ATOM   3209  HG  LEU A 207      34.345 101.727 133.646  1.00  0.00           H  
ATOM   3210 HD11 LEU A 207      35.452 101.054 131.733  1.00  0.00           H  
ATOM   3211 HD12 LEU A 207      33.954 100.143 131.822  1.00  0.00           H  
ATOM   3212 HD13 LEU A 207      34.132 101.354 130.601  1.00  0.00           H  
ATOM   3213 HD21 LEU A 207      34.875 103.556 131.315  1.00  0.00           H  
ATOM   3214 HD22 LEU A 207      34.304 104.335 132.776  1.00  0.00           H  
ATOM   3215 HD23 LEU A 207      35.675 103.322 132.902  1.00  0.00           H  
ATOM   3216  N   THR A 208      29.619 102.073 134.792  1.00  0.00           N  
ATOM   3217  CA  THR A 208      28.199 102.280 135.176  1.00  0.00           C  
ATOM   3218  C   THR A 208      27.922 103.452 136.084  1.00  0.00           C  
ATOM   3219  O   THR A 208      28.801 103.900 136.813  1.00  0.00           O  
ATOM   3220  CB  THR A 208      27.646 100.944 135.757  1.00  0.00           C  
ATOM   3221  CG2 THR A 208      28.256 100.404 137.015  1.00  0.00           C  
ATOM   3222  OG1 THR A 208      26.276 101.082 135.919  1.00  0.00           O  
ATOM   3223  H   THR A 208      30.328 102.086 135.510  1.00  0.00           H  
ATOM   3224  HA  THR A 208      27.580 102.364 134.282  1.00  0.00           H  
ATOM   3225  HB  THR A 208      27.713 100.180 134.983  1.00  0.00           H  
ATOM   3226  HG1 THR A 208      25.982 100.169 135.883  1.00  0.00           H  
ATOM   3227 HG21 THR A 208      27.739  99.530 137.410  1.00  0.00           H  
ATOM   3228 HG22 THR A 208      29.306 100.206 136.803  1.00  0.00           H  
ATOM   3229 HG23 THR A 208      28.202 101.191 137.768  1.00  0.00           H  
ATOM   3230  N   VAL A 209      26.697 103.996 136.129  1.00  0.00           N  
ATOM   3231  CA  VAL A 209      26.295 105.153 136.995  1.00  0.00           C  
ATOM   3232  C   VAL A 209      24.753 105.120 137.016  1.00  0.00           C  
ATOM   3233  O   VAL A 209      24.091 104.965 135.998  1.00  0.00           O  
ATOM   3234  CB  VAL A 209      26.906 106.508 136.570  1.00  0.00           C  
ATOM   3235  CG1 VAL A 209      26.215 107.133 135.374  1.00  0.00           C  
ATOM   3236  CG2 VAL A 209      26.836 107.385 137.769  1.00  0.00           C  
ATOM   3237  H   VAL A 209      25.974 103.595 135.550  1.00  0.00           H  
ATOM   3238  HA  VAL A 209      26.671 104.872 137.979  1.00  0.00           H  
ATOM   3239  HB  VAL A 209      27.967 106.458 136.330  1.00  0.00           H  
ATOM   3240 HG11 VAL A 209      26.479 106.646 134.435  1.00  0.00           H  
ATOM   3241 HG12 VAL A 209      25.130 107.170 135.469  1.00  0.00           H  
ATOM   3242 HG13 VAL A 209      26.597 108.151 135.286  1.00  0.00           H  
ATOM   3243 HG21 VAL A 209      27.617 107.022 138.438  1.00  0.00           H  
ATOM   3244 HG22 VAL A 209      27.160 108.379 137.460  1.00  0.00           H  
ATOM   3245 HG23 VAL A 209      25.858 107.364 138.249  1.00  0.00           H  
ATOM   3246  N   ASN A 210      24.115 105.366 138.209  1.00  0.00           N  
ATOM   3247  CA  ASN A 210      22.643 105.475 138.426  1.00  0.00           C  
ATOM   3248  C   ASN A 210      21.942 104.162 137.929  1.00  0.00           C  
ATOM   3249  O   ASN A 210      21.095 104.224 137.049  1.00  0.00           O  
ATOM   3250  CB  ASN A 210      22.134 106.749 137.795  1.00  0.00           C  
ATOM   3251  CG  ASN A 210      22.978 107.991 138.167  1.00  0.00           C  
ATOM   3252  ND2 ASN A 210      23.325 108.862 137.226  1.00  0.00           N  
ATOM   3253  OD1 ASN A 210      23.305 108.254 139.305  1.00  0.00           O  
ATOM   3254  H   ASN A 210      24.658 105.268 139.055  1.00  0.00           H  
ATOM   3255  HA  ASN A 210      22.524 105.515 139.508  1.00  0.00           H  
ATOM   3256  HB2 ASN A 210      21.986 106.574 136.730  1.00  0.00           H  
ATOM   3257  HB3 ASN A 210      21.197 106.968 138.309  1.00  0.00           H  
ATOM   3258 HD21 ASN A 210      23.510 109.739 137.692  1.00  0.00           H  
ATOM   3259 HD22 ASN A 210      23.026 108.762 136.267  1.00  0.00           H  
ATOM   3260  N   ASN A 211      22.488 102.996 138.239  1.00  0.00           N  
ATOM   3261  CA  ASN A 211      22.074 101.682 137.884  1.00  0.00           C  
ATOM   3262  C   ASN A 211      22.286 101.217 136.422  1.00  0.00           C  
ATOM   3263  O   ASN A 211      21.970 100.072 136.102  1.00  0.00           O  
ATOM   3264  CB  ASN A 211      20.696 101.375 138.425  1.00  0.00           C  
ATOM   3265  CG  ASN A 211      20.434 102.008 139.796  1.00  0.00           C  
ATOM   3266  ND2 ASN A 211      20.872 101.447 140.943  1.00  0.00           N  
ATOM   3267  OD1 ASN A 211      19.749 103.034 139.824  1.00  0.00           O  
ATOM   3268  H   ASN A 211      23.381 102.911 138.704  1.00  0.00           H  
ATOM   3269  HA  ASN A 211      22.720 101.050 138.493  1.00  0.00           H  
ATOM   3270  HB2 ASN A 211      20.005 101.854 137.733  1.00  0.00           H  
ATOM   3271  HB3 ASN A 211      20.614 100.289 138.465  1.00  0.00           H  
ATOM   3272 HD21 ASN A 211      20.523 101.774 141.832  1.00  0.00           H  
ATOM   3273 HD22 ASN A 211      21.330 100.547 140.926  1.00  0.00           H  
ATOM   3274  N   LYS A 212      22.800 102.032 135.471  1.00  0.00           N  
ATOM   3275  CA  LYS A 212      22.896 101.765 134.043  1.00  0.00           C  
ATOM   3276  C   LYS A 212      24.304 101.649 133.474  1.00  0.00           C  
ATOM   3277  O   LYS A 212      25.029 102.668 133.586  1.00  0.00           O  
ATOM   3278  CB  LYS A 212      21.954 102.750 133.268  1.00  0.00           C  
ATOM   3279  CG  LYS A 212      21.937 102.657 131.790  1.00  0.00           C  
ATOM   3280  CD  LYS A 212      21.071 101.575 131.165  1.00  0.00           C  
ATOM   3281  CE  LYS A 212      21.051 101.781 129.667  1.00  0.00           C  
ATOM   3282  NZ  LYS A 212      22.293 101.351 128.965  1.00  0.00           N1+
ATOM   3283  H   LYS A 212      23.167 102.906 135.820  1.00  0.00           H  
ATOM   3284  HA  LYS A 212      22.568 100.728 133.962  1.00  0.00           H  
ATOM   3285  HB2 LYS A 212      20.931 102.734 133.644  1.00  0.00           H  
ATOM   3286  HB3 LYS A 212      22.229 103.783 133.481  1.00  0.00           H  
ATOM   3287  HG2 LYS A 212      21.531 103.594 131.408  1.00  0.00           H  
ATOM   3288  HG3 LYS A 212      22.937 102.719 131.360  1.00  0.00           H  
ATOM   3289  HD2 LYS A 212      21.510 100.604 131.394  1.00  0.00           H  
ATOM   3290  HD3 LYS A 212      20.046 101.653 131.525  1.00  0.00           H  
ATOM   3291  HE2 LYS A 212      20.281 101.123 129.265  1.00  0.00           H  
ATOM   3292  HE3 LYS A 212      20.793 102.818 129.452  1.00  0.00           H  
ATOM   3293  HZ1 LYS A 212      23.148 101.740 129.340  1.00  0.00           H  
ATOM   3294  HZ2 LYS A 212      22.388 100.353 129.080  1.00  0.00           H  
ATOM   3295  HZ3 LYS A 212      22.267 101.576 127.981  1.00  0.00           H  
ATOM   3296  N   ALA A 213      24.731 100.529 132.805  1.00  0.00           N  
ATOM   3297  CA  ALA A 213      25.964 100.413 132.130  1.00  0.00           C  
ATOM   3298  C   ALA A 213      25.952 101.408 130.939  1.00  0.00           C  
ATOM   3299  O   ALA A 213      24.979 101.437 130.168  1.00  0.00           O  
ATOM   3300  CB  ALA A 213      26.207  99.029 131.586  1.00  0.00           C  
ATOM   3301  H   ALA A 213      24.127  99.727 132.916  1.00  0.00           H  
ATOM   3302  HA  ALA A 213      26.648 100.840 132.863  1.00  0.00           H  
ATOM   3303  HB1 ALA A 213      26.203  98.318 132.411  1.00  0.00           H  
ATOM   3304  HB2 ALA A 213      25.403  98.742 130.909  1.00  0.00           H  
ATOM   3305  HB3 ALA A 213      27.195  98.841 131.164  1.00  0.00           H  
ATOM   3306  N   HIE A 214      27.067 102.093 130.739  1.00  0.00           N  
ATOM   3307  CA  HIE A 214      27.105 103.230 129.767  1.00  0.00           C  
ATOM   3308  C   HIE A 214      28.329 103.069 128.784  1.00  0.00           C  
ATOM   3309  O   HIE A 214      28.222 103.393 127.622  1.00  0.00           O  
ATOM   3310  CB  HIE A 214      26.921 104.551 130.519  1.00  0.00           C  
ATOM   3311  CG  HIE A 214      27.975 104.905 131.556  1.00  0.00           C  
ATOM   3312  CD2 HIE A 214      27.807 105.052 132.906  1.00  0.00           C  
ATOM   3313  ND1 HIE A 214      29.276 105.162 131.205  1.00  0.00           N  
ATOM   3314  CE1 HIE A 214      29.883 105.546 132.358  1.00  0.00           C  
ATOM   3315  NE2 HIE A 214      28.979 105.551 133.331  1.00  0.00           N  
ATOM   3316  H   HIE A 214      27.833 101.957 131.383  1.00  0.00           H  
ATOM   3317  HA  HIE A 214      26.224 103.137 129.131  1.00  0.00           H  
ATOM   3318  HB2 HIE A 214      26.852 105.416 129.858  1.00  0.00           H  
ATOM   3319  HB3 HIE A 214      25.962 104.477 131.033  1.00  0.00           H  
ATOM   3320  HD2 HIE A 214      26.855 105.010 133.414  1.00  0.00           H  
ATOM   3321  HE1 HIE A 214      30.922 105.828 132.445  1.00  0.00           H  
ATOM   3322  HE2 HIE A 214      29.231 105.819 134.272  1.00  0.00           H  
ATOM   3323  N   MET A 215      29.446 102.496 129.179  1.00  0.00           N  
ATOM   3324  CA  MET A 215      30.642 102.168 128.424  1.00  0.00           C  
ATOM   3325  C   MET A 215      31.242 100.818 128.932  1.00  0.00           C  
ATOM   3326  O   MET A 215      31.301 100.500 130.118  1.00  0.00           O  
ATOM   3327  CB  MET A 215      31.561 103.371 128.551  1.00  0.00           C  
ATOM   3328  CG  MET A 215      32.900 103.031 127.843  1.00  0.00           C  
ATOM   3329  SD  MET A 215      33.741 104.415 127.008  1.00  0.00           S  
ATOM   3330  CE  MET A 215      33.863 105.627 128.324  1.00  0.00           C  
ATOM   3331  H   MET A 215      29.403 102.145 130.125  1.00  0.00           H  
ATOM   3332  HA  MET A 215      30.328 102.131 127.381  1.00  0.00           H  
ATOM   3333  HB2 MET A 215      31.228 104.312 128.117  1.00  0.00           H  
ATOM   3334  HB3 MET A 215      31.680 103.633 129.603  1.00  0.00           H  
ATOM   3335  HG2 MET A 215      33.609 102.682 128.593  1.00  0.00           H  
ATOM   3336  HG3 MET A 215      32.795 102.177 127.174  1.00  0.00           H  
ATOM   3337  HE1 MET A 215      34.514 105.204 129.088  1.00  0.00           H  
ATOM   3338  HE2 MET A 215      34.531 106.440 128.041  1.00  0.00           H  
ATOM   3339  HE3 MET A 215      32.844 105.810 128.664  1.00  0.00           H  
ATOM   3340  N   VAL A 216      31.615 100.090 127.950  1.00  0.00           N  
ATOM   3341  CA  VAL A 216      32.250  98.739 127.932  1.00  0.00           C  
ATOM   3342  C   VAL A 216      33.737  98.925 127.508  1.00  0.00           C  
ATOM   3343  O   VAL A 216      33.977  99.504 126.463  1.00  0.00           O  
ATOM   3344  CB  VAL A 216      31.615  97.725 127.012  1.00  0.00           C  
ATOM   3345  CG1 VAL A 216      32.315  96.370 126.949  1.00  0.00           C  
ATOM   3346  CG2 VAL A 216      30.266  97.656 127.600  1.00  0.00           C  
ATOM   3347  H   VAL A 216      31.664 100.522 127.038  1.00  0.00           H  
ATOM   3348  HA  VAL A 216      32.261  98.445 128.982  1.00  0.00           H  
ATOM   3349  HB  VAL A 216      31.547  98.016 125.964  1.00  0.00           H  
ATOM   3350 HG11 VAL A 216      33.295  96.460 126.482  1.00  0.00           H  
ATOM   3351 HG12 VAL A 216      32.302  95.905 127.935  1.00  0.00           H  
ATOM   3352 HG13 VAL A 216      31.812  95.620 126.338  1.00  0.00           H  
ATOM   3353 HG21 VAL A 216      29.883  96.702 127.240  1.00  0.00           H  
ATOM   3354 HG22 VAL A 216      30.220  97.666 128.690  1.00  0.00           H  
ATOM   3355 HG23 VAL A 216      29.585  98.418 127.220  1.00  0.00           H  
ATOM   3356  N   THR A 217      34.676  98.444 128.239  1.00  0.00           N  
ATOM   3357  CA  THR A 217      36.150  98.636 127.952  1.00  0.00           C  
ATOM   3358  C   THR A 217      36.959  97.320 127.879  1.00  0.00           C  
ATOM   3359  O   THR A 217      36.768  96.475 128.785  1.00  0.00           O  
ATOM   3360  CB  THR A 217      36.667  99.745 128.859  1.00  0.00           C  
ATOM   3361  CG2 THR A 217      38.197  99.884 128.659  1.00  0.00           C  
ATOM   3362  OG1 THR A 217      36.055 100.973 128.592  1.00  0.00           O  
ATOM   3363  H   THR A 217      34.397  98.041 129.122  1.00  0.00           H  
ATOM   3364  HA  THR A 217      36.164  98.956 126.910  1.00  0.00           H  
ATOM   3365  HB  THR A 217      36.475  99.486 129.900  1.00  0.00           H  
ATOM   3366  HG1 THR A 217      36.450 101.684 129.101  1.00  0.00           H  
ATOM   3367 HG21 THR A 217      38.361 100.034 127.592  1.00  0.00           H  
ATOM   3368 HG22 THR A 217      38.588 100.731 129.224  1.00  0.00           H  
ATOM   3369 HG23 THR A 217      38.754  98.990 128.941  1.00  0.00           H  
ATOM   3370  N   LEU A 218      37.841  97.102 126.884  1.00  0.00           N  
ATOM   3371  CA  LEU A 218      38.759  95.925 126.755  1.00  0.00           C  
ATOM   3372  C   LEU A 218      40.213  96.408 126.743  1.00  0.00           C  
ATOM   3373  O   LEU A 218      40.576  97.360 126.051  1.00  0.00           O  
ATOM   3374  CB  LEU A 218      38.428  95.074 125.515  1.00  0.00           C  
ATOM   3375  CG  LEU A 218      37.074  94.311 125.665  1.00  0.00           C  
ATOM   3376  CD1 LEU A 218      35.985  95.044 124.867  1.00  0.00           C  
ATOM   3377  CD2 LEU A 218      37.092  92.804 125.323  1.00  0.00           C  
ATOM   3378  H   LEU A 218      37.770  97.678 126.057  1.00  0.00           H  
ATOM   3379  HA  LEU A 218      38.628  95.304 127.641  1.00  0.00           H  
ATOM   3380  HB2 LEU A 218      38.328  95.728 124.648  1.00  0.00           H  
ATOM   3381  HB3 LEU A 218      39.257  94.365 125.501  1.00  0.00           H  
ATOM   3382  HG  LEU A 218      36.706  94.265 126.690  1.00  0.00           H  
ATOM   3383 HD11 LEU A 218      36.244  95.059 123.808  1.00  0.00           H  
ATOM   3384 HD12 LEU A 218      35.077  94.440 124.867  1.00  0.00           H  
ATOM   3385 HD13 LEU A 218      35.836  96.027 125.315  1.00  0.00           H  
ATOM   3386 HD21 LEU A 218      37.957  92.348 125.806  1.00  0.00           H  
ATOM   3387 HD22 LEU A 218      36.150  92.307 125.555  1.00  0.00           H  
ATOM   3388 HD23 LEU A 218      37.218  92.612 124.258  1.00  0.00           H  
ATOM   3389  N   ASP A 219      41.009  95.712 127.595  1.00  0.00           N  
ATOM   3390  CA  ASP A 219      42.460  95.977 127.786  1.00  0.00           C  
ATOM   3391  C   ASP A 219      43.229  94.837 127.026  1.00  0.00           C  
ATOM   3392  O   ASP A 219      42.761  93.689 127.057  1.00  0.00           O  
ATOM   3393  CB  ASP A 219      42.860  96.058 129.288  1.00  0.00           C  
ATOM   3394  CG  ASP A 219      42.356  97.393 129.812  1.00  0.00           C  
ATOM   3395  OD1 ASP A 219      42.885  98.402 129.404  1.00  0.00           O  
ATOM   3396  OD2 ASP A 219      41.631  97.471 130.847  1.00  0.00           O1-
ATOM   3397  H   ASP A 219      40.685  94.853 128.017  1.00  0.00           H  
ATOM   3398  HA  ASP A 219      42.746  96.945 127.376  1.00  0.00           H  
ATOM   3399  HB2 ASP A 219      42.300  95.231 129.725  1.00  0.00           H  
ATOM   3400  HB3 ASP A 219      43.939  95.931 129.365  1.00  0.00           H  
ATOM   3401  N   TYR A 220      44.339  95.046 126.373  1.00  0.00           N  
ATOM   3402  CA  TYR A 220      45.033  94.023 125.516  1.00  0.00           C  
ATOM   3403  C   TYR A 220      46.541  94.072 125.510  1.00  0.00           C  
ATOM   3404  O   TYR A 220      47.088  95.173 125.653  1.00  0.00           O  
ATOM   3405  CB  TYR A 220      44.552  94.080 124.014  1.00  0.00           C  
ATOM   3406  CG  TYR A 220      43.078  94.216 123.561  1.00  0.00           C  
ATOM   3407  CD1 TYR A 220      42.345  95.351 123.783  1.00  0.00           C  
ATOM   3408  CD2 TYR A 220      42.473  93.138 122.848  1.00  0.00           C  
ATOM   3409  CE1 TYR A 220      41.007  95.494 123.409  1.00  0.00           C  
ATOM   3410  CE2 TYR A 220      41.143  93.291 122.419  1.00  0.00           C  
ATOM   3411  CZ  TYR A 220      40.437  94.537 122.641  1.00  0.00           C  
ATOM   3412  OH  TYR A 220      39.136  94.684 122.245  1.00  0.00           O  
ATOM   3413  H   TYR A 220      44.699  95.989 126.367  1.00  0.00           H  
ATOM   3414  HA  TYR A 220      44.816  93.050 125.956  1.00  0.00           H  
ATOM   3415  HB2 TYR A 220      45.059  94.902 123.509  1.00  0.00           H  
ATOM   3416  HB3 TYR A 220      44.954  93.202 123.507  1.00  0.00           H  
ATOM   3417  HD1 TYR A 220      42.726  96.195 124.339  1.00  0.00           H  
ATOM   3418  HD2 TYR A 220      43.078  92.282 122.590  1.00  0.00           H  
ATOM   3419  HE1 TYR A 220      40.482  96.399 123.676  1.00  0.00           H  
ATOM   3420  HE2 TYR A 220      40.561  92.473 122.022  1.00  0.00           H  
ATOM   3421  HH  TYR A 220      38.919  94.357 121.370  1.00  0.00           H  
ATOM   3422  N   THR A 221      47.106  92.894 125.286  1.00  0.00           N  
ATOM   3423  CA  THR A 221      48.549  92.668 125.327  1.00  0.00           C  
ATOM   3424  C   THR A 221      49.029  91.684 124.241  1.00  0.00           C  
ATOM   3425  O   THR A 221      48.386  90.664 123.996  1.00  0.00           O  
ATOM   3426  CB  THR A 221      48.886  92.254 126.797  1.00  0.00           C  
ATOM   3427  CG2 THR A 221      50.395  92.238 126.831  1.00  0.00           C  
ATOM   3428  OG1 THR A 221      48.567  93.232 127.799  1.00  0.00           O  
ATOM   3429  H   THR A 221      46.590  92.102 124.929  1.00  0.00           H  
ATOM   3430  HA  THR A 221      49.061  93.608 125.122  1.00  0.00           H  
ATOM   3431  HB  THR A 221      48.466  91.270 127.011  1.00  0.00           H  
ATOM   3432  HG1 THR A 221      47.633  93.117 127.989  1.00  0.00           H  
ATOM   3433 HG21 THR A 221      50.766  91.291 126.440  1.00  0.00           H  
ATOM   3434 HG22 THR A 221      50.805  93.149 126.393  1.00  0.00           H  
ATOM   3435 HG23 THR A 221      50.697  92.193 127.877  1.00  0.00           H  
ATOM   3436  N   VAL A 222      50.144  91.895 123.530  1.00  0.00           N  
ATOM   3437  CA  VAL A 222      50.476  91.121 122.319  1.00  0.00           C  
ATOM   3438  C   VAL A 222      52.017  91.048 122.209  1.00  0.00           C  
ATOM   3439  O   VAL A 222      52.679  92.036 122.564  1.00  0.00           O  
ATOM   3440  CB  VAL A 222      49.832  91.564 121.042  1.00  0.00           C  
ATOM   3441  CG1 VAL A 222      50.377  92.987 120.613  1.00  0.00           C  
ATOM   3442  CG2 VAL A 222      49.923  90.610 119.863  1.00  0.00           C  
ATOM   3443  H   VAL A 222      50.654  92.760 123.638  1.00  0.00           H  
ATOM   3444  HA  VAL A 222      50.074  90.135 122.555  1.00  0.00           H  
ATOM   3445  HB  VAL A 222      48.761  91.661 121.217  1.00  0.00           H  
ATOM   3446 HG11 VAL A 222      49.849  93.367 119.738  1.00  0.00           H  
ATOM   3447 HG12 VAL A 222      50.195  93.680 121.434  1.00  0.00           H  
ATOM   3448 HG13 VAL A 222      51.416  92.866 120.307  1.00  0.00           H  
ATOM   3449 HG21 VAL A 222      50.982  90.368 119.773  1.00  0.00           H  
ATOM   3450 HG22 VAL A 222      49.472  89.690 120.231  1.00  0.00           H  
ATOM   3451 HG23 VAL A 222      49.401  90.982 118.981  1.00  0.00           H  
ATOM   3452  N   GLN A 223      52.510  89.815 122.063  1.00  0.00           N  
ATOM   3453  CA  GLN A 223      53.918  89.592 121.751  1.00  0.00           C  
ATOM   3454  C   GLN A 223      54.252  90.176 120.321  1.00  0.00           C  
ATOM   3455  O   GLN A 223      53.603  89.838 119.333  1.00  0.00           O  
ATOM   3456  CB  GLN A 223      54.153  88.091 121.761  1.00  0.00           C  
ATOM   3457  CG  GLN A 223      55.676  87.811 121.678  1.00  0.00           C  
ATOM   3458  CD  GLN A 223      56.064  86.303 121.768  1.00  0.00           C  
ATOM   3459  NE2 GLN A 223      57.309  86.015 121.492  1.00  0.00           N  
ATOM   3460  OE1 GLN A 223      55.364  85.413 122.232  1.00  0.00           O  
ATOM   3461  H   GLN A 223      51.810  89.133 121.807  1.00  0.00           H  
ATOM   3462  HA  GLN A 223      54.501  90.187 122.453  1.00  0.00           H  
ATOM   3463  HB2 GLN A 223      53.761  87.727 122.710  1.00  0.00           H  
ATOM   3464  HB3 GLN A 223      53.509  87.631 121.010  1.00  0.00           H  
ATOM   3465  HG2 GLN A 223      56.075  88.180 120.733  1.00  0.00           H  
ATOM   3466  HG3 GLN A 223      56.316  88.235 122.451  1.00  0.00           H  
ATOM   3467 HE21 GLN A 223      57.482  85.047 121.721  1.00  0.00           H  
ATOM   3468 HE22 GLN A 223      57.890  86.613 120.923  1.00  0.00           H  
ATOM   3469  N   VAL A 224      55.299  90.976 120.239  1.00  0.00           N  
ATOM   3470  CA  VAL A 224      55.712  91.622 119.007  1.00  0.00           C  
ATOM   3471  C   VAL A 224      56.964  90.978 118.476  1.00  0.00           C  
ATOM   3472  O   VAL A 224      57.809  90.662 119.346  1.00  0.00           O  
ATOM   3473  CB  VAL A 224      55.819  93.146 119.143  1.00  0.00           C  
ATOM   3474  CG1 VAL A 224      56.252  93.864 117.893  1.00  0.00           C  
ATOM   3475  CG2 VAL A 224      54.528  93.789 119.647  1.00  0.00           C  
ATOM   3476  H   VAL A 224      55.881  91.211 121.030  1.00  0.00           H  
ATOM   3477  HA  VAL A 224      54.975  91.516 118.211  1.00  0.00           H  
ATOM   3478  HB  VAL A 224      56.601  93.364 119.869  1.00  0.00           H  
ATOM   3479 HG11 VAL A 224      57.151  93.358 117.539  1.00  0.00           H  
ATOM   3480 HG12 VAL A 224      55.476  93.710 117.144  1.00  0.00           H  
ATOM   3481 HG13 VAL A 224      56.469  94.889 118.194  1.00  0.00           H  
ATOM   3482 HG21 VAL A 224      53.699  93.544 118.982  1.00  0.00           H  
ATOM   3483 HG22 VAL A 224      54.288  93.478 120.664  1.00  0.00           H  
ATOM   3484 HG23 VAL A 224      54.616  94.868 119.774  1.00  0.00           H  
ATOM   3485  N   PRO A 225      57.129  90.620 117.159  1.00  0.00           N  
ATOM   3486  CA  PRO A 225      58.213  89.814 116.649  1.00  0.00           C  
ATOM   3487  C   PRO A 225      59.651  90.426 116.840  1.00  0.00           C  
ATOM   3488  O   PRO A 225      59.930  91.660 116.998  1.00  0.00           O  
ATOM   3489  CB  PRO A 225      57.950  89.450 115.142  1.00  0.00           C  
ATOM   3490  CG  PRO A 225      56.416  89.607 115.037  1.00  0.00           C  
ATOM   3491  CD  PRO A 225      56.138  90.696 116.034  1.00  0.00           C  
ATOM   3492  HA  PRO A 225      58.192  88.854 117.166  1.00  0.00           H  
ATOM   3493  HB2 PRO A 225      58.477  90.172 114.519  1.00  0.00           H  
ATOM   3494  HB3 PRO A 225      58.317  88.522 114.703  1.00  0.00           H  
ATOM   3495  HG2 PRO A 225      56.064  89.926 114.056  1.00  0.00           H  
ATOM   3496  HG3 PRO A 225      55.842  88.712 115.275  1.00  0.00           H  
ATOM   3497  HD2 PRO A 225      56.229  91.692 115.604  1.00  0.00           H  
ATOM   3498  HD3 PRO A 225      55.072  90.650 116.256  1.00  0.00           H  
ATOM   3499  N   GLY A 226      60.693  89.528 116.731  1.00  0.00           N  
ATOM   3500  CA  GLY A 226      62.167  89.878 116.604  1.00  0.00           C  
ATOM   3501  C   GLY A 226      62.853  90.300 117.974  1.00  0.00           C  
ATOM   3502  O   GLY A 226      63.972  90.830 117.911  1.00  0.00           O  
ATOM   3503  H   GLY A 226      60.454  88.554 116.610  1.00  0.00           H  
ATOM   3504  HA2 GLY A 226      62.728  89.151 116.017  1.00  0.00           H  
ATOM   3505  HA3 GLY A 226      62.163  90.801 116.025  1.00  0.00           H  
ATOM   3506  N   ALA A 227      62.313  89.930 119.085  1.00  0.00           N  
ATOM   3507  CA  ALA A 227      62.886  90.115 120.508  1.00  0.00           C  
ATOM   3508  C   ALA A 227      62.848  91.511 121.085  1.00  0.00           C  
ATOM   3509  O   ALA A 227      62.837  92.534 120.412  1.00  0.00           O  
ATOM   3510  CB  ALA A 227      64.178  89.396 120.789  1.00  0.00           C  
ATOM   3511  H   ALA A 227      61.413  89.473 119.121  1.00  0.00           H  
ATOM   3512  HA  ALA A 227      62.169  89.509 121.060  1.00  0.00           H  
ATOM   3513  HB1 ALA A 227      65.049  89.774 120.252  1.00  0.00           H  
ATOM   3514  HB2 ALA A 227      64.571  89.486 121.801  1.00  0.00           H  
ATOM   3515  HB3 ALA A 227      64.075  88.358 120.475  1.00  0.00           H  
ATOM   3516  N   GLY A 228      62.805  91.621 122.449  1.00  0.00           N  
ATOM   3517  CA  GLY A 228      62.988  92.947 123.160  1.00  0.00           C  
ATOM   3518  C   GLY A 228      64.379  93.049 123.642  1.00  0.00           C  
ATOM   3519  O   GLY A 228      65.287  93.085 122.800  1.00  0.00           O  
ATOM   3520  H   GLY A 228      63.032  90.793 122.980  1.00  0.00           H  
ATOM   3521  HA2 GLY A 228      62.686  93.753 122.492  1.00  0.00           H  
ATOM   3522  HA3 GLY A 228      62.351  93.106 124.030  1.00  0.00           H  
ATOM   3523  N   ARG A 229      64.659  93.243 124.888  1.00  0.00           N  
ATOM   3524  CA  ARG A 229      66.103  93.302 125.343  1.00  0.00           C  
ATOM   3525  C   ARG A 229      66.658  92.038 126.043  1.00  0.00           C  
ATOM   3526  O   ARG A 229      65.943  91.222 126.621  1.00  0.00           O  
ATOM   3527  CB  ARG A 229      66.376  94.615 126.155  1.00  0.00           C  
ATOM   3528  CG  ARG A 229      66.146  96.006 125.501  1.00  0.00           C  
ATOM   3529  CD  ARG A 229      66.562  97.128 126.399  1.00  0.00           C  
ATOM   3530  NE  ARG A 229      66.438  98.491 125.860  1.00  0.00           N  
ATOM   3531  CZ  ARG A 229      67.191  99.140 125.028  1.00  0.00           C  
ATOM   3532  NH1 ARG A 229      68.315  98.586 124.661  1.00  0.00           N1+
ATOM   3533  NH2 ARG A 229      66.838 100.309 124.508  1.00  0.00           N  
ATOM   3534  H   ARG A 229      63.927  93.168 125.580  1.00  0.00           H  
ATOM   3535  HA  ARG A 229      66.699  93.467 124.445  1.00  0.00           H  
ATOM   3536  HB2 ARG A 229      65.785  94.418 127.050  1.00  0.00           H  
ATOM   3537  HB3 ARG A 229      67.402  94.607 126.521  1.00  0.00           H  
ATOM   3538  HG2 ARG A 229      66.774  95.963 124.611  1.00  0.00           H  
ATOM   3539  HG3 ARG A 229      65.110  96.132 125.187  1.00  0.00           H  
ATOM   3540  HD2 ARG A 229      65.785  97.114 127.164  1.00  0.00           H  
ATOM   3541  HD3 ARG A 229      67.548  96.912 126.809  1.00  0.00           H  
ATOM   3542  HE  ARG A 229      65.614  99.037 126.072  1.00  0.00           H  
ATOM   3543 HH11 ARG A 229      68.707  97.780 125.126  1.00  0.00           H  
ATOM   3544 HH12 ARG A 229      68.843  99.096 123.968  1.00  0.00           H  
ATOM   3545 HH21 ARG A 229      66.099 100.851 124.931  1.00  0.00           H  
ATOM   3546 HH22 ARG A 229      67.616 100.874 124.199  1.00  0.00           H  
ATOM   3547  N   ASP A 230      68.027  91.905 126.021  1.00  0.00           N  
ATOM   3548  CA  ASP A 230      68.729  90.795 126.635  1.00  0.00           C  
ATOM   3549  C   ASP A 230      68.227  89.464 126.114  1.00  0.00           C  
ATOM   3550  O   ASP A 230      68.342  88.494 126.909  1.00  0.00           O  
ATOM   3551  CB  ASP A 230      68.906  91.044 128.174  1.00  0.00           C  
ATOM   3552  CG  ASP A 230      69.613  92.318 128.582  1.00  0.00           C  
ATOM   3553  OD1 ASP A 230      69.218  92.917 129.627  1.00  0.00           O  
ATOM   3554  OD2 ASP A 230      70.520  92.683 127.789  1.00  0.00           O1-
ATOM   3555  H   ASP A 230      68.553  92.649 125.585  1.00  0.00           H  
ATOM   3556  HA  ASP A 230      69.727  90.981 126.238  1.00  0.00           H  
ATOM   3557  HB2 ASP A 230      67.937  91.000 128.673  1.00  0.00           H  
ATOM   3558  HB3 ASP A 230      69.504  90.212 128.544  1.00  0.00           H  
ATOM   3559  N   GLY A 231      67.700  89.333 124.860  1.00  0.00           N  
ATOM   3560  CA  GLY A 231      67.193  88.081 124.253  1.00  0.00           C  
ATOM   3561  C   GLY A 231      65.787  87.685 124.605  1.00  0.00           C  
ATOM   3562  O   GLY A 231      65.268  86.756 124.009  1.00  0.00           O  
ATOM   3563  H   GLY A 231      67.569  90.170 124.310  1.00  0.00           H  
ATOM   3564  HA2 GLY A 231      67.163  88.356 123.199  1.00  0.00           H  
ATOM   3565  HA3 GLY A 231      67.902  87.290 124.498  1.00  0.00           H  
ATOM   3566  N   ALA A 232      65.200  88.401 125.570  1.00  0.00           N  
ATOM   3567  CA  ALA A 232      63.757  88.172 126.038  1.00  0.00           C  
ATOM   3568  C   ALA A 232      62.808  88.621 124.891  1.00  0.00           C  
ATOM   3569  O   ALA A 232      63.082  89.522 124.088  1.00  0.00           O  
ATOM   3570  CB  ALA A 232      63.601  88.909 127.355  1.00  0.00           C  
ATOM   3571  H   ALA A 232      65.668  89.192 125.986  1.00  0.00           H  
ATOM   3572  HA  ALA A 232      63.733  87.091 126.175  1.00  0.00           H  
ATOM   3573  HB1 ALA A 232      62.599  88.879 127.782  1.00  0.00           H  
ATOM   3574  HB2 ALA A 232      64.318  88.590 128.113  1.00  0.00           H  
ATOM   3575  HB3 ALA A 232      63.825  89.946 127.104  1.00  0.00           H  
ATOM   3576  N   PRO A 233      61.631  87.968 124.772  1.00  0.00           N  
ATOM   3577  CA  PRO A 233      60.587  88.391 123.832  1.00  0.00           C  
ATOM   3578  C   PRO A 233      60.126  89.797 124.064  1.00  0.00           C  
ATOM   3579  O   PRO A 233      59.963  90.108 125.216  1.00  0.00           O  
ATOM   3580  CB  PRO A 233      59.458  87.295 123.956  1.00  0.00           C  
ATOM   3581  CG  PRO A 233      59.717  86.807 125.432  1.00  0.00           C  
ATOM   3582  CD  PRO A 233      61.167  86.928 125.664  1.00  0.00           C  
ATOM   3583  HA  PRO A 233      60.887  88.371 122.784  1.00  0.00           H  
ATOM   3584  HB2 PRO A 233      58.499  87.771 123.756  1.00  0.00           H  
ATOM   3585  HB3 PRO A 233      59.598  86.497 123.227  1.00  0.00           H  
ATOM   3586  HG2 PRO A 233      59.283  87.480 126.170  1.00  0.00           H  
ATOM   3587  HG3 PRO A 233      59.342  85.803 125.632  1.00  0.00           H  
ATOM   3588  HD2 PRO A 233      61.424  87.260 126.671  1.00  0.00           H  
ATOM   3589  HD3 PRO A 233      61.599  85.964 125.397  1.00  0.00           H  
ATOM   3590  N   GLY A 234      59.760  90.529 122.986  1.00  0.00           N  
ATOM   3591  CA  GLY A 234      59.167  91.909 123.138  1.00  0.00           C  
ATOM   3592  C   GLY A 234      57.579  91.994 123.070  1.00  0.00           C  
ATOM   3593  O   GLY A 234      56.976  91.142 122.380  1.00  0.00           O  
ATOM   3594  H   GLY A 234      59.911  90.098 122.085  1.00  0.00           H  
ATOM   3595  HA2 GLY A 234      59.558  92.452 123.998  1.00  0.00           H  
ATOM   3596  HA3 GLY A 234      59.486  92.452 122.249  1.00  0.00           H  
ATOM   3597  N   PHE A 235      56.970  93.057 123.644  1.00  0.00           N  
ATOM   3598  CA  PHE A 235      55.527  93.189 123.743  1.00  0.00           C  
ATOM   3599  C   PHE A 235      55.039  94.583 123.500  1.00  0.00           C  
ATOM   3600  O   PHE A 235      55.934  95.457 123.530  1.00  0.00           O  
ATOM   3601  CB  PHE A 235      55.059  92.800 125.193  1.00  0.00           C  
ATOM   3602  CG  PHE A 235      55.093  91.313 125.316  1.00  0.00           C  
ATOM   3603  CD1 PHE A 235      56.257  90.615 125.520  1.00  0.00           C  
ATOM   3604  CD2 PHE A 235      53.892  90.595 125.043  1.00  0.00           C  
ATOM   3605  CE1 PHE A 235      56.250  89.236 125.643  1.00  0.00           C  
ATOM   3606  CE2 PHE A 235      53.903  89.188 125.101  1.00  0.00           C  
ATOM   3607  CZ  PHE A 235      55.070  88.455 125.427  1.00  0.00           C  
ATOM   3608  H   PHE A 235      57.557  93.722 124.126  1.00  0.00           H  
ATOM   3609  HA  PHE A 235      55.123  92.415 123.089  1.00  0.00           H  
ATOM   3610  HB2 PHE A 235      55.565  93.325 126.004  1.00  0.00           H  
ATOM   3611  HB3 PHE A 235      54.040  93.148 125.361  1.00  0.00           H  
ATOM   3612  HD1 PHE A 235      57.181  91.133 125.729  1.00  0.00           H  
ATOM   3613  HD2 PHE A 235      52.922  91.031 124.853  1.00  0.00           H  
ATOM   3614  HE1 PHE A 235      57.173  88.794 125.983  1.00  0.00           H  
ATOM   3615  HE2 PHE A 235      52.985  88.756 124.728  1.00  0.00           H  
ATOM   3616  HZ  PHE A 235      55.046  87.384 125.567  1.00  0.00           H  
ATOM   3617  N   SER A 236      53.703  94.845 123.320  1.00  0.00           N  
ATOM   3618  CA  SER A 236      53.030  96.125 123.413  1.00  0.00           C  
ATOM   3619  C   SER A 236      51.606  96.001 123.824  1.00  0.00           C  
ATOM   3620  O   SER A 236      51.158  94.829 123.821  1.00  0.00           O  
ATOM   3621  CB  SER A 236      52.970  96.785 122.029  1.00  0.00           C  
ATOM   3622  OG  SER A 236      52.725  98.148 122.072  1.00  0.00           O  
ATOM   3623  H   SER A 236      53.139  94.012 123.240  1.00  0.00           H  
ATOM   3624  HA  SER A 236      53.606  96.693 124.142  1.00  0.00           H  
ATOM   3625  HB2 SER A 236      53.938  96.640 121.549  1.00  0.00           H  
ATOM   3626  HB3 SER A 236      52.123  96.311 121.535  1.00  0.00           H  
ATOM   3627  HG  SER A 236      51.964  98.275 121.502  1.00  0.00           H  
ATOM   3628  N   LYS A 237      50.916  97.125 124.108  1.00  0.00           N  
ATOM   3629  CA  LYS A 237      49.639  97.185 124.837  1.00  0.00           C  
ATOM   3630  C   LYS A 237      48.672  98.180 124.197  1.00  0.00           C  
ATOM   3631  O   LYS A 237      49.089  99.180 123.646  1.00  0.00           O  
ATOM   3632  CB  LYS A 237      49.872  97.576 126.249  1.00  0.00           C  
ATOM   3633  CG  LYS A 237      50.381  96.494 127.139  1.00  0.00           C  
ATOM   3634  CD  LYS A 237      50.230  96.793 128.647  1.00  0.00           C  
ATOM   3635  CE  LYS A 237      50.456  95.565 129.518  1.00  0.00           C  
ATOM   3636  NZ  LYS A 237      49.194  94.864 129.820  1.00  0.00           N1+
ATOM   3637  H   LYS A 237      51.310  98.011 123.828  1.00  0.00           H  
ATOM   3638  HA  LYS A 237      49.165  96.208 124.744  1.00  0.00           H  
ATOM   3639  HB2 LYS A 237      50.464  98.491 126.279  1.00  0.00           H  
ATOM   3640  HB3 LYS A 237      48.871  97.760 126.639  1.00  0.00           H  
ATOM   3641  HG2 LYS A 237      49.781  95.606 126.937  1.00  0.00           H  
ATOM   3642  HG3 LYS A 237      51.426  96.376 126.853  1.00  0.00           H  
ATOM   3643  HD2 LYS A 237      51.051  97.489 128.818  1.00  0.00           H  
ATOM   3644  HD3 LYS A 237      49.238  97.202 128.841  1.00  0.00           H  
ATOM   3645  HE2 LYS A 237      51.095  94.940 128.893  1.00  0.00           H  
ATOM   3646  HE3 LYS A 237      50.767  95.938 130.493  1.00  0.00           H  
ATOM   3647  HZ1 LYS A 237      48.784  94.736 128.906  1.00  0.00           H  
ATOM   3648  HZ2 LYS A 237      49.283  93.964 130.271  1.00  0.00           H  
ATOM   3649  HZ3 LYS A 237      48.545  95.447 130.329  1.00  0.00           H  
ATOM   3650  N   PHE A 238      47.408  97.879 124.205  1.00  0.00           N  
ATOM   3651  CA  PHE A 238      46.399  98.832 123.804  1.00  0.00           C  
ATOM   3652  C   PHE A 238      44.998  98.633 124.549  1.00  0.00           C  
ATOM   3653  O   PHE A 238      44.804  97.625 125.291  1.00  0.00           O  
ATOM   3654  CB  PHE A 238      46.212  98.892 122.255  1.00  0.00           C  
ATOM   3655  CG  PHE A 238      45.642  97.604 121.763  1.00  0.00           C  
ATOM   3656  CD1 PHE A 238      46.606  96.748 121.173  1.00  0.00           C  
ATOM   3657  CD2 PHE A 238      44.265  97.448 121.562  1.00  0.00           C  
ATOM   3658  CE1 PHE A 238      46.156  95.620 120.495  1.00  0.00           C  
ATOM   3659  CE2 PHE A 238      43.844  96.265 120.861  1.00  0.00           C  
ATOM   3660  CZ  PHE A 238      44.813  95.359 120.388  1.00  0.00           C  
ATOM   3661  H   PHE A 238      47.144  97.013 124.655  1.00  0.00           H  
ATOM   3662  HA  PHE A 238      46.823  99.758 124.190  1.00  0.00           H  
ATOM   3663  HB2 PHE A 238      45.440  99.637 122.063  1.00  0.00           H  
ATOM   3664  HB3 PHE A 238      47.168  99.182 121.820  1.00  0.00           H  
ATOM   3665  HD1 PHE A 238      47.662  96.975 121.146  1.00  0.00           H  
ATOM   3666  HD2 PHE A 238      43.604  98.148 122.053  1.00  0.00           H  
ATOM   3667  HE1 PHE A 238      46.922  94.918 120.198  1.00  0.00           H  
ATOM   3668  HE2 PHE A 238      42.807  95.966 120.857  1.00  0.00           H  
ATOM   3669  HZ  PHE A 238      44.446  94.437 119.962  1.00  0.00           H  
ATOM   3670  N   ARG A 239      44.080  99.597 124.406  1.00  0.00           N  
ATOM   3671  CA  ARG A 239      42.688  99.492 124.915  1.00  0.00           C  
ATOM   3672  C   ARG A 239      41.759 100.084 123.865  1.00  0.00           C  
ATOM   3673  O   ARG A 239      42.144 101.034 123.160  1.00  0.00           O  
ATOM   3674  CB  ARG A 239      42.799 100.286 126.256  1.00  0.00           C  
ATOM   3675  CG  ARG A 239      41.477 100.926 126.740  1.00  0.00           C  
ATOM   3676  CD  ARG A 239      41.508 101.775 128.054  1.00  0.00           C  
ATOM   3677  NE  ARG A 239      41.920 100.929 129.203  1.00  0.00           N  
ATOM   3678  CZ  ARG A 239      41.423 101.200 130.419  1.00  0.00           C  
ATOM   3679  NH1 ARG A 239      41.019 102.365 130.814  1.00  0.00           N1+
ATOM   3680  NH2 ARG A 239      41.349 100.261 131.233  1.00  0.00           N  
ATOM   3681  H   ARG A 239      44.125 100.390 123.781  1.00  0.00           H  
ATOM   3682  HA  ARG A 239      42.269  98.496 125.063  1.00  0.00           H  
ATOM   3683  HB2 ARG A 239      43.306  99.696 127.021  1.00  0.00           H  
ATOM   3684  HB3 ARG A 239      43.445 101.142 126.060  1.00  0.00           H  
ATOM   3685  HG2 ARG A 239      41.084 101.607 125.985  1.00  0.00           H  
ATOM   3686  HG3 ARG A 239      40.754 100.110 126.740  1.00  0.00           H  
ATOM   3687  HD2 ARG A 239      42.276 102.532 127.890  1.00  0.00           H  
ATOM   3688  HD3 ARG A 239      40.576 102.261 128.342  1.00  0.00           H  
ATOM   3689  HE  ARG A 239      42.312 100.008 129.072  1.00  0.00           H  
ATOM   3690 HH11 ARG A 239      41.218 103.158 130.220  1.00  0.00           H  
ATOM   3691 HH12 ARG A 239      40.640 102.519 131.737  1.00  0.00           H  
ATOM   3692 HH21 ARG A 239      41.631  99.323 130.986  1.00  0.00           H  
ATOM   3693 HH22 ARG A 239      41.009 100.451 132.164  1.00  0.00           H  
ATOM   3694  N   LEU A 240      40.525  99.596 123.915  1.00  0.00           N  
ATOM   3695  CA  LEU A 240      39.320  99.898 123.065  1.00  0.00           C  
ATOM   3696  C   LEU A 240      37.996  99.981 123.886  1.00  0.00           C  
ATOM   3697  O   LEU A 240      37.884  99.156 124.806  1.00  0.00           O  
ATOM   3698  CB  LEU A 240      39.084  98.928 121.938  1.00  0.00           C  
ATOM   3699  CG  LEU A 240      40.190  98.662 120.903  1.00  0.00           C  
ATOM   3700  CD1 LEU A 240      39.813  97.523 119.918  1.00  0.00           C  
ATOM   3701  CD2 LEU A 240      40.811  99.853 120.192  1.00  0.00           C  
ATOM   3702  H   LEU A 240      40.287  98.886 124.591  1.00  0.00           H  
ATOM   3703  HA  LEU A 240      39.502 100.863 122.591  1.00  0.00           H  
ATOM   3704  HB2 LEU A 240      38.782  98.013 122.449  1.00  0.00           H  
ATOM   3705  HB3 LEU A 240      38.190  99.177 121.367  1.00  0.00           H  
ATOM   3706  HG  LEU A 240      41.093  98.391 121.449  1.00  0.00           H  
ATOM   3707 HD11 LEU A 240      38.937  97.819 119.339  1.00  0.00           H  
ATOM   3708 HD12 LEU A 240      40.631  97.096 119.338  1.00  0.00           H  
ATOM   3709 HD13 LEU A 240      39.478  96.656 120.486  1.00  0.00           H  
ATOM   3710 HD21 LEU A 240      41.438 100.393 120.901  1.00  0.00           H  
ATOM   3711 HD22 LEU A 240      41.424  99.544 119.345  1.00  0.00           H  
ATOM   3712 HD23 LEU A 240      40.059 100.535 119.797  1.00  0.00           H  
ATOM   3713  N   SER A 241      37.029 100.882 123.594  1.00  0.00           N  
ATOM   3714  CA  SER A 241      35.810 101.109 124.428  1.00  0.00           C  
ATOM   3715  C   SER A 241      34.547 101.191 123.547  1.00  0.00           C  
ATOM   3716  O   SER A 241      34.649 101.462 122.385  1.00  0.00           O  
ATOM   3717  CB  SER A 241      35.888 102.319 125.321  1.00  0.00           C  
ATOM   3718  OG  SER A 241      36.942 102.298 126.240  1.00  0.00           O  
ATOM   3719  H   SER A 241      37.164 101.558 122.856  1.00  0.00           H  
ATOM   3720  HA  SER A 241      35.610 100.334 125.168  1.00  0.00           H  
ATOM   3721  HB2 SER A 241      35.979 103.208 124.697  1.00  0.00           H  
ATOM   3722  HB3 SER A 241      34.979 102.382 125.921  1.00  0.00           H  
ATOM   3723  HG  SER A 241      36.659 101.773 126.992  1.00  0.00           H  
ATOM   3724  N   TYR A 242      33.426 100.739 124.093  1.00  0.00           N  
ATOM   3725  CA  TYR A 242      32.223 100.331 123.332  1.00  0.00           C  
ATOM   3726  C   TYR A 242      30.926 100.676 124.011  1.00  0.00           C  
ATOM   3727  O   TYR A 242      30.797 100.503 125.221  1.00  0.00           O  
ATOM   3728  CB  TYR A 242      32.344  98.800 123.187  1.00  0.00           C  
ATOM   3729  CG  TYR A 242      33.411  98.262 122.262  1.00  0.00           C  
ATOM   3730  CD1 TYR A 242      33.151  98.058 120.916  1.00  0.00           C  
ATOM   3731  CD2 TYR A 242      34.564  97.763 122.911  1.00  0.00           C  
ATOM   3732  CE1 TYR A 242      34.203  97.587 120.080  1.00  0.00           C  
ATOM   3733  CE2 TYR A 242      35.598  97.318 122.045  1.00  0.00           C  
ATOM   3734  CZ  TYR A 242      35.470  97.221 120.610  1.00  0.00           C  
ATOM   3735  OH  TYR A 242      36.455  96.818 119.769  1.00  0.00           O  
ATOM   3736  H   TYR A 242      33.471 100.529 125.080  1.00  0.00           H  
ATOM   3737  HA  TYR A 242      32.116 100.800 122.353  1.00  0.00           H  
ATOM   3738  HB2 TYR A 242      32.415  98.270 124.136  1.00  0.00           H  
ATOM   3739  HB3 TYR A 242      31.390  98.418 122.824  1.00  0.00           H  
ATOM   3740  HD1 TYR A 242      32.187  98.444 120.622  1.00  0.00           H  
ATOM   3741  HD2 TYR A 242      34.726  97.867 123.974  1.00  0.00           H  
ATOM   3742  HE1 TYR A 242      34.048  97.496 119.014  1.00  0.00           H  
ATOM   3743  HE2 TYR A 242      36.521  97.009 122.513  1.00  0.00           H  
ATOM   3744  HH  TYR A 242      36.093  96.376 118.997  1.00  0.00           H  
ATOM   3745  N   TYR A 243      29.999 101.242 123.279  1.00  0.00           N  
ATOM   3746  CA  TYR A 243      28.649 101.639 123.788  1.00  0.00           C  
ATOM   3747  C   TYR A 243      27.780 100.357 123.864  1.00  0.00           C  
ATOM   3748  O   TYR A 243      27.675  99.616 122.899  1.00  0.00           O  
ATOM   3749  CB  TYR A 243      28.110 102.750 122.884  1.00  0.00           C  
ATOM   3750  CG  TYR A 243      26.641 103.001 123.264  1.00  0.00           C  
ATOM   3751  CD1 TYR A 243      26.339 103.848 124.365  1.00  0.00           C  
ATOM   3752  CD2 TYR A 243      25.597 102.369 122.627  1.00  0.00           C  
ATOM   3753  CE1 TYR A 243      25.014 104.021 124.830  1.00  0.00           C  
ATOM   3754  CE2 TYR A 243      24.259 102.535 123.053  1.00  0.00           C  
ATOM   3755  CZ  TYR A 243      23.965 103.381 124.142  1.00  0.00           C  
ATOM   3756  OH  TYR A 243      22.634 103.709 124.532  1.00  0.00           O  
ATOM   3757  H   TYR A 243      30.205 101.323 122.293  1.00  0.00           H  
ATOM   3758  HA  TYR A 243      28.793 102.079 124.774  1.00  0.00           H  
ATOM   3759  HB2 TYR A 243      28.724 103.645 122.981  1.00  0.00           H  
ATOM   3760  HB3 TYR A 243      28.117 102.440 121.838  1.00  0.00           H  
ATOM   3761  HD1 TYR A 243      27.139 104.293 124.938  1.00  0.00           H  
ATOM   3762  HD2 TYR A 243      25.840 101.741 121.783  1.00  0.00           H  
ATOM   3763  HE1 TYR A 243      24.864 104.486 125.793  1.00  0.00           H  
ATOM   3764  HE2 TYR A 243      23.445 102.016 122.570  1.00  0.00           H  
ATOM   3765  HH  TYR A 243      22.085 103.027 124.137  1.00  0.00           H  
ATOM   3766  N   PRO A 244      27.242 100.041 125.084  1.00  0.00           N  
ATOM   3767  CA  PRO A 244      26.472  98.780 125.276  1.00  0.00           C  
ATOM   3768  C   PRO A 244      25.069  98.733 124.571  1.00  0.00           C  
ATOM   3769  O   PRO A 244      24.042  99.147 125.188  1.00  0.00           O  
ATOM   3770  CB  PRO A 244      26.363  98.551 126.780  1.00  0.00           C  
ATOM   3771  CG  PRO A 244      26.487  99.947 127.295  1.00  0.00           C  
ATOM   3772  CD  PRO A 244      27.340 100.702 126.313  1.00  0.00           C  
ATOM   3773  HA  PRO A 244      27.068  98.027 124.759  1.00  0.00           H  
ATOM   3774  HB2 PRO A 244      25.431  98.033 127.004  1.00  0.00           H  
ATOM   3775  HB3 PRO A 244      27.199  97.931 127.104  1.00  0.00           H  
ATOM   3776  HG2 PRO A 244      25.469 100.324 127.198  1.00  0.00           H  
ATOM   3777  HG3 PRO A 244      26.794 100.051 128.336  1.00  0.00           H  
ATOM   3778  HD2 PRO A 244      27.057 101.754 126.296  1.00  0.00           H  
ATOM   3779  HD3 PRO A 244      28.368 100.640 126.670  1.00  0.00           H  
ATOM   3780  N   HIE A 245      24.964  98.215 123.379  1.00  0.00           N  
ATOM   3781  CA  HIE A 245      23.683  98.060 122.589  1.00  0.00           C  
ATOM   3782  C   HIE A 245      22.753  97.007 123.201  1.00  0.00           C  
ATOM   3783  O   HIE A 245      23.096  96.486 124.246  1.00  0.00           O  
ATOM   3784  CB  HIE A 245      24.032  97.701 121.132  1.00  0.00           C  
ATOM   3785  CG  HIE A 245      24.169  98.969 120.289  1.00  0.00           C  
ATOM   3786  CD2 HIE A 245      25.327  99.639 119.917  1.00  0.00           C  
ATOM   3787  ND1 HIE A 245      23.039  99.677 119.955  1.00  0.00           N  
ATOM   3788  CE1 HIE A 245      23.541 100.794 119.308  1.00  0.00           C  
ATOM   3789  NE2 HIE A 245      24.894 100.753 119.239  1.00  0.00           N  
ATOM   3790  H   HIE A 245      25.804  97.926 122.899  1.00  0.00           H  
ATOM   3791  HA  HIE A 245      23.107  98.986 122.615  1.00  0.00           H  
ATOM   3792  HB2 HIE A 245      24.946  97.127 120.990  1.00  0.00           H  
ATOM   3793  HB3 HIE A 245      23.237  97.110 120.677  1.00  0.00           H  
ATOM   3794  HD2 HIE A 245      26.349  99.322 120.069  1.00  0.00           H  
ATOM   3795  HE1 HIE A 245      22.984 101.548 118.771  1.00  0.00           H  
ATOM   3796  HE2 HIE A 245      25.517 101.422 118.808  1.00  0.00           H  
ATOM   3797  N   CYS A 246      21.555  96.751 122.571  1.00  0.00           N  
ATOM   3798  CA  CYS A 246      20.506  95.803 122.865  1.00  0.00           C  
ATOM   3799  C   CYS A 246      19.661  95.447 121.596  1.00  0.00           C  
ATOM   3800  O   CYS A 246      19.371  96.337 120.816  1.00  0.00           O  
ATOM   3801  CB  CYS A 246      19.643  96.384 123.962  1.00  0.00           C  
ATOM   3802  SG  CYS A 246      18.274  95.304 124.399  1.00  0.00           S  
ATOM   3803  H   CYS A 246      21.452  97.241 121.693  1.00  0.00           H  
ATOM   3804  HA  CYS A 246      20.967  94.914 123.297  1.00  0.00           H  
ATOM   3805  HB2 CYS A 246      20.205  96.742 124.825  1.00  0.00           H  
ATOM   3806  HB3 CYS A 246      19.209  97.328 123.632  1.00  0.00           H  
ATOM   3807  HG  CYS A 246      17.446  96.247 124.855  1.00  0.00           H  
ATOM   3808  N   LEU A 247      19.469  94.181 121.355  1.00  0.00           N  
ATOM   3809  CA  LEU A 247      19.031  93.742 120.015  1.00  0.00           C  
ATOM   3810  C   LEU A 247      17.796  94.356 119.457  1.00  0.00           C  
ATOM   3811  O   LEU A 247      17.790  94.875 118.362  1.00  0.00           O  
ATOM   3812  CB  LEU A 247      19.037  92.186 119.952  1.00  0.00           C  
ATOM   3813  CG  LEU A 247      18.625  91.388 118.717  1.00  0.00           C  
ATOM   3814  CD1 LEU A 247      19.459  91.750 117.490  1.00  0.00           C  
ATOM   3815  CD2 LEU A 247      18.456  89.952 119.053  1.00  0.00           C  
ATOM   3816  H   LEU A 247      19.611  93.559 122.137  1.00  0.00           H  
ATOM   3817  HA  LEU A 247      19.850  94.064 119.371  1.00  0.00           H  
ATOM   3818  HB2 LEU A 247      19.986  91.798 120.325  1.00  0.00           H  
ATOM   3819  HB3 LEU A 247      18.444  91.846 120.801  1.00  0.00           H  
ATOM   3820  HG  LEU A 247      17.591  91.685 118.535  1.00  0.00           H  
ATOM   3821 HD11 LEU A 247      20.521  91.515 117.565  1.00  0.00           H  
ATOM   3822 HD12 LEU A 247      19.020  91.319 116.591  1.00  0.00           H  
ATOM   3823 HD13 LEU A 247      19.432  92.835 117.377  1.00  0.00           H  
ATOM   3824 HD21 LEU A 247      18.318  89.345 118.157  1.00  0.00           H  
ATOM   3825 HD22 LEU A 247      19.383  89.695 119.566  1.00  0.00           H  
ATOM   3826 HD23 LEU A 247      17.613  89.826 119.733  1.00  0.00           H  
ATOM   3827  N   ALA A 248      16.723  94.403 120.278  1.00  0.00           N  
ATOM   3828  CA  ALA A 248      15.439  95.114 119.993  1.00  0.00           C  
ATOM   3829  C   ALA A 248      15.560  96.619 119.710  1.00  0.00           C  
ATOM   3830  O   ALA A 248      15.092  97.100 118.711  1.00  0.00           O  
ATOM   3831  CB  ALA A 248      14.585  94.862 121.245  1.00  0.00           C  
ATOM   3832  H   ALA A 248      16.687  93.856 121.127  1.00  0.00           H  
ATOM   3833  HA  ALA A 248      15.120  94.607 119.083  1.00  0.00           H  
ATOM   3834  HB1 ALA A 248      15.124  94.691 122.176  1.00  0.00           H  
ATOM   3835  HB2 ALA A 248      13.918  95.714 121.378  1.00  0.00           H  
ATOM   3836  HB3 ALA A 248      13.986  93.955 121.172  1.00  0.00           H  
ATOM   3837  N   SER A 249      16.024  97.421 120.665  1.00  0.00           N  
ATOM   3838  CA  SER A 249      16.441  98.846 120.366  1.00  0.00           C  
ATOM   3839  C   SER A 249      17.322  98.951 119.117  1.00  0.00           C  
ATOM   3840  O   SER A 249      17.136  99.895 118.312  1.00  0.00           O  
ATOM   3841  CB  SER A 249      17.129  99.387 121.649  1.00  0.00           C  
ATOM   3842  OG  SER A 249      18.077  98.481 122.134  1.00  0.00           O  
ATOM   3843  H   SER A 249      16.352  97.104 121.566  1.00  0.00           H  
ATOM   3844  HA  SER A 249      15.584  99.516 120.291  1.00  0.00           H  
ATOM   3845  HB2 SER A 249      17.663 100.313 121.435  1.00  0.00           H  
ATOM   3846  HB3 SER A 249      16.503  99.564 122.522  1.00  0.00           H  
ATOM   3847  HG  SER A 249      18.891  98.542 121.629  1.00  0.00           H  
ATOM   3848  N   PHE A 250      18.299  98.137 118.856  1.00  0.00           N  
ATOM   3849  CA  PHE A 250      19.086  98.237 117.609  1.00  0.00           C  
ATOM   3850  C   PHE A 250      18.281  97.909 116.363  1.00  0.00           C  
ATOM   3851  O   PHE A 250      18.469  98.453 115.272  1.00  0.00           O  
ATOM   3852  CB  PHE A 250      20.369  97.337 117.721  1.00  0.00           C  
ATOM   3853  CG  PHE A 250      21.394  97.599 116.610  1.00  0.00           C  
ATOM   3854  CD1 PHE A 250      21.053  97.142 115.333  1.00  0.00           C  
ATOM   3855  CD2 PHE A 250      22.667  97.982 116.836  1.00  0.00           C  
ATOM   3856  CE1 PHE A 250      21.927  97.262 114.273  1.00  0.00           C  
ATOM   3857  CE2 PHE A 250      23.651  98.039 115.856  1.00  0.00           C  
ATOM   3858  CZ  PHE A 250      23.279  97.706 114.491  1.00  0.00           C  
ATOM   3859  H   PHE A 250      18.487  97.443 119.567  1.00  0.00           H  
ATOM   3860  HA  PHE A 250      19.592  99.202 117.560  1.00  0.00           H  
ATOM   3861  HB2 PHE A 250      20.887  97.445 118.675  1.00  0.00           H  
ATOM   3862  HB3 PHE A 250      20.128  96.275 117.676  1.00  0.00           H  
ATOM   3863  HD1 PHE A 250      20.078  96.754 115.081  1.00  0.00           H  
ATOM   3864  HD2 PHE A 250      23.058  98.191 117.821  1.00  0.00           H  
ATOM   3865  HE1 PHE A 250      21.599  96.924 113.301  1.00  0.00           H  
ATOM   3866  HE2 PHE A 250      24.699  98.245 116.017  1.00  0.00           H  
ATOM   3867  HZ  PHE A 250      23.963  97.731 113.656  1.00  0.00           H  
ATOM   3868  N   THR A 251      17.342  96.947 116.497  1.00  0.00           N  
ATOM   3869  CA  THR A 251      16.392  96.521 115.434  1.00  0.00           C  
ATOM   3870  C   THR A 251      15.300  97.590 115.106  1.00  0.00           C  
ATOM   3871  O   THR A 251      14.928  97.719 113.906  1.00  0.00           O  
ATOM   3872  CB  THR A 251      15.700  95.242 115.849  1.00  0.00           C  
ATOM   3873  CG2 THR A 251      14.743  94.725 114.726  1.00  0.00           C  
ATOM   3874  OG1 THR A 251      16.639  94.203 115.981  1.00  0.00           O  
ATOM   3875  H   THR A 251      17.168  96.565 117.416  1.00  0.00           H  
ATOM   3876  HA  THR A 251      17.009  96.415 114.541  1.00  0.00           H  
ATOM   3877  HB  THR A 251      15.211  95.374 116.815  1.00  0.00           H  
ATOM   3878  HG1 THR A 251      17.305  94.503 116.603  1.00  0.00           H  
ATOM   3879 HG21 THR A 251      14.314  93.761 114.998  1.00  0.00           H  
ATOM   3880 HG22 THR A 251      13.907  95.401 114.546  1.00  0.00           H  
ATOM   3881 HG23 THR A 251      15.163  94.740 113.721  1.00  0.00           H  
ATOM   3882  N   GLU A 252      14.820  98.388 116.084  1.00  0.00           N  
ATOM   3883  CA  GLU A 252      13.884  99.480 116.019  1.00  0.00           C  
ATOM   3884  C   GLU A 252      14.553 100.685 115.404  1.00  0.00           C  
ATOM   3885  O   GLU A 252      14.073 101.254 114.480  1.00  0.00           O  
ATOM   3886  CB  GLU A 252      13.412  99.844 117.430  1.00  0.00           C  
ATOM   3887  CG  GLU A 252      12.772 101.205 117.642  1.00  0.00           C  
ATOM   3888  CD  GLU A 252      11.646 101.542 116.681  1.00  0.00           C  
ATOM   3889  OE1 GLU A 252      11.630 102.643 116.053  1.00  0.00           O  
ATOM   3890  OE2 GLU A 252      10.758 100.681 116.427  1.00  0.00           O1-
ATOM   3891  H   GLU A 252      15.205  98.195 116.998  1.00  0.00           H  
ATOM   3892  HA  GLU A 252      13.037  99.332 115.348  1.00  0.00           H  
ATOM   3893  HB2 GLU A 252      12.728  99.054 117.741  1.00  0.00           H  
ATOM   3894  HB3 GLU A 252      14.250  99.799 118.126  1.00  0.00           H  
ATOM   3895  HG2 GLU A 252      12.404 101.326 118.661  1.00  0.00           H  
ATOM   3896  HG3 GLU A 252      13.467 102.014 117.421  1.00  0.00           H  
ATOM   3897  N   LEU A 253      15.765 101.113 115.810  1.00  0.00           N  
ATOM   3898  CA  LEU A 253      16.611 102.130 115.280  1.00  0.00           C  
ATOM   3899  C   LEU A 253      16.849 101.839 113.822  1.00  0.00           C  
ATOM   3900  O   LEU A 253      16.502 102.705 113.056  1.00  0.00           O  
ATOM   3901  CB  LEU A 253      17.884 102.095 116.063  1.00  0.00           C  
ATOM   3902  CG  LEU A 253      19.146 102.855 115.585  1.00  0.00           C  
ATOM   3903  CD1 LEU A 253      18.797 104.320 115.578  1.00  0.00           C  
ATOM   3904  CD2 LEU A 253      20.091 102.655 116.739  1.00  0.00           C  
ATOM   3905  H   LEU A 253      16.232 100.679 116.593  1.00  0.00           H  
ATOM   3906  HA  LEU A 253      16.093 103.079 115.412  1.00  0.00           H  
ATOM   3907  HB2 LEU A 253      17.576 102.355 117.076  1.00  0.00           H  
ATOM   3908  HB3 LEU A 253      18.253 101.069 116.073  1.00  0.00           H  
ATOM   3909  HG  LEU A 253      19.438 102.495 114.599  1.00  0.00           H  
ATOM   3910 HD11 LEU A 253      18.523 104.646 116.581  1.00  0.00           H  
ATOM   3911 HD12 LEU A 253      19.669 104.725 115.064  1.00  0.00           H  
ATOM   3912 HD13 LEU A 253      17.961 104.463 114.893  1.00  0.00           H  
ATOM   3913 HD21 LEU A 253      21.049 103.136 116.537  1.00  0.00           H  
ATOM   3914 HD22 LEU A 253      19.716 102.953 117.718  1.00  0.00           H  
ATOM   3915 HD23 LEU A 253      20.405 101.616 116.636  1.00  0.00           H  
ATOM   3916  N   VAL A 254      17.405 100.694 113.542  1.00  0.00           N  
ATOM   3917  CA  VAL A 254      17.981 100.418 112.146  1.00  0.00           C  
ATOM   3918  C   VAL A 254      16.887 100.431 111.080  1.00  0.00           C  
ATOM   3919  O   VAL A 254      17.015 101.059 110.049  1.00  0.00           O  
ATOM   3920  CB  VAL A 254      18.784  99.143 112.074  1.00  0.00           C  
ATOM   3921  CG1 VAL A 254      18.050  97.870 111.909  1.00  0.00           C  
ATOM   3922  CG2 VAL A 254      19.746  99.218 110.922  1.00  0.00           C  
ATOM   3923  H   VAL A 254      17.705 100.181 114.359  1.00  0.00           H  
ATOM   3924  HA  VAL A 254      18.684 101.215 111.901  1.00  0.00           H  
ATOM   3925  HB  VAL A 254      19.396  99.039 112.970  1.00  0.00           H  
ATOM   3926 HG11 VAL A 254      18.764  97.063 112.066  1.00  0.00           H  
ATOM   3927 HG12 VAL A 254      17.249  97.775 112.644  1.00  0.00           H  
ATOM   3928 HG13 VAL A 254      17.728  97.891 110.868  1.00  0.00           H  
ATOM   3929 HG21 VAL A 254      20.427 100.062 111.027  1.00  0.00           H  
ATOM   3930 HG22 VAL A 254      20.335  98.300 110.923  1.00  0.00           H  
ATOM   3931 HG23 VAL A 254      19.238  99.152 109.960  1.00  0.00           H  
ATOM   3932  N   GLN A 255      15.683  99.960 111.364  1.00  0.00           N  
ATOM   3933  CA  GLN A 255      14.516  99.924 110.458  1.00  0.00           C  
ATOM   3934  C   GLN A 255      13.816 101.318 110.346  1.00  0.00           C  
ATOM   3935  O   GLN A 255      13.157 101.634 109.363  1.00  0.00           O  
ATOM   3936  CB  GLN A 255      13.388  98.871 110.748  1.00  0.00           C  
ATOM   3937  CG  GLN A 255      13.961  97.444 110.756  1.00  0.00           C  
ATOM   3938  CD  GLN A 255      12.905  96.488 111.251  1.00  0.00           C  
ATOM   3939  NE2 GLN A 255      13.443  95.277 111.406  1.00  0.00           N  
ATOM   3940  OE1 GLN A 255      11.706  96.700 111.289  1.00  0.00           O  
ATOM   3941  H   GLN A 255      15.674  99.537 112.282  1.00  0.00           H  
ATOM   3942  HA  GLN A 255      14.818  99.689 109.437  1.00  0.00           H  
ATOM   3943  HB2 GLN A 255      12.972  99.039 111.741  1.00  0.00           H  
ATOM   3944  HB3 GLN A 255      12.552  98.948 110.053  1.00  0.00           H  
ATOM   3945  HG2 GLN A 255      14.307  97.119 109.775  1.00  0.00           H  
ATOM   3946  HG3 GLN A 255      14.823  97.451 111.423  1.00  0.00           H  
ATOM   3947 HE21 GLN A 255      12.922  94.509 111.805  1.00  0.00           H  
ATOM   3948 HE22 GLN A 255      14.445  95.213 111.512  1.00  0.00           H  
ATOM   3949  N   GLU A 256      14.074 102.237 111.287  1.00  0.00           N  
ATOM   3950  CA  GLU A 256      13.773 103.632 111.144  1.00  0.00           C  
ATOM   3951  C   GLU A 256      14.816 104.436 110.459  1.00  0.00           C  
ATOM   3952  O   GLU A 256      14.464 105.087 109.472  1.00  0.00           O  
ATOM   3953  CB  GLU A 256      13.648 104.223 112.534  1.00  0.00           C  
ATOM   3954  CG  GLU A 256      13.456 105.743 112.583  1.00  0.00           C  
ATOM   3955  CD  GLU A 256      12.092 106.140 111.966  1.00  0.00           C  
ATOM   3956  OE1 GLU A 256      11.035 105.521 112.210  1.00  0.00           O  
ATOM   3957  OE2 GLU A 256      12.020 107.211 111.348  1.00  0.00           O1-
ATOM   3958  H   GLU A 256      14.624 102.019 112.104  1.00  0.00           H  
ATOM   3959  HA  GLU A 256      12.817 103.735 110.631  1.00  0.00           H  
ATOM   3960  HB2 GLU A 256      12.769 103.841 113.053  1.00  0.00           H  
ATOM   3961  HB3 GLU A 256      14.539 104.061 113.141  1.00  0.00           H  
ATOM   3962  HG2 GLU A 256      13.421 106.142 113.596  1.00  0.00           H  
ATOM   3963  HG3 GLU A 256      14.313 106.297 112.201  1.00  0.00           H  
ATOM   3964  N   ALA A 257      16.097 104.359 110.789  1.00  0.00           N  
ATOM   3965  CA  ALA A 257      17.086 105.155 110.103  1.00  0.00           C  
ATOM   3966  C   ALA A 257      17.331 104.707 108.649  1.00  0.00           C  
ATOM   3967  O   ALA A 257      17.636 105.571 107.794  1.00  0.00           O  
ATOM   3968  CB  ALA A 257      18.272 105.222 111.021  1.00  0.00           C  
ATOM   3969  H   ALA A 257      16.334 103.684 111.502  1.00  0.00           H  
ATOM   3970  HA  ALA A 257      16.737 106.186 110.116  1.00  0.00           H  
ATOM   3971  HB1 ALA A 257      18.913 106.023 110.651  1.00  0.00           H  
ATOM   3972  HB2 ALA A 257      18.015 105.482 112.048  1.00  0.00           H  
ATOM   3973  HB3 ALA A 257      18.840 104.298 110.921  1.00  0.00           H  
ATOM   3974  N   PHE A 258      17.083 103.455 108.287  1.00  0.00           N  
ATOM   3975  CA  PHE A 258      17.256 103.036 106.942  1.00  0.00           C  
ATOM   3976  C   PHE A 258      16.000 103.328 106.047  1.00  0.00           C  
ATOM   3977  O   PHE A 258      16.096 102.957 104.840  1.00  0.00           O  
ATOM   3978  CB  PHE A 258      17.661 101.522 106.905  1.00  0.00           C  
ATOM   3979  CG  PHE A 258      18.217 101.046 105.585  1.00  0.00           C  
ATOM   3980  CD1 PHE A 258      17.601 100.061 104.827  1.00  0.00           C  
ATOM   3981  CD2 PHE A 258      19.527 101.368 105.217  1.00  0.00           C  
ATOM   3982  CE1 PHE A 258      18.221  99.388 103.752  1.00  0.00           C  
ATOM   3983  CE2 PHE A 258      20.145 100.833 104.080  1.00  0.00           C  
ATOM   3984  CZ  PHE A 258      19.419  99.862 103.293  1.00  0.00           C  
ATOM   3985  H   PHE A 258      16.860 102.791 109.014  1.00  0.00           H  
ATOM   3986  HA  PHE A 258      18.055 103.629 106.495  1.00  0.00           H  
ATOM   3987  HB2 PHE A 258      18.479 101.402 107.616  1.00  0.00           H  
ATOM   3988  HB3 PHE A 258      16.796 100.939 107.219  1.00  0.00           H  
ATOM   3989  HD1 PHE A 258      16.589  99.790 105.087  1.00  0.00           H  
ATOM   3990  HD2 PHE A 258      20.078 102.125 105.755  1.00  0.00           H  
ATOM   3991  HE1 PHE A 258      17.667  98.565 103.326  1.00  0.00           H  
ATOM   3992  HE2 PHE A 258      21.141 101.146 103.805  1.00  0.00           H  
ATOM   3993  HZ  PHE A 258      19.930  99.300 102.525  1.00  0.00           H  
ATOM   3994  N   GLY A 259      14.912 103.804 106.642  1.00  0.00           N  
ATOM   3995  CA  GLY A 259      13.679 104.339 106.017  1.00  0.00           C  
ATOM   3996  C   GLY A 259      12.779 103.290 105.438  1.00  0.00           C  
ATOM   3997  O   GLY A 259      13.057 102.090 105.314  1.00  0.00           O  
ATOM   3998  H   GLY A 259      15.031 104.030 107.618  1.00  0.00           H  
ATOM   3999  HA2 GLY A 259      13.236 104.924 106.822  1.00  0.00           H  
ATOM   4000  HA3 GLY A 259      13.935 105.082 105.263  1.00  0.00           H  
ATOM   4001  N   GLY A 260      11.544 103.728 105.168  1.00  0.00           N  
ATOM   4002  CA  GLY A 260      10.358 102.888 105.042  1.00  0.00           C  
ATOM   4003  C   GLY A 260      10.396 101.804 103.912  1.00  0.00           C  
ATOM   4004  O   GLY A 260      10.999 102.096 102.908  1.00  0.00           O  
ATOM   4005  H   GLY A 260      11.373 104.705 105.358  1.00  0.00           H  
ATOM   4006  HA2 GLY A 260      10.188 102.429 106.016  1.00  0.00           H  
ATOM   4007  HA3 GLY A 260       9.553 103.582 104.799  1.00  0.00           H  
ATOM   4008  N   ARG A 261       9.730 100.640 104.046  1.00  0.00           N  
ATOM   4009  CA  ARG A 261       9.570  99.486 103.095  1.00  0.00           C  
ATOM   4010  C   ARG A 261      10.853  98.752 102.694  1.00  0.00           C  
ATOM   4011  O   ARG A 261      10.785  97.770 101.933  1.00  0.00           O  
ATOM   4012  CB  ARG A 261       8.661  99.904 101.916  1.00  0.00           C  
ATOM   4013  CG  ARG A 261       7.167 100.084 102.336  1.00  0.00           C  
ATOM   4014  CD  ARG A 261       6.258 100.606 101.229  1.00  0.00           C  
ATOM   4015  NE  ARG A 261       6.796 101.819 100.575  1.00  0.00           N  
ATOM   4016  CZ  ARG A 261       6.678 103.037 100.947  1.00  0.00           C  
ATOM   4017  NH1 ARG A 261       7.389 103.962 100.390  1.00  0.00           N1+
ATOM   4018  NH2 ARG A 261       5.969 103.354 102.001  1.00  0.00           N  
ATOM   4019  H   ARG A 261       9.212 100.528 104.906  1.00  0.00           H  
ATOM   4020  HA  ARG A 261       9.001  98.740 103.651  1.00  0.00           H  
ATOM   4021  HB2 ARG A 261       9.138 100.824 101.583  1.00  0.00           H  
ATOM   4022  HB3 ARG A 261       8.803  99.157 101.135  1.00  0.00           H  
ATOM   4023  HG2 ARG A 261       6.782  99.112 102.644  1.00  0.00           H  
ATOM   4024  HG3 ARG A 261       7.061 100.706 103.224  1.00  0.00           H  
ATOM   4025  HD2 ARG A 261       6.125  99.796 100.512  1.00  0.00           H  
ATOM   4026  HD3 ARG A 261       5.309 100.898 101.680  1.00  0.00           H  
ATOM   4027  HE  ARG A 261       7.368 101.739  99.746  1.00  0.00           H  
ATOM   4028 HH11 ARG A 261       7.769 103.871  99.459  1.00  0.00           H  
ATOM   4029 HH12 ARG A 261       7.279 104.881 100.795  1.00  0.00           H  
ATOM   4030 HH21 ARG A 261       5.523 102.602 102.504  1.00  0.00           H  
ATOM   4031 HH22 ARG A 261       5.799 104.335 102.174  1.00  0.00           H  
ATOM   4032  N   CYS A 262      11.984  99.051 103.251  1.00  0.00           N  
ATOM   4033  CA  CYS A 262      13.149  98.224 103.248  1.00  0.00           C  
ATOM   4034  C   CYS A 262      12.953  96.905 104.006  1.00  0.00           C  
ATOM   4035  O   CYS A 262      12.489  96.837 105.131  1.00  0.00           O  
ATOM   4036  CB  CYS A 262      14.341  98.918 103.835  1.00  0.00           C  
ATOM   4037  SG  CYS A 262      14.526 100.588 103.121  1.00  0.00           S  
ATOM   4038  H   CYS A 262      11.961  99.890 103.812  1.00  0.00           H  
ATOM   4039  HA  CYS A 262      13.398  97.885 102.242  1.00  0.00           H  
ATOM   4040  HB2 CYS A 262      14.314  99.131 104.904  1.00  0.00           H  
ATOM   4041  HB3 CYS A 262      15.234  98.333 103.619  1.00  0.00           H  
ATOM   4042  HG  CYS A 262      14.201 101.269 104.225  1.00  0.00           H  
ATOM   4043  N   GLN A 263      13.469  95.751 103.577  1.00  0.00           N  
ATOM   4044  CA  GLN A 263      13.602  94.431 104.333  1.00  0.00           C  
ATOM   4045  C   GLN A 263      14.718  94.332 105.399  1.00  0.00           C  
ATOM   4046  O   GLN A 263      15.724  95.002 105.263  1.00  0.00           O  
ATOM   4047  CB  GLN A 263      13.712  93.336 103.276  1.00  0.00           C  
ATOM   4048  CG  GLN A 263      12.697  93.359 102.141  1.00  0.00           C  
ATOM   4049  CD  GLN A 263      11.299  93.062 102.678  1.00  0.00           C  
ATOM   4050  NE2 GLN A 263      11.049  91.887 103.182  1.00  0.00           N  
ATOM   4051  OE1 GLN A 263      10.491  93.987 102.736  1.00  0.00           O  
ATOM   4052  H   GLN A 263      13.948  95.855 102.694  1.00  0.00           H  
ATOM   4053  HA  GLN A 263      12.686  94.271 104.901  1.00  0.00           H  
ATOM   4054  HB2 GLN A 263      14.684  93.489 102.808  1.00  0.00           H  
ATOM   4055  HB3 GLN A 263      13.677  92.410 103.850  1.00  0.00           H  
ATOM   4056  HG2 GLN A 263      12.751  94.303 101.599  1.00  0.00           H  
ATOM   4057  HG3 GLN A 263      12.975  92.593 101.416  1.00  0.00           H  
ATOM   4058 HE21 GLN A 263      10.061  91.755 103.348  1.00  0.00           H  
ATOM   4059 HE22 GLN A 263      11.651  91.090 103.029  1.00  0.00           H  
ATOM   4060  N   HID A 264      14.535  93.427 106.377  1.00  0.00           N  
ATOM   4061  CA  HID A 264      15.504  93.265 107.434  1.00  0.00           C  
ATOM   4062  C   HID A 264      15.728  91.790 107.768  1.00  0.00           C  
ATOM   4063  O   HID A 264      14.901  90.995 107.431  1.00  0.00           O  
ATOM   4064  CB  HID A 264      15.092  94.133 108.616  1.00  0.00           C  
ATOM   4065  CG  HID A 264      15.801  94.025 109.947  1.00  0.00           C  
ATOM   4066  CD2 HID A 264      16.939  94.726 110.362  1.00  0.00           C  
ATOM   4067  ND1 HID A 264      15.594  93.001 110.852  1.00  0.00           N  
ATOM   4068  CE1 HID A 264      16.425  93.245 111.919  1.00  0.00           C  
ATOM   4069  NE2 HID A 264      17.241  94.263 111.637  1.00  0.00           N  
ATOM   4070  H   HID A 264      13.591  93.117 106.563  1.00  0.00           H  
ATOM   4071  HA  HID A 264      16.470  93.613 107.069  1.00  0.00           H  
ATOM   4072  HB2 HID A 264      15.320  95.133 108.247  1.00  0.00           H  
ATOM   4073  HB3 HID A 264      14.020  94.006 108.765  1.00  0.00           H  
ATOM   4074  HD1 HID A 264      14.827  92.344 110.829  1.00  0.00           H  
ATOM   4075  HD2 HID A 264      17.387  95.589 109.892  1.00  0.00           H  
ATOM   4076  HE1 HID A 264      16.405  92.725 112.864  1.00  0.00           H  
ATOM   4077  N   SER A 265      16.945  91.389 108.265  1.00  0.00           N  
ATOM   4078  CA  SER A 265      17.304  90.045 108.807  1.00  0.00           C  
ATOM   4079  C   SER A 265      18.456  90.185 109.817  1.00  0.00           C  
ATOM   4080  O   SER A 265      19.138  91.270 109.784  1.00  0.00           O  
ATOM   4081  CB  SER A 265      17.773  89.138 107.669  1.00  0.00           C  
ATOM   4082  OG  SER A 265      18.046  87.809 108.052  1.00  0.00           O  
ATOM   4083  H   SER A 265      17.668  92.078 108.410  1.00  0.00           H  
ATOM   4084  HA  SER A 265      16.423  89.585 109.258  1.00  0.00           H  
ATOM   4085  HB2 SER A 265      16.981  89.119 106.921  1.00  0.00           H  
ATOM   4086  HB3 SER A 265      18.670  89.586 107.240  1.00  0.00           H  
ATOM   4087  HG  SER A 265      18.277  87.344 107.246  1.00  0.00           H  
ATOM   4088  N   VAL A 266      18.758  89.089 110.538  1.00  0.00           N  
ATOM   4089  CA  VAL A 266      19.903  88.973 111.355  1.00  0.00           C  
ATOM   4090  C   VAL A 266      20.502  87.588 111.417  1.00  0.00           C  
ATOM   4091  O   VAL A 266      19.862  86.536 111.303  1.00  0.00           O  
ATOM   4092  CB  VAL A 266      19.588  89.414 112.772  1.00  0.00           C  
ATOM   4093  CG1 VAL A 266      18.471  88.614 113.470  1.00  0.00           C  
ATOM   4094  CG2 VAL A 266      20.841  89.514 113.698  1.00  0.00           C  
ATOM   4095  H   VAL A 266      18.100  88.333 110.405  1.00  0.00           H  
ATOM   4096  HA  VAL A 266      20.629  89.724 111.045  1.00  0.00           H  
ATOM   4097  HB  VAL A 266      19.130  90.392 112.624  1.00  0.00           H  
ATOM   4098 HG11 VAL A 266      18.478  88.892 114.525  1.00  0.00           H  
ATOM   4099 HG12 VAL A 266      17.588  89.007 112.968  1.00  0.00           H  
ATOM   4100 HG13 VAL A 266      18.620  87.538 113.381  1.00  0.00           H  
ATOM   4101 HG21 VAL A 266      21.276  88.547 113.950  1.00  0.00           H  
ATOM   4102 HG22 VAL A 266      21.594  90.118 113.191  1.00  0.00           H  
ATOM   4103 HG23 VAL A 266      20.562  90.018 114.623  1.00  0.00           H  
ATOM   4104  N   LEU A 267      21.822  87.504 111.484  1.00  0.00           N  
ATOM   4105  CA  LEU A 267      22.586  86.223 111.541  1.00  0.00           C  
ATOM   4106  C   LEU A 267      23.551  86.394 112.723  1.00  0.00           C  
ATOM   4107  O   LEU A 267      23.827  87.519 113.065  1.00  0.00           O  
ATOM   4108  CB  LEU A 267      23.429  85.970 110.286  1.00  0.00           C  
ATOM   4109  CG  LEU A 267      22.614  86.075 108.954  1.00  0.00           C  
ATOM   4110  CD1 LEU A 267      22.350  87.512 108.389  1.00  0.00           C  
ATOM   4111  CD2 LEU A 267      23.296  85.277 107.961  1.00  0.00           C  
ATOM   4112  H   LEU A 267      22.337  88.365 111.597  1.00  0.00           H  
ATOM   4113  HA  LEU A 267      21.957  85.369 111.794  1.00  0.00           H  
ATOM   4114  HB2 LEU A 267      24.204  86.736 110.271  1.00  0.00           H  
ATOM   4115  HB3 LEU A 267      23.938  85.008 110.349  1.00  0.00           H  
ATOM   4116  HG  LEU A 267      21.653  85.618 109.194  1.00  0.00           H  
ATOM   4117 HD11 LEU A 267      23.299  88.023 108.229  1.00  0.00           H  
ATOM   4118 HD12 LEU A 267      21.868  87.451 107.413  1.00  0.00           H  
ATOM   4119 HD13 LEU A 267      21.614  88.163 108.861  1.00  0.00           H  
ATOM   4120 HD21 LEU A 267      24.314  85.649 107.843  1.00  0.00           H  
ATOM   4121 HD22 LEU A 267      23.349  84.229 108.252  1.00  0.00           H  
ATOM   4122 HD23 LEU A 267      22.790  85.417 107.006  1.00  0.00           H  
ATOM   4123  N   GLY A 268      23.908  85.338 113.442  1.00  0.00           N  
ATOM   4124  CA  GLY A 268      24.779  85.380 114.556  1.00  0.00           C  
ATOM   4125  C   GLY A 268      26.083  84.656 114.264  1.00  0.00           C  
ATOM   4126  O   GLY A 268      26.008  83.500 113.829  1.00  0.00           O  
ATOM   4127  H   GLY A 268      23.595  84.434 113.119  1.00  0.00           H  
ATOM   4128  HA2 GLY A 268      24.902  86.410 114.893  1.00  0.00           H  
ATOM   4129  HA3 GLY A 268      24.338  84.961 115.460  1.00  0.00           H  
ATOM   4130  N   ASP A 269      27.198  85.262 114.442  1.00  0.00           N  
ATOM   4131  CA  ASP A 269      28.561  84.843 114.024  1.00  0.00           C  
ATOM   4132  C   ASP A 269      28.586  84.413 112.560  1.00  0.00           C  
ATOM   4133  O   ASP A 269      29.353  83.504 112.269  1.00  0.00           O  
ATOM   4134  CB  ASP A 269      29.108  83.815 114.987  1.00  0.00           C  
ATOM   4135  CG  ASP A 269      29.159  84.265 116.512  1.00  0.00           C  
ATOM   4136  OD1 ASP A 269      29.704  83.584 117.373  1.00  0.00           O  
ATOM   4137  OD2 ASP A 269      28.783  85.420 116.835  1.00  0.00           O1-
ATOM   4138  H   ASP A 269      27.102  86.082 115.026  1.00  0.00           H  
ATOM   4139  HA  ASP A 269      29.274  85.658 114.143  1.00  0.00           H  
ATOM   4140  HB2 ASP A 269      28.473  82.936 114.869  1.00  0.00           H  
ATOM   4141  HB3 ASP A 269      30.123  83.548 114.694  1.00  0.00           H  
ATOM   4142  N   PHE A 270      27.669  84.983 111.784  1.00  0.00           N  
ATOM   4143  CA  PHE A 270      27.436  84.722 110.328  1.00  0.00           C  
ATOM   4144  C   PHE A 270      26.574  83.464 109.990  1.00  0.00           C  
ATOM   4145  O   PHE A 270      26.056  83.418 108.929  1.00  0.00           O  
ATOM   4146  CB  PHE A 270      28.628  84.904 109.402  1.00  0.00           C  
ATOM   4147  CG  PHE A 270      29.346  86.237 109.544  1.00  0.00           C  
ATOM   4148  CD1 PHE A 270      30.361  86.399 110.523  1.00  0.00           C  
ATOM   4149  CD2 PHE A 270      29.082  87.242 108.542  1.00  0.00           C  
ATOM   4150  CE1 PHE A 270      31.168  87.530 110.565  1.00  0.00           C  
ATOM   4151  CE2 PHE A 270      29.891  88.424 108.610  1.00  0.00           C  
ATOM   4152  CZ  PHE A 270      30.942  88.531 109.542  1.00  0.00           C  
ATOM   4153  H   PHE A 270      27.017  85.651 112.167  1.00  0.00           H  
ATOM   4154  HA  PHE A 270      26.827  85.572 110.021  1.00  0.00           H  
ATOM   4155  HB2 PHE A 270      29.312  84.062 109.511  1.00  0.00           H  
ATOM   4156  HB3 PHE A 270      28.265  84.741 108.387  1.00  0.00           H  
ATOM   4157  HD1 PHE A 270      30.593  85.607 111.220  1.00  0.00           H  
ATOM   4158  HD2 PHE A 270      28.320  87.077 107.794  1.00  0.00           H  
ATOM   4159  HE1 PHE A 270      31.923  87.702 111.319  1.00  0.00           H  
ATOM   4160  HE2 PHE A 270      29.634  89.241 107.951  1.00  0.00           H  
ATOM   4161  HZ  PHE A 270      31.618  89.365 109.657  1.00  0.00           H  
ATOM   4162  N   LYS A 271      26.410  82.555 110.910  1.00  0.00           N  
ATOM   4163  CA  LYS A 271      25.497  81.369 110.825  1.00  0.00           C  
ATOM   4164  C   LYS A 271      24.030  81.710 111.012  1.00  0.00           C  
ATOM   4165  O   LYS A 271      23.614  82.771 111.519  1.00  0.00           O  
ATOM   4166  CB  LYS A 271      26.004  80.261 111.742  1.00  0.00           C  
ATOM   4167  CG  LYS A 271      26.969  79.258 111.151  1.00  0.00           C  
ATOM   4168  CD  LYS A 271      28.443  79.807 110.926  1.00  0.00           C  
ATOM   4169  CE  LYS A 271      28.984  80.002 112.295  1.00  0.00           C  
ATOM   4170  NZ  LYS A 271      30.216  80.798 112.161  1.00  0.00           N1+
ATOM   4171  H   LYS A 271      26.820  82.822 111.793  1.00  0.00           H  
ATOM   4172  HA  LYS A 271      25.588  80.987 109.808  1.00  0.00           H  
ATOM   4173  HB2 LYS A 271      26.420  80.768 112.612  1.00  0.00           H  
ATOM   4174  HB3 LYS A 271      25.171  79.640 112.073  1.00  0.00           H  
ATOM   4175  HG2 LYS A 271      26.967  78.314 111.694  1.00  0.00           H  
ATOM   4176  HG3 LYS A 271      26.598  78.923 110.181  1.00  0.00           H  
ATOM   4177  HD2 LYS A 271      29.160  79.088 110.530  1.00  0.00           H  
ATOM   4178  HD3 LYS A 271      28.421  80.765 110.406  1.00  0.00           H  
ATOM   4179  HE2 LYS A 271      28.252  80.537 112.901  1.00  0.00           H  
ATOM   4180  HE3 LYS A 271      29.243  79.048 112.753  1.00  0.00           H  
ATOM   4181  HZ1 LYS A 271      30.645  80.742 113.073  1.00  0.00           H  
ATOM   4182  HZ2 LYS A 271      30.910  80.445 111.518  1.00  0.00           H  
ATOM   4183  HZ3 LYS A 271      29.985  81.772 112.031  1.00  0.00           H  
ATOM   4184  N   PRO A 272      23.086  80.864 110.557  1.00  0.00           N  
ATOM   4185  CA  PRO A 272      21.683  81.082 110.797  1.00  0.00           C  
ATOM   4186  C   PRO A 272      21.363  81.098 112.296  1.00  0.00           C  
ATOM   4187  O   PRO A 272      22.051  80.465 113.142  1.00  0.00           O  
ATOM   4188  CB  PRO A 272      20.932  79.928 110.057  1.00  0.00           C  
ATOM   4189  CG  PRO A 272      22.048  78.914 109.842  1.00  0.00           C  
ATOM   4190  CD  PRO A 272      23.361  79.655 109.835  1.00  0.00           C  
ATOM   4191  HA  PRO A 272      21.469  82.032 110.305  1.00  0.00           H  
ATOM   4192  HB2 PRO A 272      20.223  79.461 110.741  1.00  0.00           H  
ATOM   4193  HB3 PRO A 272      20.418  80.224 109.143  1.00  0.00           H  
ATOM   4194  HG2 PRO A 272      22.085  78.187 110.653  1.00  0.00           H  
ATOM   4195  HG3 PRO A 272      21.908  78.444 108.868  1.00  0.00           H  
ATOM   4196  HD2 PRO A 272      24.047  79.025 110.399  1.00  0.00           H  
ATOM   4197  HD3 PRO A 272      23.740  79.860 108.835  1.00  0.00           H  
ATOM   4198  N   TYR A 273      20.225  81.683 112.690  1.00  0.00           N  
ATOM   4199  CA  TYR A 273      19.966  82.102 114.093  1.00  0.00           C  
ATOM   4200  C   TYR A 273      18.407  82.204 114.368  1.00  0.00           C  
ATOM   4201  O   TYR A 273      17.735  82.807 113.567  1.00  0.00           O  
ATOM   4202  CB  TYR A 273      20.610  83.478 114.372  1.00  0.00           C  
ATOM   4203  CG  TYR A 273      20.256  84.188 115.692  1.00  0.00           C  
ATOM   4204  CD1 TYR A 273      20.814  83.819 116.961  1.00  0.00           C  
ATOM   4205  CD2 TYR A 273      19.316  85.214 115.664  1.00  0.00           C  
ATOM   4206  CE1 TYR A 273      20.430  84.427 118.116  1.00  0.00           C  
ATOM   4207  CE2 TYR A 273      18.813  85.793 116.898  1.00  0.00           C  
ATOM   4208  CZ  TYR A 273      19.341  85.401 118.122  1.00  0.00           C  
ATOM   4209  OH  TYR A 273      18.889  85.854 119.276  1.00  0.00           O  
ATOM   4210  H   TYR A 273      19.750  82.103 111.904  1.00  0.00           H  
ATOM   4211  HA  TYR A 273      20.376  81.337 114.753  1.00  0.00           H  
ATOM   4212  HB2 TYR A 273      21.699  83.442 114.341  1.00  0.00           H  
ATOM   4213  HB3 TYR A 273      20.347  84.153 113.558  1.00  0.00           H  
ATOM   4214  HD1 TYR A 273      21.506  82.997 117.081  1.00  0.00           H  
ATOM   4215  HD2 TYR A 273      19.085  85.646 114.701  1.00  0.00           H  
ATOM   4216  HE1 TYR A 273      20.913  84.079 119.017  1.00  0.00           H  
ATOM   4217  HE2 TYR A 273      18.084  86.587 116.971  1.00  0.00           H  
ATOM   4218  HH  TYR A 273      18.030  86.278 119.214  1.00  0.00           H  
ATOM   4219  N   ARG A 274      17.952  81.752 115.557  1.00  0.00           N  
ATOM   4220  CA  ARG A 274      16.690  81.857 116.350  1.00  0.00           C  
ATOM   4221  C   ARG A 274      17.038  81.678 117.866  1.00  0.00           C  
ATOM   4222  O   ARG A 274      18.000  81.045 118.289  1.00  0.00           O  
ATOM   4223  CB  ARG A 274      15.678  80.837 115.872  1.00  0.00           C  
ATOM   4224  CG  ARG A 274      16.328  79.427 115.720  1.00  0.00           C  
ATOM   4225  CD  ARG A 274      15.212  78.481 115.191  1.00  0.00           C  
ATOM   4226  NE  ARG A 274      15.791  77.095 115.172  1.00  0.00           N  
ATOM   4227  CZ  ARG A 274      15.079  75.997 115.221  1.00  0.00           C  
ATOM   4228  NH1 ARG A 274      13.811  75.979 115.028  1.00  0.00           N1+
ATOM   4229  NH2 ARG A 274      15.598  74.837 115.201  1.00  0.00           N  
ATOM   4230  H   ARG A 274      18.669  81.323 116.125  1.00  0.00           H  
ATOM   4231  HA  ARG A 274      16.283  82.864 116.260  1.00  0.00           H  
ATOM   4232  HB2 ARG A 274      14.857  80.802 116.588  1.00  0.00           H  
ATOM   4233  HB3 ARG A 274      15.348  81.143 114.878  1.00  0.00           H  
ATOM   4234  HG2 ARG A 274      17.105  79.466 114.957  1.00  0.00           H  
ATOM   4235  HG3 ARG A 274      16.819  79.244 116.676  1.00  0.00           H  
ATOM   4236  HD2 ARG A 274      14.265  78.602 115.718  1.00  0.00           H  
ATOM   4237  HD3 ARG A 274      15.032  78.782 114.159  1.00  0.00           H  
ATOM   4238  HE  ARG A 274      16.733  77.085 114.804  1.00  0.00           H  
ATOM   4239 HH11 ARG A 274      13.321  76.848 114.870  1.00  0.00           H  
ATOM   4240 HH12 ARG A 274      13.411  75.112 114.696  1.00  0.00           H  
ATOM   4241 HH21 ARG A 274      16.596  74.706 115.285  1.00  0.00           H  
ATOM   4242 HH22 ARG A 274      14.977  74.055 115.351  1.00  0.00           H  
ATOM   4243  N   PRO A 275      16.190  82.199 118.770  1.00  0.00           N  
ATOM   4244  CA  PRO A 275      16.217  81.913 120.237  1.00  0.00           C  
ATOM   4245  C   PRO A 275      15.858  80.410 120.558  1.00  0.00           C  
ATOM   4246  O   PRO A 275      15.254  79.689 119.795  1.00  0.00           O  
ATOM   4247  CB  PRO A 275      15.205  82.923 120.772  1.00  0.00           C  
ATOM   4248  CG  PRO A 275      14.128  83.030 119.713  1.00  0.00           C  
ATOM   4249  CD  PRO A 275      15.059  83.119 118.535  1.00  0.00           C  
ATOM   4250  HA  PRO A 275      17.106  82.136 120.826  1.00  0.00           H  
ATOM   4251  HB2 PRO A 275      14.678  82.670 121.693  1.00  0.00           H  
ATOM   4252  HB3 PRO A 275      15.574  83.946 120.836  1.00  0.00           H  
ATOM   4253  HG2 PRO A 275      13.484  82.153 119.656  1.00  0.00           H  
ATOM   4254  HG3 PRO A 275      13.621  83.993 119.777  1.00  0.00           H  
ATOM   4255  HD2 PRO A 275      14.524  82.851 117.623  1.00  0.00           H  
ATOM   4256  HD3 PRO A 275      15.341  84.167 118.441  1.00  0.00           H  
ATOM   4257  N   GLY A 276      16.294  79.920 121.690  1.00  0.00           N  
ATOM   4258  CA  GLY A 276      16.012  78.557 122.224  1.00  0.00           C  
ATOM   4259  C   GLY A 276      17.085  77.457 121.912  1.00  0.00           C  
ATOM   4260  O   GLY A 276      16.913  76.257 122.193  1.00  0.00           O  
ATOM   4261  H   GLY A 276      16.693  80.546 122.374  1.00  0.00           H  
ATOM   4262  HA2 GLY A 276      15.966  78.564 123.313  1.00  0.00           H  
ATOM   4263  HA3 GLY A 276      15.022  78.150 122.021  1.00  0.00           H  
ATOM   4264  N   GLN A 277      18.189  77.805 121.280  1.00  0.00           N  
ATOM   4265  CA  GLN A 277      19.292  76.795 121.038  1.00  0.00           C  
ATOM   4266  C   GLN A 277      20.275  76.746 122.203  1.00  0.00           C  
ATOM   4267  O   GLN A 277      20.358  77.725 123.020  1.00  0.00           O  
ATOM   4268  CB  GLN A 277      19.934  77.052 119.635  1.00  0.00           C  
ATOM   4269  CG  GLN A 277      19.078  76.888 118.388  1.00  0.00           C  
ATOM   4270  CD  GLN A 277      18.904  75.400 117.984  1.00  0.00           C  
ATOM   4271  NE2 GLN A 277      17.686  74.913 117.819  1.00  0.00           N  
ATOM   4272  OE1 GLN A 277      19.836  74.727 117.733  1.00  0.00           O  
ATOM   4273  H   GLN A 277      18.550  78.710 121.015  1.00  0.00           H  
ATOM   4274  HA  GLN A 277      18.859  75.798 120.959  1.00  0.00           H  
ATOM   4275  HB2 GLN A 277      20.414  78.032 119.630  1.00  0.00           H  
ATOM   4276  HB3 GLN A 277      20.743  76.323 119.680  1.00  0.00           H  
ATOM   4277  HG2 GLN A 277      18.128  77.401 118.540  1.00  0.00           H  
ATOM   4278  HG3 GLN A 277      19.564  77.440 117.583  1.00  0.00           H  
ATOM   4279 HE21 GLN A 277      17.619  73.905 117.781  1.00  0.00           H  
ATOM   4280 HE22 GLN A 277      16.837  75.458 117.868  1.00  0.00           H  
ATOM   4281  N   ALA A 278      21.057  75.645 122.377  1.00  0.00           N  
ATOM   4282  CA  ALA A 278      22.175  75.517 123.299  1.00  0.00           C  
ATOM   4283  C   ALA A 278      23.425  76.414 122.979  1.00  0.00           C  
ATOM   4284  O   ALA A 278      24.546  75.921 122.898  1.00  0.00           O  
ATOM   4285  CB  ALA A 278      22.472  74.033 123.648  1.00  0.00           C  
ATOM   4286  H   ALA A 278      20.928  74.824 121.803  1.00  0.00           H  
ATOM   4287  HA  ALA A 278      21.696  75.926 124.188  1.00  0.00           H  
ATOM   4288  HB1 ALA A 278      23.367  74.054 124.270  1.00  0.00           H  
ATOM   4289  HB2 ALA A 278      21.710  73.599 124.294  1.00  0.00           H  
ATOM   4290  HB3 ALA A 278      22.676  73.323 122.846  1.00  0.00           H  
ATOM   4291  N   TYR A 279      23.258  77.720 122.741  1.00  0.00           N  
ATOM   4292  CA  TYR A 279      24.138  78.590 122.031  1.00  0.00           C  
ATOM   4293  C   TYR A 279      23.956  79.991 122.712  1.00  0.00           C  
ATOM   4294  O   TYR A 279      22.846  80.439 122.987  1.00  0.00           O  
ATOM   4295  CB  TYR A 279      23.743  78.604 120.523  1.00  0.00           C  
ATOM   4296  CG  TYR A 279      24.580  79.578 119.693  1.00  0.00           C  
ATOM   4297  CD1 TYR A 279      25.927  79.316 119.439  1.00  0.00           C  
ATOM   4298  CD2 TYR A 279      23.908  80.637 118.962  1.00  0.00           C  
ATOM   4299  CE1 TYR A 279      26.681  80.160 118.593  1.00  0.00           C  
ATOM   4300  CE2 TYR A 279      24.688  81.402 118.014  1.00  0.00           C  
ATOM   4301  CZ  TYR A 279      26.068  81.225 117.905  1.00  0.00           C  
ATOM   4302  OH  TYR A 279      26.741  82.058 117.149  1.00  0.00           O  
ATOM   4303  H   TYR A 279      22.319  78.053 122.907  1.00  0.00           H  
ATOM   4304  HA  TYR A 279      25.174  78.280 122.170  1.00  0.00           H  
ATOM   4305  HB2 TYR A 279      23.987  77.613 120.142  1.00  0.00           H  
ATOM   4306  HB3 TYR A 279      22.664  78.696 120.402  1.00  0.00           H  
ATOM   4307  HD1 TYR A 279      26.306  78.394 119.855  1.00  0.00           H  
ATOM   4308  HD2 TYR A 279      22.835  80.753 118.924  1.00  0.00           H  
ATOM   4309  HE1 TYR A 279      27.702  79.847 118.432  1.00  0.00           H  
ATOM   4310  HE2 TYR A 279      24.266  82.238 117.477  1.00  0.00           H  
ATOM   4311  HH  TYR A 279      27.698  82.020 117.109  1.00  0.00           H  
ATOM   4312  N   VAL A 280      25.076  80.746 122.664  1.00  0.00           N  
ATOM   4313  CA  VAL A 280      25.097  82.225 122.663  1.00  0.00           C  
ATOM   4314  C   VAL A 280      25.968  82.678 121.487  1.00  0.00           C  
ATOM   4315  O   VAL A 280      26.941  81.991 121.228  1.00  0.00           O  
ATOM   4316  CB  VAL A 280      25.563  82.710 124.073  1.00  0.00           C  
ATOM   4317  CG1 VAL A 280      25.564  84.236 124.064  1.00  0.00           C  
ATOM   4318  CG2 VAL A 280      24.495  82.353 125.148  1.00  0.00           C  
ATOM   4319  H   VAL A 280      25.924  80.263 122.402  1.00  0.00           H  
ATOM   4320  HA  VAL A 280      24.072  82.566 122.515  1.00  0.00           H  
ATOM   4321  HB  VAL A 280      26.541  82.351 124.393  1.00  0.00           H  
ATOM   4322 HG11 VAL A 280      24.553  84.643 124.027  1.00  0.00           H  
ATOM   4323 HG12 VAL A 280      26.119  84.635 124.911  1.00  0.00           H  
ATOM   4324 HG13 VAL A 280      26.147  84.539 123.195  1.00  0.00           H  
ATOM   4325 HG21 VAL A 280      24.404  81.266 125.165  1.00  0.00           H  
ATOM   4326 HG22 VAL A 280      24.855  82.637 126.136  1.00  0.00           H  
ATOM   4327 HG23 VAL A 280      23.553  82.837 124.891  1.00  0.00           H  
ATOM   4328  N   PRO A 281      25.574  83.729 120.733  1.00  0.00           N  
ATOM   4329  CA  PRO A 281      26.460  84.375 119.774  1.00  0.00           C  
ATOM   4330  C   PRO A 281      27.293  85.545 120.393  1.00  0.00           C  
ATOM   4331  O   PRO A 281      26.881  86.263 121.351  1.00  0.00           O  
ATOM   4332  CB  PRO A 281      25.450  85.082 118.805  1.00  0.00           C  
ATOM   4333  CG  PRO A 281      24.250  85.392 119.660  1.00  0.00           C  
ATOM   4334  CD  PRO A 281      24.195  84.284 120.675  1.00  0.00           C  
ATOM   4335  HA  PRO A 281      27.142  83.691 119.271  1.00  0.00           H  
ATOM   4336  HB2 PRO A 281      25.836  85.908 118.208  1.00  0.00           H  
ATOM   4337  HB3 PRO A 281      25.096  84.318 118.113  1.00  0.00           H  
ATOM   4338  HG2 PRO A 281      24.475  86.370 120.086  1.00  0.00           H  
ATOM   4339  HG3 PRO A 281      23.410  85.443 118.967  1.00  0.00           H  
ATOM   4340  HD2 PRO A 281      24.029  84.808 121.615  1.00  0.00           H  
ATOM   4341  HD3 PRO A 281      23.388  83.566 120.528  1.00  0.00           H  
ATOM   4342  N   CYS A 282      28.394  85.807 119.708  1.00  0.00           N  
ATOM   4343  CA  CYS A 282      29.347  86.883 119.937  1.00  0.00           C  
ATOM   4344  C   CYS A 282      28.931  88.183 119.258  1.00  0.00           C  
ATOM   4345  O   CYS A 282      28.977  89.237 119.799  1.00  0.00           O  
ATOM   4346  CB  CYS A 282      30.750  86.403 119.469  1.00  0.00           C  
ATOM   4347  SG  CYS A 282      32.077  87.449 120.197  1.00  0.00           S  
ATOM   4348  H   CYS A 282      28.606  85.241 118.898  1.00  0.00           H  
ATOM   4349  HA  CYS A 282      29.529  87.160 120.975  1.00  0.00           H  
ATOM   4350  HB2 CYS A 282      30.854  85.363 119.774  1.00  0.00           H  
ATOM   4351  HB3 CYS A 282      30.783  86.345 118.380  1.00  0.00           H  
ATOM   4352  HG  CYS A 282      31.538  88.589 119.758  1.00  0.00           H  
ATOM   4353  N   TYR A 283      28.447  88.090 118.067  1.00  0.00           N  
ATOM   4354  CA  TYR A 283      28.072  89.212 117.168  1.00  0.00           C  
ATOM   4355  C   TYR A 283      26.707  88.999 116.543  1.00  0.00           C  
ATOM   4356  O   TYR A 283      26.573  87.920 115.890  1.00  0.00           O  
ATOM   4357  CB  TYR A 283      29.130  89.476 116.184  1.00  0.00           C  
ATOM   4358  CG  TYR A 283      30.403  89.860 116.883  1.00  0.00           C  
ATOM   4359  CD1 TYR A 283      31.410  88.871 116.824  1.00  0.00           C  
ATOM   4360  CD2 TYR A 283      30.621  91.015 117.543  1.00  0.00           C  
ATOM   4361  CE1 TYR A 283      32.753  89.169 117.185  1.00  0.00           C  
ATOM   4362  CE2 TYR A 283      31.907  91.272 118.129  1.00  0.00           C  
ATOM   4363  CZ  TYR A 283      33.013  90.406 117.924  1.00  0.00           C  
ATOM   4364  OH  TYR A 283      34.237  90.759 118.341  1.00  0.00           O  
ATOM   4365  H   TYR A 283      28.508  87.199 117.596  1.00  0.00           H  
ATOM   4366  HA  TYR A 283      27.954  90.039 117.867  1.00  0.00           H  
ATOM   4367  HB2 TYR A 283      29.318  88.591 115.577  1.00  0.00           H  
ATOM   4368  HB3 TYR A 283      28.974  90.303 115.492  1.00  0.00           H  
ATOM   4369  HD1 TYR A 283      31.251  87.900 116.378  1.00  0.00           H  
ATOM   4370  HD2 TYR A 283      29.811  91.726 117.609  1.00  0.00           H  
ATOM   4371  HE1 TYR A 283      33.550  88.454 117.044  1.00  0.00           H  
ATOM   4372  HE2 TYR A 283      32.127  92.175 118.679  1.00  0.00           H  
ATOM   4373  HH  TYR A 283      34.357  91.708 118.420  1.00  0.00           H  
ATOM   4374  N   PHE A 284      25.784  89.973 116.649  1.00  0.00           N  
ATOM   4375  CA  PHE A 284      24.674  90.005 115.732  1.00  0.00           C  
ATOM   4376  C   PHE A 284      24.994  90.727 114.427  1.00  0.00           C  
ATOM   4377  O   PHE A 284      25.606  91.799 114.501  1.00  0.00           O  
ATOM   4378  CB  PHE A 284      23.412  90.586 116.432  1.00  0.00           C  
ATOM   4379  CG  PHE A 284      22.985  89.858 117.675  1.00  0.00           C  
ATOM   4380  CD1 PHE A 284      23.274  90.356 118.937  1.00  0.00           C  
ATOM   4381  CD2 PHE A 284      22.208  88.631 117.585  1.00  0.00           C  
ATOM   4382  CE1 PHE A 284      22.916  89.745 120.122  1.00  0.00           C  
ATOM   4383  CE2 PHE A 284      21.817  87.976 118.768  1.00  0.00           C  
ATOM   4384  CZ  PHE A 284      22.114  88.560 120.052  1.00  0.00           C  
ATOM   4385  H   PHE A 284      25.985  90.903 116.986  1.00  0.00           H  
ATOM   4386  HA  PHE A 284      24.459  88.966 115.479  1.00  0.00           H  
ATOM   4387  HB2 PHE A 284      23.699  91.548 116.857  1.00  0.00           H  
ATOM   4388  HB3 PHE A 284      22.557  90.677 115.762  1.00  0.00           H  
ATOM   4389  HD1 PHE A 284      23.934  91.210 118.975  1.00  0.00           H  
ATOM   4390  HD2 PHE A 284      21.932  88.282 116.601  1.00  0.00           H  
ATOM   4391  HE1 PHE A 284      23.097  90.152 121.105  1.00  0.00           H  
ATOM   4392  HE2 PHE A 284      21.258  87.055 118.681  1.00  0.00           H  
ATOM   4393  HZ  PHE A 284      21.803  88.082 120.969  1.00  0.00           H  
ATOM   4394  N   ILE A 285      24.840  90.115 113.285  1.00  0.00           N  
ATOM   4395  CA  ILE A 285      25.241  90.666 111.974  1.00  0.00           C  
ATOM   4396  C   ILE A 285      23.913  90.978 111.186  1.00  0.00           C  
ATOM   4397  O   ILE A 285      23.312  90.041 110.676  1.00  0.00           O  
ATOM   4398  CB  ILE A 285      26.223  89.812 111.172  1.00  0.00           C  
ATOM   4399  CG1 ILE A 285      27.620  89.623 111.807  1.00  0.00           C  
ATOM   4400  CG2 ILE A 285      26.471  90.568 109.849  1.00  0.00           C  
ATOM   4401  CD1 ILE A 285      27.772  88.339 112.715  1.00  0.00           C  
ATOM   4402  H   ILE A 285      24.505  89.162 113.270  1.00  0.00           H  
ATOM   4403  HA  ILE A 285      25.812  91.568 112.191  1.00  0.00           H  
ATOM   4404  HB  ILE A 285      25.840  88.825 110.912  1.00  0.00           H  
ATOM   4405 HG12 ILE A 285      28.416  89.536 111.068  1.00  0.00           H  
ATOM   4406 HG13 ILE A 285      27.825  90.561 112.322  1.00  0.00           H  
ATOM   4407 HG21 ILE A 285      25.535  90.871 109.379  1.00  0.00           H  
ATOM   4408 HG22 ILE A 285      27.068  91.468 109.998  1.00  0.00           H  
ATOM   4409 HG23 ILE A 285      26.924  89.837 109.180  1.00  0.00           H  
ATOM   4410 HD11 ILE A 285      26.901  87.692 112.825  1.00  0.00           H  
ATOM   4411 HD12 ILE A 285      28.651  87.738 112.485  1.00  0.00           H  
ATOM   4412 HD13 ILE A 285      28.008  88.682 113.722  1.00  0.00           H  
ATOM   4413  N   HID A 286      23.463  92.190 111.128  1.00  0.00           N  
ATOM   4414  CA  HID A 286      22.220  92.612 110.480  1.00  0.00           C  
ATOM   4415  C   HID A 286      22.424  92.734 108.981  1.00  0.00           C  
ATOM   4416  O   HID A 286      23.556  93.157 108.556  1.00  0.00           O  
ATOM   4417  CB  HID A 286      21.673  93.895 111.108  1.00  0.00           C  
ATOM   4418  CG  HID A 286      21.081  93.590 112.504  1.00  0.00           C  
ATOM   4419  CD2 HID A 286      21.704  93.563 113.700  1.00  0.00           C  
ATOM   4420  ND1 HID A 286      19.782  93.302 112.695  1.00  0.00           N  
ATOM   4421  CE1 HID A 286      19.527  93.365 114.033  1.00  0.00           C  
ATOM   4422  NE2 HID A 286      20.732  93.447 114.674  1.00  0.00           N  
ATOM   4423  H   HID A 286      24.125  92.874 111.465  1.00  0.00           H  
ATOM   4424  HA  HID A 286      21.454  91.841 110.558  1.00  0.00           H  
ATOM   4425  HB2 HID A 286      22.474  94.623 111.246  1.00  0.00           H  
ATOM   4426  HB3 HID A 286      20.772  94.233 110.598  1.00  0.00           H  
ATOM   4427  HD1 HID A 286      19.091  93.373 111.962  1.00  0.00           H  
ATOM   4428  HD2 HID A 286      22.746  93.829 113.800  1.00  0.00           H  
ATOM   4429  HE1 HID A 286      18.612  93.340 114.604  1.00  0.00           H  
ATOM   4430  N   VAL A 287      21.370  92.352 108.220  1.00  0.00           N  
ATOM   4431  CA  VAL A 287      21.243  92.778 106.854  1.00  0.00           C  
ATOM   4432  C   VAL A 287      19.959  93.494 106.515  1.00  0.00           C  
ATOM   4433  O   VAL A 287      18.934  93.145 107.030  1.00  0.00           O  
ATOM   4434  CB  VAL A 287      21.447  91.558 105.867  1.00  0.00           C  
ATOM   4435  CG1 VAL A 287      21.530  91.950 104.391  1.00  0.00           C  
ATOM   4436  CG2 VAL A 287      22.593  90.706 106.250  1.00  0.00           C  
ATOM   4437  H   VAL A 287      20.499  92.046 108.628  1.00  0.00           H  
ATOM   4438  HA  VAL A 287      22.005  93.505 106.573  1.00  0.00           H  
ATOM   4439  HB  VAL A 287      20.540  90.991 106.078  1.00  0.00           H  
ATOM   4440 HG11 VAL A 287      22.197  92.810 104.330  1.00  0.00           H  
ATOM   4441 HG12 VAL A 287      21.963  91.104 103.855  1.00  0.00           H  
ATOM   4442 HG13 VAL A 287      20.531  92.299 104.135  1.00  0.00           H  
ATOM   4443 HG21 VAL A 287      22.412  90.357 107.266  1.00  0.00           H  
ATOM   4444 HG22 VAL A 287      22.618  89.925 105.490  1.00  0.00           H  
ATOM   4445 HG23 VAL A 287      23.561  91.200 106.318  1.00  0.00           H  
ATOM   4446  N   LEU A 288      19.961  94.436 105.603  1.00  0.00           N  
ATOM   4447  CA  LEU A 288      18.850  95.199 105.077  1.00  0.00           C  
ATOM   4448  C   LEU A 288      18.987  95.303 103.540  1.00  0.00           C  
ATOM   4449  O   LEU A 288      20.050  95.278 102.952  1.00  0.00           O  
ATOM   4450  CB  LEU A 288      18.520  96.526 105.804  1.00  0.00           C  
ATOM   4451  CG  LEU A 288      18.331  96.499 107.351  1.00  0.00           C  
ATOM   4452  CD1 LEU A 288      19.632  96.607 108.147  1.00  0.00           C  
ATOM   4453  CD2 LEU A 288      17.213  97.519 107.744  1.00  0.00           C  
ATOM   4454  H   LEU A 288      20.837  94.687 105.168  1.00  0.00           H  
ATOM   4455  HA  LEU A 288      17.990  94.543 105.219  1.00  0.00           H  
ATOM   4456  HB2 LEU A 288      19.398  97.162 105.683  1.00  0.00           H  
ATOM   4457  HB3 LEU A 288      17.676  96.994 105.298  1.00  0.00           H  
ATOM   4458  HG  LEU A 288      17.840  95.541 107.520  1.00  0.00           H  
ATOM   4459 HD11 LEU A 288      19.488  96.012 109.049  1.00  0.00           H  
ATOM   4460 HD12 LEU A 288      20.459  96.233 107.544  1.00  0.00           H  
ATOM   4461 HD13 LEU A 288      19.761  97.632 108.495  1.00  0.00           H  
ATOM   4462 HD21 LEU A 288      16.879  97.283 108.755  1.00  0.00           H  
ATOM   4463 HD22 LEU A 288      17.803  98.432 107.815  1.00  0.00           H  
ATOM   4464 HD23 LEU A 288      16.457  97.657 106.971  1.00  0.00           H  
ATOM   4465  N   LYS A 289      17.812  95.390 102.899  1.00  0.00           N  
ATOM   4466  CA  LYS A 289      17.710  95.554 101.449  1.00  0.00           C  
ATOM   4467  C   LYS A 289      16.660  96.722 101.167  1.00  0.00           C  
ATOM   4468  O   LYS A 289      15.483  96.630 101.489  1.00  0.00           O  
ATOM   4469  CB  LYS A 289      17.201  94.213 100.887  1.00  0.00           C  
ATOM   4470  CG  LYS A 289      17.374  94.194  99.378  1.00  0.00           C  
ATOM   4471  CD  LYS A 289      17.006  92.844  98.695  1.00  0.00           C  
ATOM   4472  CE  LYS A 289      15.571  92.569  98.981  1.00  0.00           C  
ATOM   4473  NZ  LYS A 289      14.984  91.348  98.354  1.00  0.00           N1+
ATOM   4474  H   LYS A 289      16.999  95.359 103.497  1.00  0.00           H  
ATOM   4475  HA  LYS A 289      18.679  95.887 101.077  1.00  0.00           H  
ATOM   4476  HB2 LYS A 289      17.727  93.387 101.365  1.00  0.00           H  
ATOM   4477  HB3 LYS A 289      16.164  93.969 101.120  1.00  0.00           H  
ATOM   4478  HG2 LYS A 289      16.616  94.835  98.928  1.00  0.00           H  
ATOM   4479  HG3 LYS A 289      18.436  94.319  99.163  1.00  0.00           H  
ATOM   4480  HD2 LYS A 289      17.113  92.996  97.621  1.00  0.00           H  
ATOM   4481  HD3 LYS A 289      17.528  92.023  99.185  1.00  0.00           H  
ATOM   4482  HE2 LYS A 289      15.618  92.372 100.052  1.00  0.00           H  
ATOM   4483  HE3 LYS A 289      14.974  93.448  98.735  1.00  0.00           H  
ATOM   4484  HZ1 LYS A 289      13.977  91.410  98.396  1.00  0.00           H  
ATOM   4485  HZ2 LYS A 289      15.155  91.444  97.363  1.00  0.00           H  
ATOM   4486  HZ3 LYS A 289      15.256  90.475  98.781  1.00  0.00           H  
ATOM   4487  N   LYS A 290      17.252  97.809 100.724  1.00  0.00           N  
ATOM   4488  CA  LYS A 290      16.521  99.122 100.497  1.00  0.00           C  
ATOM   4489  C   LYS A 290      15.435  99.010  99.435  1.00  0.00           C  
ATOM   4490  O   LYS A 290      15.469  98.167  98.543  1.00  0.00           O  
ATOM   4491  CB  LYS A 290      17.554 100.206 100.109  1.00  0.00           C  
ATOM   4492  CG  LYS A 290      16.881 101.660  99.910  1.00  0.00           C  
ATOM   4493  CD  LYS A 290      17.929 102.650  99.475  1.00  0.00           C  
ATOM   4494  CE  LYS A 290      17.493 104.128  99.412  1.00  0.00           C  
ATOM   4495  NZ  LYS A 290      18.704 104.973  99.335  1.00  0.00           N1+
ATOM   4496  H   LYS A 290      18.245  97.924 100.576  1.00  0.00           H  
ATOM   4497  HA  LYS A 290      16.071  99.363 101.460  1.00  0.00           H  
ATOM   4498  HB2 LYS A 290      18.299 100.211 100.904  1.00  0.00           H  
ATOM   4499  HB3 LYS A 290      18.075  99.958  99.183  1.00  0.00           H  
ATOM   4500  HG2 LYS A 290      16.108 101.713  99.143  1.00  0.00           H  
ATOM   4501  HG3 LYS A 290      16.447 102.018 100.844  1.00  0.00           H  
ATOM   4502  HD2 LYS A 290      18.740 102.579 100.199  1.00  0.00           H  
ATOM   4503  HD3 LYS A 290      18.349 102.389  98.504  1.00  0.00           H  
ATOM   4504  HE2 LYS A 290      17.000 104.197  98.443  1.00  0.00           H  
ATOM   4505  HE3 LYS A 290      16.769 104.440 100.164  1.00  0.00           H  
ATOM   4506  HZ1 LYS A 290      19.345 104.733  98.592  1.00  0.00           H  
ATOM   4507  HZ2 LYS A 290      18.318 105.864  99.057  1.00  0.00           H  
ATOM   4508  HZ3 LYS A 290      19.184 105.118 100.211  1.00  0.00           H  
ATOM   4509  N   THR A 291      14.423  99.831  99.545  1.00  0.00           N  
ATOM   4510  CA  THR A 291      13.357 100.004  98.536  1.00  0.00           C  
ATOM   4511  C   THR A 291      13.921 100.320  97.138  1.00  0.00           C  
ATOM   4512  O   THR A 291      14.880 101.057  97.016  1.00  0.00           O  
ATOM   4513  CB  THR A 291      12.403 101.074  98.774  1.00  0.00           C  
ATOM   4514  CG2 THR A 291      11.575 100.873  99.989  1.00  0.00           C  
ATOM   4515  OG1 THR A 291      13.107 102.258  99.024  1.00  0.00           O  
ATOM   4516  H   THR A 291      14.369 100.422 100.363  1.00  0.00           H  
ATOM   4517  HA  THR A 291      12.879  99.028  98.455  1.00  0.00           H  
ATOM   4518  HB  THR A 291      11.753 101.301  97.929  1.00  0.00           H  
ATOM   4519  HG1 THR A 291      13.261 102.736  98.206  1.00  0.00           H  
ATOM   4520 HG21 THR A 291      11.049  99.927  99.869  1.00  0.00           H  
ATOM   4521 HG22 THR A 291      12.062 100.832 100.963  1.00  0.00           H  
ATOM   4522 HG23 THR A 291      10.771 101.601 100.099  1.00  0.00           H  
ATOM   4523  N   GLY A 292      13.225  99.832  96.125  1.00  0.00           N  
ATOM   4524  CA  GLY A 292      13.495 100.116  94.705  1.00  0.00           C  
ATOM   4525  C   GLY A 292      12.540  99.396  93.794  1.00  0.00           C  
ATOM   4526  O   GLY A 292      11.298  99.548  94.010  1.00  0.00           O  
ATOM   4527  OXT GLY A 292      13.059  98.728  92.857  1.00  0.00           O1-
ATOM   4528  H   GLY A 292      12.336  99.406  96.344  1.00  0.00           H  
ATOM   4529  HA2 GLY A 292      13.317 101.173  94.511  1.00  0.00           H  
ATOM   4530  HA3 GLY A 292      14.505  99.797  94.444  1.00  0.00           H  
ATOM   4531  N   ACT A 294      37.782  93.999 119.893  1.00  0.00           N  
ATOM   4532  CA  ACT A 294      36.785  92.952 120.238  1.00  0.00           C  
ATOM   4533  C   ACT A 294      35.276  93.258 120.033  1.00  0.00           C  
ATOM   4534  O   ACT A 294      34.468  93.357 120.948  1.00  0.00           O  
ATOM   4535  OXT ACT A 294      34.772  93.153 118.884  1.00  0.00           O1-
ATOM   4536  H1  ACT A 294      36.769  92.816 121.325  1.00  0.00           H  
ATOM   4537  H3  ACT A 294      37.020  91.990 119.767  1.00  0.00           H  
ATOM   4538  H01 ACT A 294      37.560  94.128 118.907  1.00  0.00           H  
ATOM   4539  H02 ACT A 294      37.479  94.877 120.313  1.00  0.00           H  
ATOM   4540  CA' SAM A 293      37.971  96.794 110.304  1.00  0.00           C  
ATOM   4541  CB  SAM A 293      37.953  97.882 111.448  1.00  0.00           C  
ATOM   4542  CG  SAM A 293      37.098  97.465 112.662  1.00  0.00           C  
ATOM   4543  SD  SAM A 293      37.611  98.513 114.173  1.00  0.00           S  
ATOM   4544  CE  SAM A 293      36.697  97.514 115.396  1.00  0.00           C  
ATOM   4545  C5' SAM A 293      36.582 100.062 114.073  1.00  0.00           C  
ATOM   4546  C4' SAM A 293      36.998 101.088 113.043  1.00  0.00           C  
ATOM   4547  O4' SAM A 293      35.972 102.156 113.031  1.00  0.00           O  
ATOM   4548  C3' SAM A 293      38.257 101.823 113.372  1.00  0.00           C  
ATOM   4549  O3' SAM A 293      39.164 101.783 112.314  1.00  0.00           O  
ATOM   4550  C2' SAM A 293      37.833 103.290 113.701  1.00  0.00           C  
ATOM   4551  O2' SAM A 293      38.848 104.276 113.439  1.00  0.00           O  
ATOM   4552  C1' SAM A 293      36.618 103.445 112.871  1.00  0.00           C  
ATOM   4553  OXT SAM A 293      37.713  94.472 111.074  1.00  0.00           O  
ATOM   4554  N1  SAM A 293      33.361 107.295 111.597  1.00  0.00           N  
ATOM   4555  C2  SAM A 293      34.220 106.563 110.868  1.00  0.00           C  
ATOM   4556  N3  SAM A 293      35.013 105.580 111.333  1.00  0.00           N  
ATOM   4557  C4  SAM A 293      34.978 105.349 112.625  1.00  0.00           C  
ATOM   4558  C5  SAM A 293      34.173 106.089 113.469  1.00  0.00           C  
ATOM   4559  C6  SAM A 293      33.323 106.958 112.872  1.00  0.00           C  
ATOM   4560  N6  SAM A 293      32.619 107.868 113.549  1.00  0.00           N  
ATOM   4561  N7  SAM A 293      34.375 105.689 114.750  1.00  0.00           N  
ATOM   4562  C8  SAM A 293      35.325 104.775 114.646  1.00  0.00           C  
ATOM   4563  N9  SAM A 293      35.715 104.503 113.397  1.00  0.00           N  
ATOM   4564  C'  SAM A 293      38.471  95.401 110.761  1.00  0.00           C  
ATOM   4565  N'  SAM A 293      36.591  96.655 109.615  1.00  0.00           N  
ATOM   4566  O'  SAM A 293      39.679  95.138 110.704  1.00  0.00           O  
ATOM   4567 HN61 SAM A 293      32.475 108.659 112.934  1.00  0.00           H  
ATOM   4568 HN62 SAM A 293      33.088 108.114 114.412  1.00  0.00           H  
ATOM   4569  HA  SAM A 293      38.750  97.080 109.595  1.00  0.00           H  
ATOM   4570  HB1 SAM A 293      37.836  98.883 111.017  1.00  0.00           H  
ATOM   4571  HB2 SAM A 293      38.965  97.942 111.866  1.00  0.00           H  
ATOM   4572  HG1 SAM A 293      37.279  96.406 112.880  1.00  0.00           H  
ATOM   4573  HG2 SAM A 293      36.034  97.699 112.541  1.00  0.00           H  
ATOM   4574  HE1 SAM A 293      35.775  97.254 114.861  1.00  0.00           H  
ATOM   4575  HE2 SAM A 293      36.442  98.047 116.321  1.00  0.00           H  
ATOM   4576  HE3 SAM A 293      37.191  96.550 115.570  1.00  0.00           H  
ATOM   4577 HO2' SAM A 293      38.877 104.237 112.467  1.00  0.00           H  
ATOM   4578 HO3' SAM A 293      38.730 102.198 111.548  1.00  0.00           H  
ATOM   4579  H01 SAM A 293      35.859 104.255 115.430  1.00  0.00           H  
ATOM   4580  H02 SAM A 293      37.004 100.520 112.105  1.00  0.00           H  
ATOM   4581  H03 SAM A 293      38.769 101.385 114.238  1.00  0.00           H  
ATOM   4582  H04 SAM A 293      37.589 103.228 114.768  1.00  0.00           H  
ATOM   4583  H05 SAM A 293      36.790 103.768 111.838  1.00  0.00           H  
ATOM   4584  H06 SAM A 293      34.252 106.836 109.815  1.00  0.00           H  
ATOM   4585  H07 SAM A 293      36.295  97.498 109.101  1.00  0.00           H  
ATOM   4586  H08 SAM A 293      35.846  96.452 110.296  1.00  0.00           H  
ATOM   4587  H09 SAM A 293      36.518  95.908 108.909  1.00  0.00           H  
ATOM   4588 H5'1 SAM A 293      36.685 100.580 115.035  1.00  0.00           H  
ATOM   4589 H5'2 SAM A 293      35.534  99.755 113.957  1.00  0.00           H  
END
