# Supplementary material for: Computational Investigation of GNMT-Catalyzed Methyl Transfer Reaction: Integrating MD, QM, and ML Approaches
Source: J Comput Chem. Author manuscript; Available in PMC 2026 Jun 29. (PMC13312424; doi:10.1002/jcc.70434)
Supplement: SI-3 [file NIHMS2188582-supplement-SI-3.zip › MD-frame-pdbs/sampling-R1-5050.pdb]

ATOM      1  N   VAL A   1      37.027 124.637 113.954  1.00  0.00           N  
ATOM      2  CA  VAL A   1      36.366 125.206 112.765  1.00  0.00           C  
ATOM      3  C   VAL A   1      35.132 125.915 113.235  1.00  0.00           C  
ATOM      4  O   VAL A   1      34.550 125.473 114.199  1.00  0.00           O  
ATOM      5  CB  VAL A   1      36.085 124.037 111.809  1.00  0.00           C  
ATOM      6  CG1 VAL A   1      35.154 124.498 110.700  1.00  0.00           C  
ATOM      7  CG2 VAL A   1      37.356 123.439 111.262  1.00  0.00           C  
ATOM      8  HA  VAL A   1      37.036 125.953 112.338  1.00  0.00           H  
ATOM      9  HB  VAL A   1      35.498 123.264 112.305  1.00  0.00           H  
ATOM     10 HG11 VAL A   1      34.192 124.878 111.045  1.00  0.00           H  
ATOM     11 HG12 VAL A   1      35.569 125.299 110.088  1.00  0.00           H  
ATOM     12 HG13 VAL A   1      35.052 123.674 109.992  1.00  0.00           H  
ATOM     13 HG21 VAL A   1      37.996 124.257 110.934  1.00  0.00           H  
ATOM     14 HG22 VAL A   1      37.888 122.909 112.053  1.00  0.00           H  
ATOM     15 HG23 VAL A   1      37.118 122.694 110.502  1.00  0.00           H  
ATOM     16  H1  VAL A   1      36.383 124.058 114.475  1.00  0.00           H  
ATOM     17  H2  VAL A   1      37.351 125.383 114.552  1.00  0.00           H  
ATOM     18  H3  VAL A   1      37.844 124.065 113.795  1.00  0.00           H  
ATOM     19  N   ASP A   2      34.762 127.090 112.739  1.00  0.00           N  
ATOM     20  CA  ASP A   2      33.562 127.850 113.222  1.00  0.00           C  
ATOM     21  C   ASP A   2      32.257 127.200 112.794  1.00  0.00           C  
ATOM     22  O   ASP A   2      32.124 126.583 111.761  1.00  0.00           O  
ATOM     23  CB  ASP A   2      33.641 129.381 112.861  1.00  0.00           C  
ATOM     24  CG  ASP A   2      34.993 130.097 113.034  1.00  0.00           C  
ATOM     25  OD1 ASP A   2      35.492 130.005 114.167  1.00  0.00           O  
ATOM     26  OD2 ASP A   2      35.471 130.670 112.060  1.00  0.00           O1-
ATOM     27  H   ASP A   2      35.412 127.522 112.096  1.00  0.00           H  
ATOM     28  HA  ASP A   2      33.626 127.791 114.309  1.00  0.00           H  
ATOM     29  HB2 ASP A   2      33.333 129.414 111.815  1.00  0.00           H  
ATOM     30  HB3 ASP A   2      32.948 129.977 113.454  1.00  0.00           H  
ATOM     31  N   SER A   3      31.244 127.487 113.658  1.00  0.00           N  
ATOM     32  CA  SER A   3      29.968 126.759 113.726  1.00  0.00           C  
ATOM     33  C   SER A   3      29.289 126.680 112.360  1.00  0.00           C  
ATOM     34  O   SER A   3      28.742 125.622 112.020  1.00  0.00           O  
ATOM     35  CB  SER A   3      28.944 127.330 114.753  1.00  0.00           C  
ATOM     36  OG  SER A   3      27.641 126.720 114.824  1.00  0.00           O  
ATOM     37  H   SER A   3      31.394 128.208 114.349  1.00  0.00           H  
ATOM     38  HA  SER A   3      30.292 125.749 113.975  1.00  0.00           H  
ATOM     39  HB2 SER A   3      29.392 127.446 115.739  1.00  0.00           H  
ATOM     40  HB3 SER A   3      28.908 128.383 114.473  1.00  0.00           H  
ATOM     41  HG  SER A   3      27.626 125.850 115.227  1.00  0.00           H  
ATOM     42  N   VAL A   4      29.299 127.702 111.474  1.00  0.00           N  
ATOM     43  CA  VAL A   4      28.621 127.575 110.174  1.00  0.00           C  
ATOM     44  C   VAL A   4      29.372 126.761 109.110  1.00  0.00           C  
ATOM     45  O   VAL A   4      28.911 126.674 107.966  1.00  0.00           O  
ATOM     46  CB  VAL A   4      28.179 129.001 109.589  1.00  0.00           C  
ATOM     47  CG1 VAL A   4      27.283 129.852 110.556  1.00  0.00           C  
ATOM     48  CG2 VAL A   4      29.381 129.831 109.216  1.00  0.00           C  
ATOM     49  H   VAL A   4      29.697 128.561 111.826  1.00  0.00           H  
ATOM     50  HA  VAL A   4      27.740 126.939 110.264  1.00  0.00           H  
ATOM     51  HB  VAL A   4      27.561 128.911 108.696  1.00  0.00           H  
ATOM     52 HG11 VAL A   4      27.836 129.987 111.485  1.00  0.00           H  
ATOM     53 HG12 VAL A   4      27.072 130.879 110.258  1.00  0.00           H  
ATOM     54 HG13 VAL A   4      26.335 129.370 110.795  1.00  0.00           H  
ATOM     55 HG21 VAL A   4      29.090 130.825 108.877  1.00  0.00           H  
ATOM     56 HG22 VAL A   4      30.022 129.937 110.091  1.00  0.00           H  
ATOM     57 HG23 VAL A   4      29.902 129.381 108.370  1.00  0.00           H  
ATOM     58  N   TYR A   5      30.509 126.180 109.497  1.00  0.00           N  
ATOM     59  CA  TYR A   5      31.323 125.275 108.679  1.00  0.00           C  
ATOM     60  C   TYR A   5      31.547 123.944 109.335  1.00  0.00           C  
ATOM     61  O   TYR A   5      31.719 122.861 108.701  1.00  0.00           O  
ATOM     62  CB  TYR A   5      32.703 125.823 108.241  1.00  0.00           C  
ATOM     63  CG  TYR A   5      32.946 127.393 108.147  1.00  0.00           C  
ATOM     64  CD1 TYR A   5      32.660 128.028 106.932  1.00  0.00           C  
ATOM     65  CD2 TYR A   5      33.764 128.077 109.090  1.00  0.00           C  
ATOM     66  CE1 TYR A   5      33.041 129.360 106.718  1.00  0.00           C  
ATOM     67  CE2 TYR A   5      34.195 129.365 108.844  1.00  0.00           C  
ATOM     68  CZ  TYR A   5      33.821 130.066 107.662  1.00  0.00           C  
ATOM     69  OH  TYR A   5      34.326 131.309 107.447  1.00  0.00           O  
ATOM     70  H   TYR A   5      30.876 126.412 110.409  1.00  0.00           H  
ATOM     71  HA  TYR A   5      30.768 125.056 107.766  1.00  0.00           H  
ATOM     72  HB2 TYR A   5      33.497 125.401 108.858  1.00  0.00           H  
ATOM     73  HB3 TYR A   5      32.933 125.416 107.256  1.00  0.00           H  
ATOM     74  HD1 TYR A   5      32.066 127.473 106.221  1.00  0.00           H  
ATOM     75  HD2 TYR A   5      33.991 127.523 109.989  1.00  0.00           H  
ATOM     76  HE1 TYR A   5      32.899 129.778 105.733  1.00  0.00           H  
ATOM     77  HE2 TYR A   5      34.919 129.874 109.464  1.00  0.00           H  
ATOM     78  HH  TYR A   5      33.823 131.698 106.728  1.00  0.00           H  
ATOM     79  N   ARG A   6      31.632 123.861 110.635  1.00  0.00           N  
ATOM     80  CA  ARG A   6      31.765 122.693 111.502  1.00  0.00           C  
ATOM     81  C   ARG A   6      30.646 121.643 111.404  1.00  0.00           C  
ATOM     82  O   ARG A   6      29.441 121.832 111.584  1.00  0.00           O  
ATOM     83  CB  ARG A   6      31.807 123.289 112.941  1.00  0.00           C  
ATOM     84  CG  ARG A   6      32.161 122.347 114.017  1.00  0.00           C  
ATOM     85  CD  ARG A   6      31.915 122.727 115.481  1.00  0.00           C  
ATOM     86  NE  ARG A   6      32.470 124.100 115.754  1.00  0.00           N  
ATOM     87  CZ  ARG A   6      31.856 125.101 116.393  1.00  0.00           C  
ATOM     88  NH1 ARG A   6      32.546 126.144 116.651  1.00  0.00           N1+
ATOM     89  NH2 ARG A   6      30.603 125.125 116.828  1.00  0.00           N  
ATOM     90  H   ARG A   6      31.359 124.702 111.123  1.00  0.00           H  
ATOM     91  HA  ARG A   6      32.744 122.250 111.318  1.00  0.00           H  
ATOM     92  HB2 ARG A   6      32.539 124.085 113.076  1.00  0.00           H  
ATOM     93  HB3 ARG A   6      30.807 123.704 113.066  1.00  0.00           H  
ATOM     94  HG2 ARG A   6      31.671 121.383 113.882  1.00  0.00           H  
ATOM     95  HG3 ARG A   6      33.236 122.228 113.887  1.00  0.00           H  
ATOM     96  HD2 ARG A   6      30.877 122.676 115.810  1.00  0.00           H  
ATOM     97  HD3 ARG A   6      32.521 122.048 116.081  1.00  0.00           H  
ATOM     98  HE  ARG A   6      33.435 124.309 115.542  1.00  0.00           H  
ATOM     99 HH11 ARG A   6      33.551 126.153 116.546  1.00  0.00           H  
ATOM    100 HH12 ARG A   6      32.061 126.960 116.998  1.00  0.00           H  
ATOM    101 HH21 ARG A   6      30.109 124.247 116.900  1.00  0.00           H  
ATOM    102 HH22 ARG A   6      30.345 125.918 117.398  1.00  0.00           H  
ATOM    103  N   THR A   7      31.085 120.464 111.077  1.00  0.00           N  
ATOM    104  CA  THR A   7      30.199 119.282 111.145  1.00  0.00           C  
ATOM    105  C   THR A   7      30.691 118.136 112.079  1.00  0.00           C  
ATOM    106  O   THR A   7      29.807 117.445 112.540  1.00  0.00           O  
ATOM    107  CB  THR A   7      29.987 118.661 109.761  1.00  0.00           C  
ATOM    108  CG2 THR A   7      29.381 119.688 108.858  1.00  0.00           C  
ATOM    109  OG1 THR A   7      31.204 118.135 109.217  1.00  0.00           O  
ATOM    110  H   THR A   7      32.071 120.246 111.043  1.00  0.00           H  
ATOM    111  HA  THR A   7      29.196 119.529 111.491  1.00  0.00           H  
ATOM    112  HB  THR A   7      29.315 117.809 109.858  1.00  0.00           H  
ATOM    113  HG1 THR A   7      31.749 118.897 109.009  1.00  0.00           H  
ATOM    114 HG21 THR A   7      30.077 120.437 108.479  1.00  0.00           H  
ATOM    115 HG22 THR A   7      28.951 119.234 107.965  1.00  0.00           H  
ATOM    116 HG23 THR A   7      28.579 120.232 109.357  1.00  0.00           H  
ATOM    117  N   ARG A   8      31.930 118.070 112.440  1.00  0.00           N  
ATOM    118  CA  ARG A   8      32.422 117.220 113.501  1.00  0.00           C  
ATOM    119  C   ARG A   8      32.039 117.770 114.922  1.00  0.00           C  
ATOM    120  O   ARG A   8      31.812 118.965 115.132  1.00  0.00           O  
ATOM    121  CB  ARG A   8      33.918 116.884 113.146  1.00  0.00           C  
ATOM    122  CG  ARG A   8      34.390 116.132 111.909  1.00  0.00           C  
ATOM    123  CD  ARG A   8      33.969 114.645 112.024  1.00  0.00           C  
ATOM    124  NE  ARG A   8      34.088 114.092 110.685  1.00  0.00           N  
ATOM    125  CZ  ARG A   8      35.145 113.516 110.135  1.00  0.00           C  
ATOM    126  NH1 ARG A   8      35.172 113.051 108.915  1.00  0.00           N1+
ATOM    127  NH2 ARG A   8      36.287 113.410 110.788  1.00  0.00           N  
ATOM    128  H   ARG A   8      32.546 118.775 112.060  1.00  0.00           H  
ATOM    129  HA  ARG A   8      31.865 116.286 113.442  1.00  0.00           H  
ATOM    130  HB2 ARG A   8      34.506 117.802 113.145  1.00  0.00           H  
ATOM    131  HB3 ARG A   8      34.356 116.431 114.036  1.00  0.00           H  
ATOM    132  HG2 ARG A   8      34.073 116.612 110.983  1.00  0.00           H  
ATOM    133  HG3 ARG A   8      35.475 116.211 111.831  1.00  0.00           H  
ATOM    134  HD2 ARG A   8      34.634 114.263 112.798  1.00  0.00           H  
ATOM    135  HD3 ARG A   8      32.936 114.563 112.360  1.00  0.00           H  
ATOM    136  HE  ARG A   8      33.296 114.023 110.063  1.00  0.00           H  
ATOM    137 HH11 ARG A   8      34.389 113.005 108.279  1.00  0.00           H  
ATOM    138 HH12 ARG A   8      36.063 112.825 108.496  1.00  0.00           H  
ATOM    139 HH21 ARG A   8      36.279 113.604 111.779  1.00  0.00           H  
ATOM    140 HH22 ARG A   8      37.030 112.845 110.403  1.00  0.00           H  
ATOM    141  N   SER A   9      32.299 116.925 115.964  1.00  0.00           N  
ATOM    142  CA  SER A   9      32.395 117.268 117.365  1.00  0.00           C  
ATOM    143  C   SER A   9      33.628 118.116 117.843  1.00  0.00           C  
ATOM    144  O   SER A   9      34.622 118.171 117.178  1.00  0.00           O  
ATOM    145  CB  SER A   9      32.042 116.011 118.178  1.00  0.00           C  
ATOM    146  OG  SER A   9      32.468 116.212 119.535  1.00  0.00           O  
ATOM    147  H   SER A   9      32.611 116.049 115.571  1.00  0.00           H  
ATOM    148  HA  SER A   9      31.562 117.959 117.504  1.00  0.00           H  
ATOM    149  HB2 SER A   9      30.969 115.857 118.068  1.00  0.00           H  
ATOM    150  HB3 SER A   9      32.583 115.127 117.836  1.00  0.00           H  
ATOM    151  HG  SER A   9      32.070 115.518 120.066  1.00  0.00           H  
ATOM    152  N   LEU A  10      33.409 118.909 118.892  1.00  0.00           N  
ATOM    153  CA  LEU A  10      34.456 119.695 119.654  1.00  0.00           C  
ATOM    154  C   LEU A  10      35.538 118.740 120.283  1.00  0.00           C  
ATOM    155  O   LEU A  10      36.669 119.111 120.637  1.00  0.00           O  
ATOM    156  CB  LEU A  10      33.789 120.528 120.685  1.00  0.00           C  
ATOM    157  CG  LEU A  10      34.557 121.615 121.295  1.00  0.00           C  
ATOM    158  CD1 LEU A  10      35.206 122.622 120.275  1.00  0.00           C  
ATOM    159  CD2 LEU A  10      33.648 122.521 122.139  1.00  0.00           C  
ATOM    160  H   LEU A  10      32.535 118.745 119.371  1.00  0.00           H  
ATOM    161  HA  LEU A  10      34.974 120.273 118.888  1.00  0.00           H  
ATOM    162  HB2 LEU A  10      32.971 121.013 120.155  1.00  0.00           H  
ATOM    163  HB3 LEU A  10      33.380 119.846 121.430  1.00  0.00           H  
ATOM    164  HG  LEU A  10      35.327 121.099 121.871  1.00  0.00           H  
ATOM    165 HD11 LEU A  10      34.463 122.702 119.481  1.00  0.00           H  
ATOM    166 HD12 LEU A  10      35.323 123.590 120.762  1.00  0.00           H  
ATOM    167 HD13 LEU A  10      36.139 122.215 119.882  1.00  0.00           H  
ATOM    168 HD21 LEU A  10      33.208 122.062 123.024  1.00  0.00           H  
ATOM    169 HD22 LEU A  10      34.192 123.368 122.558  1.00  0.00           H  
ATOM    170 HD23 LEU A  10      32.864 123.037 121.585  1.00  0.00           H  
ATOM    171  N   GLY A  11      35.137 117.466 120.462  1.00  0.00           N  
ATOM    172  CA  GLY A  11      36.117 116.411 120.727  1.00  0.00           C  
ATOM    173  C   GLY A  11      36.612 116.288 122.133  1.00  0.00           C  
ATOM    174  O   GLY A  11      35.887 116.549 123.069  1.00  0.00           O  
ATOM    175  H   GLY A  11      34.186 117.211 120.233  1.00  0.00           H  
ATOM    176  HA2 GLY A  11      35.687 115.446 120.455  1.00  0.00           H  
ATOM    177  HA3 GLY A  11      36.998 116.599 120.113  1.00  0.00           H  
ATOM    178  N   VAL A  12      37.865 115.948 122.265  1.00  0.00           N  
ATOM    179  CA  VAL A  12      38.557 115.875 123.591  1.00  0.00           C  
ATOM    180  C   VAL A  12      38.341 117.071 124.508  1.00  0.00           C  
ATOM    181  O   VAL A  12      38.154 116.927 125.727  1.00  0.00           O  
ATOM    182  CB  VAL A  12      40.052 115.408 123.519  1.00  0.00           C  
ATOM    183  CG1 VAL A  12      41.018 116.469 122.927  1.00  0.00           C  
ATOM    184  CG2 VAL A  12      40.589 115.049 124.847  1.00  0.00           C  
ATOM    185  H   VAL A  12      38.473 115.657 121.514  1.00  0.00           H  
ATOM    186  HA  VAL A  12      38.029 115.049 124.069  1.00  0.00           H  
ATOM    187  HB  VAL A  12      39.986 114.478 122.954  1.00  0.00           H  
ATOM    188 HG11 VAL A  12      41.978 116.024 122.665  1.00  0.00           H  
ATOM    189 HG12 VAL A  12      40.563 116.798 121.992  1.00  0.00           H  
ATOM    190 HG13 VAL A  12      41.132 117.246 123.683  1.00  0.00           H  
ATOM    191 HG21 VAL A  12      41.248 114.189 124.726  1.00  0.00           H  
ATOM    192 HG22 VAL A  12      40.975 115.888 125.424  1.00  0.00           H  
ATOM    193 HG23 VAL A  12      39.733 114.684 125.414  1.00  0.00           H  
ATOM    194  N   ALA A  13      38.237 118.226 123.967  1.00  0.00           N  
ATOM    195  CA  ALA A  13      38.002 119.495 124.735  1.00  0.00           C  
ATOM    196  C   ALA A  13      36.620 119.514 125.361  1.00  0.00           C  
ATOM    197  O   ALA A  13      36.379 120.343 126.242  1.00  0.00           O  
ATOM    198  CB  ALA A  13      38.114 120.640 123.721  1.00  0.00           C  
ATOM    199  H   ALA A  13      38.358 118.281 122.966  1.00  0.00           H  
ATOM    200  HA  ALA A  13      38.752 119.667 125.506  1.00  0.00           H  
ATOM    201  HB1 ALA A  13      39.008 120.384 123.153  1.00  0.00           H  
ATOM    202  HB2 ALA A  13      37.240 120.427 123.106  1.00  0.00           H  
ATOM    203  HB3 ALA A  13      38.018 121.565 124.290  1.00  0.00           H  
ATOM    204  N   ALA A  14      35.636 118.776 124.862  1.00  0.00           N  
ATOM    205  CA  ALA A  14      34.342 118.509 125.426  1.00  0.00           C  
ATOM    206  C   ALA A  14      34.276 117.210 126.247  1.00  0.00           C  
ATOM    207  O   ALA A  14      33.941 117.129 127.436  1.00  0.00           O  
ATOM    208  CB  ALA A  14      33.259 118.734 124.388  1.00  0.00           C  
ATOM    209  H   ALA A  14      35.925 118.057 124.215  1.00  0.00           H  
ATOM    210  HA  ALA A  14      34.265 119.334 126.134  1.00  0.00           H  
ATOM    211  HB1 ALA A  14      32.298 118.623 124.892  1.00  0.00           H  
ATOM    212  HB2 ALA A  14      33.335 119.768 124.050  1.00  0.00           H  
ATOM    213  HB3 ALA A  14      33.295 118.098 123.503  1.00  0.00           H  
ATOM    214  N   GLU A  15      34.769 116.142 125.605  1.00  0.00           N  
ATOM    215  CA  GLU A  15      34.639 114.833 126.174  1.00  0.00           C  
ATOM    216  C   GLU A  15      35.586 114.598 127.373  1.00  0.00           C  
ATOM    217  O   GLU A  15      35.272 113.794 128.323  1.00  0.00           O  
ATOM    218  CB  GLU A  15      34.890 113.797 125.074  1.00  0.00           C  
ATOM    219  CG  GLU A  15      33.941 113.811 123.759  1.00  0.00           C  
ATOM    220  CD  GLU A  15      32.498 113.319 124.002  1.00  0.00           C  
ATOM    221  OE1 GLU A  15      31.749 113.873 124.830  1.00  0.00           O  
ATOM    222  OE2 GLU A  15      32.124 112.371 123.264  1.00  0.00           O1-
ATOM    223  H   GLU A  15      35.156 116.234 124.677  1.00  0.00           H  
ATOM    224  HA  GLU A  15      33.600 114.595 126.398  1.00  0.00           H  
ATOM    225  HB2 GLU A  15      35.861 113.988 124.617  1.00  0.00           H  
ATOM    226  HB3 GLU A  15      34.925 112.785 125.478  1.00  0.00           H  
ATOM    227  HG2 GLU A  15      33.831 114.851 123.453  1.00  0.00           H  
ATOM    228  HG3 GLU A  15      34.458 113.295 122.949  1.00  0.00           H  
ATOM    229  N   GLY A  16      36.738 115.286 127.463  1.00  0.00           N  
ATOM    230  CA  GLY A  16      37.917 115.022 128.397  1.00  0.00           C  
ATOM    231  C   GLY A  16      38.658 113.730 128.108  1.00  0.00           C  
ATOM    232  O   GLY A  16      39.885 113.687 128.107  1.00  0.00           O  
ATOM    233  H   GLY A  16      36.947 115.996 126.776  1.00  0.00           H  
ATOM    234  HA2 GLY A  16      38.641 115.837 128.359  1.00  0.00           H  
ATOM    235  HA3 GLY A  16      37.492 114.893 129.391  1.00  0.00           H  
ATOM    236  N   ILE A  17      37.902 112.673 127.812  1.00  0.00           N  
ATOM    237  CA  ILE A  17      38.518 111.352 127.481  1.00  0.00           C  
ATOM    238  C   ILE A  17      38.914 111.293 125.959  1.00  0.00           C  
ATOM    239  O   ILE A  17      38.090 111.658 125.061  1.00  0.00           O  
ATOM    240  CB  ILE A  17      37.539 110.204 127.743  1.00  0.00           C  
ATOM    241  CG1 ILE A  17      37.115 110.155 129.255  1.00  0.00           C  
ATOM    242  CG2 ILE A  17      38.147 108.873 127.253  1.00  0.00           C  
ATOM    243  CD1 ILE A  17      35.816 109.399 129.438  1.00  0.00           C  
ATOM    244  H   ILE A  17      36.925 112.696 128.066  1.00  0.00           H  
ATOM    245  HA  ILE A  17      39.410 111.135 128.069  1.00  0.00           H  
ATOM    246  HB  ILE A  17      36.649 110.435 127.156  1.00  0.00           H  
ATOM    247 HG12 ILE A  17      37.888 109.541 129.716  1.00  0.00           H  
ATOM    248 HG13 ILE A  17      36.916 111.150 129.656  1.00  0.00           H  
ATOM    249 HG21 ILE A  17      37.391 108.119 127.474  1.00  0.00           H  
ATOM    250 HG22 ILE A  17      38.376 108.838 126.188  1.00  0.00           H  
ATOM    251 HG23 ILE A  17      38.980 108.501 127.848  1.00  0.00           H  
ATOM    252 HD11 ILE A  17      35.772 109.197 130.508  1.00  0.00           H  
ATOM    253 HD12 ILE A  17      35.033 110.065 129.075  1.00  0.00           H  
ATOM    254 HD13 ILE A  17      35.672 108.499 128.842  1.00  0.00           H  
ATOM    255  N   PRO A  18      40.160 110.916 125.530  1.00  0.00           N  
ATOM    256  CA  PRO A  18      40.616 110.948 124.187  1.00  0.00           C  
ATOM    257  C   PRO A  18      40.032 109.957 123.176  1.00  0.00           C  
ATOM    258  O   PRO A  18      39.514 108.869 123.549  1.00  0.00           O  
ATOM    259  CB  PRO A  18      42.145 110.791 124.220  1.00  0.00           C  
ATOM    260  CG  PRO A  18      42.421 110.100 125.559  1.00  0.00           C  
ATOM    261  CD  PRO A  18      41.207 110.354 126.416  1.00  0.00           C  
ATOM    262  HA  PRO A  18      40.460 111.950 123.788  1.00  0.00           H  
ATOM    263  HB2 PRO A  18      42.608 110.275 123.379  1.00  0.00           H  
ATOM    264  HB3 PRO A  18      42.599 111.780 124.276  1.00  0.00           H  
ATOM    265  HG2 PRO A  18      42.643 109.048 125.389  1.00  0.00           H  
ATOM    266  HG3 PRO A  18      43.330 110.503 126.010  1.00  0.00           H  
ATOM    267  HD2 PRO A  18      40.895 109.531 127.058  1.00  0.00           H  
ATOM    268  HD3 PRO A  18      41.431 111.103 127.177  1.00  0.00           H  
ATOM    269  N   ASP A  19      40.170 110.323 121.903  1.00  0.00           N  
ATOM    270  CA  ASP A  19      39.673 109.536 120.765  1.00  0.00           C  
ATOM    271  C   ASP A  19      40.393 108.164 120.632  1.00  0.00           C  
ATOM    272  O   ASP A  19      41.519 107.985 121.102  1.00  0.00           O  
ATOM    273  CB  ASP A  19      39.875 110.371 119.439  1.00  0.00           C  
ATOM    274  CG  ASP A  19      39.900 111.930 119.475  1.00  0.00           C  
ATOM    275  OD1 ASP A  19      40.390 112.428 118.433  1.00  0.00           O  
ATOM    276  OD2 ASP A  19      39.488 112.626 120.419  1.00  0.00           O1-
ATOM    277  H   ASP A  19      40.651 111.196 121.734  1.00  0.00           H  
ATOM    278  HA  ASP A  19      38.601 109.338 120.757  1.00  0.00           H  
ATOM    279  HB2 ASP A  19      40.861 110.027 119.123  1.00  0.00           H  
ATOM    280  HB3 ASP A  19      39.134 109.930 118.771  1.00  0.00           H  
ATOM    281  N   GLN A  20      39.623 107.097 120.258  1.00  0.00           N  
ATOM    282  CA  GLN A  20      39.932 105.738 120.749  1.00  0.00           C  
ATOM    283  C   GLN A  20      41.199 105.171 120.015  1.00  0.00           C  
ATOM    284  O   GLN A  20      41.879 104.417 120.703  1.00  0.00           O  
ATOM    285  CB  GLN A  20      38.734 104.872 120.389  1.00  0.00           C  
ATOM    286  CG  GLN A  20      37.597 104.932 121.505  1.00  0.00           C  
ATOM    287  CD  GLN A  20      36.578 103.857 121.217  1.00  0.00           C  
ATOM    288  NE2 GLN A  20      35.270 104.152 121.227  1.00  0.00           N  
ATOM    289  OE1 GLN A  20      36.845 102.637 120.988  1.00  0.00           O  
ATOM    290  H   GLN A  20      38.728 107.225 119.810  1.00  0.00           H  
ATOM    291  HA  GLN A  20      40.097 105.729 121.826  1.00  0.00           H  
ATOM    292  HB2 GLN A  20      38.377 105.166 119.403  1.00  0.00           H  
ATOM    293  HB3 GLN A  20      39.111 103.849 120.399  1.00  0.00           H  
ATOM    294  HG2 GLN A  20      38.045 104.793 122.488  1.00  0.00           H  
ATOM    295  HG3 GLN A  20      37.202 105.948 121.526  1.00  0.00           H  
ATOM    296 HE21 GLN A  20      34.605 103.396 121.317  1.00  0.00           H  
ATOM    297 HE22 GLN A  20      34.925 105.088 121.382  1.00  0.00           H  
ATOM    298  N   TYR A  21      41.493 105.607 118.780  1.00  0.00           N  
ATOM    299  CA  TYR A  21      42.668 105.165 118.012  1.00  0.00           C  
ATOM    300  C   TYR A  21      43.827 106.160 118.172  1.00  0.00           C  
ATOM    301  O   TYR A  21      44.807 105.962 117.464  1.00  0.00           O  
ATOM    302  CB  TYR A  21      42.041 104.960 116.629  1.00  0.00           C  
ATOM    303  CG  TYR A  21      41.109 103.715 116.572  1.00  0.00           C  
ATOM    304  CD1 TYR A  21      39.736 103.836 116.991  1.00  0.00           C  
ATOM    305  CD2 TYR A  21      41.667 102.507 116.209  1.00  0.00           C  
ATOM    306  CE1 TYR A  21      38.941 102.674 116.980  1.00  0.00           C  
ATOM    307  CE2 TYR A  21      40.782 101.407 116.159  1.00  0.00           C  
ATOM    308  CZ  TYR A  21      39.480 101.481 116.527  1.00  0.00           C  
ATOM    309  OH  TYR A  21      38.786 100.331 116.528  1.00  0.00           O  
ATOM    310  H   TYR A  21      40.876 106.288 118.360  1.00  0.00           H  
ATOM    311  HA  TYR A  21      42.988 104.169 118.315  1.00  0.00           H  
ATOM    312  HB2 TYR A  21      41.355 105.792 116.468  1.00  0.00           H  
ATOM    313  HB3 TYR A  21      42.840 104.860 115.894  1.00  0.00           H  
ATOM    314  HD1 TYR A  21      39.244 104.775 117.198  1.00  0.00           H  
ATOM    315  HD2 TYR A  21      42.719 102.436 115.972  1.00  0.00           H  
ATOM    316  HE1 TYR A  21      37.921 102.713 117.331  1.00  0.00           H  
ATOM    317  HE2 TYR A  21      41.158 100.426 115.907  1.00  0.00           H  
ATOM    318  HH  TYR A  21      37.954 100.291 117.004  1.00  0.00           H  
ATOM    319  N   ALA A  22      43.743 107.169 119.008  1.00  0.00           N  
ATOM    320  CA  ALA A  22      44.619 108.373 118.877  1.00  0.00           C  
ATOM    321  C   ALA A  22      46.165 108.147 118.897  1.00  0.00           C  
ATOM    322  O   ALA A  22      46.872 108.951 118.220  1.00  0.00           O  
ATOM    323  CB  ALA A  22      44.302 109.350 120.022  1.00  0.00           C  
ATOM    324  H   ALA A  22      42.942 107.114 119.621  1.00  0.00           H  
ATOM    325  HA  ALA A  22      44.395 108.786 117.894  1.00  0.00           H  
ATOM    326  HB1 ALA A  22      43.266 109.657 119.887  1.00  0.00           H  
ATOM    327  HB2 ALA A  22      44.415 108.898 121.007  1.00  0.00           H  
ATOM    328  HB3 ALA A  22      44.928 110.236 119.906  1.00  0.00           H  
ATOM    329  N   ASP A  23      46.615 107.279 119.789  1.00  0.00           N  
ATOM    330  CA  ASP A  23      48.043 106.973 120.047  1.00  0.00           C  
ATOM    331  C   ASP A  23      48.583 106.024 118.899  1.00  0.00           C  
ATOM    332  O   ASP A  23      49.784 105.847 118.874  1.00  0.00           O  
ATOM    333  CB  ASP A  23      48.167 106.474 121.444  1.00  0.00           C  
ATOM    334  CG  ASP A  23      47.585 105.098 121.805  1.00  0.00           C  
ATOM    335  OD1 ASP A  23      47.891 104.559 122.907  1.00  0.00           O  
ATOM    336  OD2 ASP A  23      46.750 104.608 120.969  1.00  0.00           O1-
ATOM    337  H   ASP A  23      45.948 106.752 120.336  1.00  0.00           H  
ATOM    338  HA  ASP A  23      48.560 107.930 119.963  1.00  0.00           H  
ATOM    339  HB2 ASP A  23      49.243 106.340 121.551  1.00  0.00           H  
ATOM    340  HB3 ASP A  23      47.930 107.177 122.243  1.00  0.00           H  
ATOM    341  N   GLY A  24      47.738 105.494 117.981  1.00  0.00           N  
ATOM    342  CA  GLY A  24      48.229 104.613 116.940  1.00  0.00           C  
ATOM    343  C   GLY A  24      48.415 103.077 117.230  1.00  0.00           C  
ATOM    344  O   GLY A  24      48.762 102.263 116.331  1.00  0.00           O  
ATOM    345  H   GLY A  24      46.751 105.678 118.086  1.00  0.00           H  
ATOM    346  HA2 GLY A  24      47.479 104.552 116.154  1.00  0.00           H  
ATOM    347  HA3 GLY A  24      49.168 104.969 116.516  1.00  0.00           H  
ATOM    348  N   GLU A  25      48.337 102.734 118.525  1.00  0.00           N  
ATOM    349  CA  GLU A  25      48.698 101.364 119.003  1.00  0.00           C  
ATOM    350  C   GLU A  25      47.855 100.203 118.503  1.00  0.00           C  
ATOM    351  O   GLU A  25      48.362  99.264 117.987  1.00  0.00           O  
ATOM    352  CB  GLU A  25      48.827 101.416 120.492  1.00  0.00           C  
ATOM    353  CG  GLU A  25      49.469 100.189 121.139  1.00  0.00           C  
ATOM    354  CD  GLU A  25      50.926  99.820 120.816  1.00  0.00           C  
ATOM    355  OE1 GLU A  25      51.411  98.709 121.099  1.00  0.00           O  
ATOM    356  OE2 GLU A  25      51.585 100.644 120.141  1.00  0.00           O1-
ATOM    357  H   GLU A  25      48.044 103.497 119.119  1.00  0.00           H  
ATOM    358  HA  GLU A  25      49.717 101.261 118.631  1.00  0.00           H  
ATOM    359  HB2 GLU A  25      49.343 102.317 120.823  1.00  0.00           H  
ATOM    360  HB3 GLU A  25      47.798 101.480 120.844  1.00  0.00           H  
ATOM    361  HG2 GLU A  25      49.394 100.363 122.212  1.00  0.00           H  
ATOM    362  HG3 GLU A  25      48.862  99.308 120.931  1.00  0.00           H  
ATOM    363  N   ALA A  26      46.482 100.332 118.588  1.00  0.00           N  
ATOM    364  CA  ALA A  26      45.557  99.337 117.992  1.00  0.00           C  
ATOM    365  C   ALA A  26      45.879  99.006 116.477  1.00  0.00           C  
ATOM    366  O   ALA A  26      45.969  97.869 116.020  1.00  0.00           O  
ATOM    367  CB  ALA A  26      44.074  99.748 118.028  1.00  0.00           C  
ATOM    368  H   ALA A  26      46.122 101.138 119.077  1.00  0.00           H  
ATOM    369  HA  ALA A  26      45.589  98.411 118.565  1.00  0.00           H  
ATOM    370  HB1 ALA A  26      43.903 100.418 117.185  1.00  0.00           H  
ATOM    371  HB2 ALA A  26      43.379  98.911 117.964  1.00  0.00           H  
ATOM    372  HB3 ALA A  26      43.784 100.309 118.916  1.00  0.00           H  
ATOM    373  N   ALA A  27      46.048 100.066 115.673  1.00  0.00           N  
ATOM    374  CA  ALA A  27      46.503 100.002 114.268  1.00  0.00           C  
ATOM    375  C   ALA A  27      47.934  99.430 113.962  1.00  0.00           C  
ATOM    376  O   ALA A  27      48.118  98.718 112.964  1.00  0.00           O  
ATOM    377  CB  ALA A  27      46.466 101.410 113.567  1.00  0.00           C  
ATOM    378  H   ALA A  27      45.664 100.945 115.987  1.00  0.00           H  
ATOM    379  HA  ALA A  27      45.922  99.282 113.692  1.00  0.00           H  
ATOM    380  HB1 ALA A  27      45.489 101.893 113.530  1.00  0.00           H  
ATOM    381  HB2 ALA A  27      47.208 102.042 114.056  1.00  0.00           H  
ATOM    382  HB3 ALA A  27      46.743 101.219 112.529  1.00  0.00           H  
ATOM    383  N   ARG A  28      48.873  99.592 114.885  1.00  0.00           N  
ATOM    384  CA  ARG A  28      50.239  99.060 114.747  1.00  0.00           C  
ATOM    385  C   ARG A  28      50.268  97.481 114.733  1.00  0.00           C  
ATOM    386  O   ARG A  28      51.085  96.870 114.025  1.00  0.00           O  
ATOM    387  CB  ARG A  28      51.063  99.559 115.997  1.00  0.00           C  
ATOM    388  CG  ARG A  28      52.552  99.341 115.872  1.00  0.00           C  
ATOM    389  CD  ARG A  28      53.483  99.687 117.056  1.00  0.00           C  
ATOM    390  NE  ARG A  28      53.293  99.096 118.363  1.00  0.00           N  
ATOM    391  CZ  ARG A  28      54.047  98.292 119.010  1.00  0.00           C  
ATOM    392  NH1 ARG A  28      55.055  97.610 118.553  1.00  0.00           N1+
ATOM    393  NH2 ARG A  28      53.874  98.053 120.268  1.00  0.00           N  
ATOM    394  H   ARG A  28      48.629 100.085 115.732  1.00  0.00           H  
ATOM    395  HA  ARG A  28      50.731  99.422 113.844  1.00  0.00           H  
ATOM    396  HB2 ARG A  28      51.048 100.626 116.222  1.00  0.00           H  
ATOM    397  HB3 ARG A  28      50.642  98.987 116.823  1.00  0.00           H  
ATOM    398  HG2 ARG A  28      52.786  98.303 115.635  1.00  0.00           H  
ATOM    399  HG3 ARG A  28      52.972  99.884 115.026  1.00  0.00           H  
ATOM    400  HD2 ARG A  28      54.492  99.371 116.793  1.00  0.00           H  
ATOM    401  HD3 ARG A  28      53.506 100.757 117.267  1.00  0.00           H  
ATOM    402  HE  ARG A  28      52.669  99.620 118.959  1.00  0.00           H  
ATOM    403 HH11 ARG A  28      55.238  97.685 117.562  1.00  0.00           H  
ATOM    404 HH12 ARG A  28      55.687  97.104 119.156  1.00  0.00           H  
ATOM    405 HH21 ARG A  28      53.075  98.454 120.738  1.00  0.00           H  
ATOM    406 HH22 ARG A  28      54.481  97.378 120.713  1.00  0.00           H  
ATOM    407  N   VAL A  29      49.338  96.839 115.391  1.00  0.00           N  
ATOM    408  CA  VAL A  29      49.321  95.383 115.515  1.00  0.00           C  
ATOM    409  C   VAL A  29      48.115  94.667 114.997  1.00  0.00           C  
ATOM    410  O   VAL A  29      47.813  93.538 115.366  1.00  0.00           O  
ATOM    411  CB  VAL A  29      49.506  94.935 117.027  1.00  0.00           C  
ATOM    412  CG1 VAL A  29      50.906  95.165 117.599  1.00  0.00           C  
ATOM    413  CG2 VAL A  29      48.468  95.457 118.016  1.00  0.00           C  
ATOM    414  H   VAL A  29      48.710  97.313 116.023  1.00  0.00           H  
ATOM    415  HA  VAL A  29      50.111  94.949 114.901  1.00  0.00           H  
ATOM    416  HB  VAL A  29      49.321  93.861 116.997  1.00  0.00           H  
ATOM    417 HG11 VAL A  29      51.242  96.176 117.366  1.00  0.00           H  
ATOM    418 HG12 VAL A  29      51.005  94.960 118.665  1.00  0.00           H  
ATOM    419 HG13 VAL A  29      51.607  94.454 117.161  1.00  0.00           H  
ATOM    420 HG21 VAL A  29      48.804  95.132 119.000  1.00  0.00           H  
ATOM    421 HG22 VAL A  29      48.649  96.523 118.149  1.00  0.00           H  
ATOM    422 HG23 VAL A  29      47.430  95.208 117.790  1.00  0.00           H  
ATOM    423  N   TRP A  30      47.275  95.252 114.128  1.00  0.00           N  
ATOM    424  CA  TRP A  30      46.003  94.786 113.694  1.00  0.00           C  
ATOM    425  C   TRP A  30      46.297  93.368 113.037  1.00  0.00           C  
ATOM    426  O   TRP A  30      45.618  92.338 113.231  1.00  0.00           O  
ATOM    427  CB  TRP A  30      45.337  95.805 112.773  1.00  0.00           C  
ATOM    428  CG  TRP A  30      43.864  95.596 112.629  1.00  0.00           C  
ATOM    429  CD1 TRP A  30      43.178  95.292 111.473  1.00  0.00           C  
ATOM    430  CD2 TRP A  30      42.837  95.910 113.604  1.00  0.00           C  
ATOM    431  CE2 TRP A  30      41.608  95.758 113.007  1.00  0.00           C  
ATOM    432  CE3 TRP A  30      42.852  96.220 115.002  1.00  0.00           C  
ATOM    433  NE1 TRP A  30      41.829  95.484 111.655  1.00  0.00           N  
ATOM    434  CZ2 TRP A  30      40.384  95.828 113.673  1.00  0.00           C  
ATOM    435  CZ3 TRP A  30      41.622  96.277 115.680  1.00  0.00           C  
ATOM    436  CH2 TRP A  30      40.389  95.986 115.104  1.00  0.00           C  
ATOM    437  H   TRP A  30      47.485  96.220 113.933  1.00  0.00           H  
ATOM    438  HA  TRP A  30      45.432  94.541 114.589  1.00  0.00           H  
ATOM    439  HB2 TRP A  30      45.449  96.745 113.314  1.00  0.00           H  
ATOM    440  HB3 TRP A  30      45.832  95.706 111.808  1.00  0.00           H  
ATOM    441  HD1 TRP A  30      43.627  95.149 110.501  1.00  0.00           H  
ATOM    442  HE1 TRP A  30      41.117  95.411 110.942  1.00  0.00           H  
ATOM    443  HE3 TRP A  30      43.808  96.221 115.505  1.00  0.00           H  
ATOM    444  HZ2 TRP A  30      39.420  95.681 113.211  1.00  0.00           H  
ATOM    445  HZ3 TRP A  30      41.562  96.431 116.747  1.00  0.00           H  
ATOM    446  HH2 TRP A  30      39.533  96.018 115.762  1.00  0.00           H  
ATOM    447  N   GLN A  31      47.403  93.201 112.298  1.00  0.00           N  
ATOM    448  CA  GLN A  31      47.871  91.938 111.597  1.00  0.00           C  
ATOM    449  C   GLN A  31      48.074  90.824 112.637  1.00  0.00           C  
ATOM    450  O   GLN A  31      47.723  89.638 112.357  1.00  0.00           O  
ATOM    451  CB  GLN A  31      49.040  92.212 110.683  1.00  0.00           C  
ATOM    452  CG  GLN A  31      50.464  92.612 111.214  1.00  0.00           C  
ATOM    453  CD  GLN A  31      50.557  93.928 112.024  1.00  0.00           C  
ATOM    454  NE2 GLN A  31      51.638  94.188 112.776  1.00  0.00           N  
ATOM    455  OE1 GLN A  31      49.697  94.859 111.923  1.00  0.00           O  
ATOM    456  H   GLN A  31      48.061  93.967 112.335  1.00  0.00           H  
ATOM    457  HA  GLN A  31      47.010  91.589 111.027  1.00  0.00           H  
ATOM    458  HB2 GLN A  31      49.129  91.343 110.031  1.00  0.00           H  
ATOM    459  HB3 GLN A  31      48.633  92.869 109.915  1.00  0.00           H  
ATOM    460  HG2 GLN A  31      50.740  91.818 111.907  1.00  0.00           H  
ATOM    461  HG3 GLN A  31      51.212  92.560 110.423  1.00  0.00           H  
ATOM    462 HE21 GLN A  31      51.659  95.076 113.256  1.00  0.00           H  
ATOM    463 HE22 GLN A  31      52.410  93.539 112.710  1.00  0.00           H  
ATOM    464  N   LEU A  32      48.523  91.193 113.847  1.00  0.00           N  
ATOM    465  CA  LEU A  32      48.658  90.184 114.890  1.00  0.00           C  
ATOM    466  C   LEU A  32      47.441  89.822 115.711  1.00  0.00           C  
ATOM    467  O   LEU A  32      47.280  88.603 115.984  1.00  0.00           O  
ATOM    468  CB  LEU A  32      49.749  90.669 115.932  1.00  0.00           C  
ATOM    469  CG  LEU A  32      51.041  91.011 115.282  1.00  0.00           C  
ATOM    470  CD1 LEU A  32      51.970  91.465 116.403  1.00  0.00           C  
ATOM    471  CD2 LEU A  32      51.779  90.105 114.295  1.00  0.00           C  
ATOM    472  H   LEU A  32      48.890  92.105 114.085  1.00  0.00           H  
ATOM    473  HA  LEU A  32      48.973  89.207 114.524  1.00  0.00           H  
ATOM    474  HB2 LEU A  32      49.293  91.533 116.415  1.00  0.00           H  
ATOM    475  HB3 LEU A  32      49.907  89.875 116.662  1.00  0.00           H  
ATOM    476  HG  LEU A  32      50.869  91.967 114.786  1.00  0.00           H  
ATOM    477 HD11 LEU A  32      52.933  91.735 115.969  1.00  0.00           H  
ATOM    478 HD12 LEU A  32      51.503  92.274 116.965  1.00  0.00           H  
ATOM    479 HD13 LEU A  32      52.141  90.572 117.004  1.00  0.00           H  
ATOM    480 HD21 LEU A  32      51.175  89.678 113.495  1.00  0.00           H  
ATOM    481 HD22 LEU A  32      52.630  90.567 113.795  1.00  0.00           H  
ATOM    482 HD23 LEU A  32      52.181  89.221 114.789  1.00  0.00           H  
ATOM    483  N   TYR A  33      46.620  90.754 116.072  1.00  0.00           N  
ATOM    484  CA  TYR A  33      45.336  90.607 116.784  1.00  0.00           C  
ATOM    485  C   TYR A  33      44.347  89.887 115.881  1.00  0.00           C  
ATOM    486  O   TYR A  33      43.652  89.001 116.357  1.00  0.00           O  
ATOM    487  CB  TYR A  33      44.883  92.079 117.241  1.00  0.00           C  
ATOM    488  CG  TYR A  33      43.517  91.994 117.891  1.00  0.00           C  
ATOM    489  CD1 TYR A  33      42.399  92.601 117.203  1.00  0.00           C  
ATOM    490  CD2 TYR A  33      43.240  91.343 119.134  1.00  0.00           C  
ATOM    491  CE1 TYR A  33      41.071  92.462 117.729  1.00  0.00           C  
ATOM    492  CE2 TYR A  33      41.952  91.067 119.599  1.00  0.00           C  
ATOM    493  CZ  TYR A  33      40.871  91.693 118.906  1.00  0.00           C  
ATOM    494  OH  TYR A  33      39.568  91.426 119.347  1.00  0.00           O  
ATOM    495  H   TYR A  33      47.007  91.676 115.929  1.00  0.00           H  
ATOM    496  HA  TYR A  33      45.380  89.933 117.640  1.00  0.00           H  
ATOM    497  HB2 TYR A  33      45.677  92.488 117.867  1.00  0.00           H  
ATOM    498  HB3 TYR A  33      44.936  92.694 116.343  1.00  0.00           H  
ATOM    499  HD1 TYR A  33      42.503  93.126 116.265  1.00  0.00           H  
ATOM    500  HD2 TYR A  33      44.071  90.890 119.655  1.00  0.00           H  
ATOM    501  HE1 TYR A  33      40.163  92.939 117.393  1.00  0.00           H  
ATOM    502  HE2 TYR A  33      41.830  90.344 120.391  1.00  0.00           H  
ATOM    503  HH  TYR A  33      38.937  92.137 119.212  1.00  0.00           H  
ATOM    504  N   ILE A  34      44.420  90.063 114.519  1.00  0.00           N  
ATOM    505  CA  ILE A  34      43.754  89.121 113.542  1.00  0.00           C  
ATOM    506  C   ILE A  34      44.155  87.639 113.641  1.00  0.00           C  
ATOM    507  O   ILE A  34      43.318  86.706 113.367  1.00  0.00           O  
ATOM    508  CB  ILE A  34      43.813  89.707 112.070  1.00  0.00           C  
ATOM    509  CG1 ILE A  34      42.952  90.982 111.876  1.00  0.00           C  
ATOM    510  CG2 ILE A  34      43.235  88.723 111.124  1.00  0.00           C  
ATOM    511  CD1 ILE A  34      43.406  91.746 110.527  1.00  0.00           C  
ATOM    512  H   ILE A  34      45.069  90.736 114.140  1.00  0.00           H  
ATOM    513  HA  ILE A  34      42.688  89.099 113.768  1.00  0.00           H  
ATOM    514  HB  ILE A  34      44.842  89.922 111.781  1.00  0.00           H  
ATOM    515 HG12 ILE A  34      41.904  90.685 111.839  1.00  0.00           H  
ATOM    516 HG13 ILE A  34      43.197  91.656 112.697  1.00  0.00           H  
ATOM    517 HG21 ILE A  34      42.197  88.479 111.354  1.00  0.00           H  
ATOM    518 HG22 ILE A  34      43.265  89.018 110.076  1.00  0.00           H  
ATOM    519 HG23 ILE A  34      43.961  87.911 111.149  1.00  0.00           H  
ATOM    520 HD11 ILE A  34      44.461  91.704 110.253  1.00  0.00           H  
ATOM    521 HD12 ILE A  34      43.014  91.323 109.602  1.00  0.00           H  
ATOM    522 HD13 ILE A  34      42.993  92.753 110.572  1.00  0.00           H  
ATOM    523  N   GLY A  35      45.466  87.356 113.872  1.00  0.00           N  
ATOM    524  CA  GLY A  35      46.070  86.006 113.959  1.00  0.00           C  
ATOM    525  C   GLY A  35      46.551  85.485 112.622  1.00  0.00           C  
ATOM    526  O   GLY A  35      47.670  85.087 112.402  1.00  0.00           O  
ATOM    527  H   GLY A  35      46.135  88.075 114.109  1.00  0.00           H  
ATOM    528  HA2 GLY A  35      47.002  86.191 114.492  1.00  0.00           H  
ATOM    529  HA3 GLY A  35      45.539  85.282 114.576  1.00  0.00           H  
ATOM    530  N   ASP A  36      45.620  85.552 111.622  1.00  0.00           N  
ATOM    531  CA  ASP A  36      45.876  85.285 110.248  1.00  0.00           C  
ATOM    532  C   ASP A  36      44.669  85.863 109.420  1.00  0.00           C  
ATOM    533  O   ASP A  36      43.470  85.550 109.633  1.00  0.00           O  
ATOM    534  CB  ASP A  36      45.939  83.751 110.035  1.00  0.00           C  
ATOM    535  CG  ASP A  36      46.326  83.341 108.617  1.00  0.00           C  
ATOM    536  OD1 ASP A  36      45.480  82.645 107.980  1.00  0.00           O  
ATOM    537  OD2 ASP A  36      47.435  83.678 108.136  1.00  0.00           O1-
ATOM    538  H   ASP A  36      44.643  85.611 111.873  1.00  0.00           H  
ATOM    539  HA  ASP A  36      46.762  85.817 109.900  1.00  0.00           H  
ATOM    540  HB2 ASP A  36      46.576  83.293 110.791  1.00  0.00           H  
ATOM    541  HB3 ASP A  36      44.986  83.412 110.442  1.00  0.00           H  
ATOM    542  N   THR A  37      44.931  86.744 108.428  1.00  0.00           N  
ATOM    543  CA  THR A  37      43.976  87.393 107.575  1.00  0.00           C  
ATOM    544  C   THR A  37      43.364  86.309 106.707  1.00  0.00           C  
ATOM    545  O   THR A  37      42.141  86.431 106.409  1.00  0.00           O  
ATOM    546  CB  THR A  37      44.637  88.602 106.872  1.00  0.00           C  
ATOM    547  CG2 THR A  37      43.672  89.335 105.884  1.00  0.00           C  
ATOM    548  OG1 THR A  37      45.125  89.600 107.729  1.00  0.00           O  
ATOM    549  H   THR A  37      45.908  86.955 108.279  1.00  0.00           H  
ATOM    550  HA  THR A  37      43.182  87.827 108.181  1.00  0.00           H  
ATOM    551  HB  THR A  37      45.437  88.310 106.191  1.00  0.00           H  
ATOM    552  HG1 THR A  37      45.614  89.212 108.459  1.00  0.00           H  
ATOM    553 HG21 THR A  37      43.493  88.666 105.042  1.00  0.00           H  
ATOM    554 HG22 THR A  37      42.707  89.540 106.348  1.00  0.00           H  
ATOM    555 HG23 THR A  37      44.067  90.302 105.572  1.00  0.00           H  
ATOM    556  N   ARG A  38      44.174  85.390 106.161  1.00  0.00           N  
ATOM    557  CA  ARG A  38      43.629  84.375 105.265  1.00  0.00           C  
ATOM    558  C   ARG A  38      42.564  83.616 105.984  1.00  0.00           C  
ATOM    559  O   ARG A  38      41.420  83.658 105.464  1.00  0.00           O  
ATOM    560  CB  ARG A  38      44.733  83.438 104.742  1.00  0.00           C  
ATOM    561  CG  ARG A  38      44.186  82.357 103.810  1.00  0.00           C  
ATOM    562  CD  ARG A  38      45.258  81.791 102.893  1.00  0.00           C  
ATOM    563  NE  ARG A  38      45.923  82.796 101.998  1.00  0.00           N  
ATOM    564  CZ  ARG A  38      45.998  82.894 100.688  1.00  0.00           C  
ATOM    565  NH1 ARG A  38      45.459  82.015  99.902  1.00  0.00           N1+
ATOM    566  NH2 ARG A  38      46.739  83.855 100.215  1.00  0.00           N  
ATOM    567  H   ARG A  38      45.155  85.484 106.379  1.00  0.00           H  
ATOM    568  HA  ARG A  38      43.147  84.836 104.402  1.00  0.00           H  
ATOM    569  HB2 ARG A  38      45.464  84.020 104.182  1.00  0.00           H  
ATOM    570  HB3 ARG A  38      45.243  82.980 105.589  1.00  0.00           H  
ATOM    571  HG2 ARG A  38      43.689  81.524 104.305  1.00  0.00           H  
ATOM    572  HG3 ARG A  38      43.550  82.857 103.079  1.00  0.00           H  
ATOM    573  HD2 ARG A  38      45.951  81.392 103.634  1.00  0.00           H  
ATOM    574  HD3 ARG A  38      44.930  80.932 102.308  1.00  0.00           H  
ATOM    575  HE  ARG A  38      46.424  83.470 102.558  1.00  0.00           H  
ATOM    576 HH11 ARG A  38      44.727  81.401 100.231  1.00  0.00           H  
ATOM    577 HH12 ARG A  38      45.520  82.163  98.904  1.00  0.00           H  
ATOM    578 HH21 ARG A  38      47.094  84.529 100.879  1.00  0.00           H  
ATOM    579 HH22 ARG A  38      46.868  83.969  99.220  1.00  0.00           H  
ATOM    580  N   SER A  39      42.857  82.969 107.128  1.00  0.00           N  
ATOM    581  CA  SER A  39      41.859  82.224 107.936  1.00  0.00           C  
ATOM    582  C   SER A  39      40.622  83.037 108.284  1.00  0.00           C  
ATOM    583  O   SER A  39      39.545  82.450 108.378  1.00  0.00           O  
ATOM    584  CB  SER A  39      42.516  81.704 109.265  1.00  0.00           C  
ATOM    585  OG  SER A  39      43.741  81.042 108.968  1.00  0.00           O  
ATOM    586  H   SER A  39      43.784  83.056 107.519  1.00  0.00           H  
ATOM    587  HA  SER A  39      41.503  81.417 107.297  1.00  0.00           H  
ATOM    588  HB2 SER A  39      42.606  82.575 109.914  1.00  0.00           H  
ATOM    589  HB3 SER A  39      41.940  81.063 109.932  1.00  0.00           H  
ATOM    590  HG  SER A  39      44.317  81.727 108.621  1.00  0.00           H  
ATOM    591  N   ARG A  40      40.702  84.376 108.591  1.00  0.00           N  
ATOM    592  CA  ARG A  40      39.508  85.186 108.844  1.00  0.00           C  
ATOM    593  C   ARG A  40      38.640  85.286 107.598  1.00  0.00           C  
ATOM    594  O   ARG A  40      37.436  85.018 107.653  1.00  0.00           O  
ATOM    595  CB  ARG A  40      40.005  86.592 109.290  1.00  0.00           C  
ATOM    596  CG  ARG A  40      39.000  87.779 109.218  1.00  0.00           C  
ATOM    597  CD  ARG A  40      39.634  89.129 109.659  1.00  0.00           C  
ATOM    598  NE  ARG A  40      38.748  90.208 109.316  1.00  0.00           N  
ATOM    599  CZ  ARG A  40      38.390  91.202 110.172  1.00  0.00           C  
ATOM    600  NH1 ARG A  40      38.792  91.223 111.437  1.00  0.00           N1+
ATOM    601  NH2 ARG A  40      37.653  92.275 109.887  1.00  0.00           N  
ATOM    602  H   ARG A  40      41.615  84.786 108.730  1.00  0.00           H  
ATOM    603  HA  ARG A  40      38.988  84.740 109.692  1.00  0.00           H  
ATOM    604  HB2 ARG A  40      40.162  86.405 110.352  1.00  0.00           H  
ATOM    605  HB3 ARG A  40      40.878  87.017 108.796  1.00  0.00           H  
ATOM    606  HG2 ARG A  40      38.595  87.899 108.213  1.00  0.00           H  
ATOM    607  HG3 ARG A  40      38.133  87.609 109.855  1.00  0.00           H  
ATOM    608  HD2 ARG A  40      39.882  89.121 110.720  1.00  0.00           H  
ATOM    609  HD3 ARG A  40      40.487  89.198 108.984  1.00  0.00           H  
ATOM    610  HE  ARG A  40      38.319  90.207 108.402  1.00  0.00           H  
ATOM    611 HH11 ARG A  40      39.108  90.419 111.960  1.00  0.00           H  
ATOM    612 HH12 ARG A  40      38.771  92.145 111.847  1.00  0.00           H  
ATOM    613 HH21 ARG A  40      37.335  92.343 108.931  1.00  0.00           H  
ATOM    614 HH22 ARG A  40      37.633  93.026 110.563  1.00  0.00           H  
ATOM    615  N   THR A  41      39.400  85.599 106.523  1.00  0.00           N  
ATOM    616  CA  THR A  41      38.779  85.774 105.142  1.00  0.00           C  
ATOM    617  C   THR A  41      38.071  84.541 104.649  1.00  0.00           C  
ATOM    618  O   THR A  41      36.891  84.638 104.168  1.00  0.00           O  
ATOM    619  CB  THR A  41      39.888  86.250 104.108  1.00  0.00           C  
ATOM    620  CG2 THR A  41      39.356  86.326 102.634  1.00  0.00           C  
ATOM    621  OG1 THR A  41      40.259  87.512 104.360  1.00  0.00           O  
ATOM    622  H   THR A  41      40.392  85.754 106.630  1.00  0.00           H  
ATOM    623  HA  THR A  41      38.035  86.567 105.197  1.00  0.00           H  
ATOM    624  HB  THR A  41      40.748  85.580 104.077  1.00  0.00           H  
ATOM    625  HG1 THR A  41      40.754  87.590 105.179  1.00  0.00           H  
ATOM    626 HG21 THR A  41      38.517  87.017 102.554  1.00  0.00           H  
ATOM    627 HG22 THR A  41      40.082  86.743 101.936  1.00  0.00           H  
ATOM    628 HG23 THR A  41      39.075  85.338 102.270  1.00  0.00           H  
ATOM    629  N   ALA A  42      38.656  83.416 104.916  1.00  0.00           N  
ATOM    630  CA  ALA A  42      38.175  82.098 104.598  1.00  0.00           C  
ATOM    631  C   ALA A  42      36.726  81.931 105.193  1.00  0.00           C  
ATOM    632  O   ALA A  42      35.907  81.288 104.535  1.00  0.00           O  
ATOM    633  CB  ALA A  42      39.238  81.092 105.093  1.00  0.00           C  
ATOM    634  H   ALA A  42      39.557  83.466 105.371  1.00  0.00           H  
ATOM    635  HA  ALA A  42      37.971  82.052 103.529  1.00  0.00           H  
ATOM    636  HB1 ALA A  42      39.257  80.934 106.172  1.00  0.00           H  
ATOM    637  HB2 ALA A  42      38.994  80.102 104.709  1.00  0.00           H  
ATOM    638  HB3 ALA A  42      40.203  81.302 104.633  1.00  0.00           H  
ATOM    639  N   GLU A  43      36.368  82.431 106.383  1.00  0.00           N  
ATOM    640  CA  GLU A  43      35.085  82.208 106.959  1.00  0.00           C  
ATOM    641  C   GLU A  43      33.942  83.002 106.222  1.00  0.00           C  
ATOM    642  O   GLU A  43      32.770  82.559 106.253  1.00  0.00           O  
ATOM    643  CB  GLU A  43      35.195  82.516 108.483  1.00  0.00           C  
ATOM    644  CG  GLU A  43      33.928  82.415 109.273  1.00  0.00           C  
ATOM    645  CD  GLU A  43      33.258  81.045 109.278  1.00  0.00           C  
ATOM    646  OE1 GLU A  43      32.032  81.009 109.503  1.00  0.00           O  
ATOM    647  OE2 GLU A  43      33.912  80.066 109.011  1.00  0.00           O1-
ATOM    648  H   GLU A  43      36.993  83.058 106.870  1.00  0.00           H  
ATOM    649  HA  GLU A  43      34.806  81.157 106.884  1.00  0.00           H  
ATOM    650  HB2 GLU A  43      35.942  81.848 108.910  1.00  0.00           H  
ATOM    651  HB3 GLU A  43      35.527  83.545 108.622  1.00  0.00           H  
ATOM    652  HG2 GLU A  43      34.082  82.680 110.319  1.00  0.00           H  
ATOM    653  HG3 GLU A  43      33.232  83.164 108.897  1.00  0.00           H  
ATOM    654  N   TYR A  44      34.154  84.174 105.602  1.00  0.00           N  
ATOM    655  CA  TYR A  44      33.073  85.066 105.037  1.00  0.00           C  
ATOM    656  C   TYR A  44      33.283  85.613 103.655  1.00  0.00           C  
ATOM    657  O   TYR A  44      32.380  86.289 103.152  1.00  0.00           O  
ATOM    658  CB  TYR A  44      32.647  86.125 106.024  1.00  0.00           C  
ATOM    659  CG  TYR A  44      33.651  87.120 106.435  1.00  0.00           C  
ATOM    660  CD1 TYR A  44      33.607  88.430 105.987  1.00  0.00           C  
ATOM    661  CD2 TYR A  44      34.550  86.811 107.501  1.00  0.00           C  
ATOM    662  CE1 TYR A  44      34.455  89.413 106.523  1.00  0.00           C  
ATOM    663  CE2 TYR A  44      35.430  87.759 108.032  1.00  0.00           C  
ATOM    664  CZ  TYR A  44      35.306  89.060 107.579  1.00  0.00           C  
ATOM    665  OH  TYR A  44      35.889  89.982 108.408  1.00  0.00           O  
ATOM    666  H   TYR A  44      35.086  84.554 105.675  1.00  0.00           H  
ATOM    667  HA  TYR A  44      32.229  84.387 104.920  1.00  0.00           H  
ATOM    668  HB2 TYR A  44      31.786  86.619 105.576  1.00  0.00           H  
ATOM    669  HB3 TYR A  44      32.445  85.525 106.912  1.00  0.00           H  
ATOM    670  HD1 TYR A  44      32.864  88.685 105.246  1.00  0.00           H  
ATOM    671  HD2 TYR A  44      34.636  85.807 107.890  1.00  0.00           H  
ATOM    672  HE1 TYR A  44      34.423  90.394 106.073  1.00  0.00           H  
ATOM    673  HE2 TYR A  44      35.949  87.552 108.956  1.00  0.00           H  
ATOM    674  HH  TYR A  44      36.111  90.739 107.862  1.00  0.00           H  
ATOM    675  N   LYS A  45      34.373  85.404 102.933  1.00  0.00           N  
ATOM    676  CA  LYS A  45      34.520  85.854 101.548  1.00  0.00           C  
ATOM    677  C   LYS A  45      33.464  85.245 100.656  1.00  0.00           C  
ATOM    678  O   LYS A  45      32.716  85.972 100.039  1.00  0.00           O  
ATOM    679  CB  LYS A  45      36.013  85.501 101.155  1.00  0.00           C  
ATOM    680  CG  LYS A  45      36.189  85.626  99.550  1.00  0.00           C  
ATOM    681  CD  LYS A  45      37.690  85.640  99.273  1.00  0.00           C  
ATOM    682  CE  LYS A  45      37.960  85.463  97.777  1.00  0.00           C  
ATOM    683  NZ  LYS A  45      39.413  85.257  97.477  1.00  0.00           N1+
ATOM    684  H   LYS A  45      35.120  84.917 103.408  1.00  0.00           H  
ATOM    685  HA  LYS A  45      34.386  86.922 101.381  1.00  0.00           H  
ATOM    686  HB2 LYS A  45      36.675  86.223 101.633  1.00  0.00           H  
ATOM    687  HB3 LYS A  45      36.352  84.550 101.568  1.00  0.00           H  
ATOM    688  HG2 LYS A  45      35.778  84.685  99.185  1.00  0.00           H  
ATOM    689  HG3 LYS A  45      35.629  86.416  99.050  1.00  0.00           H  
ATOM    690  HD2 LYS A  45      38.231  86.553  99.522  1.00  0.00           H  
ATOM    691  HD3 LYS A  45      38.103  84.732  99.715  1.00  0.00           H  
ATOM    692  HE2 LYS A  45      37.377  84.610  97.429  1.00  0.00           H  
ATOM    693  HE3 LYS A  45      37.722  86.342  97.181  1.00  0.00           H  
ATOM    694  HZ1 LYS A  45      40.105  85.763  98.010  1.00  0.00           H  
ATOM    695  HZ2 LYS A  45      39.712  84.296  97.560  1.00  0.00           H  
ATOM    696  HZ3 LYS A  45      39.595  85.468  96.505  1.00  0.00           H  
ATOM    697  N   ALA A  46      33.268  83.900 100.636  1.00  0.00           N  
ATOM    698  CA  ALA A  46      32.269  83.230  99.909  1.00  0.00           C  
ATOM    699  C   ALA A  46      30.906  83.803 100.303  1.00  0.00           C  
ATOM    700  O   ALA A  46      30.165  84.106  99.364  1.00  0.00           O  
ATOM    701  CB  ALA A  46      32.280  81.702 100.025  1.00  0.00           C  
ATOM    702  H   ALA A  46      33.812  83.281 101.218  1.00  0.00           H  
ATOM    703  HA  ALA A  46      32.380  83.435  98.844  1.00  0.00           H  
ATOM    704  HB1 ALA A  46      33.299  81.374  99.818  1.00  0.00           H  
ATOM    705  HB2 ALA A  46      32.082  81.418 101.057  1.00  0.00           H  
ATOM    706  HB3 ALA A  46      31.628  81.152  99.346  1.00  0.00           H  
ATOM    707  N   TRP A  47      30.650  83.989 101.600  1.00  0.00           N  
ATOM    708  CA  TRP A  47      29.351  84.491 102.116  1.00  0.00           C  
ATOM    709  C   TRP A  47      29.089  85.903 101.614  1.00  0.00           C  
ATOM    710  O   TRP A  47      28.009  86.148 101.131  1.00  0.00           O  
ATOM    711  CB  TRP A  47      29.452  84.507 103.639  1.00  0.00           C  
ATOM    712  CG  TRP A  47      28.374  85.266 104.335  1.00  0.00           C  
ATOM    713  CD1 TRP A  47      27.174  84.748 104.584  1.00  0.00           C  
ATOM    714  CD2 TRP A  47      28.345  86.634 104.862  1.00  0.00           C  
ATOM    715  CE2 TRP A  47      27.005  86.838 105.436  1.00  0.00           C  
ATOM    716  CE3 TRP A  47      29.212  87.722 104.877  1.00  0.00           C  
ATOM    717  NE1 TRP A  47      26.278  85.698 105.157  1.00  0.00           N  
ATOM    718  CZ2 TRP A  47      26.727  88.071 106.079  1.00  0.00           C  
ATOM    719  CZ3 TRP A  47      28.910  88.971 105.419  1.00  0.00           C  
ATOM    720  CH2 TRP A  47      27.658  89.154 106.083  1.00  0.00           C  
ATOM    721  H   TRP A  47      31.344  83.707 102.277  1.00  0.00           H  
ATOM    722  HA  TRP A  47      28.525  83.818 101.885  1.00  0.00           H  
ATOM    723  HB2 TRP A  47      29.712  83.570 104.131  1.00  0.00           H  
ATOM    724  HB3 TRP A  47      30.359  85.101 103.755  1.00  0.00           H  
ATOM    725  HD1 TRP A  47      26.963  83.712 104.365  1.00  0.00           H  
ATOM    726  HE1 TRP A  47      25.349  85.594 105.541  1.00  0.00           H  
ATOM    727  HE3 TRP A  47      30.142  87.578 104.346  1.00  0.00           H  
ATOM    728  HZ2 TRP A  47      25.858  88.152 106.715  1.00  0.00           H  
ATOM    729  HZ3 TRP A  47      29.709  89.698 105.384  1.00  0.00           H  
ATOM    730  HH2 TRP A  47      27.448  90.102 106.555  1.00  0.00           H  
ATOM    731  N   LEU A  48      30.156  86.745 101.710  1.00  0.00           N  
ATOM    732  CA  LEU A  48      30.012  88.113 101.226  1.00  0.00           C  
ATOM    733  C   LEU A  48      29.873  88.196  99.652  1.00  0.00           C  
ATOM    734  O   LEU A  48      28.990  88.963  99.204  1.00  0.00           O  
ATOM    735  CB  LEU A  48      31.264  88.946 101.691  1.00  0.00           C  
ATOM    736  CG  LEU A  48      31.090  90.422 101.265  1.00  0.00           C  
ATOM    737  CD1 LEU A  48      29.889  90.979 101.945  1.00  0.00           C  
ATOM    738  CD2 LEU A  48      32.364  91.298 101.810  1.00  0.00           C  
ATOM    739  H   LEU A  48      30.905  86.444 102.318  1.00  0.00           H  
ATOM    740  HA  LEU A  48      29.067  88.494 101.612  1.00  0.00           H  
ATOM    741  HB2 LEU A  48      31.438  88.805 102.758  1.00  0.00           H  
ATOM    742  HB3 LEU A  48      32.161  88.680 101.132  1.00  0.00           H  
ATOM    743  HG  LEU A  48      31.043  90.490 100.178  1.00  0.00           H  
ATOM    744 HD11 LEU A  48      29.892  90.682 102.994  1.00  0.00           H  
ATOM    745 HD12 LEU A  48      30.078  92.051 101.902  1.00  0.00           H  
ATOM    746 HD13 LEU A  48      28.936  90.783 101.452  1.00  0.00           H  
ATOM    747 HD21 LEU A  48      33.256  91.010 101.254  1.00  0.00           H  
ATOM    748 HD22 LEU A  48      32.229  92.375 101.704  1.00  0.00           H  
ATOM    749 HD23 LEU A  48      32.461  90.914 102.825  1.00  0.00           H  
ATOM    750  N   LEU A  49      30.559  87.390  98.868  1.00  0.00           N  
ATOM    751  CA  LEU A  49      30.405  87.428  97.387  1.00  0.00           C  
ATOM    752  C   LEU A  49      29.062  86.861  96.925  1.00  0.00           C  
ATOM    753  O   LEU A  49      28.401  87.356  95.998  1.00  0.00           O  
ATOM    754  CB  LEU A  49      31.506  86.593  96.692  1.00  0.00           C  
ATOM    755  CG  LEU A  49      32.869  87.228  96.866  1.00  0.00           C  
ATOM    756  CD1 LEU A  49      33.945  86.358  96.230  1.00  0.00           C  
ATOM    757  CD2 LEU A  49      32.993  88.601  96.241  1.00  0.00           C  
ATOM    758  H   LEU A  49      31.105  86.640  99.268  1.00  0.00           H  
ATOM    759  HA  LEU A  49      30.421  88.451  97.010  1.00  0.00           H  
ATOM    760  HB2 LEU A  49      31.608  85.564  97.040  1.00  0.00           H  
ATOM    761  HB3 LEU A  49      31.264  86.455  95.638  1.00  0.00           H  
ATOM    762  HG  LEU A  49      33.056  87.299  97.937  1.00  0.00           H  
ATOM    763 HD11 LEU A  49      33.704  86.239  95.173  1.00  0.00           H  
ATOM    764 HD12 LEU A  49      34.917  86.848  96.215  1.00  0.00           H  
ATOM    765 HD13 LEU A  49      33.944  85.357  96.661  1.00  0.00           H  
ATOM    766 HD21 LEU A  49      32.469  89.296  96.897  1.00  0.00           H  
ATOM    767 HD22 LEU A  49      33.999  88.986  96.073  1.00  0.00           H  
ATOM    768 HD23 LEU A  49      32.505  88.446  95.279  1.00  0.00           H  
ATOM    769  N   GLY A  50      28.616  85.828  97.588  1.00  0.00           N  
ATOM    770  CA  GLY A  50      27.319  85.247  97.374  1.00  0.00           C  
ATOM    771  C   GLY A  50      26.167  86.313  97.550  1.00  0.00           C  
ATOM    772  O   GLY A  50      25.374  86.569  96.648  1.00  0.00           O  
ATOM    773  H   GLY A  50      29.253  85.500  98.300  1.00  0.00           H  
ATOM    774  HA2 GLY A  50      27.359  84.961  96.323  1.00  0.00           H  
ATOM    775  HA3 GLY A  50      27.171  84.445  98.099  1.00  0.00           H  
ATOM    776  N   LEU A  51      26.174  86.940  98.718  1.00  0.00           N  
ATOM    777  CA  LEU A  51      25.191  87.939  99.074  1.00  0.00           C  
ATOM    778  C   LEU A  51      25.228  89.001  97.935  1.00  0.00           C  
ATOM    779  O   LEU A  51      24.135  89.421  97.466  1.00  0.00           O  
ATOM    780  CB  LEU A  51      25.525  88.673 100.399  1.00  0.00           C  
ATOM    781  CG  LEU A  51      25.107  88.058 101.725  1.00  0.00           C  
ATOM    782  CD1 LEU A  51      25.658  89.031 102.796  1.00  0.00           C  
ATOM    783  CD2 LEU A  51      23.610  87.962 101.899  1.00  0.00           C  
ATOM    784  H   LEU A  51      26.814  86.605  99.424  1.00  0.00           H  
ATOM    785  HA  LEU A  51      24.202  87.487  99.143  1.00  0.00           H  
ATOM    786  HB2 LEU A  51      26.606  88.795 100.470  1.00  0.00           H  
ATOM    787  HB3 LEU A  51      25.050  89.653 100.334  1.00  0.00           H  
ATOM    788  HG  LEU A  51      25.495  87.054 101.897  1.00  0.00           H  
ATOM    789 HD11 LEU A  51      25.353  90.076 102.757  1.00  0.00           H  
ATOM    790 HD12 LEU A  51      25.364  88.605 103.756  1.00  0.00           H  
ATOM    791 HD13 LEU A  51      26.742  88.955 102.876  1.00  0.00           H  
ATOM    792 HD21 LEU A  51      23.223  88.981 101.892  1.00  0.00           H  
ATOM    793 HD22 LEU A  51      23.199  87.355 101.093  1.00  0.00           H  
ATOM    794 HD23 LEU A  51      23.280  87.603 102.873  1.00  0.00           H  
ATOM    795  N   LEU A  52      26.411  89.496  97.506  1.00  0.00           N  
ATOM    796  CA  LEU A  52      26.613  90.650  96.618  1.00  0.00           C  
ATOM    797  C   LEU A  52      26.027  90.271  95.211  1.00  0.00           C  
ATOM    798  O   LEU A  52      25.253  90.939  94.563  1.00  0.00           O  
ATOM    799  CB  LEU A  52      28.074  91.118  96.716  1.00  0.00           C  
ATOM    800  CG  LEU A  52      28.642  91.764  98.052  1.00  0.00           C  
ATOM    801  CD1 LEU A  52      30.137  91.841  98.022  1.00  0.00           C  
ATOM    802  CD2 LEU A  52      28.161  93.205  98.278  1.00  0.00           C  
ATOM    803  H   LEU A  52      27.261  89.101  97.883  1.00  0.00           H  
ATOM    804  HA  LEU A  52      26.014  91.503  96.941  1.00  0.00           H  
ATOM    805  HB2 LEU A  52      28.710  90.267  96.477  1.00  0.00           H  
ATOM    806  HB3 LEU A  52      28.216  91.817  95.891  1.00  0.00           H  
ATOM    807  HG  LEU A  52      28.312  91.086  98.838  1.00  0.00           H  
ATOM    808 HD11 LEU A  52      30.459  92.360  98.924  1.00  0.00           H  
ATOM    809 HD12 LEU A  52      30.577  90.850  98.134  1.00  0.00           H  
ATOM    810 HD13 LEU A  52      30.579  92.423  97.213  1.00  0.00           H  
ATOM    811 HD21 LEU A  52      28.448  93.976  97.564  1.00  0.00           H  
ATOM    812 HD22 LEU A  52      27.074  93.252  98.316  1.00  0.00           H  
ATOM    813 HD23 LEU A  52      28.442  93.419  99.309  1.00  0.00           H  
ATOM    814  N   ARG A  53      26.479  89.134  94.709  1.00  0.00           N  
ATOM    815  CA  ARG A  53      26.111  88.621  93.386  1.00  0.00           C  
ATOM    816  C   ARG A  53      24.691  88.245  93.149  1.00  0.00           C  
ATOM    817  O   ARG A  53      24.089  88.732  92.165  1.00  0.00           O  
ATOM    818  CB  ARG A  53      26.990  87.374  92.947  1.00  0.00           C  
ATOM    819  CG  ARG A  53      28.418  87.820  92.594  1.00  0.00           C  
ATOM    820  CD  ARG A  53      29.378  86.642  92.466  1.00  0.00           C  
ATOM    821  NE  ARG A  53      30.720  87.040  92.075  1.00  0.00           N  
ATOM    822  CZ  ARG A  53      31.859  86.401  92.493  1.00  0.00           C  
ATOM    823  NH1 ARG A  53      31.872  85.261  93.094  1.00  0.00           N1+
ATOM    824  NH2 ARG A  53      32.926  87.043  92.287  1.00  0.00           N  
ATOM    825  H   ARG A  53      26.996  88.487  95.288  1.00  0.00           H  
ATOM    826  HA  ARG A  53      26.346  89.446  92.715  1.00  0.00           H  
ATOM    827  HB2 ARG A  53      27.030  86.578  93.691  1.00  0.00           H  
ATOM    828  HB3 ARG A  53      26.556  86.875  92.080  1.00  0.00           H  
ATOM    829  HG2 ARG A  53      28.285  88.321  91.635  1.00  0.00           H  
ATOM    830  HG3 ARG A  53      28.712  88.573  93.327  1.00  0.00           H  
ATOM    831  HD2 ARG A  53      29.339  86.085  93.401  1.00  0.00           H  
ATOM    832  HD3 ARG A  53      28.957  85.969  91.720  1.00  0.00           H  
ATOM    833  HE  ARG A  53      30.773  87.945  91.629  1.00  0.00           H  
ATOM    834 HH11 ARG A  53      31.039  84.691  93.051  1.00  0.00           H  
ATOM    835 HH12 ARG A  53      32.726  84.868  93.463  1.00  0.00           H  
ATOM    836 HH21 ARG A  53      32.840  87.702  91.526  1.00  0.00           H  
ATOM    837 HH22 ARG A  53      33.796  86.543  92.401  1.00  0.00           H  
ATOM    838  N   GLN A  54      24.065  87.542  94.059  1.00  0.00           N  
ATOM    839  CA  GLN A  54      22.659  87.158  93.926  1.00  0.00           C  
ATOM    840  C   GLN A  54      21.710  88.394  93.663  1.00  0.00           C  
ATOM    841  O   GLN A  54      20.580  88.174  93.106  1.00  0.00           O  
ATOM    842  CB  GLN A  54      22.336  86.346  95.196  1.00  0.00           C  
ATOM    843  CG  GLN A  54      21.191  85.377  95.042  1.00  0.00           C  
ATOM    844  CD  GLN A  54      21.543  84.292  94.048  1.00  0.00           C  
ATOM    845  NE2 GLN A  54      22.079  83.231  94.546  1.00  0.00           N  
ATOM    846  OE1 GLN A  54      21.261  84.401  92.866  1.00  0.00           O  
ATOM    847  H   GLN A  54      24.646  87.249  94.833  1.00  0.00           H  
ATOM    848  HA  GLN A  54      22.412  86.553  93.054  1.00  0.00           H  
ATOM    849  HB2 GLN A  54      23.247  85.766  95.333  1.00  0.00           H  
ATOM    850  HB3 GLN A  54      22.185  86.975  96.073  1.00  0.00           H  
ATOM    851  HG2 GLN A  54      21.001  84.897  96.002  1.00  0.00           H  
ATOM    852  HG3 GLN A  54      20.263  85.768  94.625  1.00  0.00           H  
ATOM    853 HE21 GLN A  54      22.199  82.536  93.822  1.00  0.00           H  
ATOM    854 HE22 GLN A  54      22.319  83.112  95.519  1.00  0.00           H  
ATOM    855  N   HIP A  55      22.105  89.673  94.013  1.00  0.00           N  
ATOM    856  CA  HIP A  55      21.352  90.922  93.807  1.00  0.00           C  
ATOM    857  C   HIP A  55      22.056  91.962  92.899  1.00  0.00           C  
ATOM    858  O   HIP A  55      21.606  93.080  92.880  1.00  0.00           O  
ATOM    859  CB  HIP A  55      21.017  91.470  95.252  1.00  0.00           C  
ATOM    860  CG  HIP A  55      20.155  90.550  96.065  1.00  0.00           C  
ATOM    861  CD2 HIP A  55      20.571  89.797  97.113  1.00  0.00           C  
ATOM    862  ND1 HIP A  55      18.844  90.219  95.749  1.00  0.00           N1+
ATOM    863  CE1 HIP A  55      18.445  89.301  96.608  1.00  0.00           C  
ATOM    864  NE2 HIP A  55      19.450  89.095  97.500  1.00  0.00           N  
ATOM    865  H   HIP A  55      23.015  89.782  94.439  1.00  0.00           H  
ATOM    866  HA  HIP A  55      20.383  90.697  93.360  1.00  0.00           H  
ATOM    867  HB2 HIP A  55      21.941  91.824  95.711  1.00  0.00           H  
ATOM    868  HB3 HIP A  55      20.421  92.375  95.136  1.00  0.00           H  
ATOM    869  HD1 HIP A  55      18.288  90.702  95.058  1.00  0.00           H  
ATOM    870  HD2 HIP A  55      21.506  89.858  97.651  1.00  0.00           H  
ATOM    871  HE1 HIP A  55      17.471  88.857  96.747  1.00  0.00           H  
ATOM    872  HE2 HIP A  55      19.316  88.494  98.302  1.00  0.00           H  
ATOM    873  N   GLY A  56      23.106  91.526  92.191  1.00  0.00           N  
ATOM    874  CA  GLY A  56      23.814  92.388  91.206  1.00  0.00           C  
ATOM    875  C   GLY A  56      24.593  93.649  91.752  1.00  0.00           C  
ATOM    876  O   GLY A  56      24.803  94.643  91.076  1.00  0.00           O  
ATOM    877  H   GLY A  56      23.287  90.535  92.271  1.00  0.00           H  
ATOM    878  HA2 GLY A  56      24.490  91.823  90.564  1.00  0.00           H  
ATOM    879  HA3 GLY A  56      22.987  92.824  90.645  1.00  0.00           H  
ATOM    880  N   CYS A  57      25.265  93.439  92.874  1.00  0.00           N  
ATOM    881  CA  CYS A  57      26.246  94.423  93.487  1.00  0.00           C  
ATOM    882  C   CYS A  57      27.621  94.502  92.908  1.00  0.00           C  
ATOM    883  O   CYS A  57      28.142  93.453  92.541  1.00  0.00           O  
ATOM    884  CB  CYS A  57      26.274  94.301  95.022  1.00  0.00           C  
ATOM    885  SG  CYS A  57      24.623  94.595  95.760  1.00  0.00           S  
ATOM    886  H   CYS A  57      25.213  92.582  93.407  1.00  0.00           H  
ATOM    887  HA  CYS A  57      25.823  95.421  93.364  1.00  0.00           H  
ATOM    888  HB2 CYS A  57      26.617  93.293  95.253  1.00  0.00           H  
ATOM    889  HB3 CYS A  57      26.893  95.115  95.400  1.00  0.00           H  
ATOM    890  HG  CYS A  57      24.370  95.713  95.074  1.00  0.00           H  
ATOM    891  N   HIE A  58      28.133  95.708  92.801  1.00  0.00           N  
ATOM    892  CA  HIE A  58      29.521  95.839  92.276  1.00  0.00           C  
ATOM    893  C   HIE A  58      30.268  97.067  92.790  1.00  0.00           C  
ATOM    894  O   HIE A  58      31.443  96.989  93.325  1.00  0.00           O  
ATOM    895  CB  HIE A  58      29.515  95.900  90.738  1.00  0.00           C  
ATOM    896  CG  HIE A  58      30.839  96.137  90.084  1.00  0.00           C  
ATOM    897  CD2 HIE A  58      31.162  97.291  89.409  1.00  0.00           C  
ATOM    898  ND1 HIE A  58      31.868  95.185  89.874  1.00  0.00           N  
ATOM    899  CE1 HIE A  58      32.765  95.783  89.097  1.00  0.00           C  
ATOM    900  NE2 HIE A  58      32.357  97.025  88.700  1.00  0.00           N  
ATOM    901  H   HIE A  58      27.585  96.552  92.877  1.00  0.00           H  
ATOM    902  HA  HIE A  58      30.112  94.957  92.518  1.00  0.00           H  
ATOM    903  HB2 HIE A  58      29.136  94.937  90.395  1.00  0.00           H  
ATOM    904  HB3 HIE A  58      28.812  96.628  90.335  1.00  0.00           H  
ATOM    905  HD2 HIE A  58      30.499  98.128  89.248  1.00  0.00           H  
ATOM    906  HE1 HIE A  58      33.660  95.329  88.696  1.00  0.00           H  
ATOM    907  HE2 HIE A  58      32.882  97.702  88.166  1.00  0.00           H  
ATOM    908  N   ARG A  59      29.653  98.259  92.595  1.00  0.00           N  
ATOM    909  CA  ARG A  59      29.952  99.468  93.307  1.00  0.00           C  
ATOM    910  C   ARG A  59      29.608  99.266  94.810  1.00  0.00           C  
ATOM    911  O   ARG A  59      28.484  99.021  95.226  1.00  0.00           O  
ATOM    912  CB  ARG A  59      29.341 100.679  92.589  1.00  0.00           C  
ATOM    913  CG  ARG A  59      29.821 101.997  93.321  1.00  0.00           C  
ATOM    914  CD  ARG A  59      29.364 103.208  92.409  1.00  0.00           C  
ATOM    915  NE  ARG A  59      29.138 104.446  93.145  1.00  0.00           N  
ATOM    916  CZ  ARG A  59      30.003 105.426  93.280  1.00  0.00           C  
ATOM    917  NH1 ARG A  59      31.175 105.360  92.703  1.00  0.00           N1+
ATOM    918  NH2 ARG A  59      29.733 106.434  94.048  1.00  0.00           N  
ATOM    919  H   ARG A  59      28.757  98.108  92.155  1.00  0.00           H  
ATOM    920  HA  ARG A  59      31.037  99.568  93.321  1.00  0.00           H  
ATOM    921  HB2 ARG A  59      29.727 100.609  91.573  1.00  0.00           H  
ATOM    922  HB3 ARG A  59      28.252 100.730  92.616  1.00  0.00           H  
ATOM    923  HG2 ARG A  59      29.427 102.075  94.335  1.00  0.00           H  
ATOM    924  HG3 ARG A  59      30.902 101.855  93.290  1.00  0.00           H  
ATOM    925  HD2 ARG A  59      30.099 103.307  91.611  1.00  0.00           H  
ATOM    926  HD3 ARG A  59      28.420 102.955  91.925  1.00  0.00           H  
ATOM    927  HE  ARG A  59      28.305 104.532  93.710  1.00  0.00           H  
ATOM    928 HH11 ARG A  59      31.501 104.536  92.219  1.00  0.00           H  
ATOM    929 HH12 ARG A  59      31.869 106.092  92.680  1.00  0.00           H  
ATOM    930 HH21 ARG A  59      28.827 106.498  94.489  1.00  0.00           H  
ATOM    931 HH22 ARG A  59      30.422 107.172  94.080  1.00  0.00           H  
ATOM    932  N   VAL A  60      30.574  99.332  95.745  1.00  0.00           N  
ATOM    933  CA  VAL A  60      30.498  99.012  97.171  1.00  0.00           C  
ATOM    934  C   VAL A  60      31.298 100.010  97.986  1.00  0.00           C  
ATOM    935  O   VAL A  60      32.468 100.311  97.697  1.00  0.00           O  
ATOM    936  CB  VAL A  60      31.001  97.606  97.509  1.00  0.00           C  
ATOM    937  CG1 VAL A  60      30.932  97.354  99.016  1.00  0.00           C  
ATOM    938  CG2 VAL A  60      30.149  96.574  96.828  1.00  0.00           C  
ATOM    939  H   VAL A  60      31.486  99.614  95.413  1.00  0.00           H  
ATOM    940  HA  VAL A  60      29.451  99.020  97.476  1.00  0.00           H  
ATOM    941  HB  VAL A  60      31.986  97.470  97.062  1.00  0.00           H  
ATOM    942 HG11 VAL A  60      29.969  97.527  99.496  1.00  0.00           H  
ATOM    943 HG12 VAL A  60      31.226  96.331  99.252  1.00  0.00           H  
ATOM    944 HG13 VAL A  60      31.683  97.935  99.551  1.00  0.00           H  
ATOM    945 HG21 VAL A  60      29.099  96.707  97.087  1.00  0.00           H  
ATOM    946 HG22 VAL A  60      30.272  96.690  95.751  1.00  0.00           H  
ATOM    947 HG23 VAL A  60      30.563  95.596  97.072  1.00  0.00           H  
ATOM    948  N   LEU A  61      30.772 100.515  99.100  1.00  0.00           N  
ATOM    949  CA  LEU A  61      31.463 101.398 100.056  1.00  0.00           C  
ATOM    950  C   LEU A  61      31.708 100.672 101.450  1.00  0.00           C  
ATOM    951  O   LEU A  61      30.740 100.338 102.189  1.00  0.00           O  
ATOM    952  CB  LEU A  61      30.680 102.742 100.364  1.00  0.00           C  
ATOM    953  CG  LEU A  61      31.231 103.684 101.431  1.00  0.00           C  
ATOM    954  CD1 LEU A  61      32.459 104.451 100.880  1.00  0.00           C  
ATOM    955  CD2 LEU A  61      30.190 104.777 101.966  1.00  0.00           C  
ATOM    956  H   LEU A  61      29.871 100.191  99.421  1.00  0.00           H  
ATOM    957  HA  LEU A  61      32.423 101.688  99.630  1.00  0.00           H  
ATOM    958  HB2 LEU A  61      30.552 103.339  99.460  1.00  0.00           H  
ATOM    959  HB3 LEU A  61      29.649 102.503 100.624  1.00  0.00           H  
ATOM    960  HG  LEU A  61      31.528 103.120 102.317  1.00  0.00           H  
ATOM    961 HD11 LEU A  61      33.222 103.737 100.570  1.00  0.00           H  
ATOM    962 HD12 LEU A  61      32.150 105.077 100.044  1.00  0.00           H  
ATOM    963 HD13 LEU A  61      32.822 105.189 101.596  1.00  0.00           H  
ATOM    964 HD21 LEU A  61      30.702 105.418 102.685  1.00  0.00           H  
ATOM    965 HD22 LEU A  61      29.796 105.312 101.102  1.00  0.00           H  
ATOM    966 HD23 LEU A  61      29.292 104.348 102.412  1.00  0.00           H  
ATOM    967  N   ASH A  62      32.951 100.532 101.974  1.00  0.00           N  
ATOM    968  CA  ASH A  62      33.236 100.059 103.295  1.00  0.00           C  
ATOM    969  C   ASH A  62      33.394 101.289 104.240  1.00  0.00           C  
ATOM    970  O   ASH A  62      34.309 102.139 104.139  1.00  0.00           O  
ATOM    971  CB  ASH A  62      34.518  99.263 103.209  1.00  0.00           C  
ATOM    972  CG  ASH A  62      34.926  98.514 104.463  1.00  0.00           C  
ATOM    973  OD1 ASH A  62      35.740  97.594 104.458  1.00  0.00           O  
ATOM    974  OD2 ASH A  62      34.426  98.974 105.672  1.00  0.00           O  
ATOM    975  H   ASH A  62      33.735 100.758 101.376  1.00  0.00           H  
ATOM    976  HA  ASH A  62      32.380  99.440 103.563  1.00  0.00           H  
ATOM    977  HB2 ASH A  62      34.260  98.372 102.636  1.00  0.00           H  
ATOM    978  HB3 ASH A  62      35.353  99.880 102.876  1.00  0.00           H  
ATOM    979  HD2 ASH A  62      34.879  98.463 106.348  1.00  0.00           H  
ATOM    980  N   VAL A  63      32.351 101.497 105.137  1.00  0.00           N  
ATOM    981  CA  VAL A  63      32.240 102.614 106.096  1.00  0.00           C  
ATOM    982  C   VAL A  63      33.052 102.311 107.372  1.00  0.00           C  
ATOM    983  O   VAL A  63      32.966 103.090 108.318  1.00  0.00           O  
ATOM    984  CB  VAL A  63      30.835 103.161 106.404  1.00  0.00           C  
ATOM    985  CG1 VAL A  63      30.021 103.592 105.241  1.00  0.00           C  
ATOM    986  CG2 VAL A  63      29.891 102.161 107.131  1.00  0.00           C  
ATOM    987  H   VAL A  63      31.591 100.832 105.107  1.00  0.00           H  
ATOM    988  HA  VAL A  63      32.728 103.475 105.638  1.00  0.00           H  
ATOM    989  HB  VAL A  63      31.042 103.995 107.074  1.00  0.00           H  
ATOM    990 HG11 VAL A  63      29.140 104.146 105.564  1.00  0.00           H  
ATOM    991 HG12 VAL A  63      30.686 104.345 104.818  1.00  0.00           H  
ATOM    992 HG13 VAL A  63      29.739 102.796 104.550  1.00  0.00           H  
ATOM    993 HG21 VAL A  63      28.929 102.586 107.418  1.00  0.00           H  
ATOM    994 HG22 VAL A  63      29.816 101.297 106.471  1.00  0.00           H  
ATOM    995 HG23 VAL A  63      30.301 101.898 108.105  1.00  0.00           H  
ATOM    996  N   ALA A  64      33.760 101.206 107.494  1.00  0.00           N  
ATOM    997  CA  ALA A  64      34.728 100.996 108.564  1.00  0.00           C  
ATOM    998  C   ALA A  64      35.901 100.216 107.967  1.00  0.00           C  
ATOM    999  O   ALA A  64      35.930  99.015 107.968  1.00  0.00           O  
ATOM   1000  CB  ALA A  64      33.778 100.364 109.599  1.00  0.00           C  
ATOM   1001  H   ALA A  64      33.701 100.572 106.710  1.00  0.00           H  
ATOM   1002  HA  ALA A  64      35.055 101.907 109.065  1.00  0.00           H  
ATOM   1003  HB1 ALA A  64      33.403  99.453 109.132  1.00  0.00           H  
ATOM   1004  HB2 ALA A  64      34.271 100.095 110.533  1.00  0.00           H  
ATOM   1005  HB3 ALA A  64      32.936 101.018 109.826  1.00  0.00           H  
ATOM   1006  N   CYS A  65      36.847 100.949 107.351  1.00  0.00           N  
ATOM   1007  CA  CYS A  65      38.130 100.430 106.771  1.00  0.00           C  
ATOM   1008  C   CYS A  65      39.075  99.703 107.788  1.00  0.00           C  
ATOM   1009  O   CYS A  65      39.700  98.711 107.422  1.00  0.00           O  
ATOM   1010  CB  CYS A  65      38.853 101.652 106.067  1.00  0.00           C  
ATOM   1011  SG  CYS A  65      40.320 101.161 105.113  1.00  0.00           S  
ATOM   1012  H   CYS A  65      36.818 101.955 107.437  1.00  0.00           H  
ATOM   1013  HA  CYS A  65      37.840  99.670 106.045  1.00  0.00           H  
ATOM   1014  HB2 CYS A  65      38.094 102.165 105.478  1.00  0.00           H  
ATOM   1015  HB3 CYS A  65      39.260 102.255 106.880  1.00  0.00           H  
ATOM   1016  HG  CYS A  65      40.978 101.049 106.271  1.00  0.00           H  
ATOM   1017  N   GLY A  66      39.219 100.257 109.027  1.00  0.00           N  
ATOM   1018  CA  GLY A  66      40.509  99.929 109.762  1.00  0.00           C  
ATOM   1019  C   GLY A  66      41.722 100.142 108.864  1.00  0.00           C  
ATOM   1020  O   GLY A  66      41.886 101.146 108.123  1.00  0.00           O  
ATOM   1021  H   GLY A  66      38.550 100.958 109.313  1.00  0.00           H  
ATOM   1022  HA2 GLY A  66      40.671 100.550 110.642  1.00  0.00           H  
ATOM   1023  HA3 GLY A  66      40.434  98.907 110.133  1.00  0.00           H  
ATOM   1024  N   THR A  67      42.527  99.042 108.764  1.00  0.00           N  
ATOM   1025  CA  THR A  67      43.717  98.965 107.905  1.00  0.00           C  
ATOM   1026  C   THR A  67      43.364  98.465 106.484  1.00  0.00           C  
ATOM   1027  O   THR A  67      44.234  98.377 105.642  1.00  0.00           O  
ATOM   1028  CB  THR A  67      44.753  98.033 108.514  1.00  0.00           C  
ATOM   1029  CG2 THR A  67      45.288  98.492 109.904  1.00  0.00           C  
ATOM   1030  OG1 THR A  67      44.190  96.773 108.534  1.00  0.00           O  
ATOM   1031  H   THR A  67      42.426  98.296 109.436  1.00  0.00           H  
ATOM   1032  HA  THR A  67      44.167  99.947 107.763  1.00  0.00           H  
ATOM   1033  HB  THR A  67      45.591  98.077 107.819  1.00  0.00           H  
ATOM   1034  HG1 THR A  67      44.929  96.169 108.645  1.00  0.00           H  
ATOM   1035 HG21 THR A  67      45.775  99.453 109.738  1.00  0.00           H  
ATOM   1036 HG22 THR A  67      44.552  98.433 110.706  1.00  0.00           H  
ATOM   1037 HG23 THR A  67      45.901  97.671 110.275  1.00  0.00           H  
ATOM   1038  N   GLY A  68      42.103  98.080 106.196  1.00  0.00           N  
ATOM   1039  CA  GLY A  68      41.537  97.782 104.841  1.00  0.00           C  
ATOM   1040  C   GLY A  68      41.095  96.321 104.651  1.00  0.00           C  
ATOM   1041  O   GLY A  68      40.612  96.111 103.532  1.00  0.00           O  
ATOM   1042  H   GLY A  68      41.503  97.983 107.003  1.00  0.00           H  
ATOM   1043  HA2 GLY A  68      40.656  98.403 104.686  1.00  0.00           H  
ATOM   1044  HA3 GLY A  68      42.231  98.064 104.050  1.00  0.00           H  
ATOM   1045  N   VAL A  69      41.361  95.360 105.570  1.00  0.00           N  
ATOM   1046  CA  VAL A  69      41.308  93.941 105.259  1.00  0.00           C  
ATOM   1047  C   VAL A  69      39.964  93.440 104.741  1.00  0.00           C  
ATOM   1048  O   VAL A  69      39.939  92.605 103.803  1.00  0.00           O  
ATOM   1049  CB  VAL A  69      41.887  93.021 106.335  1.00  0.00           C  
ATOM   1050  CG1 VAL A  69      43.343  93.341 106.551  1.00  0.00           C  
ATOM   1051  CG2 VAL A  69      41.093  93.148 107.621  1.00  0.00           C  
ATOM   1052  H   VAL A  69      41.871  95.655 106.391  1.00  0.00           H  
ATOM   1053  HA  VAL A  69      41.964  93.765 104.408  1.00  0.00           H  
ATOM   1054  HB  VAL A  69      41.814  92.004 105.953  1.00  0.00           H  
ATOM   1055 HG11 VAL A  69      43.775  92.688 107.309  1.00  0.00           H  
ATOM   1056 HG12 VAL A  69      43.899  93.296 105.614  1.00  0.00           H  
ATOM   1057 HG13 VAL A  69      43.589  94.370 106.815  1.00  0.00           H  
ATOM   1058 HG21 VAL A  69      41.443  92.334 108.254  1.00  0.00           H  
ATOM   1059 HG22 VAL A  69      41.203  94.161 108.009  1.00  0.00           H  
ATOM   1060 HG23 VAL A  69      40.051  92.973 107.351  1.00  0.00           H  
ATOM   1061  N   ASP A  70      38.883  94.006 105.096  1.00  0.00           N  
ATOM   1062  CA  ASP A  70      37.531  93.543 104.664  1.00  0.00           C  
ATOM   1063  C   ASP A  70      37.073  94.045 103.291  1.00  0.00           C  
ATOM   1064  O   ASP A  70      36.204  93.453 102.521  1.00  0.00           O  
ATOM   1065  CB  ASP A  70      36.464  94.142 105.596  1.00  0.00           C  
ATOM   1066  CG  ASP A  70      36.375  93.491 107.003  1.00  0.00           C  
ATOM   1067  OD1 ASP A  70      36.022  94.153 107.970  1.00  0.00           O  
ATOM   1068  OD2 ASP A  70      36.739  92.306 107.141  1.00  0.00           O1-
ATOM   1069  H   ASP A  70      38.920  94.623 105.895  1.00  0.00           H  
ATOM   1070  HA  ASP A  70      37.484  92.455 104.634  1.00  0.00           H  
ATOM   1071  HB2 ASP A  70      36.572  95.222 105.698  1.00  0.00           H  
ATOM   1072  HB3 ASP A  70      35.461  94.067 105.174  1.00  0.00           H  
ATOM   1073  N   SER A  71      37.704  95.173 102.911  1.00  0.00           N  
ATOM   1074  CA  SER A  71      37.722  95.577 101.528  1.00  0.00           C  
ATOM   1075  C   SER A  71      38.549  94.589 100.697  1.00  0.00           C  
ATOM   1076  O   SER A  71      38.118  94.195  99.637  1.00  0.00           O  
ATOM   1077  CB  SER A  71      38.303  96.961 101.368  1.00  0.00           C  
ATOM   1078  OG  SER A  71      37.484  97.818 102.216  1.00  0.00           O  
ATOM   1079  H   SER A  71      38.258  95.557 103.663  1.00  0.00           H  
ATOM   1080  HA  SER A  71      36.684  95.709 101.221  1.00  0.00           H  
ATOM   1081  HB2 SER A  71      39.345  97.023 101.681  1.00  0.00           H  
ATOM   1082  HB3 SER A  71      38.392  97.265 100.324  1.00  0.00           H  
ATOM   1083  HG  SER A  71      37.325  97.398 103.065  1.00  0.00           H  
ATOM   1084  N   ILE A  72      39.842  94.498 101.065  1.00  0.00           N  
ATOM   1085  CA  ILE A  72      40.963  93.952 100.254  1.00  0.00           C  
ATOM   1086  C   ILE A  72      40.573  92.595  99.668  1.00  0.00           C  
ATOM   1087  O   ILE A  72      40.737  92.299  98.511  1.00  0.00           O  
ATOM   1088  CB  ILE A  72      42.176  93.894 101.204  1.00  0.00           C  
ATOM   1089  CG1 ILE A  72      42.697  95.325 101.321  1.00  0.00           C  
ATOM   1090  CG2 ILE A  72      43.332  92.946 100.763  1.00  0.00           C  
ATOM   1091  CD1 ILE A  72      43.850  95.598 102.368  1.00  0.00           C  
ATOM   1092  H   ILE A  72      40.105  94.838 101.979  1.00  0.00           H  
ATOM   1093  HA  ILE A  72      41.126  94.581  99.379  1.00  0.00           H  
ATOM   1094  HB  ILE A  72      41.745  93.511 102.129  1.00  0.00           H  
ATOM   1095 HG12 ILE A  72      43.151  95.568 100.361  1.00  0.00           H  
ATOM   1096 HG13 ILE A  72      41.872  96.034 101.388  1.00  0.00           H  
ATOM   1097 HG21 ILE A  72      43.694  93.307  99.800  1.00  0.00           H  
ATOM   1098 HG22 ILE A  72      44.190  92.827 101.424  1.00  0.00           H  
ATOM   1099 HG23 ILE A  72      42.878  91.970 100.593  1.00  0.00           H  
ATOM   1100 HD11 ILE A  72      43.407  95.632 103.364  1.00  0.00           H  
ATOM   1101 HD12 ILE A  72      44.683  94.897 102.357  1.00  0.00           H  
ATOM   1102 HD13 ILE A  72      44.261  96.602 102.266  1.00  0.00           H  
ATOM   1103  N   MET A  73      39.921  91.729 100.431  1.00  0.00           N  
ATOM   1104  CA  MET A  73      39.258  90.505  99.832  1.00  0.00           C  
ATOM   1105  C   MET A  73      38.327  90.682  98.596  1.00  0.00           C  
ATOM   1106  O   MET A  73      38.428  89.889  97.692  1.00  0.00           O  
ATOM   1107  CB  MET A  73      38.402  89.851 100.923  1.00  0.00           C  
ATOM   1108  CG  MET A  73      37.494  90.802 101.774  1.00  0.00           C  
ATOM   1109  SD  MET A  73      37.016  89.950 103.277  1.00  0.00           S  
ATOM   1110  CE  MET A  73      35.488  89.133 102.610  1.00  0.00           C  
ATOM   1111  H   MET A  73      39.807  91.884 101.422  1.00  0.00           H  
ATOM   1112  HA  MET A  73      39.959  89.717  99.554  1.00  0.00           H  
ATOM   1113  HB2 MET A  73      37.708  89.166 100.436  1.00  0.00           H  
ATOM   1114  HB3 MET A  73      39.032  89.256 101.583  1.00  0.00           H  
ATOM   1115  HG2 MET A  73      37.975  91.719 102.110  1.00  0.00           H  
ATOM   1116  HG3 MET A  73      36.668  91.128 101.139  1.00  0.00           H  
ATOM   1117  HE1 MET A  73      34.672  89.841 102.466  1.00  0.00           H  
ATOM   1118  HE2 MET A  73      35.720  88.615 101.680  1.00  0.00           H  
ATOM   1119  HE3 MET A  73      35.133  88.368 103.302  1.00  0.00           H  
ATOM   1120  N   LEU A  74      37.590  91.779  98.479  1.00  0.00           N  
ATOM   1121  CA  LEU A  74      36.692  92.145  97.377  1.00  0.00           C  
ATOM   1122  C   LEU A  74      37.433  92.815  96.229  1.00  0.00           C  
ATOM   1123  O   LEU A  74      36.958  92.761  95.117  1.00  0.00           O  
ATOM   1124  CB  LEU A  74      35.651  93.126  97.945  1.00  0.00           C  
ATOM   1125  CG  LEU A  74      34.542  92.570  98.906  1.00  0.00           C  
ATOM   1126  CD1 LEU A  74      33.631  93.753  99.213  1.00  0.00           C  
ATOM   1127  CD2 LEU A  74      33.906  91.392  98.066  1.00  0.00           C  
ATOM   1128  H   LEU A  74      37.613  92.480  99.206  1.00  0.00           H  
ATOM   1129  HA  LEU A  74      36.227  91.221  97.034  1.00  0.00           H  
ATOM   1130  HB2 LEU A  74      36.044  93.980  98.498  1.00  0.00           H  
ATOM   1131  HB3 LEU A  74      35.086  93.589  97.136  1.00  0.00           H  
ATOM   1132  HG  LEU A  74      34.902  92.193  99.863  1.00  0.00           H  
ATOM   1133 HD11 LEU A  74      33.592  94.344  98.298  1.00  0.00           H  
ATOM   1134 HD12 LEU A  74      32.693  93.277  99.500  1.00  0.00           H  
ATOM   1135 HD13 LEU A  74      34.087  94.189 100.102  1.00  0.00           H  
ATOM   1136 HD21 LEU A  74      33.755  91.520  96.994  1.00  0.00           H  
ATOM   1137 HD22 LEU A  74      34.571  90.547  98.248  1.00  0.00           H  
ATOM   1138 HD23 LEU A  74      32.873  91.309  98.401  1.00  0.00           H  
ATOM   1139  N   VAL A  75      38.576  93.463  96.566  1.00  0.00           N  
ATOM   1140  CA  VAL A  75      39.477  94.111  95.646  1.00  0.00           C  
ATOM   1141  C   VAL A  75      40.408  93.065  94.930  1.00  0.00           C  
ATOM   1142  O   VAL A  75      40.686  93.225  93.766  1.00  0.00           O  
ATOM   1143  CB  VAL A  75      40.336  95.201  96.434  1.00  0.00           C  
ATOM   1144  CG1 VAL A  75      41.457  95.784  95.590  1.00  0.00           C  
ATOM   1145  CG2 VAL A  75      39.554  96.409  97.001  1.00  0.00           C  
ATOM   1146  H   VAL A  75      38.956  93.229  97.472  1.00  0.00           H  
ATOM   1147  HA  VAL A  75      39.044  94.625  94.789  1.00  0.00           H  
ATOM   1148  HB  VAL A  75      40.854  94.688  97.245  1.00  0.00           H  
ATOM   1149 HG11 VAL A  75      42.047  94.950  95.209  1.00  0.00           H  
ATOM   1150 HG12 VAL A  75      41.039  96.293  94.721  1.00  0.00           H  
ATOM   1151 HG13 VAL A  75      42.034  96.378  96.299  1.00  0.00           H  
ATOM   1152 HG21 VAL A  75      40.214  97.045  97.591  1.00  0.00           H  
ATOM   1153 HG22 VAL A  75      39.053  96.965  96.208  1.00  0.00           H  
ATOM   1154 HG23 VAL A  75      38.852  96.051  97.753  1.00  0.00           H  
ATOM   1155  N   GLU A  76      40.782  91.964  95.653  1.00  0.00           N  
ATOM   1156  CA  GLU A  76      41.415  90.811  95.083  1.00  0.00           C  
ATOM   1157  C   GLU A  76      40.411  89.965  94.297  1.00  0.00           C  
ATOM   1158  O   GLU A  76      40.818  89.103  93.505  1.00  0.00           O  
ATOM   1159  CB  GLU A  76      41.819  89.877  96.213  1.00  0.00           C  
ATOM   1160  CG  GLU A  76      42.989  90.442  97.007  1.00  0.00           C  
ATOM   1161  CD  GLU A  76      44.324  90.064  96.421  1.00  0.00           C  
ATOM   1162  OE1 GLU A  76      44.529  90.243  95.179  1.00  0.00           O  
ATOM   1163  OE2 GLU A  76      45.271  89.761  97.193  1.00  0.00           O1-
ATOM   1164  H   GLU A  76      40.614  91.921  96.648  1.00  0.00           H  
ATOM   1165  HA  GLU A  76      42.194  91.062  94.363  1.00  0.00           H  
ATOM   1166  HB2 GLU A  76      40.947  89.868  96.867  1.00  0.00           H  
ATOM   1167  HB3 GLU A  76      41.944  88.860  95.841  1.00  0.00           H  
ATOM   1168  HG2 GLU A  76      42.901  91.524  97.110  1.00  0.00           H  
ATOM   1169  HG3 GLU A  76      43.052  90.025  98.012  1.00  0.00           H  
ATOM   1170  N   GLU A  77      39.079  90.225  94.347  1.00  0.00           N  
ATOM   1171  CA  GLU A  77      38.019  89.844  93.372  1.00  0.00           C  
ATOM   1172  C   GLU A  77      37.637  90.972  92.379  1.00  0.00           C  
ATOM   1173  O   GLU A  77      36.816  90.606  91.482  1.00  0.00           O  
ATOM   1174  CB  GLU A  77      36.866  89.203  94.166  1.00  0.00           C  
ATOM   1175  CG  GLU A  77      35.802  88.370  93.330  1.00  0.00           C  
ATOM   1176  CD  GLU A  77      36.416  87.104  92.734  1.00  0.00           C  
ATOM   1177  OE1 GLU A  77      35.584  86.236  92.341  1.00  0.00           O  
ATOM   1178  OE2 GLU A  77      37.615  86.729  92.613  1.00  0.00           O1-
ATOM   1179  H   GLU A  77      38.765  90.863  95.065  1.00  0.00           H  
ATOM   1180  HA  GLU A  77      38.468  89.018  92.820  1.00  0.00           H  
ATOM   1181  HB2 GLU A  77      37.223  88.530  94.946  1.00  0.00           H  
ATOM   1182  HB3 GLU A  77      36.382  90.045  94.659  1.00  0.00           H  
ATOM   1183  HG2 GLU A  77      35.001  88.037  93.989  1.00  0.00           H  
ATOM   1184  HG3 GLU A  77      35.409  88.973  92.512  1.00  0.00           H  
ATOM   1185  N   GLY A  78      38.176  92.168  92.378  1.00  0.00           N  
ATOM   1186  CA  GLY A  78      37.889  93.064  91.245  1.00  0.00           C  
ATOM   1187  C   GLY A  78      36.458  93.684  91.255  1.00  0.00           C  
ATOM   1188  O   GLY A  78      35.851  94.083  90.249  1.00  0.00           O  
ATOM   1189  H   GLY A  78      38.833  92.403  93.108  1.00  0.00           H  
ATOM   1190  HA2 GLY A  78      38.644  93.846  91.168  1.00  0.00           H  
ATOM   1191  HA3 GLY A  78      38.058  92.545  90.300  1.00  0.00           H  
ATOM   1192  N   PHE A  79      35.907  93.848  92.457  1.00  0.00           N  
ATOM   1193  CA  PHE A  79      34.828  94.791  92.712  1.00  0.00           C  
ATOM   1194  C   PHE A  79      35.267  96.270  92.586  1.00  0.00           C  
ATOM   1195  O   PHE A  79      36.434  96.710  92.593  1.00  0.00           O  
ATOM   1196  CB  PHE A  79      34.239  94.525  94.111  1.00  0.00           C  
ATOM   1197  CG  PHE A  79      33.235  93.374  94.180  1.00  0.00           C  
ATOM   1198  CD1 PHE A  79      31.946  93.674  94.608  1.00  0.00           C  
ATOM   1199  CD2 PHE A  79      33.606  92.064  93.809  1.00  0.00           C  
ATOM   1200  CE1 PHE A  79      30.968  92.682  94.657  1.00  0.00           C  
ATOM   1201  CE2 PHE A  79      32.664  91.029  93.905  1.00  0.00           C  
ATOM   1202  CZ  PHE A  79      31.300  91.351  94.304  1.00  0.00           C  
ATOM   1203  H   PHE A  79      36.437  93.510  93.247  1.00  0.00           H  
ATOM   1204  HA  PHE A  79      34.008  94.764  91.994  1.00  0.00           H  
ATOM   1205  HB2 PHE A  79      35.047  94.103  94.708  1.00  0.00           H  
ATOM   1206  HB3 PHE A  79      33.906  95.437  94.606  1.00  0.00           H  
ATOM   1207  HD1 PHE A  79      31.673  94.699  94.809  1.00  0.00           H  
ATOM   1208  HD2 PHE A  79      34.585  91.892  93.384  1.00  0.00           H  
ATOM   1209  HE1 PHE A  79      29.948  92.931  94.907  1.00  0.00           H  
ATOM   1210  HE2 PHE A  79      32.962  90.074  93.499  1.00  0.00           H  
ATOM   1211  HZ  PHE A  79      30.453  90.684  94.365  1.00  0.00           H  
ATOM   1212  N   SER A  80      34.240  97.160  92.467  1.00  0.00           N  
ATOM   1213  CA  SER A  80      34.371  98.598  92.618  1.00  0.00           C  
ATOM   1214  C   SER A  80      34.206  98.911  94.004  1.00  0.00           C  
ATOM   1215  O   SER A  80      33.148  99.347  94.397  1.00  0.00           O  
ATOM   1216  CB  SER A  80      33.450  99.321  91.648  1.00  0.00           C  
ATOM   1217  OG  SER A  80      33.725 100.734  91.708  1.00  0.00           O  
ATOM   1218  H   SER A  80      33.310  96.792  92.608  1.00  0.00           H  
ATOM   1219  HA  SER A  80      35.412  98.831  92.388  1.00  0.00           H  
ATOM   1220  HB2 SER A  80      33.560  98.978  90.619  1.00  0.00           H  
ATOM   1221  HB3 SER A  80      32.391  99.128  91.815  1.00  0.00           H  
ATOM   1222  HG  SER A  80      33.021 101.095  91.166  1.00  0.00           H  
ATOM   1223  N   VAL A  81      35.276  98.711  94.809  1.00  0.00           N  
ATOM   1224  CA  VAL A  81      35.295  99.050  96.240  1.00  0.00           C  
ATOM   1225  C   VAL A  81      35.860 100.478  96.601  1.00  0.00           C  
ATOM   1226  O   VAL A  81      36.891 100.865  96.121  1.00  0.00           O  
ATOM   1227  CB  VAL A  81      36.174  98.030  97.034  1.00  0.00           C  
ATOM   1228  CG1 VAL A  81      35.805  98.005  98.500  1.00  0.00           C  
ATOM   1229  CG2 VAL A  81      35.909  96.568  96.540  1.00  0.00           C  
ATOM   1230  H   VAL A  81      36.093  98.320  94.361  1.00  0.00           H  
ATOM   1231  HA  VAL A  81      34.299  98.924  96.663  1.00  0.00           H  
ATOM   1232  HB  VAL A  81      37.215  98.257  96.803  1.00  0.00           H  
ATOM   1233 HG11 VAL A  81      36.152  98.966  98.882  1.00  0.00           H  
ATOM   1234 HG12 VAL A  81      34.731  97.846  98.589  1.00  0.00           H  
ATOM   1235 HG13 VAL A  81      36.302  97.156  98.970  1.00  0.00           H  
ATOM   1236 HG21 VAL A  81      36.479  95.920  97.206  1.00  0.00           H  
ATOM   1237 HG22 VAL A  81      34.875  96.225  96.506  1.00  0.00           H  
ATOM   1238 HG23 VAL A  81      36.361  96.388  95.565  1.00  0.00           H  
ATOM   1239  N   THR A  82      35.147 101.149  97.552  1.00  0.00           N  
ATOM   1240  CA  THR A  82      35.702 102.361  98.121  1.00  0.00           C  
ATOM   1241  C   THR A  82      35.630 102.166  99.634  1.00  0.00           C  
ATOM   1242  O   THR A  82      34.695 101.551 100.168  1.00  0.00           O  
ATOM   1243  CB  THR A  82      34.931 103.608  97.633  1.00  0.00           C  
ATOM   1244  CG2 THR A  82      35.226 104.814  98.415  1.00  0.00           C  
ATOM   1245  OG1 THR A  82      35.094 103.782  96.196  1.00  0.00           O  
ATOM   1246  H   THR A  82      34.264 100.856  97.947  1.00  0.00           H  
ATOM   1247  HA  THR A  82      36.767 102.515  97.953  1.00  0.00           H  
ATOM   1248  HB  THR A  82      33.859 103.488  97.787  1.00  0.00           H  
ATOM   1249  HG1 THR A  82      34.614 103.155  95.652  1.00  0.00           H  
ATOM   1250 HG21 THR A  82      34.868 104.897  99.441  1.00  0.00           H  
ATOM   1251 HG22 THR A  82      36.305 104.906  98.542  1.00  0.00           H  
ATOM   1252 HG23 THR A  82      34.777 105.601  97.811  1.00  0.00           H  
ATOM   1253  N   SER A  83      36.634 102.730 100.398  1.00  0.00           N  
ATOM   1254  CA  SER A  83      36.627 102.494 101.825  1.00  0.00           C  
ATOM   1255  C   SER A  83      37.009 103.765 102.566  1.00  0.00           C  
ATOM   1256  O   SER A  83      37.908 104.514 102.072  1.00  0.00           O  
ATOM   1257  CB  SER A  83      37.595 101.335 102.244  1.00  0.00           C  
ATOM   1258  OG  SER A  83      37.582 100.348 101.286  1.00  0.00           O  
ATOM   1259  H   SER A  83      37.298 103.382 100.004  1.00  0.00           H  
ATOM   1260  HA  SER A  83      35.648 102.178 102.186  1.00  0.00           H  
ATOM   1261  HB2 SER A  83      38.639 101.650 102.250  1.00  0.00           H  
ATOM   1262  HB3 SER A  83      37.200 100.999 103.202  1.00  0.00           H  
ATOM   1263  HG  SER A  83      37.360  99.563 101.792  1.00  0.00           H  
ATOM   1264  N   VAL A  84      36.395 104.001 103.728  1.00  0.00           N  
ATOM   1265  CA  VAL A  84      36.510 105.179 104.553  1.00  0.00           C  
ATOM   1266  C   VAL A  84      36.631 104.850 106.080  1.00  0.00           C  
ATOM   1267  O   VAL A  84      36.224 103.751 106.488  1.00  0.00           O  
ATOM   1268  CB  VAL A  84      35.402 106.228 104.267  1.00  0.00           C  
ATOM   1269  CG1 VAL A  84      35.415 106.630 102.790  1.00  0.00           C  
ATOM   1270  CG2 VAL A  84      34.047 105.778 104.574  1.00  0.00           C  
ATOM   1271  H   VAL A  84      35.605 103.401 103.919  1.00  0.00           H  
ATOM   1272  HA  VAL A  84      37.467 105.597 104.240  1.00  0.00           H  
ATOM   1273  HB  VAL A  84      35.595 107.076 104.926  1.00  0.00           H  
ATOM   1274 HG11 VAL A  84      36.453 106.848 102.541  1.00  0.00           H  
ATOM   1275 HG12 VAL A  84      34.931 105.824 102.239  1.00  0.00           H  
ATOM   1276 HG13 VAL A  84      34.863 107.559 102.647  1.00  0.00           H  
ATOM   1277 HG21 VAL A  84      34.119 105.561 105.639  1.00  0.00           H  
ATOM   1278 HG22 VAL A  84      33.397 106.623 104.342  1.00  0.00           H  
ATOM   1279 HG23 VAL A  84      33.681 104.882 104.072  1.00  0.00           H  
ATOM   1280  N   ASP A  85      37.123 105.804 106.871  1.00  0.00           N  
ATOM   1281  CA  ASP A  85      37.191 105.564 108.296  1.00  0.00           C  
ATOM   1282  C   ASP A  85      37.302 106.924 109.059  1.00  0.00           C  
ATOM   1283  O   ASP A  85      37.828 107.893 108.502  1.00  0.00           O  
ATOM   1284  CB  ASP A  85      38.381 104.711 108.607  1.00  0.00           C  
ATOM   1285  CG  ASP A  85      38.109 103.805 109.847  1.00  0.00           C  
ATOM   1286  OD1 ASP A  85      37.805 102.593 109.778  1.00  0.00           O  
ATOM   1287  OD2 ASP A  85      38.211 104.335 111.014  1.00  0.00           O1-
ATOM   1288  H   ASP A  85      37.514 106.669 106.527  1.00  0.00           H  
ATOM   1289  HA  ASP A  85      36.264 105.147 108.689  1.00  0.00           H  
ATOM   1290  HB2 ASP A  85      38.636 104.084 107.753  1.00  0.00           H  
ATOM   1291  HB3 ASP A  85      39.268 105.322 108.771  1.00  0.00           H  
ATOM   1292  N   ALA A  86      36.925 107.043 110.336  1.00  0.00           N  
ATOM   1293  CA  ALA A  86      37.266 108.193 111.195  1.00  0.00           C  
ATOM   1294  C   ALA A  86      38.734 108.258 111.723  1.00  0.00           C  
ATOM   1295  O   ALA A  86      39.167 109.309 112.304  1.00  0.00           O  
ATOM   1296  CB  ALA A  86      36.292 108.237 112.320  1.00  0.00           C  
ATOM   1297  H   ALA A  86      36.247 106.409 110.734  1.00  0.00           H  
ATOM   1298  HA  ALA A  86      37.193 109.057 110.535  1.00  0.00           H  
ATOM   1299  HB1 ALA A  86      35.317 108.495 111.909  1.00  0.00           H  
ATOM   1300  HB2 ALA A  86      36.259 107.239 112.754  1.00  0.00           H  
ATOM   1301  HB3 ALA A  86      36.612 108.921 113.107  1.00  0.00           H  
ATOM   1302  N   SER A  87      39.444 107.098 111.683  1.00  0.00           N  
ATOM   1303  CA  SER A  87      40.842 106.906 112.174  1.00  0.00           C  
ATOM   1304  C   SER A  87      41.983 107.140 111.134  1.00  0.00           C  
ATOM   1305  O   SER A  87      42.183 106.302 110.263  1.00  0.00           O  
ATOM   1306  CB  SER A  87      41.018 105.563 112.846  1.00  0.00           C  
ATOM   1307  OG  SER A  87      42.393 105.322 113.271  1.00  0.00           O  
ATOM   1308  H   SER A  87      39.036 106.354 111.135  1.00  0.00           H  
ATOM   1309  HA  SER A  87      41.108 107.643 112.931  1.00  0.00           H  
ATOM   1310  HB2 SER A  87      40.292 105.467 113.654  1.00  0.00           H  
ATOM   1311  HB3 SER A  87      40.710 104.744 112.197  1.00  0.00           H  
ATOM   1312  HG  SER A  87      42.603 106.040 113.873  1.00  0.00           H  
ATOM   1313  N   ASP A  88      42.690 108.275 111.299  1.00  0.00           N  
ATOM   1314  CA  ASP A  88      43.885 108.579 110.540  1.00  0.00           C  
ATOM   1315  C   ASP A  88      45.089 107.589 110.683  1.00  0.00           C  
ATOM   1316  O   ASP A  88      45.828 107.377 109.693  1.00  0.00           O  
ATOM   1317  CB  ASP A  88      44.369 110.023 110.780  1.00  0.00           C  
ATOM   1318  CG  ASP A  88      44.662 110.434 112.166  1.00  0.00           C  
ATOM   1319  OD1 ASP A  88      44.895 111.607 112.395  1.00  0.00           O  
ATOM   1320  OD2 ASP A  88      44.789 109.648 113.093  1.00  0.00           O1-
ATOM   1321  H   ASP A  88      42.515 108.869 112.096  1.00  0.00           H  
ATOM   1322  HA  ASP A  88      43.619 108.546 109.483  1.00  0.00           H  
ATOM   1323  HB2 ASP A  88      45.378 109.955 110.373  1.00  0.00           H  
ATOM   1324  HB3 ASP A  88      43.717 110.767 110.322  1.00  0.00           H  
ATOM   1325  N   LYS A  89      45.304 107.056 111.890  1.00  0.00           N  
ATOM   1326  CA  LYS A  89      46.173 105.985 112.204  1.00  0.00           C  
ATOM   1327  C   LYS A  89      45.959 104.692 111.488  1.00  0.00           C  
ATOM   1328  O   LYS A  89      46.846 104.254 110.811  1.00  0.00           O  
ATOM   1329  CB  LYS A  89      46.295 105.742 113.711  1.00  0.00           C  
ATOM   1330  CG  LYS A  89      46.653 106.936 114.611  1.00  0.00           C  
ATOM   1331  CD  LYS A  89      48.195 107.294 114.614  1.00  0.00           C  
ATOM   1332  CE  LYS A  89      48.597 108.297 115.635  1.00  0.00           C  
ATOM   1333  NZ  LYS A  89      47.756 109.565 115.539  1.00  0.00           N1+
ATOM   1334  H   LYS A  89      44.622 107.327 112.586  1.00  0.00           H  
ATOM   1335  HA  LYS A  89      47.152 106.396 111.959  1.00  0.00           H  
ATOM   1336  HB2 LYS A  89      45.306 105.453 114.065  1.00  0.00           H  
ATOM   1337  HB3 LYS A  89      47.068 104.989 113.864  1.00  0.00           H  
ATOM   1338  HG2 LYS A  89      46.090 107.850 114.423  1.00  0.00           H  
ATOM   1339  HG3 LYS A  89      46.414 106.720 115.652  1.00  0.00           H  
ATOM   1340  HD2 LYS A  89      48.829 106.409 114.683  1.00  0.00           H  
ATOM   1341  HD3 LYS A  89      48.468 107.728 113.652  1.00  0.00           H  
ATOM   1342  HE2 LYS A  89      48.542 107.845 116.625  1.00  0.00           H  
ATOM   1343  HE3 LYS A  89      49.652 108.541 115.514  1.00  0.00           H  
ATOM   1344  HZ1 LYS A  89      47.448 109.820 114.612  1.00  0.00           H  
ATOM   1345  HZ2 LYS A  89      46.963 109.519 116.164  1.00  0.00           H  
ATOM   1346  HZ3 LYS A  89      48.209 110.350 115.988  1.00  0.00           H  
ATOM   1347  N   MET A  90      44.732 104.215 111.568  1.00  0.00           N  
ATOM   1348  CA  MET A  90      44.359 103.056 110.784  1.00  0.00           C  
ATOM   1349  C   MET A  90      44.412 103.290 109.236  1.00  0.00           C  
ATOM   1350  O   MET A  90      44.935 102.465 108.453  1.00  0.00           O  
ATOM   1351  CB  MET A  90      42.864 102.743 111.132  1.00  0.00           C  
ATOM   1352  CG  MET A  90      42.802 101.886 112.405  1.00  0.00           C  
ATOM   1353  SD  MET A  90      43.254 100.209 112.141  1.00  0.00           S  
ATOM   1354  CE  MET A  90      42.961  99.490 113.762  1.00  0.00           C  
ATOM   1355  H   MET A  90      43.985 104.592 112.135  1.00  0.00           H  
ATOM   1356  HA  MET A  90      45.054 102.239 110.976  1.00  0.00           H  
ATOM   1357  HB2 MET A  90      42.318 103.672 111.296  1.00  0.00           H  
ATOM   1358  HB3 MET A  90      42.442 102.162 110.311  1.00  0.00           H  
ATOM   1359  HG2 MET A  90      43.333 102.338 113.242  1.00  0.00           H  
ATOM   1360  HG3 MET A  90      41.765 101.788 112.728  1.00  0.00           H  
ATOM   1361  HE1 MET A  90      43.452 100.042 114.563  1.00  0.00           H  
ATOM   1362  HE2 MET A  90      41.885  99.373 113.892  1.00  0.00           H  
ATOM   1363  HE3 MET A  90      43.491  98.540 113.691  1.00  0.00           H  
ATOM   1364  N   LEU A  91      43.927 104.451 108.755  1.00  0.00           N  
ATOM   1365  CA  LEU A  91      43.963 104.824 107.326  1.00  0.00           C  
ATOM   1366  C   LEU A  91      45.389 104.931 106.672  1.00  0.00           C  
ATOM   1367  O   LEU A  91      45.457 104.668 105.424  1.00  0.00           O  
ATOM   1368  CB  LEU A  91      43.232 106.153 107.152  1.00  0.00           C  
ATOM   1369  CG  LEU A  91      41.725 106.008 106.986  1.00  0.00           C  
ATOM   1370  CD1 LEU A  91      41.006 107.335 107.040  1.00  0.00           C  
ATOM   1371  CD2 LEU A  91      41.347 105.416 105.672  1.00  0.00           C  
ATOM   1372  H   LEU A  91      43.508 105.169 109.329  1.00  0.00           H  
ATOM   1373  HA  LEU A  91      43.566 104.056 106.662  1.00  0.00           H  
ATOM   1374  HB2 LEU A  91      43.447 106.665 108.089  1.00  0.00           H  
ATOM   1375  HB3 LEU A  91      43.759 106.770 106.423  1.00  0.00           H  
ATOM   1376  HG  LEU A  91      41.408 105.339 107.785  1.00  0.00           H  
ATOM   1377 HD11 LEU A  91      41.193 107.905 106.130  1.00  0.00           H  
ATOM   1378 HD12 LEU A  91      39.942 107.148 107.189  1.00  0.00           H  
ATOM   1379 HD13 LEU A  91      41.335 107.764 107.986  1.00  0.00           H  
ATOM   1380 HD21 LEU A  91      41.775 104.418 105.573  1.00  0.00           H  
ATOM   1381 HD22 LEU A  91      40.275 105.279 105.541  1.00  0.00           H  
ATOM   1382 HD23 LEU A  91      41.657 106.109 104.891  1.00  0.00           H  
ATOM   1383  N   LYS A  92      46.436 105.070 107.445  1.00  0.00           N  
ATOM   1384  CA  LYS A  92      47.803 105.025 106.944  1.00  0.00           C  
ATOM   1385  C   LYS A  92      48.240 103.649 106.485  1.00  0.00           C  
ATOM   1386  O   LYS A  92      48.930 103.608 105.477  1.00  0.00           O  
ATOM   1387  CB  LYS A  92      48.827 105.579 108.039  1.00  0.00           C  
ATOM   1388  CG  LYS A  92      50.088 106.241 107.420  1.00  0.00           C  
ATOM   1389  CD  LYS A  92      50.847 107.034 108.492  1.00  0.00           C  
ATOM   1390  CE  LYS A  92      50.614 108.490 108.511  1.00  0.00           C  
ATOM   1391  NZ  LYS A  92      51.006 109.164 109.798  1.00  0.00           N1+
ATOM   1392  H   LYS A  92      46.160 105.394 108.360  1.00  0.00           H  
ATOM   1393  HA  LYS A  92      47.912 105.660 106.065  1.00  0.00           H  
ATOM   1394  HB2 LYS A  92      48.342 106.367 108.615  1.00  0.00           H  
ATOM   1395  HB3 LYS A  92      49.024 104.739 108.705  1.00  0.00           H  
ATOM   1396  HG2 LYS A  92      50.749 105.539 106.912  1.00  0.00           H  
ATOM   1397  HG3 LYS A  92      49.895 106.981 106.643  1.00  0.00           H  
ATOM   1398  HD2 LYS A  92      50.691 106.642 109.497  1.00  0.00           H  
ATOM   1399  HD3 LYS A  92      51.916 106.830 108.439  1.00  0.00           H  
ATOM   1400  HE2 LYS A  92      51.155 108.893 107.654  1.00  0.00           H  
ATOM   1401  HE3 LYS A  92      49.549 108.718 108.457  1.00  0.00           H  
ATOM   1402  HZ1 LYS A  92      50.813 110.150 109.688  1.00  0.00           H  
ATOM   1403  HZ2 LYS A  92      50.459 108.746 110.537  1.00  0.00           H  
ATOM   1404  HZ3 LYS A  92      51.946 108.900 110.054  1.00  0.00           H  
ATOM   1405  N   TYR A  93      47.750 102.576 107.097  1.00  0.00           N  
ATOM   1406  CA  TYR A  93      48.126 101.299 106.630  1.00  0.00           C  
ATOM   1407  C   TYR A  93      47.384 100.858 105.380  1.00  0.00           C  
ATOM   1408  O   TYR A  93      47.937 100.028 104.648  1.00  0.00           O  
ATOM   1409  CB  TYR A  93      48.040 100.297 107.782  1.00  0.00           C  
ATOM   1410  CG  TYR A  93      48.959 100.608 108.952  1.00  0.00           C  
ATOM   1411  CD1 TYR A  93      50.333 100.337 108.863  1.00  0.00           C  
ATOM   1412  CD2 TYR A  93      48.463 101.221 110.155  1.00  0.00           C  
ATOM   1413  CE1 TYR A  93      51.243 100.562 109.947  1.00  0.00           C  
ATOM   1414  CE2 TYR A  93      49.362 101.598 111.160  1.00  0.00           C  
ATOM   1415  CZ  TYR A  93      50.699 101.199 111.124  1.00  0.00           C  
ATOM   1416  OH  TYR A  93      51.591 101.700 112.121  1.00  0.00           O  
ATOM   1417  H   TYR A  93      46.942 102.672 107.697  1.00  0.00           H  
ATOM   1418  HA  TYR A  93      49.188 101.365 106.395  1.00  0.00           H  
ATOM   1419  HB2 TYR A  93      47.008 100.315 108.137  1.00  0.00           H  
ATOM   1420  HB3 TYR A  93      48.110  99.319 107.308  1.00  0.00           H  
ATOM   1421  HD1 TYR A  93      50.665  99.766 108.008  1.00  0.00           H  
ATOM   1422  HD2 TYR A  93      47.430 101.529 110.222  1.00  0.00           H  
ATOM   1423  HE1 TYR A  93      52.276 100.258 109.872  1.00  0.00           H  
ATOM   1424  HE2 TYR A  93      48.964 102.063 112.049  1.00  0.00           H  
ATOM   1425  HH  TYR A  93      51.119 102.042 112.884  1.00  0.00           H  
ATOM   1426  N   ALA A  94      46.127 101.312 105.158  1.00  0.00           N  
ATOM   1427  CA  ALA A  94      45.364 100.975 103.971  1.00  0.00           C  
ATOM   1428  C   ALA A  94      45.927 101.729 102.701  1.00  0.00           C  
ATOM   1429  O   ALA A  94      46.218 101.018 101.728  1.00  0.00           O  
ATOM   1430  CB  ALA A  94      43.901 101.395 104.272  1.00  0.00           C  
ATOM   1431  H   ALA A  94      45.814 102.047 105.774  1.00  0.00           H  
ATOM   1432  HA  ALA A  94      45.531  99.898 103.944  1.00  0.00           H  
ATOM   1433  HB1 ALA A  94      43.958 102.482 104.342  1.00  0.00           H  
ATOM   1434  HB2 ALA A  94      43.198 101.088 103.498  1.00  0.00           H  
ATOM   1435  HB3 ALA A  94      43.563 101.020 105.238  1.00  0.00           H  
ATOM   1436  N   LEU A  95      46.181 103.019 102.726  1.00  0.00           N  
ATOM   1437  CA  LEU A  95      46.865 103.743 101.706  1.00  0.00           C  
ATOM   1438  C   LEU A  95      48.206 103.170 101.318  1.00  0.00           C  
ATOM   1439  O   LEU A  95      48.661 103.349 100.136  1.00  0.00           O  
ATOM   1440  CB  LEU A  95      46.959 105.182 102.228  1.00  0.00           C  
ATOM   1441  CG  LEU A  95      45.529 105.865 102.414  1.00  0.00           C  
ATOM   1442  CD1 LEU A  95      45.559 107.057 103.405  1.00  0.00           C  
ATOM   1443  CD2 LEU A  95      45.069 106.468 101.043  1.00  0.00           C  
ATOM   1444  H   LEU A  95      45.814 103.560 103.497  1.00  0.00           H  
ATOM   1445  HA  LEU A  95      46.237 103.821 100.818  1.00  0.00           H  
ATOM   1446  HB2 LEU A  95      47.468 105.136 103.190  1.00  0.00           H  
ATOM   1447  HB3 LEU A  95      47.565 105.781 101.549  1.00  0.00           H  
ATOM   1448  HG  LEU A  95      44.794 105.104 102.678  1.00  0.00           H  
ATOM   1449 HD11 LEU A  95      44.545 107.283 103.733  1.00  0.00           H  
ATOM   1450 HD12 LEU A  95      46.127 106.851 104.312  1.00  0.00           H  
ATOM   1451 HD13 LEU A  95      45.991 107.929 102.912  1.00  0.00           H  
ATOM   1452 HD21 LEU A  95      45.820 107.160 100.658  1.00  0.00           H  
ATOM   1453 HD22 LEU A  95      44.828 105.708 100.301  1.00  0.00           H  
ATOM   1454 HD23 LEU A  95      44.224 107.095 101.331  1.00  0.00           H  
ATOM   1455  N   LYS A  96      48.917 102.540 102.246  1.00  0.00           N  
ATOM   1456  CA  LYS A  96      50.231 101.949 102.133  1.00  0.00           C  
ATOM   1457  C   LYS A  96      50.191 100.579 101.454  1.00  0.00           C  
ATOM   1458  O   LYS A  96      50.995 100.372 100.459  1.00  0.00           O  
ATOM   1459  CB  LYS A  96      50.856 101.903 103.500  1.00  0.00           C  
ATOM   1460  CG  LYS A  96      52.265 101.472 103.377  1.00  0.00           C  
ATOM   1461  CD  LYS A  96      53.089 101.791 104.587  1.00  0.00           C  
ATOM   1462  CE  LYS A  96      54.437 101.410 104.187  1.00  0.00           C  
ATOM   1463  NZ  LYS A  96      55.338 101.555 105.368  1.00  0.00           N1+
ATOM   1464  H   LYS A  96      48.527 102.648 103.171  1.00  0.00           H  
ATOM   1465  HA  LYS A  96      50.835 102.580 101.482  1.00  0.00           H  
ATOM   1466  HB2 LYS A  96      50.847 102.875 103.996  1.00  0.00           H  
ATOM   1467  HB3 LYS A  96      50.324 101.225 104.168  1.00  0.00           H  
ATOM   1468  HG2 LYS A  96      52.256 100.397 103.198  1.00  0.00           H  
ATOM   1469  HG3 LYS A  96      52.631 101.923 102.454  1.00  0.00           H  
ATOM   1470  HD2 LYS A  96      53.094 102.864 104.775  1.00  0.00           H  
ATOM   1471  HD3 LYS A  96      52.792 101.143 105.412  1.00  0.00           H  
ATOM   1472  HE2 LYS A  96      54.392 100.377 103.842  1.00  0.00           H  
ATOM   1473  HE3 LYS A  96      54.882 101.951 103.351  1.00  0.00           H  
ATOM   1474  HZ1 LYS A  96      54.972 100.939 106.078  1.00  0.00           H  
ATOM   1475  HZ2 LYS A  96      56.311 101.409 105.140  1.00  0.00           H  
ATOM   1476  HZ3 LYS A  96      55.256 102.497 105.722  1.00  0.00           H  
ATOM   1477  N   GLU A  97      49.344  99.670 101.926  1.00  0.00           N  
ATOM   1478  CA  GLU A  97      49.169  98.307 101.309  1.00  0.00           C  
ATOM   1479  C   GLU A  97      48.643  98.564  99.870  1.00  0.00           C  
ATOM   1480  O   GLU A  97      49.048  97.866  98.914  1.00  0.00           O  
ATOM   1481  CB  GLU A  97      48.139  97.453 102.064  1.00  0.00           C  
ATOM   1482  CG  GLU A  97      47.879  96.090 101.466  1.00  0.00           C  
ATOM   1483  CD  GLU A  97      49.043  95.149 101.344  1.00  0.00           C  
ATOM   1484  OE1 GLU A  97      48.914  94.196 100.555  1.00  0.00           O  
ATOM   1485  OE2 GLU A  97      50.110  95.381 101.917  1.00  0.00           O1-
ATOM   1486  H   GLU A  97      48.658  99.881 102.638  1.00  0.00           H  
ATOM   1487  HA  GLU A  97      50.128  97.800 101.200  1.00  0.00           H  
ATOM   1488  HB2 GLU A  97      48.377  97.391 103.125  1.00  0.00           H  
ATOM   1489  HB3 GLU A  97      47.272  98.112 102.129  1.00  0.00           H  
ATOM   1490  HG2 GLU A  97      47.092  95.709 102.116  1.00  0.00           H  
ATOM   1491  HG3 GLU A  97      47.412  96.208 100.488  1.00  0.00           H  
ATOM   1492  N   ARG A  98      47.820  99.580  99.627  1.00  0.00           N  
ATOM   1493  CA  ARG A  98      47.507 100.127  98.213  1.00  0.00           C  
ATOM   1494  C   ARG A  98      48.670 100.668  97.413  1.00  0.00           C  
ATOM   1495  O   ARG A  98      48.790 100.187  96.260  1.00  0.00           O  
ATOM   1496  CB  ARG A  98      46.383 101.166  98.350  1.00  0.00           C  
ATOM   1497  CG  ARG A  98      45.689 101.605  97.145  1.00  0.00           C  
ATOM   1498  CD  ARG A  98      44.622 102.741  97.280  1.00  0.00           C  
ATOM   1499  NE  ARG A  98      45.180 104.075  97.605  1.00  0.00           N  
ATOM   1500  CZ  ARG A  98      44.815 105.268  97.121  1.00  0.00           C  
ATOM   1501  NH1 ARG A  98      43.634 105.488  96.570  1.00  0.00           N1+
ATOM   1502  NH2 ARG A  98      45.543 106.324  97.156  1.00  0.00           N  
ATOM   1503  H   ARG A  98      47.434 100.086 100.413  1.00  0.00           H  
ATOM   1504  HA  ARG A  98      46.991  99.309  97.708  1.00  0.00           H  
ATOM   1505  HB2 ARG A  98      45.693 100.656  99.022  1.00  0.00           H  
ATOM   1506  HB3 ARG A  98      46.791 102.088  98.765  1.00  0.00           H  
ATOM   1507  HG2 ARG A  98      46.510 101.996  96.542  1.00  0.00           H  
ATOM   1508  HG3 ARG A  98      45.220 100.751  96.656  1.00  0.00           H  
ATOM   1509  HD2 ARG A  98      44.111 102.817  96.320  1.00  0.00           H  
ATOM   1510  HD3 ARG A  98      43.849 102.430  97.983  1.00  0.00           H  
ATOM   1511  HE  ARG A  98      46.112 104.154  97.986  1.00  0.00           H  
ATOM   1512 HH11 ARG A  98      42.938 104.757  96.539  1.00  0.00           H  
ATOM   1513 HH12 ARG A  98      43.451 106.386  96.145  1.00  0.00           H  
ATOM   1514 HH21 ARG A  98      46.523 106.232  97.383  1.00  0.00           H  
ATOM   1515 HH22 ARG A  98      45.232 107.192  96.744  1.00  0.00           H  
ATOM   1516  N   TRP A  99      49.457 101.592  97.950  1.00  0.00           N  
ATOM   1517  CA  TRP A  99      50.611 102.167  97.268  1.00  0.00           C  
ATOM   1518  C   TRP A  99      51.680 101.090  96.899  1.00  0.00           C  
ATOM   1519  O   TRP A  99      52.334 101.284  95.860  1.00  0.00           O  
ATOM   1520  CB  TRP A  99      51.384 103.247  98.020  1.00  0.00           C  
ATOM   1521  CG  TRP A  99      52.651 103.779  97.408  1.00  0.00           C  
ATOM   1522  CD1 TRP A  99      53.885 103.619  97.973  1.00  0.00           C  
ATOM   1523  CD2 TRP A  99      52.806 104.853  96.371  1.00  0.00           C  
ATOM   1524  CE2 TRP A  99      54.180 105.249  96.329  1.00  0.00           C  
ATOM   1525  CE3 TRP A  99      51.913 105.473  95.427  1.00  0.00           C  
ATOM   1526  NE1 TRP A  99      54.822 104.367  97.260  1.00  0.00           N  
ATOM   1527  CZ2 TRP A  99      54.636 106.164  95.391  1.00  0.00           C  
ATOM   1528  CZ3 TRP A  99      52.425 106.368  94.447  1.00  0.00           C  
ATOM   1529  CH2 TRP A  99      53.802 106.688  94.386  1.00  0.00           C  
ATOM   1530  H   TRP A  99      49.149 101.877  98.868  1.00  0.00           H  
ATOM   1531  HA  TRP A  99      50.178 102.536  96.339  1.00  0.00           H  
ATOM   1532  HB2 TRP A  99      50.753 104.133  98.090  1.00  0.00           H  
ATOM   1533  HB3 TRP A  99      51.631 102.955  99.040  1.00  0.00           H  
ATOM   1534  HD1 TRP A  99      53.997 102.942  98.807  1.00  0.00           H  
ATOM   1535  HE1 TRP A  99      55.828 104.347  97.348  1.00  0.00           H  
ATOM   1536  HE3 TRP A  99      50.860 105.238  95.370  1.00  0.00           H  
ATOM   1537  HZ2 TRP A  99      55.672 106.440  95.265  1.00  0.00           H  
ATOM   1538  HZ3 TRP A  99      51.718 106.753  93.727  1.00  0.00           H  
ATOM   1539  HH2 TRP A  99      54.165 107.292  93.568  1.00  0.00           H  
ATOM   1540  N   ASN A 100      51.682  99.935  97.535  1.00  0.00           N  
ATOM   1541  CA  ASN A 100      52.680  98.937  97.320  1.00  0.00           C  
ATOM   1542  C   ASN A 100      52.153  97.719  96.550  1.00  0.00           C  
ATOM   1543  O   ASN A 100      52.919  96.803  96.327  1.00  0.00           O  
ATOM   1544  CB  ASN A 100      53.162  98.551  98.693  1.00  0.00           C  
ATOM   1545  CG  ASN A 100      54.194  99.591  99.251  1.00  0.00           C  
ATOM   1546  ND2 ASN A 100      53.731 100.656  99.838  1.00  0.00           N  
ATOM   1547  OD1 ASN A 100      55.339  99.576  98.941  1.00  0.00           O  
ATOM   1548  H   ASN A 100      50.960  99.722  98.207  1.00  0.00           H  
ATOM   1549  HA  ASN A 100      53.505  99.313  96.715  1.00  0.00           H  
ATOM   1550  HB2 ASN A 100      52.334  98.246  99.333  1.00  0.00           H  
ATOM   1551  HB3 ASN A 100      53.721  97.624  98.556  1.00  0.00           H  
ATOM   1552 HD21 ASN A 100      54.357 101.369 100.185  1.00  0.00           H  
ATOM   1553 HD22 ASN A 100      52.770 100.615 100.146  1.00  0.00           H  
ATOM   1554  N   ARG A 101      51.028  97.875  95.869  1.00  0.00           N  
ATOM   1555  CA  ARG A 101      50.536  97.032  94.748  1.00  0.00           C  
ATOM   1556  C   ARG A 101      49.769  97.699  93.691  1.00  0.00           C  
ATOM   1557  O   ARG A 101      49.032  97.146  92.936  1.00  0.00           O  
ATOM   1558  CB  ARG A 101      49.979  95.728  95.217  1.00  0.00           C  
ATOM   1559  CG  ARG A 101      48.629  95.733  96.021  1.00  0.00           C  
ATOM   1560  CD  ARG A 101      48.321  94.388  96.671  1.00  0.00           C  
ATOM   1561  NE  ARG A 101      48.149  93.352  95.698  1.00  0.00           N  
ATOM   1562  CZ  ARG A 101      47.226  92.445  95.868  1.00  0.00           C  
ATOM   1563  NH1 ARG A 101      46.631  92.113  96.918  1.00  0.00           N1+
ATOM   1564  NH2 ARG A 101      46.866  91.712  94.873  1.00  0.00           N  
ATOM   1565  H   ARG A 101      50.444  98.630  96.200  1.00  0.00           H  
ATOM   1566  HA  ARG A 101      51.357  96.735  94.097  1.00  0.00           H  
ATOM   1567  HB2 ARG A 101      49.928  94.979  94.427  1.00  0.00           H  
ATOM   1568  HB3 ARG A 101      50.752  95.428  95.924  1.00  0.00           H  
ATOM   1569  HG2 ARG A 101      48.802  96.425  96.843  1.00  0.00           H  
ATOM   1570  HG3 ARG A 101      47.853  96.114  95.357  1.00  0.00           H  
ATOM   1571  HD2 ARG A 101      49.241  94.117  97.187  1.00  0.00           H  
ATOM   1572  HD3 ARG A 101      47.537  94.507  97.418  1.00  0.00           H  
ATOM   1573  HE  ARG A 101      48.527  93.414  94.765  1.00  0.00           H  
ATOM   1574 HH11 ARG A 101      46.567  92.738  97.708  1.00  0.00           H  
ATOM   1575 HH12 ARG A 101      46.366  91.139  96.966  1.00  0.00           H  
ATOM   1576 HH21 ARG A 101      47.245  91.866  93.950  1.00  0.00           H  
ATOM   1577 HH22 ARG A 101      46.119  91.035  94.941  1.00  0.00           H  
ATOM   1578  N   ARG A 102      50.047  98.986  93.570  1.00  0.00           N  
ATOM   1579  CA  ARG A 102      49.316 100.018  92.804  1.00  0.00           C  
ATOM   1580  C   ARG A 102      49.350  99.814  91.293  1.00  0.00           C  
ATOM   1581  O   ARG A 102      48.526 100.429  90.599  1.00  0.00           O  
ATOM   1582  CB  ARG A 102      49.784 101.446  93.086  1.00  0.00           C  
ATOM   1583  CG  ARG A 102      51.239 101.679  92.638  1.00  0.00           C  
ATOM   1584  CD  ARG A 102      51.702 103.144  92.961  1.00  0.00           C  
ATOM   1585  NE  ARG A 102      53.080 103.298  92.480  1.00  0.00           N  
ATOM   1586  CZ  ARG A 102      54.166 103.247  93.222  1.00  0.00           C  
ATOM   1587  NH1 ARG A 102      54.266 102.626  94.408  1.00  0.00           N1+
ATOM   1588  NH2 ARG A 102      55.260 103.796  92.834  1.00  0.00           N  
ATOM   1589  H   ARG A 102      50.797  99.348  94.141  1.00  0.00           H  
ATOM   1590  HA  ARG A 102      48.281  99.920  93.133  1.00  0.00           H  
ATOM   1591  HB2 ARG A 102      49.103 102.160  92.622  1.00  0.00           H  
ATOM   1592  HB3 ARG A 102      49.568 101.648  94.135  1.00  0.00           H  
ATOM   1593  HG2 ARG A 102      51.917 100.913  93.015  1.00  0.00           H  
ATOM   1594  HG3 ARG A 102      51.243 101.732  91.548  1.00  0.00           H  
ATOM   1595  HD2 ARG A 102      51.023 103.769  92.381  1.00  0.00           H  
ATOM   1596  HD3 ARG A 102      51.584 103.569  93.958  1.00  0.00           H  
ATOM   1597  HE  ARG A 102      53.078 103.677  91.543  1.00  0.00           H  
ATOM   1598 HH11 ARG A 102      53.424 102.369  94.903  1.00  0.00           H  
ATOM   1599 HH12 ARG A 102      55.116 102.709  94.947  1.00  0.00           H  
ATOM   1600 HH21 ARG A 102      55.120 104.349  92.001  1.00  0.00           H  
ATOM   1601 HH22 ARG A 102      56.113 103.796  93.376  1.00  0.00           H  
ATOM   1602  N   LYS A 103      50.009  98.782  90.742  1.00  0.00           N  
ATOM   1603  CA  LYS A 103      49.875  98.335  89.275  1.00  0.00           C  
ATOM   1604  C   LYS A 103      48.574  97.531  88.965  1.00  0.00           C  
ATOM   1605  O   LYS A 103      47.892  97.743  87.975  1.00  0.00           O  
ATOM   1606  CB  LYS A 103      51.091  97.772  88.620  1.00  0.00           C  
ATOM   1607  CG  LYS A 103      51.024  97.483  87.123  1.00  0.00           C  
ATOM   1608  CD  LYS A 103      52.404  96.845  86.646  1.00  0.00           C  
ATOM   1609  CE  LYS A 103      52.316  96.248  85.195  1.00  0.00           C  
ATOM   1610  NZ  LYS A 103      51.606  94.920  85.238  1.00  0.00           N1+
ATOM   1611  H   LYS A 103      50.663  98.335  91.368  1.00  0.00           H  
ATOM   1612  HA  LYS A 103      49.648  99.204  88.658  1.00  0.00           H  
ATOM   1613  HB2 LYS A 103      51.832  98.565  88.723  1.00  0.00           H  
ATOM   1614  HB3 LYS A 103      51.400  96.811  89.031  1.00  0.00           H  
ATOM   1615  HG2 LYS A 103      50.200  96.770  87.122  1.00  0.00           H  
ATOM   1616  HG3 LYS A 103      50.719  98.291  86.457  1.00  0.00           H  
ATOM   1617  HD2 LYS A 103      53.123  97.643  86.457  1.00  0.00           H  
ATOM   1618  HD3 LYS A 103      52.749  96.096  87.359  1.00  0.00           H  
ATOM   1619  HE2 LYS A 103      51.637  96.936  84.692  1.00  0.00           H  
ATOM   1620  HE3 LYS A 103      53.298  96.158  84.732  1.00  0.00           H  
ATOM   1621  HZ1 LYS A 103      51.337  94.500  84.360  1.00  0.00           H  
ATOM   1622  HZ2 LYS A 103      52.271  94.231  85.562  1.00  0.00           H  
ATOM   1623  HZ3 LYS A 103      50.769  94.879  85.801  1.00  0.00           H  
ATOM   1624  N   GLU A 104      48.162  96.566  89.836  1.00  0.00           N  
ATOM   1625  CA  GLU A 104      46.883  95.844  89.594  1.00  0.00           C  
ATOM   1626  C   GLU A 104      45.761  96.908  89.479  1.00  0.00           C  
ATOM   1627  O   GLU A 104      45.600  97.599  90.494  1.00  0.00           O  
ATOM   1628  CB  GLU A 104      46.570  94.914  90.809  1.00  0.00           C  
ATOM   1629  CG  GLU A 104      47.598  93.715  90.855  1.00  0.00           C  
ATOM   1630  CD  GLU A 104      47.229  92.614  91.746  1.00  0.00           C  
ATOM   1631  OE1 GLU A 104      46.037  92.167  91.773  1.00  0.00           O  
ATOM   1632  OE2 GLU A 104      48.192  92.096  92.429  1.00  0.00           O1-
ATOM   1633  H   GLU A 104      48.598  96.535  90.747  1.00  0.00           H  
ATOM   1634  HA  GLU A 104      47.061  95.189  88.741  1.00  0.00           H  
ATOM   1635  HB2 GLU A 104      46.690  95.446  91.753  1.00  0.00           H  
ATOM   1636  HB3 GLU A 104      45.576  94.505  90.627  1.00  0.00           H  
ATOM   1637  HG2 GLU A 104      47.687  93.358  89.830  1.00  0.00           H  
ATOM   1638  HG3 GLU A 104      48.591  94.046  91.162  1.00  0.00           H  
ATOM   1639  N   PRO A 105      44.862  96.852  88.441  1.00  0.00           N  
ATOM   1640  CA  PRO A 105      43.916  97.915  88.270  1.00  0.00           C  
ATOM   1641  C   PRO A 105      42.757  98.020  89.333  1.00  0.00           C  
ATOM   1642  O   PRO A 105      42.192  99.102  89.548  1.00  0.00           O  
ATOM   1643  CB  PRO A 105      43.313  97.680  86.858  1.00  0.00           C  
ATOM   1644  CG  PRO A 105      44.368  96.899  86.038  1.00  0.00           C  
ATOM   1645  CD  PRO A 105      45.083  96.149  87.128  1.00  0.00           C  
ATOM   1646  HA  PRO A 105      44.433  98.875  88.248  1.00  0.00           H  
ATOM   1647  HB2 PRO A 105      42.420  97.056  86.887  1.00  0.00           H  
ATOM   1648  HB3 PRO A 105      43.136  98.643  86.379  1.00  0.00           H  
ATOM   1649  HG2 PRO A 105      43.820  96.140  85.481  1.00  0.00           H  
ATOM   1650  HG3 PRO A 105      45.124  97.526  85.566  1.00  0.00           H  
ATOM   1651  HD2 PRO A 105      44.710  95.125  87.110  1.00  0.00           H  
ATOM   1652  HD3 PRO A 105      46.141  96.120  86.865  1.00  0.00           H  
ATOM   1653  N   ALA A 106      42.536  96.899  90.023  1.00  0.00           N  
ATOM   1654  CA  ALA A 106      41.620  96.891  91.148  1.00  0.00           C  
ATOM   1655  C   ALA A 106      42.133  97.659  92.375  1.00  0.00           C  
ATOM   1656  O   ALA A 106      41.387  98.419  93.039  1.00  0.00           O  
ATOM   1657  CB  ALA A 106      41.328  95.442  91.467  1.00  0.00           C  
ATOM   1658  H   ALA A 106      42.846  96.079  89.520  1.00  0.00           H  
ATOM   1659  HA  ALA A 106      40.658  97.333  90.887  1.00  0.00           H  
ATOM   1660  HB1 ALA A 106      40.804  94.934  90.657  1.00  0.00           H  
ATOM   1661  HB2 ALA A 106      42.201  94.832  91.700  1.00  0.00           H  
ATOM   1662  HB3 ALA A 106      40.573  95.559  92.245  1.00  0.00           H  
ATOM   1663  N   PHE A 107      43.459  97.436  92.669  1.00  0.00           N  
ATOM   1664  CA  PHE A 107      44.146  98.281  93.695  1.00  0.00           C  
ATOM   1665  C   PHE A 107      44.498  99.726  93.183  1.00  0.00           C  
ATOM   1666  O   PHE A 107      44.493 100.683  94.000  1.00  0.00           O  
ATOM   1667  CB  PHE A 107      45.499  97.695  94.169  1.00  0.00           C  
ATOM   1668  CG  PHE A 107      45.245  96.513  95.079  1.00  0.00           C  
ATOM   1669  CD1 PHE A 107      44.874  95.282  94.516  1.00  0.00           C  
ATOM   1670  CD2 PHE A 107      45.154  96.654  96.487  1.00  0.00           C  
ATOM   1671  CE1 PHE A 107      44.529  94.186  95.307  1.00  0.00           C  
ATOM   1672  CE2 PHE A 107      44.912  95.530  97.284  1.00  0.00           C  
ATOM   1673  CZ  PHE A 107      44.577  94.330  96.673  1.00  0.00           C  
ATOM   1674  H   PHE A 107      44.031  96.958  91.989  1.00  0.00           H  
ATOM   1675  HA  PHE A 107      43.550  98.440  94.593  1.00  0.00           H  
ATOM   1676  HB2 PHE A 107      46.043  97.331  93.298  1.00  0.00           H  
ATOM   1677  HB3 PHE A 107      46.139  98.423  94.670  1.00  0.00           H  
ATOM   1678  HD1 PHE A 107      44.757  95.283  93.443  1.00  0.00           H  
ATOM   1679  HD2 PHE A 107      45.444  97.600  96.921  1.00  0.00           H  
ATOM   1680  HE1 PHE A 107      44.122  93.286  94.869  1.00  0.00           H  
ATOM   1681  HE2 PHE A 107      44.814  95.611  98.358  1.00  0.00           H  
ATOM   1682  HZ  PHE A 107      44.082  93.531  97.203  1.00  0.00           H  
ATOM   1683  N   ASP A 108      44.660  99.936  91.863  1.00  0.00           N  
ATOM   1684  CA  ASP A 108      44.663 101.252  91.205  1.00  0.00           C  
ATOM   1685  C   ASP A 108      43.364 102.056  91.504  1.00  0.00           C  
ATOM   1686  O   ASP A 108      43.405 103.187  91.938  1.00  0.00           O  
ATOM   1687  CB  ASP A 108      44.939 101.307  89.678  1.00  0.00           C  
ATOM   1688  CG  ASP A 108      45.380 102.679  89.110  1.00  0.00           C  
ATOM   1689  OD1 ASP A 108      46.324 103.338  89.645  1.00  0.00           O  
ATOM   1690  OD2 ASP A 108      44.859 103.101  88.088  1.00  0.00           O1-
ATOM   1691  H   ASP A 108      44.656  99.109  91.282  1.00  0.00           H  
ATOM   1692  HA  ASP A 108      45.367 101.903  91.722  1.00  0.00           H  
ATOM   1693  HB2 ASP A 108      45.761 100.619  89.479  1.00  0.00           H  
ATOM   1694  HB3 ASP A 108      44.017 100.947  89.224  1.00  0.00           H  
ATOM   1695  N   LYS A 109      42.236 101.393  91.299  1.00  0.00           N  
ATOM   1696  CA  LYS A 109      40.891 102.061  91.316  1.00  0.00           C  
ATOM   1697  C   LYS A 109      40.446 102.343  92.758  1.00  0.00           C  
ATOM   1698  O   LYS A 109      39.473 103.123  92.850  1.00  0.00           O  
ATOM   1699  CB  LYS A 109      39.843 101.316  90.502  1.00  0.00           C  
ATOM   1700  CG  LYS A 109      39.994 101.350  89.014  1.00  0.00           C  
ATOM   1701  CD  LYS A 109      39.554 102.661  88.396  1.00  0.00           C  
ATOM   1702  CE  LYS A 109      38.094 102.948  88.483  1.00  0.00           C  
ATOM   1703  NZ  LYS A 109      37.792 104.316  88.553  1.00  0.00           N1+
ATOM   1704  H   LYS A 109      42.233 100.428  91.001  1.00  0.00           H  
ATOM   1705  HA  LYS A 109      41.113 103.065  90.957  1.00  0.00           H  
ATOM   1706  HB2 LYS A 109      39.977 100.256  90.719  1.00  0.00           H  
ATOM   1707  HB3 LYS A 109      38.804 101.488  90.784  1.00  0.00           H  
ATOM   1708  HG2 LYS A 109      41.056 101.308  88.771  1.00  0.00           H  
ATOM   1709  HG3 LYS A 109      39.575 100.417  88.638  1.00  0.00           H  
ATOM   1710  HD2 LYS A 109      40.146 103.425  88.901  1.00  0.00           H  
ATOM   1711  HD3 LYS A 109      39.751 102.506  87.335  1.00  0.00           H  
ATOM   1712  HE2 LYS A 109      37.618 102.546  87.588  1.00  0.00           H  
ATOM   1713  HE3 LYS A 109      37.752 102.413  89.370  1.00  0.00           H  
ATOM   1714  HZ1 LYS A 109      36.802 104.512  88.527  1.00  0.00           H  
ATOM   1715  HZ2 LYS A 109      38.105 104.700  89.433  1.00  0.00           H  
ATOM   1716  HZ3 LYS A 109      38.255 104.909  87.878  1.00  0.00           H  
ATOM   1717  N   TRP A 110      41.081 101.806  93.768  1.00  0.00           N  
ATOM   1718  CA  TRP A 110      40.643 101.906  95.154  1.00  0.00           C  
ATOM   1719  C   TRP A 110      40.655 103.288  95.601  1.00  0.00           C  
ATOM   1720  O   TRP A 110      41.745 103.877  95.659  1.00  0.00           O  
ATOM   1721  CB  TRP A 110      41.546 100.896  95.950  1.00  0.00           C  
ATOM   1722  CG  TRP A 110      41.027 100.553  97.431  1.00  0.00           C  
ATOM   1723  CD1 TRP A 110      39.790 100.891  97.871  1.00  0.00           C  
ATOM   1724  CD2 TRP A 110      41.754  99.945  98.509  1.00  0.00           C  
ATOM   1725  CE2 TRP A 110      40.888  99.931  99.654  1.00  0.00           C  
ATOM   1726  CE3 TRP A 110      42.965  99.207  98.643  1.00  0.00           C  
ATOM   1727  NE1 TRP A 110      39.742 100.533  99.212  1.00  0.00           N  
ATOM   1728  CZ2 TRP A 110      41.303  99.408 100.938  1.00  0.00           C  
ATOM   1729  CZ3 TRP A 110      43.307  98.676  99.867  1.00  0.00           C  
ATOM   1730  CH2 TRP A 110      42.539  98.829 101.018  1.00  0.00           C  
ATOM   1731  H   TRP A 110      41.744 101.107  93.466  1.00  0.00           H  
ATOM   1732  HA  TRP A 110      39.631 101.505  95.202  1.00  0.00           H  
ATOM   1733  HB2 TRP A 110      41.710  99.929  95.475  1.00  0.00           H  
ATOM   1734  HB3 TRP A 110      42.497 101.387  96.154  1.00  0.00           H  
ATOM   1735  HD1 TRP A 110      38.976 101.260  97.266  1.00  0.00           H  
ATOM   1736  HE1 TRP A 110      38.865 100.558  99.712  1.00  0.00           H  
ATOM   1737  HE3 TRP A 110      43.590  99.160  97.763  1.00  0.00           H  
ATOM   1738  HZ2 TRP A 110      40.697  99.572 101.817  1.00  0.00           H  
ATOM   1739  HZ3 TRP A 110      44.271  98.188  99.829  1.00  0.00           H  
ATOM   1740  HH2 TRP A 110      42.900  98.400 101.939  1.00  0.00           H  
ATOM   1741  N   VAL A 111      39.512 103.863  95.960  1.00  0.00           N  
ATOM   1742  CA  VAL A 111      39.433 105.167  96.683  1.00  0.00           C  
ATOM   1743  C   VAL A 111      39.555 104.923  98.237  1.00  0.00           C  
ATOM   1744  O   VAL A 111      38.838 104.096  98.797  1.00  0.00           O  
ATOM   1745  CB  VAL A 111      38.126 105.863  96.494  1.00  0.00           C  
ATOM   1746  CG1 VAL A 111      38.169 107.205  97.253  1.00  0.00           C  
ATOM   1747  CG2 VAL A 111      37.639 106.134  95.080  1.00  0.00           C  
ATOM   1748  H   VAL A 111      38.657 103.324  95.936  1.00  0.00           H  
ATOM   1749  HA  VAL A 111      40.248 105.827  96.386  1.00  0.00           H  
ATOM   1750  HB  VAL A 111      37.313 105.265  96.906  1.00  0.00           H  
ATOM   1751 HG11 VAL A 111      39.001 107.837  96.942  1.00  0.00           H  
ATOM   1752 HG12 VAL A 111      37.241 107.759  97.115  1.00  0.00           H  
ATOM   1753 HG13 VAL A 111      38.086 107.130  98.337  1.00  0.00           H  
ATOM   1754 HG21 VAL A 111      36.601 106.464  95.127  1.00  0.00           H  
ATOM   1755 HG22 VAL A 111      38.317 106.830  94.586  1.00  0.00           H  
ATOM   1756 HG23 VAL A 111      37.587 105.219  94.491  1.00  0.00           H  
ATOM   1757  N   ILE A 112      40.467 105.611  98.935  1.00  0.00           N  
ATOM   1758  CA  ILE A 112      40.598 105.563 100.373  1.00  0.00           C  
ATOM   1759  C   ILE A 112      40.566 106.963 100.947  1.00  0.00           C  
ATOM   1760  O   ILE A 112      41.324 107.788 100.459  1.00  0.00           O  
ATOM   1761  CB  ILE A 112      41.842 104.801 100.894  1.00  0.00           C  
ATOM   1762  CG1 ILE A 112      41.881 103.332 100.445  1.00  0.00           C  
ATOM   1763  CG2 ILE A 112      41.811 104.793 102.408  1.00  0.00           C  
ATOM   1764  CD1 ILE A 112      43.326 102.716 100.594  1.00  0.00           C  
ATOM   1765  H   ILE A 112      41.022 106.315  98.469  1.00  0.00           H  
ATOM   1766  HA  ILE A 112      39.693 105.108 100.775  1.00  0.00           H  
ATOM   1767  HB  ILE A 112      42.754 105.296 100.560  1.00  0.00           H  
ATOM   1768 HG12 ILE A 112      41.146 102.691 100.933  1.00  0.00           H  
ATOM   1769 HG13 ILE A 112      41.638 103.245  99.386  1.00  0.00           H  
ATOM   1770 HG21 ILE A 112      42.128 105.740 102.846  1.00  0.00           H  
ATOM   1771 HG22 ILE A 112      40.800 104.567 102.746  1.00  0.00           H  
ATOM   1772 HG23 ILE A 112      42.538 104.130 102.877  1.00  0.00           H  
ATOM   1773 HD11 ILE A 112      43.689 102.783 101.620  1.00  0.00           H  
ATOM   1774 HD12 ILE A 112      43.200 101.654 100.380  1.00  0.00           H  
ATOM   1775 HD13 ILE A 112      43.894 103.266  99.844  1.00  0.00           H  
ATOM   1776  N   GLU A 113      39.679 107.277 101.847  1.00  0.00           N  
ATOM   1777  CA  GLU A 113      39.223 108.663 102.160  1.00  0.00           C  
ATOM   1778  C   GLU A 113      38.696 108.824 103.592  1.00  0.00           C  
ATOM   1779  O   GLU A 113      38.146 107.854 104.140  1.00  0.00           O  
ATOM   1780  CB  GLU A 113      38.085 109.126 101.187  1.00  0.00           C  
ATOM   1781  CG  GLU A 113      38.621 109.569  99.795  1.00  0.00           C  
ATOM   1782  CD  GLU A 113      39.381 110.870  99.756  1.00  0.00           C  
ATOM   1783  OE1 GLU A 113      39.132 111.692 100.653  1.00  0.00           O  
ATOM   1784  OE2 GLU A 113      40.202 111.006  98.819  1.00  0.00           O1-
ATOM   1785  H   GLU A 113      39.044 106.512 102.024  1.00  0.00           H  
ATOM   1786  HA  GLU A 113      40.106 109.300 102.214  1.00  0.00           H  
ATOM   1787  HB2 GLU A 113      37.352 108.333 101.037  1.00  0.00           H  
ATOM   1788  HB3 GLU A 113      37.696 110.061 101.590  1.00  0.00           H  
ATOM   1789  HG2 GLU A 113      39.222 108.733  99.441  1.00  0.00           H  
ATOM   1790  HG3 GLU A 113      37.782 109.609  99.100  1.00  0.00           H  
ATOM   1791  N   GLU A 114      38.995 109.856 104.260  1.00  0.00           N  
ATOM   1792  CA  GLU A 114      38.626 109.974 105.697  1.00  0.00           C  
ATOM   1793  C   GLU A 114      37.197 110.550 105.818  1.00  0.00           C  
ATOM   1794  O   GLU A 114      36.767 111.371 104.979  1.00  0.00           O  
ATOM   1795  CB  GLU A 114      39.631 110.931 106.277  1.00  0.00           C  
ATOM   1796  CG  GLU A 114      39.429 110.935 107.815  1.00  0.00           C  
ATOM   1797  CD  GLU A 114      38.445 111.976 108.369  1.00  0.00           C  
ATOM   1798  OE1 GLU A 114      37.916 112.826 107.672  1.00  0.00           O  
ATOM   1799  OE2 GLU A 114      38.254 111.975 109.646  1.00  0.00           O1-
ATOM   1800  H   GLU A 114      39.391 110.649 103.775  1.00  0.00           H  
ATOM   1801  HA  GLU A 114      38.664 108.960 106.096  1.00  0.00           H  
ATOM   1802  HB2 GLU A 114      40.638 110.536 106.139  1.00  0.00           H  
ATOM   1803  HB3 GLU A 114      39.512 111.922 105.839  1.00  0.00           H  
ATOM   1804  HG2 GLU A 114      39.174 109.959 108.228  1.00  0.00           H  
ATOM   1805  HG3 GLU A 114      40.383 111.234 108.250  1.00  0.00           H  
ATOM   1806  N   ALA A 115      36.472 110.009 106.748  1.00  0.00           N  
ATOM   1807  CA  ALA A 115      35.072 110.337 106.969  1.00  0.00           C  
ATOM   1808  C   ALA A 115      34.583 109.895 108.356  1.00  0.00           C  
ATOM   1809  O   ALA A 115      35.282 109.189 109.078  1.00  0.00           O  
ATOM   1810  CB  ALA A 115      34.269 109.551 105.985  1.00  0.00           C  
ATOM   1811  H   ALA A 115      36.920 109.329 107.346  1.00  0.00           H  
ATOM   1812  HA  ALA A 115      34.885 111.370 106.678  1.00  0.00           H  
ATOM   1813  HB1 ALA A 115      34.727 109.690 105.006  1.00  0.00           H  
ATOM   1814  HB2 ALA A 115      34.256 108.509 106.306  1.00  0.00           H  
ATOM   1815  HB3 ALA A 115      33.217 109.837 105.969  1.00  0.00           H  
ATOM   1816  N   ASN A 116      33.273 110.230 108.667  1.00  0.00           N  
ATOM   1817  CA  ASN A 116      32.596 109.730 109.854  1.00  0.00           C  
ATOM   1818  C   ASN A 116      31.109 109.541 109.644  1.00  0.00           C  
ATOM   1819  O   ASN A 116      30.507 110.307 108.860  1.00  0.00           O  
ATOM   1820  CB  ASN A 116      33.005 110.640 111.067  1.00  0.00           C  
ATOM   1821  CG  ASN A 116      32.359 110.254 112.322  1.00  0.00           C  
ATOM   1822  ND2 ASN A 116      33.115 110.070 113.365  1.00  0.00           N  
ATOM   1823  OD1 ASN A 116      31.120 110.096 112.486  1.00  0.00           O  
ATOM   1824  H   ASN A 116      32.748 110.751 107.979  1.00  0.00           H  
ATOM   1825  HA  ASN A 116      33.033 108.772 110.132  1.00  0.00           H  
ATOM   1826  HB2 ASN A 116      34.092 110.575 111.054  1.00  0.00           H  
ATOM   1827  HB3 ASN A 116      32.768 111.686 110.875  1.00  0.00           H  
ATOM   1828 HD21 ASN A 116      32.677 109.650 114.172  1.00  0.00           H  
ATOM   1829 HD22 ASN A 116      34.106 110.267 113.331  1.00  0.00           H  
ATOM   1830  N   TRP A 117      30.429 108.525 110.192  1.00  0.00           N  
ATOM   1831  CA  TRP A 117      29.040 108.219 109.801  1.00  0.00           C  
ATOM   1832  C   TRP A 117      28.096 109.470 110.080  1.00  0.00           C  
ATOM   1833  O   TRP A 117      27.155 109.621 109.281  1.00  0.00           O  
ATOM   1834  CB  TRP A 117      28.609 107.015 110.653  1.00  0.00           C  
ATOM   1835  CG  TRP A 117      29.540 105.838 110.577  1.00  0.00           C  
ATOM   1836  CD1 TRP A 117      30.253 105.385 109.574  1.00  0.00           C  
ATOM   1837  CD2 TRP A 117      29.860 105.034 111.775  1.00  0.00           C  
ATOM   1838  CE2 TRP A 117      30.932 104.189 111.358  1.00  0.00           C  
ATOM   1839  CE3 TRP A 117      29.478 104.946 113.127  1.00  0.00           C  
ATOM   1840  NE1 TRP A 117      31.068 104.334 109.975  1.00  0.00           N  
ATOM   1841  CZ2 TRP A 117      31.572 103.365 112.216  1.00  0.00           C  
ATOM   1842  CZ3 TRP A 117      30.072 103.983 113.955  1.00  0.00           C  
ATOM   1843  CH2 TRP A 117      31.118 103.165 113.464  1.00  0.00           C  
ATOM   1844  H   TRP A 117      31.078 107.898 110.646  1.00  0.00           H  
ATOM   1845  HA  TRP A 117      28.965 107.915 108.757  1.00  0.00           H  
ATOM   1846  HB2 TRP A 117      28.476 107.236 111.713  1.00  0.00           H  
ATOM   1847  HB3 TRP A 117      27.684 106.571 110.283  1.00  0.00           H  
ATOM   1848  HD1 TRP A 117      30.133 105.635 108.530  1.00  0.00           H  
ATOM   1849  HE1 TRP A 117      31.696 103.851 109.350  1.00  0.00           H  
ATOM   1850  HE3 TRP A 117      28.687 105.593 113.479  1.00  0.00           H  
ATOM   1851  HZ2 TRP A 117      32.352 102.737 111.812  1.00  0.00           H  
ATOM   1852  HZ3 TRP A 117      29.665 103.821 114.941  1.00  0.00           H  
ATOM   1853  HH2 TRP A 117      31.553 102.405 114.095  1.00  0.00           H  
ATOM   1854  N   LEU A 118      28.424 110.291 111.058  1.00  0.00           N  
ATOM   1855  CA  LEU A 118      27.665 111.508 111.454  1.00  0.00           C  
ATOM   1856  C   LEU A 118      27.773 112.577 110.370  1.00  0.00           C  
ATOM   1857  O   LEU A 118      26.871 113.453 110.233  1.00  0.00           O  
ATOM   1858  CB  LEU A 118      28.206 111.901 112.785  1.00  0.00           C  
ATOM   1859  CG  LEU A 118      27.829 110.942 113.915  1.00  0.00           C  
ATOM   1860  CD1 LEU A 118      28.603 111.365 115.229  1.00  0.00           C  
ATOM   1861  CD2 LEU A 118      26.372 110.961 114.297  1.00  0.00           C  
ATOM   1862  H   LEU A 118      29.082 109.977 111.758  1.00  0.00           H  
ATOM   1863  HA  LEU A 118      26.582 111.393 111.516  1.00  0.00           H  
ATOM   1864  HB2 LEU A 118      29.263 112.040 112.560  1.00  0.00           H  
ATOM   1865  HB3 LEU A 118      27.694 112.800 113.127  1.00  0.00           H  
ATOM   1866  HG  LEU A 118      28.201 109.926 113.782  1.00  0.00           H  
ATOM   1867 HD11 LEU A 118      28.342 112.409 115.404  1.00  0.00           H  
ATOM   1868 HD12 LEU A 118      28.366 110.635 116.003  1.00  0.00           H  
ATOM   1869 HD13 LEU A 118      29.672 111.251 115.049  1.00  0.00           H  
ATOM   1870 HD21 LEU A 118      26.070 111.882 114.794  1.00  0.00           H  
ATOM   1871 HD22 LEU A 118      25.757 110.672 113.445  1.00  0.00           H  
ATOM   1872 HD23 LEU A 118      26.107 110.170 114.997  1.00  0.00           H  
ATOM   1873  N   THR A 119      28.757 112.441 109.455  1.00  0.00           N  
ATOM   1874  CA  THR A 119      29.260 113.450 108.397  1.00  0.00           C  
ATOM   1875  C   THR A 119      29.315 112.772 107.014  1.00  0.00           C  
ATOM   1876  O   THR A 119      29.666 113.293 105.969  1.00  0.00           O  
ATOM   1877  CB  THR A 119      30.590 114.175 108.892  1.00  0.00           C  
ATOM   1878  CG2 THR A 119      30.509 114.835 110.334  1.00  0.00           C  
ATOM   1879  OG1 THR A 119      31.622 113.202 108.870  1.00  0.00           O  
ATOM   1880  H   THR A 119      29.345 111.628 109.565  1.00  0.00           H  
ATOM   1881  HA  THR A 119      28.536 114.260 108.322  1.00  0.00           H  
ATOM   1882  HB  THR A 119      30.968 114.974 108.252  1.00  0.00           H  
ATOM   1883  HG1 THR A 119      32.105 113.205 108.042  1.00  0.00           H  
ATOM   1884 HG21 THR A 119      30.353 114.113 111.135  1.00  0.00           H  
ATOM   1885 HG22 THR A 119      31.467 115.259 110.637  1.00  0.00           H  
ATOM   1886 HG23 THR A 119      29.718 115.583 110.390  1.00  0.00           H  
ATOM   1887  N   LEU A 120      28.851 111.530 106.892  1.00  0.00           N  
ATOM   1888  CA  LEU A 120      29.139 110.532 105.795  1.00  0.00           C  
ATOM   1889  C   LEU A 120      28.777 110.989 104.430  1.00  0.00           C  
ATOM   1890  O   LEU A 120      29.648 110.821 103.541  1.00  0.00           O  
ATOM   1891  CB  LEU A 120      28.397 109.189 106.048  1.00  0.00           C  
ATOM   1892  CG  LEU A 120      28.829 107.957 105.286  1.00  0.00           C  
ATOM   1893  CD1 LEU A 120      30.304 107.650 105.438  1.00  0.00           C  
ATOM   1894  CD2 LEU A 120      27.818 106.865 105.679  1.00  0.00           C  
ATOM   1895  H   LEU A 120      28.465 111.203 107.765  1.00  0.00           H  
ATOM   1896  HA  LEU A 120      30.221 110.401 105.763  1.00  0.00           H  
ATOM   1897  HB2 LEU A 120      28.458 108.903 107.098  1.00  0.00           H  
ATOM   1898  HB3 LEU A 120      27.378 109.389 105.716  1.00  0.00           H  
ATOM   1899  HG  LEU A 120      28.651 108.191 104.237  1.00  0.00           H  
ATOM   1900 HD11 LEU A 120      30.593 107.592 106.488  1.00  0.00           H  
ATOM   1901 HD12 LEU A 120      30.473 106.651 105.036  1.00  0.00           H  
ATOM   1902 HD13 LEU A 120      30.943 108.444 105.056  1.00  0.00           H  
ATOM   1903 HD21 LEU A 120      26.828 107.291 105.522  1.00  0.00           H  
ATOM   1904 HD22 LEU A 120      27.823 105.976 105.047  1.00  0.00           H  
ATOM   1905 HD23 LEU A 120      28.092 106.576 106.693  1.00  0.00           H  
ATOM   1906  N   ASP A 121      27.617 111.592 104.195  1.00  0.00           N  
ATOM   1907  CA  ASP A 121      27.068 112.027 102.830  1.00  0.00           C  
ATOM   1908  C   ASP A 121      27.731 113.300 102.287  1.00  0.00           C  
ATOM   1909  O   ASP A 121      27.639 113.568 101.100  1.00  0.00           O  
ATOM   1910  CB  ASP A 121      25.571 112.161 102.844  1.00  0.00           C  
ATOM   1911  CG  ASP A 121      24.903 113.385 103.497  1.00  0.00           C  
ATOM   1912  OD1 ASP A 121      23.650 113.259 103.859  1.00  0.00           O  
ATOM   1913  OD2 ASP A 121      25.480 114.502 103.697  1.00  0.00           O1-
ATOM   1914  H   ASP A 121      26.978 111.589 104.978  1.00  0.00           H  
ATOM   1915  HA  ASP A 121      27.273 111.209 102.139  1.00  0.00           H  
ATOM   1916  HB2 ASP A 121      25.296 112.315 101.801  1.00  0.00           H  
ATOM   1917  HB3 ASP A 121      25.012 111.258 103.090  1.00  0.00           H  
ATOM   1918  N   LYS A 122      28.498 113.964 103.103  1.00  0.00           N  
ATOM   1919  CA  LYS A 122      29.302 115.137 102.776  1.00  0.00           C  
ATOM   1920  C   LYS A 122      30.724 114.679 102.546  1.00  0.00           C  
ATOM   1921  O   LYS A 122      31.296 115.230 101.639  1.00  0.00           O  
ATOM   1922  CB  LYS A 122      29.049 116.294 103.727  1.00  0.00           C  
ATOM   1923  CG  LYS A 122      29.983 117.424 103.406  1.00  0.00           C  
ATOM   1924  CD  LYS A 122      30.146 118.483 104.531  1.00  0.00           C  
ATOM   1925  CE  LYS A 122      31.352 118.236 105.337  1.00  0.00           C  
ATOM   1926  NZ  LYS A 122      31.133 117.083 106.215  1.00  0.00           N1+
ATOM   1927  H   LYS A 122      28.562 113.562 104.027  1.00  0.00           H  
ATOM   1928  HA  LYS A 122      28.982 115.508 101.802  1.00  0.00           H  
ATOM   1929  HB2 LYS A 122      28.003 116.584 103.634  1.00  0.00           H  
ATOM   1930  HB3 LYS A 122      29.252 115.982 104.752  1.00  0.00           H  
ATOM   1931  HG2 LYS A 122      30.957 116.989 103.182  1.00  0.00           H  
ATOM   1932  HG3 LYS A 122      29.583 117.905 102.513  1.00  0.00           H  
ATOM   1933  HD2 LYS A 122      30.217 119.435 104.005  1.00  0.00           H  
ATOM   1934  HD3 LYS A 122      29.206 118.432 105.082  1.00  0.00           H  
ATOM   1935  HE2 LYS A 122      32.184 118.187 104.635  1.00  0.00           H  
ATOM   1936  HE3 LYS A 122      31.554 119.112 105.954  1.00  0.00           H  
ATOM   1937  HZ1 LYS A 122      31.463 116.243 105.762  1.00  0.00           H  
ATOM   1938  HZ2 LYS A 122      31.741 117.101 107.021  1.00  0.00           H  
ATOM   1939  HZ3 LYS A 122      30.172 117.026 106.520  1.00  0.00           H  
ATOM   1940  N   ASP A 123      31.223 113.721 103.365  1.00  0.00           N  
ATOM   1941  CA  ASP A 123      32.670 113.328 103.356  1.00  0.00           C  
ATOM   1942  C   ASP A 123      32.921 112.287 102.277  1.00  0.00           C  
ATOM   1943  O   ASP A 123      34.023 112.345 101.759  1.00  0.00           O  
ATOM   1944  CB  ASP A 123      33.045 112.643 104.694  1.00  0.00           C  
ATOM   1945  CG  ASP A 123      32.928 113.611 105.850  1.00  0.00           C  
ATOM   1946  OD1 ASP A 123      32.580 114.837 105.766  1.00  0.00           O  
ATOM   1947  OD2 ASP A 123      33.169 113.163 107.006  1.00  0.00           O1-
ATOM   1948  H   ASP A 123      30.597 113.363 104.072  1.00  0.00           H  
ATOM   1949  HA  ASP A 123      33.277 114.232 103.313  1.00  0.00           H  
ATOM   1950  HB2 ASP A 123      32.325 111.837 104.844  1.00  0.00           H  
ATOM   1951  HB3 ASP A 123      34.078 112.301 104.621  1.00  0.00           H  
ATOM   1952  N   VAL A 124      32.036 111.334 101.881  1.00  0.00           N  
ATOM   1953  CA  VAL A 124      32.325 110.338 100.771  1.00  0.00           C  
ATOM   1954  C   VAL A 124      32.022 111.081  99.421  1.00  0.00           C  
ATOM   1955  O   VAL A 124      30.966 111.753  99.406  1.00  0.00           O  
ATOM   1956  CB  VAL A 124      31.500 109.075 101.045  1.00  0.00           C  
ATOM   1957  CG1 VAL A 124      31.562 108.016  99.886  1.00  0.00           C  
ATOM   1958  CG2 VAL A 124      32.084 108.382 102.235  1.00  0.00           C  
ATOM   1959  H   VAL A 124      31.166 111.250 102.386  1.00  0.00           H  
ATOM   1960  HA  VAL A 124      33.391 110.162 100.916  1.00  0.00           H  
ATOM   1961  HB  VAL A 124      30.496 109.447 101.243  1.00  0.00           H  
ATOM   1962 HG11 VAL A 124      32.472 107.418  99.935  1.00  0.00           H  
ATOM   1963 HG12 VAL A 124      30.704 107.345  99.914  1.00  0.00           H  
ATOM   1964 HG13 VAL A 124      31.599 108.521  98.922  1.00  0.00           H  
ATOM   1965 HG21 VAL A 124      33.128 108.112 102.074  1.00  0.00           H  
ATOM   1966 HG22 VAL A 124      31.916 108.958 103.145  1.00  0.00           H  
ATOM   1967 HG23 VAL A 124      31.625 107.395 102.272  1.00  0.00           H  
ATOM   1968  N   PRO A 125      32.818 110.888  98.323  1.00  0.00           N  
ATOM   1969  CA  PRO A 125      32.539 111.219  96.968  1.00  0.00           C  
ATOM   1970  C   PRO A 125      31.260 110.529  96.433  1.00  0.00           C  
ATOM   1971  O   PRO A 125      31.415 109.463  95.797  1.00  0.00           O  
ATOM   1972  CB  PRO A 125      33.785 110.960  96.139  1.00  0.00           C  
ATOM   1973  CG  PRO A 125      34.492 109.897  96.906  1.00  0.00           C  
ATOM   1974  CD  PRO A 125      34.123 110.272  98.360  1.00  0.00           C  
ATOM   1975  HA  PRO A 125      32.300 112.280  96.900  1.00  0.00           H  
ATOM   1976  HB2 PRO A 125      33.584 110.778  95.083  1.00  0.00           H  
ATOM   1977  HB3 PRO A 125      34.262 111.937  96.221  1.00  0.00           H  
ATOM   1978  HG2 PRO A 125      34.173 108.888  96.642  1.00  0.00           H  
ATOM   1979  HG3 PRO A 125      35.569 110.025  96.796  1.00  0.00           H  
ATOM   1980  HD2 PRO A 125      34.130 109.373  98.976  1.00  0.00           H  
ATOM   1981  HD3 PRO A 125      34.801 110.925  98.908  1.00  0.00           H  
ATOM   1982  N   ALA A 126      30.094 110.944  96.907  1.00  0.00           N  
ATOM   1983  CA  ALA A 126      28.916 110.118  96.914  1.00  0.00           C  
ATOM   1984  C   ALA A 126      28.466 109.689  95.564  1.00  0.00           C  
ATOM   1985  O   ALA A 126      28.225 108.514  95.252  1.00  0.00           O  
ATOM   1986  CB  ALA A 126      27.825 110.905  97.685  1.00  0.00           C  
ATOM   1987  H   ALA A 126      30.155 111.543  97.717  1.00  0.00           H  
ATOM   1988  HA  ALA A 126      29.249 109.198  97.395  1.00  0.00           H  
ATOM   1989  HB1 ALA A 126      26.872 110.380  97.739  1.00  0.00           H  
ATOM   1990  HB2 ALA A 126      28.075 111.116  98.726  1.00  0.00           H  
ATOM   1991  HB3 ALA A 126      27.773 111.891  97.224  1.00  0.00           H  
ATOM   1992  N   GLY A 127      28.070 110.649  94.732  1.00  0.00           N  
ATOM   1993  CA  GLY A 127      27.227 110.408  93.538  1.00  0.00           C  
ATOM   1994  C   GLY A 127      25.798 110.068  93.942  1.00  0.00           C  
ATOM   1995  O   GLY A 127      25.262 110.515  94.968  1.00  0.00           O  
ATOM   1996  H   GLY A 127      28.412 111.588  94.881  1.00  0.00           H  
ATOM   1997  HA2 GLY A 127      27.193 111.229  92.821  1.00  0.00           H  
ATOM   1998  HA3 GLY A 127      27.644 109.506  93.092  1.00  0.00           H  
ATOM   1999  N   ASP A 128      25.189 109.261  93.080  1.00  0.00           N  
ATOM   2000  CA  ASP A 128      23.899 108.685  93.201  1.00  0.00           C  
ATOM   2001  C   ASP A 128      23.813 107.521  94.185  1.00  0.00           C  
ATOM   2002  O   ASP A 128      22.756 106.797  94.244  1.00  0.00           O  
ATOM   2003  CB  ASP A 128      23.217 108.320  91.869  1.00  0.00           C  
ATOM   2004  CG  ASP A 128      23.912 107.196  91.054  1.00  0.00           C  
ATOM   2005  OD1 ASP A 128      25.010 106.806  91.513  1.00  0.00           O  
ATOM   2006  OD2 ASP A 128      23.297 106.813  90.052  1.00  0.00           O1-
ATOM   2007  H   ASP A 128      25.739 109.031  92.265  1.00  0.00           H  
ATOM   2008  HA  ASP A 128      23.241 109.420  93.666  1.00  0.00           H  
ATOM   2009  HB2 ASP A 128      22.253 107.870  92.108  1.00  0.00           H  
ATOM   2010  HB3 ASP A 128      23.081 109.230  91.285  1.00  0.00           H  
ATOM   2011  N   GLY A 129      24.848 107.278  94.916  1.00  0.00           N  
ATOM   2012  CA  GLY A 129      25.077 106.214  95.894  1.00  0.00           C  
ATOM   2013  C   GLY A 129      25.946 105.063  95.509  1.00  0.00           C  
ATOM   2014  O   GLY A 129      26.827 105.150  94.660  1.00  0.00           O  
ATOM   2015  H   GLY A 129      25.690 107.800  94.722  1.00  0.00           H  
ATOM   2016  HA2 GLY A 129      25.424 106.676  96.818  1.00  0.00           H  
ATOM   2017  HA3 GLY A 129      24.127 105.740  96.140  1.00  0.00           H  
ATOM   2018  N   PHE A 130      25.839 103.898  96.139  1.00  0.00           N  
ATOM   2019  CA  PHE A 130      26.560 102.636  95.977  1.00  0.00           C  
ATOM   2020  C   PHE A 130      25.577 101.464  96.069  1.00  0.00           C  
ATOM   2021  O   PHE A 130      24.628 101.433  96.765  1.00  0.00           O  
ATOM   2022  CB  PHE A 130      27.556 102.532  97.087  1.00  0.00           C  
ATOM   2023  CG  PHE A 130      28.737 103.471  97.148  1.00  0.00           C  
ATOM   2024  CD1 PHE A 130      28.617 104.812  97.505  1.00  0.00           C  
ATOM   2025  CD2 PHE A 130      29.963 103.019  96.658  1.00  0.00           C  
ATOM   2026  CE1 PHE A 130      29.683 105.688  97.373  1.00  0.00           C  
ATOM   2027  CE2 PHE A 130      31.075 103.882  96.653  1.00  0.00           C  
ATOM   2028  CZ  PHE A 130      30.977 105.205  96.972  1.00  0.00           C  
ATOM   2029  H   PHE A 130      25.233 103.957  96.944  1.00  0.00           H  
ATOM   2030  HA  PHE A 130      27.078 102.640  95.018  1.00  0.00           H  
ATOM   2031  HB2 PHE A 130      27.061 102.675  98.048  1.00  0.00           H  
ATOM   2032  HB3 PHE A 130      28.042 101.556  97.058  1.00  0.00           H  
ATOM   2033  HD1 PHE A 130      27.679 105.263  97.795  1.00  0.00           H  
ATOM   2034  HD2 PHE A 130      30.146 102.013  96.311  1.00  0.00           H  
ATOM   2035  HE1 PHE A 130      29.521 106.745  97.518  1.00  0.00           H  
ATOM   2036  HE2 PHE A 130      31.978 103.586  96.141  1.00  0.00           H  
ATOM   2037  HZ  PHE A 130      31.750 105.927  96.754  1.00  0.00           H  
ATOM   2038  N   ASP A 131      25.865 100.453  95.186  1.00  0.00           N  
ATOM   2039  CA  ASP A 131      25.031  99.269  95.205  1.00  0.00           C  
ATOM   2040  C   ASP A 131      25.013  98.456  96.528  1.00  0.00           C  
ATOM   2041  O   ASP A 131      23.987  97.818  96.841  1.00  0.00           O  
ATOM   2042  CB  ASP A 131      25.432  98.258  94.117  1.00  0.00           C  
ATOM   2043  CG  ASP A 131      25.768  98.805  92.689  1.00  0.00           C  
ATOM   2044  OD1 ASP A 131      26.639  98.237  91.982  1.00  0.00           O  
ATOM   2045  OD2 ASP A 131      25.040  99.764  92.296  1.00  0.00           O1-
ATOM   2046  H   ASP A 131      26.661 100.420  94.563  1.00  0.00           H  
ATOM   2047  HA  ASP A 131      23.991  99.541  95.025  1.00  0.00           H  
ATOM   2048  HB2 ASP A 131      26.364  97.840  94.497  1.00  0.00           H  
ATOM   2049  HB3 ASP A 131      24.714  97.441  94.035  1.00  0.00           H  
ATOM   2050  N   ALA A 132      26.104  98.555  97.281  1.00  0.00           N  
ATOM   2051  CA  ALA A 132      26.142  97.992  98.596  1.00  0.00           C  
ATOM   2052  C   ALA A 132      27.011  98.796  99.538  1.00  0.00           C  
ATOM   2053  O   ALA A 132      27.822  99.568  99.076  1.00  0.00           O  
ATOM   2054  CB  ALA A 132      26.388  96.489  98.543  1.00  0.00           C  
ATOM   2055  H   ALA A 132      26.877  99.157  97.035  1.00  0.00           H  
ATOM   2056  HA  ALA A 132      25.189  98.041  99.122  1.00  0.00           H  
ATOM   2057  HB1 ALA A 132      26.039  96.099  97.587  1.00  0.00           H  
ATOM   2058  HB2 ALA A 132      27.438  96.293  98.759  1.00  0.00           H  
ATOM   2059  HB3 ALA A 132      25.743  96.124  99.343  1.00  0.00           H  
ATOM   2060  N   VAL A 133      26.775  98.601 100.840  1.00  0.00           N  
ATOM   2061  CA  VAL A 133      27.528  99.088 101.908  1.00  0.00           C  
ATOM   2062  C   VAL A 133      27.890  97.989 102.929  1.00  0.00           C  
ATOM   2063  O   VAL A 133      27.033  97.182 103.264  1.00  0.00           O  
ATOM   2064  CB  VAL A 133      26.714 100.322 102.535  1.00  0.00           C  
ATOM   2065  CG1 VAL A 133      27.520 100.944 103.716  1.00  0.00           C  
ATOM   2066  CG2 VAL A 133      26.541 101.440 101.509  1.00  0.00           C  
ATOM   2067  H   VAL A 133      25.974  98.053 101.120  1.00  0.00           H  
ATOM   2068  HA  VAL A 133      28.456  99.464 101.476  1.00  0.00           H  
ATOM   2069  HB  VAL A 133      25.761 100.007 102.960  1.00  0.00           H  
ATOM   2070 HG11 VAL A 133      27.292 101.977 103.981  1.00  0.00           H  
ATOM   2071 HG12 VAL A 133      27.474 100.314 104.604  1.00  0.00           H  
ATOM   2072 HG13 VAL A 133      28.568 100.744 103.487  1.00  0.00           H  
ATOM   2073 HG21 VAL A 133      25.956 102.246 101.949  1.00  0.00           H  
ATOM   2074 HG22 VAL A 133      27.514 101.695 101.088  1.00  0.00           H  
ATOM   2075 HG23 VAL A 133      25.940 101.085 100.671  1.00  0.00           H  
ATOM   2076  N   ILE A 134      29.175  97.964 103.315  1.00  0.00           N  
ATOM   2077  CA  ILE A 134      29.774  96.989 104.305  1.00  0.00           C  
ATOM   2078  C   ILE A 134      30.585  97.684 105.412  1.00  0.00           C  
ATOM   2079  O   ILE A 134      31.161  98.748 105.221  1.00  0.00           O  
ATOM   2080  CB  ILE A 134      30.596  95.884 103.674  1.00  0.00           C  
ATOM   2081  CG1 ILE A 134      31.957  96.414 103.196  1.00  0.00           C  
ATOM   2082  CG2 ILE A 134      29.879  95.198 102.543  1.00  0.00           C  
ATOM   2083  CD1 ILE A 134      32.845  95.430 102.392  1.00  0.00           C  
ATOM   2084  H   ILE A 134      29.724  98.636 102.799  1.00  0.00           H  
ATOM   2085  HA  ILE A 134      28.945  96.505 104.821  1.00  0.00           H  
ATOM   2086  HB  ILE A 134      30.591  95.153 104.482  1.00  0.00           H  
ATOM   2087 HG12 ILE A 134      31.913  97.356 102.650  1.00  0.00           H  
ATOM   2088 HG13 ILE A 134      32.597  96.680 104.038  1.00  0.00           H  
ATOM   2089 HG21 ILE A 134      29.750  95.867 101.692  1.00  0.00           H  
ATOM   2090 HG22 ILE A 134      30.364  94.318 102.123  1.00  0.00           H  
ATOM   2091 HG23 ILE A 134      28.899  94.850 102.869  1.00  0.00           H  
ATOM   2092 HD11 ILE A 134      32.430  95.443 101.384  1.00  0.00           H  
ATOM   2093 HD12 ILE A 134      33.870  95.800 102.398  1.00  0.00           H  
ATOM   2094 HD13 ILE A 134      32.858  94.462 102.893  1.00  0.00           H  
ATOM   2095  N   CYS A 135      30.567  97.231 106.670  1.00  0.00           N  
ATOM   2096  CA  CYS A 135      31.227  97.876 107.803  1.00  0.00           C  
ATOM   2097  C   CYS A 135      32.338  96.869 108.267  1.00  0.00           C  
ATOM   2098  O   CYS A 135      33.525  97.089 108.251  1.00  0.00           O  
ATOM   2099  CB  CYS A 135      30.188  98.309 108.897  1.00  0.00           C  
ATOM   2100  SG  CYS A 135      28.903  99.219 107.928  1.00  0.00           S  
ATOM   2101  H   CYS A 135      29.828  96.579 106.893  1.00  0.00           H  
ATOM   2102  HA  CYS A 135      31.735  98.793 107.504  1.00  0.00           H  
ATOM   2103  HB2 CYS A 135      29.856  97.457 109.492  1.00  0.00           H  
ATOM   2104  HB3 CYS A 135      30.646  99.059 109.541  1.00  0.00           H  
ATOM   2105  HG  CYS A 135      28.496  98.147 107.242  1.00  0.00           H  
ATOM   2106  N   LEU A 136      31.821  95.760 108.768  1.00  0.00           N  
ATOM   2107  CA  LEU A 136      32.455  94.446 109.102  1.00  0.00           C  
ATOM   2108  C   LEU A 136      33.551  94.522 110.258  1.00  0.00           C  
ATOM   2109  O   LEU A 136      33.892  95.589 110.797  1.00  0.00           O  
ATOM   2110  CB  LEU A 136      32.867  93.598 107.938  1.00  0.00           C  
ATOM   2111  CG  LEU A 136      31.754  93.168 107.035  1.00  0.00           C  
ATOM   2112  CD1 LEU A 136      32.326  92.685 105.686  1.00  0.00           C  
ATOM   2113  CD2 LEU A 136      31.019  92.013 107.654  1.00  0.00           C  
ATOM   2114  H   LEU A 136      30.838  95.782 109.004  1.00  0.00           H  
ATOM   2115  HA  LEU A 136      31.625  93.902 109.553  1.00  0.00           H  
ATOM   2116  HB2 LEU A 136      33.603  94.218 107.423  1.00  0.00           H  
ATOM   2117  HB3 LEU A 136      33.320  92.658 108.257  1.00  0.00           H  
ATOM   2118  HG  LEU A 136      31.112  94.016 106.798  1.00  0.00           H  
ATOM   2119 HD11 LEU A 136      32.896  93.491 105.223  1.00  0.00           H  
ATOM   2120 HD12 LEU A 136      32.863  91.770 105.939  1.00  0.00           H  
ATOM   2121 HD13 LEU A 136      31.532  92.571 104.949  1.00  0.00           H  
ATOM   2122 HD21 LEU A 136      30.091  91.757 107.142  1.00  0.00           H  
ATOM   2123 HD22 LEU A 136      31.683  91.148 107.646  1.00  0.00           H  
ATOM   2124 HD23 LEU A 136      30.759  92.229 108.689  1.00  0.00           H  
ATOM   2125  N   GLY A 137      34.074  93.328 110.695  1.00  0.00           N  
ATOM   2126  CA  GLY A 137      34.998  93.299 111.826  1.00  0.00           C  
ATOM   2127  C   GLY A 137      34.527  93.956 113.190  1.00  0.00           C  
ATOM   2128  O   GLY A 137      35.392  94.278 114.032  1.00  0.00           O  
ATOM   2129  H   GLY A 137      33.929  92.435 110.245  1.00  0.00           H  
ATOM   2130  HA2 GLY A 137      35.249  92.255 112.015  1.00  0.00           H  
ATOM   2131  HA3 GLY A 137      35.899  93.750 111.409  1.00  0.00           H  
ATOM   2132  N   ASN A 138      33.236  94.274 113.430  1.00  0.00           N  
ATOM   2133  CA  ASN A 138      32.656  95.077 114.471  1.00  0.00           C  
ATOM   2134  C   ASN A 138      32.864  96.558 114.281  1.00  0.00           C  
ATOM   2135  O   ASN A 138      34.014  97.041 114.119  1.00  0.00           O  
ATOM   2136  CB  ASN A 138      32.938  94.461 115.829  1.00  0.00           C  
ATOM   2137  CG  ASN A 138      32.693  95.374 117.051  1.00  0.00           C  
ATOM   2138  ND2 ASN A 138      33.633  95.574 117.977  1.00  0.00           N  
ATOM   2139  OD1 ASN A 138      31.548  95.885 117.133  1.00  0.00           O  
ATOM   2140  H   ASN A 138      32.582  93.975 112.720  1.00  0.00           H  
ATOM   2141  HA  ASN A 138      31.597  94.838 114.365  1.00  0.00           H  
ATOM   2142  HB2 ASN A 138      32.330  93.556 115.827  1.00  0.00           H  
ATOM   2143  HB3 ASN A 138      33.992  94.188 115.887  1.00  0.00           H  
ATOM   2144 HD21 ASN A 138      33.524  96.260 118.710  1.00  0.00           H  
ATOM   2145 HD22 ASN A 138      34.566  95.202 117.866  1.00  0.00           H  
ATOM   2146  N   SER A 139      31.818  97.357 114.262  1.00  0.00           N  
ATOM   2147  CA  SER A 139      31.933  98.729 113.807  1.00  0.00           C  
ATOM   2148  C   SER A 139      31.113  99.657 114.704  1.00  0.00           C  
ATOM   2149  O   SER A 139      31.719 100.526 115.401  1.00  0.00           O  
ATOM   2150  CB  SER A 139      31.506  98.805 112.319  1.00  0.00           C  
ATOM   2151  OG  SER A 139      30.259  98.148 112.063  1.00  0.00           O  
ATOM   2152  H   SER A 139      30.899  96.974 114.433  1.00  0.00           H  
ATOM   2153  HA  SER A 139      32.966  99.077 113.810  1.00  0.00           H  
ATOM   2154  HB2 SER A 139      31.385  99.830 111.969  1.00  0.00           H  
ATOM   2155  HB3 SER A 139      32.311  98.507 111.647  1.00  0.00           H  
ATOM   2156  HG  SER A 139      30.377  97.195 112.065  1.00  0.00           H  
ATOM   2157  N   PHE A 140      29.791  99.533 114.683  1.00  0.00           N  
ATOM   2158  CA  PHE A 140      28.914 100.497 115.336  1.00  0.00           C  
ATOM   2159  C   PHE A 140      28.955 100.425 116.903  1.00  0.00           C  
ATOM   2160  O   PHE A 140      28.371 101.261 117.565  1.00  0.00           O  
ATOM   2161  CB  PHE A 140      27.545 100.276 114.700  1.00  0.00           C  
ATOM   2162  CG  PHE A 140      26.768 101.627 114.494  1.00  0.00           C  
ATOM   2163  CD1 PHE A 140      26.981 102.498 113.403  1.00  0.00           C  
ATOM   2164  CD2 PHE A 140      25.867 101.918 115.569  1.00  0.00           C  
ATOM   2165  CE1 PHE A 140      26.193 103.593 113.342  1.00  0.00           C  
ATOM   2166  CE2 PHE A 140      25.140 103.086 115.462  1.00  0.00           C  
ATOM   2167  CZ  PHE A 140      25.334 103.939 114.391  1.00  0.00           C  
ATOM   2168  H   PHE A 140      29.397  98.859 114.043  1.00  0.00           H  
ATOM   2169  HA  PHE A 140      29.126 101.538 115.094  1.00  0.00           H  
ATOM   2170  HB2 PHE A 140      27.582  99.710 113.768  1.00  0.00           H  
ATOM   2171  HB3 PHE A 140      26.985  99.645 115.389  1.00  0.00           H  
ATOM   2172  HD1 PHE A 140      27.625 102.194 112.592  1.00  0.00           H  
ATOM   2173  HD2 PHE A 140      25.615 101.196 116.333  1.00  0.00           H  
ATOM   2174  HE1 PHE A 140      26.311 104.344 112.574  1.00  0.00           H  
ATOM   2175  HE2 PHE A 140      24.347 103.363 116.140  1.00  0.00           H  
ATOM   2176  HZ  PHE A 140      24.678 104.778 114.207  1.00  0.00           H  
ATOM   2177  N   ALA A 141      29.723  99.470 117.423  1.00  0.00           N  
ATOM   2178  CA  ALA A 141      30.035  99.484 118.837  1.00  0.00           C  
ATOM   2179  C   ALA A 141      30.761 100.711 119.345  1.00  0.00           C  
ATOM   2180  O   ALA A 141      30.522 101.136 120.480  1.00  0.00           O  
ATOM   2181  CB  ALA A 141      30.744  98.149 119.057  1.00  0.00           C  
ATOM   2182  H   ALA A 141      30.198  98.797 116.838  1.00  0.00           H  
ATOM   2183  HA  ALA A 141      29.130  99.410 119.440  1.00  0.00           H  
ATOM   2184  HB1 ALA A 141      30.804  98.032 120.139  1.00  0.00           H  
ATOM   2185  HB2 ALA A 141      30.115  97.335 118.693  1.00  0.00           H  
ATOM   2186  HB3 ALA A 141      31.691  98.260 118.529  1.00  0.00           H  
ATOM   2187  N   HID A 142      31.661 101.320 118.589  1.00  0.00           N  
ATOM   2188  CA  HID A 142      32.470 102.499 119.102  1.00  0.00           C  
ATOM   2189  C   HID A 142      31.783 103.820 119.402  1.00  0.00           C  
ATOM   2190  O   HID A 142      32.309 104.553 120.276  1.00  0.00           O  
ATOM   2191  CB  HID A 142      33.618 102.797 118.150  1.00  0.00           C  
ATOM   2192  CG  HID A 142      34.641 101.661 118.030  1.00  0.00           C  
ATOM   2193  CD2 HID A 142      34.798 100.744 116.986  1.00  0.00           C  
ATOM   2194  ND1 HID A 142      35.571 101.242 118.997  1.00  0.00           N  
ATOM   2195  CE1 HID A 142      36.242 100.136 118.495  1.00  0.00           C  
ATOM   2196  NE2 HID A 142      35.842  99.818 117.297  1.00  0.00           N  
ATOM   2197  H   HID A 142      31.900 100.988 117.667  1.00  0.00           H  
ATOM   2198  HA  HID A 142      32.917 102.079 120.004  1.00  0.00           H  
ATOM   2199  HB2 HID A 142      33.151 103.029 117.192  1.00  0.00           H  
ATOM   2200  HB3 HID A 142      34.162 103.666 118.518  1.00  0.00           H  
ATOM   2201  HD1 HID A 142      35.670 101.699 119.892  1.00  0.00           H  
ATOM   2202  HD2 HID A 142      34.311 100.857 116.030  1.00  0.00           H  
ATOM   2203  HE1 HID A 142      37.023  99.628 119.041  1.00  0.00           H  
ATOM   2204  N   LEU A 143      30.635 104.163 118.791  1.00  0.00           N  
ATOM   2205  CA  LEU A 143      30.073 105.475 118.855  1.00  0.00           C  
ATOM   2206  C   LEU A 143      29.400 105.553 120.227  1.00  0.00           C  
ATOM   2207  O   LEU A 143      28.383 104.864 120.350  1.00  0.00           O  
ATOM   2208  CB  LEU A 143      29.146 105.646 117.684  1.00  0.00           C  
ATOM   2209  CG  LEU A 143      28.125 106.761 117.901  1.00  0.00           C  
ATOM   2210  CD1 LEU A 143      28.755 108.103 117.711  1.00  0.00           C  
ATOM   2211  CD2 LEU A 143      26.949 106.682 116.936  1.00  0.00           C  
ATOM   2212  H   LEU A 143      30.249 103.490 118.143  1.00  0.00           H  
ATOM   2213  HA  LEU A 143      30.829 106.256 118.768  1.00  0.00           H  
ATOM   2214  HB2 LEU A 143      29.700 105.664 116.746  1.00  0.00           H  
ATOM   2215  HB3 LEU A 143      28.534 104.744 117.703  1.00  0.00           H  
ATOM   2216  HG  LEU A 143      27.730 106.833 118.915  1.00  0.00           H  
ATOM   2217 HD11 LEU A 143      28.029 108.858 118.015  1.00  0.00           H  
ATOM   2218 HD12 LEU A 143      29.622 108.052 118.370  1.00  0.00           H  
ATOM   2219 HD13 LEU A 143      28.971 108.350 116.672  1.00  0.00           H  
ATOM   2220 HD21 LEU A 143      27.309 106.952 115.943  1.00  0.00           H  
ATOM   2221 HD22 LEU A 143      26.647 105.641 116.816  1.00  0.00           H  
ATOM   2222 HD23 LEU A 143      26.211 107.454 117.152  1.00  0.00           H  
ATOM   2223  N   PRO A 144      29.845 106.472 121.146  1.00  0.00           N  
ATOM   2224  CA  PRO A 144      29.256 106.585 122.458  1.00  0.00           C  
ATOM   2225  C   PRO A 144      27.944 107.378 122.457  1.00  0.00           C  
ATOM   2226  O   PRO A 144      27.623 108.115 121.515  1.00  0.00           O  
ATOM   2227  CB  PRO A 144      30.295 107.263 123.325  1.00  0.00           C  
ATOM   2228  CG  PRO A 144      31.134 108.082 122.363  1.00  0.00           C  
ATOM   2229  CD  PRO A 144      30.978 107.376 121.021  1.00  0.00           C  
ATOM   2230  HA  PRO A 144      29.078 105.618 122.929  1.00  0.00           H  
ATOM   2231  HB2 PRO A 144      29.929 107.874 124.149  1.00  0.00           H  
ATOM   2232  HB3 PRO A 144      30.909 106.467 123.747  1.00  0.00           H  
ATOM   2233  HG2 PRO A 144      30.625 109.044 122.427  1.00  0.00           H  
ATOM   2234  HG3 PRO A 144      32.170 108.151 122.692  1.00  0.00           H  
ATOM   2235  HD2 PRO A 144      31.022 108.102 120.210  1.00  0.00           H  
ATOM   2236  HD3 PRO A 144      31.879 106.763 121.017  1.00  0.00           H  
ATOM   2237  N   ASP A 145      27.197 107.335 123.575  1.00  0.00           N  
ATOM   2238  CA  ASP A 145      26.031 108.269 123.763  1.00  0.00           C  
ATOM   2239  C   ASP A 145      26.352 109.448 124.688  1.00  0.00           C  
ATOM   2240  O   ASP A 145      25.530 110.031 125.407  1.00  0.00           O  
ATOM   2241  CB  ASP A 145      24.937 107.363 124.407  1.00  0.00           C  
ATOM   2242  CG  ASP A 145      23.523 107.947 124.692  1.00  0.00           C  
ATOM   2243  OD1 ASP A 145      22.750 107.348 125.556  1.00  0.00           O  
ATOM   2244  OD2 ASP A 145      23.097 108.916 124.100  1.00  0.00           O1-
ATOM   2245  H   ASP A 145      27.575 106.975 124.440  1.00  0.00           H  
ATOM   2246  HA  ASP A 145      25.664 108.675 122.821  1.00  0.00           H  
ATOM   2247  HB2 ASP A 145      24.818 106.580 123.657  1.00  0.00           H  
ATOM   2248  HB3 ASP A 145      25.298 106.943 125.345  1.00  0.00           H  
ATOM   2249  N   SER A 146      27.593 109.870 124.587  1.00  0.00           N  
ATOM   2250  CA  SER A 146      28.115 110.986 125.324  1.00  0.00           C  
ATOM   2251  C   SER A 146      27.489 112.385 125.088  1.00  0.00           C  
ATOM   2252  O   SER A 146      27.519 113.282 125.890  1.00  0.00           O  
ATOM   2253  CB  SER A 146      29.647 111.042 125.137  1.00  0.00           C  
ATOM   2254  OG  SER A 146      29.770 111.492 123.811  1.00  0.00           O  
ATOM   2255  H   SER A 146      28.274 109.389 124.017  1.00  0.00           H  
ATOM   2256  HA  SER A 146      27.989 110.752 126.382  1.00  0.00           H  
ATOM   2257  HB2 SER A 146      30.117 111.739 125.831  1.00  0.00           H  
ATOM   2258  HB3 SER A 146      29.994 110.022 125.300  1.00  0.00           H  
ATOM   2259  HG  SER A 146      30.634 111.834 123.571  1.00  0.00           H  
ATOM   2260  N   LYS A 147      26.751 112.557 123.978  1.00  0.00           N  
ATOM   2261  CA  LYS A 147      25.963 113.747 123.683  1.00  0.00           C  
ATOM   2262  C   LYS A 147      24.671 113.822 124.561  1.00  0.00           C  
ATOM   2263  O   LYS A 147      24.309 114.964 124.903  1.00  0.00           O  
ATOM   2264  CB  LYS A 147      25.625 113.695 122.201  1.00  0.00           C  
ATOM   2265  CG  LYS A 147      24.727 114.914 121.799  1.00  0.00           C  
ATOM   2266  CD  LYS A 147      24.404 114.960 120.265  1.00  0.00           C  
ATOM   2267  CE  LYS A 147      23.314 116.077 120.052  1.00  0.00           C  
ATOM   2268  NZ  LYS A 147      22.501 115.945 118.790  1.00  0.00           N1+
ATOM   2269  H   LYS A 147      26.663 111.694 123.461  1.00  0.00           H  
ATOM   2270  HA  LYS A 147      26.491 114.635 124.029  1.00  0.00           H  
ATOM   2271  HB2 LYS A 147      26.585 113.768 121.693  1.00  0.00           H  
ATOM   2272  HB3 LYS A 147      25.162 112.744 121.936  1.00  0.00           H  
ATOM   2273  HG2 LYS A 147      23.830 114.789 122.405  1.00  0.00           H  
ATOM   2274  HG3 LYS A 147      25.236 115.848 122.040  1.00  0.00           H  
ATOM   2275  HD2 LYS A 147      25.262 115.153 119.619  1.00  0.00           H  
ATOM   2276  HD3 LYS A 147      23.863 114.052 120.000  1.00  0.00           H  
ATOM   2277  HE2 LYS A 147      22.657 116.094 120.922  1.00  0.00           H  
ATOM   2278  HE3 LYS A 147      23.814 117.043 120.117  1.00  0.00           H  
ATOM   2279  HZ1 LYS A 147      23.029 115.491 118.058  1.00  0.00           H  
ATOM   2280  HZ2 LYS A 147      21.716 115.324 118.928  1.00  0.00           H  
ATOM   2281  HZ3 LYS A 147      22.108 116.836 118.524  1.00  0.00           H  
ATOM   2282  N   GLY A 148      24.121 112.737 125.002  1.00  0.00           N  
ATOM   2283  CA  GLY A 148      22.805 112.771 125.608  1.00  0.00           C  
ATOM   2284  C   GLY A 148      21.635 112.706 124.597  1.00  0.00           C  
ATOM   2285  O   GLY A 148      20.568 113.160 124.944  1.00  0.00           O  
ATOM   2286  H   GLY A 148      24.528 111.838 124.787  1.00  0.00           H  
ATOM   2287  HA2 GLY A 148      22.746 111.857 126.199  1.00  0.00           H  
ATOM   2288  HA3 GLY A 148      22.648 113.684 126.184  1.00  0.00           H  
ATOM   2289  N   ASP A 149      21.724 112.239 123.339  1.00  0.00           N  
ATOM   2290  CA  ASP A 149      20.622 112.301 122.429  1.00  0.00           C  
ATOM   2291  C   ASP A 149      20.492 111.000 121.543  1.00  0.00           C  
ATOM   2292  O   ASP A 149      21.356 110.698 120.667  1.00  0.00           O  
ATOM   2293  CB  ASP A 149      20.997 113.418 121.482  1.00  0.00           C  
ATOM   2294  CG  ASP A 149      20.097 113.545 120.207  1.00  0.00           C  
ATOM   2295  OD1 ASP A 149      19.042 112.818 120.062  1.00  0.00           O  
ATOM   2296  OD2 ASP A 149      20.355 114.491 119.433  1.00  0.00           O1-
ATOM   2297  H   ASP A 149      22.596 111.844 123.016  1.00  0.00           H  
ATOM   2298  HA  ASP A 149      19.623 112.538 122.797  1.00  0.00           H  
ATOM   2299  HB2 ASP A 149      21.110 114.348 122.039  1.00  0.00           H  
ATOM   2300  HB3 ASP A 149      21.959 113.262 120.993  1.00  0.00           H  
ATOM   2301  N   GLN A 150      19.371 110.276 121.684  1.00  0.00           N  
ATOM   2302  CA  GLN A 150      19.187 108.985 121.024  1.00  0.00           C  
ATOM   2303  C   GLN A 150      19.141 109.042 119.493  1.00  0.00           C  
ATOM   2304  O   GLN A 150      19.116 107.991 118.849  1.00  0.00           O  
ATOM   2305  CB  GLN A 150      17.894 108.234 121.620  1.00  0.00           C  
ATOM   2306  CG  GLN A 150      16.558 108.946 121.276  1.00  0.00           C  
ATOM   2307  CD  GLN A 150      16.060 108.657 119.863  1.00  0.00           C  
ATOM   2308  NE2 GLN A 150      15.574 109.631 119.136  1.00  0.00           N  
ATOM   2309  OE1 GLN A 150      16.083 107.554 119.448  1.00  0.00           O  
ATOM   2310  H   GLN A 150      18.599 110.744 122.137  1.00  0.00           H  
ATOM   2311  HA  GLN A 150      20.011 108.337 121.319  1.00  0.00           H  
ATOM   2312  HB2 GLN A 150      17.866 107.154 121.488  1.00  0.00           H  
ATOM   2313  HB3 GLN A 150      17.998 108.267 122.705  1.00  0.00           H  
ATOM   2314  HG2 GLN A 150      15.812 108.720 122.037  1.00  0.00           H  
ATOM   2315  HG3 GLN A 150      16.667 110.023 121.404  1.00  0.00           H  
ATOM   2316 HE21 GLN A 150      15.203 109.322 118.249  1.00  0.00           H  
ATOM   2317 HE22 GLN A 150      15.180 110.431 119.611  1.00  0.00           H  
ATOM   2318  N   SER A 151      18.883 110.262 118.960  1.00  0.00           N  
ATOM   2319  CA  SER A 151      18.865 110.490 117.503  1.00  0.00           C  
ATOM   2320  C   SER A 151      20.152 110.668 116.805  1.00  0.00           C  
ATOM   2321  O   SER A 151      20.208 110.679 115.604  1.00  0.00           O  
ATOM   2322  CB  SER A 151      17.844 111.630 117.194  1.00  0.00           C  
ATOM   2323  OG  SER A 151      18.368 112.840 117.497  1.00  0.00           O  
ATOM   2324  H   SER A 151      18.606 111.013 119.575  1.00  0.00           H  
ATOM   2325  HA  SER A 151      18.356 109.641 117.047  1.00  0.00           H  
ATOM   2326  HB2 SER A 151      17.461 111.551 116.176  1.00  0.00           H  
ATOM   2327  HB3 SER A 151      16.971 111.432 117.815  1.00  0.00           H  
ATOM   2328  HG  SER A 151      18.550 112.929 118.434  1.00  0.00           H  
ATOM   2329  N   GLU A 152      21.245 110.709 117.577  1.00  0.00           N  
ATOM   2330  CA  GLU A 152      22.614 110.864 117.076  1.00  0.00           C  
ATOM   2331  C   GLU A 152      23.107 109.583 116.535  1.00  0.00           C  
ATOM   2332  O   GLU A 152      23.447 109.468 115.359  1.00  0.00           O  
ATOM   2333  CB  GLU A 152      23.561 111.345 118.224  1.00  0.00           C  
ATOM   2334  CG  GLU A 152      24.815 112.125 117.814  1.00  0.00           C  
ATOM   2335  CD  GLU A 152      24.491 113.466 117.134  1.00  0.00           C  
ATOM   2336  OE1 GLU A 152      23.303 113.963 117.155  1.00  0.00           O  
ATOM   2337  OE2 GLU A 152      25.511 114.128 116.868  1.00  0.00           O1-
ATOM   2338  H   GLU A 152      21.134 110.623 118.577  1.00  0.00           H  
ATOM   2339  HA  GLU A 152      22.584 111.605 116.278  1.00  0.00           H  
ATOM   2340  HB2 GLU A 152      22.992 112.048 118.832  1.00  0.00           H  
ATOM   2341  HB3 GLU A 152      23.828 110.555 118.925  1.00  0.00           H  
ATOM   2342  HG2 GLU A 152      25.215 112.229 118.823  1.00  0.00           H  
ATOM   2343  HG3 GLU A 152      25.477 111.495 117.219  1.00  0.00           H  
ATOM   2344  N   HIE A 153      22.867 108.475 117.271  1.00  0.00           N  
ATOM   2345  CA  HIE A 153      22.966 107.102 116.750  1.00  0.00           C  
ATOM   2346  C   HIE A 153      22.034 106.951 115.534  1.00  0.00           C  
ATOM   2347  O   HIE A 153      22.464 106.324 114.544  1.00  0.00           O  
ATOM   2348  CB  HIE A 153      22.537 106.156 117.885  1.00  0.00           C  
ATOM   2349  CG  HIE A 153      23.587 106.193 118.968  1.00  0.00           C  
ATOM   2350  CD2 HIE A 153      24.662 105.288 118.964  1.00  0.00           C  
ATOM   2351  ND1 HIE A 153      23.925 107.259 119.793  1.00  0.00           N  
ATOM   2352  CE1 HIE A 153      25.055 106.958 120.385  1.00  0.00           C  
ATOM   2353  NE2 HIE A 153      25.499 105.770 119.954  1.00  0.00           N  
ATOM   2354  H   HIE A 153      22.767 108.593 118.269  1.00  0.00           H  
ATOM   2355  HA  HIE A 153      23.962 106.831 116.401  1.00  0.00           H  
ATOM   2356  HB2 HIE A 153      21.557 106.451 118.260  1.00  0.00           H  
ATOM   2357  HB3 HIE A 153      22.598 105.159 117.448  1.00  0.00           H  
ATOM   2358  HD2 HIE A 153      24.774 104.439 118.305  1.00  0.00           H  
ATOM   2359  HE1 HIE A 153      25.512 107.602 121.122  1.00  0.00           H  
ATOM   2360  HE2 HIE A 153      26.419 105.419 120.182  1.00  0.00           H  
ATOM   2361  N   ARG A 154      20.776 107.517 115.488  1.00  0.00           N  
ATOM   2362  CA  ARG A 154      19.975 107.406 114.307  1.00  0.00           C  
ATOM   2363  C   ARG A 154      20.586 108.172 113.134  1.00  0.00           C  
ATOM   2364  O   ARG A 154      20.717 107.627 112.066  1.00  0.00           O  
ATOM   2365  CB  ARG A 154      18.535 107.929 114.564  1.00  0.00           C  
ATOM   2366  CG  ARG A 154      17.770 106.990 115.544  1.00  0.00           C  
ATOM   2367  CD  ARG A 154      16.307 107.422 115.728  1.00  0.00           C  
ATOM   2368  NE  ARG A 154      15.495 106.534 116.656  1.00  0.00           N  
ATOM   2369  CZ  ARG A 154      14.645 105.551 116.369  1.00  0.00           C  
ATOM   2370  NH1 ARG A 154      14.133 104.935 117.361  1.00  0.00           N1+
ATOM   2371  NH2 ARG A 154      14.361 105.169 115.112  1.00  0.00           N  
ATOM   2372  H   ARG A 154      20.475 108.183 116.185  1.00  0.00           H  
ATOM   2373  HA  ARG A 154      19.864 106.345 114.083  1.00  0.00           H  
ATOM   2374  HB2 ARG A 154      18.502 108.969 114.886  1.00  0.00           H  
ATOM   2375  HB3 ARG A 154      18.084 107.923 113.572  1.00  0.00           H  
ATOM   2376  HG2 ARG A 154      17.864 105.967 115.178  1.00  0.00           H  
ATOM   2377  HG3 ARG A 154      18.266 106.972 116.514  1.00  0.00           H  
ATOM   2378  HD2 ARG A 154      16.349 108.458 116.064  1.00  0.00           H  
ATOM   2379  HD3 ARG A 154      15.799 107.382 114.764  1.00  0.00           H  
ATOM   2380  HE  ARG A 154      15.638 106.747 117.632  1.00  0.00           H  
ATOM   2381 HH11 ARG A 154      14.136 105.268 118.314  1.00  0.00           H  
ATOM   2382 HH12 ARG A 154      13.617 104.083 117.193  1.00  0.00           H  
ATOM   2383 HH21 ARG A 154      14.696 105.725 114.338  1.00  0.00           H  
ATOM   2384 HH22 ARG A 154      13.678 104.433 114.999  1.00  0.00           H  
ATOM   2385  N   LEU A 155      20.863 109.472 113.302  1.00  0.00           N  
ATOM   2386  CA  LEU A 155      21.467 110.399 112.273  1.00  0.00           C  
ATOM   2387  C   LEU A 155      22.715 109.800 111.587  1.00  0.00           C  
ATOM   2388  O   LEU A 155      22.730 110.025 110.395  1.00  0.00           O  
ATOM   2389  CB  LEU A 155      21.809 111.801 112.984  1.00  0.00           C  
ATOM   2390  CG  LEU A 155      22.435 112.822 111.941  1.00  0.00           C  
ATOM   2391  CD1 LEU A 155      22.027 114.217 112.434  1.00  0.00           C  
ATOM   2392  CD2 LEU A 155      23.988 112.787 112.006  1.00  0.00           C  
ATOM   2393  H   LEU A 155      20.747 109.705 114.279  1.00  0.00           H  
ATOM   2394  HA  LEU A 155      20.707 110.609 111.520  1.00  0.00           H  
ATOM   2395  HB2 LEU A 155      20.902 112.254 113.385  1.00  0.00           H  
ATOM   2396  HB3 LEU A 155      22.493 111.704 113.827  1.00  0.00           H  
ATOM   2397  HG  LEU A 155      21.997 112.685 110.953  1.00  0.00           H  
ATOM   2398 HD11 LEU A 155      20.946 114.255 112.295  1.00  0.00           H  
ATOM   2399 HD12 LEU A 155      22.277 114.221 113.495  1.00  0.00           H  
ATOM   2400 HD13 LEU A 155      22.542 114.996 111.871  1.00  0.00           H  
ATOM   2401 HD21 LEU A 155      24.197 112.882 113.073  1.00  0.00           H  
ATOM   2402 HD22 LEU A 155      24.416 111.854 111.638  1.00  0.00           H  
ATOM   2403 HD23 LEU A 155      24.390 113.587 111.386  1.00  0.00           H  
ATOM   2404  N   ALA A 156      23.595 109.060 112.256  1.00  0.00           N  
ATOM   2405  CA  ALA A 156      24.638 108.280 111.654  1.00  0.00           C  
ATOM   2406  C   ALA A 156      24.059 107.089 110.816  1.00  0.00           C  
ATOM   2407  O   ALA A 156      24.501 106.839 109.657  1.00  0.00           O  
ATOM   2408  CB  ALA A 156      25.431 107.709 112.791  1.00  0.00           C  
ATOM   2409  H   ALA A 156      23.595 108.954 113.261  1.00  0.00           H  
ATOM   2410  HA  ALA A 156      25.275 108.868 110.993  1.00  0.00           H  
ATOM   2411  HB1 ALA A 156      26.045 108.473 113.267  1.00  0.00           H  
ATOM   2412  HB2 ALA A 156      24.792 107.280 113.563  1.00  0.00           H  
ATOM   2413  HB3 ALA A 156      26.106 106.947 112.403  1.00  0.00           H  
ATOM   2414  N   LEU A 157      23.167 106.278 111.337  1.00  0.00           N  
ATOM   2415  CA  LEU A 157      22.599 105.152 110.623  1.00  0.00           C  
ATOM   2416  C   LEU A 157      21.694 105.652 109.406  1.00  0.00           C  
ATOM   2417  O   LEU A 157      21.678 104.958 108.410  1.00  0.00           O  
ATOM   2418  CB  LEU A 157      21.501 104.338 111.459  1.00  0.00           C  
ATOM   2419  CG  LEU A 157      22.312 103.577 112.592  1.00  0.00           C  
ATOM   2420  CD1 LEU A 157      21.407 103.230 113.782  1.00  0.00           C  
ATOM   2421  CD2 LEU A 157      23.063 102.342 112.105  1.00  0.00           C  
ATOM   2422  H   LEU A 157      22.826 106.362 112.285  1.00  0.00           H  
ATOM   2423  HA  LEU A 157      23.348 104.440 110.277  1.00  0.00           H  
ATOM   2424  HB2 LEU A 157      20.772 104.998 111.929  1.00  0.00           H  
ATOM   2425  HB3 LEU A 157      20.871 103.641 110.906  1.00  0.00           H  
ATOM   2426  HG  LEU A 157      23.013 104.302 113.009  1.00  0.00           H  
ATOM   2427 HD11 LEU A 157      20.501 102.643 113.624  1.00  0.00           H  
ATOM   2428 HD12 LEU A 157      22.053 102.732 114.505  1.00  0.00           H  
ATOM   2429 HD13 LEU A 157      21.031 104.116 114.293  1.00  0.00           H  
ATOM   2430 HD21 LEU A 157      23.828 102.678 111.404  1.00  0.00           H  
ATOM   2431 HD22 LEU A 157      23.621 101.835 112.892  1.00  0.00           H  
ATOM   2432 HD23 LEU A 157      22.479 101.694 111.453  1.00  0.00           H  
ATOM   2433  N   LYS A 158      21.076 106.829 109.474  1.00  0.00           N  
ATOM   2434  CA  LYS A 158      20.453 107.542 108.388  1.00  0.00           C  
ATOM   2435  C   LYS A 158      21.276 107.913 107.267  1.00  0.00           C  
ATOM   2436  O   LYS A 158      20.918 107.743 106.129  1.00  0.00           O  
ATOM   2437  CB  LYS A 158      19.618 108.708 108.910  1.00  0.00           C  
ATOM   2438  CG  LYS A 158      18.418 108.221 109.604  1.00  0.00           C  
ATOM   2439  CD  LYS A 158      17.664 109.201 110.481  1.00  0.00           C  
ATOM   2440  CE  LYS A 158      16.383 108.493 110.922  1.00  0.00           C  
ATOM   2441  NZ  LYS A 158      15.446 109.315 111.566  1.00  0.00           N1+
ATOM   2442  H   LYS A 158      21.097 107.219 110.405  1.00  0.00           H  
ATOM   2443  HA  LYS A 158      19.782 106.849 107.881  1.00  0.00           H  
ATOM   2444  HB2 LYS A 158      20.304 109.388 109.416  1.00  0.00           H  
ATOM   2445  HB3 LYS A 158      19.303 109.233 108.009  1.00  0.00           H  
ATOM   2446  HG2 LYS A 158      17.654 107.765 108.975  1.00  0.00           H  
ATOM   2447  HG3 LYS A 158      18.773 107.389 110.212  1.00  0.00           H  
ATOM   2448  HD2 LYS A 158      18.296 109.534 111.304  1.00  0.00           H  
ATOM   2449  HD3 LYS A 158      17.475 110.115 109.917  1.00  0.00           H  
ATOM   2450  HE2 LYS A 158      15.918 107.950 110.099  1.00  0.00           H  
ATOM   2451  HE3 LYS A 158      16.587 107.627 111.551  1.00  0.00           H  
ATOM   2452  HZ1 LYS A 158      14.673 108.712 111.810  1.00  0.00           H  
ATOM   2453  HZ2 LYS A 158      15.769 109.809 112.386  1.00  0.00           H  
ATOM   2454  HZ3 LYS A 158      15.030 109.938 110.889  1.00  0.00           H  
ATOM   2455  N   ASN A 159      22.441 108.461 107.549  1.00  0.00           N  
ATOM   2456  CA  ASN A 159      23.640 108.487 106.650  1.00  0.00           C  
ATOM   2457  C   ASN A 159      23.772 107.080 105.964  1.00  0.00           C  
ATOM   2458  O   ASN A 159      23.544 106.975 104.807  1.00  0.00           O  
ATOM   2459  CB  ASN A 159      24.849 109.063 107.444  1.00  0.00           C  
ATOM   2460  CG  ASN A 159      24.817 110.572 107.282  1.00  0.00           C  
ATOM   2461  ND2 ASN A 159      24.030 111.308 108.129  1.00  0.00           N  
ATOM   2462  OD1 ASN A 159      25.428 111.116 106.373  1.00  0.00           O  
ATOM   2463  H   ASN A 159      22.627 108.758 108.497  1.00  0.00           H  
ATOM   2464  HA  ASN A 159      23.376 109.159 105.833  1.00  0.00           H  
ATOM   2465  HB2 ASN A 159      24.830 108.904 108.522  1.00  0.00           H  
ATOM   2466  HB3 ASN A 159      25.784 108.759 106.972  1.00  0.00           H  
ATOM   2467 HD21 ASN A 159      24.235 112.296 108.094  1.00  0.00           H  
ATOM   2468 HD22 ASN A 159      23.630 110.831 108.924  1.00  0.00           H  
ATOM   2469  N   ILE A 160      24.149 106.074 106.760  1.00  0.00           N  
ATOM   2470  CA  ILE A 160      24.644 104.758 106.243  1.00  0.00           C  
ATOM   2471  C   ILE A 160      23.555 104.106 105.252  1.00  0.00           C  
ATOM   2472  O   ILE A 160      23.904 103.659 104.159  1.00  0.00           O  
ATOM   2473  CB  ILE A 160      25.034 103.728 107.392  1.00  0.00           C  
ATOM   2474  CG1 ILE A 160      26.252 104.448 108.215  1.00  0.00           C  
ATOM   2475  CG2 ILE A 160      25.588 102.426 106.817  1.00  0.00           C  
ATOM   2476  CD1 ILE A 160      26.348 103.896 109.694  1.00  0.00           C  
ATOM   2477  H   ILE A 160      24.301 106.236 107.746  1.00  0.00           H  
ATOM   2478  HA  ILE A 160      25.532 104.991 105.654  1.00  0.00           H  
ATOM   2479  HB  ILE A 160      24.187 103.557 108.057  1.00  0.00           H  
ATOM   2480 HG12 ILE A 160      27.202 104.336 107.693  1.00  0.00           H  
ATOM   2481 HG13 ILE A 160      26.149 105.518 108.400  1.00  0.00           H  
ATOM   2482 HG21 ILE A 160      24.772 101.816 106.430  1.00  0.00           H  
ATOM   2483 HG22 ILE A 160      26.326 102.689 106.061  1.00  0.00           H  
ATOM   2484 HG23 ILE A 160      26.074 101.873 107.622  1.00  0.00           H  
ATOM   2485 HD11 ILE A 160      27.219 104.270 110.232  1.00  0.00           H  
ATOM   2486 HD12 ILE A 160      25.457 104.180 110.251  1.00  0.00           H  
ATOM   2487 HD13 ILE A 160      26.460 102.815 109.791  1.00  0.00           H  
ATOM   2488  N   ALA A 161      22.270 103.916 105.598  1.00  0.00           N  
ATOM   2489  CA  ALA A 161      21.215 103.484 104.695  1.00  0.00           C  
ATOM   2490  C   ALA A 161      20.896 104.374 103.475  1.00  0.00           C  
ATOM   2491  O   ALA A 161      20.730 103.736 102.411  1.00  0.00           O  
ATOM   2492  CB  ALA A 161      19.853 103.219 105.515  1.00  0.00           C  
ATOM   2493  H   ALA A 161      21.970 104.117 106.541  1.00  0.00           H  
ATOM   2494  HA  ALA A 161      21.470 102.542 104.208  1.00  0.00           H  
ATOM   2495  HB1 ALA A 161      20.107 102.477 106.272  1.00  0.00           H  
ATOM   2496  HB2 ALA A 161      19.498 104.125 106.005  1.00  0.00           H  
ATOM   2497  HB3 ALA A 161      19.099 102.825 104.833  1.00  0.00           H  
ATOM   2498  N   SER A 162      21.019 105.706 103.557  1.00  0.00           N  
ATOM   2499  CA  SER A 162      20.851 106.678 102.436  1.00  0.00           C  
ATOM   2500  C   SER A 162      21.892 106.457 101.371  1.00  0.00           C  
ATOM   2501  O   SER A 162      21.570 106.734 100.218  1.00  0.00           O  
ATOM   2502  CB  SER A 162      20.776 108.215 102.856  1.00  0.00           C  
ATOM   2503  OG  SER A 162      19.799 108.418 103.778  1.00  0.00           O  
ATOM   2504  H   SER A 162      21.309 106.033 104.469  1.00  0.00           H  
ATOM   2505  HA  SER A 162      19.931 106.527 101.872  1.00  0.00           H  
ATOM   2506  HB2 SER A 162      21.723 108.425 103.354  1.00  0.00           H  
ATOM   2507  HB3 SER A 162      20.625 108.725 101.905  1.00  0.00           H  
ATOM   2508  HG  SER A 162      20.228 108.108 104.579  1.00  0.00           H  
ATOM   2509  N   MET A 163      23.069 105.843 101.723  1.00  0.00           N  
ATOM   2510  CA  MET A 163      24.134 105.683 100.682  1.00  0.00           C  
ATOM   2511  C   MET A 163      23.874 104.467  99.738  1.00  0.00           C  
ATOM   2512  O   MET A 163      24.556 104.343  98.728  1.00  0.00           O  
ATOM   2513  CB  MET A 163      25.467 105.635 101.486  1.00  0.00           C  
ATOM   2514  CG  MET A 163      26.782 105.666 100.716  1.00  0.00           C  
ATOM   2515  SD  MET A 163      27.225 107.228  99.796  1.00  0.00           S  
ATOM   2516  CE  MET A 163      27.470 108.329 101.117  1.00  0.00           C  
ATOM   2517  H   MET A 163      23.120 105.394 102.627  1.00  0.00           H  
ATOM   2518  HA  MET A 163      24.185 106.459  99.918  1.00  0.00           H  
ATOM   2519  HB2 MET A 163      25.472 106.515 102.130  1.00  0.00           H  
ATOM   2520  HB3 MET A 163      25.536 104.701 102.044  1.00  0.00           H  
ATOM   2521  HG2 MET A 163      27.560 105.486 101.458  1.00  0.00           H  
ATOM   2522  HG3 MET A 163      26.619 104.875  99.984  1.00  0.00           H  
ATOM   2523  HE1 MET A 163      26.522 108.710 101.494  1.00  0.00           H  
ATOM   2524  HE2 MET A 163      28.005 107.726 101.852  1.00  0.00           H  
ATOM   2525  HE3 MET A 163      28.109 109.127 100.740  1.00  0.00           H  
ATOM   2526  N   VAL A 164      22.863 103.695 100.063  1.00  0.00           N  
ATOM   2527  CA  VAL A 164      22.429 102.426  99.394  1.00  0.00           C  
ATOM   2528  C   VAL A 164      21.360 102.772  98.351  1.00  0.00           C  
ATOM   2529  O   VAL A 164      20.328 103.392  98.671  1.00  0.00           O  
ATOM   2530  CB  VAL A 164      21.835 101.386 100.420  1.00  0.00           C  
ATOM   2531  CG1 VAL A 164      21.578 100.090  99.693  1.00  0.00           C  
ATOM   2532  CG2 VAL A 164      22.775 101.187 101.657  1.00  0.00           C  
ATOM   2533  H   VAL A 164      22.440 103.894 100.958  1.00  0.00           H  
ATOM   2534  HA  VAL A 164      23.337 102.032  98.938  1.00  0.00           H  
ATOM   2535  HB  VAL A 164      20.830 101.688 100.715  1.00  0.00           H  
ATOM   2536 HG11 VAL A 164      20.695 100.137  99.053  1.00  0.00           H  
ATOM   2537 HG12 VAL A 164      22.510  99.834  99.190  1.00  0.00           H  
ATOM   2538 HG13 VAL A 164      21.572  99.347 100.489  1.00  0.00           H  
ATOM   2539 HG21 VAL A 164      23.655 100.575 101.459  1.00  0.00           H  
ATOM   2540 HG22 VAL A 164      23.141 102.155 101.996  1.00  0.00           H  
ATOM   2541 HG23 VAL A 164      22.246 100.611 102.418  1.00  0.00           H  
ATOM   2542  N   ARG A 165      21.685 102.435  97.118  1.00  0.00           N  
ATOM   2543  CA  ARG A 165      20.844 102.392  95.918  1.00  0.00           C  
ATOM   2544  C   ARG A 165      19.575 101.471  96.035  1.00  0.00           C  
ATOM   2545  O   ARG A 165      19.635 100.520  96.831  1.00  0.00           O  
ATOM   2546  CB  ARG A 165      21.704 101.975  94.757  1.00  0.00           C  
ATOM   2547  CG  ARG A 165      22.495 103.196  94.138  1.00  0.00           C  
ATOM   2548  CD  ARG A 165      23.354 102.565  93.036  1.00  0.00           C  
ATOM   2549  NE  ARG A 165      24.160 103.564  92.350  1.00  0.00           N  
ATOM   2550  CZ  ARG A 165      25.215 103.251  91.623  1.00  0.00           C  
ATOM   2551  NH1 ARG A 165      26.023 104.220  91.479  1.00  0.00           N1+
ATOM   2552  NH2 ARG A 165      25.540 102.074  91.156  1.00  0.00           N  
ATOM   2553  H   ARG A 165      22.592 102.000  97.024  1.00  0.00           H  
ATOM   2554  HA  ARG A 165      20.454 103.408  95.869  1.00  0.00           H  
ATOM   2555  HB2 ARG A 165      22.471 101.236  94.993  1.00  0.00           H  
ATOM   2556  HB3 ARG A 165      21.081 101.379  94.089  1.00  0.00           H  
ATOM   2557  HG2 ARG A 165      21.817 103.960  93.759  1.00  0.00           H  
ATOM   2558  HG3 ARG A 165      23.118 103.614  94.928  1.00  0.00           H  
ATOM   2559  HD2 ARG A 165      23.919 101.754  93.495  1.00  0.00           H  
ATOM   2560  HD3 ARG A 165      22.790 102.068  92.247  1.00  0.00           H  
ATOM   2561  HE  ARG A 165      24.168 104.535  92.629  1.00  0.00           H  
ATOM   2562 HH11 ARG A 165      25.745 105.128  91.821  1.00  0.00           H  
ATOM   2563 HH12 ARG A 165      26.744 104.137  90.776  1.00  0.00           H  
ATOM   2564 HH21 ARG A 165      25.031 101.213  91.294  1.00  0.00           H  
ATOM   2565 HH22 ARG A 165      26.349 102.061  90.551  1.00  0.00           H  
ATOM   2566  N   PRO A 166      18.554 101.636  95.083  1.00  0.00           N  
ATOM   2567  CA  PRO A 166      17.384 100.741  94.893  1.00  0.00           C  
ATOM   2568  C   PRO A 166      17.713  99.252  94.751  1.00  0.00           C  
ATOM   2569  O   PRO A 166      18.582  98.740  93.962  1.00  0.00           O  
ATOM   2570  CB  PRO A 166      16.568 101.299  93.758  1.00  0.00           C  
ATOM   2571  CG  PRO A 166      16.898 102.804  93.832  1.00  0.00           C  
ATOM   2572  CD  PRO A 166      18.431 102.739  94.153  1.00  0.00           C  
ATOM   2573  HA  PRO A 166      16.794 100.807  95.807  1.00  0.00           H  
ATOM   2574  HB2 PRO A 166      16.807 100.855  92.792  1.00  0.00           H  
ATOM   2575  HB3 PRO A 166      15.514 101.176  94.005  1.00  0.00           H  
ATOM   2576  HG2 PRO A 166      16.761 103.211  92.830  1.00  0.00           H  
ATOM   2577  HG3 PRO A 166      16.280 103.407  94.497  1.00  0.00           H  
ATOM   2578  HD2 PRO A 166      18.915 102.578  93.190  1.00  0.00           H  
ATOM   2579  HD3 PRO A 166      18.774 103.708  94.516  1.00  0.00           H  
ATOM   2580  N   GLY A 167      17.103  98.467  95.621  1.00  0.00           N  
ATOM   2581  CA  GLY A 167      17.298  96.905  95.724  1.00  0.00           C  
ATOM   2582  C   GLY A 167      18.598  96.439  96.355  1.00  0.00           C  
ATOM   2583  O   GLY A 167      18.762  95.258  96.364  1.00  0.00           O  
ATOM   2584  H   GLY A 167      16.575  98.914  96.358  1.00  0.00           H  
ATOM   2585  HA2 GLY A 167      16.509  96.508  96.363  1.00  0.00           H  
ATOM   2586  HA3 GLY A 167      17.277  96.535  94.699  1.00  0.00           H  
ATOM   2587  N   GLY A 168      19.594  97.323  96.708  1.00  0.00           N  
ATOM   2588  CA  GLY A 168      20.993  97.155  97.144  1.00  0.00           C  
ATOM   2589  C   GLY A 168      20.996  96.707  98.559  1.00  0.00           C  
ATOM   2590  O   GLY A 168      19.929  96.617  99.190  1.00  0.00           O  
ATOM   2591  H   GLY A 168      19.399  98.238  96.327  1.00  0.00           H  
ATOM   2592  HA2 GLY A 168      21.477  96.385  96.542  1.00  0.00           H  
ATOM   2593  HA3 GLY A 168      21.540  98.096  97.089  1.00  0.00           H  
ATOM   2594  N   LEU A 169      22.160  96.427  99.161  1.00  0.00           N  
ATOM   2595  CA  LEU A 169      22.386  95.862 100.461  1.00  0.00           C  
ATOM   2596  C   LEU A 169      23.133  96.820 101.392  1.00  0.00           C  
ATOM   2597  O   LEU A 169      23.826  97.721 100.937  1.00  0.00           O  
ATOM   2598  CB  LEU A 169      23.099  94.516 100.368  1.00  0.00           C  
ATOM   2599  CG  LEU A 169      22.320  93.403  99.607  1.00  0.00           C  
ATOM   2600  CD1 LEU A 169      23.106  92.568  98.634  1.00  0.00           C  
ATOM   2601  CD2 LEU A 169      21.491  92.532 100.613  1.00  0.00           C  
ATOM   2602  H   LEU A 169      22.972  96.588  98.580  1.00  0.00           H  
ATOM   2603  HA  LEU A 169      21.372  95.690 100.821  1.00  0.00           H  
ATOM   2604  HB2 LEU A 169      24.043  94.692  99.851  1.00  0.00           H  
ATOM   2605  HB3 LEU A 169      23.476  94.158 101.325  1.00  0.00           H  
ATOM   2606  HG  LEU A 169      21.639  93.915  98.927  1.00  0.00           H  
ATOM   2607 HD11 LEU A 169      23.593  91.775  99.202  1.00  0.00           H  
ATOM   2608 HD12 LEU A 169      22.461  92.177  97.847  1.00  0.00           H  
ATOM   2609 HD13 LEU A 169      23.912  93.108  98.138  1.00  0.00           H  
ATOM   2610 HD21 LEU A 169      21.061  93.179 101.378  1.00  0.00           H  
ATOM   2611 HD22 LEU A 169      20.697  91.998 100.091  1.00  0.00           H  
ATOM   2612 HD23 LEU A 169      22.189  91.881 101.140  1.00  0.00           H  
ATOM   2613  N   LEU A 170      22.982  96.532 102.734  1.00  0.00           N  
ATOM   2614  CA  LEU A 170      23.694  97.060 103.879  1.00  0.00           C  
ATOM   2615  C   LEU A 170      24.028  95.893 104.856  1.00  0.00           C  
ATOM   2616  O   LEU A 170      23.138  95.219 105.331  1.00  0.00           O  
ATOM   2617  CB  LEU A 170      22.878  98.195 104.537  1.00  0.00           C  
ATOM   2618  CG  LEU A 170      23.374  98.602 105.974  1.00  0.00           C  
ATOM   2619  CD1 LEU A 170      24.709  99.270 105.837  1.00  0.00           C  
ATOM   2620  CD2 LEU A 170      22.435  99.602 106.628  1.00  0.00           C  
ATOM   2621  H   LEU A 170      22.574  95.637 102.963  1.00  0.00           H  
ATOM   2622  HA  LEU A 170      24.658  97.505 103.631  1.00  0.00           H  
ATOM   2623  HB2 LEU A 170      22.800  99.077 103.900  1.00  0.00           H  
ATOM   2624  HB3 LEU A 170      21.855  97.825 104.592  1.00  0.00           H  
ATOM   2625  HG  LEU A 170      23.388  97.764 106.671  1.00  0.00           H  
ATOM   2626 HD11 LEU A 170      24.995  99.512 106.860  1.00  0.00           H  
ATOM   2627 HD12 LEU A 170      25.510  98.581 105.571  1.00  0.00           H  
ATOM   2628 HD13 LEU A 170      24.680 100.049 105.074  1.00  0.00           H  
ATOM   2629 HD21 LEU A 170      21.396  99.273 106.655  1.00  0.00           H  
ATOM   2630 HD22 LEU A 170      22.638  99.621 107.698  1.00  0.00           H  
ATOM   2631 HD23 LEU A 170      22.560 100.618 106.253  1.00  0.00           H  
ATOM   2632  N   VAL A 171      25.312  95.594 105.077  1.00  0.00           N  
ATOM   2633  CA  VAL A 171      25.855  94.694 106.086  1.00  0.00           C  
ATOM   2634  C   VAL A 171      26.435  95.644 107.100  1.00  0.00           C  
ATOM   2635  O   VAL A 171      27.305  96.468 106.758  1.00  0.00           O  
ATOM   2636  CB  VAL A 171      26.925  93.757 105.496  1.00  0.00           C  
ATOM   2637  CG1 VAL A 171      27.485  92.854 106.640  1.00  0.00           C  
ATOM   2638  CG2 VAL A 171      26.353  92.787 104.492  1.00  0.00           C  
ATOM   2639  H   VAL A 171      26.005  96.135 104.579  1.00  0.00           H  
ATOM   2640  HA  VAL A 171      25.133  94.123 106.669  1.00  0.00           H  
ATOM   2641  HB  VAL A 171      27.770  94.308 105.082  1.00  0.00           H  
ATOM   2642 HG11 VAL A 171      26.664  92.466 107.242  1.00  0.00           H  
ATOM   2643 HG12 VAL A 171      28.036  92.073 106.116  1.00  0.00           H  
ATOM   2644 HG13 VAL A 171      28.216  93.423 107.215  1.00  0.00           H  
ATOM   2645 HG21 VAL A 171      25.758  93.209 103.682  1.00  0.00           H  
ATOM   2646 HG22 VAL A 171      27.239  92.285 104.106  1.00  0.00           H  
ATOM   2647 HG23 VAL A 171      25.838  91.925 104.916  1.00  0.00           H  
ATOM   2648  N   ILE A 172      26.082  95.504 108.417  1.00  0.00           N  
ATOM   2649  CA  ILE A 172      26.530  96.369 109.590  1.00  0.00           C  
ATOM   2650  C   ILE A 172      26.626  95.561 110.890  1.00  0.00           C  
ATOM   2651  O   ILE A 172      25.703  94.831 111.136  1.00  0.00           O  
ATOM   2652  CB  ILE A 172      25.618  97.602 109.838  1.00  0.00           C  
ATOM   2653  CG1 ILE A 172      26.380  98.579 110.836  1.00  0.00           C  
ATOM   2654  CG2 ILE A 172      24.202  97.419 110.536  1.00  0.00           C  
ATOM   2655  CD1 ILE A 172      25.986 100.025 110.675  1.00  0.00           C  
ATOM   2656  H   ILE A 172      25.451  94.732 108.588  1.00  0.00           H  
ATOM   2657  HA  ILE A 172      27.555  96.666 109.369  1.00  0.00           H  
ATOM   2658  HB  ILE A 172      25.572  97.989 108.820  1.00  0.00           H  
ATOM   2659 HG12 ILE A 172      26.263  98.262 111.871  1.00  0.00           H  
ATOM   2660 HG13 ILE A 172      27.450  98.586 110.626  1.00  0.00           H  
ATOM   2661 HG21 ILE A 172      23.614  96.653 110.029  1.00  0.00           H  
ATOM   2662 HG22 ILE A 172      24.335  97.202 111.596  1.00  0.00           H  
ATOM   2663 HG23 ILE A 172      23.550  98.289 110.463  1.00  0.00           H  
ATOM   2664 HD11 ILE A 172      26.159 100.275 109.628  1.00  0.00           H  
ATOM   2665 HD12 ILE A 172      24.946 100.130 110.981  1.00  0.00           H  
ATOM   2666 HD13 ILE A 172      26.634 100.642 111.298  1.00  0.00           H  
ATOM   2667  N   ASP A 173      27.601  95.840 111.736  1.00  0.00           N  
ATOM   2668  CA  ASP A 173      27.807  95.075 113.004  1.00  0.00           C  
ATOM   2669  C   ASP A 173      28.122  95.740 114.362  1.00  0.00           C  
ATOM   2670  O   ASP A 173      28.870  96.750 114.466  1.00  0.00           O  
ATOM   2671  CB  ASP A 173      28.749  93.955 112.746  1.00  0.00           C  
ATOM   2672  CG  ASP A 173      30.106  94.304 112.168  1.00  0.00           C  
ATOM   2673  OD1 ASP A 173      30.948  93.419 111.965  1.00  0.00           O  
ATOM   2674  OD2 ASP A 173      30.347  95.493 112.036  1.00  0.00           O1-
ATOM   2675  H   ASP A 173      28.360  96.426 111.418  1.00  0.00           H  
ATOM   2676  HA  ASP A 173      26.834  94.623 113.201  1.00  0.00           H  
ATOM   2677  HB2 ASP A 173      29.009  93.493 113.698  1.00  0.00           H  
ATOM   2678  HB3 ASP A 173      28.339  93.257 112.017  1.00  0.00           H  
ATOM   2679  N   HIE A 174      27.638  95.117 115.448  1.00  0.00           N  
ATOM   2680  CA  HIE A 174      28.092  95.527 116.793  1.00  0.00           C  
ATOM   2681  C   HIE A 174      28.432  94.366 117.735  1.00  0.00           C  
ATOM   2682  O   HIE A 174      28.035  93.209 117.428  1.00  0.00           O  
ATOM   2683  CB  HIE A 174      26.972  96.440 117.400  1.00  0.00           C  
ATOM   2684  CG  HIE A 174      25.615  95.797 117.558  1.00  0.00           C  
ATOM   2685  CD2 HIE A 174      24.959  95.113 116.541  1.00  0.00           C  
ATOM   2686  ND1 HIE A 174      24.670  96.013 118.593  1.00  0.00           N  
ATOM   2687  CE1 HIE A 174      23.578  95.456 118.189  1.00  0.00           C  
ATOM   2688  NE2 HIE A 174      23.674  94.905 116.960  1.00  0.00           N  
ATOM   2689  H   HIE A 174      27.144  94.254 115.274  1.00  0.00           H  
ATOM   2690  HA  HIE A 174      29.048  96.046 116.718  1.00  0.00           H  
ATOM   2691  HB2 HIE A 174      27.286  96.719 118.405  1.00  0.00           H  
ATOM   2692  HB3 HIE A 174      26.886  97.397 116.885  1.00  0.00           H  
ATOM   2693  HD2 HIE A 174      25.300  95.016 115.521  1.00  0.00           H  
ATOM   2694  HE1 HIE A 174      22.755  95.425 118.888  1.00  0.00           H  
ATOM   2695  HE2 HIE A 174      22.971  94.391 116.449  1.00  0.00           H  
ATOM   2696  N   ARG A 175      28.990  94.673 118.917  1.00  0.00           N  
ATOM   2697  CA  ARG A 175      29.084  93.725 120.039  1.00  0.00           C  
ATOM   2698  C   ARG A 175      27.727  93.405 120.736  1.00  0.00           C  
ATOM   2699  O   ARG A 175      26.931  94.314 121.020  1.00  0.00           O  
ATOM   2700  CB  ARG A 175      30.193  94.247 120.921  1.00  0.00           C  
ATOM   2701  CG  ARG A 175      31.520  93.752 120.360  1.00  0.00           C  
ATOM   2702  CD  ARG A 175      32.634  94.115 121.313  1.00  0.00           C  
ATOM   2703  NE  ARG A 175      33.945  93.544 120.901  1.00  0.00           N  
ATOM   2704  CZ  ARG A 175      34.565  92.546 121.487  1.00  0.00           C  
ATOM   2705  NH1 ARG A 175      33.927  91.757 122.331  1.00  0.00           N1+
ATOM   2706  NH2 ARG A 175      35.853  92.433 121.290  1.00  0.00           N  
ATOM   2707  H   ARG A 175      28.927  95.638 119.206  1.00  0.00           H  
ATOM   2708  HA  ARG A 175      29.317  92.703 119.740  1.00  0.00           H  
ATOM   2709  HB2 ARG A 175      30.129  95.316 121.125  1.00  0.00           H  
ATOM   2710  HB3 ARG A 175      30.021  93.767 121.885  1.00  0.00           H  
ATOM   2711  HG2 ARG A 175      31.494  92.671 120.232  1.00  0.00           H  
ATOM   2712  HG3 ARG A 175      31.630  94.254 119.398  1.00  0.00           H  
ATOM   2713  HD2 ARG A 175      32.743  95.199 121.273  1.00  0.00           H  
ATOM   2714  HD3 ARG A 175      32.389  93.720 122.299  1.00  0.00           H  
ATOM   2715  HE  ARG A 175      34.478  93.949 120.146  1.00  0.00           H  
ATOM   2716 HH11 ARG A 175      32.918  91.708 122.347  1.00  0.00           H  
ATOM   2717 HH12 ARG A 175      34.341  90.895 122.657  1.00  0.00           H  
ATOM   2718 HH21 ARG A 175      36.197  92.669 120.370  1.00  0.00           H  
ATOM   2719 HH22 ARG A 175      36.304  91.666 121.768  1.00  0.00           H  
ATOM   2720  N   ASN A 176      27.580  92.133 121.011  1.00  0.00           N  
ATOM   2721  CA  ASN A 176      26.571  91.626 122.039  1.00  0.00           C  
ATOM   2722  C   ASN A 176      27.119  92.057 123.435  1.00  0.00           C  
ATOM   2723  O   ASN A 176      28.414  91.865 123.638  1.00  0.00           O  
ATOM   2724  CB  ASN A 176      26.668  90.093 122.101  1.00  0.00           C  
ATOM   2725  CG  ASN A 176      25.643  89.513 123.027  1.00  0.00           C  
ATOM   2726  ND2 ASN A 176      25.382  88.251 122.906  1.00  0.00           N  
ATOM   2727  OD1 ASN A 176      24.859  90.173 123.670  1.00  0.00           O  
ATOM   2728  H   ASN A 176      28.368  91.547 120.779  1.00  0.00           H  
ATOM   2729  HA  ASN A 176      25.533  91.925 121.894  1.00  0.00           H  
ATOM   2730  HB2 ASN A 176      26.440  89.613 121.149  1.00  0.00           H  
ATOM   2731  HB3 ASN A 176      27.677  89.742 122.315  1.00  0.00           H  
ATOM   2732 HD21 ASN A 176      24.604  87.912 123.452  1.00  0.00           H  
ATOM   2733 HD22 ASN A 176      26.157  87.680 122.600  1.00  0.00           H  
ATOM   2734  N   TYR A 177      26.328  92.660 124.336  1.00  0.00           N  
ATOM   2735  CA  TYR A 177      26.789  93.112 125.635  1.00  0.00           C  
ATOM   2736  C   TYR A 177      26.244  92.315 126.761  1.00  0.00           C  
ATOM   2737  O   TYR A 177      26.705  92.546 127.897  1.00  0.00           O  
ATOM   2738  CB  TYR A 177      26.553  94.605 125.760  1.00  0.00           C  
ATOM   2739  CG  TYR A 177      27.037  95.524 124.619  1.00  0.00           C  
ATOM   2740  CD1 TYR A 177      28.399  95.824 124.572  1.00  0.00           C  
ATOM   2741  CD2 TYR A 177      26.126  96.228 123.777  1.00  0.00           C  
ATOM   2742  CE1 TYR A 177      28.861  96.565 123.480  1.00  0.00           C  
ATOM   2743  CE2 TYR A 177      26.635  96.946 122.703  1.00  0.00           C  
ATOM   2744  CZ  TYR A 177      28.027  97.044 122.524  1.00  0.00           C  
ATOM   2745  OH  TYR A 177      28.601  97.697 121.430  1.00  0.00           O  
ATOM   2746  H   TYR A 177      25.347  92.716 124.104  1.00  0.00           H  
ATOM   2747  HA  TYR A 177      27.869  92.968 125.643  1.00  0.00           H  
ATOM   2748  HB2 TYR A 177      25.478  94.697 125.910  1.00  0.00           H  
ATOM   2749  HB3 TYR A 177      27.100  94.978 126.626  1.00  0.00           H  
ATOM   2750  HD1 TYR A 177      29.131  95.249 125.120  1.00  0.00           H  
ATOM   2751  HD2 TYR A 177      25.065  96.113 123.940  1.00  0.00           H  
ATOM   2752  HE1 TYR A 177      29.912  96.558 123.230  1.00  0.00           H  
ATOM   2753  HE2 TYR A 177      25.910  97.379 122.030  1.00  0.00           H  
ATOM   2754  HH  TYR A 177      27.967  98.296 121.030  1.00  0.00           H  
ATOM   2755  N   ASP A 178      25.410  91.362 126.558  1.00  0.00           N  
ATOM   2756  CA  ASP A 178      24.663  90.642 127.553  1.00  0.00           C  
ATOM   2757  C   ASP A 178      25.469  89.976 128.670  1.00  0.00           C  
ATOM   2758  O   ASP A 178      25.224  90.126 129.860  1.00  0.00           O  
ATOM   2759  CB  ASP A 178      23.769  89.505 126.919  1.00  0.00           C  
ATOM   2760  CG  ASP A 178      22.461  89.936 126.167  1.00  0.00           C  
ATOM   2761  OD1 ASP A 178      21.894  89.022 125.491  1.00  0.00           O  
ATOM   2762  OD2 ASP A 178      22.120  91.131 126.174  1.00  0.00           O1-
ATOM   2763  H   ASP A 178      25.215  91.153 125.589  1.00  0.00           H  
ATOM   2764  HA  ASP A 178      23.990  91.330 128.064  1.00  0.00           H  
ATOM   2765  HB2 ASP A 178      24.357  88.996 126.155  1.00  0.00           H  
ATOM   2766  HB3 ASP A 178      23.471  88.827 127.720  1.00  0.00           H  
ATOM   2767  N   TYR A 179      26.415  89.098 128.353  1.00  0.00           N  
ATOM   2768  CA  TYR A 179      27.370  88.436 129.270  1.00  0.00           C  
ATOM   2769  C   TYR A 179      28.236  89.503 130.046  1.00  0.00           C  
ATOM   2770  O   TYR A 179      28.480  89.236 131.236  1.00  0.00           O  
ATOM   2771  CB  TYR A 179      28.292  87.486 128.398  1.00  0.00           C  
ATOM   2772  CG  TYR A 179      28.817  86.313 129.082  1.00  0.00           C  
ATOM   2773  CD1 TYR A 179      29.916  86.518 129.988  1.00  0.00           C  
ATOM   2774  CD2 TYR A 179      28.386  84.952 128.931  1.00  0.00           C  
ATOM   2775  CE1 TYR A 179      30.638  85.430 130.515  1.00  0.00           C  
ATOM   2776  CE2 TYR A 179      29.061  83.874 129.501  1.00  0.00           C  
ATOM   2777  CZ  TYR A 179      30.200  84.152 130.257  1.00  0.00           C  
ATOM   2778  OH  TYR A 179      30.742  83.077 130.882  1.00  0.00           O  
ATOM   2779  H   TYR A 179      26.649  89.047 127.371  1.00  0.00           H  
ATOM   2780  HA  TYR A 179      26.823  87.840 130.001  1.00  0.00           H  
ATOM   2781  HB2 TYR A 179      27.728  87.157 127.525  1.00  0.00           H  
ATOM   2782  HB3 TYR A 179      29.153  88.076 128.086  1.00  0.00           H  
ATOM   2783  HD1 TYR A 179      30.396  87.479 130.098  1.00  0.00           H  
ATOM   2784  HD2 TYR A 179      27.552  84.760 128.273  1.00  0.00           H  
ATOM   2785  HE1 TYR A 179      31.464  85.665 131.169  1.00  0.00           H  
ATOM   2786  HE2 TYR A 179      28.726  82.854 129.382  1.00  0.00           H  
ATOM   2787  HH  TYR A 179      30.517  82.313 130.347  1.00  0.00           H  
ATOM   2788  N   ILE A 180      28.487  90.704 129.542  1.00  0.00           N  
ATOM   2789  CA  ILE A 180      29.173  91.777 130.352  1.00  0.00           C  
ATOM   2790  C   ILE A 180      28.134  92.260 131.341  1.00  0.00           C  
ATOM   2791  O   ILE A 180      28.493  92.273 132.526  1.00  0.00           O  
ATOM   2792  CB  ILE A 180      29.755  92.870 129.471  1.00  0.00           C  
ATOM   2793  CG1 ILE A 180      30.985  92.218 128.839  1.00  0.00           C  
ATOM   2794  CG2 ILE A 180      30.289  94.032 130.312  1.00  0.00           C  
ATOM   2795  CD1 ILE A 180      31.622  93.106 127.792  1.00  0.00           C  
ATOM   2796  H   ILE A 180      28.310  90.883 128.563  1.00  0.00           H  
ATOM   2797  HA  ILE A 180      29.916  91.167 130.863  1.00  0.00           H  
ATOM   2798  HB  ILE A 180      29.053  93.290 128.751  1.00  0.00           H  
ATOM   2799 HG12 ILE A 180      31.748  91.938 129.566  1.00  0.00           H  
ATOM   2800 HG13 ILE A 180      30.672  91.359 128.246  1.00  0.00           H  
ATOM   2801 HG21 ILE A 180      30.498  94.820 129.589  1.00  0.00           H  
ATOM   2802 HG22 ILE A 180      29.528  94.466 130.960  1.00  0.00           H  
ATOM   2803 HG23 ILE A 180      31.144  93.719 130.912  1.00  0.00           H  
ATOM   2804 HD11 ILE A 180      30.844  93.744 127.372  1.00  0.00           H  
ATOM   2805 HD12 ILE A 180      32.388  93.751 128.221  1.00  0.00           H  
ATOM   2806 HD13 ILE A 180      32.150  92.497 127.058  1.00  0.00           H  
ATOM   2807  N   LEU A 181      26.879  92.625 130.919  1.00  0.00           N  
ATOM   2808  CA  LEU A 181      25.852  93.015 131.909  1.00  0.00           C  
ATOM   2809  C   LEU A 181      25.497  91.974 132.997  1.00  0.00           C  
ATOM   2810  O   LEU A 181      25.293  92.290 134.141  1.00  0.00           O  
ATOM   2811  CB  LEU A 181      24.600  93.586 131.062  1.00  0.00           C  
ATOM   2812  CG  LEU A 181      24.958  94.983 130.456  1.00  0.00           C  
ATOM   2813  CD1 LEU A 181      23.748  95.216 129.459  1.00  0.00           C  
ATOM   2814  CD2 LEU A 181      24.823  96.123 131.452  1.00  0.00           C  
ATOM   2815  H   LEU A 181      26.664  92.428 129.952  1.00  0.00           H  
ATOM   2816  HA  LEU A 181      26.377  93.785 132.475  1.00  0.00           H  
ATOM   2817  HB2 LEU A 181      24.375  92.945 130.209  1.00  0.00           H  
ATOM   2818  HB3 LEU A 181      23.658  93.609 131.611  1.00  0.00           H  
ATOM   2819  HG  LEU A 181      25.930  95.016 129.962  1.00  0.00           H  
ATOM   2820 HD11 LEU A 181      22.816  95.249 130.022  1.00  0.00           H  
ATOM   2821 HD12 LEU A 181      23.896  96.179 128.969  1.00  0.00           H  
ATOM   2822 HD13 LEU A 181      23.749  94.422 128.713  1.00  0.00           H  
ATOM   2823 HD21 LEU A 181      25.179  97.000 130.913  1.00  0.00           H  
ATOM   2824 HD22 LEU A 181      23.818  96.127 131.874  1.00  0.00           H  
ATOM   2825 HD23 LEU A 181      25.433  95.940 132.338  1.00  0.00           H  
ATOM   2826  N   SER A 182      25.460  90.717 132.540  1.00  0.00           N  
ATOM   2827  CA  SER A 182      25.055  89.457 133.239  1.00  0.00           C  
ATOM   2828  C   SER A 182      26.197  88.870 134.177  1.00  0.00           C  
ATOM   2829  O   SER A 182      25.961  88.744 135.394  1.00  0.00           O  
ATOM   2830  CB  SER A 182      24.552  88.404 132.224  1.00  0.00           C  
ATOM   2831  OG  SER A 182      23.485  88.938 131.444  1.00  0.00           O  
ATOM   2832  H   SER A 182      25.452  90.685 131.530  1.00  0.00           H  
ATOM   2833  HA  SER A 182      24.231  89.696 133.912  1.00  0.00           H  
ATOM   2834  HB2 SER A 182      25.395  88.132 131.590  1.00  0.00           H  
ATOM   2835  HB3 SER A 182      24.111  87.539 132.721  1.00  0.00           H  
ATOM   2836  HG  SER A 182      23.927  89.428 130.746  1.00  0.00           H  
ATOM   2837  N   THR A 183      27.430  88.780 133.689  1.00  0.00           N  
ATOM   2838  CA  THR A 183      28.560  88.042 134.329  1.00  0.00           C  
ATOM   2839  C   THR A 183      29.841  88.840 134.377  1.00  0.00           C  
ATOM   2840  O   THR A 183      30.900  88.343 134.773  1.00  0.00           O  
ATOM   2841  CB  THR A 183      28.817  86.659 133.622  1.00  0.00           C  
ATOM   2842  CG2 THR A 183      29.747  85.752 134.367  1.00  0.00           C  
ATOM   2843  OG1 THR A 183      27.606  85.951 133.319  1.00  0.00           O  
ATOM   2844  H   THR A 183      27.479  89.116 132.738  1.00  0.00           H  
ATOM   2845  HA  THR A 183      28.306  87.856 135.373  1.00  0.00           H  
ATOM   2846  HB  THR A 183      29.280  86.905 132.667  1.00  0.00           H  
ATOM   2847  HG1 THR A 183      27.119  86.454 132.662  1.00  0.00           H  
ATOM   2848 HG21 THR A 183      30.715  85.933 133.900  1.00  0.00           H  
ATOM   2849 HG22 THR A 183      29.731  85.993 135.431  1.00  0.00           H  
ATOM   2850 HG23 THR A 183      29.546  84.681 134.346  1.00  0.00           H  
ATOM   2851  N   GLY A 184      29.890  90.105 133.972  1.00  0.00           N  
ATOM   2852  CA  GLY A 184      31.012  91.042 134.043  1.00  0.00           C  
ATOM   2853  C   GLY A 184      32.273  90.738 133.183  1.00  0.00           C  
ATOM   2854  O   GLY A 184      33.339  91.351 133.322  1.00  0.00           O  
ATOM   2855  H   GLY A 184      29.041  90.525 133.623  1.00  0.00           H  
ATOM   2856  HA2 GLY A 184      30.540  91.954 133.677  1.00  0.00           H  
ATOM   2857  HA3 GLY A 184      31.356  91.135 135.073  1.00  0.00           H  
ATOM   2858  N   CYS A 185      32.152  89.757 132.303  1.00  0.00           N  
ATOM   2859  CA  CYS A 185      33.259  89.514 131.344  1.00  0.00           C  
ATOM   2860  C   CYS A 185      32.740  89.331 129.949  1.00  0.00           C  
ATOM   2861  O   CYS A 185      31.547  89.323 129.723  1.00  0.00           O  
ATOM   2862  CB  CYS A 185      33.922  88.281 131.923  1.00  0.00           C  
ATOM   2863  SG  CYS A 185      35.578  88.021 131.385  1.00  0.00           S  
ATOM   2864  H   CYS A 185      31.247  89.340 132.145  1.00  0.00           H  
ATOM   2865  HA  CYS A 185      34.040  90.273 131.287  1.00  0.00           H  
ATOM   2866  HB2 CYS A 185      33.996  88.369 133.006  1.00  0.00           H  
ATOM   2867  HB3 CYS A 185      33.320  87.376 131.838  1.00  0.00           H  
ATOM   2868  HG  CYS A 185      35.911  86.882 132.000  1.00  0.00           H  
ATOM   2869  N   ALA A 186      33.675  89.259 128.957  1.00  0.00           N  
ATOM   2870  CA  ALA A 186      33.320  88.995 127.567  1.00  0.00           C  
ATOM   2871  C   ALA A 186      32.839  87.570 127.329  1.00  0.00           C  
ATOM   2872  O   ALA A 186      33.394  86.669 127.976  1.00  0.00           O  
ATOM   2873  CB  ALA A 186      34.508  89.368 126.740  1.00  0.00           C  
ATOM   2874  H   ALA A 186      34.597  89.497 129.292  1.00  0.00           H  
ATOM   2875  HA  ALA A 186      32.510  89.671 127.292  1.00  0.00           H  
ATOM   2876  HB1 ALA A 186      34.272  89.182 125.692  1.00  0.00           H  
ATOM   2877  HB2 ALA A 186      34.709  90.438 126.777  1.00  0.00           H  
ATOM   2878  HB3 ALA A 186      35.456  88.913 127.027  1.00  0.00           H  
ATOM   2879  N   PRO A 187      31.883  87.292 126.401  1.00  0.00           N  
ATOM   2880  CA  PRO A 187      31.418  85.952 126.160  1.00  0.00           C  
ATOM   2881  C   PRO A 187      32.365  84.906 125.613  1.00  0.00           C  
ATOM   2882  O   PRO A 187      33.010  85.151 124.597  1.00  0.00           O  
ATOM   2883  CB  PRO A 187      30.194  86.174 125.218  1.00  0.00           C  
ATOM   2884  CG  PRO A 187      30.476  87.417 124.535  1.00  0.00           C  
ATOM   2885  CD  PRO A 187      31.201  88.258 125.587  1.00  0.00           C  
ATOM   2886  HA  PRO A 187      31.054  85.615 127.131  1.00  0.00           H  
ATOM   2887  HB2 PRO A 187      30.087  85.290 124.590  1.00  0.00           H  
ATOM   2888  HB3 PRO A 187      29.255  86.297 125.757  1.00  0.00           H  
ATOM   2889  HG2 PRO A 187      31.014  87.192 123.615  1.00  0.00           H  
ATOM   2890  HG3 PRO A 187      29.490  87.799 124.272  1.00  0.00           H  
ATOM   2891  HD2 PRO A 187      31.911  88.994 125.212  1.00  0.00           H  
ATOM   2892  HD3 PRO A 187      30.560  88.879 126.211  1.00  0.00           H  
ATOM   2893  N   PRO A 188      32.653  83.751 126.226  1.00  0.00           N  
ATOM   2894  CA  PRO A 188      33.594  82.778 125.608  1.00  0.00           C  
ATOM   2895  C   PRO A 188      33.185  82.051 124.287  1.00  0.00           C  
ATOM   2896  O   PRO A 188      32.079  82.356 123.716  1.00  0.00           O  
ATOM   2897  CB  PRO A 188      34.012  81.865 126.706  1.00  0.00           C  
ATOM   2898  CG  PRO A 188      32.743  81.842 127.644  1.00  0.00           C  
ATOM   2899  CD  PRO A 188      32.160  83.284 127.551  1.00  0.00           C  
ATOM   2900  HA  PRO A 188      34.525  83.303 125.400  1.00  0.00           H  
ATOM   2901  HB2 PRO A 188      34.268  80.901 126.265  1.00  0.00           H  
ATOM   2902  HB3 PRO A 188      34.903  82.300 127.160  1.00  0.00           H  
ATOM   2903  HG2 PRO A 188      32.027  81.116 127.259  1.00  0.00           H  
ATOM   2904  HG3 PRO A 188      33.086  81.730 128.673  1.00  0.00           H  
ATOM   2905  HD2 PRO A 188      31.086  83.346 127.722  1.00  0.00           H  
ATOM   2906  HD3 PRO A 188      32.543  83.924 128.345  1.00  0.00           H  
ATOM   2907  N   GLY A 189      34.117  81.352 123.690  1.00  0.00           N  
ATOM   2908  CA  GLY A 189      33.976  80.741 122.367  1.00  0.00           C  
ATOM   2909  C   GLY A 189      34.971  81.283 121.365  1.00  0.00           C  
ATOM   2910  O   GLY A 189      35.750  82.207 121.632  1.00  0.00           O  
ATOM   2911  H   GLY A 189      34.982  81.161 124.176  1.00  0.00           H  
ATOM   2912  HA2 GLY A 189      34.107  79.659 122.366  1.00  0.00           H  
ATOM   2913  HA3 GLY A 189      32.982  80.874 121.940  1.00  0.00           H  
ATOM   2914  N   LYS A 190      35.041  80.635 120.165  1.00  0.00           N  
ATOM   2915  CA  LYS A 190      35.931  80.980 119.025  1.00  0.00           C  
ATOM   2916  C   LYS A 190      35.406  82.236 118.336  1.00  0.00           C  
ATOM   2917  O   LYS A 190      34.278  82.272 117.770  1.00  0.00           O  
ATOM   2918  CB  LYS A 190      36.049  79.673 118.190  1.00  0.00           C  
ATOM   2919  CG  LYS A 190      36.812  79.751 116.830  1.00  0.00           C  
ATOM   2920  CD  LYS A 190      36.876  78.402 116.091  1.00  0.00           C  
ATOM   2921  CE  LYS A 190      35.544  77.726 115.740  1.00  0.00           C  
ATOM   2922  NZ  LYS A 190      35.742  76.614 114.784  1.00  0.00           N1+
ATOM   2923  H   LYS A 190      34.278  79.982 120.054  1.00  0.00           H  
ATOM   2924  HA  LYS A 190      36.954  81.057 119.389  1.00  0.00           H  
ATOM   2925  HB2 LYS A 190      36.596  78.901 118.733  1.00  0.00           H  
ATOM   2926  HB3 LYS A 190      35.049  79.299 117.972  1.00  0.00           H  
ATOM   2927  HG2 LYS A 190      36.323  80.484 116.190  1.00  0.00           H  
ATOM   2928  HG3 LYS A 190      37.805  80.120 117.087  1.00  0.00           H  
ATOM   2929  HD2 LYS A 190      37.537  78.480 115.229  1.00  0.00           H  
ATOM   2930  HD3 LYS A 190      37.405  77.718 116.755  1.00  0.00           H  
ATOM   2931  HE2 LYS A 190      35.177  77.358 116.698  1.00  0.00           H  
ATOM   2932  HE3 LYS A 190      34.910  78.392 115.154  1.00  0.00           H  
ATOM   2933  HZ1 LYS A 190      36.096  76.904 113.884  1.00  0.00           H  
ATOM   2934  HZ2 LYS A 190      36.343  75.945 115.243  1.00  0.00           H  
ATOM   2935  HZ3 LYS A 190      34.878  76.207 114.456  1.00  0.00           H  
ATOM   2936  N   ASN A 191      36.352  83.139 118.137  1.00  0.00           N  
ATOM   2937  CA  ASN A 191      35.961  84.442 117.562  1.00  0.00           C  
ATOM   2938  C   ASN A 191      35.914  84.308 116.038  1.00  0.00           C  
ATOM   2939  O   ASN A 191      36.746  83.613 115.401  1.00  0.00           O  
ATOM   2940  CB  ASN A 191      36.886  85.523 118.094  1.00  0.00           C  
ATOM   2941  CG  ASN A 191      36.491  86.978 117.771  1.00  0.00           C  
ATOM   2942  ND2 ASN A 191      36.307  87.967 118.591  1.00  0.00           N  
ATOM   2943  OD1 ASN A 191      36.472  87.234 116.598  1.00  0.00           O  
ATOM   2944  H   ASN A 191      37.305  82.915 118.383  1.00  0.00           H  
ATOM   2945  HA  ASN A 191      34.966  84.670 117.945  1.00  0.00           H  
ATOM   2946  HB2 ASN A 191      37.002  85.341 119.162  1.00  0.00           H  
ATOM   2947  HB3 ASN A 191      37.916  85.382 117.767  1.00  0.00           H  
ATOM   2948 HD21 ASN A 191      36.037  88.853 118.187  1.00  0.00           H  
ATOM   2949 HD22 ASN A 191      36.337  87.764 119.580  1.00  0.00           H  
ATOM   2950  N   ILE A 192      34.958  84.926 115.430  1.00  0.00           N  
ATOM   2951  CA  ILE A 192      34.713  84.948 113.992  1.00  0.00           C  
ATOM   2952  C   ILE A 192      35.650  85.870 113.184  1.00  0.00           C  
ATOM   2953  O   ILE A 192      35.756  85.678 111.938  1.00  0.00           O  
ATOM   2954  CB  ILE A 192      33.242  85.180 113.627  1.00  0.00           C  
ATOM   2955  CG1 ILE A 192      32.753  86.632 113.846  1.00  0.00           C  
ATOM   2956  CG2 ILE A 192      32.188  84.189 114.162  1.00  0.00           C  
ATOM   2957  CD1 ILE A 192      31.294  86.949 113.314  1.00  0.00           C  
ATOM   2958  H   ILE A 192      34.191  85.319 115.957  1.00  0.00           H  
ATOM   2959  HA  ILE A 192      34.890  83.942 113.612  1.00  0.00           H  
ATOM   2960  HB  ILE A 192      33.326  84.991 112.556  1.00  0.00           H  
ATOM   2961 HG12 ILE A 192      32.812  86.759 114.926  1.00  0.00           H  
ATOM   2962 HG13 ILE A 192      33.425  87.340 113.360  1.00  0.00           H  
ATOM   2963 HG21 ILE A 192      31.358  84.114 113.459  1.00  0.00           H  
ATOM   2964 HG22 ILE A 192      32.668  83.229 114.351  1.00  0.00           H  
ATOM   2965 HG23 ILE A 192      31.772  84.395 115.148  1.00  0.00           H  
ATOM   2966 HD11 ILE A 192      31.276  88.022 113.123  1.00  0.00           H  
ATOM   2967 HD12 ILE A 192      31.020  86.408 112.409  1.00  0.00           H  
ATOM   2968 HD13 ILE A 192      30.591  86.606 114.073  1.00  0.00           H  
ATOM   2969  N   TYR A 193      36.299  86.858 113.790  1.00  0.00           N  
ATOM   2970  CA  TYR A 193      36.994  88.014 113.204  1.00  0.00           C  
ATOM   2971  C   TYR A 193      38.458  88.141 113.690  1.00  0.00           C  
ATOM   2972  O   TYR A 193      39.189  88.863 113.057  1.00  0.00           O  
ATOM   2973  CB  TYR A 193      36.239  89.317 113.539  1.00  0.00           C  
ATOM   2974  CG  TYR A 193      34.953  89.497 112.840  1.00  0.00           C  
ATOM   2975  CD1 TYR A 193      33.921  90.249 113.425  1.00  0.00           C  
ATOM   2976  CD2 TYR A 193      34.812  89.285 111.417  1.00  0.00           C  
ATOM   2977  CE1 TYR A 193      32.684  90.655 112.740  1.00  0.00           C  
ATOM   2978  CE2 TYR A 193      33.672  89.792 110.708  1.00  0.00           C  
ATOM   2979  CZ  TYR A 193      32.642  90.511 111.340  1.00  0.00           C  
ATOM   2980  OH  TYR A 193      31.769  91.264 110.620  1.00  0.00           O  
ATOM   2981  H   TYR A 193      36.160  86.943 114.785  1.00  0.00           H  
ATOM   2982  HA  TYR A 193      37.111  87.865 112.131  1.00  0.00           H  
ATOM   2983  HB2 TYR A 193      36.086  89.479 114.607  1.00  0.00           H  
ATOM   2984  HB3 TYR A 193      36.920  90.146 113.351  1.00  0.00           H  
ATOM   2985  HD1 TYR A 193      33.949  90.448 114.486  1.00  0.00           H  
ATOM   2986  HD2 TYR A 193      35.600  88.836 110.834  1.00  0.00           H  
ATOM   2987  HE1 TYR A 193      32.043  91.326 113.294  1.00  0.00           H  
ATOM   2988  HE2 TYR A 193      33.587  89.659 109.639  1.00  0.00           H  
ATOM   2989  HH  TYR A 193      31.303  91.911 111.157  1.00  0.00           H  
ATOM   2990  N   TYR A 194      38.777  87.511 114.878  1.00  0.00           N  
ATOM   2991  CA  TYR A 194      40.023  87.723 115.648  1.00  0.00           C  
ATOM   2992  C   TYR A 194      40.554  86.459 116.367  1.00  0.00           C  
ATOM   2993  O   TYR A 194      41.016  86.508 117.549  1.00  0.00           O  
ATOM   2994  CB  TYR A 194      39.948  88.985 116.480  1.00  0.00           C  
ATOM   2995  CG  TYR A 194      39.429  90.246 115.786  1.00  0.00           C  
ATOM   2996  CD1 TYR A 194      38.154  90.712 115.990  1.00  0.00           C  
ATOM   2997  CD2 TYR A 194      40.330  91.026 114.970  1.00  0.00           C  
ATOM   2998  CE1 TYR A 194      37.756  91.881 115.350  1.00  0.00           C  
ATOM   2999  CE2 TYR A 194      39.898  92.191 114.362  1.00  0.00           C  
ATOM   3000  CZ  TYR A 194      38.546  92.612 114.476  1.00  0.00           C  
ATOM   3001  OH  TYR A 194      37.993  93.496 113.662  1.00  0.00           O  
ATOM   3002  H   TYR A 194      37.945  87.283 115.402  1.00  0.00           H  
ATOM   3003  HA  TYR A 194      40.820  87.982 114.952  1.00  0.00           H  
ATOM   3004  HB2 TYR A 194      39.329  88.819 117.362  1.00  0.00           H  
ATOM   3005  HB3 TYR A 194      40.954  89.338 116.707  1.00  0.00           H  
ATOM   3006  HD1 TYR A 194      37.434  90.184 116.597  1.00  0.00           H  
ATOM   3007  HD2 TYR A 194      41.326  90.651 114.790  1.00  0.00           H  
ATOM   3008  HE1 TYR A 194      36.704  92.106 115.439  1.00  0.00           H  
ATOM   3009  HE2 TYR A 194      40.499  92.740 113.653  1.00  0.00           H  
ATOM   3010  HH  TYR A 194      37.106  93.624 114.004  1.00  0.00           H  
ATOM   3011  N   LYS A 195      40.600  85.277 115.634  1.00  0.00           N  
ATOM   3012  CA  LYS A 195      41.281  84.064 116.148  1.00  0.00           C  
ATOM   3013  C   LYS A 195      42.818  84.015 115.963  1.00  0.00           C  
ATOM   3014  O   LYS A 195      43.284  84.018 114.897  1.00  0.00           O  
ATOM   3015  CB  LYS A 195      40.541  82.719 115.761  1.00  0.00           C  
ATOM   3016  CG  LYS A 195      40.910  81.401 116.515  1.00  0.00           C  
ATOM   3017  CD  LYS A 195      42.195  80.702 116.224  1.00  0.00           C  
ATOM   3018  CE  LYS A 195      42.201  79.387 116.898  1.00  0.00           C  
ATOM   3019  NZ  LYS A 195      43.568  78.865 117.199  1.00  0.00           N1+
ATOM   3020  H   LYS A 195      40.300  85.318 114.671  1.00  0.00           H  
ATOM   3021  HA  LYS A 195      41.126  84.077 117.227  1.00  0.00           H  
ATOM   3022  HB2 LYS A 195      39.479  82.849 115.968  1.00  0.00           H  
ATOM   3023  HB3 LYS A 195      40.718  82.603 114.692  1.00  0.00           H  
ATOM   3024  HG2 LYS A 195      40.744  81.439 117.591  1.00  0.00           H  
ATOM   3025  HG3 LYS A 195      40.111  80.696 116.286  1.00  0.00           H  
ATOM   3026  HD2 LYS A 195      42.233  80.517 115.151  1.00  0.00           H  
ATOM   3027  HD3 LYS A 195      43.016  81.318 116.589  1.00  0.00           H  
ATOM   3028  HE2 LYS A 195      41.636  79.607 117.804  1.00  0.00           H  
ATOM   3029  HE3 LYS A 195      41.646  78.685 116.276  1.00  0.00           H  
ATOM   3030  HZ1 LYS A 195      43.809  78.168 116.508  1.00  0.00           H  
ATOM   3031  HZ2 LYS A 195      44.279  79.580 117.244  1.00  0.00           H  
ATOM   3032  HZ3 LYS A 195      43.531  78.439 118.114  1.00  0.00           H  
ATOM   3033  N   SER A 196      43.602  84.062 117.130  1.00  0.00           N  
ATOM   3034  CA  SER A 196      45.043  84.342 117.223  1.00  0.00           C  
ATOM   3035  C   SER A 196      45.620  83.494 118.369  1.00  0.00           C  
ATOM   3036  O   SER A 196      45.264  83.593 119.561  1.00  0.00           O  
ATOM   3037  CB  SER A 196      45.279  85.833 117.486  1.00  0.00           C  
ATOM   3038  OG  SER A 196      46.665  86.150 117.353  1.00  0.00           O  
ATOM   3039  H   SER A 196      43.116  83.957 118.009  1.00  0.00           H  
ATOM   3040  HA  SER A 196      45.552  84.017 116.315  1.00  0.00           H  
ATOM   3041  HB2 SER A 196      44.882  86.475 116.699  1.00  0.00           H  
ATOM   3042  HB3 SER A 196      44.818  86.090 118.439  1.00  0.00           H  
ATOM   3043  HG  SER A 196      46.745  86.961 116.845  1.00  0.00           H  
ATOM   3044  N   ASP A 197      46.728  82.857 118.074  1.00  0.00           N  
ATOM   3045  CA  ASP A 197      47.623  82.367 119.154  1.00  0.00           C  
ATOM   3046  C   ASP A 197      48.581  83.427 119.699  1.00  0.00           C  
ATOM   3047  O   ASP A 197      49.224  83.287 120.718  1.00  0.00           O  
ATOM   3048  CB  ASP A 197      48.457  81.170 118.747  1.00  0.00           C  
ATOM   3049  CG  ASP A 197      47.556  80.002 118.207  1.00  0.00           C  
ATOM   3050  OD1 ASP A 197      46.317  80.126 118.208  1.00  0.00           O  
ATOM   3051  OD2 ASP A 197      48.095  79.006 117.684  1.00  0.00           O1-
ATOM   3052  H   ASP A 197      47.023  82.707 117.120  1.00  0.00           H  
ATOM   3053  HA  ASP A 197      47.033  81.890 119.936  1.00  0.00           H  
ATOM   3054  HB2 ASP A 197      49.131  81.420 117.928  1.00  0.00           H  
ATOM   3055  HB3 ASP A 197      48.944  80.748 119.627  1.00  0.00           H  
ATOM   3056  N   LEU A 198      48.559  84.663 119.120  1.00  0.00           N  
ATOM   3057  CA  LEU A 198      49.338  85.780 119.667  1.00  0.00           C  
ATOM   3058  C   LEU A 198      48.471  86.595 120.637  1.00  0.00           C  
ATOM   3059  O   LEU A 198      49.069  87.088 121.645  1.00  0.00           O  
ATOM   3060  CB  LEU A 198      49.817  86.707 118.516  1.00  0.00           C  
ATOM   3061  CG  LEU A 198      50.747  86.018 117.494  1.00  0.00           C  
ATOM   3062  CD1 LEU A 198      50.990  87.146 116.453  1.00  0.00           C  
ATOM   3063  CD2 LEU A 198      52.044  85.441 117.960  1.00  0.00           C  
ATOM   3064  H   LEU A 198      47.868  84.900 118.422  1.00  0.00           H  
ATOM   3065  HA  LEU A 198      50.228  85.406 120.174  1.00  0.00           H  
ATOM   3066  HB2 LEU A 198      48.947  87.191 118.070  1.00  0.00           H  
ATOM   3067  HB3 LEU A 198      50.304  87.515 119.061  1.00  0.00           H  
ATOM   3068  HG  LEU A 198      50.134  85.221 117.071  1.00  0.00           H  
ATOM   3069 HD11 LEU A 198      51.748  86.763 115.770  1.00  0.00           H  
ATOM   3070 HD12 LEU A 198      50.074  87.452 115.948  1.00  0.00           H  
ATOM   3071 HD13 LEU A 198      51.445  87.993 116.967  1.00  0.00           H  
ATOM   3072 HD21 LEU A 198      51.970  84.932 118.922  1.00  0.00           H  
ATOM   3073 HD22 LEU A 198      52.262  84.679 117.212  1.00  0.00           H  
ATOM   3074 HD23 LEU A 198      52.799  86.226 117.945  1.00  0.00           H  
ATOM   3075  N   THR A 199      47.103  86.634 120.573  1.00  0.00           N  
ATOM   3076  CA  THR A 199      46.332  87.421 121.525  1.00  0.00           C  
ATOM   3077  C   THR A 199      46.340  86.790 122.942  1.00  0.00           C  
ATOM   3078  O   THR A 199      45.778  85.687 123.073  1.00  0.00           O  
ATOM   3079  CB  THR A 199      44.967  87.728 120.945  1.00  0.00           C  
ATOM   3080  CG2 THR A 199      44.192  88.522 121.952  1.00  0.00           C  
ATOM   3081  OG1 THR A 199      45.192  88.544 119.816  1.00  0.00           O  
ATOM   3082  H   THR A 199      46.531  86.099 119.935  1.00  0.00           H  
ATOM   3083  HA  THR A 199      46.778  88.412 121.611  1.00  0.00           H  
ATOM   3084  HB  THR A 199      44.480  86.799 120.649  1.00  0.00           H  
ATOM   3085  HG1 THR A 199      44.403  88.608 119.272  1.00  0.00           H  
ATOM   3086 HG21 THR A 199      43.115  88.445 121.799  1.00  0.00           H  
ATOM   3087 HG22 THR A 199      44.243  88.178 122.985  1.00  0.00           H  
ATOM   3088 HG23 THR A 199      44.433  89.582 122.029  1.00  0.00           H  
ATOM   3089  N   LYS A 200      47.081  87.361 123.837  1.00  0.00           N  
ATOM   3090  CA  LYS A 200      47.463  86.777 125.133  1.00  0.00           C  
ATOM   3091  C   LYS A 200      46.397  86.807 126.176  1.00  0.00           C  
ATOM   3092  O   LYS A 200      46.166  85.777 126.831  1.00  0.00           O  
ATOM   3093  CB  LYS A 200      48.681  87.574 125.626  1.00  0.00           C  
ATOM   3094  CG  LYS A 200      49.359  86.877 126.882  1.00  0.00           C  
ATOM   3095  CD  LYS A 200      50.114  85.545 126.482  1.00  0.00           C  
ATOM   3096  CE  LYS A 200      50.580  84.784 127.688  1.00  0.00           C  
ATOM   3097  NZ  LYS A 200      49.450  84.050 128.333  1.00  0.00           N1+
ATOM   3098  H   LYS A 200      47.129  88.344 123.607  1.00  0.00           H  
ATOM   3099  HA  LYS A 200      47.683  85.728 124.939  1.00  0.00           H  
ATOM   3100  HB2 LYS A 200      49.416  87.780 124.848  1.00  0.00           H  
ATOM   3101  HB3 LYS A 200      48.279  88.551 125.894  1.00  0.00           H  
ATOM   3102  HG2 LYS A 200      50.066  87.555 127.360  1.00  0.00           H  
ATOM   3103  HG3 LYS A 200      48.614  86.636 127.641  1.00  0.00           H  
ATOM   3104  HD2 LYS A 200      49.617  84.911 125.748  1.00  0.00           H  
ATOM   3105  HD3 LYS A 200      51.035  85.921 126.035  1.00  0.00           H  
ATOM   3106  HE2 LYS A 200      51.347  84.084 127.356  1.00  0.00           H  
ATOM   3107  HE3 LYS A 200      51.103  85.474 128.350  1.00  0.00           H  
ATOM   3108  HZ1 LYS A 200      49.007  83.473 127.633  1.00  0.00           H  
ATOM   3109  HZ2 LYS A 200      49.644  83.411 129.091  1.00  0.00           H  
ATOM   3110  HZ3 LYS A 200      48.831  84.673 128.833  1.00  0.00           H  
ATOM   3111  N   ASP A 201      45.774  87.940 126.309  1.00  0.00           N  
ATOM   3112  CA  ASP A 201      44.596  88.106 127.165  1.00  0.00           C  
ATOM   3113  C   ASP A 201      43.751  89.294 126.679  1.00  0.00           C  
ATOM   3114  O   ASP A 201      44.254  90.210 125.995  1.00  0.00           O  
ATOM   3115  CB  ASP A 201      44.952  88.207 128.698  1.00  0.00           C  
ATOM   3116  CG  ASP A 201      43.837  87.864 129.631  1.00  0.00           C  
ATOM   3117  OD1 ASP A 201      42.722  87.521 129.100  1.00  0.00           O  
ATOM   3118  OD2 ASP A 201      44.001  87.885 130.869  1.00  0.00           O1-
ATOM   3119  H   ASP A 201      45.952  88.659 125.621  1.00  0.00           H  
ATOM   3120  HA  ASP A 201      43.956  87.228 127.072  1.00  0.00           H  
ATOM   3121  HB2 ASP A 201      45.814  87.551 128.826  1.00  0.00           H  
ATOM   3122  HB3 ASP A 201      45.380  89.192 128.885  1.00  0.00           H  
ATOM   3123  N   ILE A 202      42.493  89.360 127.229  1.00  0.00           N  
ATOM   3124  CA  ILE A 202      41.614  90.623 127.212  1.00  0.00           C  
ATOM   3125  C   ILE A 202      41.102  90.827 128.617  1.00  0.00           C  
ATOM   3126  O   ILE A 202      40.715  89.815 129.288  1.00  0.00           O  
ATOM   3127  CB  ILE A 202      40.479  90.535 126.216  1.00  0.00           C  
ATOM   3128  CG1 ILE A 202      40.910  90.422 124.730  1.00  0.00           C  
ATOM   3129  CG2 ILE A 202      39.635  91.823 126.216  1.00  0.00           C  
ATOM   3130  CD1 ILE A 202      39.885  89.645 123.844  1.00  0.00           C  
ATOM   3131  H   ILE A 202      42.153  88.633 127.842  1.00  0.00           H  
ATOM   3132  HA  ILE A 202      42.127  91.560 126.996  1.00  0.00           H  
ATOM   3133  HB  ILE A 202      39.809  89.718 126.485  1.00  0.00           H  
ATOM   3134 HG12 ILE A 202      40.965  91.408 124.270  1.00  0.00           H  
ATOM   3135 HG13 ILE A 202      41.924  90.026 124.663  1.00  0.00           H  
ATOM   3136 HG21 ILE A 202      40.260  92.691 126.008  1.00  0.00           H  
ATOM   3137 HG22 ILE A 202      38.858  91.799 125.453  1.00  0.00           H  
ATOM   3138 HG23 ILE A 202      39.106  91.874 127.168  1.00  0.00           H  
ATOM   3139 HD11 ILE A 202      38.860  89.997 123.959  1.00  0.00           H  
ATOM   3140 HD12 ILE A 202      40.161  89.665 122.790  1.00  0.00           H  
ATOM   3141 HD13 ILE A 202      39.800  88.594 124.117  1.00  0.00           H  
ATOM   3142  N   THR A 203      41.231  91.979 129.205  1.00  0.00           N  
ATOM   3143  CA  THR A 203      40.616  92.370 130.430  1.00  0.00           C  
ATOM   3144  C   THR A 203      39.343  93.248 130.267  1.00  0.00           C  
ATOM   3145  O   THR A 203      39.377  94.206 129.428  1.00  0.00           O  
ATOM   3146  CB  THR A 203      41.703  92.886 131.446  1.00  0.00           C  
ATOM   3147  CG2 THR A 203      41.170  93.611 132.638  1.00  0.00           C  
ATOM   3148  OG1 THR A 203      42.413  91.716 132.006  1.00  0.00           O  
ATOM   3149  H   THR A 203      41.556  92.767 128.664  1.00  0.00           H  
ATOM   3150  HA  THR A 203      40.280  91.473 130.949  1.00  0.00           H  
ATOM   3151  HB  THR A 203      42.377  93.676 131.114  1.00  0.00           H  
ATOM   3152  HG1 THR A 203      43.043  91.307 131.409  1.00  0.00           H  
ATOM   3153 HG21 THR A 203      40.732  94.550 132.303  1.00  0.00           H  
ATOM   3154 HG22 THR A 203      40.488  92.963 133.189  1.00  0.00           H  
ATOM   3155 HG23 THR A 203      42.052  93.850 133.232  1.00  0.00           H  
ATOM   3156  N   THR A 204      38.249  92.984 130.998  1.00  0.00           N  
ATOM   3157  CA  THR A 204      36.910  93.714 130.805  1.00  0.00           C  
ATOM   3158  C   THR A 204      36.693  94.706 131.936  1.00  0.00           C  
ATOM   3159  O   THR A 204      36.753  94.333 133.109  1.00  0.00           O  
ATOM   3160  CB  THR A 204      35.831  92.609 130.787  1.00  0.00           C  
ATOM   3161  CG2 THR A 204      34.455  93.165 130.436  1.00  0.00           C  
ATOM   3162  OG1 THR A 204      36.102  91.515 129.850  1.00  0.00           O  
ATOM   3163  H   THR A 204      38.313  92.221 131.658  1.00  0.00           H  
ATOM   3164  HA  THR A 204      36.764  94.177 129.829  1.00  0.00           H  
ATOM   3165  HB  THR A 204      35.750  92.156 131.776  1.00  0.00           H  
ATOM   3166  HG1 THR A 204      36.808  90.941 130.159  1.00  0.00           H  
ATOM   3167 HG21 THR A 204      33.768  92.365 130.159  1.00  0.00           H  
ATOM   3168 HG22 THR A 204      34.001  93.709 131.265  1.00  0.00           H  
ATOM   3169 HG23 THR A 204      34.488  93.938 129.668  1.00  0.00           H  
ATOM   3170  N   SER A 205      36.277  95.928 131.535  1.00  0.00           N  
ATOM   3171  CA  SER A 205      35.954  96.994 132.436  1.00  0.00           C  
ATOM   3172  C   SER A 205      34.802  97.947 132.017  1.00  0.00           C  
ATOM   3173  O   SER A 205      34.393  98.010 130.849  1.00  0.00           O  
ATOM   3174  CB  SER A 205      37.159  97.795 132.847  1.00  0.00           C  
ATOM   3175  OG  SER A 205      37.809  98.527 131.793  1.00  0.00           O  
ATOM   3176  H   SER A 205      36.414  96.185 130.568  1.00  0.00           H  
ATOM   3177  HA  SER A 205      35.657  96.522 133.372  1.00  0.00           H  
ATOM   3178  HB2 SER A 205      36.871  98.551 133.578  1.00  0.00           H  
ATOM   3179  HB3 SER A 205      37.925  97.176 133.313  1.00  0.00           H  
ATOM   3180  HG  SER A 205      38.370  97.918 131.306  1.00  0.00           H  
ATOM   3181  N   VAL A 206      34.095  98.555 132.922  1.00  0.00           N  
ATOM   3182  CA  VAL A 206      32.942  99.375 132.708  1.00  0.00           C  
ATOM   3183  C   VAL A 206      33.041 100.769 133.377  1.00  0.00           C  
ATOM   3184  O   VAL A 206      32.933 100.889 134.567  1.00  0.00           O  
ATOM   3185  CB  VAL A 206      31.747  98.534 133.129  1.00  0.00           C  
ATOM   3186  CG1 VAL A 206      30.438  99.416 133.179  1.00  0.00           C  
ATOM   3187  CG2 VAL A 206      31.504  97.294 132.306  1.00  0.00           C  
ATOM   3188  H   VAL A 206      34.568  98.389 133.799  1.00  0.00           H  
ATOM   3189  HA  VAL A 206      32.829  99.614 131.651  1.00  0.00           H  
ATOM   3190  HB  VAL A 206      31.952  98.272 134.168  1.00  0.00           H  
ATOM   3191 HG11 VAL A 206      30.194  99.779 132.181  1.00  0.00           H  
ATOM   3192 HG12 VAL A 206      29.630  98.846 133.638  1.00  0.00           H  
ATOM   3193 HG13 VAL A 206      30.618 100.314 133.770  1.00  0.00           H  
ATOM   3194 HG21 VAL A 206      30.648  96.749 132.704  1.00  0.00           H  
ATOM   3195 HG22 VAL A 206      31.235  97.517 131.273  1.00  0.00           H  
ATOM   3196 HG23 VAL A 206      32.368  96.637 132.397  1.00  0.00           H  
ATOM   3197  N   LEU A 207      32.903 101.812 132.557  1.00  0.00           N  
ATOM   3198  CA  LEU A 207      32.559 103.145 133.105  1.00  0.00           C  
ATOM   3199  C   LEU A 207      31.052 103.151 133.425  1.00  0.00           C  
ATOM   3200  O   LEU A 207      30.202 102.883 132.576  1.00  0.00           O  
ATOM   3201  CB  LEU A 207      32.991 104.135 132.014  1.00  0.00           C  
ATOM   3202  CG  LEU A 207      32.616 105.633 132.234  1.00  0.00           C  
ATOM   3203  CD1 LEU A 207      33.018 106.175 133.582  1.00  0.00           C  
ATOM   3204  CD2 LEU A 207      33.342 106.505 131.250  1.00  0.00           C  
ATOM   3205  H   LEU A 207      32.891 101.712 131.553  1.00  0.00           H  
ATOM   3206  HA  LEU A 207      33.078 103.352 134.041  1.00  0.00           H  
ATOM   3207  HB2 LEU A 207      34.054 103.965 131.840  1.00  0.00           H  
ATOM   3208  HB3 LEU A 207      32.582 103.864 131.041  1.00  0.00           H  
ATOM   3209  HG  LEU A 207      31.561 105.769 131.995  1.00  0.00           H  
ATOM   3210 HD11 LEU A 207      33.099 107.262 133.535  1.00  0.00           H  
ATOM   3211 HD12 LEU A 207      32.307 105.938 134.374  1.00  0.00           H  
ATOM   3212 HD13 LEU A 207      34.017 105.859 133.880  1.00  0.00           H  
ATOM   3213 HD21 LEU A 207      34.424 106.433 131.355  1.00  0.00           H  
ATOM   3214 HD22 LEU A 207      33.022 106.210 130.251  1.00  0.00           H  
ATOM   3215 HD23 LEU A 207      33.052 107.556 131.242  1.00  0.00           H  
ATOM   3216  N   THR A 208      30.736 103.375 134.701  1.00  0.00           N  
ATOM   3217  CA  THR A 208      29.381 103.515 135.262  1.00  0.00           C  
ATOM   3218  C   THR A 208      29.167 105.029 135.591  1.00  0.00           C  
ATOM   3219  O   THR A 208      29.979 105.599 136.271  1.00  0.00           O  
ATOM   3220  CB  THR A 208      29.193 102.788 136.574  1.00  0.00           C  
ATOM   3221  CG2 THR A 208      27.706 102.943 137.050  1.00  0.00           C  
ATOM   3222  OG1 THR A 208      29.286 101.387 136.315  1.00  0.00           O  
ATOM   3223  H   THR A 208      31.455 103.370 135.410  1.00  0.00           H  
ATOM   3224  HA  THR A 208      28.608 103.110 134.610  1.00  0.00           H  
ATOM   3225  HB  THR A 208      29.925 103.169 137.286  1.00  0.00           H  
ATOM   3226  HG1 THR A 208      30.145 101.098 136.633  1.00  0.00           H  
ATOM   3227 HG21 THR A 208      27.476 102.371 137.949  1.00  0.00           H  
ATOM   3228 HG22 THR A 208      27.347 103.955 137.234  1.00  0.00           H  
ATOM   3229 HG23 THR A 208      27.083 102.441 136.309  1.00  0.00           H  
ATOM   3230  N   VAL A 209      28.095 105.625 134.985  1.00  0.00           N  
ATOM   3231  CA  VAL A 209      27.814 107.086 135.112  1.00  0.00           C  
ATOM   3232  C   VAL A 209      26.361 107.285 135.409  1.00  0.00           C  
ATOM   3233  O   VAL A 209      25.533 106.686 134.741  1.00  0.00           O  
ATOM   3234  CB  VAL A 209      28.442 107.854 133.906  1.00  0.00           C  
ATOM   3235  CG1 VAL A 209      28.085 109.367 133.889  1.00  0.00           C  
ATOM   3236  CG2 VAL A 209      29.979 107.748 133.808  1.00  0.00           C  
ATOM   3237  H   VAL A 209      27.419 105.072 134.479  1.00  0.00           H  
ATOM   3238  HA  VAL A 209      28.410 107.506 135.921  1.00  0.00           H  
ATOM   3239  HB  VAL A 209      27.848 107.551 133.043  1.00  0.00           H  
ATOM   3240 HG11 VAL A 209      28.020 109.676 134.933  1.00  0.00           H  
ATOM   3241 HG12 VAL A 209      28.832 109.949 133.350  1.00  0.00           H  
ATOM   3242 HG13 VAL A 209      27.050 109.380 133.548  1.00  0.00           H  
ATOM   3243 HG21 VAL A 209      30.322 108.274 132.916  1.00  0.00           H  
ATOM   3244 HG22 VAL A 209      30.497 108.290 134.598  1.00  0.00           H  
ATOM   3245 HG23 VAL A 209      30.281 106.703 133.738  1.00  0.00           H  
ATOM   3246  N   ASN A 210      26.071 108.183 136.352  1.00  0.00           N  
ATOM   3247  CA  ASN A 210      24.720 108.473 136.825  1.00  0.00           C  
ATOM   3248  C   ASN A 210      24.001 107.164 137.364  1.00  0.00           C  
ATOM   3249  O   ASN A 210      22.754 106.927 137.250  1.00  0.00           O  
ATOM   3250  CB  ASN A 210      23.788 109.008 135.733  1.00  0.00           C  
ATOM   3251  CG  ASN A 210      24.337 110.294 135.061  1.00  0.00           C  
ATOM   3252  ND2 ASN A 210      24.360 110.434 133.738  1.00  0.00           N  
ATOM   3253  OD1 ASN A 210      24.814 111.163 135.677  1.00  0.00           O  
ATOM   3254  H   ASN A 210      26.831 108.762 136.680  1.00  0.00           H  
ATOM   3255  HA  ASN A 210      24.617 109.272 137.559  1.00  0.00           H  
ATOM   3256  HB2 ASN A 210      23.724 108.264 134.937  1.00  0.00           H  
ATOM   3257  HB3 ASN A 210      22.828 109.172 136.221  1.00  0.00           H  
ATOM   3258 HD21 ASN A 210      24.729 111.280 133.326  1.00  0.00           H  
ATOM   3259 HD22 ASN A 210      23.853 109.721 133.235  1.00  0.00           H  
ATOM   3260  N   ASN A 211      24.798 106.387 138.065  1.00  0.00           N  
ATOM   3261  CA  ASN A 211      24.524 105.059 138.496  1.00  0.00           C  
ATOM   3262  C   ASN A 211      24.002 104.051 137.494  1.00  0.00           C  
ATOM   3263  O   ASN A 211      23.209 103.235 137.925  1.00  0.00           O  
ATOM   3264  CB  ASN A 211      23.654 105.017 139.823  1.00  0.00           C  
ATOM   3265  CG  ASN A 211      24.147 106.010 140.840  1.00  0.00           C  
ATOM   3266  ND2 ASN A 211      23.290 106.814 141.342  1.00  0.00           N  
ATOM   3267  OD1 ASN A 211      25.322 106.099 141.117  1.00  0.00           O  
ATOM   3268  H   ASN A 211      25.750 106.691 138.213  1.00  0.00           H  
ATOM   3269  HA  ASN A 211      25.544 104.727 138.693  1.00  0.00           H  
ATOM   3270  HB2 ASN A 211      22.630 105.260 139.541  1.00  0.00           H  
ATOM   3271  HB3 ASN A 211      23.717 103.984 140.166  1.00  0.00           H  
ATOM   3272 HD21 ASN A 211      23.494 107.290 142.209  1.00  0.00           H  
ATOM   3273 HD22 ASN A 211      22.319 106.646 141.122  1.00  0.00           H  
ATOM   3274  N   LYS A 212      24.390 104.195 136.179  1.00  0.00           N  
ATOM   3275  CA  LYS A 212      24.117 103.072 135.202  1.00  0.00           C  
ATOM   3276  C   LYS A 212      25.322 102.775 134.276  1.00  0.00           C  
ATOM   3277  O   LYS A 212      26.188 103.634 134.176  1.00  0.00           O  
ATOM   3278  CB  LYS A 212      22.819 103.476 134.453  1.00  0.00           C  
ATOM   3279  CG  LYS A 212      22.919 104.577 133.504  1.00  0.00           C  
ATOM   3280  CD  LYS A 212      21.876 104.371 132.430  1.00  0.00           C  
ATOM   3281  CE  LYS A 212      21.924 105.648 131.507  1.00  0.00           C  
ATOM   3282  NZ  LYS A 212      21.561 105.422 130.089  1.00  0.00           N1+
ATOM   3283  H   LYS A 212      24.911 104.990 135.838  1.00  0.00           H  
ATOM   3284  HA  LYS A 212      23.999 102.148 135.768  1.00  0.00           H  
ATOM   3285  HB2 LYS A 212      22.414 102.550 134.047  1.00  0.00           H  
ATOM   3286  HB3 LYS A 212      22.066 103.775 135.183  1.00  0.00           H  
ATOM   3287  HG2 LYS A 212      22.729 105.552 133.952  1.00  0.00           H  
ATOM   3288  HG3 LYS A 212      23.942 104.660 133.137  1.00  0.00           H  
ATOM   3289  HD2 LYS A 212      22.153 103.485 131.859  1.00  0.00           H  
ATOM   3290  HD3 LYS A 212      20.902 104.232 132.901  1.00  0.00           H  
ATOM   3291  HE2 LYS A 212      21.212 106.342 131.950  1.00  0.00           H  
ATOM   3292  HE3 LYS A 212      22.957 105.993 131.535  1.00  0.00           H  
ATOM   3293  HZ1 LYS A 212      20.603 105.114 130.015  1.00  0.00           H  
ATOM   3294  HZ2 LYS A 212      21.716 106.266 129.557  1.00  0.00           H  
ATOM   3295  HZ3 LYS A 212      22.248 104.826 129.650  1.00  0.00           H  
ATOM   3296  N   ALA A 213      25.524 101.575 133.670  1.00  0.00           N  
ATOM   3297  CA  ALA A 213      26.578 101.344 132.707  1.00  0.00           C  
ATOM   3298  C   ALA A 213      26.441 102.332 131.542  1.00  0.00           C  
ATOM   3299  O   ALA A 213      25.371 102.520 131.036  1.00  0.00           O  
ATOM   3300  CB  ALA A 213      26.552  99.865 132.141  1.00  0.00           C  
ATOM   3301  H   ALA A 213      24.830 100.842 133.684  1.00  0.00           H  
ATOM   3302  HA  ALA A 213      27.517 101.545 133.221  1.00  0.00           H  
ATOM   3303  HB1 ALA A 213      27.236  99.637 131.325  1.00  0.00           H  
ATOM   3304  HB2 ALA A 213      26.630  99.119 132.932  1.00  0.00           H  
ATOM   3305  HB3 ALA A 213      25.577  99.672 131.695  1.00  0.00           H  
ATOM   3306  N   HIE A 214      27.560 102.926 131.155  1.00  0.00           N  
ATOM   3307  CA  HIE A 214      27.584 104.118 130.228  1.00  0.00           C  
ATOM   3308  C   HIE A 214      28.621 103.969 129.004  1.00  0.00           C  
ATOM   3309  O   HIE A 214      28.272 104.350 127.917  1.00  0.00           O  
ATOM   3310  CB  HIE A 214      27.929 105.360 130.992  1.00  0.00           C  
ATOM   3311  CG  HIE A 214      28.383 106.560 130.310  1.00  0.00           C  
ATOM   3312  CD2 HIE A 214      29.586 107.188 130.372  1.00  0.00           C  
ATOM   3313  ND1 HIE A 214      27.588 107.347 129.452  1.00  0.00           N  
ATOM   3314  CE1 HIE A 214      28.220 108.451 129.073  1.00  0.00           C  
ATOM   3315  NE2 HIE A 214      29.420 108.377 129.662  1.00  0.00           N  
ATOM   3316  H   HIE A 214      28.417 102.717 131.646  1.00  0.00           H  
ATOM   3317  HA  HIE A 214      26.581 104.264 129.826  1.00  0.00           H  
ATOM   3318  HB2 HIE A 214      26.931 105.541 131.390  1.00  0.00           H  
ATOM   3319  HB3 HIE A 214      28.556 105.115 131.849  1.00  0.00           H  
ATOM   3320  HD2 HIE A 214      30.509 106.811 130.788  1.00  0.00           H  
ATOM   3321  HE1 HIE A 214      27.960 109.201 128.340  1.00  0.00           H  
ATOM   3322  HE2 HIE A 214      30.145 109.080 129.640  1.00  0.00           H  
ATOM   3323  N   MET A 215      29.666 103.205 129.158  1.00  0.00           N  
ATOM   3324  CA  MET A 215      30.540 102.772 128.011  1.00  0.00           C  
ATOM   3325  C   MET A 215      31.348 101.496 128.548  1.00  0.00           C  
ATOM   3326  O   MET A 215      31.867 101.628 129.644  1.00  0.00           O  
ATOM   3327  CB  MET A 215      31.513 103.937 127.714  1.00  0.00           C  
ATOM   3328  CG  MET A 215      32.265 103.699 126.390  1.00  0.00           C  
ATOM   3329  SD  MET A 215      31.048 103.790 125.035  1.00  0.00           S  
ATOM   3330  CE  MET A 215      32.089 104.105 123.526  1.00  0.00           C  
ATOM   3331  H   MET A 215      29.872 102.861 130.085  1.00  0.00           H  
ATOM   3332  HA  MET A 215      29.914 102.480 127.169  1.00  0.00           H  
ATOM   3333  HB2 MET A 215      30.985 104.886 127.627  1.00  0.00           H  
ATOM   3334  HB3 MET A 215      32.245 103.935 128.521  1.00  0.00           H  
ATOM   3335  HG2 MET A 215      32.961 104.522 126.233  1.00  0.00           H  
ATOM   3336  HG3 MET A 215      32.669 102.688 126.335  1.00  0.00           H  
ATOM   3337  HE1 MET A 215      32.753 104.967 123.586  1.00  0.00           H  
ATOM   3338  HE2 MET A 215      32.778 103.267 123.425  1.00  0.00           H  
ATOM   3339  HE3 MET A 215      31.444 104.161 122.648  1.00  0.00           H  
ATOM   3340  N   VAL A 216      31.424 100.332 127.728  1.00  0.00           N  
ATOM   3341  CA  VAL A 216      32.230  99.141 127.992  1.00  0.00           C  
ATOM   3342  C   VAL A 216      33.686  99.333 127.504  1.00  0.00           C  
ATOM   3343  O   VAL A 216      33.911  99.954 126.484  1.00  0.00           O  
ATOM   3344  CB  VAL A 216      31.638  97.935 127.199  1.00  0.00           C  
ATOM   3345  CG1 VAL A 216      32.392  96.576 127.624  1.00  0.00           C  
ATOM   3346  CG2 VAL A 216      30.118  97.491 127.560  1.00  0.00           C  
ATOM   3347  H   VAL A 216      30.832 100.309 126.910  1.00  0.00           H  
ATOM   3348  HA  VAL A 216      32.228  98.948 129.065  1.00  0.00           H  
ATOM   3349  HB  VAL A 216      31.742  98.038 126.119  1.00  0.00           H  
ATOM   3350 HG11 VAL A 216      33.368  96.658 127.145  1.00  0.00           H  
ATOM   3351 HG12 VAL A 216      32.442  96.460 128.706  1.00  0.00           H  
ATOM   3352 HG13 VAL A 216      31.979  95.737 127.065  1.00  0.00           H  
ATOM   3353 HG21 VAL A 216      30.149  97.076 128.567  1.00  0.00           H  
ATOM   3354 HG22 VAL A 216      29.427  98.330 127.478  1.00  0.00           H  
ATOM   3355 HG23 VAL A 216      29.779  96.729 126.858  1.00  0.00           H  
ATOM   3356  N   THR A 217      34.568  98.742 128.282  1.00  0.00           N  
ATOM   3357  CA  THR A 217      36.027  98.936 128.039  1.00  0.00           C  
ATOM   3358  C   THR A 217      36.853  97.665 127.915  1.00  0.00           C  
ATOM   3359  O   THR A 217      36.901  96.929 128.909  1.00  0.00           O  
ATOM   3360  CB  THR A 217      36.665  99.926 129.050  1.00  0.00           C  
ATOM   3361  CG2 THR A 217      38.132 100.224 128.852  1.00  0.00           C  
ATOM   3362  OG1 THR A 217      36.024 101.129 129.025  1.00  0.00           O  
ATOM   3363  H   THR A 217      34.343  98.225 129.120  1.00  0.00           H  
ATOM   3364  HA  THR A 217      36.128  99.436 127.075  1.00  0.00           H  
ATOM   3365  HB  THR A 217      36.530  99.464 130.029  1.00  0.00           H  
ATOM   3366  HG1 THR A 217      35.106 100.945 129.238  1.00  0.00           H  
ATOM   3367 HG21 THR A 217      38.561 100.773 129.691  1.00  0.00           H  
ATOM   3368 HG22 THR A 217      38.691  99.318 128.620  1.00  0.00           H  
ATOM   3369 HG23 THR A 217      38.233 100.737 127.896  1.00  0.00           H  
ATOM   3370  N   LEU A 218      37.480  97.424 126.790  1.00  0.00           N  
ATOM   3371  CA  LEU A 218      38.377  96.253 126.662  1.00  0.00           C  
ATOM   3372  C   LEU A 218      39.804  96.627 126.437  1.00  0.00           C  
ATOM   3373  O   LEU A 218      40.237  97.325 125.503  1.00  0.00           O  
ATOM   3374  CB  LEU A 218      37.799  95.311 125.573  1.00  0.00           C  
ATOM   3375  CG  LEU A 218      36.314  94.875 125.663  1.00  0.00           C  
ATOM   3376  CD1 LEU A 218      35.810  93.941 124.527  1.00  0.00           C  
ATOM   3377  CD2 LEU A 218      36.119  94.134 127.009  1.00  0.00           C  
ATOM   3378  H   LEU A 218      37.547  98.212 126.163  1.00  0.00           H  
ATOM   3379  HA  LEU A 218      38.389  95.713 127.609  1.00  0.00           H  
ATOM   3380  HB2 LEU A 218      37.987  95.781 124.607  1.00  0.00           H  
ATOM   3381  HB3 LEU A 218      38.398  94.411 125.706  1.00  0.00           H  
ATOM   3382  HG  LEU A 218      35.680  95.761 125.697  1.00  0.00           H  
ATOM   3383 HD11 LEU A 218      36.097  92.913 124.748  1.00  0.00           H  
ATOM   3384 HD12 LEU A 218      34.724  94.031 124.509  1.00  0.00           H  
ATOM   3385 HD13 LEU A 218      36.312  94.202 123.595  1.00  0.00           H  
ATOM   3386 HD21 LEU A 218      36.876  93.356 127.106  1.00  0.00           H  
ATOM   3387 HD22 LEU A 218      36.209  94.886 127.792  1.00  0.00           H  
ATOM   3388 HD23 LEU A 218      35.094  93.766 126.962  1.00  0.00           H  
ATOM   3389  N   ASP A 219      40.651  96.217 127.415  1.00  0.00           N  
ATOM   3390  CA  ASP A 219      42.080  96.253 127.386  1.00  0.00           C  
ATOM   3391  C   ASP A 219      42.632  95.003 126.794  1.00  0.00           C  
ATOM   3392  O   ASP A 219      42.712  94.012 127.504  1.00  0.00           O  
ATOM   3393  CB  ASP A 219      42.638  96.330 128.920  1.00  0.00           C  
ATOM   3394  CG  ASP A 219      42.597  97.795 129.402  1.00  0.00           C  
ATOM   3395  OD1 ASP A 219      41.861  98.081 130.415  1.00  0.00           O  
ATOM   3396  OD2 ASP A 219      43.171  98.701 128.773  1.00  0.00           O1-
ATOM   3397  H   ASP A 219      40.234  95.768 128.217  1.00  0.00           H  
ATOM   3398  HA  ASP A 219      42.377  97.172 126.881  1.00  0.00           H  
ATOM   3399  HB2 ASP A 219      42.016  95.774 129.620  1.00  0.00           H  
ATOM   3400  HB3 ASP A 219      43.670  95.994 129.027  1.00  0.00           H  
ATOM   3401  N   TYR A 220      43.113  95.090 125.540  1.00  0.00           N  
ATOM   3402  CA  TYR A 220      43.620  94.024 124.690  1.00  0.00           C  
ATOM   3403  C   TYR A 220      45.143  93.882 124.885  1.00  0.00           C  
ATOM   3404  O   TYR A 220      45.875  94.879 124.877  1.00  0.00           O  
ATOM   3405  CB  TYR A 220      43.365  94.184 123.149  1.00  0.00           C  
ATOM   3406  CG  TYR A 220      41.894  94.328 122.811  1.00  0.00           C  
ATOM   3407  CD1 TYR A 220      41.162  95.512 122.912  1.00  0.00           C  
ATOM   3408  CD2 TYR A 220      41.171  93.164 122.544  1.00  0.00           C  
ATOM   3409  CE1 TYR A 220      39.778  95.564 122.601  1.00  0.00           C  
ATOM   3410  CE2 TYR A 220      39.786  93.187 122.260  1.00  0.00           C  
ATOM   3411  CZ  TYR A 220      39.090  94.421 122.240  1.00  0.00           C  
ATOM   3412  OH  TYR A 220      37.817  94.413 121.802  1.00  0.00           O  
ATOM   3413  H   TYR A 220      43.220  95.998 125.110  1.00  0.00           H  
ATOM   3414  HA  TYR A 220      43.224  93.065 125.023  1.00  0.00           H  
ATOM   3415  HB2 TYR A 220      43.782  95.159 122.896  1.00  0.00           H  
ATOM   3416  HB3 TYR A 220      43.836  93.391 122.570  1.00  0.00           H  
ATOM   3417  HD1 TYR A 220      41.683  96.424 123.161  1.00  0.00           H  
ATOM   3418  HD2 TYR A 220      41.696  92.267 122.251  1.00  0.00           H  
ATOM   3419  HE1 TYR A 220      39.400  96.560 122.780  1.00  0.00           H  
ATOM   3420  HE2 TYR A 220      39.314  92.251 121.997  1.00  0.00           H  
ATOM   3421  HH  TYR A 220      37.757  93.972 120.951  1.00  0.00           H  
ATOM   3422  N   THR A 221      45.603  92.640 124.839  1.00  0.00           N  
ATOM   3423  CA  THR A 221      47.079  92.382 124.933  1.00  0.00           C  
ATOM   3424  C   THR A 221      47.497  91.281 123.925  1.00  0.00           C  
ATOM   3425  O   THR A 221      46.779  90.270 123.761  1.00  0.00           O  
ATOM   3426  CB  THR A 221      47.520  91.879 126.323  1.00  0.00           C  
ATOM   3427  CG2 THR A 221      47.436  92.998 127.368  1.00  0.00           C  
ATOM   3428  OG1 THR A 221      46.765  90.795 126.857  1.00  0.00           O  
ATOM   3429  H   THR A 221      44.996  91.848 124.679  1.00  0.00           H  
ATOM   3430  HA  THR A 221      47.588  93.333 124.779  1.00  0.00           H  
ATOM   3431  HB  THR A 221      48.557  91.542 126.285  1.00  0.00           H  
ATOM   3432  HG1 THR A 221      45.973  90.739 126.316  1.00  0.00           H  
ATOM   3433 HG21 THR A 221      47.844  92.637 128.312  1.00  0.00           H  
ATOM   3434 HG22 THR A 221      48.241  93.616 126.972  1.00  0.00           H  
ATOM   3435 HG23 THR A 221      46.488  93.524 127.478  1.00  0.00           H  
ATOM   3436  N   VAL A 222      48.680  91.384 123.341  1.00  0.00           N  
ATOM   3437  CA  VAL A 222      49.290  90.679 122.198  1.00  0.00           C  
ATOM   3438  C   VAL A 222      50.739  90.372 122.400  1.00  0.00           C  
ATOM   3439  O   VAL A 222      51.553  91.207 122.713  1.00  0.00           O  
ATOM   3440  CB  VAL A 222      49.086  91.462 120.895  1.00  0.00           C  
ATOM   3441  CG1 VAL A 222      49.732  90.689 119.724  1.00  0.00           C  
ATOM   3442  CG2 VAL A 222      47.570  91.465 120.583  1.00  0.00           C  
ATOM   3443  H   VAL A 222      49.292  92.085 123.734  1.00  0.00           H  
ATOM   3444  HA  VAL A 222      48.724  89.761 122.041  1.00  0.00           H  
ATOM   3445  HB  VAL A 222      49.427  92.496 120.930  1.00  0.00           H  
ATOM   3446 HG11 VAL A 222      49.326  89.679 119.774  1.00  0.00           H  
ATOM   3447 HG12 VAL A 222      49.484  91.199 118.793  1.00  0.00           H  
ATOM   3448 HG13 VAL A 222      50.814  90.688 119.856  1.00  0.00           H  
ATOM   3449 HG21 VAL A 222      47.112  90.486 120.731  1.00  0.00           H  
ATOM   3450 HG22 VAL A 222      47.014  92.023 121.336  1.00  0.00           H  
ATOM   3451 HG23 VAL A 222      47.347  91.818 119.577  1.00  0.00           H  
ATOM   3452  N   GLN A 223      51.193  89.142 122.017  1.00  0.00           N  
ATOM   3453  CA  GLN A 223      52.555  88.629 121.718  1.00  0.00           C  
ATOM   3454  C   GLN A 223      53.021  89.000 120.292  1.00  0.00           C  
ATOM   3455  O   GLN A 223      52.319  88.583 119.322  1.00  0.00           O  
ATOM   3456  CB  GLN A 223      52.528  87.076 121.976  1.00  0.00           C  
ATOM   3457  CG  GLN A 223      53.794  86.370 121.495  1.00  0.00           C  
ATOM   3458  CD  GLN A 223      53.817  84.873 121.890  1.00  0.00           C  
ATOM   3459  NE2 GLN A 223      54.329  84.052 121.036  1.00  0.00           N  
ATOM   3460  OE1 GLN A 223      53.282  84.448 122.935  1.00  0.00           O  
ATOM   3461  H   GLN A 223      50.427  88.593 121.654  1.00  0.00           H  
ATOM   3462  HA  GLN A 223      53.278  89.163 122.333  1.00  0.00           H  
ATOM   3463  HB2 GLN A 223      52.393  86.972 123.053  1.00  0.00           H  
ATOM   3464  HB3 GLN A 223      51.710  86.571 121.463  1.00  0.00           H  
ATOM   3465  HG2 GLN A 223      53.782  86.318 120.406  1.00  0.00           H  
ATOM   3466  HG3 GLN A 223      54.601  86.991 121.883  1.00  0.00           H  
ATOM   3467 HE21 GLN A 223      54.218  83.057 121.167  1.00  0.00           H  
ATOM   3468 HE22 GLN A 223      54.891  84.428 120.287  1.00  0.00           H  
ATOM   3469  N   VAL A 224      54.179  89.652 120.121  1.00  0.00           N  
ATOM   3470  CA  VAL A 224      54.525  90.427 118.930  1.00  0.00           C  
ATOM   3471  C   VAL A 224      55.765  89.733 118.257  1.00  0.00           C  
ATOM   3472  O   VAL A 224      56.856  90.061 118.724  1.00  0.00           O  
ATOM   3473  CB  VAL A 224      54.684  91.978 119.203  1.00  0.00           C  
ATOM   3474  CG1 VAL A 224      55.181  92.690 117.936  1.00  0.00           C  
ATOM   3475  CG2 VAL A 224      53.303  92.544 119.667  1.00  0.00           C  
ATOM   3476  H   VAL A 224      54.673  89.774 120.993  1.00  0.00           H  
ATOM   3477  HA  VAL A 224      53.650  90.393 118.281  1.00  0.00           H  
ATOM   3478  HB  VAL A 224      55.405  92.125 120.006  1.00  0.00           H  
ATOM   3479 HG11 VAL A 224      55.473  93.721 118.134  1.00  0.00           H  
ATOM   3480 HG12 VAL A 224      56.053  92.207 117.496  1.00  0.00           H  
ATOM   3481 HG13 VAL A 224      54.328  92.697 117.257  1.00  0.00           H  
ATOM   3482 HG21 VAL A 224      52.548  92.209 118.956  1.00  0.00           H  
ATOM   3483 HG22 VAL A 224      53.105  92.123 120.653  1.00  0.00           H  
ATOM   3484 HG23 VAL A 224      53.398  93.630 119.674  1.00  0.00           H  
ATOM   3485  N   PRO A 225      55.626  89.031 117.161  1.00  0.00           N  
ATOM   3486  CA  PRO A 225      56.685  88.168 116.625  1.00  0.00           C  
ATOM   3487  C   PRO A 225      57.930  88.978 116.213  1.00  0.00           C  
ATOM   3488  O   PRO A 225      57.848  90.009 115.489  1.00  0.00           O  
ATOM   3489  CB  PRO A 225      56.121  87.531 115.413  1.00  0.00           C  
ATOM   3490  CG  PRO A 225      54.710  87.256 115.915  1.00  0.00           C  
ATOM   3491  CD  PRO A 225      54.313  88.535 116.638  1.00  0.00           C  
ATOM   3492  HA  PRO A 225      56.927  87.434 117.395  1.00  0.00           H  
ATOM   3493  HB2 PRO A 225      56.026  88.259 114.606  1.00  0.00           H  
ATOM   3494  HB3 PRO A 225      56.671  86.642 115.105  1.00  0.00           H  
ATOM   3495  HG2 PRO A 225      54.078  87.179 115.030  1.00  0.00           H  
ATOM   3496  HG3 PRO A 225      54.746  86.378 116.560  1.00  0.00           H  
ATOM   3497  HD2 PRO A 225      54.067  89.239 115.844  1.00  0.00           H  
ATOM   3498  HD3 PRO A 225      53.595  88.429 117.451  1.00  0.00           H  
ATOM   3499  N   GLY A 226      59.125  88.540 116.733  1.00  0.00           N  
ATOM   3500  CA  GLY A 226      60.456  89.155 116.358  1.00  0.00           C  
ATOM   3501  C   GLY A 226      60.697  90.625 116.696  1.00  0.00           C  
ATOM   3502  O   GLY A 226      61.729  91.108 116.265  1.00  0.00           O  
ATOM   3503  H   GLY A 226      59.057  87.659 117.220  1.00  0.00           H  
ATOM   3504  HA2 GLY A 226      61.215  88.517 116.811  1.00  0.00           H  
ATOM   3505  HA3 GLY A 226      60.552  89.141 115.273  1.00  0.00           H  
ATOM   3506  N   ALA A 227      59.903  91.254 117.647  1.00  0.00           N  
ATOM   3507  CA  ALA A 227      60.076  92.628 118.044  1.00  0.00           C  
ATOM   3508  C   ALA A 227      60.858  92.764 119.376  1.00  0.00           C  
ATOM   3509  O   ALA A 227      60.821  93.853 119.923  1.00  0.00           O  
ATOM   3510  CB  ALA A 227      58.775  93.414 118.023  1.00  0.00           C  
ATOM   3511  H   ALA A 227      59.072  90.722 117.863  1.00  0.00           H  
ATOM   3512  HA  ALA A 227      60.738  93.212 117.403  1.00  0.00           H  
ATOM   3513  HB1 ALA A 227      58.847  94.358 118.564  1.00  0.00           H  
ATOM   3514  HB2 ALA A 227      58.331  93.545 117.037  1.00  0.00           H  
ATOM   3515  HB3 ALA A 227      58.058  92.798 118.566  1.00  0.00           H  
ATOM   3516  N   GLY A 228      61.524  91.713 119.916  1.00  0.00           N  
ATOM   3517  CA  GLY A 228      62.102  91.598 121.253  1.00  0.00           C  
ATOM   3518  C   GLY A 228      63.608  91.341 121.451  1.00  0.00           C  
ATOM   3519  O   GLY A 228      64.299  91.367 120.410  1.00  0.00           O  
ATOM   3520  H   GLY A 228      61.402  90.896 119.334  1.00  0.00           H  
ATOM   3521  HA2 GLY A 228      61.800  92.482 121.815  1.00  0.00           H  
ATOM   3522  HA3 GLY A 228      61.613  90.779 121.778  1.00  0.00           H  
ATOM   3523  N   ARG A 229      63.998  90.970 122.658  1.00  0.00           N  
ATOM   3524  CA  ARG A 229      65.447  91.019 123.111  1.00  0.00           C  
ATOM   3525  C   ARG A 229      66.297  90.087 122.217  1.00  0.00           C  
ATOM   3526  O   ARG A 229      65.992  88.913 122.095  1.00  0.00           O  
ATOM   3527  CB  ARG A 229      65.335  90.518 124.527  1.00  0.00           C  
ATOM   3528  CG  ARG A 229      64.982  91.595 125.568  1.00  0.00           C  
ATOM   3529  CD  ARG A 229      64.892  90.942 126.979  1.00  0.00           C  
ATOM   3530  NE  ARG A 229      66.249  90.547 127.566  1.00  0.00           N  
ATOM   3531  CZ  ARG A 229      66.432  89.956 128.743  1.00  0.00           C  
ATOM   3532  NH1 ARG A 229      65.461  89.706 129.589  1.00  0.00           N1+
ATOM   3533  NH2 ARG A 229      67.586  89.544 129.160  1.00  0.00           N  
ATOM   3534  H   ARG A 229      63.333  90.679 123.360  1.00  0.00           H  
ATOM   3535  HA  ARG A 229      65.828  92.038 123.158  1.00  0.00           H  
ATOM   3536  HB2 ARG A 229      64.695  89.652 124.693  1.00  0.00           H  
ATOM   3537  HB3 ARG A 229      66.351  90.184 124.737  1.00  0.00           H  
ATOM   3538  HG2 ARG A 229      65.727  92.390 125.539  1.00  0.00           H  
ATOM   3539  HG3 ARG A 229      64.019  92.029 125.303  1.00  0.00           H  
ATOM   3540  HD2 ARG A 229      64.494  91.688 127.668  1.00  0.00           H  
ATOM   3541  HD3 ARG A 229      64.237  90.071 127.001  1.00  0.00           H  
ATOM   3542  HE  ARG A 229      67.057  90.854 127.044  1.00  0.00           H  
ATOM   3543 HH11 ARG A 229      64.511  89.970 129.372  1.00  0.00           H  
ATOM   3544 HH12 ARG A 229      65.783  89.248 130.429  1.00  0.00           H  
ATOM   3545 HH21 ARG A 229      68.334  89.596 128.484  1.00  0.00           H  
ATOM   3546 HH22 ARG A 229      67.722  89.264 130.120  1.00  0.00           H  
ATOM   3547  N   ASP A 230      67.292  90.707 121.551  1.00  0.00           N  
ATOM   3548  CA  ASP A 230      68.156  90.042 120.532  1.00  0.00           C  
ATOM   3549  C   ASP A 230      67.360  89.204 119.379  1.00  0.00           C  
ATOM   3550  O   ASP A 230      67.928  88.296 118.754  1.00  0.00           O  
ATOM   3551  CB  ASP A 230      69.187  89.162 121.161  1.00  0.00           C  
ATOM   3552  CG  ASP A 230      70.084  89.839 122.162  1.00  0.00           C  
ATOM   3553  OD1 ASP A 230      70.601  89.165 123.086  1.00  0.00           O  
ATOM   3554  OD2 ASP A 230      70.393  91.046 122.008  1.00  0.00           O1-
ATOM   3555  H   ASP A 230      67.248  91.715 121.505  1.00  0.00           H  
ATOM   3556  HA  ASP A 230      68.625  90.866 119.995  1.00  0.00           H  
ATOM   3557  HB2 ASP A 230      68.746  88.303 121.670  1.00  0.00           H  
ATOM   3558  HB3 ASP A 230      69.837  88.742 120.394  1.00  0.00           H  
ATOM   3559  N   GLY A 231      66.027  89.483 119.183  1.00  0.00           N  
ATOM   3560  CA  GLY A 231      65.169  88.840 118.143  1.00  0.00           C  
ATOM   3561  C   GLY A 231      64.102  87.891 118.749  1.00  0.00           C  
ATOM   3562  O   GLY A 231      63.368  87.241 118.017  1.00  0.00           O  
ATOM   3563  H   GLY A 231      65.549  90.084 119.838  1.00  0.00           H  
ATOM   3564  HA2 GLY A 231      64.754  89.602 117.483  1.00  0.00           H  
ATOM   3565  HA3 GLY A 231      65.785  88.104 117.624  1.00  0.00           H  
ATOM   3566  N   ALA A 232      63.952  87.782 120.130  1.00  0.00           N  
ATOM   3567  CA  ALA A 232      62.792  87.192 120.875  1.00  0.00           C  
ATOM   3568  C   ALA A 232      61.408  87.749 120.493  1.00  0.00           C  
ATOM   3569  O   ALA A 232      61.473  88.843 119.995  1.00  0.00           O  
ATOM   3570  CB  ALA A 232      63.161  87.414 122.353  1.00  0.00           C  
ATOM   3571  H   ALA A 232      64.601  88.306 120.700  1.00  0.00           H  
ATOM   3572  HA  ALA A 232      62.670  86.147 120.588  1.00  0.00           H  
ATOM   3573  HB1 ALA A 232      64.028  86.792 122.572  1.00  0.00           H  
ATOM   3574  HB2 ALA A 232      63.275  88.492 122.466  1.00  0.00           H  
ATOM   3575  HB3 ALA A 232      62.328  87.172 123.015  1.00  0.00           H  
ATOM   3576  N   PRO A 233      60.242  87.160 120.851  1.00  0.00           N  
ATOM   3577  CA  PRO A 233      58.946  87.821 120.793  1.00  0.00           C  
ATOM   3578  C   PRO A 233      58.815  89.014 121.679  1.00  0.00           C  
ATOM   3579  O   PRO A 233      59.340  89.093 122.809  1.00  0.00           O  
ATOM   3580  CB  PRO A 233      57.961  86.739 121.138  1.00  0.00           C  
ATOM   3581  CG  PRO A 233      58.636  85.361 121.219  1.00  0.00           C  
ATOM   3582  CD  PRO A 233      60.119  85.869 121.427  1.00  0.00           C  
ATOM   3583  HA  PRO A 233      58.718  88.108 119.767  1.00  0.00           H  
ATOM   3584  HB2 PRO A 233      57.528  86.893 122.127  1.00  0.00           H  
ATOM   3585  HB3 PRO A 233      57.125  86.695 120.439  1.00  0.00           H  
ATOM   3586  HG2 PRO A 233      58.338  84.731 122.058  1.00  0.00           H  
ATOM   3587  HG3 PRO A 233      58.565  84.815 120.279  1.00  0.00           H  
ATOM   3588  HD2 PRO A 233      60.244  85.995 122.502  1.00  0.00           H  
ATOM   3589  HD3 PRO A 233      60.723  85.173 120.846  1.00  0.00           H  
ATOM   3590  N   GLY A 234      57.982  89.967 121.239  1.00  0.00           N  
ATOM   3591  CA  GLY A 234      57.725  91.165 121.990  1.00  0.00           C  
ATOM   3592  C   GLY A 234      56.330  91.158 122.667  1.00  0.00           C  
ATOM   3593  O   GLY A 234      55.657  90.117 122.642  1.00  0.00           O  
ATOM   3594  H   GLY A 234      57.604  89.989 120.302  1.00  0.00           H  
ATOM   3595  HA2 GLY A 234      58.441  91.303 122.800  1.00  0.00           H  
ATOM   3596  HA3 GLY A 234      57.818  92.073 121.393  1.00  0.00           H  
ATOM   3597  N   PHE A 235      55.795  92.281 123.187  1.00  0.00           N  
ATOM   3598  CA  PHE A 235      54.412  92.452 123.729  1.00  0.00           C  
ATOM   3599  C   PHE A 235      53.741  93.808 123.417  1.00  0.00           C  
ATOM   3600  O   PHE A 235      54.487  94.786 123.213  1.00  0.00           O  
ATOM   3601  CB  PHE A 235      54.601  92.321 125.223  1.00  0.00           C  
ATOM   3602  CG  PHE A 235      53.278  92.149 125.909  1.00  0.00           C  
ATOM   3603  CD1 PHE A 235      52.554  90.963 125.911  1.00  0.00           C  
ATOM   3604  CD2 PHE A 235      52.625  93.244 126.411  1.00  0.00           C  
ATOM   3605  CE1 PHE A 235      51.279  90.852 126.450  1.00  0.00           C  
ATOM   3606  CE2 PHE A 235      51.410  93.141 127.100  1.00  0.00           C  
ATOM   3607  CZ  PHE A 235      50.708  91.888 127.175  1.00  0.00           C  
ATOM   3608  H   PHE A 235      56.303  93.152 123.139  1.00  0.00           H  
ATOM   3609  HA  PHE A 235      53.756  91.632 123.435  1.00  0.00           H  
ATOM   3610  HB2 PHE A 235      55.156  91.394 125.371  1.00  0.00           H  
ATOM   3611  HB3 PHE A 235      55.147  93.118 125.728  1.00  0.00           H  
ATOM   3612  HD1 PHE A 235      52.904  90.085 125.390  1.00  0.00           H  
ATOM   3613  HD2 PHE A 235      53.052  94.212 126.195  1.00  0.00           H  
ATOM   3614  HE1 PHE A 235      50.813  89.877 126.471  1.00  0.00           H  
ATOM   3615  HE2 PHE A 235      51.022  94.022 127.590  1.00  0.00           H  
ATOM   3616  HZ  PHE A 235      49.826  91.808 127.793  1.00  0.00           H  
ATOM   3617  N   SER A 236      52.415  93.865 123.268  1.00  0.00           N  
ATOM   3618  CA  SER A 236      51.641  95.070 122.991  1.00  0.00           C  
ATOM   3619  C   SER A 236      50.277  95.010 123.761  1.00  0.00           C  
ATOM   3620  O   SER A 236      49.729  93.930 124.012  1.00  0.00           O  
ATOM   3621  CB  SER A 236      51.347  95.244 121.534  1.00  0.00           C  
ATOM   3622  OG  SER A 236      50.375  96.234 121.302  1.00  0.00           O  
ATOM   3623  H   SER A 236      51.815  93.056 123.335  1.00  0.00           H  
ATOM   3624  HA  SER A 236      52.118  95.997 123.309  1.00  0.00           H  
ATOM   3625  HB2 SER A 236      52.171  95.261 120.820  1.00  0.00           H  
ATOM   3626  HB3 SER A 236      50.937  94.295 121.188  1.00  0.00           H  
ATOM   3627  HG  SER A 236      50.715  97.133 121.279  1.00  0.00           H  
ATOM   3628  N   LYS A 237      49.898  96.209 124.239  1.00  0.00           N  
ATOM   3629  CA  LYS A 237      48.799  96.509 125.097  1.00  0.00           C  
ATOM   3630  C   LYS A 237      48.157  97.847 124.624  1.00  0.00           C  
ATOM   3631  O   LYS A 237      48.834  98.882 124.555  1.00  0.00           O  
ATOM   3632  CB  LYS A 237      49.357  96.652 126.512  1.00  0.00           C  
ATOM   3633  CG  LYS A 237      48.307  97.131 127.527  1.00  0.00           C  
ATOM   3634  CD  LYS A 237      48.770  96.809 128.924  1.00  0.00           C  
ATOM   3635  CE  LYS A 237      47.649  97.079 129.924  1.00  0.00           C  
ATOM   3636  NZ  LYS A 237      47.988  96.356 131.146  1.00  0.00           N1+
ATOM   3637  H   LYS A 237      50.332  96.969 123.733  1.00  0.00           H  
ATOM   3638  HA  LYS A 237      47.994  95.777 125.153  1.00  0.00           H  
ATOM   3639  HB2 LYS A 237      49.613  95.650 126.856  1.00  0.00           H  
ATOM   3640  HB3 LYS A 237      50.295  97.208 126.507  1.00  0.00           H  
ATOM   3641  HG2 LYS A 237      48.283  98.207 127.358  1.00  0.00           H  
ATOM   3642  HG3 LYS A 237      47.304  96.737 127.362  1.00  0.00           H  
ATOM   3643  HD2 LYS A 237      48.919  95.730 128.957  1.00  0.00           H  
ATOM   3644  HD3 LYS A 237      49.712  97.250 129.247  1.00  0.00           H  
ATOM   3645  HE2 LYS A 237      47.509  98.154 130.037  1.00  0.00           H  
ATOM   3646  HE3 LYS A 237      46.650  96.783 129.603  1.00  0.00           H  
ATOM   3647  HZ1 LYS A 237      47.199  96.371 131.777  1.00  0.00           H  
ATOM   3648  HZ2 LYS A 237      48.209  95.407 130.879  1.00  0.00           H  
ATOM   3649  HZ3 LYS A 237      48.796  96.803 131.555  1.00  0.00           H  
ATOM   3650  N   PHE A 238      46.857  97.784 124.324  1.00  0.00           N  
ATOM   3651  CA  PHE A 238      45.993  98.859 123.843  1.00  0.00           C  
ATOM   3652  C   PHE A 238      44.532  98.714 124.354  1.00  0.00           C  
ATOM   3653  O   PHE A 238      44.249  97.623 124.923  1.00  0.00           O  
ATOM   3654  CB  PHE A 238      46.188  98.882 122.308  1.00  0.00           C  
ATOM   3655  CG  PHE A 238      45.606  97.682 121.504  1.00  0.00           C  
ATOM   3656  CD1 PHE A 238      46.514  96.649 121.207  1.00  0.00           C  
ATOM   3657  CD2 PHE A 238      44.270  97.630 121.095  1.00  0.00           C  
ATOM   3658  CE1 PHE A 238      46.056  95.564 120.515  1.00  0.00           C  
ATOM   3659  CE2 PHE A 238      43.836  96.497 120.455  1.00  0.00           C  
ATOM   3660  CZ  PHE A 238      44.704  95.414 120.158  1.00  0.00           C  
ATOM   3661  H   PHE A 238      46.322  96.942 124.484  1.00  0.00           H  
ATOM   3662  HA  PHE A 238      46.341  99.816 124.234  1.00  0.00           H  
ATOM   3663  HB2 PHE A 238      45.732  99.728 121.794  1.00  0.00           H  
ATOM   3664  HB3 PHE A 238      47.259  98.818 122.117  1.00  0.00           H  
ATOM   3665  HD1 PHE A 238      47.525  96.739 121.577  1.00  0.00           H  
ATOM   3666  HD2 PHE A 238      43.601  98.468 121.224  1.00  0.00           H  
ATOM   3667  HE1 PHE A 238      46.725  94.764 120.233  1.00  0.00           H  
ATOM   3668  HE2 PHE A 238      42.829  96.455 120.065  1.00  0.00           H  
ATOM   3669  HZ  PHE A 238      44.447  94.686 119.403  1.00  0.00           H  
ATOM   3670  N   ARG A 239      43.792  99.726 124.180  1.00  0.00           N  
ATOM   3671  CA  ARG A 239      42.401  99.846 124.722  1.00  0.00           C  
ATOM   3672  C   ARG A 239      41.493 100.381 123.632  1.00  0.00           C  
ATOM   3673  O   ARG A 239      41.817 101.356 122.975  1.00  0.00           O  
ATOM   3674  CB  ARG A 239      42.503 100.706 125.961  1.00  0.00           C  
ATOM   3675  CG  ARG A 239      41.070 100.997 126.541  1.00  0.00           C  
ATOM   3676  CD  ARG A 239      41.249 101.857 127.825  1.00  0.00           C  
ATOM   3677  NE  ARG A 239      41.739 101.030 128.944  1.00  0.00           N  
ATOM   3678  CZ  ARG A 239      41.700 101.509 130.208  1.00  0.00           C  
ATOM   3679  NH1 ARG A 239      41.393 102.798 130.455  1.00  0.00           N1+
ATOM   3680  NH2 ARG A 239      41.894 100.681 131.167  1.00  0.00           N  
ATOM   3681  H   ARG A 239      44.180 100.589 123.827  1.00  0.00           H  
ATOM   3682  HA  ARG A 239      42.157  98.826 125.016  1.00  0.00           H  
ATOM   3683  HB2 ARG A 239      43.152 100.318 126.746  1.00  0.00           H  
ATOM   3684  HB3 ARG A 239      42.996 101.642 125.698  1.00  0.00           H  
ATOM   3685  HG2 ARG A 239      40.352 101.487 125.882  1.00  0.00           H  
ATOM   3686  HG3 ARG A 239      40.650 100.021 126.788  1.00  0.00           H  
ATOM   3687  HD2 ARG A 239      41.968 102.635 127.571  1.00  0.00           H  
ATOM   3688  HD3 ARG A 239      40.320 102.391 128.029  1.00  0.00           H  
ATOM   3689  HE  ARG A 239      42.160 100.114 128.883  1.00  0.00           H  
ATOM   3690 HH11 ARG A 239      41.356 103.342 129.605  1.00  0.00           H  
ATOM   3691 HH12 ARG A 239      41.740 103.247 131.291  1.00  0.00           H  
ATOM   3692 HH21 ARG A 239      41.840  99.695 130.955  1.00  0.00           H  
ATOM   3693 HH22 ARG A 239      41.662 101.017 132.091  1.00  0.00           H  
ATOM   3694  N   LEU A 240      40.294  99.799 123.612  1.00  0.00           N  
ATOM   3695  CA  LEU A 240      39.124 100.148 122.841  1.00  0.00           C  
ATOM   3696  C   LEU A 240      37.828 100.126 123.703  1.00  0.00           C  
ATOM   3697  O   LEU A 240      37.851  99.420 124.685  1.00  0.00           O  
ATOM   3698  CB  LEU A 240      38.986  99.243 121.621  1.00  0.00           C  
ATOM   3699  CG  LEU A 240      40.148  99.048 120.572  1.00  0.00           C  
ATOM   3700  CD1 LEU A 240      39.808  98.053 119.539  1.00  0.00           C  
ATOM   3701  CD2 LEU A 240      40.472 100.312 119.786  1.00  0.00           C  
ATOM   3702  H   LEU A 240      40.183  98.940 124.131  1.00  0.00           H  
ATOM   3703  HA  LEU A 240      39.301 101.171 122.507  1.00  0.00           H  
ATOM   3704  HB2 LEU A 240      38.715  98.255 121.993  1.00  0.00           H  
ATOM   3705  HB3 LEU A 240      38.108  99.488 121.022  1.00  0.00           H  
ATOM   3706  HG  LEU A 240      41.086  98.784 121.059  1.00  0.00           H  
ATOM   3707 HD11 LEU A 240      40.663  97.916 118.877  1.00  0.00           H  
ATOM   3708 HD12 LEU A 240      39.442  97.151 120.031  1.00  0.00           H  
ATOM   3709 HD13 LEU A 240      39.029  98.401 118.860  1.00  0.00           H  
ATOM   3710 HD21 LEU A 240      39.657 100.694 119.172  1.00  0.00           H  
ATOM   3711 HD22 LEU A 240      40.748 101.075 120.514  1.00  0.00           H  
ATOM   3712 HD23 LEU A 240      41.309 100.191 119.098  1.00  0.00           H  
ATOM   3713  N   SER A 241      36.803 100.853 123.333  1.00  0.00           N  
ATOM   3714  CA  SER A 241      35.534 101.183 124.098  1.00  0.00           C  
ATOM   3715  C   SER A 241      34.292 101.065 123.197  1.00  0.00           C  
ATOM   3716  O   SER A 241      34.230 101.574 122.037  1.00  0.00           O  
ATOM   3717  CB  SER A 241      35.667 102.573 124.784  1.00  0.00           C  
ATOM   3718  OG  SER A 241      36.552 102.479 125.950  1.00  0.00           O  
ATOM   3719  H   SER A 241      36.846 101.256 122.408  1.00  0.00           H  
ATOM   3720  HA  SER A 241      35.467 100.516 124.958  1.00  0.00           H  
ATOM   3721  HB2 SER A 241      36.116 103.279 124.086  1.00  0.00           H  
ATOM   3722  HB3 SER A 241      34.674 102.954 125.021  1.00  0.00           H  
ATOM   3723  HG  SER A 241      37.460 102.550 125.645  1.00  0.00           H  
ATOM   3724  N   TYR A 242      33.241 100.497 123.825  1.00  0.00           N  
ATOM   3725  CA  TYR A 242      31.996 100.020 123.228  1.00  0.00           C  
ATOM   3726  C   TYR A 242      30.693 100.430 123.999  1.00  0.00           C  
ATOM   3727  O   TYR A 242      30.626 100.247 125.227  1.00  0.00           O  
ATOM   3728  CB  TYR A 242      32.098  98.518 122.979  1.00  0.00           C  
ATOM   3729  CG  TYR A 242      33.447  98.044 122.440  1.00  0.00           C  
ATOM   3730  CD1 TYR A 242      33.635  98.123 121.030  1.00  0.00           C  
ATOM   3731  CD2 TYR A 242      34.457  97.435 123.326  1.00  0.00           C  
ATOM   3732  CE1 TYR A 242      34.885  97.841 120.552  1.00  0.00           C  
ATOM   3733  CE2 TYR A 242      35.697  97.077 122.715  1.00  0.00           C  
ATOM   3734  CZ  TYR A 242      35.862  97.127 121.319  1.00  0.00           C  
ATOM   3735  OH  TYR A 242      36.954  96.745 120.741  1.00  0.00           O  
ATOM   3736  H   TYR A 242      33.451 100.240 124.779  1.00  0.00           H  
ATOM   3737  HA  TYR A 242      31.914 100.445 122.227  1.00  0.00           H  
ATOM   3738  HB2 TYR A 242      31.909  98.044 123.943  1.00  0.00           H  
ATOM   3739  HB3 TYR A 242      31.346  98.162 122.274  1.00  0.00           H  
ATOM   3740  HD1 TYR A 242      32.918  98.562 120.353  1.00  0.00           H  
ATOM   3741  HD2 TYR A 242      34.326  97.541 124.392  1.00  0.00           H  
ATOM   3742  HE1 TYR A 242      35.074  97.807 119.490  1.00  0.00           H  
ATOM   3743  HE2 TYR A 242      36.532  96.776 123.332  1.00  0.00           H  
ATOM   3744  HH  TYR A 242      37.409  95.969 121.077  1.00  0.00           H  
ATOM   3745  N   TYR A 243      29.630 101.020 123.356  1.00  0.00           N  
ATOM   3746  CA  TYR A 243      28.394 101.548 124.058  1.00  0.00           C  
ATOM   3747  C   TYR A 243      27.279 100.477 124.168  1.00  0.00           C  
ATOM   3748  O   TYR A 243      26.841  99.947 123.150  1.00  0.00           O  
ATOM   3749  CB  TYR A 243      27.909 102.781 123.236  1.00  0.00           C  
ATOM   3750  CG  TYR A 243      26.603 103.403 123.631  1.00  0.00           C  
ATOM   3751  CD1 TYR A 243      26.371 103.840 124.914  1.00  0.00           C  
ATOM   3752  CD2 TYR A 243      25.556 103.527 122.633  1.00  0.00           C  
ATOM   3753  CE1 TYR A 243      25.060 104.240 125.211  1.00  0.00           C  
ATOM   3754  CE2 TYR A 243      24.300 104.009 122.956  1.00  0.00           C  
ATOM   3755  CZ  TYR A 243      24.024 104.290 124.308  1.00  0.00           C  
ATOM   3756  OH  TYR A 243      22.864 104.742 124.763  1.00  0.00           O  
ATOM   3757  H   TYR A 243      29.757 101.133 122.360  1.00  0.00           H  
ATOM   3758  HA  TYR A 243      28.749 101.899 125.027  1.00  0.00           H  
ATOM   3759  HB2 TYR A 243      28.619 103.608 123.216  1.00  0.00           H  
ATOM   3760  HB3 TYR A 243      27.776 102.530 122.184  1.00  0.00           H  
ATOM   3761  HD1 TYR A 243      27.143 103.808 125.669  1.00  0.00           H  
ATOM   3762  HD2 TYR A 243      25.776 103.448 121.578  1.00  0.00           H  
ATOM   3763  HE1 TYR A 243      24.804 104.349 126.256  1.00  0.00           H  
ATOM   3764  HE2 TYR A 243      23.548 104.058 122.183  1.00  0.00           H  
ATOM   3765  HH  TYR A 243      23.037 105.651 125.022  1.00  0.00           H  
ATOM   3766  N   PRO A 244      26.745 100.231 125.398  1.00  0.00           N  
ATOM   3767  CA  PRO A 244      25.778  99.177 125.639  1.00  0.00           C  
ATOM   3768  C   PRO A 244      24.390  99.580 125.028  1.00  0.00           C  
ATOM   3769  O   PRO A 244      23.668 100.431 125.666  1.00  0.00           O  
ATOM   3770  CB  PRO A 244      25.839  98.962 127.204  1.00  0.00           C  
ATOM   3771  CG  PRO A 244      26.781  99.978 127.858  1.00  0.00           C  
ATOM   3772  CD  PRO A 244      27.100 100.925 126.678  1.00  0.00           C  
ATOM   3773  HA  PRO A 244      25.997  98.250 125.110  1.00  0.00           H  
ATOM   3774  HB2 PRO A 244      24.851  99.151 127.627  1.00  0.00           H  
ATOM   3775  HB3 PRO A 244      26.124  97.964 127.537  1.00  0.00           H  
ATOM   3776  HG2 PRO A 244      26.195 100.573 128.558  1.00  0.00           H  
ATOM   3777  HG3 PRO A 244      27.669  99.470 128.232  1.00  0.00           H  
ATOM   3778  HD2 PRO A 244      26.507 101.832 126.793  1.00  0.00           H  
ATOM   3779  HD3 PRO A 244      28.183 101.025 126.739  1.00  0.00           H  
ATOM   3780  N   HIE A 245      23.953  99.024 123.866  1.00  0.00           N  
ATOM   3781  CA  HIE A 245      22.585  99.043 123.342  1.00  0.00           C  
ATOM   3782  C   HIE A 245      21.819  97.701 123.641  1.00  0.00           C  
ATOM   3783  O   HIE A 245      22.369  96.691 124.071  1.00  0.00           O  
ATOM   3784  CB  HIE A 245      22.672  99.487 121.823  1.00  0.00           C  
ATOM   3785  CG  HIE A 245      21.475 100.454 121.405  1.00  0.00           C  
ATOM   3786  CD2 HIE A 245      21.667 101.719 120.893  1.00  0.00           C  
ATOM   3787  ND1 HIE A 245      20.115 100.213 121.366  1.00  0.00           N  
ATOM   3788  CE1 HIE A 245      19.503 101.335 120.905  1.00  0.00           C  
ATOM   3789  NE2 HIE A 245      20.430 102.207 120.572  1.00  0.00           N  
ATOM   3790  H   HIE A 245      24.719  98.742 123.272  1.00  0.00           H  
ATOM   3791  HA  HIE A 245      22.074  99.875 123.827  1.00  0.00           H  
ATOM   3792  HB2 HIE A 245      23.573 100.077 121.653  1.00  0.00           H  
ATOM   3793  HB3 HIE A 245      22.851  98.622 121.185  1.00  0.00           H  
ATOM   3794  HD2 HIE A 245      22.587 102.279 120.813  1.00  0.00           H  
ATOM   3795  HE1 HIE A 245      18.429 101.398 120.810  1.00  0.00           H  
ATOM   3796  HE2 HIE A 245      20.303 103.085 120.090  1.00  0.00           H  
ATOM   3797  N   CYS A 246      20.520  97.657 123.196  1.00  0.00           N  
ATOM   3798  CA  CYS A 246      19.492  96.664 123.336  1.00  0.00           C  
ATOM   3799  C   CYS A 246      19.114  96.249 121.900  1.00  0.00           C  
ATOM   3800  O   CYS A 246      18.653  97.093 121.206  1.00  0.00           O  
ATOM   3801  CB  CYS A 246      18.370  97.254 124.155  1.00  0.00           C  
ATOM   3802  SG  CYS A 246      16.945  96.154 124.237  1.00  0.00           S  
ATOM   3803  H   CYS A 246      20.188  98.471 122.699  1.00  0.00           H  
ATOM   3804  HA  CYS A 246      19.887  95.778 123.836  1.00  0.00           H  
ATOM   3805  HB2 CYS A 246      18.700  97.604 125.133  1.00  0.00           H  
ATOM   3806  HB3 CYS A 246      18.009  98.183 123.714  1.00  0.00           H  
ATOM   3807  HG  CYS A 246      17.408  95.428 125.259  1.00  0.00           H  
ATOM   3808  N   LEU A 247      19.333  95.009 121.531  1.00  0.00           N  
ATOM   3809  CA  LEU A 247      19.108  94.496 120.224  1.00  0.00           C  
ATOM   3810  C   LEU A 247      17.691  94.579 119.665  1.00  0.00           C  
ATOM   3811  O   LEU A 247      17.510  94.947 118.457  1.00  0.00           O  
ATOM   3812  CB  LEU A 247      19.603  93.036 120.250  1.00  0.00           C  
ATOM   3813  CG  LEU A 247      19.600  92.369 118.849  1.00  0.00           C  
ATOM   3814  CD1 LEU A 247      20.633  92.972 117.945  1.00  0.00           C  
ATOM   3815  CD2 LEU A 247      19.996  90.885 118.924  1.00  0.00           C  
ATOM   3816  H   LEU A 247      19.586  94.338 122.244  1.00  0.00           H  
ATOM   3817  HA  LEU A 247      19.784  95.005 119.538  1.00  0.00           H  
ATOM   3818  HB2 LEU A 247      20.645  93.139 120.549  1.00  0.00           H  
ATOM   3819  HB3 LEU A 247      19.020  92.383 120.900  1.00  0.00           H  
ATOM   3820  HG  LEU A 247      18.637  92.397 118.338  1.00  0.00           H  
ATOM   3821 HD11 LEU A 247      20.893  92.266 117.156  1.00  0.00           H  
ATOM   3822 HD12 LEU A 247      20.264  93.917 117.547  1.00  0.00           H  
ATOM   3823 HD13 LEU A 247      21.580  93.110 118.469  1.00  0.00           H  
ATOM   3824 HD21 LEU A 247      19.965  90.378 117.960  1.00  0.00           H  
ATOM   3825 HD22 LEU A 247      20.923  90.722 119.473  1.00  0.00           H  
ATOM   3826 HD23 LEU A 247      19.343  90.355 119.617  1.00  0.00           H  
ATOM   3827  N   ALA A 248      16.652  94.551 120.483  1.00  0.00           N  
ATOM   3828  CA  ALA A 248      15.330  94.884 119.990  1.00  0.00           C  
ATOM   3829  C   ALA A 248      15.248  96.355 119.570  1.00  0.00           C  
ATOM   3830  O   ALA A 248      14.885  96.736 118.420  1.00  0.00           O  
ATOM   3831  CB  ALA A 248      14.310  94.602 121.137  1.00  0.00           C  
ATOM   3832  H   ALA A 248      16.732  94.191 121.423  1.00  0.00           H  
ATOM   3833  HA  ALA A 248      15.010  94.278 119.141  1.00  0.00           H  
ATOM   3834  HB1 ALA A 248      14.676  95.168 121.993  1.00  0.00           H  
ATOM   3835  HB2 ALA A 248      13.301  94.952 120.916  1.00  0.00           H  
ATOM   3836  HB3 ALA A 248      14.381  93.530 121.325  1.00  0.00           H  
ATOM   3837  N   SER A 249      15.721  97.292 120.423  1.00  0.00           N  
ATOM   3838  CA  SER A 249      15.789  98.758 120.106  1.00  0.00           C  
ATOM   3839  C   SER A 249      16.679  99.136 118.968  1.00  0.00           C  
ATOM   3840  O   SER A 249      16.324  99.949 118.065  1.00  0.00           O  
ATOM   3841  CB  SER A 249      16.113  99.496 121.427  1.00  0.00           C  
ATOM   3842  OG  SER A 249      15.912 100.930 121.373  1.00  0.00           O  
ATOM   3843  H   SER A 249      16.051  97.030 121.341  1.00  0.00           H  
ATOM   3844  HA  SER A 249      14.784  99.055 119.807  1.00  0.00           H  
ATOM   3845  HB2 SER A 249      15.507  99.084 122.233  1.00  0.00           H  
ATOM   3846  HB3 SER A 249      17.131  99.280 121.752  1.00  0.00           H  
ATOM   3847  HG  SER A 249      15.105 101.229 120.948  1.00  0.00           H  
ATOM   3848  N   PHE A 250      17.853  98.516 119.002  1.00  0.00           N  
ATOM   3849  CA  PHE A 250      18.734  98.670 117.853  1.00  0.00           C  
ATOM   3850  C   PHE A 250      18.261  98.183 116.513  1.00  0.00           C  
ATOM   3851  O   PHE A 250      18.535  98.802 115.487  1.00  0.00           O  
ATOM   3852  CB  PHE A 250      20.224  98.255 118.145  1.00  0.00           C  
ATOM   3853  CG  PHE A 250      21.278  98.725 117.119  1.00  0.00           C  
ATOM   3854  CD1 PHE A 250      21.745  97.832 116.135  1.00  0.00           C  
ATOM   3855  CD2 PHE A 250      21.739 100.036 117.093  1.00  0.00           C  
ATOM   3856  CE1 PHE A 250      22.656  98.258 115.135  1.00  0.00           C  
ATOM   3857  CE2 PHE A 250      22.608 100.418 116.121  1.00  0.00           C  
ATOM   3858  CZ  PHE A 250      23.002  99.604 115.066  1.00  0.00           C  
ATOM   3859  H   PHE A 250      18.054  97.822 119.708  1.00  0.00           H  
ATOM   3860  HA  PHE A 250      18.799  99.754 117.752  1.00  0.00           H  
ATOM   3861  HB2 PHE A 250      20.576  98.660 119.094  1.00  0.00           H  
ATOM   3862  HB3 PHE A 250      20.327  97.183 118.314  1.00  0.00           H  
ATOM   3863  HD1 PHE A 250      21.221  96.890 116.084  1.00  0.00           H  
ATOM   3864  HD2 PHE A 250      21.386 100.708 117.861  1.00  0.00           H  
ATOM   3865  HE1 PHE A 250      22.902  97.691 114.249  1.00  0.00           H  
ATOM   3866  HE2 PHE A 250      22.867 101.466 116.075  1.00  0.00           H  
ATOM   3867  HZ  PHE A 250      23.479 100.034 114.197  1.00  0.00           H  
ATOM   3868  N   THR A 251      17.540  97.075 116.465  1.00  0.00           N  
ATOM   3869  CA  THR A 251      16.707  96.570 115.307  1.00  0.00           C  
ATOM   3870  C   THR A 251      15.635  97.583 114.941  1.00  0.00           C  
ATOM   3871  O   THR A 251      15.324  97.649 113.782  1.00  0.00           O  
ATOM   3872  CB  THR A 251      16.079  95.130 115.606  1.00  0.00           C  
ATOM   3873  CG2 THR A 251      15.296  94.613 114.394  1.00  0.00           C  
ATOM   3874  OG1 THR A 251      17.073  94.183 115.964  1.00  0.00           O  
ATOM   3875  H   THR A 251      17.382  96.616 117.350  1.00  0.00           H  
ATOM   3876  HA  THR A 251      17.328  96.460 114.419  1.00  0.00           H  
ATOM   3877  HB  THR A 251      15.395  95.072 116.452  1.00  0.00           H  
ATOM   3878  HG1 THR A 251      17.401  94.523 116.801  1.00  0.00           H  
ATOM   3879 HG21 THR A 251      15.829  94.810 113.464  1.00  0.00           H  
ATOM   3880 HG22 THR A 251      15.155  93.561 114.642  1.00  0.00           H  
ATOM   3881 HG23 THR A 251      14.310  95.076 114.353  1.00  0.00           H  
ATOM   3882  N   GLU A 252      15.022  98.377 115.834  1.00  0.00           N  
ATOM   3883  CA  GLU A 252      14.050  99.422 115.487  1.00  0.00           C  
ATOM   3884  C   GLU A 252      14.776 100.586 114.796  1.00  0.00           C  
ATOM   3885  O   GLU A 252      14.275 100.950 113.659  1.00  0.00           O  
ATOM   3886  CB  GLU A 252      13.151  99.664 116.681  1.00  0.00           C  
ATOM   3887  CG  GLU A 252      12.085 100.832 116.332  1.00  0.00           C  
ATOM   3888  CD  GLU A 252      12.595 102.184 116.553  1.00  0.00           C  
ATOM   3889  OE1 GLU A 252      13.072 102.482 117.667  1.00  0.00           O  
ATOM   3890  OE2 GLU A 252      12.629 103.063 115.639  1.00  0.00           O1-
ATOM   3891  H   GLU A 252      15.294  98.353 116.806  1.00  0.00           H  
ATOM   3892  HA  GLU A 252      13.378  98.992 114.744  1.00  0.00           H  
ATOM   3893  HB2 GLU A 252      12.690  98.705 116.916  1.00  0.00           H  
ATOM   3894  HB3 GLU A 252      13.827  99.791 117.527  1.00  0.00           H  
ATOM   3895  HG2 GLU A 252      11.883 100.629 115.280  1.00  0.00           H  
ATOM   3896  HG3 GLU A 252      11.257 100.732 117.034  1.00  0.00           H  
ATOM   3897  N   LEU A 253      15.891 101.140 115.260  1.00  0.00           N  
ATOM   3898  CA  LEU A 253      16.682 102.204 114.775  1.00  0.00           C  
ATOM   3899  C   LEU A 253      17.198 101.861 113.390  1.00  0.00           C  
ATOM   3900  O   LEU A 253      17.261 102.755 112.524  1.00  0.00           O  
ATOM   3901  CB  LEU A 253      17.789 102.533 115.806  1.00  0.00           C  
ATOM   3902  CG  LEU A 253      17.329 103.421 116.991  1.00  0.00           C  
ATOM   3903  CD1 LEU A 253      16.474 102.816 118.085  1.00  0.00           C  
ATOM   3904  CD2 LEU A 253      18.600 103.969 117.657  1.00  0.00           C  
ATOM   3905  H   LEU A 253      16.238 100.724 116.113  1.00  0.00           H  
ATOM   3906  HA  LEU A 253      16.052 103.079 114.614  1.00  0.00           H  
ATOM   3907  HB2 LEU A 253      18.254 101.593 116.101  1.00  0.00           H  
ATOM   3908  HB3 LEU A 253      18.559 102.997 115.189  1.00  0.00           H  
ATOM   3909  HG  LEU A 253      16.713 104.206 116.550  1.00  0.00           H  
ATOM   3910 HD11 LEU A 253      15.528 102.498 117.647  1.00  0.00           H  
ATOM   3911 HD12 LEU A 253      17.014 102.023 118.602  1.00  0.00           H  
ATOM   3912 HD13 LEU A 253      16.208 103.585 118.810  1.00  0.00           H  
ATOM   3913 HD21 LEU A 253      18.939 103.242 118.396  1.00  0.00           H  
ATOM   3914 HD22 LEU A 253      19.345 104.192 116.894  1.00  0.00           H  
ATOM   3915 HD23 LEU A 253      18.358 104.880 118.205  1.00  0.00           H  
ATOM   3916  N   VAL A 254      17.603 100.606 113.162  1.00  0.00           N  
ATOM   3917  CA  VAL A 254      18.246 100.197 111.922  1.00  0.00           C  
ATOM   3918  C   VAL A 254      17.271 100.170 110.742  1.00  0.00           C  
ATOM   3919  O   VAL A 254      17.667 100.183 109.540  1.00  0.00           O  
ATOM   3920  CB  VAL A 254      19.226  99.022 112.137  1.00  0.00           C  
ATOM   3921  CG1 VAL A 254      18.613  97.636 111.959  1.00  0.00           C  
ATOM   3922  CG2 VAL A 254      20.489  99.134 111.244  1.00  0.00           C  
ATOM   3923  H   VAL A 254      17.473  99.926 113.897  1.00  0.00           H  
ATOM   3924  HA  VAL A 254      18.941 101.003 111.681  1.00  0.00           H  
ATOM   3925  HB  VAL A 254      19.590  99.068 113.163  1.00  0.00           H  
ATOM   3926 HG11 VAL A 254      19.253  96.996 112.566  1.00  0.00           H  
ATOM   3927 HG12 VAL A 254      17.587  97.565 112.318  1.00  0.00           H  
ATOM   3928 HG13 VAL A 254      18.595  97.396 110.895  1.00  0.00           H  
ATOM   3929 HG21 VAL A 254      21.215  99.826 111.670  1.00  0.00           H  
ATOM   3930 HG22 VAL A 254      21.010  98.176 111.271  1.00  0.00           H  
ATOM   3931 HG23 VAL A 254      20.162  99.348 110.227  1.00  0.00           H  
ATOM   3932  N   GLN A 255      15.941 100.031 111.012  1.00  0.00           N  
ATOM   3933  CA  GLN A 255      14.836  99.789 110.096  1.00  0.00           C  
ATOM   3934  C   GLN A 255      14.122 101.126 109.866  1.00  0.00           C  
ATOM   3935  O   GLN A 255      13.699 101.371 108.762  1.00  0.00           O  
ATOM   3936  CB  GLN A 255      13.843  98.817 110.767  1.00  0.00           C  
ATOM   3937  CG  GLN A 255      14.266  97.343 110.620  1.00  0.00           C  
ATOM   3938  CD  GLN A 255      13.285  96.422 111.194  1.00  0.00           C  
ATOM   3939  NE2 GLN A 255      12.977  96.392 112.497  1.00  0.00           N  
ATOM   3940  OE1 GLN A 255      12.623  95.721 110.453  1.00  0.00           O  
ATOM   3941  H   GLN A 255      15.728  99.924 111.993  1.00  0.00           H  
ATOM   3942  HA  GLN A 255      15.192  99.465 109.118  1.00  0.00           H  
ATOM   3943  HB2 GLN A 255      13.807  98.992 111.842  1.00  0.00           H  
ATOM   3944  HB3 GLN A 255      12.829  98.993 110.407  1.00  0.00           H  
ATOM   3945  HG2 GLN A 255      14.399  97.162 109.553  1.00  0.00           H  
ATOM   3946  HG3 GLN A 255      15.228  97.234 111.120  1.00  0.00           H  
ATOM   3947 HE21 GLN A 255      12.235  95.756 112.752  1.00  0.00           H  
ATOM   3948 HE22 GLN A 255      13.612  96.723 113.208  1.00  0.00           H  
ATOM   3949  N   GLU A 256      14.173 102.054 110.830  1.00  0.00           N  
ATOM   3950  CA  GLU A 256      13.709 103.424 110.655  1.00  0.00           C  
ATOM   3951  C   GLU A 256      14.673 104.251 109.835  1.00  0.00           C  
ATOM   3952  O   GLU A 256      14.305 105.202 109.136  1.00  0.00           O  
ATOM   3953  CB  GLU A 256      13.515 104.032 112.026  1.00  0.00           C  
ATOM   3954  CG  GLU A 256      12.902 105.468 111.931  1.00  0.00           C  
ATOM   3955  CD  GLU A 256      13.791 106.657 112.275  1.00  0.00           C  
ATOM   3956  OE1 GLU A 256      13.340 107.777 112.298  1.00  0.00           O  
ATOM   3957  OE2 GLU A 256      14.937 106.420 112.548  1.00  0.00           O1-
ATOM   3958  H   GLU A 256      14.445 101.793 111.767  1.00  0.00           H  
ATOM   3959  HA  GLU A 256      12.730 103.441 110.176  1.00  0.00           H  
ATOM   3960  HB2 GLU A 256      12.900 103.421 112.688  1.00  0.00           H  
ATOM   3961  HB3 GLU A 256      14.468 103.968 112.552  1.00  0.00           H  
ATOM   3962  HG2 GLU A 256      12.393 105.607 110.978  1.00  0.00           H  
ATOM   3963  HG3 GLU A 256      11.999 105.416 112.539  1.00  0.00           H  
ATOM   3964  N   ALA A 257      15.967 103.802 109.689  1.00  0.00           N  
ATOM   3965  CA  ALA A 257      16.958 104.440 108.770  1.00  0.00           C  
ATOM   3966  C   ALA A 257      16.544 104.267 107.266  1.00  0.00           C  
ATOM   3967  O   ALA A 257      16.931 105.094 106.382  1.00  0.00           O  
ATOM   3968  CB  ALA A 257      18.400 103.897 109.082  1.00  0.00           C  
ATOM   3969  H   ALA A 257      16.252 103.023 110.266  1.00  0.00           H  
ATOM   3970  HA  ALA A 257      17.026 105.522 108.884  1.00  0.00           H  
ATOM   3971  HB1 ALA A 257      19.059 104.634 108.620  1.00  0.00           H  
ATOM   3972  HB2 ALA A 257      18.609 103.796 110.147  1.00  0.00           H  
ATOM   3973  HB3 ALA A 257      18.673 102.927 108.667  1.00  0.00           H  
ATOM   3974  N   PHE A 258      15.628 103.353 106.949  1.00  0.00           N  
ATOM   3975  CA  PHE A 258      15.054 103.104 105.602  1.00  0.00           C  
ATOM   3976  C   PHE A 258      13.617 103.608 105.452  1.00  0.00           C  
ATOM   3977  O   PHE A 258      13.003 103.390 104.389  1.00  0.00           O  
ATOM   3978  CB  PHE A 258      15.078 101.627 105.253  1.00  0.00           C  
ATOM   3979  CG  PHE A 258      16.457 101.136 104.883  1.00  0.00           C  
ATOM   3980  CD1 PHE A 258      17.018 101.426 103.608  1.00  0.00           C  
ATOM   3981  CD2 PHE A 258      17.211 100.369 105.820  1.00  0.00           C  
ATOM   3982  CE1 PHE A 258      18.267 100.898 103.295  1.00  0.00           C  
ATOM   3983  CE2 PHE A 258      18.480  99.834 105.490  1.00  0.00           C  
ATOM   3984  CZ  PHE A 258      19.023 100.130 104.222  1.00  0.00           C  
ATOM   3985  H   PHE A 258      15.188 102.868 107.717  1.00  0.00           H  
ATOM   3986  HA  PHE A 258      15.657 103.506 104.789  1.00  0.00           H  
ATOM   3987  HB2 PHE A 258      14.738 101.099 106.144  1.00  0.00           H  
ATOM   3988  HB3 PHE A 258      14.406 101.445 104.415  1.00  0.00           H  
ATOM   3989  HD1 PHE A 258      16.539 102.074 102.888  1.00  0.00           H  
ATOM   3990  HD2 PHE A 258      16.792 100.148 106.792  1.00  0.00           H  
ATOM   3991  HE1 PHE A 258      18.660 101.017 102.296  1.00  0.00           H  
ATOM   3992  HE2 PHE A 258      19.117  99.280 106.163  1.00  0.00           H  
ATOM   3993  HZ  PHE A 258      19.977  99.727 103.919  1.00  0.00           H  
ATOM   3994  N   GLY A 259      13.069 104.252 106.486  1.00  0.00           N  
ATOM   3995  CA  GLY A 259      11.648 104.756 106.508  1.00  0.00           C  
ATOM   3996  C   GLY A 259      10.761 103.513 106.465  1.00  0.00           C  
ATOM   3997  O   GLY A 259       9.643 103.606 105.880  1.00  0.00           O  
ATOM   3998  H   GLY A 259      13.568 104.527 107.320  1.00  0.00           H  
ATOM   3999  HA2 GLY A 259      11.466 105.418 107.354  1.00  0.00           H  
ATOM   4000  HA3 GLY A 259      11.377 105.368 105.649  1.00  0.00           H  
ATOM   4001  N   GLY A 260      11.207 102.371 107.075  1.00  0.00           N  
ATOM   4002  CA  GLY A 260      10.499 101.076 107.138  1.00  0.00           C  
ATOM   4003  C   GLY A 260      10.782 100.150 105.965  1.00  0.00           C  
ATOM   4004  O   GLY A 260      10.439  98.942 106.053  1.00  0.00           O  
ATOM   4005  H   GLY A 260      12.041 102.396 107.644  1.00  0.00           H  
ATOM   4006  HA2 GLY A 260      10.821 100.500 108.006  1.00  0.00           H  
ATOM   4007  HA3 GLY A 260       9.411 101.126 107.100  1.00  0.00           H  
ATOM   4008  N   ARG A 261      11.374 100.760 104.873  1.00  0.00           N  
ATOM   4009  CA  ARG A 261      11.296 100.187 103.466  1.00  0.00           C  
ATOM   4010  C   ARG A 261      12.453  99.285 103.136  1.00  0.00           C  
ATOM   4011  O   ARG A 261      13.185  99.644 102.271  1.00  0.00           O  
ATOM   4012  CB  ARG A 261      11.289 101.394 102.520  1.00  0.00           C  
ATOM   4013  CG  ARG A 261       9.967 102.226 102.651  1.00  0.00           C  
ATOM   4014  CD  ARG A 261       9.734 103.274 101.439  1.00  0.00           C  
ATOM   4015  NE  ARG A 261      10.871 104.171 101.383  1.00  0.00           N  
ATOM   4016  CZ  ARG A 261      10.927 105.393 101.846  1.00  0.00           C  
ATOM   4017  NH1 ARG A 261      11.852 106.134 101.402  1.00  0.00           N1+
ATOM   4018  NH2 ARG A 261      10.228 105.937 102.766  1.00  0.00           N  
ATOM   4019  H   ARG A 261      11.579 101.747 104.932  1.00  0.00           H  
ATOM   4020  HA  ARG A 261      10.397  99.603 103.266  1.00  0.00           H  
ATOM   4021  HB2 ARG A 261      12.153 102.003 102.787  1.00  0.00           H  
ATOM   4022  HB3 ARG A 261      11.362 101.117 101.468  1.00  0.00           H  
ATOM   4023  HG2 ARG A 261       9.085 101.584 102.646  1.00  0.00           H  
ATOM   4024  HG3 ARG A 261      10.058 102.805 103.570  1.00  0.00           H  
ATOM   4025  HD2 ARG A 261       9.697 102.641 100.552  1.00  0.00           H  
ATOM   4026  HD3 ARG A 261       8.760 103.752 101.538  1.00  0.00           H  
ATOM   4027  HE  ARG A 261      11.730 103.719 101.104  1.00  0.00           H  
ATOM   4028 HH11 ARG A 261      12.388 105.870 100.588  1.00  0.00           H  
ATOM   4029 HH12 ARG A 261      11.959 107.112 101.633  1.00  0.00           H  
ATOM   4030 HH21 ARG A 261       9.379 105.547 103.148  1.00  0.00           H  
ATOM   4031 HH22 ARG A 261      10.557 106.773 103.228  1.00  0.00           H  
ATOM   4032  N   CYS A 262      12.640  98.204 103.824  1.00  0.00           N  
ATOM   4033  CA  CYS A 262      13.746  97.258 103.731  1.00  0.00           C  
ATOM   4034  C   CYS A 262      13.305  95.852 104.036  1.00  0.00           C  
ATOM   4035  O   CYS A 262      12.246  95.701 104.660  1.00  0.00           O  
ATOM   4036  CB  CYS A 262      15.025  97.742 104.477  1.00  0.00           C  
ATOM   4037  SG  CYS A 262      14.724  97.683 106.282  1.00  0.00           S  
ATOM   4038  H   CYS A 262      11.973  97.927 104.528  1.00  0.00           H  
ATOM   4039  HA  CYS A 262      14.074  97.223 102.690  1.00  0.00           H  
ATOM   4040  HB2 CYS A 262      15.850  97.043 104.340  1.00  0.00           H  
ATOM   4041  HB3 CYS A 262      15.123  98.822 104.364  1.00  0.00           H  
ATOM   4042  HG  CYS A 262      13.684  98.520 106.242  1.00  0.00           H  
ATOM   4043  N   GLN A 263      14.105  94.847 103.830  1.00  0.00           N  
ATOM   4044  CA  GLN A 263      13.935  93.501 104.502  1.00  0.00           C  
ATOM   4045  C   GLN A 263      15.237  93.238 105.274  1.00  0.00           C  
ATOM   4046  O   GLN A 263      16.360  93.385 104.729  1.00  0.00           O  
ATOM   4047  CB  GLN A 263      13.579  92.481 103.353  1.00  0.00           C  
ATOM   4048  CG  GLN A 263      12.163  92.848 102.886  1.00  0.00           C  
ATOM   4049  CD  GLN A 263      11.710  91.856 101.820  1.00  0.00           C  
ATOM   4050  NE2 GLN A 263      10.827  92.207 100.932  1.00  0.00           N  
ATOM   4051  OE1 GLN A 263      12.273  90.778 101.595  1.00  0.00           O  
ATOM   4052  H   GLN A 263      14.927  94.971 103.257  1.00  0.00           H  
ATOM   4053  HA  GLN A 263      13.081  93.445 105.177  1.00  0.00           H  
ATOM   4054  HB2 GLN A 263      14.289  92.632 102.540  1.00  0.00           H  
ATOM   4055  HB3 GLN A 263      13.571  91.445 103.692  1.00  0.00           H  
ATOM   4056  HG2 GLN A 263      11.468  92.920 103.722  1.00  0.00           H  
ATOM   4057  HG3 GLN A 263      12.245  93.856 102.478  1.00  0.00           H  
ATOM   4058 HE21 GLN A 263      10.676  91.598 100.141  1.00  0.00           H  
ATOM   4059 HE22 GLN A 263      10.518  93.167 100.999  1.00  0.00           H  
ATOM   4060  N   HID A 264      15.094  92.603 106.467  1.00  0.00           N  
ATOM   4061  CA  HID A 264      16.096  92.448 107.575  1.00  0.00           C  
ATOM   4062  C   HID A 264      16.301  90.987 108.001  1.00  0.00           C  
ATOM   4063  O   HID A 264      15.435  90.131 107.732  1.00  0.00           O  
ATOM   4064  CB  HID A 264      15.617  93.313 108.771  1.00  0.00           C  
ATOM   4065  CG  HID A 264      16.213  93.022 110.091  1.00  0.00           C  
ATOM   4066  CD2 HID A 264      17.154  93.755 110.790  1.00  0.00           C  
ATOM   4067  ND1 HID A 264      16.028  91.919 110.898  1.00  0.00           N  
ATOM   4068  CE1 HID A 264      16.818  91.973 111.982  1.00  0.00           C  
ATOM   4069  NE2 HID A 264      17.557  93.061 111.929  1.00  0.00           N  
ATOM   4070  H   HID A 264      14.151  92.370 106.740  1.00  0.00           H  
ATOM   4071  HA  HID A 264      17.058  92.844 107.251  1.00  0.00           H  
ATOM   4072  HB2 HID A 264      15.722  94.368 108.519  1.00  0.00           H  
ATOM   4073  HB3 HID A 264      14.588  93.026 108.987  1.00  0.00           H  
ATOM   4074  HD1 HID A 264      15.363  91.182 110.707  1.00  0.00           H  
ATOM   4075  HD2 HID A 264      17.585  94.708 110.523  1.00  0.00           H  
ATOM   4076  HE1 HID A 264      16.745  91.315 112.836  1.00  0.00           H  
ATOM   4077  N   SER A 265      17.498  90.676 108.427  1.00  0.00           N  
ATOM   4078  CA  SER A 265      17.843  89.347 108.888  1.00  0.00           C  
ATOM   4079  C   SER A 265      19.124  89.616 109.717  1.00  0.00           C  
ATOM   4080  O   SER A 265      20.128  90.077 109.216  1.00  0.00           O  
ATOM   4081  CB  SER A 265      18.063  88.414 107.671  1.00  0.00           C  
ATOM   4082  OG  SER A 265      18.289  87.081 108.039  1.00  0.00           O  
ATOM   4083  H   SER A 265      18.271  91.285 108.201  1.00  0.00           H  
ATOM   4084  HA  SER A 265      17.015  88.960 109.482  1.00  0.00           H  
ATOM   4085  HB2 SER A 265      17.202  88.565 107.019  1.00  0.00           H  
ATOM   4086  HB3 SER A 265      18.980  88.745 107.184  1.00  0.00           H  
ATOM   4087  HG  SER A 265      17.445  86.677 107.827  1.00  0.00           H  
ATOM   4088  N   VAL A 266      19.115  89.354 110.996  1.00  0.00           N  
ATOM   4089  CA  VAL A 266      20.303  89.481 111.899  1.00  0.00           C  
ATOM   4090  C   VAL A 266      20.807  88.126 112.303  1.00  0.00           C  
ATOM   4091  O   VAL A 266      19.969  87.264 112.637  1.00  0.00           O  
ATOM   4092  CB  VAL A 266      20.036  90.323 113.141  1.00  0.00           C  
ATOM   4093  CG1 VAL A 266      18.867  89.791 113.934  1.00  0.00           C  
ATOM   4094  CG2 VAL A 266      21.267  90.480 114.059  1.00  0.00           C  
ATOM   4095  H   VAL A 266      18.285  88.938 111.393  1.00  0.00           H  
ATOM   4096  HA  VAL A 266      21.084  89.980 111.327  1.00  0.00           H  
ATOM   4097  HB  VAL A 266      19.751  91.285 112.713  1.00  0.00           H  
ATOM   4098 HG11 VAL A 266      18.107  89.348 113.290  1.00  0.00           H  
ATOM   4099 HG12 VAL A 266      19.260  88.948 114.503  1.00  0.00           H  
ATOM   4100 HG13 VAL A 266      18.458  90.467 114.684  1.00  0.00           H  
ATOM   4101 HG21 VAL A 266      22.090  90.994 113.562  1.00  0.00           H  
ATOM   4102 HG22 VAL A 266      20.900  91.085 114.887  1.00  0.00           H  
ATOM   4103 HG23 VAL A 266      21.554  89.565 114.577  1.00  0.00           H  
ATOM   4104  N   LEU A 267      22.104  87.944 112.269  1.00  0.00           N  
ATOM   4105  CA  LEU A 267      23.049  86.845 112.437  1.00  0.00           C  
ATOM   4106  C   LEU A 267      23.928  87.022 113.718  1.00  0.00           C  
ATOM   4107  O   LEU A 267      24.002  88.091 114.348  1.00  0.00           O  
ATOM   4108  CB  LEU A 267      23.866  86.681 111.125  1.00  0.00           C  
ATOM   4109  CG  LEU A 267      23.100  86.709 109.751  1.00  0.00           C  
ATOM   4110  CD1 LEU A 267      24.110  86.843 108.623  1.00  0.00           C  
ATOM   4111  CD2 LEU A 267      22.164  85.538 109.509  1.00  0.00           C  
ATOM   4112  H   LEU A 267      22.480  88.693 111.707  1.00  0.00           H  
ATOM   4113  HA  LEU A 267      22.491  85.921 112.586  1.00  0.00           H  
ATOM   4114  HB2 LEU A 267      24.454  87.597 111.060  1.00  0.00           H  
ATOM   4115  HB3 LEU A 267      24.550  85.833 111.126  1.00  0.00           H  
ATOM   4116  HG  LEU A 267      22.578  87.658 109.635  1.00  0.00           H  
ATOM   4117 HD11 LEU A 267      24.626  85.895 108.471  1.00  0.00           H  
ATOM   4118 HD12 LEU A 267      23.481  87.079 107.764  1.00  0.00           H  
ATOM   4119 HD13 LEU A 267      24.751  87.692 108.856  1.00  0.00           H  
ATOM   4120 HD21 LEU A 267      22.718  84.622 109.714  1.00  0.00           H  
ATOM   4121 HD22 LEU A 267      21.303  85.672 110.165  1.00  0.00           H  
ATOM   4122 HD23 LEU A 267      21.947  85.479 108.443  1.00  0.00           H  
ATOM   4123  N   GLY A 268      24.524  85.965 114.179  1.00  0.00           N  
ATOM   4124  CA  GLY A 268      25.505  85.895 115.383  1.00  0.00           C  
ATOM   4125  C   GLY A 268      26.974  85.597 115.068  1.00  0.00           C  
ATOM   4126  O   GLY A 268      27.728  86.514 114.921  1.00  0.00           O  
ATOM   4127  H   GLY A 268      24.412  85.087 113.692  1.00  0.00           H  
ATOM   4128  HA2 GLY A 268      25.510  86.865 115.879  1.00  0.00           H  
ATOM   4129  HA3 GLY A 268      25.151  85.104 116.045  1.00  0.00           H  
ATOM   4130  N   ASP A 269      27.262  84.367 114.671  1.00  0.00           N  
ATOM   4131  CA  ASP A 269      28.541  83.905 114.088  1.00  0.00           C  
ATOM   4132  C   ASP A 269      28.623  83.796 112.531  1.00  0.00           C  
ATOM   4133  O   ASP A 269      29.116  82.823 111.962  1.00  0.00           O  
ATOM   4134  CB  ASP A 269      28.826  82.480 114.669  1.00  0.00           C  
ATOM   4135  CG  ASP A 269      29.021  82.330 116.168  1.00  0.00           C  
ATOM   4136  OD1 ASP A 269      28.292  81.494 116.781  1.00  0.00           O  
ATOM   4137  OD2 ASP A 269      29.911  83.115 116.672  1.00  0.00           O1-
ATOM   4138  H   ASP A 269      26.494  83.731 114.824  1.00  0.00           H  
ATOM   4139  HA  ASP A 269      29.323  84.638 114.289  1.00  0.00           H  
ATOM   4140  HB2 ASP A 269      28.027  81.789 114.398  1.00  0.00           H  
ATOM   4141  HB3 ASP A 269      29.715  82.041 114.218  1.00  0.00           H  
ATOM   4142  N   PHE A 270      27.962  84.753 111.867  1.00  0.00           N  
ATOM   4143  CA  PHE A 270      27.369  84.657 110.465  1.00  0.00           C  
ATOM   4144  C   PHE A 270      26.302  83.514 110.288  1.00  0.00           C  
ATOM   4145  O   PHE A 270      25.497  83.665 109.392  1.00  0.00           O  
ATOM   4146  CB  PHE A 270      28.439  84.530 109.312  1.00  0.00           C  
ATOM   4147  CG  PHE A 270      29.554  85.548 109.181  1.00  0.00           C  
ATOM   4148  CD1 PHE A 270      30.799  85.254 109.753  1.00  0.00           C  
ATOM   4149  CD2 PHE A 270      29.349  86.813 108.626  1.00  0.00           C  
ATOM   4150  CE1 PHE A 270      31.880  86.179 109.671  1.00  0.00           C  
ATOM   4151  CE2 PHE A 270      30.343  87.731 108.444  1.00  0.00           C  
ATOM   4152  CZ  PHE A 270      31.601  87.348 108.936  1.00  0.00           C  
ATOM   4153  H   PHE A 270      27.560  85.425 112.506  1.00  0.00           H  
ATOM   4154  HA  PHE A 270      26.752  85.524 110.223  1.00  0.00           H  
ATOM   4155  HB2 PHE A 270      28.908  83.567 109.512  1.00  0.00           H  
ATOM   4156  HB3 PHE A 270      28.019  84.529 108.306  1.00  0.00           H  
ATOM   4157  HD1 PHE A 270      31.045  84.358 110.306  1.00  0.00           H  
ATOM   4158  HD2 PHE A 270      28.370  86.974 108.200  1.00  0.00           H  
ATOM   4159  HE1 PHE A 270      32.849  85.859 110.024  1.00  0.00           H  
ATOM   4160  HE2 PHE A 270      30.256  88.718 108.016  1.00  0.00           H  
ATOM   4161  HZ  PHE A 270      32.396  88.061 108.768  1.00  0.00           H  
ATOM   4162  N   LYS A 271      26.307  82.471 111.159  1.00  0.00           N  
ATOM   4163  CA  LYS A 271      25.053  81.667 111.372  1.00  0.00           C  
ATOM   4164  C   LYS A 271      23.967  82.434 112.166  1.00  0.00           C  
ATOM   4165  O   LYS A 271      24.344  83.374 112.816  1.00  0.00           O  
ATOM   4166  CB  LYS A 271      25.265  80.206 111.956  1.00  0.00           C  
ATOM   4167  CG  LYS A 271      25.731  79.181 110.881  1.00  0.00           C  
ATOM   4168  CD  LYS A 271      26.801  79.577 109.886  1.00  0.00           C  
ATOM   4169  CE  LYS A 271      26.991  78.550 108.741  1.00  0.00           C  
ATOM   4170  NZ  LYS A 271      27.636  79.213 107.593  1.00  0.00           N1+
ATOM   4171  H   LYS A 271      27.050  82.270 111.813  1.00  0.00           H  
ATOM   4172  HA  LYS A 271      24.631  81.555 110.374  1.00  0.00           H  
ATOM   4173  HB2 LYS A 271      25.938  80.191 112.814  1.00  0.00           H  
ATOM   4174  HB3 LYS A 271      24.372  79.807 112.437  1.00  0.00           H  
ATOM   4175  HG2 LYS A 271      25.965  78.303 111.482  1.00  0.00           H  
ATOM   4176  HG3 LYS A 271      24.817  78.874 110.372  1.00  0.00           H  
ATOM   4177  HD2 LYS A 271      26.468  80.516 109.442  1.00  0.00           H  
ATOM   4178  HD3 LYS A 271      27.762  79.697 110.387  1.00  0.00           H  
ATOM   4179  HE2 LYS A 271      27.535  77.679 109.108  1.00  0.00           H  
ATOM   4180  HE3 LYS A 271      25.998  78.215 108.441  1.00  0.00           H  
ATOM   4181  HZ1 LYS A 271      27.206  80.059 107.249  1.00  0.00           H  
ATOM   4182  HZ2 LYS A 271      28.620  79.406 107.719  1.00  0.00           H  
ATOM   4183  HZ3 LYS A 271      27.664  78.629 106.769  1.00  0.00           H  
ATOM   4184  N   PRO A 272      22.655  82.203 111.977  1.00  0.00           N  
ATOM   4185  CA  PRO A 272      21.580  83.128 112.309  1.00  0.00           C  
ATOM   4186  C   PRO A 272      21.451  83.140 113.842  1.00  0.00           C  
ATOM   4187  O   PRO A 272      21.868  82.308 114.636  1.00  0.00           O  
ATOM   4188  CB  PRO A 272      20.297  82.738 111.574  1.00  0.00           C  
ATOM   4189  CG  PRO A 272      20.482  81.288 111.201  1.00  0.00           C  
ATOM   4190  CD  PRO A 272      22.013  81.229 111.032  1.00  0.00           C  
ATOM   4191  HA  PRO A 272      21.889  84.103 111.938  1.00  0.00           H  
ATOM   4192  HB2 PRO A 272      19.390  82.799 112.175  1.00  0.00           H  
ATOM   4193  HB3 PRO A 272      20.232  83.244 110.611  1.00  0.00           H  
ATOM   4194  HG2 PRO A 272      20.227  80.573 111.984  1.00  0.00           H  
ATOM   4195  HG3 PRO A 272      19.849  81.006 110.359  1.00  0.00           H  
ATOM   4196  HD2 PRO A 272      22.338  80.197 111.167  1.00  0.00           H  
ATOM   4197  HD3 PRO A 272      22.289  81.609 110.049  1.00  0.00           H  
ATOM   4198  N   TYR A 273      20.916  84.271 114.347  1.00  0.00           N  
ATOM   4199  CA  TYR A 273      20.620  84.390 115.799  1.00  0.00           C  
ATOM   4200  C   TYR A 273      19.067  84.275 116.079  1.00  0.00           C  
ATOM   4201  O   TYR A 273      18.288  84.534 115.155  1.00  0.00           O  
ATOM   4202  CB  TYR A 273      21.314  85.656 116.377  1.00  0.00           C  
ATOM   4203  CG  TYR A 273      20.970  85.919 117.839  1.00  0.00           C  
ATOM   4204  CD1 TYR A 273      21.511  85.083 118.856  1.00  0.00           C  
ATOM   4205  CD2 TYR A 273      19.976  86.892 118.279  1.00  0.00           C  
ATOM   4206  CE1 TYR A 273      21.272  85.322 120.246  1.00  0.00           C  
ATOM   4207  CE2 TYR A 273      19.649  87.031 119.597  1.00  0.00           C  
ATOM   4208  CZ  TYR A 273      20.304  86.284 120.575  1.00  0.00           C  
ATOM   4209  OH  TYR A 273      20.065  86.572 121.849  1.00  0.00           O  
ATOM   4210  H   TYR A 273      20.673  84.979 113.669  1.00  0.00           H  
ATOM   4211  HA  TYR A 273      21.105  83.561 116.314  1.00  0.00           H  
ATOM   4212  HB2 TYR A 273      22.398  85.632 116.271  1.00  0.00           H  
ATOM   4213  HB3 TYR A 273      20.870  86.541 115.921  1.00  0.00           H  
ATOM   4214  HD1 TYR A 273      22.282  84.358 118.646  1.00  0.00           H  
ATOM   4215  HD2 TYR A 273      19.543  87.544 117.536  1.00  0.00           H  
ATOM   4216  HE1 TYR A 273      21.677  84.745 121.063  1.00  0.00           H  
ATOM   4217  HE2 TYR A 273      18.941  87.798 119.873  1.00  0.00           H  
ATOM   4218  HH  TYR A 273      20.338  85.820 122.379  1.00  0.00           H  
ATOM   4219  N   ARG A 274      18.605  83.823 117.246  1.00  0.00           N  
ATOM   4220  CA  ARG A 274      17.250  83.862 117.692  1.00  0.00           C  
ATOM   4221  C   ARG A 274      17.069  84.387 119.157  1.00  0.00           C  
ATOM   4222  O   ARG A 274      17.839  83.900 119.979  1.00  0.00           O  
ATOM   4223  CB  ARG A 274      16.495  82.551 117.366  1.00  0.00           C  
ATOM   4224  CG  ARG A 274      17.171  81.277 117.930  1.00  0.00           C  
ATOM   4225  CD  ARG A 274      16.311  80.083 117.597  1.00  0.00           C  
ATOM   4226  NE  ARG A 274      16.973  78.879 118.129  1.00  0.00           N  
ATOM   4227  CZ  ARG A 274      16.723  78.360 119.276  1.00  0.00           C  
ATOM   4228  NH1 ARG A 274      15.763  78.730 120.050  1.00  0.00           N1+
ATOM   4229  NH2 ARG A 274      17.336  77.301 119.585  1.00  0.00           N  
ATOM   4230  H   ARG A 274      19.411  83.704 117.842  1.00  0.00           H  
ATOM   4231  HA  ARG A 274      16.701  84.566 117.067  1.00  0.00           H  
ATOM   4232  HB2 ARG A 274      15.579  82.617 117.954  1.00  0.00           H  
ATOM   4233  HB3 ARG A 274      16.304  82.497 116.294  1.00  0.00           H  
ATOM   4234  HG2 ARG A 274      18.182  81.164 117.539  1.00  0.00           H  
ATOM   4235  HG3 ARG A 274      17.251  81.310 119.016  1.00  0.00           H  
ATOM   4236  HD2 ARG A 274      15.378  80.211 118.144  1.00  0.00           H  
ATOM   4237  HD3 ARG A 274      16.172  80.010 116.518  1.00  0.00           H  
ATOM   4238  HE  ARG A 274      17.744  78.465 117.626  1.00  0.00           H  
ATOM   4239 HH11 ARG A 274      15.199  79.559 119.924  1.00  0.00           H  
ATOM   4240 HH12 ARG A 274      15.674  78.148 120.871  1.00  0.00           H  
ATOM   4241 HH21 ARG A 274      17.981  76.987 118.875  1.00  0.00           H  
ATOM   4242 HH22 ARG A 274      16.994  76.686 120.310  1.00  0.00           H  
ATOM   4243  N   PRO A 275      15.990  85.172 119.428  1.00  0.00           N  
ATOM   4244  CA  PRO A 275      15.747  85.651 120.747  1.00  0.00           C  
ATOM   4245  C   PRO A 275      15.556  84.498 121.694  1.00  0.00           C  
ATOM   4246  O   PRO A 275      14.859  83.479 121.434  1.00  0.00           O  
ATOM   4247  CB  PRO A 275      14.479  86.462 120.722  1.00  0.00           C  
ATOM   4248  CG  PRO A 275      13.662  85.941 119.519  1.00  0.00           C  
ATOM   4249  CD  PRO A 275      14.839  85.584 118.590  1.00  0.00           C  
ATOM   4250  HA  PRO A 275      16.632  86.163 121.124  1.00  0.00           H  
ATOM   4251  HB2 PRO A 275      13.891  86.467 121.639  1.00  0.00           H  
ATOM   4252  HB3 PRO A 275      14.876  87.427 120.407  1.00  0.00           H  
ATOM   4253  HG2 PRO A 275      13.244  84.982 119.824  1.00  0.00           H  
ATOM   4254  HG3 PRO A 275      12.949  86.681 119.157  1.00  0.00           H  
ATOM   4255  HD2 PRO A 275      14.456  84.792 117.946  1.00  0.00           H  
ATOM   4256  HD3 PRO A 275      15.035  86.448 117.955  1.00  0.00           H  
ATOM   4257  N   GLY A 276      16.061  84.717 122.927  1.00  0.00           N  
ATOM   4258  CA  GLY A 276      15.836  83.779 124.043  1.00  0.00           C  
ATOM   4259  C   GLY A 276      16.562  82.417 124.061  1.00  0.00           C  
ATOM   4260  O   GLY A 276      16.528  81.763 125.083  1.00  0.00           O  
ATOM   4261  H   GLY A 276      16.572  85.574 123.077  1.00  0.00           H  
ATOM   4262  HA2 GLY A 276      16.301  84.043 124.992  1.00  0.00           H  
ATOM   4263  HA3 GLY A 276      14.771  83.615 124.207  1.00  0.00           H  
ATOM   4264  N   GLN A 277      17.307  82.147 123.004  1.00  0.00           N  
ATOM   4265  CA  GLN A 277      18.140  80.901 122.981  1.00  0.00           C  
ATOM   4266  C   GLN A 277      19.224  80.893 124.047  1.00  0.00           C  
ATOM   4267  O   GLN A 277      19.744  81.933 124.489  1.00  0.00           O  
ATOM   4268  CB  GLN A 277      18.884  80.798 121.586  1.00  0.00           C  
ATOM   4269  CG  GLN A 277      19.948  81.857 121.382  1.00  0.00           C  
ATOM   4270  CD  GLN A 277      20.710  81.800 120.025  1.00  0.00           C  
ATOM   4271  NE2 GLN A 277      22.040  82.177 120.049  1.00  0.00           N  
ATOM   4272  OE1 GLN A 277      20.217  81.497 118.989  1.00  0.00           O  
ATOM   4273  H   GLN A 277      17.239  82.707 122.166  1.00  0.00           H  
ATOM   4274  HA  GLN A 277      17.451  80.063 123.089  1.00  0.00           H  
ATOM   4275  HB2 GLN A 277      19.322  79.801 121.605  1.00  0.00           H  
ATOM   4276  HB3 GLN A 277      18.095  80.955 120.851  1.00  0.00           H  
ATOM   4277  HG2 GLN A 277      19.669  82.904 121.502  1.00  0.00           H  
ATOM   4278  HG3 GLN A 277      20.703  81.601 122.125  1.00  0.00           H  
ATOM   4279 HE21 GLN A 277      22.589  82.180 119.201  1.00  0.00           H  
ATOM   4280 HE22 GLN A 277      22.329  82.578 120.931  1.00  0.00           H  
ATOM   4281  N   ALA A 278      19.758  79.734 124.422  1.00  0.00           N  
ATOM   4282  CA  ALA A 278      20.798  79.572 125.414  1.00  0.00           C  
ATOM   4283  C   ALA A 278      22.164  80.158 125.025  1.00  0.00           C  
ATOM   4284  O   ALA A 278      22.888  80.600 125.906  1.00  0.00           O  
ATOM   4285  CB  ALA A 278      20.873  78.134 125.912  1.00  0.00           C  
ATOM   4286  H   ALA A 278      19.334  78.907 124.026  1.00  0.00           H  
ATOM   4287  HA  ALA A 278      20.475  80.201 126.244  1.00  0.00           H  
ATOM   4288  HB1 ALA A 278      21.621  78.108 126.705  1.00  0.00           H  
ATOM   4289  HB2 ALA A 278      19.900  77.931 126.359  1.00  0.00           H  
ATOM   4290  HB3 ALA A 278      21.152  77.393 125.164  1.00  0.00           H  
ATOM   4291  N   TYR A 279      22.577  80.121 123.769  1.00  0.00           N  
ATOM   4292  CA  TYR A 279      23.878  80.536 123.353  1.00  0.00           C  
ATOM   4293  C   TYR A 279      24.101  82.038 123.279  1.00  0.00           C  
ATOM   4294  O   TYR A 279      23.191  82.793 123.021  1.00  0.00           O  
ATOM   4295  CB  TYR A 279      24.185  79.971 121.982  1.00  0.00           C  
ATOM   4296  CG  TYR A 279      25.478  80.377 121.358  1.00  0.00           C  
ATOM   4297  CD1 TYR A 279      25.570  81.212 120.215  1.00  0.00           C  
ATOM   4298  CD2 TYR A 279      26.728  79.819 121.860  1.00  0.00           C  
ATOM   4299  CE1 TYR A 279      26.761  81.553 119.575  1.00  0.00           C  
ATOM   4300  CE2 TYR A 279      27.932  80.062 121.140  1.00  0.00           C  
ATOM   4301  CZ  TYR A 279      27.953  80.858 120.000  1.00  0.00           C  
ATOM   4302  OH  TYR A 279      29.104  80.990 119.247  1.00  0.00           O  
ATOM   4303  H   TYR A 279      21.943  79.732 123.085  1.00  0.00           H  
ATOM   4304  HA  TYR A 279      24.572  80.154 124.102  1.00  0.00           H  
ATOM   4305  HB2 TYR A 279      23.996  78.903 122.074  1.00  0.00           H  
ATOM   4306  HB3 TYR A 279      23.436  80.333 121.277  1.00  0.00           H  
ATOM   4307  HD1 TYR A 279      24.689  81.612 119.733  1.00  0.00           H  
ATOM   4308  HD2 TYR A 279      26.766  79.130 122.691  1.00  0.00           H  
ATOM   4309  HE1 TYR A 279      26.743  82.191 118.704  1.00  0.00           H  
ATOM   4310  HE2 TYR A 279      28.782  79.694 121.695  1.00  0.00           H  
ATOM   4311  HH  TYR A 279      28.877  81.354 118.389  1.00  0.00           H  
ATOM   4312  N   VAL A 280      25.286  82.457 123.611  1.00  0.00           N  
ATOM   4313  CA  VAL A 280      25.705  83.849 123.706  1.00  0.00           C  
ATOM   4314  C   VAL A 280      26.772  84.099 122.660  1.00  0.00           C  
ATOM   4315  O   VAL A 280      27.942  83.743 122.880  1.00  0.00           O  
ATOM   4316  CB  VAL A 280      26.163  84.221 125.158  1.00  0.00           C  
ATOM   4317  CG1 VAL A 280      26.366  85.682 125.348  1.00  0.00           C  
ATOM   4318  CG2 VAL A 280      25.220  83.797 126.311  1.00  0.00           C  
ATOM   4319  H   VAL A 280      25.884  81.699 123.909  1.00  0.00           H  
ATOM   4320  HA  VAL A 280      24.821  84.482 123.632  1.00  0.00           H  
ATOM   4321  HB  VAL A 280      27.146  83.783 125.328  1.00  0.00           H  
ATOM   4322 HG11 VAL A 280      27.127  86.006 124.638  1.00  0.00           H  
ATOM   4323 HG12 VAL A 280      25.453  86.227 125.113  1.00  0.00           H  
ATOM   4324 HG13 VAL A 280      26.817  85.865 126.323  1.00  0.00           H  
ATOM   4325 HG21 VAL A 280      24.256  84.275 126.140  1.00  0.00           H  
ATOM   4326 HG22 VAL A 280      25.098  82.730 126.124  1.00  0.00           H  
ATOM   4327 HG23 VAL A 280      25.696  83.956 127.280  1.00  0.00           H  
ATOM   4328  N   PRO A 281      26.466  84.739 121.474  1.00  0.00           N  
ATOM   4329  CA  PRO A 281      27.460  85.078 120.467  1.00  0.00           C  
ATOM   4330  C   PRO A 281      28.272  86.315 121.019  1.00  0.00           C  
ATOM   4331  O   PRO A 281      27.770  87.084 121.816  1.00  0.00           O  
ATOM   4332  CB  PRO A 281      26.726  85.542 119.194  1.00  0.00           C  
ATOM   4333  CG  PRO A 281      25.478  86.092 119.859  1.00  0.00           C  
ATOM   4334  CD  PRO A 281      25.155  85.197 121.016  1.00  0.00           C  
ATOM   4335  HA  PRO A 281      28.034  84.160 120.342  1.00  0.00           H  
ATOM   4336  HB2 PRO A 281      27.148  86.407 118.683  1.00  0.00           H  
ATOM   4337  HB3 PRO A 281      26.521  84.719 118.510  1.00  0.00           H  
ATOM   4338  HG2 PRO A 281      25.620  87.108 120.227  1.00  0.00           H  
ATOM   4339  HG3 PRO A 281      24.779  86.106 119.022  1.00  0.00           H  
ATOM   4340  HD2 PRO A 281      24.702  85.726 121.854  1.00  0.00           H  
ATOM   4341  HD3 PRO A 281      24.624  84.333 120.618  1.00  0.00           H  
ATOM   4342  N   CYS A 282      29.444  86.526 120.431  1.00  0.00           N  
ATOM   4343  CA  CYS A 282      30.242  87.694 120.747  1.00  0.00           C  
ATOM   4344  C   CYS A 282      29.703  88.924 119.951  1.00  0.00           C  
ATOM   4345  O   CYS A 282      29.705  90.084 120.437  1.00  0.00           O  
ATOM   4346  CB  CYS A 282      31.614  87.460 120.192  1.00  0.00           C  
ATOM   4347  SG  CYS A 282      32.915  88.703 120.408  1.00  0.00           S  
ATOM   4348  H   CYS A 282      29.720  85.996 119.616  1.00  0.00           H  
ATOM   4349  HA  CYS A 282      30.256  87.902 121.817  1.00  0.00           H  
ATOM   4350  HB2 CYS A 282      32.059  86.602 120.697  1.00  0.00           H  
ATOM   4351  HB3 CYS A 282      31.449  87.409 119.117  1.00  0.00           H  
ATOM   4352  HG  CYS A 282      32.856  89.189 119.166  1.00  0.00           H  
ATOM   4353  N   TYR A 283      29.277  88.794 118.694  1.00  0.00           N  
ATOM   4354  CA  TYR A 283      28.763  89.911 117.826  1.00  0.00           C  
ATOM   4355  C   TYR A 283      27.316  89.674 117.253  1.00  0.00           C  
ATOM   4356  O   TYR A 283      27.063  88.531 116.964  1.00  0.00           O  
ATOM   4357  CB  TYR A 283      29.702  90.219 116.641  1.00  0.00           C  
ATOM   4358  CG  TYR A 283      31.183  90.317 117.028  1.00  0.00           C  
ATOM   4359  CD1 TYR A 283      32.051  89.279 116.748  1.00  0.00           C  
ATOM   4360  CD2 TYR A 283      31.655  91.534 117.570  1.00  0.00           C  
ATOM   4361  CE1 TYR A 283      33.440  89.423 117.019  1.00  0.00           C  
ATOM   4362  CE2 TYR A 283      33.002  91.640 117.878  1.00  0.00           C  
ATOM   4363  CZ  TYR A 283      33.890  90.620 117.667  1.00  0.00           C  
ATOM   4364  OH  TYR A 283      35.180  90.765 118.068  1.00  0.00           O  
ATOM   4365  H   TYR A 283      29.298  87.871 118.285  1.00  0.00           H  
ATOM   4366  HA  TYR A 283      28.691  90.803 118.446  1.00  0.00           H  
ATOM   4367  HB2 TYR A 283      29.683  89.355 115.976  1.00  0.00           H  
ATOM   4368  HB3 TYR A 283      29.272  91.062 116.097  1.00  0.00           H  
ATOM   4369  HD1 TYR A 283      31.671  88.410 116.232  1.00  0.00           H  
ATOM   4370  HD2 TYR A 283      31.095  92.451 117.688  1.00  0.00           H  
ATOM   4371  HE1 TYR A 283      34.154  88.642 116.799  1.00  0.00           H  
ATOM   4372  HE2 TYR A 283      33.415  92.498 118.388  1.00  0.00           H  
ATOM   4373  HH  TYR A 283      35.279  91.697 118.275  1.00  0.00           H  
ATOM   4374  N   PHE A 284      26.687  90.762 116.823  1.00  0.00           N  
ATOM   4375  CA  PHE A 284      25.567  90.574 115.877  1.00  0.00           C  
ATOM   4376  C   PHE A 284      25.924  91.318 114.553  1.00  0.00           C  
ATOM   4377  O   PHE A 284      26.287  92.489 114.521  1.00  0.00           O  
ATOM   4378  CB  PHE A 284      24.246  91.101 116.586  1.00  0.00           C  
ATOM   4379  CG  PHE A 284      24.002  90.645 118.012  1.00  0.00           C  
ATOM   4380  CD1 PHE A 284      24.025  91.488 119.160  1.00  0.00           C  
ATOM   4381  CD2 PHE A 284      23.734  89.319 118.182  1.00  0.00           C  
ATOM   4382  CE1 PHE A 284      23.642  91.000 120.378  1.00  0.00           C  
ATOM   4383  CE2 PHE A 284      23.218  88.799 119.407  1.00  0.00           C  
ATOM   4384  CZ  PHE A 284      23.152  89.677 120.488  1.00  0.00           C  
ATOM   4385  H   PHE A 284      27.145  91.639 117.025  1.00  0.00           H  
ATOM   4386  HA  PHE A 284      25.428  89.508 115.693  1.00  0.00           H  
ATOM   4387  HB2 PHE A 284      24.222  92.188 116.531  1.00  0.00           H  
ATOM   4388  HB3 PHE A 284      23.427  90.663 116.014  1.00  0.00           H  
ATOM   4389  HD1 PHE A 284      24.189  92.554 119.093  1.00  0.00           H  
ATOM   4390  HD2 PHE A 284      23.789  88.756 117.264  1.00  0.00           H  
ATOM   4391  HE1 PHE A 284      23.475  91.721 121.165  1.00  0.00           H  
ATOM   4392  HE2 PHE A 284      22.806  87.800 119.405  1.00  0.00           H  
ATOM   4393  HZ  PHE A 284      22.764  89.307 121.426  1.00  0.00           H  
ATOM   4394  N   ILE A 285      25.571  90.694 113.442  1.00  0.00           N  
ATOM   4395  CA  ILE A 285      25.648  91.217 112.072  1.00  0.00           C  
ATOM   4396  C   ILE A 285      24.235  91.298 111.434  1.00  0.00           C  
ATOM   4397  O   ILE A 285      23.619  90.318 111.073  1.00  0.00           O  
ATOM   4398  CB  ILE A 285      26.563  90.307 111.209  1.00  0.00           C  
ATOM   4399  CG1 ILE A 285      27.877  90.162 111.896  1.00  0.00           C  
ATOM   4400  CG2 ILE A 285      26.630  90.785 109.722  1.00  0.00           C  
ATOM   4401  CD1 ILE A 285      28.824  89.140 111.166  1.00  0.00           C  
ATOM   4402  H   ILE A 285      25.286  89.730 113.544  1.00  0.00           H  
ATOM   4403  HA  ILE A 285      26.106  92.205 112.050  1.00  0.00           H  
ATOM   4404  HB  ILE A 285      25.998  89.374 111.235  1.00  0.00           H  
ATOM   4405 HG12 ILE A 285      28.379  91.125 111.994  1.00  0.00           H  
ATOM   4406 HG13 ILE A 285      27.792  89.680 112.869  1.00  0.00           H  
ATOM   4407 HG21 ILE A 285      27.125  90.016 109.129  1.00  0.00           H  
ATOM   4408 HG22 ILE A 285      25.604  90.830 109.358  1.00  0.00           H  
ATOM   4409 HG23 ILE A 285      27.080  91.777 109.676  1.00  0.00           H  
ATOM   4410 HD11 ILE A 285      28.411  88.135 111.066  1.00  0.00           H  
ATOM   4411 HD12 ILE A 285      29.118  89.485 110.176  1.00  0.00           H  
ATOM   4412 HD13 ILE A 285      29.681  88.914 111.801  1.00  0.00           H  
ATOM   4413  N   HID A 286      23.749  92.500 111.199  1.00  0.00           N  
ATOM   4414  CA  HID A 286      22.538  92.836 110.439  1.00  0.00           C  
ATOM   4415  C   HID A 286      22.823  92.883 108.940  1.00  0.00           C  
ATOM   4416  O   HID A 286      23.766  93.521 108.425  1.00  0.00           O  
ATOM   4417  CB  HID A 286      21.956  94.172 110.888  1.00  0.00           C  
ATOM   4418  CG  HID A 286      21.591  94.249 112.319  1.00  0.00           C  
ATOM   4419  CD2 HID A 286      22.460  94.426 113.344  1.00  0.00           C  
ATOM   4420  ND1 HID A 286      20.357  94.032 112.882  1.00  0.00           N  
ATOM   4421  CE1 HID A 286      20.392  94.269 114.210  1.00  0.00           C  
ATOM   4422  NE2 HID A 286      21.737  94.494 114.565  1.00  0.00           N  
ATOM   4423  H   HID A 286      24.287  93.270 111.570  1.00  0.00           H  
ATOM   4424  HA  HID A 286      21.832  92.015 110.562  1.00  0.00           H  
ATOM   4425  HB2 HID A 286      22.641  95.004 110.724  1.00  0.00           H  
ATOM   4426  HB3 HID A 286      21.110  94.444 110.256  1.00  0.00           H  
ATOM   4427  HD1 HID A 286      19.531  93.776 112.360  1.00  0.00           H  
ATOM   4428  HD2 HID A 286      23.510  94.677 113.319  1.00  0.00           H  
ATOM   4429  HE1 HID A 286      19.649  94.045 114.961  1.00  0.00           H  
ATOM   4430  N   VAL A 287      22.024  92.139 108.239  1.00  0.00           N  
ATOM   4431  CA  VAL A 287      21.994  92.200 106.788  1.00  0.00           C  
ATOM   4432  C   VAL A 287      20.608  92.650 106.325  1.00  0.00           C  
ATOM   4433  O   VAL A 287      19.533  92.085 106.682  1.00  0.00           O  
ATOM   4434  CB  VAL A 287      22.268  90.877 106.193  1.00  0.00           C  
ATOM   4435  CG1 VAL A 287      22.175  90.807 104.666  1.00  0.00           C  
ATOM   4436  CG2 VAL A 287      23.623  90.356 106.573  1.00  0.00           C  
ATOM   4437  H   VAL A 287      21.474  91.429 108.703  1.00  0.00           H  
ATOM   4438  HA  VAL A 287      22.697  92.887 106.317  1.00  0.00           H  
ATOM   4439  HB  VAL A 287      21.528  90.170 106.570  1.00  0.00           H  
ATOM   4440 HG11 VAL A 287      21.357  91.345 104.187  1.00  0.00           H  
ATOM   4441 HG12 VAL A 287      23.119  91.057 104.181  1.00  0.00           H  
ATOM   4442 HG13 VAL A 287      21.959  89.782 104.365  1.00  0.00           H  
ATOM   4443 HG21 VAL A 287      23.671  90.299 107.661  1.00  0.00           H  
ATOM   4444 HG22 VAL A 287      23.651  89.334 106.198  1.00  0.00           H  
ATOM   4445 HG23 VAL A 287      24.456  90.991 106.270  1.00  0.00           H  
ATOM   4446  N   LEU A 288      20.659  93.828 105.705  1.00  0.00           N  
ATOM   4447  CA  LEU A 288      19.482  94.465 105.257  1.00  0.00           C  
ATOM   4448  C   LEU A 288      19.573  94.567 103.755  1.00  0.00           C  
ATOM   4449  O   LEU A 288      20.637  94.825 103.174  1.00  0.00           O  
ATOM   4450  CB  LEU A 288      19.313  95.829 105.955  1.00  0.00           C  
ATOM   4451  CG  LEU A 288      19.260  95.861 107.497  1.00  0.00           C  
ATOM   4452  CD1 LEU A 288      20.592  96.424 108.046  1.00  0.00           C  
ATOM   4453  CD2 LEU A 288      18.170  96.807 107.890  1.00  0.00           C  
ATOM   4454  H   LEU A 288      21.551  94.282 105.570  1.00  0.00           H  
ATOM   4455  HA  LEU A 288      18.571  93.880 105.371  1.00  0.00           H  
ATOM   4456  HB2 LEU A 288      20.139  96.447 105.603  1.00  0.00           H  
ATOM   4457  HB3 LEU A 288      18.520  96.430 105.512  1.00  0.00           H  
ATOM   4458  HG  LEU A 288      19.036  94.870 107.891  1.00  0.00           H  
ATOM   4459 HD11 LEU A 288      20.922  97.336 107.549  1.00  0.00           H  
ATOM   4460 HD12 LEU A 288      20.649  96.506 109.131  1.00  0.00           H  
ATOM   4461 HD13 LEU A 288      21.357  95.651 107.962  1.00  0.00           H  
ATOM   4462 HD21 LEU A 288      18.302  97.822 107.515  1.00  0.00           H  
ATOM   4463 HD22 LEU A 288      17.291  96.372 107.415  1.00  0.00           H  
ATOM   4464 HD23 LEU A 288      18.088  96.821 108.976  1.00  0.00           H  
ATOM   4465  N   LYS A 289      18.450  94.583 103.049  1.00  0.00           N  
ATOM   4466  CA  LYS A 289      18.324  94.932 101.623  1.00  0.00           C  
ATOM   4467  C   LYS A 289      17.377  96.126 101.518  1.00  0.00           C  
ATOM   4468  O   LYS A 289      16.217  96.100 102.046  1.00  0.00           O  
ATOM   4469  CB  LYS A 289      17.889  93.711 100.815  1.00  0.00           C  
ATOM   4470  CG  LYS A 289      18.023  94.016  99.354  1.00  0.00           C  
ATOM   4471  CD  LYS A 289      17.215  93.042  98.477  1.00  0.00           C  
ATOM   4472  CE  LYS A 289      16.168  93.737  97.682  1.00  0.00           C  
ATOM   4473  NZ  LYS A 289      15.460  92.842  96.762  1.00  0.00           N1+
ATOM   4474  H   LYS A 289      17.606  94.187 103.438  1.00  0.00           H  
ATOM   4475  HA  LYS A 289      19.311  95.333 101.389  1.00  0.00           H  
ATOM   4476  HB2 LYS A 289      18.494  92.840 101.069  1.00  0.00           H  
ATOM   4477  HB3 LYS A 289      16.842  93.564 101.083  1.00  0.00           H  
ATOM   4478  HG2 LYS A 289      17.869  95.046  99.030  1.00  0.00           H  
ATOM   4479  HG3 LYS A 289      19.088  93.961  99.129  1.00  0.00           H  
ATOM   4480  HD2 LYS A 289      17.988  92.748  97.766  1.00  0.00           H  
ATOM   4481  HD3 LYS A 289      17.029  92.101  98.996  1.00  0.00           H  
ATOM   4482  HE2 LYS A 289      15.532  94.254  98.400  1.00  0.00           H  
ATOM   4483  HE3 LYS A 289      16.653  94.457  97.021  1.00  0.00           H  
ATOM   4484  HZ1 LYS A 289      14.846  92.213  97.258  1.00  0.00           H  
ATOM   4485  HZ2 LYS A 289      14.869  93.377  96.141  1.00  0.00           H  
ATOM   4486  HZ3 LYS A 289      16.088  92.282  96.203  1.00  0.00           H  
ATOM   4487  N   LYS A 290      17.785  97.196 100.822  1.00  0.00           N  
ATOM   4488  CA  LYS A 290      16.782  98.270 100.446  1.00  0.00           C  
ATOM   4489  C   LYS A 290      15.630  97.720  99.671  1.00  0.00           C  
ATOM   4490  O   LYS A 290      15.917  96.958  98.740  1.00  0.00           O  
ATOM   4491  CB  LYS A 290      17.517  99.325  99.599  1.00  0.00           C  
ATOM   4492  CG  LYS A 290      16.670 100.681  99.717  1.00  0.00           C  
ATOM   4493  CD  LYS A 290      17.543 101.880  99.312  1.00  0.00           C  
ATOM   4494  CE  LYS A 290      16.959 103.204  99.736  1.00  0.00           C  
ATOM   4495  NZ  LYS A 290      16.112 103.971  98.734  1.00  0.00           N1+
ATOM   4496  H   LYS A 290      18.596  97.124 100.225  1.00  0.00           H  
ATOM   4497  HA  LYS A 290      16.405  98.740 101.353  1.00  0.00           H  
ATOM   4498  HB2 LYS A 290      18.441  99.430 100.168  1.00  0.00           H  
ATOM   4499  HB3 LYS A 290      17.710  98.923  98.604  1.00  0.00           H  
ATOM   4500  HG2 LYS A 290      15.687 100.719  99.250  1.00  0.00           H  
ATOM   4501  HG3 LYS A 290      16.394 100.782 100.767  1.00  0.00           H  
ATOM   4502  HD2 LYS A 290      18.511 102.014  99.795  1.00  0.00           H  
ATOM   4503  HD3 LYS A 290      17.706 101.942  98.236  1.00  0.00           H  
ATOM   4504  HE2 LYS A 290      16.513 103.130 100.727  1.00  0.00           H  
ATOM   4505  HE3 LYS A 290      17.829 103.839  99.895  1.00  0.00           H  
ATOM   4506  HZ1 LYS A 290      15.270 103.477  98.474  1.00  0.00           H  
ATOM   4507  HZ2 LYS A 290      15.881 104.906  99.036  1.00  0.00           H  
ATOM   4508  HZ3 LYS A 290      16.491 104.122  97.810  1.00  0.00           H  
ATOM   4509  N   THR A 291      14.344  98.074  99.962  1.00  0.00           N  
ATOM   4510  CA  THR A 291      13.166  97.740  99.049  1.00  0.00           C  
ATOM   4511  C   THR A 291      12.231  98.922  98.714  1.00  0.00           C  
ATOM   4512  O   THR A 291      11.250  98.771  97.973  1.00  0.00           O  
ATOM   4513  CB  THR A 291      12.313  96.594  99.679  1.00  0.00           C  
ATOM   4514  CG2 THR A 291      13.094  95.319  99.950  1.00  0.00           C  
ATOM   4515  OG1 THR A 291      11.766  97.079 100.914  1.00  0.00           O  
ATOM   4516  H   THR A 291      14.097  98.503 100.843  1.00  0.00           H  
ATOM   4517  HA  THR A 291      13.450  97.448  98.037  1.00  0.00           H  
ATOM   4518  HB  THR A 291      11.441  96.380  99.062  1.00  0.00           H  
ATOM   4519  HG1 THR A 291      10.970  96.572 101.093  1.00  0.00           H  
ATOM   4520 HG21 THR A 291      13.749  95.129  99.100  1.00  0.00           H  
ATOM   4521 HG22 THR A 291      13.633  95.441 100.889  1.00  0.00           H  
ATOM   4522 HG23 THR A 291      12.491  94.432 100.150  1.00  0.00           H  
ATOM   4523  N   GLY A 292      12.509 100.140  99.186  1.00  0.00           N  
ATOM   4524  CA  GLY A 292      12.089 101.513  98.715  1.00  0.00           C  
ATOM   4525  C   GLY A 292      13.132 102.576  98.812  1.00  0.00           C  
ATOM   4526  O   GLY A 292      13.680 103.003  97.794  1.00  0.00           O  
ATOM   4527  OXT GLY A 292      13.350 103.054  99.941  1.00  0.00           O1-
ATOM   4528  H   GLY A 292      13.166 100.181  99.953  1.00  0.00           H  
ATOM   4529  HA2 GLY A 292      11.763 101.444  97.677  1.00  0.00           H  
ATOM   4530  HA3 GLY A 292      11.265 101.879  99.328  1.00  0.00           H  
ATOM   4531  CA' SAM A 293      37.460  96.744 109.953  1.00  0.00           C  
ATOM   4532  CB  SAM A 293      37.359  97.857 110.974  1.00  0.00           C  
ATOM   4533  CG  SAM A 293      37.004  97.321 112.425  1.00  0.00           C  
ATOM   4534  SD  SAM A 293      37.411  98.425 113.828  1.00  0.00           S  
ATOM   4535  CE  SAM A 293      36.956  97.277 115.133  1.00  0.00           C  
ATOM   4536  C5' SAM A 293      35.971  99.595 113.766  1.00  0.00           C  
ATOM   4537  C4' SAM A 293      36.326 100.894 113.070  1.00  0.00           C  
ATOM   4538  O4' SAM A 293      35.217 101.813 113.170  1.00  0.00           O  
ATOM   4539  C3' SAM A 293      37.634 101.647 113.451  1.00  0.00           C  
ATOM   4540  O3' SAM A 293      38.499 101.585 112.305  1.00  0.00           O  
ATOM   4541  C2' SAM A 293      37.162 103.060 113.816  1.00  0.00           C  
ATOM   4542  O2' SAM A 293      38.049 104.056 113.448  1.00  0.00           O  
ATOM   4543  C1' SAM A 293      35.770 103.164 113.067  1.00  0.00           C  
ATOM   4544  OXT SAM A 293      39.512  95.653 109.732  1.00  0.00           O  
ATOM   4545  N1  SAM A 293      32.553 106.867 111.600  1.00  0.00           N  
ATOM   4546  C2  SAM A 293      33.409 106.168 110.916  1.00  0.00           C  
ATOM   4547  N3  SAM A 293      34.252 105.299 111.429  1.00  0.00           N  
ATOM   4548  C4  SAM A 293      34.286 105.137 112.720  1.00  0.00           C  
ATOM   4549  C5  SAM A 293      33.358 105.735 113.534  1.00  0.00           C  
ATOM   4550  C6  SAM A 293      32.505 106.632 112.900  1.00  0.00           C  
ATOM   4551  N6  SAM A 293      31.564 107.318 113.554  1.00  0.00           N  
ATOM   4552  N7  SAM A 293      33.437 105.405 114.842  1.00  0.00           N  
ATOM   4553  C8  SAM A 293      34.395 104.498 114.843  1.00  0.00           C  
ATOM   4554  N9  SAM A 293      34.871 104.197 113.554  1.00  0.00           N  
ATOM   4555  C'  SAM A 293      38.439  95.535 110.217  1.00  0.00           C  
ATOM   4556  N'  SAM A 293      36.111  96.473 109.340  1.00  0.00           N  
ATOM   4557  O'  SAM A 293      38.196  94.596 110.922  1.00  0.00           O  
ATOM   4558 HN61 SAM A 293      31.609 107.195 114.559  1.00  0.00           H  
ATOM   4559 HN62 SAM A 293      31.138 108.151 113.169  1.00  0.00           H  
ATOM   4560  HA  SAM A 293      38.068  97.196 109.169  1.00  0.00           H  
ATOM   4561  HB1 SAM A 293      36.558  98.557 110.706  1.00  0.00           H  
ATOM   4562  HB2 SAM A 293      38.283  98.442 111.064  1.00  0.00           H  
ATOM   4563  HG1 SAM A 293      37.589  96.419 112.644  1.00  0.00           H  
ATOM   4564  HG2 SAM A 293      35.950  97.026 112.503  1.00  0.00           H  
ATOM   4565  HE1 SAM A 293      35.949  96.852 115.046  1.00  0.00           H  
ATOM   4566  HE2 SAM A 293      37.148  97.703 116.125  1.00  0.00           H  
ATOM   4567  HE3 SAM A 293      37.688  96.488 114.922  1.00  0.00           H  
ATOM   4568 HO2' SAM A 293      38.152 104.012 112.481  1.00  0.00           H  
ATOM   4569 HO3' SAM A 293      38.070 102.099 111.599  1.00  0.00           H  
ATOM   4570  H01 SAM A 293      34.712 103.941 115.713  1.00  0.00           H  
ATOM   4571  H02 SAM A 293      36.424 100.558 112.030  1.00  0.00           H  
ATOM   4572  H03 SAM A 293      38.037 101.263 114.395  1.00  0.00           H  
ATOM   4573  H04 SAM A 293      37.108 103.039 114.911  1.00  0.00           H  
ATOM   4574  H05 SAM A 293      35.976 103.438 112.026  1.00  0.00           H  
ATOM   4575  H06 SAM A 293      33.559 106.536 109.904  1.00  0.00           H  
ATOM   4576  H07 SAM A 293      35.669  97.269 108.858  1.00  0.00           H  
ATOM   4577  H08 SAM A 293      35.364  96.254 110.014  1.00  0.00           H  
ATOM   4578  H09 SAM A 293      36.088  95.677 108.686  1.00  0.00           H  
ATOM   4579 H5'1 SAM A 293      35.595  99.724 114.789  1.00  0.00           H  
ATOM   4580 H5'2 SAM A 293      35.168  99.057 113.248  1.00  0.00           H  
ATOM   4581  N   ACT A 294      37.975  95.945 118.071  1.00  0.00           N  
ATOM   4582  CA  ACT A 294      37.358  94.717 117.466  1.00  0.00           C  
ATOM   4583  C   ACT A 294      36.852  93.591 118.332  1.00  0.00           C  
ATOM   4584  O   ACT A 294      35.649  93.420 118.508  1.00  0.00           O  
ATOM   4585  OXT ACT A 294      37.618  93.236 119.231  1.00  0.00           O1-
ATOM   4586  H1  ACT A 294      38.176  94.305 116.862  1.00  0.00           H  
ATOM   4587  H3  ACT A 294      36.594  95.033 116.746  1.00  0.00           H  
ATOM   4588  H01 ACT A 294      37.292  96.316 118.729  1.00  0.00           H  
ATOM   4589  H02 ACT A 294      38.827  95.628 118.531  1.00  0.00           H  
END
