# Supplementary material for: Computational Investigation of GNMT-Catalyzed Methyl Transfer Reaction: Integrating MD, QM, and ML Approaches
Source: J Comput Chem. Author manuscript; Available in PMC 2026 Jun 29. (PMC13312424; doi:10.1002/jcc.70434)
Supplement: SI-3 [file NIHMS2188582-supplement-SI-3.zip › MD-frame-pdbs/sampling-P1-30021.pdb]

ATOM      1  N   VAL A   1      44.413 113.020 107.414  1.00  0.00           N  
ATOM      2  CA  VAL A   1      43.933 114.441 107.471  1.00  0.00           C  
ATOM      3  C   VAL A   1      43.401 114.771 106.081  1.00  0.00           C  
ATOM      4  O   VAL A   1      44.121 114.743 105.054  1.00  0.00           O  
ATOM      5  CB  VAL A   1      45.154 115.310 107.901  1.00  0.00           C  
ATOM      6  CG1 VAL A   1      46.360 115.191 107.039  1.00  0.00           C  
ATOM      7  CG2 VAL A   1      44.696 116.762 108.041  1.00  0.00           C  
ATOM      8  HA  VAL A   1      43.194 114.450 108.272  1.00  0.00           H  
ATOM      9  HB  VAL A   1      45.385 114.963 108.908  1.00  0.00           H  
ATOM     10 HG11 VAL A   1      46.234 115.676 106.071  1.00  0.00           H  
ATOM     11 HG12 VAL A   1      47.314 115.418 107.516  1.00  0.00           H  
ATOM     12 HG13 VAL A   1      46.623 114.157 106.819  1.00  0.00           H  
ATOM     13 HG21 VAL A   1      44.435 117.214 107.084  1.00  0.00           H  
ATOM     14 HG22 VAL A   1      43.834 116.912 108.689  1.00  0.00           H  
ATOM     15 HG23 VAL A   1      45.538 117.386 108.342  1.00  0.00           H  
ATOM     16  H1  VAL A   1      45.075 112.897 106.660  1.00  0.00           H  
ATOM     17  H2  VAL A   1      43.557 112.534 107.189  1.00  0.00           H  
ATOM     18  H3  VAL A   1      44.703 112.703 108.328  1.00  0.00           H  
ATOM     19  N   ASP A   2      42.077 115.128 105.967  1.00  0.00           N  
ATOM     20  CA  ASP A   2      41.448 115.512 104.704  1.00  0.00           C  
ATOM     21  C   ASP A   2      41.727 116.959 104.253  1.00  0.00           C  
ATOM     22  O   ASP A   2      41.510 117.297 103.038  1.00  0.00           O  
ATOM     23  CB  ASP A   2      39.980 115.124 104.652  1.00  0.00           C  
ATOM     24  CG  ASP A   2      39.163 115.914 105.659  1.00  0.00           C  
ATOM     25  OD1 ASP A   2      39.643 116.875 106.282  1.00  0.00           O  
ATOM     26  OD2 ASP A   2      38.031 115.509 105.924  1.00  0.00           O1-
ATOM     27  H   ASP A   2      41.495 115.375 106.753  1.00  0.00           H  
ATOM     28  HA  ASP A   2      41.805 114.829 103.934  1.00  0.00           H  
ATOM     29  HB2 ASP A   2      39.607 115.338 103.649  1.00  0.00           H  
ATOM     30  HB3 ASP A   2      39.954 114.061 104.894  1.00  0.00           H  
ATOM     31  N   SER A   3      42.308 117.768 105.122  1.00  0.00           N  
ATOM     32  CA  SER A   3      42.681 119.181 104.825  1.00  0.00           C  
ATOM     33  C   SER A   3      41.483 120.095 104.350  1.00  0.00           C  
ATOM     34  O   SER A   3      41.782 121.068 103.691  1.00  0.00           O  
ATOM     35  CB  SER A   3      43.846 119.250 103.817  1.00  0.00           C  
ATOM     36  OG  SER A   3      44.944 118.477 104.311  1.00  0.00           O  
ATOM     37  H   SER A   3      42.522 117.525 106.078  1.00  0.00           H  
ATOM     38  HA  SER A   3      43.006 119.572 105.790  1.00  0.00           H  
ATOM     39  HB2 SER A   3      43.432 118.745 102.944  1.00  0.00           H  
ATOM     40  HB3 SER A   3      44.176 120.269 103.617  1.00  0.00           H  
ATOM     41  HG  SER A   3      45.341 119.052 104.969  1.00  0.00           H  
ATOM     42  N   VAL A   4      40.236 119.768 104.795  1.00  0.00           N  
ATOM     43  CA  VAL A   4      39.030 120.485 104.395  1.00  0.00           C  
ATOM     44  C   VAL A   4      38.712 121.563 105.498  1.00  0.00           C  
ATOM     45  O   VAL A   4      38.938 121.207 106.658  1.00  0.00           O  
ATOM     46  CB  VAL A   4      37.888 119.446 104.360  1.00  0.00           C  
ATOM     47  CG1 VAL A   4      36.442 119.911 103.907  1.00  0.00           C  
ATOM     48  CG2 VAL A   4      38.273 118.353 103.365  1.00  0.00           C  
ATOM     49  H   VAL A   4      40.186 118.939 105.369  1.00  0.00           H  
ATOM     50  HA  VAL A   4      39.082 120.831 103.362  1.00  0.00           H  
ATOM     51  HB  VAL A   4      37.872 118.902 105.304  1.00  0.00           H  
ATOM     52 HG11 VAL A   4      35.818 119.024 103.796  1.00  0.00           H  
ATOM     53 HG12 VAL A   4      35.995 120.484 104.720  1.00  0.00           H  
ATOM     54 HG13 VAL A   4      36.303 120.604 103.077  1.00  0.00           H  
ATOM     55 HG21 VAL A   4      37.518 117.585 103.194  1.00  0.00           H  
ATOM     56 HG22 VAL A   4      38.433 118.775 102.373  1.00  0.00           H  
ATOM     57 HG23 VAL A   4      39.136 117.746 103.639  1.00  0.00           H  
ATOM     58  N   TYR A   5      38.309 122.808 105.184  1.00  0.00           N  
ATOM     59  CA  TYR A   5      38.016 123.856 106.224  1.00  0.00           C  
ATOM     60  C   TYR A   5      36.720 123.423 106.998  1.00  0.00           C  
ATOM     61  O   TYR A   5      35.711 123.194 106.297  1.00  0.00           O  
ATOM     62  CB  TYR A   5      37.827 125.219 105.606  1.00  0.00           C  
ATOM     63  CG  TYR A   5      37.228 126.271 106.572  1.00  0.00           C  
ATOM     64  CD1 TYR A   5      35.859 126.393 106.645  1.00  0.00           C  
ATOM     65  CD2 TYR A   5      38.027 127.022 107.427  1.00  0.00           C  
ATOM     66  CE1 TYR A   5      35.279 127.188 107.638  1.00  0.00           C  
ATOM     67  CE2 TYR A   5      37.412 127.677 108.513  1.00  0.00           C  
ATOM     68  CZ  TYR A   5      36.056 127.704 108.640  1.00  0.00           C  
ATOM     69  OH  TYR A   5      35.493 128.407 109.666  1.00  0.00           O  
ATOM     70  H   TYR A   5      38.391 123.089 104.218  1.00  0.00           H  
ATOM     71  HA  TYR A   5      38.855 123.933 106.914  1.00  0.00           H  
ATOM     72  HB2 TYR A   5      38.802 125.615 105.318  1.00  0.00           H  
ATOM     73  HB3 TYR A   5      37.215 125.071 104.717  1.00  0.00           H  
ATOM     74  HD1 TYR A   5      35.195 125.865 105.975  1.00  0.00           H  
ATOM     75  HD2 TYR A   5      39.083 127.111 107.216  1.00  0.00           H  
ATOM     76  HE1 TYR A   5      34.206 127.318 107.638  1.00  0.00           H  
ATOM     77  HE2 TYR A   5      37.989 128.187 109.269  1.00  0.00           H  
ATOM     78  HH  TYR A   5      34.535 128.435 109.606  1.00  0.00           H  
ATOM     79  N   ARG A   6      36.781 123.362 108.315  1.00  0.00           N  
ATOM     80  CA  ARG A   6      35.620 123.131 109.138  1.00  0.00           C  
ATOM     81  C   ARG A   6      35.548 124.158 110.270  1.00  0.00           C  
ATOM     82  O   ARG A   6      36.570 124.654 110.669  1.00  0.00           O  
ATOM     83  CB  ARG A   6      35.673 121.633 109.648  1.00  0.00           C  
ATOM     84  CG  ARG A   6      35.402 120.579 108.637  1.00  0.00           C  
ATOM     85  CD  ARG A   6      35.294 119.151 109.169  1.00  0.00           C  
ATOM     86  NE  ARG A   6      35.042 118.288 107.986  1.00  0.00           N  
ATOM     87  CZ  ARG A   6      35.946 117.554 107.317  1.00  0.00           C  
ATOM     88  NH1 ARG A   6      35.569 116.660 106.435  1.00  0.00           N1+
ATOM     89  NH2 ARG A   6      37.245 117.795 107.423  1.00  0.00           N  
ATOM     90  H   ARG A   6      37.652 123.632 108.748  1.00  0.00           H  
ATOM     91  HA  ARG A   6      34.766 123.357 108.500  1.00  0.00           H  
ATOM     92  HB2 ARG A   6      36.577 121.411 110.215  1.00  0.00           H  
ATOM     93  HB3 ARG A   6      34.852 121.574 110.362  1.00  0.00           H  
ATOM     94  HG2 ARG A   6      34.410 120.768 108.223  1.00  0.00           H  
ATOM     95  HG3 ARG A   6      36.146 120.628 107.842  1.00  0.00           H  
ATOM     96  HD2 ARG A   6      36.022 118.596 109.761  1.00  0.00           H  
ATOM     97  HD3 ARG A   6      34.419 119.061 109.812  1.00  0.00           H  
ATOM     98  HE  ARG A   6      34.109 117.912 107.898  1.00  0.00           H  
ATOM     99 HH11 ARG A   6      34.591 116.422 106.350  1.00  0.00           H  
ATOM    100 HH12 ARG A   6      36.358 116.164 106.045  1.00  0.00           H  
ATOM    101 HH21 ARG A   6      37.569 118.522 108.046  1.00  0.00           H  
ATOM    102 HH22 ARG A   6      37.973 117.212 107.038  1.00  0.00           H  
ATOM    103  N   THR A   7      34.333 124.459 110.745  1.00  0.00           N  
ATOM    104  CA  THR A   7      34.050 125.313 111.867  1.00  0.00           C  
ATOM    105  C   THR A   7      34.609 124.746 113.146  1.00  0.00           C  
ATOM    106  O   THR A   7      34.804 123.548 113.208  1.00  0.00           O  
ATOM    107  CB  THR A   7      32.559 125.555 112.117  1.00  0.00           C  
ATOM    108  CG2 THR A   7      31.642 124.333 112.208  1.00  0.00           C  
ATOM    109  OG1 THR A   7      32.383 126.333 113.281  1.00  0.00           O  
ATOM    110  H   THR A   7      33.605 123.892 110.334  1.00  0.00           H  
ATOM    111  HA  THR A   7      34.644 126.215 111.714  1.00  0.00           H  
ATOM    112  HB  THR A   7      32.185 126.129 111.269  1.00  0.00           H  
ATOM    113  HG1 THR A   7      32.267 127.274 113.132  1.00  0.00           H  
ATOM    114 HG21 THR A   7      30.636 124.752 112.184  1.00  0.00           H  
ATOM    115 HG22 THR A   7      31.789 123.615 111.401  1.00  0.00           H  
ATOM    116 HG23 THR A   7      31.783 123.956 113.220  1.00  0.00           H  
ATOM    117  N   ARG A   8      35.014 125.565 114.090  1.00  0.00           N  
ATOM    118  CA  ARG A   8      35.907 125.172 115.220  1.00  0.00           C  
ATOM    119  C   ARG A   8      35.286 124.461 116.386  1.00  0.00           C  
ATOM    120  O   ARG A   8      35.717 124.530 117.525  1.00  0.00           O  
ATOM    121  CB  ARG A   8      36.841 126.271 115.593  1.00  0.00           C  
ATOM    122  CG  ARG A   8      38.304 125.907 115.895  1.00  0.00           C  
ATOM    123  CD  ARG A   8      38.928 124.560 115.525  1.00  0.00           C  
ATOM    124  NE  ARG A   8      38.879 124.331 114.076  1.00  0.00           N  
ATOM    125  CZ  ARG A   8      39.116 123.165 113.423  1.00  0.00           C  
ATOM    126  NH1 ARG A   8      38.929 123.109 112.123  1.00  0.00           N1+
ATOM    127  NH2 ARG A   8      39.499 122.042 114.039  1.00  0.00           N  
ATOM    128  H   ARG A   8      34.863 126.529 113.830  1.00  0.00           H  
ATOM    129  HA  ARG A   8      36.524 124.316 114.947  1.00  0.00           H  
ATOM    130  HB2 ARG A   8      36.895 127.026 114.809  1.00  0.00           H  
ATOM    131  HB3 ARG A   8      36.450 126.852 116.427  1.00  0.00           H  
ATOM    132  HG2 ARG A   8      38.902 126.760 115.572  1.00  0.00           H  
ATOM    133  HG3 ARG A   8      38.443 125.951 116.975  1.00  0.00           H  
ATOM    134  HD2 ARG A   8      39.998 124.579 115.735  1.00  0.00           H  
ATOM    135  HD3 ARG A   8      38.449 123.821 116.166  1.00  0.00           H  
ATOM    136  HE  ARG A   8      38.674 125.086 113.437  1.00  0.00           H  
ATOM    137 HH11 ARG A   8      38.971 124.002 111.654  1.00  0.00           H  
ATOM    138 HH12 ARG A   8      39.234 122.267 111.656  1.00  0.00           H  
ATOM    139 HH21 ARG A   8      39.883 122.027 114.973  1.00  0.00           H  
ATOM    140 HH22 ARG A   8      39.711 121.210 113.507  1.00  0.00           H  
ATOM    141  N   SER A   9      34.167 123.686 116.188  1.00  0.00           N  
ATOM    142  CA  SER A   9      33.439 122.803 117.193  1.00  0.00           C  
ATOM    143  C   SER A   9      33.129 121.457 116.571  1.00  0.00           C  
ATOM    144  O   SER A   9      32.561 121.474 115.449  1.00  0.00           O  
ATOM    145  CB  SER A   9      32.228 123.401 117.950  1.00  0.00           C  
ATOM    146  OG  SER A   9      31.079 123.526 117.171  1.00  0.00           O  
ATOM    147  H   SER A   9      33.866 123.561 115.232  1.00  0.00           H  
ATOM    148  HA  SER A   9      34.108 122.666 118.041  1.00  0.00           H  
ATOM    149  HB2 SER A   9      31.946 122.815 118.825  1.00  0.00           H  
ATOM    150  HB3 SER A   9      32.573 124.369 118.314  1.00  0.00           H  
ATOM    151  HG  SER A   9      31.267 124.238 116.554  1.00  0.00           H  
ATOM    152  N   LEU A  10      33.281 120.394 117.325  1.00  0.00           N  
ATOM    153  CA  LEU A  10      32.911 119.006 116.997  1.00  0.00           C  
ATOM    154  C   LEU A  10      31.488 118.777 117.345  1.00  0.00           C  
ATOM    155  O   LEU A  10      30.935 119.510 118.205  1.00  0.00           O  
ATOM    156  CB  LEU A  10      33.885 118.061 117.742  1.00  0.00           C  
ATOM    157  CG  LEU A  10      35.398 118.096 117.248  1.00  0.00           C  
ATOM    158  CD1 LEU A  10      36.173 116.961 117.966  1.00  0.00           C  
ATOM    159  CD2 LEU A  10      35.558 117.911 115.699  1.00  0.00           C  
ATOM    160  H   LEU A  10      33.888 120.471 118.129  1.00  0.00           H  
ATOM    161  HA  LEU A  10      33.070 118.994 115.918  1.00  0.00           H  
ATOM    162  HB2 LEU A  10      33.811 118.173 118.823  1.00  0.00           H  
ATOM    163  HB3 LEU A  10      33.548 117.039 117.575  1.00  0.00           H  
ATOM    164  HG  LEU A  10      35.800 119.079 117.495  1.00  0.00           H  
ATOM    165 HD11 LEU A  10      35.700 115.987 117.839  1.00  0.00           H  
ATOM    166 HD12 LEU A  10      37.243 116.853 117.793  1.00  0.00           H  
ATOM    167 HD13 LEU A  10      36.127 117.117 119.043  1.00  0.00           H  
ATOM    168 HD21 LEU A  10      36.615 117.968 115.441  1.00  0.00           H  
ATOM    169 HD22 LEU A  10      35.180 116.928 115.420  1.00  0.00           H  
ATOM    170 HD23 LEU A  10      35.161 118.746 115.119  1.00  0.00           H  
ATOM    171  N   GLY A  11      30.829 117.857 116.625  1.00  0.00           N  
ATOM    172  CA  GLY A  11      29.494 117.332 116.944  1.00  0.00           C  
ATOM    173  C   GLY A  11      29.568 116.771 118.322  1.00  0.00           C  
ATOM    174  O   GLY A  11      30.600 116.241 118.700  1.00  0.00           O  
ATOM    175  H   GLY A  11      31.295 117.230 115.984  1.00  0.00           H  
ATOM    176  HA2 GLY A  11      28.769 118.138 116.836  1.00  0.00           H  
ATOM    177  HA3 GLY A  11      29.290 116.519 116.248  1.00  0.00           H  
ATOM    178  N   VAL A  12      28.448 116.926 119.051  1.00  0.00           N  
ATOM    179  CA  VAL A  12      28.345 116.402 120.423  1.00  0.00           C  
ATOM    180  C   VAL A  12      28.545 114.924 120.729  1.00  0.00           C  
ATOM    181  O   VAL A  12      28.743 114.551 121.914  1.00  0.00           O  
ATOM    182  CB  VAL A  12      27.021 116.893 121.070  1.00  0.00           C  
ATOM    183  CG1 VAL A  12      25.855 116.111 120.397  1.00  0.00           C  
ATOM    184  CG2 VAL A  12      26.771 116.830 122.561  1.00  0.00           C  
ATOM    185  H   VAL A  12      27.643 117.396 118.661  1.00  0.00           H  
ATOM    186  HA  VAL A  12      29.253 116.898 120.765  1.00  0.00           H  
ATOM    187  HB  VAL A  12      27.023 117.949 120.797  1.00  0.00           H  
ATOM    188 HG11 VAL A  12      24.932 116.614 120.686  1.00  0.00           H  
ATOM    189 HG12 VAL A  12      25.991 116.249 119.325  1.00  0.00           H  
ATOM    190 HG13 VAL A  12      25.943 115.047 120.614  1.00  0.00           H  
ATOM    191 HG21 VAL A  12      25.934 117.493 122.780  1.00  0.00           H  
ATOM    192 HG22 VAL A  12      26.533 115.814 122.879  1.00  0.00           H  
ATOM    193 HG23 VAL A  12      27.650 117.238 123.061  1.00  0.00           H  
ATOM    194  N   ALA A  13      28.607 114.031 119.718  1.00  0.00           N  
ATOM    195  CA  ALA A  13      29.227 112.712 119.891  1.00  0.00           C  
ATOM    196  C   ALA A  13      30.731 112.793 120.077  1.00  0.00           C  
ATOM    197  O   ALA A  13      31.384 112.110 120.900  1.00  0.00           O  
ATOM    198  CB  ALA A  13      28.894 111.826 118.679  1.00  0.00           C  
ATOM    199  H   ALA A  13      28.356 114.337 118.789  1.00  0.00           H  
ATOM    200  HA  ALA A  13      28.795 112.325 120.813  1.00  0.00           H  
ATOM    201  HB1 ALA A  13      27.879 111.481 118.484  1.00  0.00           H  
ATOM    202  HB2 ALA A  13      29.228 112.379 117.800  1.00  0.00           H  
ATOM    203  HB3 ALA A  13      29.502 110.921 118.700  1.00  0.00           H  
ATOM    204  N   ALA A  14      31.364 113.588 119.178  1.00  0.00           N  
ATOM    205  CA  ALA A  14      32.804 113.533 119.081  1.00  0.00           C  
ATOM    206  C   ALA A  14      33.508 114.170 120.264  1.00  0.00           C  
ATOM    207  O   ALA A  14      34.545 113.648 120.704  1.00  0.00           O  
ATOM    208  CB  ALA A  14      33.178 114.117 117.733  1.00  0.00           C  
ATOM    209  H   ALA A  14      30.840 114.090 118.475  1.00  0.00           H  
ATOM    210  HA  ALA A  14      33.060 112.476 119.015  1.00  0.00           H  
ATOM    211  HB1 ALA A  14      34.198 113.863 117.444  1.00  0.00           H  
ATOM    212  HB2 ALA A  14      32.681 113.575 116.929  1.00  0.00           H  
ATOM    213  HB3 ALA A  14      32.888 115.167 117.682  1.00  0.00           H  
ATOM    214  N   GLU A  15      32.916 115.125 120.941  1.00  0.00           N  
ATOM    215  CA  GLU A  15      33.306 115.425 122.380  1.00  0.00           C  
ATOM    216  C   GLU A  15      33.509 114.244 123.336  1.00  0.00           C  
ATOM    217  O   GLU A  15      34.336 114.302 124.241  1.00  0.00           O  
ATOM    218  CB  GLU A  15      32.305 116.433 123.018  1.00  0.00           C  
ATOM    219  CG  GLU A  15      32.151 117.768 122.290  1.00  0.00           C  
ATOM    220  CD  GLU A  15      33.358 118.708 122.567  1.00  0.00           C  
ATOM    221  OE1 GLU A  15      33.579 119.574 121.729  1.00  0.00           O  
ATOM    222  OE2 GLU A  15      34.025 118.570 123.651  1.00  0.00           O1-
ATOM    223  H   GLU A  15      32.103 115.581 120.551  1.00  0.00           H  
ATOM    224  HA  GLU A  15      34.276 115.920 122.350  1.00  0.00           H  
ATOM    225  HB2 GLU A  15      31.331 115.958 123.138  1.00  0.00           H  
ATOM    226  HB3 GLU A  15      32.619 116.483 124.060  1.00  0.00           H  
ATOM    227  HG2 GLU A  15      32.125 117.680 121.204  1.00  0.00           H  
ATOM    228  HG3 GLU A  15      31.233 118.233 122.650  1.00  0.00           H  
ATOM    229  N   GLY A  16      32.841 113.104 123.018  1.00  0.00           N  
ATOM    230  CA  GLY A  16      32.929 111.827 123.759  1.00  0.00           C  
ATOM    231  C   GLY A  16      33.679 110.651 123.041  1.00  0.00           C  
ATOM    232  O   GLY A  16      33.956 109.670 123.733  1.00  0.00           O  
ATOM    233  H   GLY A  16      32.355 113.130 122.133  1.00  0.00           H  
ATOM    234  HA2 GLY A  16      33.292 111.969 124.777  1.00  0.00           H  
ATOM    235  HA3 GLY A  16      31.949 111.433 124.033  1.00  0.00           H  
ATOM    236  N   ILE A  17      34.059 110.796 121.773  1.00  0.00           N  
ATOM    237  CA  ILE A  17      34.765 109.667 121.100  1.00  0.00           C  
ATOM    238  C   ILE A  17      36.214 109.693 121.594  1.00  0.00           C  
ATOM    239  O   ILE A  17      36.859 110.774 121.534  1.00  0.00           O  
ATOM    240  CB  ILE A  17      34.690 109.877 119.583  1.00  0.00           C  
ATOM    241  CG1 ILE A  17      33.306 109.566 118.871  1.00  0.00           C  
ATOM    242  CG2 ILE A  17      35.813 108.997 118.920  1.00  0.00           C  
ATOM    243  CD1 ILE A  17      33.041 109.753 117.351  1.00  0.00           C  
ATOM    244  H   ILE A  17      33.888 111.662 121.282  1.00  0.00           H  
ATOM    245  HA  ILE A  17      34.227 108.778 121.432  1.00  0.00           H  
ATOM    246  HB  ILE A  17      35.013 110.891 119.349  1.00  0.00           H  
ATOM    247 HG12 ILE A  17      33.056 108.533 119.114  1.00  0.00           H  
ATOM    248 HG13 ILE A  17      32.574 110.146 119.435  1.00  0.00           H  
ATOM    249 HG21 ILE A  17      35.660 107.944 119.154  1.00  0.00           H  
ATOM    250 HG22 ILE A  17      35.847 109.079 117.834  1.00  0.00           H  
ATOM    251 HG23 ILE A  17      36.732 109.537 119.148  1.00  0.00           H  
ATOM    252 HD11 ILE A  17      33.776 109.126 116.846  1.00  0.00           H  
ATOM    253 HD12 ILE A  17      32.062 109.460 116.972  1.00  0.00           H  
ATOM    254 HD13 ILE A  17      33.229 110.795 117.087  1.00  0.00           H  
ATOM    255  N   PRO A  18      36.724 108.539 122.101  1.00  0.00           N  
ATOM    256  CA  PRO A  18      38.198 108.359 122.374  1.00  0.00           C  
ATOM    257  C   PRO A  18      39.110 108.549 121.170  1.00  0.00           C  
ATOM    258  O   PRO A  18      38.769 108.400 120.053  1.00  0.00           O  
ATOM    259  CB  PRO A  18      38.277 106.904 122.905  1.00  0.00           C  
ATOM    260  CG  PRO A  18      36.921 106.445 123.306  1.00  0.00           C  
ATOM    261  CD  PRO A  18      35.978 107.344 122.511  1.00  0.00           C  
ATOM    262  HA  PRO A  18      38.380 109.064 123.186  1.00  0.00           H  
ATOM    263  HB2 PRO A  18      38.683 106.342 122.064  1.00  0.00           H  
ATOM    264  HB3 PRO A  18      39.011 106.866 123.709  1.00  0.00           H  
ATOM    265  HG2 PRO A  18      36.753 105.401 123.044  1.00  0.00           H  
ATOM    266  HG3 PRO A  18      36.709 106.572 124.367  1.00  0.00           H  
ATOM    267  HD2 PRO A  18      35.667 106.786 121.629  1.00  0.00           H  
ATOM    268  HD3 PRO A  18      35.126 107.616 123.135  1.00  0.00           H  
ATOM    269  N   ASP A  19      40.396 108.857 121.433  1.00  0.00           N  
ATOM    270  CA  ASP A  19      41.477 108.929 120.370  1.00  0.00           C  
ATOM    271  C   ASP A  19      42.126 107.603 120.072  1.00  0.00           C  
ATOM    272  O   ASP A  19      43.071 107.507 119.313  1.00  0.00           O  
ATOM    273  CB  ASP A  19      42.519 110.022 120.760  1.00  0.00           C  
ATOM    274  CG  ASP A  19      43.470 109.543 121.892  1.00  0.00           C  
ATOM    275  OD1 ASP A  19      44.581 110.166 121.959  1.00  0.00           O  
ATOM    276  OD2 ASP A  19      43.179 108.568 122.656  1.00  0.00           O1-
ATOM    277  H   ASP A  19      40.650 108.856 122.411  1.00  0.00           H  
ATOM    278  HA  ASP A  19      40.943 109.333 119.510  1.00  0.00           H  
ATOM    279  HB2 ASP A  19      43.030 110.220 119.818  1.00  0.00           H  
ATOM    280  HB3 ASP A  19      41.922 110.861 121.118  1.00  0.00           H  
ATOM    281  N   GLN A  20      41.523 106.500 120.613  1.00  0.00           N  
ATOM    282  CA  GLN A  20      41.855 105.068 120.426  1.00  0.00           C  
ATOM    283  C   GLN A  20      42.456 104.677 119.017  1.00  0.00           C  
ATOM    284  O   GLN A  20      43.515 104.036 118.986  1.00  0.00           O  
ATOM    285  CB  GLN A  20      40.675 104.192 120.808  1.00  0.00           C  
ATOM    286  CG  GLN A  20      39.340 104.332 120.001  1.00  0.00           C  
ATOM    287  CD  GLN A  20      38.072 103.913 120.790  1.00  0.00           C  
ATOM    288  NE2 GLN A  20      36.881 104.312 120.446  1.00  0.00           N  
ATOM    289  OE1 GLN A  20      38.157 103.290 121.798  1.00  0.00           O  
ATOM    290  H   GLN A  20      40.862 106.734 121.340  1.00  0.00           H  
ATOM    291  HA  GLN A  20      42.611 104.881 121.188  1.00  0.00           H  
ATOM    292  HB2 GLN A  20      40.994 103.161 120.651  1.00  0.00           H  
ATOM    293  HB3 GLN A  20      40.555 104.222 121.891  1.00  0.00           H  
ATOM    294  HG2 GLN A  20      39.370 105.325 119.553  1.00  0.00           H  
ATOM    295  HG3 GLN A  20      39.430 103.622 119.180  1.00  0.00           H  
ATOM    296 HE21 GLN A  20      36.163 103.980 121.074  1.00  0.00           H  
ATOM    297 HE22 GLN A  20      36.729 104.873 119.619  1.00  0.00           H  
ATOM    298  N   TYR A  21      41.756 105.078 117.994  1.00  0.00           N  
ATOM    299  CA  TYR A  21      42.158 104.813 116.660  1.00  0.00           C  
ATOM    300  C   TYR A  21      42.773 106.108 115.982  1.00  0.00           C  
ATOM    301  O   TYR A  21      43.538 105.956 115.007  1.00  0.00           O  
ATOM    302  CB  TYR A  21      40.992 104.233 115.871  1.00  0.00           C  
ATOM    303  CG  TYR A  21      40.463 102.892 116.190  1.00  0.00           C  
ATOM    304  CD1 TYR A  21      39.179 102.782 116.771  1.00  0.00           C  
ATOM    305  CD2 TYR A  21      41.206 101.756 115.803  1.00  0.00           C  
ATOM    306  CE1 TYR A  21      38.654 101.537 117.114  1.00  0.00           C  
ATOM    307  CE2 TYR A  21      40.644 100.504 116.164  1.00  0.00           C  
ATOM    308  CZ  TYR A  21      39.442 100.397 116.810  1.00  0.00           C  
ATOM    309  OH  TYR A  21      39.029  99.218 117.365  1.00  0.00           O  
ATOM    310  H   TYR A  21      40.972 105.702 118.121  1.00  0.00           H  
ATOM    311  HA  TYR A  21      42.997 104.125 116.564  1.00  0.00           H  
ATOM    312  HB2 TYR A  21      40.150 104.917 115.770  1.00  0.00           H  
ATOM    313  HB3 TYR A  21      41.371 104.273 114.850  1.00  0.00           H  
ATOM    314  HD1 TYR A  21      38.609 103.631 117.119  1.00  0.00           H  
ATOM    315  HD2 TYR A  21      42.105 101.945 115.238  1.00  0.00           H  
ATOM    316  HE1 TYR A  21      37.679 101.400 117.556  1.00  0.00           H  
ATOM    317  HE2 TYR A  21      41.199  99.598 115.969  1.00  0.00           H  
ATOM    318  HH  TYR A  21      38.090  99.184 117.560  1.00  0.00           H  
ATOM    319  N   ALA A  22      42.381 107.259 116.390  1.00  0.00           N  
ATOM    320  CA  ALA A  22      42.928 108.558 115.880  1.00  0.00           C  
ATOM    321  C   ALA A  22      44.497 108.714 116.066  1.00  0.00           C  
ATOM    322  O   ALA A  22      45.152 109.104 115.094  1.00  0.00           O  
ATOM    323  CB  ALA A  22      42.196 109.744 116.541  1.00  0.00           C  
ATOM    324  H   ALA A  22      41.710 107.271 117.144  1.00  0.00           H  
ATOM    325  HA  ALA A  22      42.596 108.560 114.842  1.00  0.00           H  
ATOM    326  HB1 ALA A  22      41.114 109.625 116.473  1.00  0.00           H  
ATOM    327  HB2 ALA A  22      42.380 109.708 117.615  1.00  0.00           H  
ATOM    328  HB3 ALA A  22      42.601 110.649 116.088  1.00  0.00           H  
ATOM    329  N   ASP A  23      44.966 108.431 117.271  1.00  0.00           N  
ATOM    330  CA  ASP A  23      46.389 108.627 117.578  1.00  0.00           C  
ATOM    331  C   ASP A  23      47.492 107.826 116.819  1.00  0.00           C  
ATOM    332  O   ASP A  23      48.657 108.228 116.832  1.00  0.00           O  
ATOM    333  CB  ASP A  23      46.563 108.478 119.122  1.00  0.00           C  
ATOM    334  CG  ASP A  23      46.319 107.063 119.705  1.00  0.00           C  
ATOM    335  OD1 ASP A  23      46.529 106.988 120.927  1.00  0.00           O  
ATOM    336  OD2 ASP A  23      45.936 106.187 118.946  1.00  0.00           O1-
ATOM    337  H   ASP A  23      44.337 108.352 118.056  1.00  0.00           H  
ATOM    338  HA  ASP A  23      46.621 109.672 117.371  1.00  0.00           H  
ATOM    339  HB2 ASP A  23      47.502 108.904 119.474  1.00  0.00           H  
ATOM    340  HB3 ASP A  23      45.869 109.140 119.640  1.00  0.00           H  
ATOM    341  N   GLY A  24      47.084 106.646 116.242  1.00  0.00           N  
ATOM    342  CA  GLY A  24      48.022 105.743 115.539  1.00  0.00           C  
ATOM    343  C   GLY A  24      48.660 104.673 116.444  1.00  0.00           C  
ATOM    344  O   GLY A  24      48.943 103.645 115.892  1.00  0.00           O  
ATOM    345  H   GLY A  24      46.145 106.276 116.283  1.00  0.00           H  
ATOM    346  HA2 GLY A  24      47.397 105.232 114.806  1.00  0.00           H  
ATOM    347  HA3 GLY A  24      48.846 106.311 115.107  1.00  0.00           H  
ATOM    348  N   GLU A  25      48.890 104.898 117.736  1.00  0.00           N  
ATOM    349  CA  GLU A  25      49.522 103.920 118.651  1.00  0.00           C  
ATOM    350  C   GLU A  25      48.948 102.502 118.723  1.00  0.00           C  
ATOM    351  O   GLU A  25      49.712 101.541 118.990  1.00  0.00           O  
ATOM    352  CB  GLU A  25      49.462 104.590 120.068  1.00  0.00           C  
ATOM    353  CG  GLU A  25      50.322 105.864 120.155  1.00  0.00           C  
ATOM    354  CD  GLU A  25      51.728 105.689 119.526  1.00  0.00           C  
ATOM    355  OE1 GLU A  25      52.145 106.600 118.784  1.00  0.00           O  
ATOM    356  OE2 GLU A  25      52.426 104.660 119.824  1.00  0.00           O1-
ATOM    357  H   GLU A  25      48.673 105.769 118.198  1.00  0.00           H  
ATOM    358  HA  GLU A  25      50.565 103.803 118.356  1.00  0.00           H  
ATOM    359  HB2 GLU A  25      48.427 104.756 120.368  1.00  0.00           H  
ATOM    360  HB3 GLU A  25      49.972 103.839 120.671  1.00  0.00           H  
ATOM    361  HG2 GLU A  25      49.768 106.672 119.676  1.00  0.00           H  
ATOM    362  HG3 GLU A  25      50.321 106.130 121.213  1.00  0.00           H  
ATOM    363  N   ALA A  26      47.648 102.286 118.399  1.00  0.00           N  
ATOM    364  CA  ALA A  26      47.062 100.918 118.340  1.00  0.00           C  
ATOM    365  C   ALA A  26      46.733 100.468 116.921  1.00  0.00           C  
ATOM    366  O   ALA A  26      46.907  99.312 116.570  1.00  0.00           O  
ATOM    367  CB  ALA A  26      45.869 100.826 119.236  1.00  0.00           C  
ATOM    368  H   ALA A  26      47.047 103.068 118.180  1.00  0.00           H  
ATOM    369  HA  ALA A  26      47.820 100.245 118.741  1.00  0.00           H  
ATOM    370  HB1 ALA A  26      45.999 101.296 120.210  1.00  0.00           H  
ATOM    371  HB2 ALA A  26      44.925 101.100 118.766  1.00  0.00           H  
ATOM    372  HB3 ALA A  26      45.791  99.750 119.397  1.00  0.00           H  
ATOM    373  N   ALA A  27      46.623 101.408 116.014  1.00  0.00           N  
ATOM    374  CA  ALA A  27      46.690 101.191 114.570  1.00  0.00           C  
ATOM    375  C   ALA A  27      48.018 100.565 114.116  1.00  0.00           C  
ATOM    376  O   ALA A  27      48.046  99.591 113.320  1.00  0.00           O  
ATOM    377  CB  ALA A  27      46.514 102.550 113.828  1.00  0.00           C  
ATOM    378  H   ALA A  27      46.629 102.359 116.355  1.00  0.00           H  
ATOM    379  HA  ALA A  27      45.819 100.627 114.236  1.00  0.00           H  
ATOM    380  HB1 ALA A  27      46.445 102.354 112.759  1.00  0.00           H  
ATOM    381  HB2 ALA A  27      45.654 103.186 114.038  1.00  0.00           H  
ATOM    382  HB3 ALA A  27      47.417 103.138 113.993  1.00  0.00           H  
ATOM    383  N   ARG A  28      49.141 100.940 114.740  1.00  0.00           N  
ATOM    384  CA  ARG A  28      50.425 100.366 114.392  1.00  0.00           C  
ATOM    385  C   ARG A  28      50.427  98.862 114.709  1.00  0.00           C  
ATOM    386  O   ARG A  28      51.122  98.121 114.070  1.00  0.00           O  
ATOM    387  CB  ARG A  28      51.542 101.296 115.029  1.00  0.00           C  
ATOM    388  CG  ARG A  28      52.958 101.035 114.570  1.00  0.00           C  
ATOM    389  CD  ARG A  28      54.003 101.615 115.467  1.00  0.00           C  
ATOM    390  NE  ARG A  28      53.805 103.096 115.633  1.00  0.00           N  
ATOM    391  CZ  ARG A  28      53.546 103.715 116.769  1.00  0.00           C  
ATOM    392  NH1 ARG A  28      53.419 103.079 117.889  1.00  0.00           N1+
ATOM    393  NH2 ARG A  28      53.298 104.978 116.689  1.00  0.00           N  
ATOM    394  H   ARG A  28      48.996 101.882 115.076  1.00  0.00           H  
ATOM    395  HA  ARG A  28      50.571 100.357 113.311  1.00  0.00           H  
ATOM    396  HB2 ARG A  28      51.341 102.357 114.886  1.00  0.00           H  
ATOM    397  HB3 ARG A  28      51.482 101.175 116.111  1.00  0.00           H  
ATOM    398  HG2 ARG A  28      53.335 100.016 114.468  1.00  0.00           H  
ATOM    399  HG3 ARG A  28      53.073 101.542 113.611  1.00  0.00           H  
ATOM    400  HD2 ARG A  28      53.907 101.186 116.464  1.00  0.00           H  
ATOM    401  HD3 ARG A  28      55.003 101.484 115.053  1.00  0.00           H  
ATOM    402  HE  ARG A  28      54.032 103.721 114.874  1.00  0.00           H  
ATOM    403 HH11 ARG A  28      53.518 102.074 117.865  1.00  0.00           H  
ATOM    404 HH12 ARG A  28      53.145 103.537 118.746  1.00  0.00           H  
ATOM    405 HH21 ARG A  28      53.566 105.398 115.810  1.00  0.00           H  
ATOM    406 HH22 ARG A  28      52.985 105.524 117.480  1.00  0.00           H  
ATOM    407  N   VAL A  29      49.744  98.449 115.760  1.00  0.00           N  
ATOM    408  CA  VAL A  29      49.560  97.065 116.181  1.00  0.00           C  
ATOM    409  C   VAL A  29      48.208  96.448 115.839  1.00  0.00           C  
ATOM    410  O   VAL A  29      47.897  95.451 116.492  1.00  0.00           O  
ATOM    411  CB  VAL A  29      50.029  96.769 117.629  1.00  0.00           C  
ATOM    412  CG1 VAL A  29      51.540  97.105 117.826  1.00  0.00           C  
ATOM    413  CG2 VAL A  29      49.115  97.647 118.555  1.00  0.00           C  
ATOM    414  H   VAL A  29      49.160  99.150 116.194  1.00  0.00           H  
ATOM    415  HA  VAL A  29      50.214  96.454 115.558  1.00  0.00           H  
ATOM    416  HB  VAL A  29      49.924  95.712 117.870  1.00  0.00           H  
ATOM    417 HG11 VAL A  29      51.795  98.147 117.630  1.00  0.00           H  
ATOM    418 HG12 VAL A  29      51.950  96.727 118.763  1.00  0.00           H  
ATOM    419 HG13 VAL A  29      52.007  96.567 117.001  1.00  0.00           H  
ATOM    420 HG21 VAL A  29      49.313  98.717 118.487  1.00  0.00           H  
ATOM    421 HG22 VAL A  29      48.113  97.322 118.271  1.00  0.00           H  
ATOM    422 HG23 VAL A  29      49.348  97.424 119.596  1.00  0.00           H  
ATOM    423  N   TRP A  30      47.440  96.971 114.877  1.00  0.00           N  
ATOM    424  CA  TRP A  30      46.189  96.410 114.422  1.00  0.00           C  
ATOM    425  C   TRP A  30      46.422  95.005 113.746  1.00  0.00           C  
ATOM    426  O   TRP A  30      45.778  94.055 114.174  1.00  0.00           O  
ATOM    427  CB  TRP A  30      45.477  97.319 113.452  1.00  0.00           C  
ATOM    428  CG  TRP A  30      44.010  96.907 113.264  1.00  0.00           C  
ATOM    429  CD1 TRP A  30      43.351  96.342 112.222  1.00  0.00           C  
ATOM    430  CD2 TRP A  30      43.043  96.782 114.404  1.00  0.00           C  
ATOM    431  CE2 TRP A  30      41.821  96.185 113.923  1.00  0.00           C  
ATOM    432  CE3 TRP A  30      43.061  97.107 115.762  1.00  0.00           C  
ATOM    433  NE1 TRP A  30      42.075  95.949 112.566  1.00  0.00           N  
ATOM    434  CZ2 TRP A  30      40.750  95.922 114.733  1.00  0.00           C  
ATOM    435  CZ3 TRP A  30      41.952  96.932 116.595  1.00  0.00           C  
ATOM    436  CH2 TRP A  30      40.822  96.369 116.086  1.00  0.00           C  
ATOM    437  H   TRP A  30      47.787  97.787 114.394  1.00  0.00           H  
ATOM    438  HA  TRP A  30      45.578  96.178 115.295  1.00  0.00           H  
ATOM    439  HB2 TRP A  30      45.532  98.375 113.722  1.00  0.00           H  
ATOM    440  HB3 TRP A  30      45.951  97.177 112.481  1.00  0.00           H  
ATOM    441  HD1 TRP A  30      43.622  96.163 111.193  1.00  0.00           H  
ATOM    442  HE1 TRP A  30      41.433  95.482 111.940  1.00  0.00           H  
ATOM    443  HE3 TRP A  30      43.956  97.523 116.201  1.00  0.00           H  
ATOM    444  HZ2 TRP A  30      39.873  95.427 114.342  1.00  0.00           H  
ATOM    445  HZ3 TRP A  30      42.062  97.144 117.648  1.00  0.00           H  
ATOM    446  HH2 TRP A  30      39.954  96.238 116.715  1.00  0.00           H  
ATOM    447  N   GLN A  31      47.312  94.872 112.813  1.00  0.00           N  
ATOM    448  CA  GLN A  31      47.672  93.614 112.152  1.00  0.00           C  
ATOM    449  C   GLN A  31      48.016  92.403 113.114  1.00  0.00           C  
ATOM    450  O   GLN A  31      47.675  91.258 112.778  1.00  0.00           O  
ATOM    451  CB  GLN A  31      48.835  93.864 111.199  1.00  0.00           C  
ATOM    452  CG  GLN A  31      48.850  92.717 110.089  1.00  0.00           C  
ATOM    453  CD  GLN A  31      48.447  93.233 108.661  1.00  0.00           C  
ATOM    454  NE2 GLN A  31      47.676  92.510 107.955  1.00  0.00           N  
ATOM    455  OE1 GLN A  31      48.851  94.331 108.219  1.00  0.00           O  
ATOM    456  H   GLN A  31      47.821  95.708 112.563  1.00  0.00           H  
ATOM    457  HA  GLN A  31      46.830  93.427 111.486  1.00  0.00           H  
ATOM    458  HB2 GLN A  31      48.698  94.839 110.730  1.00  0.00           H  
ATOM    459  HB3 GLN A  31      49.770  93.895 111.758  1.00  0.00           H  
ATOM    460  HG2 GLN A  31      49.835  92.267 109.964  1.00  0.00           H  
ATOM    461  HG3 GLN A  31      48.206  91.875 110.344  1.00  0.00           H  
ATOM    462 HE21 GLN A  31      47.405  92.925 107.074  1.00  0.00           H  
ATOM    463 HE22 GLN A  31      47.467  91.547 108.179  1.00  0.00           H  
ATOM    464  N   LEU A  32      48.456  92.728 114.339  1.00  0.00           N  
ATOM    465  CA  LEU A  32      48.725  91.766 115.457  1.00  0.00           C  
ATOM    466  C   LEU A  32      47.376  91.276 116.193  1.00  0.00           C  
ATOM    467  O   LEU A  32      47.309  90.157 116.628  1.00  0.00           O  
ATOM    468  CB  LEU A  32      49.531  92.385 116.649  1.00  0.00           C  
ATOM    469  CG  LEU A  32      50.803  93.049 116.222  1.00  0.00           C  
ATOM    470  CD1 LEU A  32      51.696  93.495 117.379  1.00  0.00           C  
ATOM    471  CD2 LEU A  32      51.707  92.127 115.355  1.00  0.00           C  
ATOM    472  H   LEU A  32      48.525  93.721 114.509  1.00  0.00           H  
ATOM    473  HA  LEU A  32      49.319  90.897 115.175  1.00  0.00           H  
ATOM    474  HB2 LEU A  32      48.879  93.115 117.129  1.00  0.00           H  
ATOM    475  HB3 LEU A  32      49.779  91.595 117.359  1.00  0.00           H  
ATOM    476  HG  LEU A  32      50.612  93.970 115.673  1.00  0.00           H  
ATOM    477 HD11 LEU A  32      52.323  92.658 117.687  1.00  0.00           H  
ATOM    478 HD12 LEU A  32      52.356  94.344 117.200  1.00  0.00           H  
ATOM    479 HD13 LEU A  32      51.054  93.660 118.245  1.00  0.00           H  
ATOM    480 HD21 LEU A  32      51.214  91.650 114.508  1.00  0.00           H  
ATOM    481 HD22 LEU A  32      52.694  92.545 115.157  1.00  0.00           H  
ATOM    482 HD23 LEU A  32      51.892  91.267 115.999  1.00  0.00           H  
ATOM    483  N   TYR A  33      46.346  92.083 116.385  1.00  0.00           N  
ATOM    484  CA  TYR A  33      45.002  91.738 116.856  1.00  0.00           C  
ATOM    485  C   TYR A  33      44.209  90.989 115.790  1.00  0.00           C  
ATOM    486  O   TYR A  33      43.536  89.996 116.089  1.00  0.00           O  
ATOM    487  CB  TYR A  33      44.262  93.060 117.283  1.00  0.00           C  
ATOM    488  CG  TYR A  33      42.936  92.832 118.014  1.00  0.00           C  
ATOM    489  CD1 TYR A  33      41.754  93.285 117.356  1.00  0.00           C  
ATOM    490  CD2 TYR A  33      42.906  92.288 119.297  1.00  0.00           C  
ATOM    491  CE1 TYR A  33      40.548  93.152 117.994  1.00  0.00           C  
ATOM    492  CE2 TYR A  33      41.648  92.046 119.862  1.00  0.00           C  
ATOM    493  CZ  TYR A  33      40.432  92.379 119.188  1.00  0.00           C  
ATOM    494  OH  TYR A  33      39.240  92.107 119.697  1.00  0.00           O  
ATOM    495  H   TYR A  33      46.476  93.011 116.009  1.00  0.00           H  
ATOM    496  HA  TYR A  33      45.022  91.120 117.753  1.00  0.00           H  
ATOM    497  HB2 TYR A  33      44.915  93.684 117.894  1.00  0.00           H  
ATOM    498  HB3 TYR A  33      44.058  93.684 116.413  1.00  0.00           H  
ATOM    499  HD1 TYR A  33      41.795  93.843 116.432  1.00  0.00           H  
ATOM    500  HD2 TYR A  33      43.837  92.027 119.776  1.00  0.00           H  
ATOM    501  HE1 TYR A  33      39.593  93.518 117.648  1.00  0.00           H  
ATOM    502  HE2 TYR A  33      41.569  91.503 120.793  1.00  0.00           H  
ATOM    503  HH  TYR A  33      38.476  92.349 119.170  1.00  0.00           H  
ATOM    504  N   ILE A  34      44.500  91.315 114.485  1.00  0.00           N  
ATOM    505  CA  ILE A  34      43.937  90.653 113.301  1.00  0.00           C  
ATOM    506  C   ILE A  34      44.415  89.189 113.260  1.00  0.00           C  
ATOM    507  O   ILE A  34      43.619  88.223 113.206  1.00  0.00           O  
ATOM    508  CB  ILE A  34      44.336  91.440 112.004  1.00  0.00           C  
ATOM    509  CG1 ILE A  34      43.513  92.737 111.916  1.00  0.00           C  
ATOM    510  CG2 ILE A  34      44.090  90.516 110.729  1.00  0.00           C  
ATOM    511  CD1 ILE A  34      42.005  92.516 111.531  1.00  0.00           C  
ATOM    512  H   ILE A  34      45.142  92.077 114.320  1.00  0.00           H  
ATOM    513  HA  ILE A  34      42.847  90.623 113.306  1.00  0.00           H  
ATOM    514  HB  ILE A  34      45.365  91.790 112.083  1.00  0.00           H  
ATOM    515 HG12 ILE A  34      43.546  93.318 112.837  1.00  0.00           H  
ATOM    516 HG13 ILE A  34      43.934  93.292 111.077  1.00  0.00           H  
ATOM    517 HG21 ILE A  34      44.859  89.746 110.663  1.00  0.00           H  
ATOM    518 HG22 ILE A  34      43.189  89.905 110.790  1.00  0.00           H  
ATOM    519 HG23 ILE A  34      44.063  91.087 109.800  1.00  0.00           H  
ATOM    520 HD11 ILE A  34      41.898  92.524 110.446  1.00  0.00           H  
ATOM    521 HD12 ILE A  34      41.632  91.593 111.971  1.00  0.00           H  
ATOM    522 HD13 ILE A  34      41.291  93.240 111.924  1.00  0.00           H  
ATOM    523  N   GLY A  35      45.755  88.933 113.500  1.00  0.00           N  
ATOM    524  CA  GLY A  35      46.341  87.594 113.363  1.00  0.00           C  
ATOM    525  C   GLY A  35      46.756  87.344 111.896  1.00  0.00           C  
ATOM    526  O   GLY A  35      47.277  88.226 111.205  1.00  0.00           O  
ATOM    527  H   GLY A  35      46.405  89.702 113.578  1.00  0.00           H  
ATOM    528  HA2 GLY A  35      47.162  87.370 114.044  1.00  0.00           H  
ATOM    529  HA3 GLY A  35      45.634  86.881 113.787  1.00  0.00           H  
ATOM    530  N   ASP A  36      46.551  86.139 111.346  1.00  0.00           N  
ATOM    531  CA  ASP A  36      46.666  85.784 109.855  1.00  0.00           C  
ATOM    532  C   ASP A  36      45.331  85.946 109.200  1.00  0.00           C  
ATOM    533  O   ASP A  36      44.282  85.442 109.708  1.00  0.00           O  
ATOM    534  CB  ASP A  36      47.395  84.422 109.665  1.00  0.00           C  
ATOM    535  CG  ASP A  36      47.287  83.788 108.270  1.00  0.00           C  
ATOM    536  OD1 ASP A  36      47.773  82.626 108.189  1.00  0.00           O  
ATOM    537  OD2 ASP A  36      47.060  84.468 107.277  1.00  0.00           O1-
ATOM    538  H   ASP A  36      46.577  85.390 112.021  1.00  0.00           H  
ATOM    539  HA  ASP A  36      47.303  86.504 109.340  1.00  0.00           H  
ATOM    540  HB2 ASP A  36      48.440  84.535 109.951  1.00  0.00           H  
ATOM    541  HB3 ASP A  36      46.850  83.728 110.305  1.00  0.00           H  
ATOM    542  N   THR A  37      45.350  86.718 108.099  1.00  0.00           N  
ATOM    543  CA  THR A  37      44.126  87.022 107.386  1.00  0.00           C  
ATOM    544  C   THR A  37      43.359  85.852 106.761  1.00  0.00           C  
ATOM    545  O   THR A  37      42.126  85.774 106.864  1.00  0.00           O  
ATOM    546  CB  THR A  37      44.380  88.130 106.408  1.00  0.00           C  
ATOM    547  CG2 THR A  37      43.240  88.524 105.492  1.00  0.00           C  
ATOM    548  OG1 THR A  37      44.712  89.223 107.144  1.00  0.00           O  
ATOM    549  H   THR A  37      46.200  86.911 107.587  1.00  0.00           H  
ATOM    550  HA  THR A  37      43.419  87.419 108.116  1.00  0.00           H  
ATOM    551  HB  THR A  37      45.230  87.826 105.797  1.00  0.00           H  
ATOM    552  HG1 THR A  37      45.390  88.982 107.780  1.00  0.00           H  
ATOM    553 HG21 THR A  37      42.383  88.601 106.161  1.00  0.00           H  
ATOM    554 HG22 THR A  37      43.507  89.406 104.910  1.00  0.00           H  
ATOM    555 HG23 THR A  37      43.027  87.772 104.733  1.00  0.00           H  
ATOM    556  N   ARG A  38      44.056  84.799 106.456  1.00  0.00           N  
ATOM    557  CA  ARG A  38      43.440  83.545 106.016  1.00  0.00           C  
ATOM    558  C   ARG A  38      42.512  82.853 106.985  1.00  0.00           C  
ATOM    559  O   ARG A  38      41.446  82.352 106.593  1.00  0.00           O  
ATOM    560  CB  ARG A  38      44.485  82.502 105.542  1.00  0.00           C  
ATOM    561  CG  ARG A  38      45.429  82.903 104.454  1.00  0.00           C  
ATOM    562  CD  ARG A  38      46.449  81.785 104.187  1.00  0.00           C  
ATOM    563  NE  ARG A  38      47.364  81.637 105.289  1.00  0.00           N  
ATOM    564  CZ  ARG A  38      48.301  80.711 105.467  1.00  0.00           C  
ATOM    565  NH1 ARG A  38      48.551  79.708 104.623  1.00  0.00           N1+
ATOM    566  NH2 ARG A  38      49.031  80.696 106.530  1.00  0.00           N  
ATOM    567  H   ARG A  38      45.060  84.890 106.390  1.00  0.00           H  
ATOM    568  HA  ARG A  38      42.799  83.810 105.176  1.00  0.00           H  
ATOM    569  HB2 ARG A  38      44.971  82.141 106.447  1.00  0.00           H  
ATOM    570  HB3 ARG A  38      43.942  81.678 105.076  1.00  0.00           H  
ATOM    571  HG2 ARG A  38      44.895  82.987 103.507  1.00  0.00           H  
ATOM    572  HG3 ARG A  38      46.033  83.764 104.736  1.00  0.00           H  
ATOM    573  HD2 ARG A  38      45.855  80.871 104.173  1.00  0.00           H  
ATOM    574  HD3 ARG A  38      46.872  81.897 103.190  1.00  0.00           H  
ATOM    575  HE  ARG A  38      47.325  82.294 106.056  1.00  0.00           H  
ATOM    576 HH11 ARG A  38      47.925  79.572 103.842  1.00  0.00           H  
ATOM    577 HH12 ARG A  38      49.243  79.003 104.836  1.00  0.00           H  
ATOM    578 HH21 ARG A  38      48.977  81.460 107.189  1.00  0.00           H  
ATOM    579 HH22 ARG A  38      49.658  79.927 106.714  1.00  0.00           H  
ATOM    580  N   SER A  39      42.864  82.884 108.275  1.00  0.00           N  
ATOM    581  CA  SER A  39      42.140  82.326 109.395  1.00  0.00           C  
ATOM    582  C   SER A  39      40.877  82.944 109.588  1.00  0.00           C  
ATOM    583  O   SER A  39      39.912  82.171 109.777  1.00  0.00           O  
ATOM    584  CB  SER A  39      43.016  82.334 110.670  1.00  0.00           C  
ATOM    585  OG  SER A  39      42.545  81.383 111.640  1.00  0.00           O  
ATOM    586  H   SER A  39      43.674  83.446 108.495  1.00  0.00           H  
ATOM    587  HA  SER A  39      41.883  81.279 109.238  1.00  0.00           H  
ATOM    588  HB2 SER A  39      44.004  82.055 110.303  1.00  0.00           H  
ATOM    589  HB3 SER A  39      43.206  83.312 111.112  1.00  0.00           H  
ATOM    590  HG  SER A  39      43.271  81.232 112.249  1.00  0.00           H  
ATOM    591  N   ARG A  40      40.784  84.269 109.392  1.00  0.00           N  
ATOM    592  CA  ARG A  40      39.485  85.020 109.525  1.00  0.00           C  
ATOM    593  C   ARG A  40      38.627  84.811 108.248  1.00  0.00           C  
ATOM    594  O   ARG A  40      37.484  84.593 108.290  1.00  0.00           O  
ATOM    595  CB  ARG A  40      39.620  86.492 109.943  1.00  0.00           C  
ATOM    596  CG  ARG A  40      40.441  87.379 108.998  1.00  0.00           C  
ATOM    597  CD  ARG A  40      40.453  88.753 109.559  1.00  0.00           C  
ATOM    598  NE  ARG A  40      39.342  89.617 109.085  1.00  0.00           N  
ATOM    599  CZ  ARG A  40      38.863  90.710 109.652  1.00  0.00           C  
ATOM    600  NH1 ARG A  40      39.196  91.137 110.774  1.00  0.00           N1+
ATOM    601  NH2 ARG A  40      37.876  91.283 109.116  1.00  0.00           N  
ATOM    602  H   ARG A  40      41.602  84.774 109.081  1.00  0.00           H  
ATOM    603  HA  ARG A  40      38.904  84.465 110.262  1.00  0.00           H  
ATOM    604  HB2 ARG A  40      38.663  86.966 110.157  1.00  0.00           H  
ATOM    605  HB3 ARG A  40      39.994  86.526 110.966  1.00  0.00           H  
ATOM    606  HG2 ARG A  40      41.436  86.972 108.824  1.00  0.00           H  
ATOM    607  HG3 ARG A  40      39.909  87.402 108.047  1.00  0.00           H  
ATOM    608  HD2 ARG A  40      40.504  88.810 110.646  1.00  0.00           H  
ATOM    609  HD3 ARG A  40      41.388  89.227 109.262  1.00  0.00           H  
ATOM    610  HE  ARG A  40      39.005  89.411 108.155  1.00  0.00           H  
ATOM    611 HH11 ARG A  40      39.745  90.549 111.386  1.00  0.00           H  
ATOM    612 HH12 ARG A  40      38.799  92.031 111.023  1.00  0.00           H  
ATOM    613 HH21 ARG A  40      37.509  90.765 108.331  1.00  0.00           H  
ATOM    614 HH22 ARG A  40      37.547  92.185 109.427  1.00  0.00           H  
ATOM    615  N   THR A  41      39.173  84.923 107.042  1.00  0.00           N  
ATOM    616  CA  THR A  41      38.466  84.968 105.797  1.00  0.00           C  
ATOM    617  C   THR A  41      37.617  83.698 105.585  1.00  0.00           C  
ATOM    618  O   THR A  41      36.425  83.871 105.181  1.00  0.00           O  
ATOM    619  CB  THR A  41      39.331  85.170 104.547  1.00  0.00           C  
ATOM    620  CG2 THR A  41      39.877  86.587 104.292  1.00  0.00           C  
ATOM    621  OG1 THR A  41      40.483  84.299 104.581  1.00  0.00           O  
ATOM    622  H   THR A  41      40.175  85.049 107.022  1.00  0.00           H  
ATOM    623  HA  THR A  41      37.716  85.755 105.888  1.00  0.00           H  
ATOM    624  HB  THR A  41      38.792  84.919 103.633  1.00  0.00           H  
ATOM    625  HG1 THR A  41      41.089  84.475 103.857  1.00  0.00           H  
ATOM    626 HG21 THR A  41      40.403  86.565 103.337  1.00  0.00           H  
ATOM    627 HG22 THR A  41      39.109  87.359 104.340  1.00  0.00           H  
ATOM    628 HG23 THR A  41      40.574  86.954 105.046  1.00  0.00           H  
ATOM    629  N   ALA A  42      38.169  82.516 105.804  1.00  0.00           N  
ATOM    630  CA  ALA A  42      37.513  81.261 105.875  1.00  0.00           C  
ATOM    631  C   ALA A  42      36.105  81.335 106.598  1.00  0.00           C  
ATOM    632  O   ALA A  42      35.210  80.550 106.327  1.00  0.00           O  
ATOM    633  CB  ALA A  42      38.527  80.288 106.615  1.00  0.00           C  
ATOM    634  H   ALA A  42      39.080  82.595 106.234  1.00  0.00           H  
ATOM    635  HA  ALA A  42      37.263  80.955 104.860  1.00  0.00           H  
ATOM    636  HB1 ALA A  42      38.636  80.632 107.644  1.00  0.00           H  
ATOM    637  HB2 ALA A  42      38.123  79.282 106.724  1.00  0.00           H  
ATOM    638  HB3 ALA A  42      39.455  80.327 106.044  1.00  0.00           H  
ATOM    639  N   GLU A  43      35.930  82.119 107.642  1.00  0.00           N  
ATOM    640  CA  GLU A  43      34.658  82.166 108.416  1.00  0.00           C  
ATOM    641  C   GLU A  43      33.433  82.914 107.789  1.00  0.00           C  
ATOM    642  O   GLU A  43      32.376  82.855 108.394  1.00  0.00           O  
ATOM    643  CB  GLU A  43      34.952  82.776 109.769  1.00  0.00           C  
ATOM    644  CG  GLU A  43      36.207  82.201 110.474  1.00  0.00           C  
ATOM    645  CD  GLU A  43      36.015  80.905 111.258  1.00  0.00           C  
ATOM    646  OE1 GLU A  43      35.304  79.980 110.714  1.00  0.00           O  
ATOM    647  OE2 GLU A  43      36.603  80.707 112.333  1.00  0.00           O1-
ATOM    648  H   GLU A  43      36.724  82.716 107.824  1.00  0.00           H  
ATOM    649  HA  GLU A  43      34.295  81.142 108.501  1.00  0.00           H  
ATOM    650  HB2 GLU A  43      34.970  83.847 109.566  1.00  0.00           H  
ATOM    651  HB3 GLU A  43      34.048  82.660 110.367  1.00  0.00           H  
ATOM    652  HG2 GLU A  43      37.018  82.157 109.747  1.00  0.00           H  
ATOM    653  HG3 GLU A  43      36.518  82.979 111.171  1.00  0.00           H  
ATOM    654  N   TYR A  44      33.647  83.654 106.683  1.00  0.00           N  
ATOM    655  CA  TYR A  44      32.580  84.525 106.048  1.00  0.00           C  
ATOM    656  C   TYR A  44      32.795  84.927 104.576  1.00  0.00           C  
ATOM    657  O   TYR A  44      31.851  85.394 103.936  1.00  0.00           O  
ATOM    658  CB  TYR A  44      32.352  85.817 106.913  1.00  0.00           C  
ATOM    659  CG  TYR A  44      33.426  86.911 106.926  1.00  0.00           C  
ATOM    660  CD1 TYR A  44      34.657  86.725 107.547  1.00  0.00           C  
ATOM    661  CD2 TYR A  44      33.165  88.199 106.387  1.00  0.00           C  
ATOM    662  CE1 TYR A  44      35.643  87.744 107.604  1.00  0.00           C  
ATOM    663  CE2 TYR A  44      34.058  89.215 106.433  1.00  0.00           C  
ATOM    664  CZ  TYR A  44      35.298  88.988 107.023  1.00  0.00           C  
ATOM    665  OH  TYR A  44      36.113  90.092 107.097  1.00  0.00           O  
ATOM    666  H   TYR A  44      34.621  83.766 106.439  1.00  0.00           H  
ATOM    667  HA  TYR A  44      31.686  83.901 106.006  1.00  0.00           H  
ATOM    668  HB2 TYR A  44      31.394  86.162 106.521  1.00  0.00           H  
ATOM    669  HB3 TYR A  44      32.170  85.542 107.951  1.00  0.00           H  
ATOM    670  HD1 TYR A  44      34.903  85.762 107.970  1.00  0.00           H  
ATOM    671  HD2 TYR A  44      32.199  88.382 105.940  1.00  0.00           H  
ATOM    672  HE1 TYR A  44      36.608  87.537 108.044  1.00  0.00           H  
ATOM    673  HE2 TYR A  44      33.732  90.140 105.980  1.00  0.00           H  
ATOM    674  HH  TYR A  44      35.575  90.847 107.349  1.00  0.00           H  
ATOM    675  N   LYS A  45      33.988  84.717 104.021  1.00  0.00           N  
ATOM    676  CA  LYS A  45      34.301  85.033 102.610  1.00  0.00           C  
ATOM    677  C   LYS A  45      33.254  84.476 101.647  1.00  0.00           C  
ATOM    678  O   LYS A  45      32.887  85.185 100.708  1.00  0.00           O  
ATOM    679  CB  LYS A  45      35.659  84.419 102.286  1.00  0.00           C  
ATOM    680  CG  LYS A  45      36.014  84.443 100.787  1.00  0.00           C  
ATOM    681  CD  LYS A  45      37.493  84.080 100.449  1.00  0.00           C  
ATOM    682  CE  LYS A  45      37.652  84.246  98.871  1.00  0.00           C  
ATOM    683  NZ  LYS A  45      37.062  83.047  98.200  1.00  0.00           N1+
ATOM    684  H   LYS A  45      34.715  84.243 104.538  1.00  0.00           H  
ATOM    685  HA  LYS A  45      34.244  86.117 102.515  1.00  0.00           H  
ATOM    686  HB2 LYS A  45      36.408  84.980 102.844  1.00  0.00           H  
ATOM    687  HB3 LYS A  45      35.622  83.391 102.647  1.00  0.00           H  
ATOM    688  HG2 LYS A  45      35.385  83.686 100.320  1.00  0.00           H  
ATOM    689  HG3 LYS A  45      35.792  85.392 100.297  1.00  0.00           H  
ATOM    690  HD2 LYS A  45      38.116  84.831 100.936  1.00  0.00           H  
ATOM    691  HD3 LYS A  45      37.804  83.091 100.786  1.00  0.00           H  
ATOM    692  HE2 LYS A  45      37.084  85.144  98.629  1.00  0.00           H  
ATOM    693  HE3 LYS A  45      38.708  84.334  98.614  1.00  0.00           H  
ATOM    694  HZ1 LYS A  45      36.066  83.059  98.365  1.00  0.00           H  
ATOM    695  HZ2 LYS A  45      37.144  83.174  97.201  1.00  0.00           H  
ATOM    696  HZ3 LYS A  45      37.553  82.254  98.587  1.00  0.00           H  
ATOM    697  N   ALA A  46      32.852  83.222 101.787  1.00  0.00           N  
ATOM    698  CA  ALA A  46      31.958  82.605 100.840  1.00  0.00           C  
ATOM    699  C   ALA A  46      30.493  83.128 100.938  1.00  0.00           C  
ATOM    700  O   ALA A  46      29.922  83.491  99.925  1.00  0.00           O  
ATOM    701  CB  ALA A  46      32.130  81.137 101.015  1.00  0.00           C  
ATOM    702  H   ALA A  46      33.093  82.754 102.649  1.00  0.00           H  
ATOM    703  HA  ALA A  46      32.232  82.818  99.806  1.00  0.00           H  
ATOM    704  HB1 ALA A  46      31.587  80.671 101.837  1.00  0.00           H  
ATOM    705  HB2 ALA A  46      31.925  80.645 100.064  1.00  0.00           H  
ATOM    706  HB3 ALA A  46      33.149  80.824 101.244  1.00  0.00           H  
ATOM    707  N   TRP A  47      29.993  83.312 102.206  1.00  0.00           N  
ATOM    708  CA  TRP A  47      28.735  83.987 102.680  1.00  0.00           C  
ATOM    709  C   TRP A  47      28.643  85.399 102.165  1.00  0.00           C  
ATOM    710  O   TRP A  47      27.708  85.805 101.457  1.00  0.00           O  
ATOM    711  CB  TRP A  47      28.510  83.804 104.260  1.00  0.00           C  
ATOM    712  CG  TRP A  47      27.149  84.255 104.798  1.00  0.00           C  
ATOM    713  CD1 TRP A  47      26.006  83.520 104.793  1.00  0.00           C  
ATOM    714  CD2 TRP A  47      26.602  85.589 105.125  1.00  0.00           C  
ATOM    715  CE2 TRP A  47      25.208  85.527 105.323  1.00  0.00           C  
ATOM    716  CE3 TRP A  47      27.198  86.870 105.105  1.00  0.00           C  
ATOM    717  NE1 TRP A  47      24.887  84.195 105.252  1.00  0.00           N  
ATOM    718  CZ2 TRP A  47      24.432  86.709 105.467  1.00  0.00           C  
ATOM    719  CZ3 TRP A  47      26.460  88.042 105.206  1.00  0.00           C  
ATOM    720  CH2 TRP A  47      25.059  87.981 105.344  1.00  0.00           C  
ATOM    721  H   TRP A  47      30.609  82.903 102.893  1.00  0.00           H  
ATOM    722  HA  TRP A  47      27.947  83.470 102.132  1.00  0.00           H  
ATOM    723  HB2 TRP A  47      28.772  82.808 104.616  1.00  0.00           H  
ATOM    724  HB3 TRP A  47      29.299  84.289 104.836  1.00  0.00           H  
ATOM    725  HD1 TRP A  47      26.061  82.499 104.443  1.00  0.00           H  
ATOM    726  HE1 TRP A  47      23.932  83.882 105.154  1.00  0.00           H  
ATOM    727  HE3 TRP A  47      28.261  87.030 105.015  1.00  0.00           H  
ATOM    728  HZ2 TRP A  47      23.369  86.525 105.500  1.00  0.00           H  
ATOM    729  HZ3 TRP A  47      27.024  88.963 105.223  1.00  0.00           H  
ATOM    730  HH2 TRP A  47      24.453  88.875 105.342  1.00  0.00           H  
ATOM    731  N   LEU A  48      29.575  86.219 102.581  1.00  0.00           N  
ATOM    732  CA  LEU A  48      29.544  87.663 102.404  1.00  0.00           C  
ATOM    733  C   LEU A  48      29.623  87.989 100.870  1.00  0.00           C  
ATOM    734  O   LEU A  48      28.817  88.808 100.388  1.00  0.00           O  
ATOM    735  CB  LEU A  48      30.571  88.485 103.223  1.00  0.00           C  
ATOM    736  CG  LEU A  48      30.653  89.997 102.958  1.00  0.00           C  
ATOM    737  CD1 LEU A  48      29.288  90.620 103.280  1.00  0.00           C  
ATOM    738  CD2 LEU A  48      31.681  90.625 103.893  1.00  0.00           C  
ATOM    739  H   LEU A  48      30.372  85.858 103.085  1.00  0.00           H  
ATOM    740  HA  LEU A  48      28.568  88.055 102.690  1.00  0.00           H  
ATOM    741  HB2 LEU A  48      30.285  88.294 104.257  1.00  0.00           H  
ATOM    742  HB3 LEU A  48      31.559  88.026 103.173  1.00  0.00           H  
ATOM    743  HG  LEU A  48      30.905  90.158 101.909  1.00  0.00           H  
ATOM    744 HD11 LEU A  48      28.493  90.308 102.604  1.00  0.00           H  
ATOM    745 HD12 LEU A  48      28.907  90.524 104.296  1.00  0.00           H  
ATOM    746 HD13 LEU A  48      29.288  91.703 103.165  1.00  0.00           H  
ATOM    747 HD21 LEU A  48      32.084  91.579 103.551  1.00  0.00           H  
ATOM    748 HD22 LEU A  48      31.156  90.661 104.848  1.00  0.00           H  
ATOM    749 HD23 LEU A  48      32.476  89.899 104.062  1.00  0.00           H  
ATOM    750  N   LEU A  49      30.586  87.443 100.161  1.00  0.00           N  
ATOM    751  CA  LEU A  49      30.825  87.762  98.762  1.00  0.00           C  
ATOM    752  C   LEU A  49      29.762  87.046  97.903  1.00  0.00           C  
ATOM    753  O   LEU A  49      29.300  87.474  96.853  1.00  0.00           O  
ATOM    754  CB  LEU A  49      32.215  87.420  98.283  1.00  0.00           C  
ATOM    755  CG  LEU A  49      33.344  88.027  99.183  1.00  0.00           C  
ATOM    756  CD1 LEU A  49      34.588  87.285  98.832  1.00  0.00           C  
ATOM    757  CD2 LEU A  49      33.625  89.509  99.008  1.00  0.00           C  
ATOM    758  H   LEU A  49      31.141  86.712 100.582  1.00  0.00           H  
ATOM    759  HA  LEU A  49      30.678  88.826  98.584  1.00  0.00           H  
ATOM    760  HB2 LEU A  49      32.291  86.339  98.404  1.00  0.00           H  
ATOM    761  HB3 LEU A  49      32.341  87.754  97.254  1.00  0.00           H  
ATOM    762  HG  LEU A  49      33.229  87.766 100.236  1.00  0.00           H  
ATOM    763 HD11 LEU A  49      34.838  87.281  97.770  1.00  0.00           H  
ATOM    764 HD12 LEU A  49      35.382  87.674  99.470  1.00  0.00           H  
ATOM    765 HD13 LEU A  49      34.420  86.220  98.988  1.00  0.00           H  
ATOM    766 HD21 LEU A  49      33.685  89.729  97.942  1.00  0.00           H  
ATOM    767 HD22 LEU A  49      32.835  90.157  99.388  1.00  0.00           H  
ATOM    768 HD23 LEU A  49      34.577  89.817  99.440  1.00  0.00           H  
ATOM    769  N   GLY A  50      29.210  85.920  98.408  1.00  0.00           N  
ATOM    770  CA  GLY A  50      28.154  85.116  97.795  1.00  0.00           C  
ATOM    771  C   GLY A  50      26.908  85.893  97.782  1.00  0.00           C  
ATOM    772  O   GLY A  50      26.286  86.053  96.670  1.00  0.00           O  
ATOM    773  H   GLY A  50      29.656  85.520  99.221  1.00  0.00           H  
ATOM    774  HA2 GLY A  50      28.396  84.790  96.784  1.00  0.00           H  
ATOM    775  HA3 GLY A  50      27.975  84.201  98.360  1.00  0.00           H  
ATOM    776  N   LEU A  51      26.503  86.480  98.929  1.00  0.00           N  
ATOM    777  CA  LEU A  51      25.450  87.525  99.014  1.00  0.00           C  
ATOM    778  C   LEU A  51      25.591  88.657  97.980  1.00  0.00           C  
ATOM    779  O   LEU A  51      24.714  88.799  97.082  1.00  0.00           O  
ATOM    780  CB  LEU A  51      25.288  87.893 100.557  1.00  0.00           C  
ATOM    781  CG  LEU A  51      24.491  89.221 100.808  1.00  0.00           C  
ATOM    782  CD1 LEU A  51      22.988  89.160 100.339  1.00  0.00           C  
ATOM    783  CD2 LEU A  51      24.467  89.538 102.267  1.00  0.00           C  
ATOM    784  H   LEU A  51      27.122  86.478  99.727  1.00  0.00           H  
ATOM    785  HA  LEU A  51      24.502  87.019  98.831  1.00  0.00           H  
ATOM    786  HB2 LEU A  51      24.803  87.048 101.046  1.00  0.00           H  
ATOM    787  HB3 LEU A  51      26.238  87.995 101.081  1.00  0.00           H  
ATOM    788  HG  LEU A  51      25.008  90.063 100.347  1.00  0.00           H  
ATOM    789 HD11 LEU A  51      22.633  90.167 100.557  1.00  0.00           H  
ATOM    790 HD12 LEU A  51      22.964  88.998  99.261  1.00  0.00           H  
ATOM    791 HD13 LEU A  51      22.405  88.413 100.875  1.00  0.00           H  
ATOM    792 HD21 LEU A  51      25.392  89.340 102.809  1.00  0.00           H  
ATOM    793 HD22 LEU A  51      23.993  90.514 102.372  1.00  0.00           H  
ATOM    794 HD23 LEU A  51      23.778  88.803 102.684  1.00  0.00           H  
ATOM    795  N   LEU A  52      26.733  89.299  97.931  1.00  0.00           N  
ATOM    796  CA  LEU A  52      26.997  90.405  96.978  1.00  0.00           C  
ATOM    797  C   LEU A  52      26.829  89.964  95.547  1.00  0.00           C  
ATOM    798  O   LEU A  52      26.228  90.789  94.836  1.00  0.00           O  
ATOM    799  CB  LEU A  52      28.441  90.987  97.243  1.00  0.00           C  
ATOM    800  CG  LEU A  52      28.673  91.739  98.558  1.00  0.00           C  
ATOM    801  CD1 LEU A  52      30.174  92.139  98.594  1.00  0.00           C  
ATOM    802  CD2 LEU A  52      27.829  93.015  98.566  1.00  0.00           C  
ATOM    803  H   LEU A  52      27.350  89.115  98.708  1.00  0.00           H  
ATOM    804  HA  LEU A  52      26.260  91.191  97.130  1.00  0.00           H  
ATOM    805  HB2 LEU A  52      29.066  90.097  97.316  1.00  0.00           H  
ATOM    806  HB3 LEU A  52      28.753  91.515  96.343  1.00  0.00           H  
ATOM    807  HG  LEU A  52      28.424  91.117  99.417  1.00  0.00           H  
ATOM    808 HD11 LEU A  52      30.341  92.972  97.912  1.00  0.00           H  
ATOM    809 HD12 LEU A  52      30.483  92.575  99.544  1.00  0.00           H  
ATOM    810 HD13 LEU A  52      30.833  91.290  98.411  1.00  0.00           H  
ATOM    811 HD21 LEU A  52      27.918  93.601  99.482  1.00  0.00           H  
ATOM    812 HD22 LEU A  52      28.019  93.602  97.668  1.00  0.00           H  
ATOM    813 HD23 LEU A  52      26.786  92.702  98.555  1.00  0.00           H  
ATOM    814  N   ARG A  53      27.405  88.854  95.100  1.00  0.00           N  
ATOM    815  CA  ARG A  53      27.432  88.365  93.689  1.00  0.00           C  
ATOM    816  C   ARG A  53      26.099  87.791  93.193  1.00  0.00           C  
ATOM    817  O   ARG A  53      25.535  88.133  92.109  1.00  0.00           O  
ATOM    818  CB  ARG A  53      28.575  87.381  93.501  1.00  0.00           C  
ATOM    819  CG  ARG A  53      29.997  88.034  93.648  1.00  0.00           C  
ATOM    820  CD  ARG A  53      30.373  88.810  92.393  1.00  0.00           C  
ATOM    821  NE  ARG A  53      31.777  89.162  92.249  1.00  0.00           N  
ATOM    822  CZ  ARG A  53      32.182  90.046  91.311  1.00  0.00           C  
ATOM    823  NH1 ARG A  53      31.304  90.804  90.680  1.00  0.00           N1+
ATOM    824  NH2 ARG A  53      33.387  90.025  90.826  1.00  0.00           N  
ATOM    825  H   ARG A  53      27.799  88.261  95.817  1.00  0.00           H  
ATOM    826  HA  ARG A  53      27.562  89.096  92.892  1.00  0.00           H  
ATOM    827  HB2 ARG A  53      28.409  86.618  94.261  1.00  0.00           H  
ATOM    828  HB3 ARG A  53      28.452  86.825  92.572  1.00  0.00           H  
ATOM    829  HG2 ARG A  53      30.100  88.622  94.560  1.00  0.00           H  
ATOM    830  HG3 ARG A  53      30.747  87.290  93.914  1.00  0.00           H  
ATOM    831  HD2 ARG A  53      30.075  88.123  91.602  1.00  0.00           H  
ATOM    832  HD3 ARG A  53      29.778  89.721  92.327  1.00  0.00           H  
ATOM    833  HE  ARG A  53      32.391  88.423  92.562  1.00  0.00           H  
ATOM    834 HH11 ARG A  53      30.354  90.858  91.019  1.00  0.00           H  
ATOM    835 HH12 ARG A  53      31.556  91.536  90.033  1.00  0.00           H  
ATOM    836 HH21 ARG A  53      34.220  89.531  91.116  1.00  0.00           H  
ATOM    837 HH22 ARG A  53      33.548  90.645  90.043  1.00  0.00           H  
ATOM    838  N   GLN A  54      25.347  87.008  94.100  1.00  0.00           N  
ATOM    839  CA  GLN A  54      23.857  86.875  93.982  1.00  0.00           C  
ATOM    840  C   GLN A  54      23.045  88.207  93.792  1.00  0.00           C  
ATOM    841  O   GLN A  54      22.120  88.262  93.005  1.00  0.00           O  
ATOM    842  CB  GLN A  54      23.198  86.156  95.230  1.00  0.00           C  
ATOM    843  CG  GLN A  54      21.618  86.015  95.132  1.00  0.00           C  
ATOM    844  CD  GLN A  54      20.997  85.304  93.921  1.00  0.00           C  
ATOM    845  NE2 GLN A  54      19.920  84.628  94.048  1.00  0.00           N  
ATOM    846  OE1 GLN A  54      21.578  85.209  92.858  1.00  0.00           O  
ATOM    847  H   GLN A  54      25.826  86.659  94.918  1.00  0.00           H  
ATOM    848  HA  GLN A  54      23.599  86.397  93.038  1.00  0.00           H  
ATOM    849  HB2 GLN A  54      23.541  85.121  95.252  1.00  0.00           H  
ATOM    850  HB3 GLN A  54      23.405  86.553  96.223  1.00  0.00           H  
ATOM    851  HG2 GLN A  54      21.337  85.476  96.037  1.00  0.00           H  
ATOM    852  HG3 GLN A  54      21.239  87.029  95.262  1.00  0.00           H  
ATOM    853 HE21 GLN A  54      19.473  84.248  93.226  1.00  0.00           H  
ATOM    854 HE22 GLN A  54      19.516  84.573  94.972  1.00  0.00           H  
ATOM    855  N   HIP A  55      23.432  89.230  94.539  1.00  0.00           N  
ATOM    856  CA  HIP A  55      22.965  90.609  94.415  1.00  0.00           C  
ATOM    857  C   HIP A  55      23.662  91.424  93.229  1.00  0.00           C  
ATOM    858  O   HIP A  55      23.475  92.602  93.161  1.00  0.00           O  
ATOM    859  CB  HIP A  55      23.104  91.434  95.760  1.00  0.00           C  
ATOM    860  CG  HIP A  55      22.070  92.522  95.858  1.00  0.00           C  
ATOM    861  CD2 HIP A  55      22.314  93.898  95.861  1.00  0.00           C  
ATOM    862  ND1 HIP A  55      20.700  92.386  95.703  1.00  0.00           N1+
ATOM    863  CE1 HIP A  55      20.182  93.586  95.494  1.00  0.00           C  
ATOM    864  NE2 HIP A  55      21.101  94.547  95.584  1.00  0.00           N  
ATOM    865  H   HIP A  55      24.122  89.070  95.260  1.00  0.00           H  
ATOM    866  HA  HIP A  55      21.893  90.497  94.250  1.00  0.00           H  
ATOM    867  HB2 HIP A  55      23.111  90.838  96.673  1.00  0.00           H  
ATOM    868  HB3 HIP A  55      24.083  91.908  95.838  1.00  0.00           H  
ATOM    869  HD1 HIP A  55      20.344  91.443  95.629  1.00  0.00           H  
ATOM    870  HD2 HIP A  55      23.284  94.356  95.746  1.00  0.00           H  
ATOM    871  HE1 HIP A  55      19.182  93.827  95.165  1.00  0.00           H  
ATOM    872  HE2 HIP A  55      20.936  95.511  95.335  1.00  0.00           H  
ATOM    873  N   GLY A  56      24.554  90.793  92.468  1.00  0.00           N  
ATOM    874  CA  GLY A  56      25.025  91.331  91.253  1.00  0.00           C  
ATOM    875  C   GLY A  56      25.892  92.561  91.256  1.00  0.00           C  
ATOM    876  O   GLY A  56      26.066  93.165  90.233  1.00  0.00           O  
ATOM    877  H   GLY A  56      24.704  89.802  92.594  1.00  0.00           H  
ATOM    878  HA2 GLY A  56      25.730  90.589  90.878  1.00  0.00           H  
ATOM    879  HA3 GLY A  56      24.123  91.437  90.649  1.00  0.00           H  
ATOM    880  N   CYS A  57      26.237  93.051  92.455  1.00  0.00           N  
ATOM    881  CA  CYS A  57      26.750  94.391  92.643  1.00  0.00           C  
ATOM    882  C   CYS A  57      28.078  94.643  91.995  1.00  0.00           C  
ATOM    883  O   CYS A  57      28.706  93.650  91.707  1.00  0.00           O  
ATOM    884  CB  CYS A  57      27.006  94.609  94.164  1.00  0.00           C  
ATOM    885  SG  CYS A  57      25.711  94.067  95.316  1.00  0.00           S  
ATOM    886  H   CYS A  57      26.106  92.446  93.253  1.00  0.00           H  
ATOM    887  HA  CYS A  57      26.002  95.101  92.289  1.00  0.00           H  
ATOM    888  HB2 CYS A  57      27.870  94.006  94.444  1.00  0.00           H  
ATOM    889  HB3 CYS A  57      27.202  95.640  94.458  1.00  0.00           H  
ATOM    890  HG  CYS A  57      25.354  92.917  94.736  1.00  0.00           H  
ATOM    891  N   HIE A  58      28.570  95.870  91.753  1.00  0.00           N  
ATOM    892  CA  HIE A  58      29.833  96.246  91.330  1.00  0.00           C  
ATOM    893  C   HIE A  58      30.496  97.242  92.254  1.00  0.00           C  
ATOM    894  O   HIE A  58      31.721  97.234  92.460  1.00  0.00           O  
ATOM    895  CB  HIE A  58      29.745  96.873  89.965  1.00  0.00           C  
ATOM    896  CG  HIE A  58      31.034  97.048  89.278  1.00  0.00           C  
ATOM    897  CD2 HIE A  58      31.547  98.290  88.849  1.00  0.00           C  
ATOM    898  ND1 HIE A  58      31.981  96.025  89.078  1.00  0.00           N  
ATOM    899  CE1 HIE A  58      33.062  96.623  88.531  1.00  0.00           C  
ATOM    900  NE2 HIE A  58      32.775  97.945  88.364  1.00  0.00           N  
ATOM    901  H   HIE A  58      27.924  96.625  91.931  1.00  0.00           H  
ATOM    902  HA  HIE A  58      30.512  95.393  91.335  1.00  0.00           H  
ATOM    903  HB2 HIE A  58      29.130  96.203  89.365  1.00  0.00           H  
ATOM    904  HB3 HIE A  58      29.161  97.794  90.004  1.00  0.00           H  
ATOM    905  HD2 HIE A  58      31.033  99.239  88.879  1.00  0.00           H  
ATOM    906  HE1 HIE A  58      33.831  96.039  88.047  1.00  0.00           H  
ATOM    907  HE2 HIE A  58      33.456  98.618  88.040  1.00  0.00           H  
ATOM    908  N   ARG A  59      29.809  98.294  92.642  1.00  0.00           N  
ATOM    909  CA  ARG A  59      30.268  99.466  93.417  1.00  0.00           C  
ATOM    910  C   ARG A  59      29.868  99.349  94.800  1.00  0.00           C  
ATOM    911  O   ARG A  59      28.709  99.515  95.128  1.00  0.00           O  
ATOM    912  CB  ARG A  59      29.691 100.708  92.692  1.00  0.00           C  
ATOM    913  CG  ARG A  59      30.148 102.038  93.373  1.00  0.00           C  
ATOM    914  CD  ARG A  59      29.506 103.157  92.454  1.00  0.00           C  
ATOM    915  NE  ARG A  59      29.273 104.530  93.064  1.00  0.00           N  
ATOM    916  CZ  ARG A  59      30.103 105.386  93.575  1.00  0.00           C  
ATOM    917  NH1 ARG A  59      31.421 105.138  93.473  1.00  0.00           N1+
ATOM    918  NH2 ARG A  59      29.719 106.475  94.186  1.00  0.00           N  
ATOM    919  H   ARG A  59      28.835  98.246  92.381  1.00  0.00           H  
ATOM    920  HA  ARG A  59      31.355  99.516  93.355  1.00  0.00           H  
ATOM    921  HB2 ARG A  59      30.021 100.714  91.653  1.00  0.00           H  
ATOM    922  HB3 ARG A  59      28.609 100.590  92.626  1.00  0.00           H  
ATOM    923  HG2 ARG A  59      29.673 102.020  94.354  1.00  0.00           H  
ATOM    924  HG3 ARG A  59      31.223 102.114  93.535  1.00  0.00           H  
ATOM    925  HD2 ARG A  59      30.124 103.290  91.566  1.00  0.00           H  
ATOM    926  HD3 ARG A  59      28.566 102.830  92.010  1.00  0.00           H  
ATOM    927  HE  ARG A  59      28.297 104.773  93.159  1.00  0.00           H  
ATOM    928 HH11 ARG A  59      31.759 104.292  93.038  1.00  0.00           H  
ATOM    929 HH12 ARG A  59      32.142 105.742  93.842  1.00  0.00           H  
ATOM    930 HH21 ARG A  59      28.753 106.737  94.047  1.00  0.00           H  
ATOM    931 HH22 ARG A  59      30.406 107.120  94.549  1.00  0.00           H  
ATOM    932  N   VAL A  60      30.827  99.215  95.786  1.00  0.00           N  
ATOM    933  CA  VAL A  60      30.616  98.957  97.183  1.00  0.00           C  
ATOM    934  C   VAL A  60      31.411  99.832  98.157  1.00  0.00           C  
ATOM    935  O   VAL A  60      32.449 100.332  97.739  1.00  0.00           O  
ATOM    936  CB  VAL A  60      30.793  97.501  97.555  1.00  0.00           C  
ATOM    937  CG1 VAL A  60      30.179  96.514  96.431  1.00  0.00           C  
ATOM    938  CG2 VAL A  60      32.272  97.076  97.619  1.00  0.00           C  
ATOM    939  H   VAL A  60      31.775  99.210  95.437  1.00  0.00           H  
ATOM    940  HA  VAL A  60      29.554  99.136  97.349  1.00  0.00           H  
ATOM    941  HB  VAL A  60      30.371  97.307  98.541  1.00  0.00           H  
ATOM    942 HG11 VAL A  60      30.771  96.211  95.568  1.00  0.00           H  
ATOM    943 HG12 VAL A  60      29.804  95.613  96.915  1.00  0.00           H  
ATOM    944 HG13 VAL A  60      29.207  96.891  96.116  1.00  0.00           H  
ATOM    945 HG21 VAL A  60      32.668  97.371  98.591  1.00  0.00           H  
ATOM    946 HG22 VAL A  60      32.202  95.989  97.606  1.00  0.00           H  
ATOM    947 HG23 VAL A  60      32.859  97.590  96.858  1.00  0.00           H  
ATOM    948  N   LEU A  61      30.973  99.960  99.442  1.00  0.00           N  
ATOM    949  CA  LEU A  61      31.716 100.776 100.408  1.00  0.00           C  
ATOM    950  C   LEU A  61      31.901 100.193 101.790  1.00  0.00           C  
ATOM    951  O   LEU A  61      30.972  99.984 102.543  1.00  0.00           O  
ATOM    952  CB  LEU A  61      30.970 102.144 100.331  1.00  0.00           C  
ATOM    953  CG  LEU A  61      31.169 102.969 101.608  1.00  0.00           C  
ATOM    954  CD1 LEU A  61      32.417 103.787 101.506  1.00  0.00           C  
ATOM    955  CD2 LEU A  61      30.135 103.975 101.690  1.00  0.00           C  
ATOM    956  H   LEU A  61      30.115  99.527  99.752  1.00  0.00           H  
ATOM    957  HA  LEU A  61      32.745 100.940 100.090  1.00  0.00           H  
ATOM    958  HB2 LEU A  61      31.114 102.617  99.361  1.00  0.00           H  
ATOM    959  HB3 LEU A  61      29.902 101.938 100.257  1.00  0.00           H  
ATOM    960  HG  LEU A  61      31.310 102.434 102.547  1.00  0.00           H  
ATOM    961 HD11 LEU A  61      32.600 104.300 102.450  1.00  0.00           H  
ATOM    962 HD12 LEU A  61      33.189 103.123 101.115  1.00  0.00           H  
ATOM    963 HD13 LEU A  61      32.260 104.621 100.823  1.00  0.00           H  
ATOM    964 HD21 LEU A  61      30.052 104.606 100.805  1.00  0.00           H  
ATOM    965 HD22 LEU A  61      29.189 103.495 101.940  1.00  0.00           H  
ATOM    966 HD23 LEU A  61      30.329 104.622 102.545  1.00  0.00           H  
ATOM    967  N   ASH A  62      33.182  99.909 102.187  1.00  0.00           N  
ATOM    968  CA  ASH A  62      33.435  99.462 103.521  1.00  0.00           C  
ATOM    969  C   ASH A  62      33.668 100.720 104.372  1.00  0.00           C  
ATOM    970  O   ASH A  62      34.727 101.329 104.380  1.00  0.00           O  
ATOM    971  CB  ASH A  62      34.655  98.518 103.529  1.00  0.00           C  
ATOM    972  CG  ASH A  62      35.165  98.033 104.796  1.00  0.00           C  
ATOM    973  OD1 ASH A  62      34.644  98.073 105.893  1.00  0.00           O  
ATOM    974  OD2 ASH A  62      36.358  97.398 104.533  1.00  0.00           O  
ATOM    975  H   ASH A  62      33.929 100.087 101.530  1.00  0.00           H  
ATOM    976  HA  ASH A  62      32.572  98.927 103.917  1.00  0.00           H  
ATOM    977  HB2 ASH A  62      34.393  97.665 102.904  1.00  0.00           H  
ATOM    978  HB3 ASH A  62      35.356  99.117 102.949  1.00  0.00           H  
ATOM    979  HD2 ASH A  62      36.545  96.807 105.267  1.00  0.00           H  
ATOM    980  N   VAL A  63      32.614 101.049 105.119  1.00  0.00           N  
ATOM    981  CA  VAL A  63      32.386 102.276 105.972  1.00  0.00           C  
ATOM    982  C   VAL A  63      33.146 102.229 107.328  1.00  0.00           C  
ATOM    983  O   VAL A  63      33.308 103.282 107.906  1.00  0.00           O  
ATOM    984  CB  VAL A  63      30.962 102.687 106.021  1.00  0.00           C  
ATOM    985  CG1 VAL A  63      30.138 102.283 107.220  1.00  0.00           C  
ATOM    986  CG2 VAL A  63      30.804 104.199 105.873  1.00  0.00           C  
ATOM    987  H   VAL A  63      31.891 100.353 104.998  1.00  0.00           H  
ATOM    988  HA  VAL A  63      32.954 103.027 105.424  1.00  0.00           H  
ATOM    989  HB  VAL A  63      30.453 102.394 105.103  1.00  0.00           H  
ATOM    990 HG11 VAL A  63      30.058 101.200 107.125  1.00  0.00           H  
ATOM    991 HG12 VAL A  63      30.504 102.521 108.219  1.00  0.00           H  
ATOM    992 HG13 VAL A  63      29.123 102.671 107.133  1.00  0.00           H  
ATOM    993 HG21 VAL A  63      31.269 104.691 106.728  1.00  0.00           H  
ATOM    994 HG22 VAL A  63      31.305 104.587 104.986  1.00  0.00           H  
ATOM    995 HG23 VAL A  63      29.750 104.467 105.794  1.00  0.00           H  
ATOM    996  N   ALA A  64      33.683 101.039 107.653  1.00  0.00           N  
ATOM    997  CA  ALA A  64      34.615 100.809 108.792  1.00  0.00           C  
ATOM    998  C   ALA A  64      35.823 100.071 108.272  1.00  0.00           C  
ATOM    999  O   ALA A  64      36.124  98.973 108.606  1.00  0.00           O  
ATOM   1000  CB  ALA A  64      33.919 100.026 109.936  1.00  0.00           C  
ATOM   1001  H   ALA A  64      33.520 100.205 107.107  1.00  0.00           H  
ATOM   1002  HA  ALA A  64      34.836 101.799 109.187  1.00  0.00           H  
ATOM   1003  HB1 ALA A  64      33.110 100.625 110.353  1.00  0.00           H  
ATOM   1004  HB2 ALA A  64      33.421  99.136 109.553  1.00  0.00           H  
ATOM   1005  HB3 ALA A  64      34.528  99.995 110.839  1.00  0.00           H  
ATOM   1006  N   CYS A  65      36.552 100.679 107.302  1.00  0.00           N  
ATOM   1007  CA  CYS A  65      37.767 100.183 106.704  1.00  0.00           C  
ATOM   1008  C   CYS A  65      38.887  99.801 107.743  1.00  0.00           C  
ATOM   1009  O   CYS A  65      39.271  98.643 107.722  1.00  0.00           O  
ATOM   1010  CB  CYS A  65      38.268 101.221 105.747  1.00  0.00           C  
ATOM   1011  SG  CYS A  65      39.905 100.736 105.177  1.00  0.00           S  
ATOM   1012  H   CYS A  65      36.276 101.588 106.959  1.00  0.00           H  
ATOM   1013  HA  CYS A  65      37.536  99.310 106.095  1.00  0.00           H  
ATOM   1014  HB2 CYS A  65      37.541 101.475 104.976  1.00  0.00           H  
ATOM   1015  HB3 CYS A  65      38.494 102.143 106.285  1.00  0.00           H  
ATOM   1016  HG  CYS A  65      40.410 101.462 106.177  1.00  0.00           H  
ATOM   1017  N   GLY A  66      39.266 100.669 108.671  1.00  0.00           N  
ATOM   1018  CA  GLY A  66      40.364 100.501 109.591  1.00  0.00           C  
ATOM   1019  C   GLY A  66      41.620 100.424 108.724  1.00  0.00           C  
ATOM   1020  O   GLY A  66      41.801 101.254 107.804  1.00  0.00           O  
ATOM   1021  H   GLY A  66      38.759 101.535 108.786  1.00  0.00           H  
ATOM   1022  HA2 GLY A  66      40.383 101.429 110.161  1.00  0.00           H  
ATOM   1023  HA3 GLY A  66      40.208  99.672 110.282  1.00  0.00           H  
ATOM   1024  N   THR A  67      42.511  99.427 109.098  1.00  0.00           N  
ATOM   1025  CA  THR A  67      43.639  99.127 108.173  1.00  0.00           C  
ATOM   1026  C   THR A  67      43.248  98.352 106.868  1.00  0.00           C  
ATOM   1027  O   THR A  67      44.190  97.918 106.191  1.00  0.00           O  
ATOM   1028  CB  THR A  67      44.818  98.418 108.821  1.00  0.00           C  
ATOM   1029  CG2 THR A  67      45.114  99.089 110.195  1.00  0.00           C  
ATOM   1030  OG1 THR A  67      44.326  97.159 109.030  1.00  0.00           O  
ATOM   1031  H   THR A  67      42.251  98.777 109.827  1.00  0.00           H  
ATOM   1032  HA  THR A  67      43.980 100.045 107.693  1.00  0.00           H  
ATOM   1033  HB  THR A  67      45.677  98.490 108.153  1.00  0.00           H  
ATOM   1034  HG1 THR A  67      45.026  96.580 108.720  1.00  0.00           H  
ATOM   1035 HG21 THR A  67      46.101  98.830 110.579  1.00  0.00           H  
ATOM   1036 HG22 THR A  67      45.107 100.178 110.153  1.00  0.00           H  
ATOM   1037 HG23 THR A  67      44.425  98.743 110.966  1.00  0.00           H  
ATOM   1038  N   GLY A  68      41.990  98.279 106.544  1.00  0.00           N  
ATOM   1039  CA  GLY A  68      41.553  97.813 105.269  1.00  0.00           C  
ATOM   1040  C   GLY A  68      41.536  96.302 105.079  1.00  0.00           C  
ATOM   1041  O   GLY A  68      41.297  95.865 103.925  1.00  0.00           O  
ATOM   1042  H   GLY A  68      41.306  98.492 107.256  1.00  0.00           H  
ATOM   1043  HA2 GLY A  68      40.521  98.156 105.196  1.00  0.00           H  
ATOM   1044  HA3 GLY A  68      42.186  98.255 104.499  1.00  0.00           H  
ATOM   1045  N   VAL A  69      41.744  95.475 106.089  1.00  0.00           N  
ATOM   1046  CA  VAL A  69      41.853  94.019 105.889  1.00  0.00           C  
ATOM   1047  C   VAL A  69      40.686  93.427 105.124  1.00  0.00           C  
ATOM   1048  O   VAL A  69      40.881  92.749 104.114  1.00  0.00           O  
ATOM   1049  CB  VAL A  69      42.031  93.258 107.265  1.00  0.00           C  
ATOM   1050  CG1 VAL A  69      41.878  91.746 107.174  1.00  0.00           C  
ATOM   1051  CG2 VAL A  69      43.369  93.559 107.860  1.00  0.00           C  
ATOM   1052  H   VAL A  69      41.792  95.827 107.035  1.00  0.00           H  
ATOM   1053  HA  VAL A  69      42.768  93.704 105.388  1.00  0.00           H  
ATOM   1054  HB  VAL A  69      41.216  93.620 107.892  1.00  0.00           H  
ATOM   1055 HG11 VAL A  69      42.265  91.257 108.067  1.00  0.00           H  
ATOM   1056 HG12 VAL A  69      40.870  91.358 107.027  1.00  0.00           H  
ATOM   1057 HG13 VAL A  69      42.457  91.420 106.310  1.00  0.00           H  
ATOM   1058 HG21 VAL A  69      43.336  94.591 108.205  1.00  0.00           H  
ATOM   1059 HG22 VAL A  69      43.532  92.916 108.725  1.00  0.00           H  
ATOM   1060 HG23 VAL A  69      44.117  93.433 107.076  1.00  0.00           H  
ATOM   1061  N   ASP A  70      39.513  93.777 105.584  1.00  0.00           N  
ATOM   1062  CA  ASP A  70      38.253  93.329 104.901  1.00  0.00           C  
ATOM   1063  C   ASP A  70      37.898  94.120 103.640  1.00  0.00           C  
ATOM   1064  O   ASP A  70      36.965  93.761 102.934  1.00  0.00           O  
ATOM   1065  CB  ASP A  70      37.103  93.247 105.880  1.00  0.00           C  
ATOM   1066  CG  ASP A  70      36.585  94.555 106.452  1.00  0.00           C  
ATOM   1067  OD1 ASP A  70      37.210  95.613 106.253  1.00  0.00           O  
ATOM   1068  OD2 ASP A  70      35.692  94.533 107.280  1.00  0.00           O1-
ATOM   1069  H   ASP A  70      39.405  94.170 106.509  1.00  0.00           H  
ATOM   1070  HA  ASP A  70      38.432  92.322 104.528  1.00  0.00           H  
ATOM   1071  HB2 ASP A  70      36.269  92.761 105.372  1.00  0.00           H  
ATOM   1072  HB3 ASP A  70      37.361  92.606 106.722  1.00  0.00           H  
ATOM   1073  N   SER A  71      38.624  95.170 103.199  1.00  0.00           N  
ATOM   1074  CA  SER A  71      38.536  95.687 101.796  1.00  0.00           C  
ATOM   1075  C   SER A  71      39.172  94.744 100.835  1.00  0.00           C  
ATOM   1076  O   SER A  71      38.630  94.401  99.808  1.00  0.00           O  
ATOM   1077  CB  SER A  71      39.150  97.079 101.708  1.00  0.00           C  
ATOM   1078  OG  SER A  71      38.683  97.856 102.819  1.00  0.00           O  
ATOM   1079  H   SER A  71      39.412  95.508 103.732  1.00  0.00           H  
ATOM   1080  HA  SER A  71      37.520  95.758 101.408  1.00  0.00           H  
ATOM   1081  HB2 SER A  71      40.232  96.949 101.732  1.00  0.00           H  
ATOM   1082  HB3 SER A  71      38.845  97.647 100.829  1.00  0.00           H  
ATOM   1083  HG  SER A  71      38.002  97.304 103.209  1.00  0.00           H  
ATOM   1084  N   ILE A  72      40.333  94.177 101.213  1.00  0.00           N  
ATOM   1085  CA  ILE A  72      41.152  93.417 100.273  1.00  0.00           C  
ATOM   1086  C   ILE A  72      40.409  92.219  99.616  1.00  0.00           C  
ATOM   1087  O   ILE A  72      40.586  91.911  98.448  1.00  0.00           O  
ATOM   1088  CB  ILE A  72      42.503  92.916 100.902  1.00  0.00           C  
ATOM   1089  CG1 ILE A  72      43.288  94.144 101.470  1.00  0.00           C  
ATOM   1090  CG2 ILE A  72      43.427  92.179  99.901  1.00  0.00           C  
ATOM   1091  CD1 ILE A  72      44.542  93.825 102.309  1.00  0.00           C  
ATOM   1092  H   ILE A  72      40.900  94.526 101.972  1.00  0.00           H  
ATOM   1093  HA  ILE A  72      41.409  94.069  99.438  1.00  0.00           H  
ATOM   1094  HB  ILE A  72      42.288  92.264 101.749  1.00  0.00           H  
ATOM   1095 HG12 ILE A  72      43.667  94.767 100.660  1.00  0.00           H  
ATOM   1096 HG13 ILE A  72      42.669  94.805 102.076  1.00  0.00           H  
ATOM   1097 HG21 ILE A  72      42.849  91.431  99.358  1.00  0.00           H  
ATOM   1098 HG22 ILE A  72      43.714  92.939  99.176  1.00  0.00           H  
ATOM   1099 HG23 ILE A  72      44.303  91.908 100.491  1.00  0.00           H  
ATOM   1100 HD11 ILE A  72      44.263  92.962 102.912  1.00  0.00           H  
ATOM   1101 HD12 ILE A  72      45.441  93.712 101.704  1.00  0.00           H  
ATOM   1102 HD13 ILE A  72      44.691  94.671 102.981  1.00  0.00           H  
ATOM   1103  N   MET A  73      39.696  91.405 100.418  1.00  0.00           N  
ATOM   1104  CA  MET A  73      38.871  90.298  99.910  1.00  0.00           C  
ATOM   1105  C   MET A  73      37.673  90.780  99.037  1.00  0.00           C  
ATOM   1106  O   MET A  73      37.093  89.982  98.320  1.00  0.00           O  
ATOM   1107  CB  MET A  73      38.252  89.502 101.091  1.00  0.00           C  
ATOM   1108  CG  MET A  73      37.576  90.397 102.163  1.00  0.00           C  
ATOM   1109  SD  MET A  73      36.700  89.554 103.543  1.00  0.00           S  
ATOM   1110  CE  MET A  73      35.651  88.383 102.625  1.00  0.00           C  
ATOM   1111  H   MET A  73      39.777  91.547 101.414  1.00  0.00           H  
ATOM   1112  HA  MET A  73      39.512  89.607  99.363  1.00  0.00           H  
ATOM   1113  HB2 MET A  73      37.501  88.817 100.698  1.00  0.00           H  
ATOM   1114  HB3 MET A  73      39.053  89.026 101.657  1.00  0.00           H  
ATOM   1115  HG2 MET A  73      38.285  90.991 102.739  1.00  0.00           H  
ATOM   1116  HG3 MET A  73      36.918  91.155 101.738  1.00  0.00           H  
ATOM   1117  HE1 MET A  73      36.251  87.577 102.205  1.00  0.00           H  
ATOM   1118  HE2 MET A  73      34.854  87.960 103.237  1.00  0.00           H  
ATOM   1119  HE3 MET A  73      35.149  88.820 101.762  1.00  0.00           H  
ATOM   1120  N   LEU A  74      37.323  92.054  99.046  1.00  0.00           N  
ATOM   1121  CA  LEU A  74      36.479  92.714  98.018  1.00  0.00           C  
ATOM   1122  C   LEU A  74      37.236  93.127  96.697  1.00  0.00           C  
ATOM   1123  O   LEU A  74      36.771  92.920  95.596  1.00  0.00           O  
ATOM   1124  CB  LEU A  74      35.715  93.926  98.587  1.00  0.00           C  
ATOM   1125  CG  LEU A  74      34.859  93.684  99.777  1.00  0.00           C  
ATOM   1126  CD1 LEU A  74      34.456  95.122 100.226  1.00  0.00           C  
ATOM   1127  CD2 LEU A  74      33.540  93.012  99.475  1.00  0.00           C  
ATOM   1128  H   LEU A  74      37.666  92.742  99.702  1.00  0.00           H  
ATOM   1129  HA  LEU A  74      35.817  91.944  97.624  1.00  0.00           H  
ATOM   1130  HB2 LEU A  74      36.445  94.721  98.731  1.00  0.00           H  
ATOM   1131  HB3 LEU A  74      35.051  94.354  97.835  1.00  0.00           H  
ATOM   1132  HG  LEU A  74      35.371  93.194 100.606  1.00  0.00           H  
ATOM   1133 HD11 LEU A  74      33.750  95.141 101.057  1.00  0.00           H  
ATOM   1134 HD12 LEU A  74      35.383  95.678 100.367  1.00  0.00           H  
ATOM   1135 HD13 LEU A  74      33.983  95.614  99.376  1.00  0.00           H  
ATOM   1136 HD21 LEU A  74      33.009  92.571 100.319  1.00  0.00           H  
ATOM   1137 HD22 LEU A  74      32.859  93.636  98.897  1.00  0.00           H  
ATOM   1138 HD23 LEU A  74      33.635  92.164  98.797  1.00  0.00           H  
ATOM   1139  N   VAL A  75      38.407  93.701  96.873  1.00  0.00           N  
ATOM   1140  CA  VAL A  75      39.209  94.025  95.626  1.00  0.00           C  
ATOM   1141  C   VAL A  75      39.694  92.785  94.929  1.00  0.00           C  
ATOM   1142  O   VAL A  75      39.708  92.699  93.697  1.00  0.00           O  
ATOM   1143  CB  VAL A  75      40.421  94.949  95.981  1.00  0.00           C  
ATOM   1144  CG1 VAL A  75      41.009  95.593  94.709  1.00  0.00           C  
ATOM   1145  CG2 VAL A  75      40.212  96.157  96.834  1.00  0.00           C  
ATOM   1146  H   VAL A  75      38.731  93.760  97.829  1.00  0.00           H  
ATOM   1147  HA  VAL A  75      38.596  94.587  94.922  1.00  0.00           H  
ATOM   1148  HB  VAL A  75      41.214  94.366  96.448  1.00  0.00           H  
ATOM   1149 HG11 VAL A  75      41.897  96.153  95.000  1.00  0.00           H  
ATOM   1150 HG12 VAL A  75      41.238  94.768  94.034  1.00  0.00           H  
ATOM   1151 HG13 VAL A  75      40.325  96.327  94.284  1.00  0.00           H  
ATOM   1152 HG21 VAL A  75      39.638  95.897  97.723  1.00  0.00           H  
ATOM   1153 HG22 VAL A  75      41.184  96.554  97.125  1.00  0.00           H  
ATOM   1154 HG23 VAL A  75      39.686  96.889  96.221  1.00  0.00           H  
ATOM   1155  N   GLU A  76      40.099  91.726  95.671  1.00  0.00           N  
ATOM   1156  CA  GLU A  76      40.361  90.357  95.216  1.00  0.00           C  
ATOM   1157  C   GLU A  76      39.196  89.674  94.478  1.00  0.00           C  
ATOM   1158  O   GLU A  76      39.482  88.926  93.514  1.00  0.00           O  
ATOM   1159  CB  GLU A  76      40.830  89.432  96.312  1.00  0.00           C  
ATOM   1160  CG  GLU A  76      41.491  88.187  95.741  1.00  0.00           C  
ATOM   1161  CD  GLU A  76      43.010  88.367  95.514  1.00  0.00           C  
ATOM   1162  OE1 GLU A  76      43.767  88.316  96.509  1.00  0.00           O  
ATOM   1163  OE2 GLU A  76      43.405  88.669  94.349  1.00  0.00           O1-
ATOM   1164  H   GLU A  76      39.945  91.895  96.655  1.00  0.00           H  
ATOM   1165  HA  GLU A  76      41.214  90.435  94.541  1.00  0.00           H  
ATOM   1166  HB2 GLU A  76      41.563  89.914  96.958  1.00  0.00           H  
ATOM   1167  HB3 GLU A  76      39.952  89.051  96.833  1.00  0.00           H  
ATOM   1168  HG2 GLU A  76      41.228  87.348  96.386  1.00  0.00           H  
ATOM   1169  HG3 GLU A  76      41.147  87.889  94.752  1.00  0.00           H  
ATOM   1170  N   GLU A  77      37.996  90.083  94.780  1.00  0.00           N  
ATOM   1171  CA  GLU A  77      36.716  89.726  94.086  1.00  0.00           C  
ATOM   1172  C   GLU A  77      36.504  90.447  92.805  1.00  0.00           C  
ATOM   1173  O   GLU A  77      36.140  89.823  91.823  1.00  0.00           O  
ATOM   1174  CB  GLU A  77      35.640  89.893  95.105  1.00  0.00           C  
ATOM   1175  CG  GLU A  77      34.256  89.313  94.669  1.00  0.00           C  
ATOM   1176  CD  GLU A  77      34.397  87.841  94.169  1.00  0.00           C  
ATOM   1177  OE1 GLU A  77      33.609  87.469  93.296  1.00  0.00           O  
ATOM   1178  OE2 GLU A  77      35.215  87.096  94.726  1.00  0.00           O1-
ATOM   1179  H   GLU A  77      37.840  90.591  95.639  1.00  0.00           H  
ATOM   1180  HA  GLU A  77      36.693  88.675  93.799  1.00  0.00           H  
ATOM   1181  HB2 GLU A  77      35.927  89.395  96.032  1.00  0.00           H  
ATOM   1182  HB3 GLU A  77      35.610  90.936  95.421  1.00  0.00           H  
ATOM   1183  HG2 GLU A  77      33.663  89.300  95.583  1.00  0.00           H  
ATOM   1184  HG3 GLU A  77      33.888  90.061  93.966  1.00  0.00           H  
ATOM   1185  N   GLY A  78      36.708  91.768  92.780  1.00  0.00           N  
ATOM   1186  CA  GLY A  78      36.764  92.551  91.563  1.00  0.00           C  
ATOM   1187  C   GLY A  78      35.641  93.548  91.549  1.00  0.00           C  
ATOM   1188  O   GLY A  78      35.184  93.887  90.458  1.00  0.00           O  
ATOM   1189  H   GLY A  78      37.086  92.192  93.615  1.00  0.00           H  
ATOM   1190  HA2 GLY A  78      37.706  93.099  91.538  1.00  0.00           H  
ATOM   1191  HA3 GLY A  78      36.595  91.950  90.668  1.00  0.00           H  
ATOM   1192  N   PHE A  79      35.217  94.003  92.710  1.00  0.00           N  
ATOM   1193  CA  PHE A  79      34.318  95.166  92.812  1.00  0.00           C  
ATOM   1194  C   PHE A  79      35.144  96.523  92.502  1.00  0.00           C  
ATOM   1195  O   PHE A  79      36.360  96.602  92.833  1.00  0.00           O  
ATOM   1196  CB  PHE A  79      33.803  95.111  94.293  1.00  0.00           C  
ATOM   1197  CG  PHE A  79      32.871  93.951  94.669  1.00  0.00           C  
ATOM   1198  CD1 PHE A  79      31.722  93.710  93.843  1.00  0.00           C  
ATOM   1199  CD2 PHE A  79      33.155  93.109  95.756  1.00  0.00           C  
ATOM   1200  CE1 PHE A  79      30.871  92.630  94.122  1.00  0.00           C  
ATOM   1201  CE2 PHE A  79      32.253  92.083  96.057  1.00  0.00           C  
ATOM   1202  CZ  PHE A  79      31.145  91.794  95.215  1.00  0.00           C  
ATOM   1203  H   PHE A  79      35.660  93.747  93.582  1.00  0.00           H  
ATOM   1204  HA  PHE A  79      33.436  95.121  92.173  1.00  0.00           H  
ATOM   1205  HB2 PHE A  79      34.725  95.056  94.871  1.00  0.00           H  
ATOM   1206  HB3 PHE A  79      33.312  96.062  94.499  1.00  0.00           H  
ATOM   1207  HD1 PHE A  79      31.523  94.350  92.995  1.00  0.00           H  
ATOM   1208  HD2 PHE A  79      34.134  93.125  96.212  1.00  0.00           H  
ATOM   1209  HE1 PHE A  79      30.155  92.423  93.341  1.00  0.00           H  
ATOM   1210  HE2 PHE A  79      32.431  91.477  96.932  1.00  0.00           H  
ATOM   1211  HZ  PHE A  79      30.613  90.865  95.349  1.00  0.00           H  
ATOM   1212  N   SER A  80      34.433  97.575  92.100  1.00  0.00           N  
ATOM   1213  CA  SER A  80      34.948  98.868  92.419  1.00  0.00           C  
ATOM   1214  C   SER A  80      34.771  99.198  93.886  1.00  0.00           C  
ATOM   1215  O   SER A  80      33.679  99.602  94.364  1.00  0.00           O  
ATOM   1216  CB  SER A  80      34.156  99.825  91.420  1.00  0.00           C  
ATOM   1217  OG  SER A  80      34.336 101.206  91.738  1.00  0.00           O  
ATOM   1218  H   SER A  80      33.517  97.310  91.768  1.00  0.00           H  
ATOM   1219  HA  SER A  80      35.990  98.897  92.101  1.00  0.00           H  
ATOM   1220  HB2 SER A  80      34.513  99.627  90.409  1.00  0.00           H  
ATOM   1221  HB3 SER A  80      33.083  99.640  91.482  1.00  0.00           H  
ATOM   1222  HG  SER A  80      34.606 101.609  90.909  1.00  0.00           H  
ATOM   1223  N   VAL A  81      35.793  98.984  94.685  1.00  0.00           N  
ATOM   1224  CA  VAL A  81      35.750  99.288  96.149  1.00  0.00           C  
ATOM   1225  C   VAL A  81      36.031 100.764  96.495  1.00  0.00           C  
ATOM   1226  O   VAL A  81      36.926 101.436  95.981  1.00  0.00           O  
ATOM   1227  CB  VAL A  81      36.794  98.508  96.837  1.00  0.00           C  
ATOM   1228  CG1 VAL A  81      36.988  98.696  98.335  1.00  0.00           C  
ATOM   1229  CG2 VAL A  81      36.706  96.969  96.542  1.00  0.00           C  
ATOM   1230  H   VAL A  81      36.655  98.716  94.231  1.00  0.00           H  
ATOM   1231  HA  VAL A  81      34.733  99.032  96.447  1.00  0.00           H  
ATOM   1232  HB  VAL A  81      37.714  98.927  96.432  1.00  0.00           H  
ATOM   1233 HG11 VAL A  81      37.939  98.294  98.687  1.00  0.00           H  
ATOM   1234 HG12 VAL A  81      37.056  99.735  98.653  1.00  0.00           H  
ATOM   1235 HG13 VAL A  81      36.196  98.217  98.911  1.00  0.00           H  
ATOM   1236 HG21 VAL A  81      37.317  96.483  97.303  1.00  0.00           H  
ATOM   1237 HG22 VAL A  81      35.677  96.626  96.640  1.00  0.00           H  
ATOM   1238 HG23 VAL A  81      37.043  96.665  95.551  1.00  0.00           H  
ATOM   1239  N   THR A  82      35.173 101.364  97.352  1.00  0.00           N  
ATOM   1240  CA  THR A  82      35.554 102.493  98.235  1.00  0.00           C  
ATOM   1241  C   THR A  82      35.791 101.995  99.618  1.00  0.00           C  
ATOM   1242  O   THR A  82      35.019 101.233 100.226  1.00  0.00           O  
ATOM   1243  CB  THR A  82      34.488 103.576  98.198  1.00  0.00           C  
ATOM   1244  CG2 THR A  82      34.963 104.883  98.816  1.00  0.00           C  
ATOM   1245  OG1 THR A  82      34.501 103.945  96.860  1.00  0.00           O  
ATOM   1246  H   THR A  82      34.280 100.954  97.586  1.00  0.00           H  
ATOM   1247  HA  THR A  82      36.464 102.991  97.901  1.00  0.00           H  
ATOM   1248  HB  THR A  82      33.495 103.373  98.600  1.00  0.00           H  
ATOM   1249  HG1 THR A  82      34.131 103.182  96.409  1.00  0.00           H  
ATOM   1250 HG21 THR A  82      35.944 105.202  98.460  1.00  0.00           H  
ATOM   1251 HG22 THR A  82      34.284 105.695  98.553  1.00  0.00           H  
ATOM   1252 HG23 THR A  82      34.990 104.806  99.903  1.00  0.00           H  
ATOM   1253  N   SER A  83      36.892 102.393 100.293  1.00  0.00           N  
ATOM   1254  CA  SER A  83      37.082 102.246 101.752  1.00  0.00           C  
ATOM   1255  C   SER A  83      36.969 103.627 102.438  1.00  0.00           C  
ATOM   1256  O   SER A  83      37.276 104.665 101.814  1.00  0.00           O  
ATOM   1257  CB  SER A  83      38.445 101.691 102.021  1.00  0.00           C  
ATOM   1258  OG  SER A  83      38.590 100.391 101.500  1.00  0.00           O  
ATOM   1259  H   SER A  83      37.390 103.107  99.779  1.00  0.00           H  
ATOM   1260  HA  SER A  83      36.353 101.542 102.151  1.00  0.00           H  
ATOM   1261  HB2 SER A  83      39.262 102.355 101.742  1.00  0.00           H  
ATOM   1262  HB3 SER A  83      38.588 101.661 103.102  1.00  0.00           H  
ATOM   1263  HG  SER A  83      38.776  99.779 102.217  1.00  0.00           H  
ATOM   1264  N   VAL A  84      36.566 103.596 103.693  1.00  0.00           N  
ATOM   1265  CA  VAL A  84      36.259 104.818 104.489  1.00  0.00           C  
ATOM   1266  C   VAL A  84      36.694 104.463 105.899  1.00  0.00           C  
ATOM   1267  O   VAL A  84      36.407 103.429 106.516  1.00  0.00           O  
ATOM   1268  CB  VAL A  84      34.815 105.265 104.309  1.00  0.00           C  
ATOM   1269  CG1 VAL A  84      34.293 105.962 105.674  1.00  0.00           C  
ATOM   1270  CG2 VAL A  84      34.649 106.212 103.120  1.00  0.00           C  
ATOM   1271  H   VAL A  84      36.249 102.706 104.049  1.00  0.00           H  
ATOM   1272  HA  VAL A  84      36.998 105.574 104.226  1.00  0.00           H  
ATOM   1273  HB  VAL A  84      34.168 104.400 104.163  1.00  0.00           H  
ATOM   1274 HG11 VAL A  84      33.248 106.167 105.441  1.00  0.00           H  
ATOM   1275 HG12 VAL A  84      34.447 105.289 106.517  1.00  0.00           H  
ATOM   1276 HG13 VAL A  84      34.750 106.947 105.775  1.00  0.00           H  
ATOM   1277 HG21 VAL A  84      35.054 105.778 102.205  1.00  0.00           H  
ATOM   1278 HG22 VAL A  84      33.641 106.545 102.872  1.00  0.00           H  
ATOM   1279 HG23 VAL A  84      35.153 107.172 103.233  1.00  0.00           H  
ATOM   1280  N   ASP A  85      37.215 105.534 106.530  1.00  0.00           N  
ATOM   1281  CA  ASP A  85      37.426 105.734 107.981  1.00  0.00           C  
ATOM   1282  C   ASP A  85      37.570 107.139 108.371  1.00  0.00           C  
ATOM   1283  O   ASP A  85      37.688 107.993 107.500  1.00  0.00           O  
ATOM   1284  CB  ASP A  85      38.677 104.914 108.343  1.00  0.00           C  
ATOM   1285  CG  ASP A  85      38.597 104.287 109.766  1.00  0.00           C  
ATOM   1286  OD1 ASP A  85      38.458 103.049 109.746  1.00  0.00           O  
ATOM   1287  OD2 ASP A  85      38.736 105.001 110.774  1.00  0.00           O1-
ATOM   1288  H   ASP A  85      37.547 106.250 105.900  1.00  0.00           H  
ATOM   1289  HA  ASP A  85      36.617 105.239 108.518  1.00  0.00           H  
ATOM   1290  HB2 ASP A  85      38.784 104.065 107.667  1.00  0.00           H  
ATOM   1291  HB3 ASP A  85      39.565 105.544 108.344  1.00  0.00           H  
ATOM   1292  N   ALA A  86      37.509 107.496 109.676  1.00  0.00           N  
ATOM   1293  CA  ALA A  86      37.878 108.803 110.237  1.00  0.00           C  
ATOM   1294  C   ALA A  86      39.386 108.813 110.675  1.00  0.00           C  
ATOM   1295  O   ALA A  86      39.953 109.856 110.849  1.00  0.00           O  
ATOM   1296  CB  ALA A  86      36.931 108.977 111.465  1.00  0.00           C  
ATOM   1297  H   ALA A  86      37.507 106.717 110.319  1.00  0.00           H  
ATOM   1298  HA  ALA A  86      37.689 109.609 109.528  1.00  0.00           H  
ATOM   1299  HB1 ALA A  86      37.111 109.877 112.054  1.00  0.00           H  
ATOM   1300  HB2 ALA A  86      35.926 108.928 111.045  1.00  0.00           H  
ATOM   1301  HB3 ALA A  86      37.039 108.145 112.160  1.00  0.00           H  
ATOM   1302  N   SER A  87      39.918 107.618 110.978  1.00  0.00           N  
ATOM   1303  CA  SER A  87      41.367 107.443 111.272  1.00  0.00           C  
ATOM   1304  C   SER A  87      42.246 107.282 110.028  1.00  0.00           C  
ATOM   1305  O   SER A  87      42.341 106.233 109.335  1.00  0.00           O  
ATOM   1306  CB  SER A  87      41.561 106.296 112.237  1.00  0.00           C  
ATOM   1307  OG  SER A  87      42.952 106.313 112.517  1.00  0.00           O  
ATOM   1308  H   SER A  87      39.276 106.838 110.960  1.00  0.00           H  
ATOM   1309  HA  SER A  87      41.759 108.308 111.807  1.00  0.00           H  
ATOM   1310  HB2 SER A  87      40.986 106.489 113.142  1.00  0.00           H  
ATOM   1311  HB3 SER A  87      41.300 105.319 111.830  1.00  0.00           H  
ATOM   1312  HG  SER A  87      43.089 106.046 113.429  1.00  0.00           H  
ATOM   1313  N   ASP A  88      42.981 108.419 109.759  1.00  0.00           N  
ATOM   1314  CA  ASP A  88      43.946 108.502 108.667  1.00  0.00           C  
ATOM   1315  C   ASP A  88      45.178 107.708 109.026  1.00  0.00           C  
ATOM   1316  O   ASP A  88      45.820 107.265 108.072  1.00  0.00           O  
ATOM   1317  CB  ASP A  88      44.337 109.958 108.558  1.00  0.00           C  
ATOM   1318  CG  ASP A  88      44.868 110.729 109.822  1.00  0.00           C  
ATOM   1319  OD1 ASP A  88      44.909 110.109 110.911  1.00  0.00           O  
ATOM   1320  OD2 ASP A  88      45.352 111.839 109.657  1.00  0.00           O1-
ATOM   1321  H   ASP A  88      42.981 109.150 110.457  1.00  0.00           H  
ATOM   1322  HA  ASP A  88      43.456 108.164 107.754  1.00  0.00           H  
ATOM   1323  HB2 ASP A  88      45.088 110.045 107.771  1.00  0.00           H  
ATOM   1324  HB3 ASP A  88      43.545 110.564 108.119  1.00  0.00           H  
ATOM   1325  N   LYS A  89      45.368 107.396 110.325  1.00  0.00           N  
ATOM   1326  CA  LYS A  89      46.408 106.505 110.867  1.00  0.00           C  
ATOM   1327  C   LYS A  89      46.107 105.030 110.646  1.00  0.00           C  
ATOM   1328  O   LYS A  89      47.051 104.312 110.354  1.00  0.00           O  
ATOM   1329  CB  LYS A  89      46.727 106.774 112.357  1.00  0.00           C  
ATOM   1330  CG  LYS A  89      47.031 108.237 112.668  1.00  0.00           C  
ATOM   1331  CD  LYS A  89      47.967 108.857 111.702  1.00  0.00           C  
ATOM   1332  CE  LYS A  89      48.497 110.290 112.070  1.00  0.00           C  
ATOM   1333  NZ  LYS A  89      47.365 111.257 112.259  1.00  0.00           N1+
ATOM   1334  H   LYS A  89      44.696 107.779 110.975  1.00  0.00           H  
ATOM   1335  HA  LYS A  89      47.295 106.776 110.296  1.00  0.00           H  
ATOM   1336  HB2 LYS A  89      45.863 106.495 112.959  1.00  0.00           H  
ATOM   1337  HB3 LYS A  89      47.558 106.167 112.716  1.00  0.00           H  
ATOM   1338  HG2 LYS A  89      46.069 108.747 112.686  1.00  0.00           H  
ATOM   1339  HG3 LYS A  89      47.379 108.172 113.699  1.00  0.00           H  
ATOM   1340  HD2 LYS A  89      48.801 108.167 111.574  1.00  0.00           H  
ATOM   1341  HD3 LYS A  89      47.389 109.025 110.794  1.00  0.00           H  
ATOM   1342  HE2 LYS A  89      48.980 110.379 113.042  1.00  0.00           H  
ATOM   1343  HE3 LYS A  89      49.181 110.690 111.322  1.00  0.00           H  
ATOM   1344  HZ1 LYS A  89      47.722 112.165 111.999  1.00  0.00           H  
ATOM   1345  HZ2 LYS A  89      46.591 110.999 111.662  1.00  0.00           H  
ATOM   1346  HZ3 LYS A  89      47.217 111.294 113.258  1.00  0.00           H  
ATOM   1347  N   MET A  90      44.836 104.617 110.779  1.00  0.00           N  
ATOM   1348  CA  MET A  90      44.416 103.355 110.291  1.00  0.00           C  
ATOM   1349  C   MET A  90      44.437 103.230 108.750  1.00  0.00           C  
ATOM   1350  O   MET A  90      44.806 102.227 108.186  1.00  0.00           O  
ATOM   1351  CB  MET A  90      42.944 103.189 110.844  1.00  0.00           C  
ATOM   1352  CG  MET A  90      42.885 102.961 112.356  1.00  0.00           C  
ATOM   1353  SD  MET A  90      43.477 101.270 112.882  1.00  0.00           S  
ATOM   1354  CE  MET A  90      42.072 100.218 112.430  1.00  0.00           C  
ATOM   1355  H   MET A  90      44.078 105.168 111.153  1.00  0.00           H  
ATOM   1356  HA  MET A  90      45.024 102.566 110.733  1.00  0.00           H  
ATOM   1357  HB2 MET A  90      42.220 103.948 110.547  1.00  0.00           H  
ATOM   1358  HB3 MET A  90      42.562 102.320 110.308  1.00  0.00           H  
ATOM   1359  HG2 MET A  90      43.489 103.704 112.876  1.00  0.00           H  
ATOM   1360  HG3 MET A  90      41.846 103.053 112.672  1.00  0.00           H  
ATOM   1361  HE1 MET A  90      41.991  99.473 113.222  1.00  0.00           H  
ATOM   1362  HE2 MET A  90      41.135 100.767 112.525  1.00  0.00           H  
ATOM   1363  HE3 MET A  90      42.092  99.712 111.465  1.00  0.00           H  
ATOM   1364  N   LEU A  91      44.018 104.319 108.011  1.00  0.00           N  
ATOM   1365  CA  LEU A  91      43.956 104.330 106.537  1.00  0.00           C  
ATOM   1366  C   LEU A  91      45.342 104.255 105.890  1.00  0.00           C  
ATOM   1367  O   LEU A  91      45.523 103.776 104.726  1.00  0.00           O  
ATOM   1368  CB  LEU A  91      43.128 105.504 106.015  1.00  0.00           C  
ATOM   1369  CG  LEU A  91      41.649 105.371 106.246  1.00  0.00           C  
ATOM   1370  CD1 LEU A  91      40.923 106.709 105.975  1.00  0.00           C  
ATOM   1371  CD2 LEU A  91      41.025 104.433 105.180  1.00  0.00           C  
ATOM   1372  H   LEU A  91      43.743 105.162 108.496  1.00  0.00           H  
ATOM   1373  HA  LEU A  91      43.417 103.443 106.205  1.00  0.00           H  
ATOM   1374  HB2 LEU A  91      43.454 106.395 106.552  1.00  0.00           H  
ATOM   1375  HB3 LEU A  91      43.282 105.643 104.944  1.00  0.00           H  
ATOM   1376  HG  LEU A  91      41.548 104.936 107.240  1.00  0.00           H  
ATOM   1377 HD11 LEU A  91      39.847 106.551 105.919  1.00  0.00           H  
ATOM   1378 HD12 LEU A  91      41.060 107.332 106.859  1.00  0.00           H  
ATOM   1379 HD13 LEU A  91      41.268 107.286 105.116  1.00  0.00           H  
ATOM   1380 HD21 LEU A  91      40.964 104.794 104.154  1.00  0.00           H  
ATOM   1381 HD22 LEU A  91      41.619 103.519 105.194  1.00  0.00           H  
ATOM   1382 HD23 LEU A  91      39.964 104.287 105.385  1.00  0.00           H  
ATOM   1383  N   LYS A  92      46.391 104.813 106.507  1.00  0.00           N  
ATOM   1384  CA  LYS A  92      47.778 104.713 105.900  1.00  0.00           C  
ATOM   1385  C   LYS A  92      48.176 103.286 105.627  1.00  0.00           C  
ATOM   1386  O   LYS A  92      48.950 103.136 104.688  1.00  0.00           O  
ATOM   1387  CB  LYS A  92      48.653 105.365 107.010  1.00  0.00           C  
ATOM   1388  CG  LYS A  92      50.042 105.568 106.357  1.00  0.00           C  
ATOM   1389  CD  LYS A  92      50.139 106.631 105.250  1.00  0.00           C  
ATOM   1390  CE  LYS A  92      51.589 106.834 104.782  1.00  0.00           C  
ATOM   1391  NZ  LYS A  92      51.742 108.000 103.859  1.00  0.00           N1+
ATOM   1392  H   LYS A  92      46.238 105.420 107.300  1.00  0.00           H  
ATOM   1393  HA  LYS A  92      47.819 105.226 104.939  1.00  0.00           H  
ATOM   1394  HB2 LYS A  92      48.060 106.260 107.198  1.00  0.00           H  
ATOM   1395  HB3 LYS A  92      48.648 104.770 107.923  1.00  0.00           H  
ATOM   1396  HG2 LYS A  92      50.717 105.842 107.167  1.00  0.00           H  
ATOM   1397  HG3 LYS A  92      50.306 104.603 105.925  1.00  0.00           H  
ATOM   1398  HD2 LYS A  92      49.383 106.291 104.544  1.00  0.00           H  
ATOM   1399  HD3 LYS A  92      49.851 107.608 105.640  1.00  0.00           H  
ATOM   1400  HE2 LYS A  92      52.266 107.101 105.594  1.00  0.00           H  
ATOM   1401  HE3 LYS A  92      51.982 105.908 104.362  1.00  0.00           H  
ATOM   1402  HZ1 LYS A  92      51.335 107.906 102.940  1.00  0.00           H  
ATOM   1403  HZ2 LYS A  92      51.270 108.810 104.238  1.00  0.00           H  
ATOM   1404  HZ3 LYS A  92      52.719 108.252 103.879  1.00  0.00           H  
ATOM   1405  N   TYR A  93      47.801 102.248 106.436  1.00  0.00           N  
ATOM   1406  CA  TYR A  93      47.965 100.801 106.211  1.00  0.00           C  
ATOM   1407  C   TYR A  93      47.011 100.125 105.235  1.00  0.00           C  
ATOM   1408  O   TYR A  93      47.294  99.068 104.736  1.00  0.00           O  
ATOM   1409  CB  TYR A  93      47.729 100.118 107.609  1.00  0.00           C  
ATOM   1410  CG  TYR A  93      48.842 100.307 108.616  1.00  0.00           C  
ATOM   1411  CD1 TYR A  93      48.584 100.916 109.820  1.00  0.00           C  
ATOM   1412  CD2 TYR A  93      50.078  99.862 108.251  1.00  0.00           C  
ATOM   1413  CE1 TYR A  93      49.671 101.125 110.697  1.00  0.00           C  
ATOM   1414  CE2 TYR A  93      51.161 100.013 109.106  1.00  0.00           C  
ATOM   1415  CZ  TYR A  93      50.925 100.620 110.361  1.00  0.00           C  
ATOM   1416  OH  TYR A  93      52.000 100.863 111.176  1.00  0.00           O  
ATOM   1417  H   TYR A  93      47.334 102.521 107.289  1.00  0.00           H  
ATOM   1418  HA  TYR A  93      49.015 100.682 105.944  1.00  0.00           H  
ATOM   1419  HB2 TYR A  93      46.770 100.575 107.850  1.00  0.00           H  
ATOM   1420  HB3 TYR A  93      47.665  99.033 107.531  1.00  0.00           H  
ATOM   1421  HD1 TYR A  93      47.594 101.245 110.095  1.00  0.00           H  
ATOM   1422  HD2 TYR A  93      50.183  99.354 107.304  1.00  0.00           H  
ATOM   1423  HE1 TYR A  93      49.537 101.546 111.682  1.00  0.00           H  
ATOM   1424  HE2 TYR A  93      52.097  99.556 108.824  1.00  0.00           H  
ATOM   1425  HH  TYR A  93      52.743 100.329 110.884  1.00  0.00           H  
ATOM   1426  N   ALA A  94      45.923 100.774 104.932  1.00  0.00           N  
ATOM   1427  CA  ALA A  94      45.108 100.469 103.792  1.00  0.00           C  
ATOM   1428  C   ALA A  94      45.727 101.013 102.424  1.00  0.00           C  
ATOM   1429  O   ALA A  94      45.927 100.195 101.508  1.00  0.00           O  
ATOM   1430  CB  ALA A  94      43.677 100.946 103.992  1.00  0.00           C  
ATOM   1431  H   ALA A  94      45.567 101.497 105.543  1.00  0.00           H  
ATOM   1432  HA  ALA A  94      45.168  99.396 103.610  1.00  0.00           H  
ATOM   1433  HB1 ALA A  94      43.745 102.028 103.877  1.00  0.00           H  
ATOM   1434  HB2 ALA A  94      42.936 100.601 103.269  1.00  0.00           H  
ATOM   1435  HB3 ALA A  94      43.312 100.713 104.992  1.00  0.00           H  
ATOM   1436  N   LEU A  95      46.158 102.282 102.429  1.00  0.00           N  
ATOM   1437  CA  LEU A  95      47.078 102.846 101.405  1.00  0.00           C  
ATOM   1438  C   LEU A  95      48.361 102.184 101.198  1.00  0.00           C  
ATOM   1439  O   LEU A  95      48.906 102.302 100.047  1.00  0.00           O  
ATOM   1440  CB  LEU A  95      47.299 104.363 101.756  1.00  0.00           C  
ATOM   1441  CG  LEU A  95      46.054 105.246 101.765  1.00  0.00           C  
ATOM   1442  CD1 LEU A  95      46.444 106.584 102.387  1.00  0.00           C  
ATOM   1443  CD2 LEU A  95      45.742 105.601 100.267  1.00  0.00           C  
ATOM   1444  H   LEU A  95      45.925 102.828 103.246  1.00  0.00           H  
ATOM   1445  HA  LEU A  95      46.575 102.830 100.438  1.00  0.00           H  
ATOM   1446  HB2 LEU A  95      47.728 104.395 102.756  1.00  0.00           H  
ATOM   1447  HB3 LEU A  95      47.994 104.738 101.005  1.00  0.00           H  
ATOM   1448  HG  LEU A  95      45.166 104.798 102.214  1.00  0.00           H  
ATOM   1449 HD11 LEU A  95      45.600 107.253 102.220  1.00  0.00           H  
ATOM   1450 HD12 LEU A  95      46.674 106.519 103.449  1.00  0.00           H  
ATOM   1451 HD13 LEU A  95      47.398 106.928 101.987  1.00  0.00           H  
ATOM   1452 HD21 LEU A  95      46.602 105.949  99.694  1.00  0.00           H  
ATOM   1453 HD22 LEU A  95      45.312 104.695  99.842  1.00  0.00           H  
ATOM   1454 HD23 LEU A  95      44.933 106.330 100.318  1.00  0.00           H  
ATOM   1455  N   LYS A  96      48.909 101.457 102.167  1.00  0.00           N  
ATOM   1456  CA  LYS A  96      50.178 100.650 102.038  1.00  0.00           C  
ATOM   1457  C   LYS A  96      49.828  99.468 101.055  1.00  0.00           C  
ATOM   1458  O   LYS A  96      50.462  99.299 100.043  1.00  0.00           O  
ATOM   1459  CB  LYS A  96      50.642 100.041 103.378  1.00  0.00           C  
ATOM   1460  CG  LYS A  96      52.154  99.511 103.347  1.00  0.00           C  
ATOM   1461  CD  LYS A  96      52.585  98.755 104.614  1.00  0.00           C  
ATOM   1462  CE  LYS A  96      54.026  98.267 104.517  1.00  0.00           C  
ATOM   1463  NZ  LYS A  96      54.577  97.740 105.797  1.00  0.00           N1+
ATOM   1464  H   LYS A  96      48.523 101.649 103.081  1.00  0.00           H  
ATOM   1465  HA  LYS A  96      51.025 101.196 101.621  1.00  0.00           H  
ATOM   1466  HB2 LYS A  96      50.476 100.821 104.122  1.00  0.00           H  
ATOM   1467  HB3 LYS A  96      50.108  99.153 103.718  1.00  0.00           H  
ATOM   1468  HG2 LYS A  96      52.332  98.808 102.533  1.00  0.00           H  
ATOM   1469  HG3 LYS A  96      52.804 100.378 103.231  1.00  0.00           H  
ATOM   1470  HD2 LYS A  96      52.199  99.304 105.473  1.00  0.00           H  
ATOM   1471  HD3 LYS A  96      51.963  97.862 104.673  1.00  0.00           H  
ATOM   1472  HE2 LYS A  96      54.174  97.537 103.720  1.00  0.00           H  
ATOM   1473  HE3 LYS A  96      54.573  99.159 104.212  1.00  0.00           H  
ATOM   1474  HZ1 LYS A  96      54.430  98.496 106.450  1.00  0.00           H  
ATOM   1475  HZ2 LYS A  96      54.079  96.936 106.152  1.00  0.00           H  
ATOM   1476  HZ3 LYS A  96      55.549  97.468 105.754  1.00  0.00           H  
ATOM   1477  N   GLU A  97      48.729  98.712 101.345  1.00  0.00           N  
ATOM   1478  CA  GLU A  97      48.442  97.474 100.566  1.00  0.00           C  
ATOM   1479  C   GLU A  97      47.965  97.789  99.157  1.00  0.00           C  
ATOM   1480  O   GLU A  97      48.444  97.080  98.299  1.00  0.00           O  
ATOM   1481  CB  GLU A  97      47.333  96.694 101.319  1.00  0.00           C  
ATOM   1482  CG  GLU A  97      47.643  96.124 102.718  1.00  0.00           C  
ATOM   1483  CD  GLU A  97      48.995  95.365 102.897  1.00  0.00           C  
ATOM   1484  OE1 GLU A  97      49.205  94.340 102.249  1.00  0.00           O  
ATOM   1485  OE2 GLU A  97      49.741  95.695 103.832  1.00  0.00           O1-
ATOM   1486  H   GLU A  97      48.215  98.989 102.169  1.00  0.00           H  
ATOM   1487  HA  GLU A  97      49.248  96.744 100.501  1.00  0.00           H  
ATOM   1488  HB2 GLU A  97      46.460  97.335 101.444  1.00  0.00           H  
ATOM   1489  HB3 GLU A  97      47.000  95.890 100.662  1.00  0.00           H  
ATOM   1490  HG2 GLU A  97      47.609  96.977 103.395  1.00  0.00           H  
ATOM   1491  HG3 GLU A  97      46.833  95.457 103.013  1.00  0.00           H  
ATOM   1492  N   ARG A  98      47.201  98.886  98.910  1.00  0.00           N  
ATOM   1493  CA  ARG A  98      46.978  99.357  97.544  1.00  0.00           C  
ATOM   1494  C   ARG A  98      48.254  99.749  96.831  1.00  0.00           C  
ATOM   1495  O   ARG A  98      48.343  99.643  95.559  1.00  0.00           O  
ATOM   1496  CB  ARG A  98      46.087 100.578  97.566  1.00  0.00           C  
ATOM   1497  CG  ARG A  98      45.344 100.868  96.208  1.00  0.00           C  
ATOM   1498  CD  ARG A  98      44.375 102.106  96.210  1.00  0.00           C  
ATOM   1499  NE  ARG A  98      45.078 103.302  96.675  1.00  0.00           N  
ATOM   1500  CZ  ARG A  98      44.616 104.568  96.624  1.00  0.00           C  
ATOM   1501  NH1 ARG A  98      43.445 104.929  96.148  1.00  0.00           N1+
ATOM   1502  NH2 ARG A  98      45.387 105.544  97.071  1.00  0.00           N  
ATOM   1503  H   ARG A  98      46.741  99.360  99.676  1.00  0.00           H  
ATOM   1504  HA  ARG A  98      46.508  98.529  97.013  1.00  0.00           H  
ATOM   1505  HB2 ARG A  98      45.275 100.446  98.282  1.00  0.00           H  
ATOM   1506  HB3 ARG A  98      46.617 101.444  97.964  1.00  0.00           H  
ATOM   1507  HG2 ARG A  98      46.121 100.867  95.444  1.00  0.00           H  
ATOM   1508  HG3 ARG A  98      44.739  99.974  96.050  1.00  0.00           H  
ATOM   1509  HD2 ARG A  98      43.899 102.308  95.251  1.00  0.00           H  
ATOM   1510  HD3 ARG A  98      43.641 101.958  97.002  1.00  0.00           H  
ATOM   1511  HE  ARG A  98      46.029 103.214  97.002  1.00  0.00           H  
ATOM   1512 HH11 ARG A  98      42.753 104.257  95.845  1.00  0.00           H  
ATOM   1513 HH12 ARG A  98      43.159 105.898  96.146  1.00  0.00           H  
ATOM   1514 HH21 ARG A  98      46.265 105.372  97.539  1.00  0.00           H  
ATOM   1515 HH22 ARG A  98      45.024 106.486  97.060  1.00  0.00           H  
ATOM   1516  N   TRP A  99      49.306 100.218  97.585  1.00  0.00           N  
ATOM   1517  CA  TRP A  99      50.579 100.469  96.971  1.00  0.00           C  
ATOM   1518  C   TRP A  99      51.528  99.277  96.771  1.00  0.00           C  
ATOM   1519  O   TRP A  99      52.283  99.359  95.813  1.00  0.00           O  
ATOM   1520  CB  TRP A  99      51.273 101.448  97.841  1.00  0.00           C  
ATOM   1521  CG  TRP A  99      52.420 102.074  97.201  1.00  0.00           C  
ATOM   1522  CD1 TRP A  99      53.707 101.688  97.350  1.00  0.00           C  
ATOM   1523  CD2 TRP A  99      52.433 103.106  96.191  1.00  0.00           C  
ATOM   1524  CE2 TRP A  99      53.790 103.412  95.861  1.00  0.00           C  
ATOM   1525  CE3 TRP A  99      51.457 103.860  95.538  1.00  0.00           C  
ATOM   1526  NE1 TRP A  99      54.584 102.487  96.569  1.00  0.00           N  
ATOM   1527  CZ2 TRP A  99      54.175 104.450  95.024  1.00  0.00           C  
ATOM   1528  CZ3 TRP A  99      51.763 104.761  94.498  1.00  0.00           C  
ATOM   1529  CH2 TRP A  99      53.133 105.049  94.299  1.00  0.00           C  
ATOM   1530  H   TRP A  99      49.167 100.331  98.579  1.00  0.00           H  
ATOM   1531  HA  TRP A  99      50.537 100.993  96.016  1.00  0.00           H  
ATOM   1532  HB2 TRP A  99      50.522 102.234  97.926  1.00  0.00           H  
ATOM   1533  HB3 TRP A  99      51.505 101.054  98.830  1.00  0.00           H  
ATOM   1534  HD1 TRP A  99      54.088 100.859  97.928  1.00  0.00           H  
ATOM   1535  HE1 TRP A  99      55.574 102.333  96.441  1.00  0.00           H  
ATOM   1536  HE3 TRP A  99      50.462 103.769  95.948  1.00  0.00           H  
ATOM   1537  HZ2 TRP A  99      55.230 104.575  94.836  1.00  0.00           H  
ATOM   1538  HZ3 TRP A  99      51.018 105.278  93.911  1.00  0.00           H  
ATOM   1539  HH2 TRP A  99      53.406 105.740  93.514  1.00  0.00           H  
ATOM   1540  N   ASN A 100      51.377  98.137  97.461  1.00  0.00           N  
ATOM   1541  CA  ASN A 100      51.944  96.887  97.138  1.00  0.00           C  
ATOM   1542  C   ASN A 100      51.324  96.128  95.950  1.00  0.00           C  
ATOM   1543  O   ASN A 100      51.988  95.867  94.985  1.00  0.00           O  
ATOM   1544  CB  ASN A 100      52.016  96.099  98.399  1.00  0.00           C  
ATOM   1545  CG  ASN A 100      52.959  96.823  99.365  1.00  0.00           C  
ATOM   1546  ND2 ASN A 100      54.251  96.608  99.188  1.00  0.00           N  
ATOM   1547  OD1 ASN A 100      52.542  97.582 100.225  1.00  0.00           O  
ATOM   1548  H   ASN A 100      50.729  98.075  98.234  1.00  0.00           H  
ATOM   1549  HA  ASN A 100      52.990  96.979  96.847  1.00  0.00           H  
ATOM   1550  HB2 ASN A 100      51.037  96.002  98.867  1.00  0.00           H  
ATOM   1551  HB3 ASN A 100      52.427  95.107  98.205  1.00  0.00           H  
ATOM   1552 HD21 ASN A 100      54.793  97.076  99.900  1.00  0.00           H  
ATOM   1553 HD22 ASN A 100      54.610  95.886  98.581  1.00  0.00           H  
ATOM   1554  N   ARG A 101      49.980  95.996  95.946  1.00  0.00           N  
ATOM   1555  CA  ARG A 101      49.204  95.486  94.821  1.00  0.00           C  
ATOM   1556  C   ARG A 101      48.965  96.487  93.707  1.00  0.00           C  
ATOM   1557  O   ARG A 101      48.088  96.282  92.857  1.00  0.00           O  
ATOM   1558  CB  ARG A 101      47.912  94.841  95.310  1.00  0.00           C  
ATOM   1559  CG  ARG A 101      48.368  93.674  96.234  1.00  0.00           C  
ATOM   1560  CD  ARG A 101      47.274  92.725  96.731  1.00  0.00           C  
ATOM   1561  NE  ARG A 101      46.882  91.849  95.626  1.00  0.00           N  
ATOM   1562  CZ  ARG A 101      45.933  90.914  95.656  1.00  0.00           C  
ATOM   1563  NH1 ARG A 101      45.493  90.538  96.785  1.00  0.00           N1+
ATOM   1564  NH2 ARG A 101      45.531  90.440  94.519  1.00  0.00           N  
ATOM   1565  H   ARG A 101      49.584  96.409  96.778  1.00  0.00           H  
ATOM   1566  HA  ARG A 101      49.791  94.726  94.302  1.00  0.00           H  
ATOM   1567  HB2 ARG A 101      47.317  95.647  95.740  1.00  0.00           H  
ATOM   1568  HB3 ARG A 101      47.377  94.444  94.447  1.00  0.00           H  
ATOM   1569  HG2 ARG A 101      49.053  93.015  95.699  1.00  0.00           H  
ATOM   1570  HG3 ARG A 101      48.847  94.013  97.152  1.00  0.00           H  
ATOM   1571  HD2 ARG A 101      47.543  92.210  97.654  1.00  0.00           H  
ATOM   1572  HD3 ARG A 101      46.461  93.404  96.990  1.00  0.00           H  
ATOM   1573  HE  ARG A 101      46.955  92.168  94.672  1.00  0.00           H  
ATOM   1574 HH11 ARG A 101      45.856  90.788  97.694  1.00  0.00           H  
ATOM   1575 HH12 ARG A 101      44.953  89.685  96.732  1.00  0.00           H  
ATOM   1576 HH21 ARG A 101      45.982  90.592  93.628  1.00  0.00           H  
ATOM   1577 HH22 ARG A 101      44.851  89.707  94.659  1.00  0.00           H  
ATOM   1578  N   ARG A 102      49.793  97.527  93.580  1.00  0.00           N  
ATOM   1579  CA  ARG A 102      49.492  98.649  92.659  1.00  0.00           C  
ATOM   1580  C   ARG A 102      49.374  98.359  91.161  1.00  0.00           C  
ATOM   1581  O   ARG A 102      48.805  99.250  90.476  1.00  0.00           O  
ATOM   1582  CB  ARG A 102      50.389  99.893  92.966  1.00  0.00           C  
ATOM   1583  CG  ARG A 102      51.769  99.997  92.287  1.00  0.00           C  
ATOM   1584  CD  ARG A 102      52.474 101.320  92.622  1.00  0.00           C  
ATOM   1585  NE  ARG A 102      53.947 101.261  92.307  1.00  0.00           N  
ATOM   1586  CZ  ARG A 102      54.868 100.573  92.999  1.00  0.00           C  
ATOM   1587  NH1 ARG A 102      54.511  99.937  94.080  1.00  0.00           N1+
ATOM   1588  NH2 ARG A 102      56.127 100.525  92.627  1.00  0.00           N  
ATOM   1589  H   ARG A 102      50.566  97.725  94.198  1.00  0.00           H  
ATOM   1590  HA  ARG A 102      48.466  98.959  92.856  1.00  0.00           H  
ATOM   1591  HB2 ARG A 102      49.785 100.731  92.614  1.00  0.00           H  
ATOM   1592  HB3 ARG A 102      50.625  99.942  94.029  1.00  0.00           H  
ATOM   1593  HG2 ARG A 102      52.417  99.211  92.675  1.00  0.00           H  
ATOM   1594  HG3 ARG A 102      51.697  99.833  91.212  1.00  0.00           H  
ATOM   1595  HD2 ARG A 102      51.944 102.092  92.063  1.00  0.00           H  
ATOM   1596  HD3 ARG A 102      52.332 101.515  93.684  1.00  0.00           H  
ATOM   1597  HE  ARG A 102      54.314 101.863  91.585  1.00  0.00           H  
ATOM   1598 HH11 ARG A 102      53.522 100.001  94.279  1.00  0.00           H  
ATOM   1599 HH12 ARG A 102      54.990  99.091  94.351  1.00  0.00           H  
ATOM   1600 HH21 ARG A 102      56.576 101.095  91.924  1.00  0.00           H  
ATOM   1601 HH22 ARG A 102      56.688  99.759  92.973  1.00  0.00           H  
ATOM   1602  N   LYS A 103      49.953  97.235  90.725  1.00  0.00           N  
ATOM   1603  CA  LYS A 103      50.016  96.764  89.304  1.00  0.00           C  
ATOM   1604  C   LYS A 103      48.859  95.788  88.896  1.00  0.00           C  
ATOM   1605  O   LYS A 103      48.778  95.524  87.700  1.00  0.00           O  
ATOM   1606  CB  LYS A 103      51.301  96.189  89.090  1.00  0.00           C  
ATOM   1607  CG  LYS A 103      51.909  96.664  87.753  1.00  0.00           C  
ATOM   1608  CD  LYS A 103      53.263  95.943  87.597  1.00  0.00           C  
ATOM   1609  CE  LYS A 103      53.898  96.557  86.340  1.00  0.00           C  
ATOM   1610  NZ  LYS A 103      55.332  96.231  86.157  1.00  0.00           N1+
ATOM   1611  H   LYS A 103      50.462  96.675  91.394  1.00  0.00           H  
ATOM   1612  HA  LYS A 103      49.846  97.660  88.706  1.00  0.00           H  
ATOM   1613  HB2 LYS A 103      51.978  96.400  89.918  1.00  0.00           H  
ATOM   1614  HB3 LYS A 103      51.187  95.136  88.828  1.00  0.00           H  
ATOM   1615  HG2 LYS A 103      51.339  96.348  86.880  1.00  0.00           H  
ATOM   1616  HG3 LYS A 103      51.945  97.753  87.725  1.00  0.00           H  
ATOM   1617  HD2 LYS A 103      53.944  95.997  88.447  1.00  0.00           H  
ATOM   1618  HD3 LYS A 103      53.149  94.861  87.540  1.00  0.00           H  
ATOM   1619  HE2 LYS A 103      53.331  96.063  85.552  1.00  0.00           H  
ATOM   1620  HE3 LYS A 103      53.706  97.625  86.446  1.00  0.00           H  
ATOM   1621  HZ1 LYS A 103      55.797  96.726  85.411  1.00  0.00           H  
ATOM   1622  HZ2 LYS A 103      55.796  96.438  87.029  1.00  0.00           H  
ATOM   1623  HZ3 LYS A 103      55.355  95.236  85.982  1.00  0.00           H  
ATOM   1624  N   GLU A 104      47.952  95.398  89.791  1.00  0.00           N  
ATOM   1625  CA  GLU A 104      46.725  94.647  89.403  1.00  0.00           C  
ATOM   1626  C   GLU A 104      45.506  95.561  89.130  1.00  0.00           C  
ATOM   1627  O   GLU A 104      45.233  96.498  89.880  1.00  0.00           O  
ATOM   1628  CB  GLU A 104      46.413  93.677  90.535  1.00  0.00           C  
ATOM   1629  CG  GLU A 104      47.550  92.729  90.838  1.00  0.00           C  
ATOM   1630  CD  GLU A 104      47.051  91.743  91.902  1.00  0.00           C  
ATOM   1631  OE1 GLU A 104      47.582  91.760  93.023  1.00  0.00           O  
ATOM   1632  OE2 GLU A 104      46.156  90.911  91.592  1.00  0.00           O1-
ATOM   1633  H   GLU A 104      48.007  95.677  90.760  1.00  0.00           H  
ATOM   1634  HA  GLU A 104      46.921  94.053  88.510  1.00  0.00           H  
ATOM   1635  HB2 GLU A 104      46.257  94.225  91.464  1.00  0.00           H  
ATOM   1636  HB3 GLU A 104      45.509  93.122  90.288  1.00  0.00           H  
ATOM   1637  HG2 GLU A 104      47.694  92.195  89.900  1.00  0.00           H  
ATOM   1638  HG3 GLU A 104      48.521  93.140  91.114  1.00  0.00           H  
ATOM   1639  N   PRO A 105      44.714  95.289  88.079  1.00  0.00           N  
ATOM   1640  CA  PRO A 105      43.797  96.327  87.562  1.00  0.00           C  
ATOM   1641  C   PRO A 105      42.664  96.728  88.516  1.00  0.00           C  
ATOM   1642  O   PRO A 105      42.257  97.896  88.484  1.00  0.00           O  
ATOM   1643  CB  PRO A 105      43.133  95.749  86.302  1.00  0.00           C  
ATOM   1644  CG  PRO A 105      43.527  94.304  86.374  1.00  0.00           C  
ATOM   1645  CD  PRO A 105      44.756  94.165  87.221  1.00  0.00           C  
ATOM   1646  HA  PRO A 105      44.363  97.237  87.366  1.00  0.00           H  
ATOM   1647  HB2 PRO A 105      42.049  95.813  86.394  1.00  0.00           H  
ATOM   1648  HB3 PRO A 105      43.523  96.298  85.445  1.00  0.00           H  
ATOM   1649  HG2 PRO A 105      42.715  93.759  86.856  1.00  0.00           H  
ATOM   1650  HG3 PRO A 105      43.826  93.927  85.396  1.00  0.00           H  
ATOM   1651  HD2 PRO A 105      44.594  93.287  87.846  1.00  0.00           H  
ATOM   1652  HD3 PRO A 105      45.668  94.242  86.628  1.00  0.00           H  
ATOM   1653  N   ALA A 106      42.253  95.824  89.330  1.00  0.00           N  
ATOM   1654  CA  ALA A 106      41.285  96.055  90.437  1.00  0.00           C  
ATOM   1655  C   ALA A 106      41.841  96.938  91.630  1.00  0.00           C  
ATOM   1656  O   ALA A 106      41.150  97.764  92.195  1.00  0.00           O  
ATOM   1657  CB  ALA A 106      40.697  94.708  90.917  1.00  0.00           C  
ATOM   1658  H   ALA A 106      42.661  94.902  89.268  1.00  0.00           H  
ATOM   1659  HA  ALA A 106      40.461  96.573  89.947  1.00  0.00           H  
ATOM   1660  HB1 ALA A 106      39.921  94.763  91.681  1.00  0.00           H  
ATOM   1661  HB2 ALA A 106      40.341  94.090  90.092  1.00  0.00           H  
ATOM   1662  HB3 ALA A 106      41.470  94.144  91.438  1.00  0.00           H  
ATOM   1663  N   PHE A 107      43.144  96.755  91.931  1.00  0.00           N  
ATOM   1664  CA  PHE A 107      43.903  97.452  92.960  1.00  0.00           C  
ATOM   1665  C   PHE A 107      44.284  98.831  92.556  1.00  0.00           C  
ATOM   1666  O   PHE A 107      44.254  99.709  93.336  1.00  0.00           O  
ATOM   1667  CB  PHE A 107      45.090  96.581  93.389  1.00  0.00           C  
ATOM   1668  CG  PHE A 107      44.664  95.367  94.237  1.00  0.00           C  
ATOM   1669  CD1 PHE A 107      44.269  94.109  93.665  1.00  0.00           C  
ATOM   1670  CD2 PHE A 107      44.510  95.489  95.676  1.00  0.00           C  
ATOM   1671  CE1 PHE A 107      43.746  93.131  94.483  1.00  0.00           C  
ATOM   1672  CE2 PHE A 107      44.046  94.475  96.496  1.00  0.00           C  
ATOM   1673  CZ  PHE A 107      43.632  93.263  95.864  1.00  0.00           C  
ATOM   1674  H   PHE A 107      43.659  96.153  91.303  1.00  0.00           H  
ATOM   1675  HA  PHE A 107      43.196  97.516  93.786  1.00  0.00           H  
ATOM   1676  HB2 PHE A 107      45.734  96.324  92.548  1.00  0.00           H  
ATOM   1677  HB3 PHE A 107      45.704  97.200  94.043  1.00  0.00           H  
ATOM   1678  HD1 PHE A 107      44.347  94.026  92.591  1.00  0.00           H  
ATOM   1679  HD2 PHE A 107      44.803  96.430  96.117  1.00  0.00           H  
ATOM   1680  HE1 PHE A 107      43.438  92.193  94.045  1.00  0.00           H  
ATOM   1681  HE2 PHE A 107      44.062  94.637  97.563  1.00  0.00           H  
ATOM   1682  HZ  PHE A 107      43.093  92.573  96.495  1.00  0.00           H  
ATOM   1683  N   ASP A 108      44.528  99.016  91.267  1.00  0.00           N  
ATOM   1684  CA  ASP A 108      44.691 100.337  90.633  1.00  0.00           C  
ATOM   1685  C   ASP A 108      43.393 101.142  90.838  1.00  0.00           C  
ATOM   1686  O   ASP A 108      43.476 102.385  91.015  1.00  0.00           O  
ATOM   1687  CB  ASP A 108      44.939 100.150  89.174  1.00  0.00           C  
ATOM   1688  CG  ASP A 108      45.512 101.383  88.482  1.00  0.00           C  
ATOM   1689  OD1 ASP A 108      46.205 102.157  89.148  1.00  0.00           O  
ATOM   1690  OD2 ASP A 108      45.373 101.405  87.232  1.00  0.00           O1-
ATOM   1691  H   ASP A 108      44.565  98.203  90.670  1.00  0.00           H  
ATOM   1692  HA  ASP A 108      45.464 100.968  91.071  1.00  0.00           H  
ATOM   1693  HB2 ASP A 108      45.624  99.308  89.072  1.00  0.00           H  
ATOM   1694  HB3 ASP A 108      43.984  99.944  88.689  1.00  0.00           H  
ATOM   1695  N   LYS A 109      42.156 100.552  90.810  1.00  0.00           N  
ATOM   1696  CA  LYS A 109      40.926 101.383  90.816  1.00  0.00           C  
ATOM   1697  C   LYS A 109      40.351 101.556  92.182  1.00  0.00           C  
ATOM   1698  O   LYS A 109      39.419 102.330  92.203  1.00  0.00           O  
ATOM   1699  CB  LYS A 109      39.870 100.876  89.846  1.00  0.00           C  
ATOM   1700  CG  LYS A 109      40.398 100.855  88.380  1.00  0.00           C  
ATOM   1701  CD  LYS A 109      40.498 102.211  87.596  1.00  0.00           C  
ATOM   1702  CE  LYS A 109      41.029 101.842  86.121  1.00  0.00           C  
ATOM   1703  NZ  LYS A 109      40.683 102.865  85.108  1.00  0.00           N1+
ATOM   1704  H   LYS A 109      42.068  99.548  90.877  1.00  0.00           H  
ATOM   1705  HA  LYS A 109      41.047 102.413  90.481  1.00  0.00           H  
ATOM   1706  HB2 LYS A 109      39.753  99.827  90.122  1.00  0.00           H  
ATOM   1707  HB3 LYS A 109      38.929 101.422  89.902  1.00  0.00           H  
ATOM   1708  HG2 LYS A 109      41.382 100.394  88.298  1.00  0.00           H  
ATOM   1709  HG3 LYS A 109      39.638 100.338  87.795  1.00  0.00           H  
ATOM   1710  HD2 LYS A 109      39.541 102.734  87.628  1.00  0.00           H  
ATOM   1711  HD3 LYS A 109      41.281 102.817  88.050  1.00  0.00           H  
ATOM   1712  HE2 LYS A 109      42.110 101.987  86.122  1.00  0.00           H  
ATOM   1713  HE3 LYS A 109      40.685 100.851  85.826  1.00  0.00           H  
ATOM   1714  HZ1 LYS A 109      39.687 102.953  84.964  1.00  0.00           H  
ATOM   1715  HZ2 LYS A 109      40.991 103.796  85.348  1.00  0.00           H  
ATOM   1716  HZ3 LYS A 109      41.096 102.708  84.200  1.00  0.00           H  
ATOM   1717  N   TRP A 110      40.857 100.961  93.233  1.00  0.00           N  
ATOM   1718  CA  TRP A 110      40.359 101.032  94.603  1.00  0.00           C  
ATOM   1719  C   TRP A 110      40.441 102.470  95.198  1.00  0.00           C  
ATOM   1720  O   TRP A 110      41.475 103.077  95.094  1.00  0.00           O  
ATOM   1721  CB  TRP A 110      41.110  99.932  95.423  1.00  0.00           C  
ATOM   1722  CG  TRP A 110      40.918  99.781  96.918  1.00  0.00           C  
ATOM   1723  CD1 TRP A 110      40.020 100.346  97.740  1.00  0.00           C  
ATOM   1724  CD2 TRP A 110      41.773  99.042  97.793  1.00  0.00           C  
ATOM   1725  CE2 TRP A 110      41.418  99.279  99.176  1.00  0.00           C  
ATOM   1726  CE3 TRP A 110      42.978  98.354  97.652  1.00  0.00           C  
ATOM   1727  NE1 TRP A 110      40.269  99.987  99.046  1.00  0.00           N  
ATOM   1728  CZ2 TRP A 110      42.114  98.753 100.219  1.00  0.00           C  
ATOM   1729  CZ3 TRP A 110      43.729  97.811  98.761  1.00  0.00           C  
ATOM   1730  CH2 TRP A 110      43.226  97.953 100.060  1.00  0.00           C  
ATOM   1731  H   TRP A 110      41.650 100.354  93.086  1.00  0.00           H  
ATOM   1732  HA  TRP A 110      39.326 100.695  94.692  1.00  0.00           H  
ATOM   1733  HB2 TRP A 110      40.820  98.982  94.975  1.00  0.00           H  
ATOM   1734  HB3 TRP A 110      42.182  99.969  95.224  1.00  0.00           H  
ATOM   1735  HD1 TRP A 110      39.142 100.895  97.434  1.00  0.00           H  
ATOM   1736  HE1 TRP A 110      39.596 100.141  99.783  1.00  0.00           H  
ATOM   1737  HE3 TRP A 110      43.278  98.176  96.630  1.00  0.00           H  
ATOM   1738  HZ2 TRP A 110      41.786  98.959 101.228  1.00  0.00           H  
ATOM   1739  HZ3 TRP A 110      44.594  97.188  98.586  1.00  0.00           H  
ATOM   1740  HH2 TRP A 110      43.713  97.428 100.869  1.00  0.00           H  
ATOM   1741  N   VAL A 111      39.365 103.003  95.734  1.00  0.00           N  
ATOM   1742  CA  VAL A 111      39.242 104.412  96.163  1.00  0.00           C  
ATOM   1743  C   VAL A 111      39.017 104.502  97.676  1.00  0.00           C  
ATOM   1744  O   VAL A 111      38.403 103.720  98.291  1.00  0.00           O  
ATOM   1745  CB  VAL A 111      38.223 105.047  95.171  1.00  0.00           C  
ATOM   1746  CG1 VAL A 111      37.591 106.278  95.849  1.00  0.00           C  
ATOM   1747  CG2 VAL A 111      38.990 105.495  93.955  1.00  0.00           C  
ATOM   1748  H   VAL A 111      38.543 102.439  95.901  1.00  0.00           H  
ATOM   1749  HA  VAL A 111      40.243 104.805  95.986  1.00  0.00           H  
ATOM   1750  HB  VAL A 111      37.449 104.319  94.926  1.00  0.00           H  
ATOM   1751 HG11 VAL A 111      38.155 107.205  95.741  1.00  0.00           H  
ATOM   1752 HG12 VAL A 111      36.671 106.458  95.295  1.00  0.00           H  
ATOM   1753 HG13 VAL A 111      37.229 106.144  96.869  1.00  0.00           H  
ATOM   1754 HG21 VAL A 111      38.424 106.075  93.227  1.00  0.00           H  
ATOM   1755 HG22 VAL A 111      39.915 105.988  94.252  1.00  0.00           H  
ATOM   1756 HG23 VAL A 111      39.333 104.569  93.492  1.00  0.00           H  
ATOM   1757  N   ILE A 112      39.766 105.404  98.313  1.00  0.00           N  
ATOM   1758  CA  ILE A 112      39.991 105.348  99.800  1.00  0.00           C  
ATOM   1759  C   ILE A 112      39.878 106.747 100.303  1.00  0.00           C  
ATOM   1760  O   ILE A 112      40.632 107.688 100.021  1.00  0.00           O  
ATOM   1761  CB  ILE A 112      41.411 104.795 100.047  1.00  0.00           C  
ATOM   1762  CG1 ILE A 112      41.574 103.321  99.541  1.00  0.00           C  
ATOM   1763  CG2 ILE A 112      41.738 104.757 101.622  1.00  0.00           C  
ATOM   1764  CD1 ILE A 112      42.920 102.676  99.893  1.00  0.00           C  
ATOM   1765  H   ILE A 112      40.330 106.082  97.823  1.00  0.00           H  
ATOM   1766  HA  ILE A 112      39.243 104.670 100.211  1.00  0.00           H  
ATOM   1767  HB  ILE A 112      42.105 105.464  99.539  1.00  0.00           H  
ATOM   1768 HG12 ILE A 112      40.825 102.646  99.955  1.00  0.00           H  
ATOM   1769 HG13 ILE A 112      41.353 103.352  98.474  1.00  0.00           H  
ATOM   1770 HG21 ILE A 112      42.741 104.406 101.865  1.00  0.00           H  
ATOM   1771 HG22 ILE A 112      41.651 105.760 102.042  1.00  0.00           H  
ATOM   1772 HG23 ILE A 112      41.100 104.044 102.143  1.00  0.00           H  
ATOM   1773 HD11 ILE A 112      43.069 102.356 100.924  1.00  0.00           H  
ATOM   1774 HD12 ILE A 112      42.941 101.735  99.343  1.00  0.00           H  
ATOM   1775 HD13 ILE A 112      43.678 103.397  99.589  1.00  0.00           H  
ATOM   1776  N   GLU A 113      38.845 106.992 101.112  1.00  0.00           N  
ATOM   1777  CA  GLU A 113      38.404 108.330 101.613  1.00  0.00           C  
ATOM   1778  C   GLU A 113      38.488 108.336 103.080  1.00  0.00           C  
ATOM   1779  O   GLU A 113      38.411 107.360 103.829  1.00  0.00           O  
ATOM   1780  CB  GLU A 113      37.025 108.733 101.044  1.00  0.00           C  
ATOM   1781  CG  GLU A 113      36.891 108.657  99.530  1.00  0.00           C  
ATOM   1782  CD  GLU A 113      38.037 109.461  98.807  1.00  0.00           C  
ATOM   1783  OE1 GLU A 113      38.464 110.542  99.314  1.00  0.00           O  
ATOM   1784  OE2 GLU A 113      38.445 109.088  97.659  1.00  0.00           O1-
ATOM   1785  H   GLU A 113      38.295 106.193 101.400  1.00  0.00           H  
ATOM   1786  HA  GLU A 113      39.142 109.039 101.239  1.00  0.00           H  
ATOM   1787  HB2 GLU A 113      36.255 108.120 101.514  1.00  0.00           H  
ATOM   1788  HB3 GLU A 113      36.762 109.759 101.302  1.00  0.00           H  
ATOM   1789  HG2 GLU A 113      36.756 107.604  99.286  1.00  0.00           H  
ATOM   1790  HG3 GLU A 113      35.969 109.137  99.204  1.00  0.00           H  
ATOM   1791  N   GLU A 114      38.798 109.484 103.593  1.00  0.00           N  
ATOM   1792  CA  GLU A 114      38.710 109.760 104.981  1.00  0.00           C  
ATOM   1793  C   GLU A 114      37.493 110.670 105.356  1.00  0.00           C  
ATOM   1794  O   GLU A 114      37.273 111.744 104.815  1.00  0.00           O  
ATOM   1795  CB  GLU A 114      39.968 110.486 105.200  1.00  0.00           C  
ATOM   1796  CG  GLU A 114      40.113 111.163 106.573  1.00  0.00           C  
ATOM   1797  CD  GLU A 114      41.488 111.699 106.937  1.00  0.00           C  
ATOM   1798  OE1 GLU A 114      42.521 111.522 106.190  1.00  0.00           O  
ATOM   1799  OE2 GLU A 114      41.593 112.368 107.944  1.00  0.00           O1-
ATOM   1800  H   GLU A 114      38.828 110.259 102.946  1.00  0.00           H  
ATOM   1801  HA  GLU A 114      38.744 108.814 105.520  1.00  0.00           H  
ATOM   1802  HB2 GLU A 114      40.744 109.722 105.185  1.00  0.00           H  
ATOM   1803  HB3 GLU A 114      40.226 111.178 104.398  1.00  0.00           H  
ATOM   1804  HG2 GLU A 114      39.484 112.051 106.630  1.00  0.00           H  
ATOM   1805  HG3 GLU A 114      39.694 110.614 107.416  1.00  0.00           H  
ATOM   1806  N   ALA A 115      36.692 110.160 106.277  1.00  0.00           N  
ATOM   1807  CA  ALA A 115      35.342 110.684 106.559  1.00  0.00           C  
ATOM   1808  C   ALA A 115      34.858 110.211 107.921  1.00  0.00           C  
ATOM   1809  O   ALA A 115      35.043 108.994 108.177  1.00  0.00           O  
ATOM   1810  CB  ALA A 115      34.315 110.331 105.385  1.00  0.00           C  
ATOM   1811  H   ALA A 115      36.913 109.217 106.561  1.00  0.00           H  
ATOM   1812  HA  ALA A 115      35.483 111.766 106.562  1.00  0.00           H  
ATOM   1813  HB1 ALA A 115      34.674 110.657 104.409  1.00  0.00           H  
ATOM   1814  HB2 ALA A 115      34.277 109.242 105.339  1.00  0.00           H  
ATOM   1815  HB3 ALA A 115      33.375 110.823 105.632  1.00  0.00           H  
ATOM   1816  N   ASN A 116      34.222 111.064 108.673  1.00  0.00           N  
ATOM   1817  CA  ASN A 116      33.493 110.696 109.939  1.00  0.00           C  
ATOM   1818  C   ASN A 116      31.992 110.422 109.667  1.00  0.00           C  
ATOM   1819  O   ASN A 116      31.311 111.249 108.993  1.00  0.00           O  
ATOM   1820  CB  ASN A 116      33.807 111.761 111.032  1.00  0.00           C  
ATOM   1821  CG  ASN A 116      33.459 111.273 112.437  1.00  0.00           C  
ATOM   1822  ND2 ASN A 116      34.121 111.678 113.469  1.00  0.00           N  
ATOM   1823  OD1 ASN A 116      32.444 110.621 112.689  1.00  0.00           O  
ATOM   1824  H   ASN A 116      34.116 112.007 108.326  1.00  0.00           H  
ATOM   1825  HA  ASN A 116      33.860 109.725 110.273  1.00  0.00           H  
ATOM   1826  HB2 ASN A 116      34.879 111.957 110.999  1.00  0.00           H  
ATOM   1827  HB3 ASN A 116      33.288 112.670 110.731  1.00  0.00           H  
ATOM   1828 HD21 ASN A 116      33.892 111.356 114.398  1.00  0.00           H  
ATOM   1829 HD22 ASN A 116      34.920 112.271 113.296  1.00  0.00           H  
ATOM   1830  N   TRP A 117      31.471 109.253 110.147  1.00  0.00           N  
ATOM   1831  CA  TRP A 117      30.065 108.887 109.944  1.00  0.00           C  
ATOM   1832  C   TRP A 117      28.997 109.951 110.237  1.00  0.00           C  
ATOM   1833  O   TRP A 117      28.019 109.953 109.499  1.00  0.00           O  
ATOM   1834  CB  TRP A 117      29.677 107.619 110.804  1.00  0.00           C  
ATOM   1835  CG  TRP A 117      30.581 106.431 110.653  1.00  0.00           C  
ATOM   1836  CD1 TRP A 117      31.149 105.998 109.480  1.00  0.00           C  
ATOM   1837  CD2 TRP A 117      30.868 105.429 111.657  1.00  0.00           C  
ATOM   1838  CE2 TRP A 117      31.702 104.436 111.070  1.00  0.00           C  
ATOM   1839  CE3 TRP A 117      30.479 105.225 112.976  1.00  0.00           C  
ATOM   1840  NE1 TRP A 117      31.846 104.813 109.757  1.00  0.00           N  
ATOM   1841  CZ2 TRP A 117      32.206 103.366 111.865  1.00  0.00           C  
ATOM   1842  CZ3 TRP A 117      30.837 104.107 113.745  1.00  0.00           C  
ATOM   1843  CH2 TRP A 117      31.725 103.224 113.154  1.00  0.00           C  
ATOM   1844  H   TRP A 117      32.096 108.660 110.675  1.00  0.00           H  
ATOM   1845  HA  TRP A 117      29.823 108.642 108.910  1.00  0.00           H  
ATOM   1846  HB2 TRP A 117      29.779 108.015 111.815  1.00  0.00           H  
ATOM   1847  HB3 TRP A 117      28.611 107.410 110.722  1.00  0.00           H  
ATOM   1848  HD1 TRP A 117      31.061 106.392 108.478  1.00  0.00           H  
ATOM   1849  HE1 TRP A 117      32.495 104.409 109.097  1.00  0.00           H  
ATOM   1850  HE3 TRP A 117      29.836 105.954 113.447  1.00  0.00           H  
ATOM   1851  HZ2 TRP A 117      32.985 102.752 111.437  1.00  0.00           H  
ATOM   1852  HZ3 TRP A 117      30.509 104.005 114.769  1.00  0.00           H  
ATOM   1853  HH2 TRP A 117      32.107 102.339 113.642  1.00  0.00           H  
ATOM   1854  N   LEU A 118      29.148 110.777 111.304  1.00  0.00           N  
ATOM   1855  CA  LEU A 118      28.176 111.746 111.732  1.00  0.00           C  
ATOM   1856  C   LEU A 118      28.017 112.856 110.683  1.00  0.00           C  
ATOM   1857  O   LEU A 118      27.019 113.572 110.844  1.00  0.00           O  
ATOM   1858  CB  LEU A 118      28.695 112.431 112.995  1.00  0.00           C  
ATOM   1859  CG  LEU A 118      29.031 111.454 114.134  1.00  0.00           C  
ATOM   1860  CD1 LEU A 118      30.081 111.898 115.210  1.00  0.00           C  
ATOM   1861  CD2 LEU A 118      27.640 111.244 114.780  1.00  0.00           C  
ATOM   1862  H   LEU A 118      29.976 110.652 111.870  1.00  0.00           H  
ATOM   1863  HA  LEU A 118      27.172 111.366 111.918  1.00  0.00           H  
ATOM   1864  HB2 LEU A 118      29.679 112.831 112.752  1.00  0.00           H  
ATOM   1865  HB3 LEU A 118      28.048 113.263 113.273  1.00  0.00           H  
ATOM   1866  HG  LEU A 118      29.359 110.499 113.723  1.00  0.00           H  
ATOM   1867 HD11 LEU A 118      31.063 112.069 114.770  1.00  0.00           H  
ATOM   1868 HD12 LEU A 118      29.724 112.826 115.656  1.00  0.00           H  
ATOM   1869 HD13 LEU A 118      30.099 111.127 115.980  1.00  0.00           H  
ATOM   1870 HD21 LEU A 118      26.823 111.017 114.094  1.00  0.00           H  
ATOM   1871 HD22 LEU A 118      27.680 110.470 115.544  1.00  0.00           H  
ATOM   1872 HD23 LEU A 118      27.251 112.139 115.267  1.00  0.00           H  
ATOM   1873  N   THR A 119      28.969 113.094 109.750  1.00  0.00           N  
ATOM   1874  CA  THR A 119      28.755 114.021 108.671  1.00  0.00           C  
ATOM   1875  C   THR A 119      28.948 113.424 107.231  1.00  0.00           C  
ATOM   1876  O   THR A 119      29.233 114.215 106.290  1.00  0.00           O  
ATOM   1877  CB  THR A 119      29.549 115.372 108.761  1.00  0.00           C  
ATOM   1878  CG2 THR A 119      29.325 115.997 110.156  1.00  0.00           C  
ATOM   1879  OG1 THR A 119      30.924 115.179 108.716  1.00  0.00           O  
ATOM   1880  H   THR A 119      29.728 112.430 109.700  1.00  0.00           H  
ATOM   1881  HA  THR A 119      27.702 114.298 108.713  1.00  0.00           H  
ATOM   1882  HB  THR A 119      29.188 116.108 108.043  1.00  0.00           H  
ATOM   1883  HG1 THR A 119      31.117 114.792 107.859  1.00  0.00           H  
ATOM   1884 HG21 THR A 119      29.868 115.456 110.930  1.00  0.00           H  
ATOM   1885 HG22 THR A 119      29.612 117.048 110.112  1.00  0.00           H  
ATOM   1886 HG23 THR A 119      28.247 116.080 110.294  1.00  0.00           H  
ATOM   1887  N   LEU A 120      28.790 112.076 107.098  1.00  0.00           N  
ATOM   1888  CA  LEU A 120      29.197 111.291 105.929  1.00  0.00           C  
ATOM   1889  C   LEU A 120      28.528 111.792 104.655  1.00  0.00           C  
ATOM   1890  O   LEU A 120      29.129 111.859 103.577  1.00  0.00           O  
ATOM   1891  CB  LEU A 120      28.705 109.811 106.221  1.00  0.00           C  
ATOM   1892  CG  LEU A 120      29.215 108.752 105.191  1.00  0.00           C  
ATOM   1893  CD1 LEU A 120      30.751 108.744 105.252  1.00  0.00           C  
ATOM   1894  CD2 LEU A 120      28.676 107.409 105.571  1.00  0.00           C  
ATOM   1895  H   LEU A 120      28.385 111.575 107.875  1.00  0.00           H  
ATOM   1896  HA  LEU A 120      30.271 111.356 105.747  1.00  0.00           H  
ATOM   1897  HB2 LEU A 120      28.979 109.610 107.257  1.00  0.00           H  
ATOM   1898  HB3 LEU A 120      27.619 109.813 106.134  1.00  0.00           H  
ATOM   1899  HG  LEU A 120      28.969 109.109 104.191  1.00  0.00           H  
ATOM   1900 HD11 LEU A 120      31.165 108.841 106.256  1.00  0.00           H  
ATOM   1901 HD12 LEU A 120      31.206 107.927 104.692  1.00  0.00           H  
ATOM   1902 HD13 LEU A 120      31.161 109.624 104.756  1.00  0.00           H  
ATOM   1903 HD21 LEU A 120      27.592 107.418 105.451  1.00  0.00           H  
ATOM   1904 HD22 LEU A 120      29.162 106.610 105.012  1.00  0.00           H  
ATOM   1905 HD23 LEU A 120      28.908 107.198 106.616  1.00  0.00           H  
ATOM   1906  N   ASP A 121      27.275 112.147 104.772  1.00  0.00           N  
ATOM   1907  CA  ASP A 121      26.340 112.502 103.711  1.00  0.00           C  
ATOM   1908  C   ASP A 121      26.867 113.784 102.966  1.00  0.00           C  
ATOM   1909  O   ASP A 121      26.436 114.064 101.819  1.00  0.00           O  
ATOM   1910  CB  ASP A 121      25.026 112.718 104.350  1.00  0.00           C  
ATOM   1911  CG  ASP A 121      23.910 113.005 103.358  1.00  0.00           C  
ATOM   1912  OD1 ASP A 121      24.010 112.387 102.260  1.00  0.00           O  
ATOM   1913  OD2 ASP A 121      22.871 113.570 103.706  1.00  0.00           O1-
ATOM   1914  H   ASP A 121      26.935 112.084 105.722  1.00  0.00           H  
ATOM   1915  HA  ASP A 121      26.209 111.698 102.987  1.00  0.00           H  
ATOM   1916  HB2 ASP A 121      24.801 111.830 104.940  1.00  0.00           H  
ATOM   1917  HB3 ASP A 121      25.292 113.551 105.001  1.00  0.00           H  
ATOM   1918  N   LYS A 122      27.757 114.566 103.582  1.00  0.00           N  
ATOM   1919  CA  LYS A 122      28.371 115.735 102.996  1.00  0.00           C  
ATOM   1920  C   LYS A 122      29.918 115.561 102.876  1.00  0.00           C  
ATOM   1921  O   LYS A 122      30.542 116.402 102.229  1.00  0.00           O  
ATOM   1922  CB  LYS A 122      27.950 116.942 103.962  1.00  0.00           C  
ATOM   1923  CG  LYS A 122      26.403 117.092 104.058  1.00  0.00           C  
ATOM   1924  CD  LYS A 122      25.772 117.425 102.669  1.00  0.00           C  
ATOM   1925  CE  LYS A 122      24.296 117.493 102.817  1.00  0.00           C  
ATOM   1926  NZ  LYS A 122      23.765 117.965 101.553  1.00  0.00           N1+
ATOM   1927  H   LYS A 122      28.185 114.181 104.412  1.00  0.00           H  
ATOM   1928  HA  LYS A 122      28.000 115.918 101.988  1.00  0.00           H  
ATOM   1929  HB2 LYS A 122      28.335 116.717 104.957  1.00  0.00           H  
ATOM   1930  HB3 LYS A 122      28.445 117.857 103.637  1.00  0.00           H  
ATOM   1931  HG2 LYS A 122      26.029 116.100 104.313  1.00  0.00           H  
ATOM   1932  HG3 LYS A 122      26.183 117.887 104.770  1.00  0.00           H  
ATOM   1933  HD2 LYS A 122      26.134 118.429 102.450  1.00  0.00           H  
ATOM   1934  HD3 LYS A 122      26.015 116.700 101.892  1.00  0.00           H  
ATOM   1935  HE2 LYS A 122      24.029 116.454 103.008  1.00  0.00           H  
ATOM   1936  HE3 LYS A 122      23.995 118.080 103.684  1.00  0.00           H  
ATOM   1937  HZ1 LYS A 122      23.995 117.281 100.846  1.00  0.00           H  
ATOM   1938  HZ2 LYS A 122      22.758 117.903 101.622  1.00  0.00           H  
ATOM   1939  HZ3 LYS A 122      23.973 118.927 101.330  1.00  0.00           H  
ATOM   1940  N   ASP A 123      30.477 114.463 103.477  1.00  0.00           N  
ATOM   1941  CA  ASP A 123      31.955 114.256 103.365  1.00  0.00           C  
ATOM   1942  C   ASP A 123      32.304 113.305 102.193  1.00  0.00           C  
ATOM   1943  O   ASP A 123      33.443 113.411 101.775  1.00  0.00           O  
ATOM   1944  CB  ASP A 123      32.492 113.719 104.689  1.00  0.00           C  
ATOM   1945  CG  ASP A 123      32.740 114.668 105.810  1.00  0.00           C  
ATOM   1946  OD1 ASP A 123      32.647 114.339 107.013  1.00  0.00           O  
ATOM   1947  OD2 ASP A 123      33.097 115.882 105.586  1.00  0.00           O1-
ATOM   1948  H   ASP A 123      29.872 113.792 103.928  1.00  0.00           H  
ATOM   1949  HA  ASP A 123      32.496 115.182 103.173  1.00  0.00           H  
ATOM   1950  HB2 ASP A 123      31.977 112.778 104.884  1.00  0.00           H  
ATOM   1951  HB3 ASP A 123      33.492 113.364 104.439  1.00  0.00           H  
ATOM   1952  N   VAL A 124      31.457 112.499 101.630  1.00  0.00           N  
ATOM   1953  CA  VAL A 124      31.685 111.629 100.462  1.00  0.00           C  
ATOM   1954  C   VAL A 124      30.771 112.022  99.224  1.00  0.00           C  
ATOM   1955  O   VAL A 124      29.558 112.053  99.368  1.00  0.00           O  
ATOM   1956  CB  VAL A 124      31.547 110.139 100.891  1.00  0.00           C  
ATOM   1957  CG1 VAL A 124      31.270 109.124  99.771  1.00  0.00           C  
ATOM   1958  CG2 VAL A 124      32.637 109.580 101.715  1.00  0.00           C  
ATOM   1959  H   VAL A 124      30.534 112.433 102.033  1.00  0.00           H  
ATOM   1960  HA  VAL A 124      32.716 111.749 100.130  1.00  0.00           H  
ATOM   1961  HB  VAL A 124      30.760 109.948 101.621  1.00  0.00           H  
ATOM   1962 HG11 VAL A 124      31.138 108.082 100.061  1.00  0.00           H  
ATOM   1963 HG12 VAL A 124      30.306 109.387  99.333  1.00  0.00           H  
ATOM   1964 HG13 VAL A 124      31.969 109.179  98.937  1.00  0.00           H  
ATOM   1965 HG21 VAL A 124      32.301 108.623 102.113  1.00  0.00           H  
ATOM   1966 HG22 VAL A 124      33.558 109.438 101.148  1.00  0.00           H  
ATOM   1967 HG23 VAL A 124      32.899 110.262 102.524  1.00  0.00           H  
ATOM   1968  N   PRO A 125      31.339 112.315  98.061  1.00  0.00           N  
ATOM   1969  CA  PRO A 125      30.537 112.430  96.814  1.00  0.00           C  
ATOM   1970  C   PRO A 125      29.973 111.025  96.413  1.00  0.00           C  
ATOM   1971  O   PRO A 125      30.470 110.425  95.463  1.00  0.00           O  
ATOM   1972  CB  PRO A 125      31.491 113.165  95.824  1.00  0.00           C  
ATOM   1973  CG  PRO A 125      32.881 112.732  96.181  1.00  0.00           C  
ATOM   1974  CD  PRO A 125      32.801 112.438  97.714  1.00  0.00           C  
ATOM   1975  HA  PRO A 125      29.663 113.057  96.995  1.00  0.00           H  
ATOM   1976  HB2 PRO A 125      31.132 113.032  94.803  1.00  0.00           H  
ATOM   1977  HB3 PRO A 125      31.467 114.229  96.059  1.00  0.00           H  
ATOM   1978  HG2 PRO A 125      33.241 111.920  95.548  1.00  0.00           H  
ATOM   1979  HG3 PRO A 125      33.564 113.573  96.050  1.00  0.00           H  
ATOM   1980  HD2 PRO A 125      33.229 111.463  97.950  1.00  0.00           H  
ATOM   1981  HD3 PRO A 125      33.327 113.312  98.099  1.00  0.00           H  
ATOM   1982  N   ALA A 126      28.999 110.505  97.147  1.00  0.00           N  
ATOM   1983  CA  ALA A 126      28.385 109.216  96.874  1.00  0.00           C  
ATOM   1984  C   ALA A 126      27.520 109.221  95.514  1.00  0.00           C  
ATOM   1985  O   ALA A 126      27.428 108.245  94.742  1.00  0.00           O  
ATOM   1986  CB  ALA A 126      27.298 109.008  97.969  1.00  0.00           C  
ATOM   1987  H   ALA A 126      28.733 110.988  97.993  1.00  0.00           H  
ATOM   1988  HA  ALA A 126      29.091 108.386  96.880  1.00  0.00           H  
ATOM   1989  HB1 ALA A 126      27.823 108.788  98.898  1.00  0.00           H  
ATOM   1990  HB2 ALA A 126      26.910 110.016  98.108  1.00  0.00           H  
ATOM   1991  HB3 ALA A 126      26.613 108.194  97.734  1.00  0.00           H  
ATOM   1992  N   GLY A 127      27.023 110.452  95.168  1.00  0.00           N  
ATOM   1993  CA  GLY A 127      26.369 110.723  93.879  1.00  0.00           C  
ATOM   1994  C   GLY A 127      25.025 110.001  93.831  1.00  0.00           C  
ATOM   1995  O   GLY A 127      24.120 110.352  94.591  1.00  0.00           O  
ATOM   1996  H   GLY A 127      27.096 111.202  95.840  1.00  0.00           H  
ATOM   1997  HA2 GLY A 127      26.221 111.803  93.857  1.00  0.00           H  
ATOM   1998  HA3 GLY A 127      27.038 110.474  93.054  1.00  0.00           H  
ATOM   1999  N   ASP A 128      24.843 109.037  92.899  1.00  0.00           N  
ATOM   2000  CA  ASP A 128      23.673 108.182  92.839  1.00  0.00           C  
ATOM   2001  C   ASP A 128      23.977 106.883  93.674  1.00  0.00           C  
ATOM   2002  O   ASP A 128      23.257 105.927  93.710  1.00  0.00           O  
ATOM   2003  CB  ASP A 128      23.270 107.774  91.396  1.00  0.00           C  
ATOM   2004  CG  ASP A 128      24.289 106.906  90.662  1.00  0.00           C  
ATOM   2005  OD1 ASP A 128      23.957 106.340  89.615  1.00  0.00           O  
ATOM   2006  OD2 ASP A 128      25.440 106.679  91.128  1.00  0.00           O1-
ATOM   2007  H   ASP A 128      25.710 108.710  92.497  1.00  0.00           H  
ATOM   2008  HA  ASP A 128      22.839 108.729  93.278  1.00  0.00           H  
ATOM   2009  HB2 ASP A 128      22.346 107.199  91.472  1.00  0.00           H  
ATOM   2010  HB3 ASP A 128      22.969 108.631  90.794  1.00  0.00           H  
ATOM   2011  N   GLY A 129      24.949 106.920  94.570  1.00  0.00           N  
ATOM   2012  CA  GLY A 129      25.127 105.948  95.685  1.00  0.00           C  
ATOM   2013  C   GLY A 129      26.090 104.791  95.394  1.00  0.00           C  
ATOM   2014  O   GLY A 129      26.829 104.778  94.387  1.00  0.00           O  
ATOM   2015  H   GLY A 129      25.648 107.612  94.340  1.00  0.00           H  
ATOM   2016  HA2 GLY A 129      25.664 106.439  96.497  1.00  0.00           H  
ATOM   2017  HA3 GLY A 129      24.223 105.453  96.038  1.00  0.00           H  
ATOM   2018  N   PHE A 130      26.125 103.791  96.312  1.00  0.00           N  
ATOM   2019  CA  PHE A 130      26.791 102.529  96.182  1.00  0.00           C  
ATOM   2020  C   PHE A 130      25.767 101.337  96.309  1.00  0.00           C  
ATOM   2021  O   PHE A 130      24.659 101.533  96.830  1.00  0.00           O  
ATOM   2022  CB  PHE A 130      27.868 102.466  97.287  1.00  0.00           C  
ATOM   2023  CG  PHE A 130      28.811 103.631  97.296  1.00  0.00           C  
ATOM   2024  CD1 PHE A 130      28.564 104.702  98.138  1.00  0.00           C  
ATOM   2025  CD2 PHE A 130      30.130 103.475  96.775  1.00  0.00           C  
ATOM   2026  CE1 PHE A 130      29.546 105.723  98.298  1.00  0.00           C  
ATOM   2027  CE2 PHE A 130      31.039 104.492  96.938  1.00  0.00           C  
ATOM   2028  CZ  PHE A 130      30.771 105.608  97.670  1.00  0.00           C  
ATOM   2029  H   PHE A 130      25.664 104.003  97.186  1.00  0.00           H  
ATOM   2030  HA  PHE A 130      27.290 102.462  95.215  1.00  0.00           H  
ATOM   2031  HB2 PHE A 130      27.347 102.489  98.244  1.00  0.00           H  
ATOM   2032  HB3 PHE A 130      28.495 101.583  97.166  1.00  0.00           H  
ATOM   2033  HD1 PHE A 130      27.632 104.828  98.667  1.00  0.00           H  
ATOM   2034  HD2 PHE A 130      30.458 102.566  96.294  1.00  0.00           H  
ATOM   2035  HE1 PHE A 130      29.323 106.616  98.863  1.00  0.00           H  
ATOM   2036  HE2 PHE A 130      31.989 104.543  96.428  1.00  0.00           H  
ATOM   2037  HZ  PHE A 130      31.427 106.466  97.651  1.00  0.00           H  
ATOM   2038  N   ASP A 131      26.066 100.159  95.748  1.00  0.00           N  
ATOM   2039  CA  ASP A 131      25.104  99.058  95.707  1.00  0.00           C  
ATOM   2040  C   ASP A 131      24.961  98.325  97.105  1.00  0.00           C  
ATOM   2041  O   ASP A 131      23.879  97.727  97.328  1.00  0.00           O  
ATOM   2042  CB  ASP A 131      25.752  98.010  94.679  1.00  0.00           C  
ATOM   2043  CG  ASP A 131      26.090  98.589  93.282  1.00  0.00           C  
ATOM   2044  OD1 ASP A 131      25.266  99.440  92.901  1.00  0.00           O  
ATOM   2045  OD2 ASP A 131      27.039  98.126  92.551  1.00  0.00           O1-
ATOM   2046  H   ASP A 131      26.935 100.116  95.233  1.00  0.00           H  
ATOM   2047  HA  ASP A 131      24.163  99.479  95.353  1.00  0.00           H  
ATOM   2048  HB2 ASP A 131      26.749  97.772  95.051  1.00  0.00           H  
ATOM   2049  HB3 ASP A 131      25.099  97.150  94.528  1.00  0.00           H  
ATOM   2050  N   ALA A 132      26.052  98.327  97.924  1.00  0.00           N  
ATOM   2051  CA  ALA A 132      26.182  97.529  99.167  1.00  0.00           C  
ATOM   2052  C   ALA A 132      27.203  98.291 100.077  1.00  0.00           C  
ATOM   2053  O   ALA A 132      28.302  98.623  99.617  1.00  0.00           O  
ATOM   2054  CB  ALA A 132      26.659  96.125  98.886  1.00  0.00           C  
ATOM   2055  H   ALA A 132      26.849  98.874  97.631  1.00  0.00           H  
ATOM   2056  HA  ALA A 132      25.186  97.537  99.609  1.00  0.00           H  
ATOM   2057  HB1 ALA A 132      25.988  95.690  98.146  1.00  0.00           H  
ATOM   2058  HB2 ALA A 132      27.722  96.069  98.650  1.00  0.00           H  
ATOM   2059  HB3 ALA A 132      26.570  95.585  99.828  1.00  0.00           H  
ATOM   2060  N   VAL A 133      26.735  98.618 101.320  1.00  0.00           N  
ATOM   2061  CA  VAL A 133      27.477  99.285 102.391  1.00  0.00           C  
ATOM   2062  C   VAL A 133      27.815  98.241 103.436  1.00  0.00           C  
ATOM   2063  O   VAL A 133      26.967  97.514 103.969  1.00  0.00           O  
ATOM   2064  CB  VAL A 133      26.911 100.676 102.773  1.00  0.00           C  
ATOM   2065  CG1 VAL A 133      27.664 101.390 103.966  1.00  0.00           C  
ATOM   2066  CG2 VAL A 133      27.027 101.559 101.603  1.00  0.00           C  
ATOM   2067  H   VAL A 133      25.753  98.437 101.476  1.00  0.00           H  
ATOM   2068  HA  VAL A 133      28.423  99.580 101.938  1.00  0.00           H  
ATOM   2069  HB  VAL A 133      25.871 100.534 103.068  1.00  0.00           H  
ATOM   2070 HG11 VAL A 133      27.442 101.026 104.969  1.00  0.00           H  
ATOM   2071 HG12 VAL A 133      28.724 101.309 103.724  1.00  0.00           H  
ATOM   2072 HG13 VAL A 133      27.350 102.433 103.975  1.00  0.00           H  
ATOM   2073 HG21 VAL A 133      28.070 101.662 101.303  1.00  0.00           H  
ATOM   2074 HG22 VAL A 133      26.376 101.330 100.760  1.00  0.00           H  
ATOM   2075 HG23 VAL A 133      26.648 102.553 101.839  1.00  0.00           H  
ATOM   2076  N   ILE A 134      29.067  98.243 103.824  1.00  0.00           N  
ATOM   2077  CA  ILE A 134      29.631  97.175 104.662  1.00  0.00           C  
ATOM   2078  C   ILE A 134      30.247  97.773 105.996  1.00  0.00           C  
ATOM   2079  O   ILE A 134      31.188  98.631 105.900  1.00  0.00           O  
ATOM   2080  CB  ILE A 134      30.586  96.348 103.752  1.00  0.00           C  
ATOM   2081  CG1 ILE A 134      29.771  95.330 103.035  1.00  0.00           C  
ATOM   2082  CG2 ILE A 134      31.712  95.559 104.531  1.00  0.00           C  
ATOM   2083  CD1 ILE A 134      30.364  94.851 101.700  1.00  0.00           C  
ATOM   2084  H   ILE A 134      29.729  98.856 103.371  1.00  0.00           H  
ATOM   2085  HA  ILE A 134      28.918  96.434 105.023  1.00  0.00           H  
ATOM   2086  HB  ILE A 134      31.079  96.974 103.008  1.00  0.00           H  
ATOM   2087 HG12 ILE A 134      29.567  94.410 103.585  1.00  0.00           H  
ATOM   2088 HG13 ILE A 134      28.800  95.798 102.872  1.00  0.00           H  
ATOM   2089 HG21 ILE A 134      31.250  94.905 105.272  1.00  0.00           H  
ATOM   2090 HG22 ILE A 134      32.433  95.062 103.882  1.00  0.00           H  
ATOM   2091 HG23 ILE A 134      32.384  96.270 105.013  1.00  0.00           H  
ATOM   2092 HD11 ILE A 134      31.273  94.279 101.888  1.00  0.00           H  
ATOM   2093 HD12 ILE A 134      29.581  94.279 101.202  1.00  0.00           H  
ATOM   2094 HD13 ILE A 134      30.550  95.719 101.069  1.00  0.00           H  
ATOM   2095  N   CYS A 135      29.765  97.256 107.154  1.00  0.00           N  
ATOM   2096  CA  CYS A 135      30.077  97.783 108.470  1.00  0.00           C  
ATOM   2097  C   CYS A 135      30.317  96.694 109.522  1.00  0.00           C  
ATOM   2098  O   CYS A 135      29.530  96.587 110.447  1.00  0.00           O  
ATOM   2099  CB  CYS A 135      29.030  98.862 108.755  1.00  0.00           C  
ATOM   2100  SG  CYS A 135      29.605  99.976 110.021  1.00  0.00           S  
ATOM   2101  H   CYS A 135      29.094  96.507 107.060  1.00  0.00           H  
ATOM   2102  HA  CYS A 135      30.982  98.386 108.386  1.00  0.00           H  
ATOM   2103  HB2 CYS A 135      29.012  99.331 107.771  1.00  0.00           H  
ATOM   2104  HB3 CYS A 135      28.173  98.345 109.187  1.00  0.00           H  
ATOM   2105  HG  CYS A 135      29.604  99.037 110.973  1.00  0.00           H  
ATOM   2106  N   LEU A 136      31.179  95.758 109.225  1.00  0.00           N  
ATOM   2107  CA  LEU A 136      31.526  94.592 110.029  1.00  0.00           C  
ATOM   2108  C   LEU A 136      32.689  94.895 110.999  1.00  0.00           C  
ATOM   2109  O   LEU A 136      33.301  95.999 111.023  1.00  0.00           O  
ATOM   2110  CB  LEU A 136      31.796  93.389 109.135  1.00  0.00           C  
ATOM   2111  CG  LEU A 136      30.542  92.808 108.297  1.00  0.00           C  
ATOM   2112  CD1 LEU A 136      30.908  91.648 107.483  1.00  0.00           C  
ATOM   2113  CD2 LEU A 136      29.449  92.451 109.342  1.00  0.00           C  
ATOM   2114  H   LEU A 136      31.778  95.915 108.427  1.00  0.00           H  
ATOM   2115  HA  LEU A 136      30.596  94.451 110.579  1.00  0.00           H  
ATOM   2116  HB2 LEU A 136      32.637  93.592 108.472  1.00  0.00           H  
ATOM   2117  HB3 LEU A 136      32.174  92.622 109.812  1.00  0.00           H  
ATOM   2118  HG  LEU A 136      30.098  93.606 107.701  1.00  0.00           H  
ATOM   2119 HD11 LEU A 136      30.007  91.359 106.940  1.00  0.00           H  
ATOM   2120 HD12 LEU A 136      31.821  91.891 106.942  1.00  0.00           H  
ATOM   2121 HD13 LEU A 136      31.258  90.849 108.135  1.00  0.00           H  
ATOM   2122 HD21 LEU A 136      28.936  93.311 109.774  1.00  0.00           H  
ATOM   2123 HD22 LEU A 136      28.636  91.840 108.950  1.00  0.00           H  
ATOM   2124 HD23 LEU A 136      29.953  91.959 110.174  1.00  0.00           H  
ATOM   2125  N   GLY A 137      32.896  93.845 111.882  1.00  0.00           N  
ATOM   2126  CA  GLY A 137      33.928  93.609 112.883  1.00  0.00           C  
ATOM   2127  C   GLY A 137      33.642  94.053 114.308  1.00  0.00           C  
ATOM   2128  O   GLY A 137      34.619  94.304 115.062  1.00  0.00           O  
ATOM   2129  H   GLY A 137      32.190  93.122 111.888  1.00  0.00           H  
ATOM   2130  HA2 GLY A 137      34.053  92.528 112.938  1.00  0.00           H  
ATOM   2131  HA3 GLY A 137      34.859  94.104 112.608  1.00  0.00           H  
ATOM   2132  N   ASN A 138      32.391  94.232 114.620  1.00  0.00           N  
ATOM   2133  CA  ASN A 138      31.858  94.963 115.747  1.00  0.00           C  
ATOM   2134  C   ASN A 138      32.530  96.368 115.817  1.00  0.00           C  
ATOM   2135  O   ASN A 138      33.435  96.613 116.618  1.00  0.00           O  
ATOM   2136  CB  ASN A 138      32.008  94.100 116.958  1.00  0.00           C  
ATOM   2137  CG  ASN A 138      31.291  94.793 118.065  1.00  0.00           C  
ATOM   2138  ND2 ASN A 138      32.026  95.277 119.049  1.00  0.00           N  
ATOM   2139  OD1 ASN A 138      30.084  94.962 118.103  1.00  0.00           O  
ATOM   2140  H   ASN A 138      31.734  94.070 113.870  1.00  0.00           H  
ATOM   2141  HA  ASN A 138      30.794  95.114 115.562  1.00  0.00           H  
ATOM   2142  HB2 ASN A 138      31.451  93.180 116.782  1.00  0.00           H  
ATOM   2143  HB3 ASN A 138      33.079  93.984 117.121  1.00  0.00           H  
ATOM   2144 HD21 ASN A 138      31.570  95.788 119.792  1.00  0.00           H  
ATOM   2145 HD22 ASN A 138      33.031  95.194 118.993  1.00  0.00           H  
ATOM   2146  N   SER A 139      32.217  97.160 114.795  1.00  0.00           N  
ATOM   2147  CA  SER A 139      32.753  98.544 114.584  1.00  0.00           C  
ATOM   2148  C   SER A 139      31.769  99.705 114.919  1.00  0.00           C  
ATOM   2149  O   SER A 139      32.185 100.653 115.615  1.00  0.00           O  
ATOM   2150  CB  SER A 139      33.160  98.833 113.160  1.00  0.00           C  
ATOM   2151  OG  SER A 139      34.164  97.949 112.711  1.00  0.00           O  
ATOM   2152  H   SER A 139      31.432  96.888 114.221  1.00  0.00           H  
ATOM   2153  HA  SER A 139      33.554  98.781 115.283  1.00  0.00           H  
ATOM   2154  HB2 SER A 139      32.297  98.602 112.537  1.00  0.00           H  
ATOM   2155  HB3 SER A 139      33.547  99.850 113.092  1.00  0.00           H  
ATOM   2156  HG  SER A 139      33.673  97.365 112.128  1.00  0.00           H  
ATOM   2157  N   PHE A 140      30.472  99.568 114.589  1.00  0.00           N  
ATOM   2158  CA  PHE A 140      29.515 100.640 114.885  1.00  0.00           C  
ATOM   2159  C   PHE A 140      29.407 100.928 116.426  1.00  0.00           C  
ATOM   2160  O   PHE A 140      29.257 102.109 116.785  1.00  0.00           O  
ATOM   2161  CB  PHE A 140      28.074 100.245 114.432  1.00  0.00           C  
ATOM   2162  CG  PHE A 140      26.978 101.254 114.766  1.00  0.00           C  
ATOM   2163  CD1 PHE A 140      27.003 102.459 114.038  1.00  0.00           C  
ATOM   2164  CD2 PHE A 140      26.146 101.066 115.851  1.00  0.00           C  
ATOM   2165  CE1 PHE A 140      26.126 103.496 114.410  1.00  0.00           C  
ATOM   2166  CE2 PHE A 140      25.303 102.072 116.226  1.00  0.00           C  
ATOM   2167  CZ  PHE A 140      25.316 103.295 115.542  1.00  0.00           C  
ATOM   2168  H   PHE A 140      30.165  98.754 114.077  1.00  0.00           H  
ATOM   2169  HA  PHE A 140      29.792 101.609 114.469  1.00  0.00           H  
ATOM   2170  HB2 PHE A 140      28.157 100.162 113.348  1.00  0.00           H  
ATOM   2171  HB3 PHE A 140      27.852  99.279 114.886  1.00  0.00           H  
ATOM   2172  HD1 PHE A 140      27.643 102.607 113.181  1.00  0.00           H  
ATOM   2173  HD2 PHE A 140      26.091 100.127 116.380  1.00  0.00           H  
ATOM   2174  HE1 PHE A 140      26.151 104.444 113.895  1.00  0.00           H  
ATOM   2175  HE2 PHE A 140      24.680 101.935 117.096  1.00  0.00           H  
ATOM   2176  HZ  PHE A 140      24.763 104.118 115.968  1.00  0.00           H  
ATOM   2177  N   ALA A 141      29.514  99.896 117.301  1.00  0.00           N  
ATOM   2178  CA  ALA A 141      29.421 100.011 118.726  1.00  0.00           C  
ATOM   2179  C   ALA A 141      30.444 101.027 119.348  1.00  0.00           C  
ATOM   2180  O   ALA A 141      30.391 101.401 120.484  1.00  0.00           O  
ATOM   2181  CB  ALA A 141      29.478  98.637 119.307  1.00  0.00           C  
ATOM   2182  H   ALA A 141      29.465  99.019 116.804  1.00  0.00           H  
ATOM   2183  HA  ALA A 141      28.399 100.319 118.948  1.00  0.00           H  
ATOM   2184  HB1 ALA A 141      29.117  98.622 120.335  1.00  0.00           H  
ATOM   2185  HB2 ALA A 141      28.836  97.929 118.781  1.00  0.00           H  
ATOM   2186  HB3 ALA A 141      30.460  98.178 119.184  1.00  0.00           H  
ATOM   2187  N   HID A 142      31.520 101.380 118.631  1.00  0.00           N  
ATOM   2188  CA  HID A 142      32.530 102.311 119.070  1.00  0.00           C  
ATOM   2189  C   HID A 142      32.023 103.778 119.069  1.00  0.00           C  
ATOM   2190  O   HID A 142      32.748 104.619 119.631  1.00  0.00           O  
ATOM   2191  CB  HID A 142      33.803 102.121 118.178  1.00  0.00           C  
ATOM   2192  CG  HID A 142      34.655 100.947 118.371  1.00  0.00           C  
ATOM   2193  CD2 HID A 142      35.325 100.198 117.430  1.00  0.00           C  
ATOM   2194  ND1 HID A 142      34.943 100.432 119.620  1.00  0.00           N  
ATOM   2195  CE1 HID A 142      35.622  99.307 119.401  1.00  0.00           C  
ATOM   2196  NE2 HID A 142      35.930  99.160 118.081  1.00  0.00           N  
ATOM   2197  H   HID A 142      31.602 101.054 117.679  1.00  0.00           H  
ATOM   2198  HA  HID A 142      32.932 102.088 120.058  1.00  0.00           H  
ATOM   2199  HB2 HID A 142      33.502 102.232 117.137  1.00  0.00           H  
ATOM   2200  HB3 HID A 142      34.421 102.985 118.425  1.00  0.00           H  
ATOM   2201  HD1 HID A 142      34.705 100.846 120.510  1.00  0.00           H  
ATOM   2202  HD2 HID A 142      35.061 100.276 116.385  1.00  0.00           H  
ATOM   2203  HE1 HID A 142      36.056  98.779 120.237  1.00  0.00           H  
ATOM   2204  N   LEU A 143      30.749 104.046 118.615  1.00  0.00           N  
ATOM   2205  CA  LEU A 143      30.233 105.388 118.807  1.00  0.00           C  
ATOM   2206  C   LEU A 143      29.714 105.470 120.281  1.00  0.00           C  
ATOM   2207  O   LEU A 143      28.907 104.648 120.616  1.00  0.00           O  
ATOM   2208  CB  LEU A 143      29.143 105.645 117.755  1.00  0.00           C  
ATOM   2209  CG  LEU A 143      28.637 107.115 117.633  1.00  0.00           C  
ATOM   2210  CD1 LEU A 143      29.698 108.064 117.142  1.00  0.00           C  
ATOM   2211  CD2 LEU A 143      27.485 107.220 116.655  1.00  0.00           C  
ATOM   2212  H   LEU A 143      30.257 103.334 118.094  1.00  0.00           H  
ATOM   2213  HA  LEU A 143      31.053 106.082 118.619  1.00  0.00           H  
ATOM   2214  HB2 LEU A 143      29.602 105.389 116.801  1.00  0.00           H  
ATOM   2215  HB3 LEU A 143      28.243 105.042 117.871  1.00  0.00           H  
ATOM   2216  HG  LEU A 143      28.412 107.548 118.607  1.00  0.00           H  
ATOM   2217 HD11 LEU A 143      30.496 108.327 117.836  1.00  0.00           H  
ATOM   2218 HD12 LEU A 143      30.055 107.679 116.187  1.00  0.00           H  
ATOM   2219 HD13 LEU A 143      29.221 109.028 116.965  1.00  0.00           H  
ATOM   2220 HD21 LEU A 143      27.863 106.893 115.686  1.00  0.00           H  
ATOM   2221 HD22 LEU A 143      26.732 106.535 117.044  1.00  0.00           H  
ATOM   2222 HD23 LEU A 143      27.034 108.212 116.677  1.00  0.00           H  
ATOM   2223  N   PRO A 144      30.103 106.457 121.084  1.00  0.00           N  
ATOM   2224  CA  PRO A 144      29.676 106.609 122.464  1.00  0.00           C  
ATOM   2225  C   PRO A 144      28.247 106.867 122.759  1.00  0.00           C  
ATOM   2226  O   PRO A 144      27.522 107.348 121.851  1.00  0.00           O  
ATOM   2227  CB  PRO A 144      30.596 107.680 123.095  1.00  0.00           C  
ATOM   2228  CG  PRO A 144      30.956 108.535 121.844  1.00  0.00           C  
ATOM   2229  CD  PRO A 144      31.059 107.437 120.724  1.00  0.00           C  
ATOM   2230  HA  PRO A 144      29.845 105.684 123.017  1.00  0.00           H  
ATOM   2231  HB2 PRO A 144      30.070 108.228 123.877  1.00  0.00           H  
ATOM   2232  HB3 PRO A 144      31.576 107.360 123.450  1.00  0.00           H  
ATOM   2233  HG2 PRO A 144      30.184 109.229 121.509  1.00  0.00           H  
ATOM   2234  HG3 PRO A 144      31.863 109.126 121.969  1.00  0.00           H  
ATOM   2235  HD2 PRO A 144      30.812 107.856 119.748  1.00  0.00           H  
ATOM   2236  HD3 PRO A 144      32.065 107.024 120.647  1.00  0.00           H  
ATOM   2237  N   ASP A 145      27.858 106.682 124.057  1.00  0.00           N  
ATOM   2238  CA  ASP A 145      26.489 107.090 124.584  1.00  0.00           C  
ATOM   2239  C   ASP A 145      26.022 108.468 124.102  1.00  0.00           C  
ATOM   2240  O   ASP A 145      26.601 109.500 124.358  1.00  0.00           O  
ATOM   2241  CB  ASP A 145      26.475 107.087 126.135  1.00  0.00           C  
ATOM   2242  CG  ASP A 145      25.106 107.180 126.733  1.00  0.00           C  
ATOM   2243  OD1 ASP A 145      24.100 107.065 125.973  1.00  0.00           O  
ATOM   2244  OD2 ASP A 145      24.972 107.155 127.996  1.00  0.00           O1-
ATOM   2245  H   ASP A 145      28.415 106.141 124.702  1.00  0.00           H  
ATOM   2246  HA  ASP A 145      25.866 106.264 124.239  1.00  0.00           H  
ATOM   2247  HB2 ASP A 145      26.997 106.152 126.342  1.00  0.00           H  
ATOM   2248  HB3 ASP A 145      27.022 107.822 126.726  1.00  0.00           H  
ATOM   2249  N   SER A 146      24.842 108.549 123.503  1.00  0.00           N  
ATOM   2250  CA  SER A 146      24.106 109.796 123.187  1.00  0.00           C  
ATOM   2251  C   SER A 146      23.520 110.510 124.352  1.00  0.00           C  
ATOM   2252  O   SER A 146      22.954 111.597 124.214  1.00  0.00           O  
ATOM   2253  CB  SER A 146      22.970 109.326 122.279  1.00  0.00           C  
ATOM   2254  OG  SER A 146      23.452 108.559 121.223  1.00  0.00           O  
ATOM   2255  H   SER A 146      24.357 107.711 123.216  1.00  0.00           H  
ATOM   2256  HA  SER A 146      24.832 110.370 122.611  1.00  0.00           H  
ATOM   2257  HB2 SER A 146      22.199 108.826 122.864  1.00  0.00           H  
ATOM   2258  HB3 SER A 146      22.481 110.152 121.762  1.00  0.00           H  
ATOM   2259  HG  SER A 146      23.738 107.695 121.529  1.00  0.00           H  
ATOM   2260  N   LYS A 147      23.555 109.968 125.564  1.00  0.00           N  
ATOM   2261  CA  LYS A 147      23.325 110.588 126.857  1.00  0.00           C  
ATOM   2262  C   LYS A 147      21.871 110.858 127.037  1.00  0.00           C  
ATOM   2263  O   LYS A 147      21.479 111.977 127.394  1.00  0.00           O  
ATOM   2264  CB  LYS A 147      24.190 111.861 127.018  1.00  0.00           C  
ATOM   2265  CG  LYS A 147      25.726 111.537 126.914  1.00  0.00           C  
ATOM   2266  CD  LYS A 147      26.567 112.737 127.431  1.00  0.00           C  
ATOM   2267  CE  LYS A 147      28.086 112.465 127.537  1.00  0.00           C  
ATOM   2268  NZ  LYS A 147      28.754 113.423 128.462  1.00  0.00           N1+
ATOM   2269  H   LYS A 147      23.894 109.018 125.573  1.00  0.00           H  
ATOM   2270  HA  LYS A 147      23.493 109.891 127.678  1.00  0.00           H  
ATOM   2271  HB2 LYS A 147      23.886 112.613 126.290  1.00  0.00           H  
ATOM   2272  HB3 LYS A 147      23.994 112.267 128.010  1.00  0.00           H  
ATOM   2273  HG2 LYS A 147      26.088 110.689 127.495  1.00  0.00           H  
ATOM   2274  HG3 LYS A 147      25.995 111.196 125.915  1.00  0.00           H  
ATOM   2275  HD2 LYS A 147      26.359 113.549 126.736  1.00  0.00           H  
ATOM   2276  HD3 LYS A 147      26.241 112.998 128.438  1.00  0.00           H  
ATOM   2277  HE2 LYS A 147      28.297 111.452 127.879  1.00  0.00           H  
ATOM   2278  HE3 LYS A 147      28.484 112.580 126.529  1.00  0.00           H  
ATOM   2279  HZ1 LYS A 147      28.572 113.197 129.431  1.00  0.00           H  
ATOM   2280  HZ2 LYS A 147      29.752 113.417 128.307  1.00  0.00           H  
ATOM   2281  HZ3 LYS A 147      28.474 114.388 128.352  1.00  0.00           H  
ATOM   2282  N   GLY A 148      21.024 109.862 126.800  1.00  0.00           N  
ATOM   2283  CA  GLY A 148      19.582 109.998 126.716  1.00  0.00           C  
ATOM   2284  C   GLY A 148      19.014 109.163 125.587  1.00  0.00           C  
ATOM   2285  O   GLY A 148      19.310 107.958 125.444  1.00  0.00           O  
ATOM   2286  H   GLY A 148      21.417 108.949 126.622  1.00  0.00           H  
ATOM   2287  HA2 GLY A 148      19.222 109.600 127.666  1.00  0.00           H  
ATOM   2288  HA3 GLY A 148      19.225 111.017 126.561  1.00  0.00           H  
ATOM   2289  N   ASP A 149      18.205 109.777 124.735  1.00  0.00           N  
ATOM   2290  CA  ASP A 149      17.752 109.046 123.619  1.00  0.00           C  
ATOM   2291  C   ASP A 149      19.014 108.806 122.729  1.00  0.00           C  
ATOM   2292  O   ASP A 149      19.787 109.701 122.657  1.00  0.00           O  
ATOM   2293  CB  ASP A 149      16.585 109.741 122.895  1.00  0.00           C  
ATOM   2294  CG  ASP A 149      16.330 109.223 121.505  1.00  0.00           C  
ATOM   2295  OD1 ASP A 149      15.510 108.313 121.372  1.00  0.00           O  
ATOM   2296  OD2 ASP A 149      16.826 109.829 120.525  1.00  0.00           O1-
ATOM   2297  H   ASP A 149      17.877 110.729 124.799  1.00  0.00           H  
ATOM   2298  HA  ASP A 149      17.342 108.070 123.881  1.00  0.00           H  
ATOM   2299  HB2 ASP A 149      15.692 109.809 123.517  1.00  0.00           H  
ATOM   2300  HB3 ASP A 149      16.839 110.794 122.764  1.00  0.00           H  
ATOM   2301  N   GLN A 150      19.047 107.747 121.879  1.00  0.00           N  
ATOM   2302  CA  GLN A 150      20.122 107.351 120.971  1.00  0.00           C  
ATOM   2303  C   GLN A 150      20.373 108.324 119.779  1.00  0.00           C  
ATOM   2304  O   GLN A 150      20.664 107.848 118.677  1.00  0.00           O  
ATOM   2305  CB  GLN A 150      19.846 105.943 120.539  1.00  0.00           C  
ATOM   2306  CG  GLN A 150      18.501 105.623 119.983  1.00  0.00           C  
ATOM   2307  CD  GLN A 150      17.527 105.145 120.977  1.00  0.00           C  
ATOM   2308  NE2 GLN A 150      16.571 104.351 120.527  1.00  0.00           N  
ATOM   2309  OE1 GLN A 150      17.595 105.395 122.173  1.00  0.00           O  
ATOM   2310  H   GLN A 150      18.335 107.056 122.072  1.00  0.00           H  
ATOM   2311  HA  GLN A 150      21.064 107.238 121.507  1.00  0.00           H  
ATOM   2312  HB2 GLN A 150      20.550 105.692 119.746  1.00  0.00           H  
ATOM   2313  HB3 GLN A 150      20.071 105.141 121.241  1.00  0.00           H  
ATOM   2314  HG2 GLN A 150      17.953 106.377 119.417  1.00  0.00           H  
ATOM   2315  HG3 GLN A 150      18.652 104.797 119.288  1.00  0.00           H  
ATOM   2316 HE21 GLN A 150      16.162 103.771 121.245  1.00  0.00           H  
ATOM   2317 HE22 GLN A 150      16.692 103.894 119.634  1.00  0.00           H  
ATOM   2318  N   SER A 151      20.115 109.622 119.911  1.00  0.00           N  
ATOM   2319  CA  SER A 151      20.068 110.594 118.857  1.00  0.00           C  
ATOM   2320  C   SER A 151      21.232 110.576 117.937  1.00  0.00           C  
ATOM   2321  O   SER A 151      21.115 110.392 116.712  1.00  0.00           O  
ATOM   2322  CB  SER A 151      19.758 111.998 119.427  1.00  0.00           C  
ATOM   2323  OG  SER A 151      20.875 112.395 120.197  1.00  0.00           O  
ATOM   2324  H   SER A 151      20.034 109.907 120.877  1.00  0.00           H  
ATOM   2325  HA  SER A 151      19.217 110.308 118.238  1.00  0.00           H  
ATOM   2326  HB2 SER A 151      19.481 112.732 118.669  1.00  0.00           H  
ATOM   2327  HB3 SER A 151      18.834 111.949 120.001  1.00  0.00           H  
ATOM   2328  HG  SER A 151      21.331 113.098 119.730  1.00  0.00           H  
ATOM   2329  N   GLU A 152      22.442 110.624 118.453  1.00  0.00           N  
ATOM   2330  CA  GLU A 152      23.808 110.567 117.685  1.00  0.00           C  
ATOM   2331  C   GLU A 152      23.958 109.259 116.979  1.00  0.00           C  
ATOM   2332  O   GLU A 152      24.494 109.262 115.876  1.00  0.00           O  
ATOM   2333  CB  GLU A 152      24.901 110.851 118.768  1.00  0.00           C  
ATOM   2334  CG  GLU A 152      24.738 112.130 119.624  1.00  0.00           C  
ATOM   2335  CD  GLU A 152      24.155 113.297 118.769  1.00  0.00           C  
ATOM   2336  OE1 GLU A 152      24.780 113.747 117.781  1.00  0.00           O  
ATOM   2337  OE2 GLU A 152      23.010 113.747 119.076  1.00  0.00           O1-
ATOM   2338  H   GLU A 152      22.521 110.786 119.448  1.00  0.00           H  
ATOM   2339  HA  GLU A 152      23.914 111.330 116.915  1.00  0.00           H  
ATOM   2340  HB2 GLU A 152      24.820 110.032 119.484  1.00  0.00           H  
ATOM   2341  HB3 GLU A 152      25.915 110.844 118.368  1.00  0.00           H  
ATOM   2342  HG2 GLU A 152      24.138 111.966 120.519  1.00  0.00           H  
ATOM   2343  HG3 GLU A 152      25.671 112.404 120.119  1.00  0.00           H  
ATOM   2344  N   HIE A 153      23.533 108.192 117.610  1.00  0.00           N  
ATOM   2345  CA  HIE A 153      23.645 106.834 117.047  1.00  0.00           C  
ATOM   2346  C   HIE A 153      22.762 106.753 115.781  1.00  0.00           C  
ATOM   2347  O   HIE A 153      23.045 106.078 114.823  1.00  0.00           O  
ATOM   2348  CB  HIE A 153      23.171 105.665 117.967  1.00  0.00           C  
ATOM   2349  CG  HIE A 153      24.049 105.459 119.194  1.00  0.00           C  
ATOM   2350  CD2 HIE A 153      25.295 105.952 119.434  1.00  0.00           C  
ATOM   2351  ND1 HIE A 153      23.762 104.567 120.262  1.00  0.00           N  
ATOM   2352  CE1 HIE A 153      24.738 104.702 121.168  1.00  0.00           C  
ATOM   2353  NE2 HIE A 153      25.641 105.609 120.692  1.00  0.00           N  
ATOM   2354  H   HIE A 153      22.942 108.291 118.424  1.00  0.00           H  
ATOM   2355  HA  HIE A 153      24.655 106.519 116.785  1.00  0.00           H  
ATOM   2356  HB2 HIE A 153      22.206 106.036 118.312  1.00  0.00           H  
ATOM   2357  HB3 HIE A 153      23.130 104.786 117.322  1.00  0.00           H  
ATOM   2358  HD2 HIE A 153      25.772 106.682 118.798  1.00  0.00           H  
ATOM   2359  HE1 HIE A 153      24.635 104.043 122.017  1.00  0.00           H  
ATOM   2360  HE2 HIE A 153      26.447 105.957 121.193  1.00  0.00           H  
ATOM   2361  N   ARG A 154      21.524 107.295 115.908  1.00  0.00           N  
ATOM   2362  CA  ARG A 154      20.473 107.249 114.865  1.00  0.00           C  
ATOM   2363  C   ARG A 154      20.846 108.128 113.668  1.00  0.00           C  
ATOM   2364  O   ARG A 154      20.595 107.720 112.531  1.00  0.00           O  
ATOM   2365  CB  ARG A 154      19.125 107.597 115.453  1.00  0.00           C  
ATOM   2366  CG  ARG A 154      17.841 107.398 114.532  1.00  0.00           C  
ATOM   2367  CD  ARG A 154      16.643 108.086 115.131  1.00  0.00           C  
ATOM   2368  NE  ARG A 154      16.219 107.499 116.419  1.00  0.00           N  
ATOM   2369  CZ  ARG A 154      16.141 108.004 117.619  1.00  0.00           C  
ATOM   2370  NH1 ARG A 154      15.741 107.372 118.696  1.00  0.00           N1+
ATOM   2371  NH2 ARG A 154      16.644 109.149 117.868  1.00  0.00           N  
ATOM   2372  H   ARG A 154      21.290 107.780 116.762  1.00  0.00           H  
ATOM   2373  HA  ARG A 154      20.374 106.258 114.422  1.00  0.00           H  
ATOM   2374  HB2 ARG A 154      19.029 107.123 116.430  1.00  0.00           H  
ATOM   2375  HB3 ARG A 154      19.202 108.645 115.740  1.00  0.00           H  
ATOM   2376  HG2 ARG A 154      18.014 107.744 113.512  1.00  0.00           H  
ATOM   2377  HG3 ARG A 154      17.474 106.373 114.465  1.00  0.00           H  
ATOM   2378  HD2 ARG A 154      16.949 109.132 115.150  1.00  0.00           H  
ATOM   2379  HD3 ARG A 154      15.794 108.067 114.446  1.00  0.00           H  
ATOM   2380  HE  ARG A 154      15.573 106.726 116.336  1.00  0.00           H  
ATOM   2381 HH11 ARG A 154      15.334 106.449 118.653  1.00  0.00           H  
ATOM   2382 HH12 ARG A 154      15.875 107.772 119.613  1.00  0.00           H  
ATOM   2383 HH21 ARG A 154      16.973 109.837 117.207  1.00  0.00           H  
ATOM   2384 HH22 ARG A 154      16.605 109.460 118.828  1.00  0.00           H  
ATOM   2385  N   LEU A 155      21.465 109.315 114.026  1.00  0.00           N  
ATOM   2386  CA  LEU A 155      22.188 110.161 113.084  1.00  0.00           C  
ATOM   2387  C   LEU A 155      23.275 109.490 112.211  1.00  0.00           C  
ATOM   2388  O   LEU A 155      23.292 109.636 110.978  1.00  0.00           O  
ATOM   2389  CB  LEU A 155      22.749 111.373 113.934  1.00  0.00           C  
ATOM   2390  CG  LEU A 155      23.423 112.408 113.099  1.00  0.00           C  
ATOM   2391  CD1 LEU A 155      22.592 113.037 111.872  1.00  0.00           C  
ATOM   2392  CD2 LEU A 155      23.803 113.546 114.027  1.00  0.00           C  
ATOM   2393  H   LEU A 155      21.459 109.525 115.014  1.00  0.00           H  
ATOM   2394  HA  LEU A 155      21.431 110.596 112.431  1.00  0.00           H  
ATOM   2395  HB2 LEU A 155      21.940 111.874 114.467  1.00  0.00           H  
ATOM   2396  HB3 LEU A 155      23.428 110.895 114.640  1.00  0.00           H  
ATOM   2397  HG  LEU A 155      24.386 112.056 112.727  1.00  0.00           H  
ATOM   2398 HD11 LEU A 155      22.200 112.309 111.161  1.00  0.00           H  
ATOM   2399 HD12 LEU A 155      21.760 113.629 112.255  1.00  0.00           H  
ATOM   2400 HD13 LEU A 155      23.192 113.826 111.419  1.00  0.00           H  
ATOM   2401 HD21 LEU A 155      22.923 114.070 114.401  1.00  0.00           H  
ATOM   2402 HD22 LEU A 155      24.379 113.109 114.844  1.00  0.00           H  
ATOM   2403 HD23 LEU A 155      24.363 114.320 113.502  1.00  0.00           H  
ATOM   2404  N   ALA A 156      24.216 108.815 112.899  1.00  0.00           N  
ATOM   2405  CA  ALA A 156      25.275 108.124 112.257  1.00  0.00           C  
ATOM   2406  C   ALA A 156      24.714 107.005 111.268  1.00  0.00           C  
ATOM   2407  O   ALA A 156      25.127 106.947 110.089  1.00  0.00           O  
ATOM   2408  CB  ALA A 156      26.272 107.480 113.254  1.00  0.00           C  
ATOM   2409  H   ALA A 156      24.168 108.919 113.902  1.00  0.00           H  
ATOM   2410  HA  ALA A 156      25.785 108.921 111.716  1.00  0.00           H  
ATOM   2411  HB1 ALA A 156      26.681 108.279 113.873  1.00  0.00           H  
ATOM   2412  HB2 ALA A 156      25.664 106.772 113.817  1.00  0.00           H  
ATOM   2413  HB3 ALA A 156      26.960 106.824 112.721  1.00  0.00           H  
ATOM   2414  N   LEU A 157      23.678 106.262 111.690  1.00  0.00           N  
ATOM   2415  CA  LEU A 157      22.930 105.336 110.859  1.00  0.00           C  
ATOM   2416  C   LEU A 157      22.159 106.069 109.739  1.00  0.00           C  
ATOM   2417  O   LEU A 157      22.187 105.591 108.635  1.00  0.00           O  
ATOM   2418  CB  LEU A 157      22.095 104.363 111.749  1.00  0.00           C  
ATOM   2419  CG  LEU A 157      22.976 103.456 112.681  1.00  0.00           C  
ATOM   2420  CD1 LEU A 157      22.067 102.509 113.495  1.00  0.00           C  
ATOM   2421  CD2 LEU A 157      23.998 102.580 111.960  1.00  0.00           C  
ATOM   2422  H   LEU A 157      23.378 106.249 112.655  1.00  0.00           H  
ATOM   2423  HA  LEU A 157      23.668 104.687 110.389  1.00  0.00           H  
ATOM   2424  HB2 LEU A 157      21.328 104.789 112.397  1.00  0.00           H  
ATOM   2425  HB3 LEU A 157      21.600 103.845 110.928  1.00  0.00           H  
ATOM   2426  HG  LEU A 157      23.523 104.028 113.432  1.00  0.00           H  
ATOM   2427 HD11 LEU A 157      22.682 101.884 114.143  1.00  0.00           H  
ATOM   2428 HD12 LEU A 157      21.597 103.135 114.254  1.00  0.00           H  
ATOM   2429 HD13 LEU A 157      21.324 101.929 112.948  1.00  0.00           H  
ATOM   2430 HD21 LEU A 157      24.791 103.269 111.669  1.00  0.00           H  
ATOM   2431 HD22 LEU A 157      24.375 101.853 112.679  1.00  0.00           H  
ATOM   2432 HD23 LEU A 157      23.624 102.075 111.069  1.00  0.00           H  
ATOM   2433  N   LYS A 158      21.494 107.213 110.015  1.00  0.00           N  
ATOM   2434  CA  LYS A 158      20.892 108.172 109.005  1.00  0.00           C  
ATOM   2435  C   LYS A 158      21.884 108.561 107.913  1.00  0.00           C  
ATOM   2436  O   LYS A 158      21.564 108.439 106.734  1.00  0.00           O  
ATOM   2437  CB  LYS A 158      20.217 109.359 109.667  1.00  0.00           C  
ATOM   2438  CG  LYS A 158      19.626 110.253 108.618  1.00  0.00           C  
ATOM   2439  CD  LYS A 158      18.917 111.494 109.303  1.00  0.00           C  
ATOM   2440  CE  LYS A 158      18.025 111.960 108.160  1.00  0.00           C  
ATOM   2441  NZ  LYS A 158      17.378 113.267 108.422  1.00  0.00           N1+
ATOM   2442  H   LYS A 158      21.394 107.513 110.975  1.00  0.00           H  
ATOM   2443  HA  LYS A 158      20.150 107.567 108.484  1.00  0.00           H  
ATOM   2444  HB2 LYS A 158      19.568 108.994 110.463  1.00  0.00           H  
ATOM   2445  HB3 LYS A 158      20.948 109.894 110.273  1.00  0.00           H  
ATOM   2446  HG2 LYS A 158      20.302 110.626 107.849  1.00  0.00           H  
ATOM   2447  HG3 LYS A 158      18.853 109.699 108.086  1.00  0.00           H  
ATOM   2448  HD2 LYS A 158      18.366 111.180 110.190  1.00  0.00           H  
ATOM   2449  HD3 LYS A 158      19.539 112.356 109.550  1.00  0.00           H  
ATOM   2450  HE2 LYS A 158      18.588 112.086 107.235  1.00  0.00           H  
ATOM   2451  HE3 LYS A 158      17.239 111.220 108.007  1.00  0.00           H  
ATOM   2452  HZ1 LYS A 158      16.965 113.187 109.340  1.00  0.00           H  
ATOM   2453  HZ2 LYS A 158      17.958 114.085 108.292  1.00  0.00           H  
ATOM   2454  HZ3 LYS A 158      16.648 113.364 107.730  1.00  0.00           H  
ATOM   2455  N   ASN A 159      23.087 108.947 108.255  1.00  0.00           N  
ATOM   2456  CA  ASN A 159      24.158 109.375 107.254  1.00  0.00           C  
ATOM   2457  C   ASN A 159      24.657 108.147 106.449  1.00  0.00           C  
ATOM   2458  O   ASN A 159      24.636 108.144 105.224  1.00  0.00           O  
ATOM   2459  CB  ASN A 159      25.282 109.982 108.147  1.00  0.00           C  
ATOM   2460  CG  ASN A 159      25.003 111.414 108.586  1.00  0.00           C  
ATOM   2461  ND2 ASN A 159      24.557 111.724 109.755  1.00  0.00           N  
ATOM   2462  OD1 ASN A 159      25.395 112.340 107.883  1.00  0.00           O  
ATOM   2463  H   ASN A 159      23.384 108.885 109.218  1.00  0.00           H  
ATOM   2464  HA  ASN A 159      23.992 110.143 106.499  1.00  0.00           H  
ATOM   2465  HB2 ASN A 159      25.425 109.448 109.087  1.00  0.00           H  
ATOM   2466  HB3 ASN A 159      26.281 109.976 107.711  1.00  0.00           H  
ATOM   2467 HD21 ASN A 159      24.755 112.649 110.108  1.00  0.00           H  
ATOM   2468 HD22 ASN A 159      24.208 110.943 110.293  1.00  0.00           H  
ATOM   2469  N   ILE A 160      24.851 106.991 107.158  1.00  0.00           N  
ATOM   2470  CA  ILE A 160      25.334 105.744 106.437  1.00  0.00           C  
ATOM   2471  C   ILE A 160      24.224 105.154 105.540  1.00  0.00           C  
ATOM   2472  O   ILE A 160      24.478 104.615 104.397  1.00  0.00           O  
ATOM   2473  CB  ILE A 160      25.675 104.686 107.539  1.00  0.00           C  
ATOM   2474  CG1 ILE A 160      27.000 104.933 108.105  1.00  0.00           C  
ATOM   2475  CG2 ILE A 160      25.642 103.206 107.004  1.00  0.00           C  
ATOM   2476  CD1 ILE A 160      27.270 104.195 109.426  1.00  0.00           C  
ATOM   2477  H   ILE A 160      24.466 106.931 108.089  1.00  0.00           H  
ATOM   2478  HA  ILE A 160      26.154 105.923 105.741  1.00  0.00           H  
ATOM   2479  HB  ILE A 160      24.988 104.798 108.378  1.00  0.00           H  
ATOM   2480 HG12 ILE A 160      27.764 104.631 107.388  1.00  0.00           H  
ATOM   2481 HG13 ILE A 160      27.204 105.993 108.249  1.00  0.00           H  
ATOM   2482 HG21 ILE A 160      24.722 102.907 106.504  1.00  0.00           H  
ATOM   2483 HG22 ILE A 160      26.438 103.147 106.262  1.00  0.00           H  
ATOM   2484 HG23 ILE A 160      25.722 102.538 107.862  1.00  0.00           H  
ATOM   2485 HD11 ILE A 160      26.346 104.326 109.988  1.00  0.00           H  
ATOM   2486 HD12 ILE A 160      27.497 103.138 109.285  1.00  0.00           H  
ATOM   2487 HD13 ILE A 160      28.106 104.622 109.981  1.00  0.00           H  
ATOM   2488  N   ALA A 161      22.912 105.336 105.805  1.00  0.00           N  
ATOM   2489  CA  ALA A 161      21.766 104.923 104.976  1.00  0.00           C  
ATOM   2490  C   ALA A 161      21.662 105.809 103.724  1.00  0.00           C  
ATOM   2491  O   ALA A 161      21.193 105.322 102.660  1.00  0.00           O  
ATOM   2492  CB  ALA A 161      20.542 105.021 105.920  1.00  0.00           C  
ATOM   2493  H   ALA A 161      22.713 105.718 106.719  1.00  0.00           H  
ATOM   2494  HA  ALA A 161      21.979 103.883 104.729  1.00  0.00           H  
ATOM   2495  HB1 ALA A 161      19.630 104.717 105.408  1.00  0.00           H  
ATOM   2496  HB2 ALA A 161      20.722 104.406 106.803  1.00  0.00           H  
ATOM   2497  HB3 ALA A 161      20.433 106.038 106.295  1.00  0.00           H  
ATOM   2498  N   SER A 162      22.093 107.062 103.739  1.00  0.00           N  
ATOM   2499  CA  SER A 162      22.076 107.918 102.534  1.00  0.00           C  
ATOM   2500  C   SER A 162      23.054 107.364 101.455  1.00  0.00           C  
ATOM   2501  O   SER A 162      22.715 107.339 100.253  1.00  0.00           O  
ATOM   2502  CB  SER A 162      22.612 109.260 102.908  1.00  0.00           C  
ATOM   2503  OG  SER A 162      22.622 110.077 101.790  1.00  0.00           O  
ATOM   2504  H   SER A 162      22.609 107.333 104.564  1.00  0.00           H  
ATOM   2505  HA  SER A 162      21.145 108.014 101.976  1.00  0.00           H  
ATOM   2506  HB2 SER A 162      21.909 109.592 103.673  1.00  0.00           H  
ATOM   2507  HB3 SER A 162      23.575 109.093 103.389  1.00  0.00           H  
ATOM   2508  HG  SER A 162      23.109 110.885 101.968  1.00  0.00           H  
ATOM   2509  N   MET A 163      24.047 106.601 101.880  1.00  0.00           N  
ATOM   2510  CA  MET A 163      25.131 106.080 100.985  1.00  0.00           C  
ATOM   2511  C   MET A 163      24.585 104.985 100.012  1.00  0.00           C  
ATOM   2512  O   MET A 163      25.163 104.807  98.939  1.00  0.00           O  
ATOM   2513  CB  MET A 163      26.346 105.623 101.736  1.00  0.00           C  
ATOM   2514  CG  MET A 163      27.020 106.696 102.673  1.00  0.00           C  
ATOM   2515  SD  MET A 163      28.092 107.899 101.816  1.00  0.00           S  
ATOM   2516  CE  MET A 163      26.962 109.255 101.557  1.00  0.00           C  
ATOM   2517  H   MET A 163      24.230 106.595 102.873  1.00  0.00           H  
ATOM   2518  HA  MET A 163      25.511 106.919 100.401  1.00  0.00           H  
ATOM   2519  HB2 MET A 163      25.913 104.857 102.380  1.00  0.00           H  
ATOM   2520  HB3 MET A 163      27.054 105.132 101.066  1.00  0.00           H  
ATOM   2521  HG2 MET A 163      26.277 107.151 103.328  1.00  0.00           H  
ATOM   2522  HG3 MET A 163      27.592 106.141 103.416  1.00  0.00           H  
ATOM   2523  HE1 MET A 163      26.507 109.674 102.454  1.00  0.00           H  
ATOM   2524  HE2 MET A 163      27.415 110.060 100.979  1.00  0.00           H  
ATOM   2525  HE3 MET A 163      26.139 108.906 100.933  1.00  0.00           H  
ATOM   2526  N   VAL A 164      23.467 104.351 100.419  1.00  0.00           N  
ATOM   2527  CA  VAL A 164      22.920 103.079  99.839  1.00  0.00           C  
ATOM   2528  C   VAL A 164      21.969 103.343  98.699  1.00  0.00           C  
ATOM   2529  O   VAL A 164      21.156 104.232  98.836  1.00  0.00           O  
ATOM   2530  CB  VAL A 164      22.321 102.089 100.914  1.00  0.00           C  
ATOM   2531  CG1 VAL A 164      21.692 100.889 100.277  1.00  0.00           C  
ATOM   2532  CG2 VAL A 164      23.460 101.696 101.895  1.00  0.00           C  
ATOM   2533  H   VAL A 164      23.190 104.601 101.357  1.00  0.00           H  
ATOM   2534  HA  VAL A 164      23.788 102.534  99.467  1.00  0.00           H  
ATOM   2535  HB  VAL A 164      21.527 102.554 101.499  1.00  0.00           H  
ATOM   2536 HG11 VAL A 164      22.431 100.293  99.741  1.00  0.00           H  
ATOM   2537 HG12 VAL A 164      21.292 100.246 101.061  1.00  0.00           H  
ATOM   2538 HG13 VAL A 164      20.796 101.054  99.678  1.00  0.00           H  
ATOM   2539 HG21 VAL A 164      22.999 101.225 102.763  1.00  0.00           H  
ATOM   2540 HG22 VAL A 164      24.273 101.082 101.508  1.00  0.00           H  
ATOM   2541 HG23 VAL A 164      23.888 102.623 102.277  1.00  0.00           H  
ATOM   2542  N   ARG A 165      21.991 102.571  97.575  1.00  0.00           N  
ATOM   2543  CA  ARG A 165      21.193 102.840  96.370  1.00  0.00           C  
ATOM   2544  C   ARG A 165      19.714 102.387  96.611  1.00  0.00           C  
ATOM   2545  O   ARG A 165      19.445 101.637  97.558  1.00  0.00           O  
ATOM   2546  CB  ARG A 165      21.785 102.093  95.197  1.00  0.00           C  
ATOM   2547  CG  ARG A 165      22.926 102.890  94.618  1.00  0.00           C  
ATOM   2548  CD  ARG A 165      23.762 102.242  93.555  1.00  0.00           C  
ATOM   2549  NE  ARG A 165      24.603 103.261  92.870  1.00  0.00           N  
ATOM   2550  CZ  ARG A 165      25.414 103.019  91.884  1.00  0.00           C  
ATOM   2551  NH1 ARG A 165      25.983 103.975  91.250  1.00  0.00           N1+
ATOM   2552  NH2 ARG A 165      25.886 101.794  91.536  1.00  0.00           N  
ATOM   2553  H   ARG A 165      22.754 101.912  97.636  1.00  0.00           H  
ATOM   2554  HA  ARG A 165      21.137 103.912  96.179  1.00  0.00           H  
ATOM   2555  HB2 ARG A 165      22.256 101.162  95.517  1.00  0.00           H  
ATOM   2556  HB3 ARG A 165      21.104 101.873  94.375  1.00  0.00           H  
ATOM   2557  HG2 ARG A 165      22.504 103.754  94.104  1.00  0.00           H  
ATOM   2558  HG3 ARG A 165      23.576 103.373  95.348  1.00  0.00           H  
ATOM   2559  HD2 ARG A 165      24.427 101.478  93.957  1.00  0.00           H  
ATOM   2560  HD3 ARG A 165      23.027 101.910  92.820  1.00  0.00           H  
ATOM   2561  HE  ARG A 165      24.282 104.212  92.978  1.00  0.00           H  
ATOM   2562 HH11 ARG A 165      25.720 104.931  91.441  1.00  0.00           H  
ATOM   2563 HH12 ARG A 165      26.598 103.697  90.498  1.00  0.00           H  
ATOM   2564 HH21 ARG A 165      25.625 100.966  92.052  1.00  0.00           H  
ATOM   2565 HH22 ARG A 165      26.385 101.804  90.657  1.00  0.00           H  
ATOM   2566  N   PRO A 166      18.856 102.776  95.682  1.00  0.00           N  
ATOM   2567  CA  PRO A 166      17.624 102.052  95.602  1.00  0.00           C  
ATOM   2568  C   PRO A 166      17.829 100.570  95.139  1.00  0.00           C  
ATOM   2569  O   PRO A 166      18.696 100.200  94.428  1.00  0.00           O  
ATOM   2570  CB  PRO A 166      16.635 102.852  94.725  1.00  0.00           C  
ATOM   2571  CG  PRO A 166      17.567 103.705  93.816  1.00  0.00           C  
ATOM   2572  CD  PRO A 166      18.850 103.836  94.656  1.00  0.00           C  
ATOM   2573  HA  PRO A 166      17.251 102.017  96.625  1.00  0.00           H  
ATOM   2574  HB2 PRO A 166      16.007 102.142  94.185  1.00  0.00           H  
ATOM   2575  HB3 PRO A 166      16.019 103.460  95.387  1.00  0.00           H  
ATOM   2576  HG2 PRO A 166      17.792 103.157  92.901  1.00  0.00           H  
ATOM   2577  HG3 PRO A 166      17.156 104.667  93.508  1.00  0.00           H  
ATOM   2578  HD2 PRO A 166      19.741 103.722  94.040  1.00  0.00           H  
ATOM   2579  HD3 PRO A 166      18.728 104.804  95.144  1.00  0.00           H  
ATOM   2580  N   GLY A 167      17.123  99.639  95.870  1.00  0.00           N  
ATOM   2581  CA  GLY A 167      17.458  98.224  95.840  1.00  0.00           C  
ATOM   2582  C   GLY A 167      18.832  97.867  96.401  1.00  0.00           C  
ATOM   2583  O   GLY A 167      19.097  96.656  96.365  1.00  0.00           O  
ATOM   2584  H   GLY A 167      16.441  99.984  96.529  1.00  0.00           H  
ATOM   2585  HA2 GLY A 167      16.702  97.721  96.444  1.00  0.00           H  
ATOM   2586  HA3 GLY A 167      17.315  97.857  94.823  1.00  0.00           H  
ATOM   2587  N   GLY A 168      19.602  98.823  96.961  1.00  0.00           N  
ATOM   2588  CA  GLY A 168      20.952  98.491  97.496  1.00  0.00           C  
ATOM   2589  C   GLY A 168      20.940  97.907  98.903  1.00  0.00           C  
ATOM   2590  O   GLY A 168      19.987  97.927  99.667  1.00  0.00           O  
ATOM   2591  H   GLY A 168      19.173  99.738  96.944  1.00  0.00           H  
ATOM   2592  HA2 GLY A 168      21.506  97.840  96.820  1.00  0.00           H  
ATOM   2593  HA3 GLY A 168      21.636  99.336  97.582  1.00  0.00           H  
ATOM   2594  N   LEU A 169      22.078  97.336  99.398  1.00  0.00           N  
ATOM   2595  CA  LEU A 169      22.211  96.623 100.657  1.00  0.00           C  
ATOM   2596  C   LEU A 169      22.914  97.431 101.794  1.00  0.00           C  
ATOM   2597  O   LEU A 169      23.707  98.334 101.584  1.00  0.00           O  
ATOM   2598  CB  LEU A 169      22.977  95.263 100.422  1.00  0.00           C  
ATOM   2599  CG  LEU A 169      22.329  94.225  99.467  1.00  0.00           C  
ATOM   2600  CD1 LEU A 169      23.122  92.874  99.403  1.00  0.00           C  
ATOM   2601  CD2 LEU A 169      20.853  93.824  99.802  1.00  0.00           C  
ATOM   2602  H   LEU A 169      22.917  97.524  98.871  1.00  0.00           H  
ATOM   2603  HA  LEU A 169      21.258  96.257 101.040  1.00  0.00           H  
ATOM   2604  HB2 LEU A 169      23.934  95.563  99.994  1.00  0.00           H  
ATOM   2605  HB3 LEU A 169      23.099  94.732 101.366  1.00  0.00           H  
ATOM   2606  HG  LEU A 169      22.271  94.665  98.472  1.00  0.00           H  
ATOM   2607 HD11 LEU A 169      22.586  92.279  98.663  1.00  0.00           H  
ATOM   2608 HD12 LEU A 169      24.123  93.076  99.021  1.00  0.00           H  
ATOM   2609 HD13 LEU A 169      23.183  92.422 100.393  1.00  0.00           H  
ATOM   2610 HD21 LEU A 169      20.960  93.288 100.745  1.00  0.00           H  
ATOM   2611 HD22 LEU A 169      20.194  94.689  99.719  1.00  0.00           H  
ATOM   2612 HD23 LEU A 169      20.417  93.206  99.016  1.00  0.00           H  
ATOM   2613  N   LEU A 170      22.663  97.070 103.052  1.00  0.00           N  
ATOM   2614  CA  LEU A 170      23.600  97.371 104.169  1.00  0.00           C  
ATOM   2615  C   LEU A 170      23.794  96.122 105.079  1.00  0.00           C  
ATOM   2616  O   LEU A 170      22.901  95.378 105.318  1.00  0.00           O  
ATOM   2617  CB  LEU A 170      23.035  98.511 104.992  1.00  0.00           C  
ATOM   2618  CG  LEU A 170      23.590  98.791 106.433  1.00  0.00           C  
ATOM   2619  CD1 LEU A 170      25.022  99.217 106.356  1.00  0.00           C  
ATOM   2620  CD2 LEU A 170      22.931  99.961 107.230  1.00  0.00           C  
ATOM   2621  H   LEU A 170      21.862  96.456 103.099  1.00  0.00           H  
ATOM   2622  HA  LEU A 170      24.565  97.642 103.741  1.00  0.00           H  
ATOM   2623  HB2 LEU A 170      22.877  99.443 104.451  1.00  0.00           H  
ATOM   2624  HB3 LEU A 170      22.041  98.107 105.191  1.00  0.00           H  
ATOM   2625  HG  LEU A 170      23.471  97.849 106.969  1.00  0.00           H  
ATOM   2626 HD11 LEU A 170      25.162 100.143 105.799  1.00  0.00           H  
ATOM   2627 HD12 LEU A 170      25.467  99.480 107.316  1.00  0.00           H  
ATOM   2628 HD13 LEU A 170      25.615  98.378 105.991  1.00  0.00           H  
ATOM   2629 HD21 LEU A 170      21.897  99.635 107.120  1.00  0.00           H  
ATOM   2630 HD22 LEU A 170      23.153 100.052 108.293  1.00  0.00           H  
ATOM   2631 HD23 LEU A 170      23.063 100.933 106.756  1.00  0.00           H  
ATOM   2632  N   VAL A 171      25.101  95.878 105.397  1.00  0.00           N  
ATOM   2633  CA  VAL A 171      25.629  94.751 106.198  1.00  0.00           C  
ATOM   2634  C   VAL A 171      26.306  95.344 107.432  1.00  0.00           C  
ATOM   2635  O   VAL A 171      27.219  96.119 107.305  1.00  0.00           O  
ATOM   2636  CB  VAL A 171      26.553  93.963 105.209  1.00  0.00           C  
ATOM   2637  CG1 VAL A 171      27.458  93.014 105.997  1.00  0.00           C  
ATOM   2638  CG2 VAL A 171      25.782  93.338 104.065  1.00  0.00           C  
ATOM   2639  H   VAL A 171      25.783  96.578 105.147  1.00  0.00           H  
ATOM   2640  HA  VAL A 171      24.758  94.166 106.493  1.00  0.00           H  
ATOM   2641  HB  VAL A 171      27.226  94.708 104.785  1.00  0.00           H  
ATOM   2642 HG11 VAL A 171      26.888  92.370 106.667  1.00  0.00           H  
ATOM   2643 HG12 VAL A 171      28.096  92.487 105.287  1.00  0.00           H  
ATOM   2644 HG13 VAL A 171      28.139  93.588 106.626  1.00  0.00           H  
ATOM   2645 HG21 VAL A 171      25.376  92.385 104.402  1.00  0.00           H  
ATOM   2646 HG22 VAL A 171      25.057  94.023 103.623  1.00  0.00           H  
ATOM   2647 HG23 VAL A 171      26.512  93.113 103.288  1.00  0.00           H  
ATOM   2648  N   ILE A 172      25.855  95.003 108.665  1.00  0.00           N  
ATOM   2649  CA  ILE A 172      26.322  95.654 109.907  1.00  0.00           C  
ATOM   2650  C   ILE A 172      26.297  94.793 111.110  1.00  0.00           C  
ATOM   2651  O   ILE A 172      25.386  93.923 111.177  1.00  0.00           O  
ATOM   2652  CB  ILE A 172      25.574  97.012 110.146  1.00  0.00           C  
ATOM   2653  CG1 ILE A 172      26.321  97.781 111.258  1.00  0.00           C  
ATOM   2654  CG2 ILE A 172      24.135  96.720 110.484  1.00  0.00           C  
ATOM   2655  CD1 ILE A 172      26.016  99.269 111.301  1.00  0.00           C  
ATOM   2656  H   ILE A 172      25.284  94.174 108.741  1.00  0.00           H  
ATOM   2657  HA  ILE A 172      27.363  95.953 109.785  1.00  0.00           H  
ATOM   2658  HB  ILE A 172      25.587  97.531 109.188  1.00  0.00           H  
ATOM   2659 HG12 ILE A 172      26.075  97.300 112.205  1.00  0.00           H  
ATOM   2660 HG13 ILE A 172      27.389  97.601 111.140  1.00  0.00           H  
ATOM   2661 HG21 ILE A 172      23.631  97.685 110.432  1.00  0.00           H  
ATOM   2662 HG22 ILE A 172      23.629  96.096 109.747  1.00  0.00           H  
ATOM   2663 HG23 ILE A 172      24.055  96.229 111.453  1.00  0.00           H  
ATOM   2664 HD11 ILE A 172      26.286  99.738 110.355  1.00  0.00           H  
ATOM   2665 HD12 ILE A 172      24.946  99.448 111.405  1.00  0.00           H  
ATOM   2666 HD13 ILE A 172      26.431  99.814 112.149  1.00  0.00           H  
ATOM   2667  N   ASP A 173      27.166  94.968 112.142  1.00  0.00           N  
ATOM   2668  CA  ASP A 173      27.040  94.010 113.284  1.00  0.00           C  
ATOM   2669  C   ASP A 173      27.166  94.581 114.699  1.00  0.00           C  
ATOM   2670  O   ASP A 173      27.572  95.709 114.868  1.00  0.00           O  
ATOM   2671  CB  ASP A 173      28.168  92.916 112.989  1.00  0.00           C  
ATOM   2672  CG  ASP A 173      29.665  93.378 112.965  1.00  0.00           C  
ATOM   2673  OD1 ASP A 173      30.513  92.546 112.596  1.00  0.00           O  
ATOM   2674  OD2 ASP A 173      29.971  94.503 113.383  1.00  0.00           O1-
ATOM   2675  H   ASP A 173      27.767  95.781 112.170  1.00  0.00           H  
ATOM   2676  HA  ASP A 173      26.122  93.424 113.260  1.00  0.00           H  
ATOM   2677  HB2 ASP A 173      28.159  92.106 113.717  1.00  0.00           H  
ATOM   2678  HB3 ASP A 173      27.939  92.522 111.998  1.00  0.00           H  
ATOM   2679  N   HIE A 174      26.852  93.781 115.733  1.00  0.00           N  
ATOM   2680  CA  HIE A 174      27.049  94.024 117.149  1.00  0.00           C  
ATOM   2681  C   HIE A 174      27.373  92.798 117.980  1.00  0.00           C  
ATOM   2682  O   HIE A 174      26.658  91.835 117.836  1.00  0.00           O  
ATOM   2683  CB  HIE A 174      25.935  94.897 117.667  1.00  0.00           C  
ATOM   2684  CG  HIE A 174      24.568  94.294 117.608  1.00  0.00           C  
ATOM   2685  CD2 HIE A 174      23.891  93.989 116.511  1.00  0.00           C  
ATOM   2686  ND1 HIE A 174      23.767  94.106 118.748  1.00  0.00           N  
ATOM   2687  CE1 HIE A 174      22.556  93.706 118.306  1.00  0.00           C  
ATOM   2688  NE2 HIE A 174      22.650  93.519 116.971  1.00  0.00           N  
ATOM   2689  H   HIE A 174      26.489  92.861 115.531  1.00  0.00           H  
ATOM   2690  HA  HIE A 174      27.935  94.648 117.260  1.00  0.00           H  
ATOM   2691  HB2 HIE A 174      26.130  95.197 118.696  1.00  0.00           H  
ATOM   2692  HB3 HIE A 174      25.970  95.799 117.056  1.00  0.00           H  
ATOM   2693  HD2 HIE A 174      24.180  94.124 115.479  1.00  0.00           H  
ATOM   2694  HE1 HIE A 174      21.675  93.576 118.917  1.00  0.00           H  
ATOM   2695  HE2 HIE A 174      21.898  93.186 116.384  1.00  0.00           H  
ATOM   2696  N   ARG A 175      28.336  92.791 118.877  1.00  0.00           N  
ATOM   2697  CA  ARG A 175      28.688  91.747 119.856  1.00  0.00           C  
ATOM   2698  C   ARG A 175      27.502  91.428 120.747  1.00  0.00           C  
ATOM   2699  O   ARG A 175      26.675  92.283 121.025  1.00  0.00           O  
ATOM   2700  CB  ARG A 175      29.945  92.102 120.729  1.00  0.00           C  
ATOM   2701  CG  ARG A 175      31.290  91.782 119.940  1.00  0.00           C  
ATOM   2702  CD  ARG A 175      32.482  91.992 120.860  1.00  0.00           C  
ATOM   2703  NE  ARG A 175      33.700  91.728 120.179  1.00  0.00           N  
ATOM   2704  CZ  ARG A 175      34.419  90.603 119.977  1.00  0.00           C  
ATOM   2705  NH1 ARG A 175      33.964  89.481 120.426  1.00  0.00           N1+
ATOM   2706  NH2 ARG A 175      35.567  90.605 119.344  1.00  0.00           N  
ATOM   2707  H   ARG A 175      28.827  93.672 118.817  1.00  0.00           H  
ATOM   2708  HA  ARG A 175      28.833  90.803 119.331  1.00  0.00           H  
ATOM   2709  HB2 ARG A 175      29.905  93.163 120.978  1.00  0.00           H  
ATOM   2710  HB3 ARG A 175      29.957  91.418 121.579  1.00  0.00           H  
ATOM   2711  HG2 ARG A 175      31.200  90.735 119.652  1.00  0.00           H  
ATOM   2712  HG3 ARG A 175      31.365  92.414 119.056  1.00  0.00           H  
ATOM   2713  HD2 ARG A 175      32.528  93.036 121.168  1.00  0.00           H  
ATOM   2714  HD3 ARG A 175      32.502  91.467 121.815  1.00  0.00           H  
ATOM   2715  HE  ARG A 175      34.182  92.545 119.831  1.00  0.00           H  
ATOM   2716 HH11 ARG A 175      33.027  89.613 120.779  1.00  0.00           H  
ATOM   2717 HH12 ARG A 175      34.433  88.606 120.240  1.00  0.00           H  
ATOM   2718 HH21 ARG A 175      35.882  91.444 118.879  1.00  0.00           H  
ATOM   2719 HH22 ARG A 175      36.121  89.803 119.082  1.00  0.00           H  
ATOM   2720  N   ASN A 176      27.481  90.239 121.291  1.00  0.00           N  
ATOM   2721  CA  ASN A 176      26.497  89.858 122.309  1.00  0.00           C  
ATOM   2722  C   ASN A 176      26.906  90.524 123.688  1.00  0.00           C  
ATOM   2723  O   ASN A 176      27.671  89.950 124.419  1.00  0.00           O  
ATOM   2724  CB  ASN A 176      26.369  88.363 122.159  1.00  0.00           C  
ATOM   2725  CG  ASN A 176      25.174  87.824 122.833  1.00  0.00           C  
ATOM   2726  ND2 ASN A 176      24.694  86.600 122.500  1.00  0.00           N  
ATOM   2727  OD1 ASN A 176      24.570  88.434 123.653  1.00  0.00           O  
ATOM   2728  H   ASN A 176      28.103  89.529 120.930  1.00  0.00           H  
ATOM   2729  HA  ASN A 176      25.559  90.364 122.081  1.00  0.00           H  
ATOM   2730  HB2 ASN A 176      26.218  87.969 121.153  1.00  0.00           H  
ATOM   2731  HB3 ASN A 176      27.215  87.787 122.536  1.00  0.00           H  
ATOM   2732 HD21 ASN A 176      23.898  86.277 123.031  1.00  0.00           H  
ATOM   2733 HD22 ASN A 176      25.240  86.037 121.864  1.00  0.00           H  
ATOM   2734  N   TYR A 177      26.494  91.795 123.911  1.00  0.00           N  
ATOM   2735  CA  TYR A 177      26.614  92.648 125.093  1.00  0.00           C  
ATOM   2736  C   TYR A 177      25.924  92.104 126.349  1.00  0.00           C  
ATOM   2737  O   TYR A 177      26.349  92.429 127.438  1.00  0.00           O  
ATOM   2738  CB  TYR A 177      26.217  94.159 124.787  1.00  0.00           C  
ATOM   2739  CG  TYR A 177      27.215  94.848 123.986  1.00  0.00           C  
ATOM   2740  CD1 TYR A 177      28.511  95.159 124.546  1.00  0.00           C  
ATOM   2741  CD2 TYR A 177      26.878  95.188 122.634  1.00  0.00           C  
ATOM   2742  CE1 TYR A 177      29.499  95.773 123.700  1.00  0.00           C  
ATOM   2743  CE2 TYR A 177      27.946  95.668 121.804  1.00  0.00           C  
ATOM   2744  CZ  TYR A 177      29.221  95.982 122.349  1.00  0.00           C  
ATOM   2745  OH  TYR A 177      30.304  96.001 121.551  1.00  0.00           O  
ATOM   2746  H   TYR A 177      26.093  92.170 123.063  1.00  0.00           H  
ATOM   2747  HA  TYR A 177      27.665  92.632 125.377  1.00  0.00           H  
ATOM   2748  HB2 TYR A 177      25.229  94.183 124.328  1.00  0.00           H  
ATOM   2749  HB3 TYR A 177      26.072  94.721 125.709  1.00  0.00           H  
ATOM   2750  HD1 TYR A 177      28.774  94.943 125.572  1.00  0.00           H  
ATOM   2751  HD2 TYR A 177      25.963  94.951 122.109  1.00  0.00           H  
ATOM   2752  HE1 TYR A 177      30.471  96.036 124.093  1.00  0.00           H  
ATOM   2753  HE2 TYR A 177      27.790  95.666 120.736  1.00  0.00           H  
ATOM   2754  HH  TYR A 177      31.006  95.467 121.930  1.00  0.00           H  
ATOM   2755  N   ASP A 178      24.900  91.200 126.215  1.00  0.00           N  
ATOM   2756  CA  ASP A 178      24.100  90.664 127.332  1.00  0.00           C  
ATOM   2757  C   ASP A 178      25.006  89.758 128.234  1.00  0.00           C  
ATOM   2758  O   ASP A 178      25.097  90.048 129.409  1.00  0.00           O  
ATOM   2759  CB  ASP A 178      22.935  89.787 126.726  1.00  0.00           C  
ATOM   2760  CG  ASP A 178      21.998  89.065 127.789  1.00  0.00           C  
ATOM   2761  OD1 ASP A 178      21.978  87.809 127.824  1.00  0.00           O  
ATOM   2762  OD2 ASP A 178      21.406  89.767 128.571  1.00  0.00           O1-
ATOM   2763  H   ASP A 178      24.518  90.961 125.312  1.00  0.00           H  
ATOM   2764  HA  ASP A 178      23.642  91.436 127.949  1.00  0.00           H  
ATOM   2765  HB2 ASP A 178      22.248  90.374 126.116  1.00  0.00           H  
ATOM   2766  HB3 ASP A 178      23.404  89.073 126.049  1.00  0.00           H  
ATOM   2767  N   TYR A 179      25.649  88.739 127.636  1.00  0.00           N  
ATOM   2768  CA  TYR A 179      26.708  87.925 128.302  1.00  0.00           C  
ATOM   2769  C   TYR A 179      27.895  88.800 128.839  1.00  0.00           C  
ATOM   2770  O   TYR A 179      28.279  88.539 129.993  1.00  0.00           O  
ATOM   2771  CB  TYR A 179      27.176  86.859 127.365  1.00  0.00           C  
ATOM   2772  CG  TYR A 179      28.090  85.926 128.136  1.00  0.00           C  
ATOM   2773  CD1 TYR A 179      29.459  86.215 128.292  1.00  0.00           C  
ATOM   2774  CD2 TYR A 179      27.604  84.666 128.674  1.00  0.00           C  
ATOM   2775  CE1 TYR A 179      30.386  85.303 128.833  1.00  0.00           C  
ATOM   2776  CE2 TYR A 179      28.532  83.804 129.330  1.00  0.00           C  
ATOM   2777  CZ  TYR A 179      29.908  84.085 129.361  1.00  0.00           C  
ATOM   2778  OH  TYR A 179      30.805  83.271 130.006  1.00  0.00           O  
ATOM   2779  H   TYR A 179      25.534  88.714 126.633  1.00  0.00           H  
ATOM   2780  HA  TYR A 179      26.106  87.426 129.063  1.00  0.00           H  
ATOM   2781  HB2 TYR A 179      26.310  86.317 126.984  1.00  0.00           H  
ATOM   2782  HB3 TYR A 179      27.627  87.230 126.445  1.00  0.00           H  
ATOM   2783  HD1 TYR A 179      29.855  87.141 127.903  1.00  0.00           H  
ATOM   2784  HD2 TYR A 179      26.572  84.348 128.674  1.00  0.00           H  
ATOM   2785  HE1 TYR A 179      31.419  85.617 128.865  1.00  0.00           H  
ATOM   2786  HE2 TYR A 179      28.174  82.833 129.636  1.00  0.00           H  
ATOM   2787  HH  TYR A 179      30.605  82.338 130.111  1.00  0.00           H  
ATOM   2788  N   ILE A 180      28.382  89.792 128.042  1.00  0.00           N  
ATOM   2789  CA  ILE A 180      29.541  90.645 128.471  1.00  0.00           C  
ATOM   2790  C   ILE A 180      29.247  91.461 129.653  1.00  0.00           C  
ATOM   2791  O   ILE A 180      29.903  91.328 130.695  1.00  0.00           O  
ATOM   2792  CB  ILE A 180      30.084  91.517 127.215  1.00  0.00           C  
ATOM   2793  CG1 ILE A 180      30.608  90.744 125.994  1.00  0.00           C  
ATOM   2794  CG2 ILE A 180      31.238  92.510 127.667  1.00  0.00           C  
ATOM   2795  CD1 ILE A 180      30.686  91.518 124.716  1.00  0.00           C  
ATOM   2796  H   ILE A 180      27.990  89.870 127.114  1.00  0.00           H  
ATOM   2797  HA  ILE A 180      30.321  89.953 128.791  1.00  0.00           H  
ATOM   2798  HB  ILE A 180      29.239  92.096 126.841  1.00  0.00           H  
ATOM   2799 HG12 ILE A 180      31.624  90.380 126.145  1.00  0.00           H  
ATOM   2800 HG13 ILE A 180      29.953  89.886 125.837  1.00  0.00           H  
ATOM   2801 HG21 ILE A 180      31.551  93.119 126.821  1.00  0.00           H  
ATOM   2802 HG22 ILE A 180      30.836  93.168 128.436  1.00  0.00           H  
ATOM   2803 HG23 ILE A 180      32.015  91.869 128.084  1.00  0.00           H  
ATOM   2804 HD11 ILE A 180      30.817  90.768 123.937  1.00  0.00           H  
ATOM   2805 HD12 ILE A 180      29.753  92.083 124.688  1.00  0.00           H  
ATOM   2806 HD13 ILE A 180      31.575  92.148 124.692  1.00  0.00           H  
ATOM   2807  N   LEU A 181      28.106  92.231 129.653  1.00  0.00           N  
ATOM   2808  CA  LEU A 181      27.586  92.910 130.897  1.00  0.00           C  
ATOM   2809  C   LEU A 181      27.206  92.005 132.028  1.00  0.00           C  
ATOM   2810  O   LEU A 181      27.356  92.396 133.175  1.00  0.00           O  
ATOM   2811  CB  LEU A 181      26.445  93.886 130.583  1.00  0.00           C  
ATOM   2812  CG  LEU A 181      26.645  95.145 129.792  1.00  0.00           C  
ATOM   2813  CD1 LEU A 181      25.271  95.746 129.480  1.00  0.00           C  
ATOM   2814  CD2 LEU A 181      27.495  96.195 130.583  1.00  0.00           C  
ATOM   2815  H   LEU A 181      27.570  92.275 128.798  1.00  0.00           H  
ATOM   2816  HA  LEU A 181      28.402  93.505 131.306  1.00  0.00           H  
ATOM   2817  HB2 LEU A 181      25.645  93.356 130.065  1.00  0.00           H  
ATOM   2818  HB3 LEU A 181      25.969  94.118 131.535  1.00  0.00           H  
ATOM   2819  HG  LEU A 181      27.011  94.921 128.790  1.00  0.00           H  
ATOM   2820 HD11 LEU A 181      24.685  95.824 130.396  1.00  0.00           H  
ATOM   2821 HD12 LEU A 181      25.369  96.778 129.144  1.00  0.00           H  
ATOM   2822 HD13 LEU A 181      24.810  95.076 128.754  1.00  0.00           H  
ATOM   2823 HD21 LEU A 181      28.407  95.716 130.938  1.00  0.00           H  
ATOM   2824 HD22 LEU A 181      27.886  97.015 129.979  1.00  0.00           H  
ATOM   2825 HD23 LEU A 181      26.947  96.605 131.431  1.00  0.00           H  
ATOM   2826  N   SER A 182      26.824  90.720 131.754  1.00  0.00           N  
ATOM   2827  CA  SER A 182      26.550  89.693 132.750  1.00  0.00           C  
ATOM   2828  C   SER A 182      27.706  89.004 133.417  1.00  0.00           C  
ATOM   2829  O   SER A 182      27.479  88.444 134.499  1.00  0.00           O  
ATOM   2830  CB  SER A 182      25.545  88.644 132.243  1.00  0.00           C  
ATOM   2831  OG  SER A 182      24.308  89.183 131.824  1.00  0.00           O  
ATOM   2832  H   SER A 182      26.641  90.507 130.783  1.00  0.00           H  
ATOM   2833  HA  SER A 182      25.982  90.075 133.598  1.00  0.00           H  
ATOM   2834  HB2 SER A 182      26.038  87.948 131.564  1.00  0.00           H  
ATOM   2835  HB3 SER A 182      25.361  87.972 133.082  1.00  0.00           H  
ATOM   2836  HG  SER A 182      24.510  89.734 131.064  1.00  0.00           H  
ATOM   2837  N   THR A 183      28.927  89.062 132.850  1.00  0.00           N  
ATOM   2838  CA  THR A 183      30.027  88.346 133.348  1.00  0.00           C  
ATOM   2839  C   THR A 183      31.281  89.158 133.315  1.00  0.00           C  
ATOM   2840  O   THR A 183      32.208  88.652 133.979  1.00  0.00           O  
ATOM   2841  CB  THR A 183      30.245  87.110 132.418  1.00  0.00           C  
ATOM   2842  CG2 THR A 183      29.112  86.060 132.518  1.00  0.00           C  
ATOM   2843  OG1 THR A 183      30.466  87.546 131.086  1.00  0.00           O  
ATOM   2844  H   THR A 183      29.003  89.331 131.880  1.00  0.00           H  
ATOM   2845  HA  THR A 183      29.868  87.995 134.367  1.00  0.00           H  
ATOM   2846  HB  THR A 183      31.175  86.632 132.727  1.00  0.00           H  
ATOM   2847  HG1 THR A 183      29.602  87.564 130.666  1.00  0.00           H  
ATOM   2848 HG21 THR A 183      29.381  85.258 131.830  1.00  0.00           H  
ATOM   2849 HG22 THR A 183      28.990  85.735 133.551  1.00  0.00           H  
ATOM   2850 HG23 THR A 183      28.226  86.504 132.067  1.00  0.00           H  
ATOM   2851  N   GLY A 184      31.368  90.327 132.630  1.00  0.00           N  
ATOM   2852  CA  GLY A 184      32.719  90.873 132.261  1.00  0.00           C  
ATOM   2853  C   GLY A 184      33.623  89.928 131.445  1.00  0.00           C  
ATOM   2854  O   GLY A 184      34.859  89.880 131.677  1.00  0.00           O  
ATOM   2855  H   GLY A 184      30.517  90.666 132.205  1.00  0.00           H  
ATOM   2856  HA2 GLY A 184      32.611  91.740 131.609  1.00  0.00           H  
ATOM   2857  HA3 GLY A 184      33.287  91.207 133.130  1.00  0.00           H  
ATOM   2858  N   CYS A 185      33.074  89.096 130.628  1.00  0.00           N  
ATOM   2859  CA  CYS A 185      33.723  88.072 129.778  1.00  0.00           C  
ATOM   2860  C   CYS A 185      33.067  87.904 128.446  1.00  0.00           C  
ATOM   2861  O   CYS A 185      31.925  88.394 128.279  1.00  0.00           O  
ATOM   2862  CB  CYS A 185      33.819  86.743 130.454  1.00  0.00           C  
ATOM   2863  SG  CYS A 185      34.520  86.719 132.141  1.00  0.00           S  
ATOM   2864  H   CYS A 185      32.065  89.074 130.677  1.00  0.00           H  
ATOM   2865  HA  CYS A 185      34.772  88.365 129.732  1.00  0.00           H  
ATOM   2866  HB2 CYS A 185      32.820  86.311 130.390  1.00  0.00           H  
ATOM   2867  HB3 CYS A 185      34.395  86.080 129.808  1.00  0.00           H  
ATOM   2868  HG  CYS A 185      33.484  87.409 132.625  1.00  0.00           H  
ATOM   2869  N   ALA A 186      33.761  87.291 127.460  1.00  0.00           N  
ATOM   2870  CA  ALA A 186      33.228  87.238 126.084  1.00  0.00           C  
ATOM   2871  C   ALA A 186      32.279  86.101 125.750  1.00  0.00           C  
ATOM   2872  O   ALA A 186      32.393  85.028 126.292  1.00  0.00           O  
ATOM   2873  CB  ALA A 186      34.439  87.069 125.167  1.00  0.00           C  
ATOM   2874  H   ALA A 186      34.598  86.778 127.696  1.00  0.00           H  
ATOM   2875  HA  ALA A 186      32.695  88.149 125.815  1.00  0.00           H  
ATOM   2876  HB1 ALA A 186      35.140  87.897 125.279  1.00  0.00           H  
ATOM   2877  HB2 ALA A 186      34.999  86.215 125.548  1.00  0.00           H  
ATOM   2878  HB3 ALA A 186      34.069  87.022 124.143  1.00  0.00           H  
ATOM   2879  N   PRO A 187      31.364  86.279 124.802  1.00  0.00           N  
ATOM   2880  CA  PRO A 187      30.391  85.258 124.330  1.00  0.00           C  
ATOM   2881  C   PRO A 187      30.892  83.870 123.892  1.00  0.00           C  
ATOM   2882  O   PRO A 187      31.979  83.781 123.260  1.00  0.00           O  
ATOM   2883  CB  PRO A 187      29.650  85.872 123.154  1.00  0.00           C  
ATOM   2884  CG  PRO A 187      29.972  87.414 123.270  1.00  0.00           C  
ATOM   2885  CD  PRO A 187      31.385  87.359 123.836  1.00  0.00           C  
ATOM   2886  HA  PRO A 187      29.823  85.169 125.257  1.00  0.00           H  
ATOM   2887  HB2 PRO A 187      30.186  85.496 122.283  1.00  0.00           H  
ATOM   2888  HB3 PRO A 187      28.583  85.693 123.026  1.00  0.00           H  
ATOM   2889  HG2 PRO A 187      29.866  87.859 122.281  1.00  0.00           H  
ATOM   2890  HG3 PRO A 187      29.345  87.853 124.046  1.00  0.00           H  
ATOM   2891  HD2 PRO A 187      32.138  87.250 123.055  1.00  0.00           H  
ATOM   2892  HD3 PRO A 187      31.417  88.400 124.155  1.00  0.00           H  
ATOM   2893  N   PRO A 188      30.143  82.760 124.235  1.00  0.00           N  
ATOM   2894  CA  PRO A 188      30.621  81.421 123.882  1.00  0.00           C  
ATOM   2895  C   PRO A 188      30.744  81.046 122.427  1.00  0.00           C  
ATOM   2896  O   PRO A 188      31.388  80.049 122.076  1.00  0.00           O  
ATOM   2897  CB  PRO A 188      29.616  80.494 124.592  1.00  0.00           C  
ATOM   2898  CG  PRO A 188      29.302  81.395 125.811  1.00  0.00           C  
ATOM   2899  CD  PRO A 188      29.015  82.735 125.151  1.00  0.00           C  
ATOM   2900  HA  PRO A 188      31.572  81.347 124.410  1.00  0.00           H  
ATOM   2901  HB2 PRO A 188      28.703  80.402 124.003  1.00  0.00           H  
ATOM   2902  HB3 PRO A 188      29.863  79.483 124.916  1.00  0.00           H  
ATOM   2903  HG2 PRO A 188      28.459  81.026 126.395  1.00  0.00           H  
ATOM   2904  HG3 PRO A 188      30.121  81.456 126.529  1.00  0.00           H  
ATOM   2905  HD2 PRO A 188      28.028  82.820 124.695  1.00  0.00           H  
ATOM   2906  HD3 PRO A 188      29.025  83.448 125.976  1.00  0.00           H  
ATOM   2907  N   GLY A 189      30.125  81.931 121.541  1.00  0.00           N  
ATOM   2908  CA  GLY A 189      30.144  81.865 120.072  1.00  0.00           C  
ATOM   2909  C   GLY A 189      31.532  82.302 119.366  1.00  0.00           C  
ATOM   2910  O   GLY A 189      32.561  82.478 120.048  1.00  0.00           O  
ATOM   2911  H   GLY A 189      29.758  82.740 122.023  1.00  0.00           H  
ATOM   2912  HA2 GLY A 189      30.158  80.794 119.878  1.00  0.00           H  
ATOM   2913  HA3 GLY A 189      29.270  82.388 119.683  1.00  0.00           H  
ATOM   2914  N   LYS A 190      31.544  82.333 118.034  1.00  0.00           N  
ATOM   2915  CA  LYS A 190      32.664  82.416 117.104  1.00  0.00           C  
ATOM   2916  C   LYS A 190      33.445  83.700 117.324  1.00  0.00           C  
ATOM   2917  O   LYS A 190      32.901  84.777 117.531  1.00  0.00           O  
ATOM   2918  CB  LYS A 190      32.255  82.295 115.601  1.00  0.00           C  
ATOM   2919  CG  LYS A 190      31.576  80.969 115.242  1.00  0.00           C  
ATOM   2920  CD  LYS A 190      31.596  80.530 113.774  1.00  0.00           C  
ATOM   2921  CE  LYS A 190      32.967  80.121 113.272  1.00  0.00           C  
ATOM   2922  NZ  LYS A 190      32.846  79.466 111.966  1.00  0.00           N1+
ATOM   2923  H   LYS A 190      30.613  82.302 117.645  1.00  0.00           H  
ATOM   2924  HA  LYS A 190      33.266  81.548 117.372  1.00  0.00           H  
ATOM   2925  HB2 LYS A 190      31.632  83.146 115.320  1.00  0.00           H  
ATOM   2926  HB3 LYS A 190      33.203  82.412 115.077  1.00  0.00           H  
ATOM   2927  HG2 LYS A 190      32.035  80.176 115.832  1.00  0.00           H  
ATOM   2928  HG3 LYS A 190      30.531  80.990 115.550  1.00  0.00           H  
ATOM   2929  HD2 LYS A 190      30.905  79.708 113.590  1.00  0.00           H  
ATOM   2930  HD3 LYS A 190      31.212  81.357 113.176  1.00  0.00           H  
ATOM   2931  HE2 LYS A 190      33.618  80.996 113.304  1.00  0.00           H  
ATOM   2932  HE3 LYS A 190      33.455  79.414 113.942  1.00  0.00           H  
ATOM   2933  HZ1 LYS A 190      32.166  78.718 111.972  1.00  0.00           H  
ATOM   2934  HZ2 LYS A 190      32.406  80.089 111.305  1.00  0.00           H  
ATOM   2935  HZ3 LYS A 190      33.758  79.212 111.616  1.00  0.00           H  
ATOM   2936  N   ASN A 191      34.791  83.634 117.176  1.00  0.00           N  
ATOM   2937  CA  ASN A 191      35.652  84.793 117.151  1.00  0.00           C  
ATOM   2938  C   ASN A 191      35.518  85.459 115.820  1.00  0.00           C  
ATOM   2939  O   ASN A 191      35.319  86.650 115.745  1.00  0.00           O  
ATOM   2940  CB  ASN A 191      37.101  84.260 117.331  1.00  0.00           C  
ATOM   2941  CG  ASN A 191      38.147  85.399 117.259  1.00  0.00           C  
ATOM   2942  ND2 ASN A 191      38.972  85.693 118.217  1.00  0.00           N  
ATOM   2943  OD1 ASN A 191      38.196  86.090 116.242  1.00  0.00           O  
ATOM   2944  H   ASN A 191      35.162  82.700 117.069  1.00  0.00           H  
ATOM   2945  HA  ASN A 191      35.396  85.491 117.949  1.00  0.00           H  
ATOM   2946  HB2 ASN A 191      37.081  83.814 118.326  1.00  0.00           H  
ATOM   2947  HB3 ASN A 191      37.207  83.537 116.522  1.00  0.00           H  
ATOM   2948 HD21 ASN A 191      39.598  86.468 118.049  1.00  0.00           H  
ATOM   2949 HD22 ASN A 191      39.006  85.198 119.097  1.00  0.00           H  
ATOM   2950  N   ILE A 192      35.502  84.795 114.666  1.00  0.00           N  
ATOM   2951  CA  ILE A 192      35.345  85.371 113.318  1.00  0.00           C  
ATOM   2952  C   ILE A 192      36.522  86.339 112.827  1.00  0.00           C  
ATOM   2953  O   ILE A 192      37.206  85.955 111.886  1.00  0.00           O  
ATOM   2954  CB  ILE A 192      33.869  85.908 113.063  1.00  0.00           C  
ATOM   2955  CG1 ILE A 192      32.894  84.772 113.170  1.00  0.00           C  
ATOM   2956  CG2 ILE A 192      33.720  86.502 111.621  1.00  0.00           C  
ATOM   2957  CD1 ILE A 192      31.399  85.136 113.082  1.00  0.00           C  
ATOM   2958  H   ILE A 192      35.717  83.813 114.761  1.00  0.00           H  
ATOM   2959  HA  ILE A 192      35.405  84.489 112.680  1.00  0.00           H  
ATOM   2960  HB  ILE A 192      33.701  86.704 113.790  1.00  0.00           H  
ATOM   2961 HG12 ILE A 192      33.174  84.010 112.442  1.00  0.00           H  
ATOM   2962 HG13 ILE A 192      33.072  84.424 114.188  1.00  0.00           H  
ATOM   2963 HG21 ILE A 192      33.490  85.742 110.873  1.00  0.00           H  
ATOM   2964 HG22 ILE A 192      32.822  87.114 111.709  1.00  0.00           H  
ATOM   2965 HG23 ILE A 192      34.529  87.098 111.199  1.00  0.00           H  
ATOM   2966 HD11 ILE A 192      30.787  84.320 113.469  1.00  0.00           H  
ATOM   2967 HD12 ILE A 192      31.044  86.030 113.592  1.00  0.00           H  
ATOM   2968 HD13 ILE A 192      31.051  85.220 112.052  1.00  0.00           H  
ATOM   2969  N   TYR A 193      36.586  87.512 113.468  1.00  0.00           N  
ATOM   2970  CA  TYR A 193      37.391  88.673 112.935  1.00  0.00           C  
ATOM   2971  C   TYR A 193      38.853  88.733 113.502  1.00  0.00           C  
ATOM   2972  O   TYR A 193      39.733  89.333 112.840  1.00  0.00           O  
ATOM   2973  CB  TYR A 193      36.624  89.965 113.306  1.00  0.00           C  
ATOM   2974  CG  TYR A 193      35.171  89.905 112.831  1.00  0.00           C  
ATOM   2975  CD1 TYR A 193      34.144  89.688 113.758  1.00  0.00           C  
ATOM   2976  CD2 TYR A 193      34.826  90.287 111.540  1.00  0.00           C  
ATOM   2977  CE1 TYR A 193      32.778  89.875 113.380  1.00  0.00           C  
ATOM   2978  CE2 TYR A 193      33.487  90.436 111.145  1.00  0.00           C  
ATOM   2979  CZ  TYR A 193      32.447  90.206 112.068  1.00  0.00           C  
ATOM   2980  OH  TYR A 193      31.157  90.333 111.651  1.00  0.00           O  
ATOM   2981  H   TYR A 193      36.103  87.539 114.355  1.00  0.00           H  
ATOM   2982  HA  TYR A 193      37.447  88.636 111.848  1.00  0.00           H  
ATOM   2983  HB2 TYR A 193      36.550  90.105 114.384  1.00  0.00           H  
ATOM   2984  HB3 TYR A 193      37.128  90.805 112.829  1.00  0.00           H  
ATOM   2985  HD1 TYR A 193      34.316  89.427 114.792  1.00  0.00           H  
ATOM   2986  HD2 TYR A 193      35.631  90.379 110.825  1.00  0.00           H  
ATOM   2987  HE1 TYR A 193      32.011  89.644 114.105  1.00  0.00           H  
ATOM   2988  HE2 TYR A 193      33.225  90.709 110.133  1.00  0.00           H  
ATOM   2989  HH  TYR A 193      30.917  91.232 111.887  1.00  0.00           H  
ATOM   2990  N   TYR A 194      39.224  88.224 114.743  1.00  0.00           N  
ATOM   2991  CA  TYR A 194      40.372  88.591 115.599  1.00  0.00           C  
ATOM   2992  C   TYR A 194      41.079  87.309 116.217  1.00  0.00           C  
ATOM   2993  O   TYR A 194      41.217  87.236 117.416  1.00  0.00           O  
ATOM   2994  CB  TYR A 194      39.803  89.551 116.638  1.00  0.00           C  
ATOM   2995  CG  TYR A 194      39.137  90.817 116.096  1.00  0.00           C  
ATOM   2996  CD1 TYR A 194      37.824  91.123 116.492  1.00  0.00           C  
ATOM   2997  CD2 TYR A 194      39.765  91.529 115.064  1.00  0.00           C  
ATOM   2998  CE1 TYR A 194      37.126  92.192 115.890  1.00  0.00           C  
ATOM   2999  CE2 TYR A 194      39.102  92.580 114.443  1.00  0.00           C  
ATOM   3000  CZ  TYR A 194      37.801  92.993 114.897  1.00  0.00           C  
ATOM   3001  OH  TYR A 194      37.164  94.033 114.335  1.00  0.00           O  
ATOM   3002  H   TYR A 194      38.506  87.743 115.268  1.00  0.00           H  
ATOM   3003  HA  TYR A 194      41.161  89.082 115.029  1.00  0.00           H  
ATOM   3004  HB2 TYR A 194      39.065  88.977 117.197  1.00  0.00           H  
ATOM   3005  HB3 TYR A 194      40.650  89.823 117.270  1.00  0.00           H  
ATOM   3006  HD1 TYR A 194      37.307  90.532 117.234  1.00  0.00           H  
ATOM   3007  HD2 TYR A 194      40.776  91.430 114.697  1.00  0.00           H  
ATOM   3008  HE1 TYR A 194      36.120  92.456 116.180  1.00  0.00           H  
ATOM   3009  HE2 TYR A 194      39.609  93.131 113.663  1.00  0.00           H  
ATOM   3010  HH  TYR A 194      36.230  94.094 114.544  1.00  0.00           H  
ATOM   3011  N   LYS A 195      41.449  86.350 115.397  1.00  0.00           N  
ATOM   3012  CA  LYS A 195      41.767  84.990 115.722  1.00  0.00           C  
ATOM   3013  C   LYS A 195      43.244  84.811 116.110  1.00  0.00           C  
ATOM   3014  O   LYS A 195      43.783  83.729 115.921  1.00  0.00           O  
ATOM   3015  CB  LYS A 195      41.254  84.049 114.596  1.00  0.00           C  
ATOM   3016  CG  LYS A 195      39.766  84.142 114.311  1.00  0.00           C  
ATOM   3017  CD  LYS A 195      39.404  83.296 113.123  1.00  0.00           C  
ATOM   3018  CE  LYS A 195      39.860  81.849 113.215  1.00  0.00           C  
ATOM   3019  NZ  LYS A 195      39.312  80.968 112.184  1.00  0.00           N1+
ATOM   3020  H   LYS A 195      41.213  86.492 114.425  1.00  0.00           H  
ATOM   3021  HA  LYS A 195      41.194  84.795 116.629  1.00  0.00           H  
ATOM   3022  HB2 LYS A 195      41.800  84.370 113.710  1.00  0.00           H  
ATOM   3023  HB3 LYS A 195      41.427  82.980 114.726  1.00  0.00           H  
ATOM   3024  HG2 LYS A 195      39.184  83.813 115.172  1.00  0.00           H  
ATOM   3025  HG3 LYS A 195      39.409  85.167 114.206  1.00  0.00           H  
ATOM   3026  HD2 LYS A 195      38.318  83.347 113.035  1.00  0.00           H  
ATOM   3027  HD3 LYS A 195      39.843  83.717 112.218  1.00  0.00           H  
ATOM   3028  HE2 LYS A 195      40.947  81.785 113.152  1.00  0.00           H  
ATOM   3029  HE3 LYS A 195      39.625  81.617 114.253  1.00  0.00           H  
ATOM   3030  HZ1 LYS A 195      39.446  81.318 111.246  1.00  0.00           H  
ATOM   3031  HZ2 LYS A 195      39.711  80.044 112.280  1.00  0.00           H  
ATOM   3032  HZ3 LYS A 195      38.309  80.906 112.285  1.00  0.00           H  
ATOM   3033  N   SER A 196      43.872  85.890 116.533  1.00  0.00           N  
ATOM   3034  CA  SER A 196      45.270  86.014 116.797  1.00  0.00           C  
ATOM   3035  C   SER A 196      45.715  85.316 118.087  1.00  0.00           C  
ATOM   3036  O   SER A 196      45.040  85.426 119.106  1.00  0.00           O  
ATOM   3037  CB  SER A 196      45.634  87.493 116.857  1.00  0.00           C  
ATOM   3038  OG  SER A 196      47.058  87.711 117.071  1.00  0.00           O  
ATOM   3039  H   SER A 196      43.302  86.719 116.626  1.00  0.00           H  
ATOM   3040  HA  SER A 196      45.790  85.491 115.996  1.00  0.00           H  
ATOM   3041  HB2 SER A 196      45.356  87.979 115.921  1.00  0.00           H  
ATOM   3042  HB3 SER A 196      45.149  88.016 117.680  1.00  0.00           H  
ATOM   3043  HG  SER A 196      47.169  88.665 117.112  1.00  0.00           H  
ATOM   3044  N   ASP A 197      46.852  84.603 118.010  1.00  0.00           N  
ATOM   3045  CA  ASP A 197      47.520  84.117 119.201  1.00  0.00           C  
ATOM   3046  C   ASP A 197      48.617  85.115 119.807  1.00  0.00           C  
ATOM   3047  O   ASP A 197      49.136  84.888 120.896  1.00  0.00           O  
ATOM   3048  CB  ASP A 197      47.973  82.638 118.993  1.00  0.00           C  
ATOM   3049  CG  ASP A 197      49.043  82.454 117.917  1.00  0.00           C  
ATOM   3050  OD1 ASP A 197      49.235  81.354 117.331  1.00  0.00           O  
ATOM   3051  OD2 ASP A 197      49.736  83.469 117.517  1.00  0.00           O1-
ATOM   3052  H   ASP A 197      47.153  84.384 117.072  1.00  0.00           H  
ATOM   3053  HA  ASP A 197      46.722  84.054 119.941  1.00  0.00           H  
ATOM   3054  HB2 ASP A 197      48.447  82.235 119.888  1.00  0.00           H  
ATOM   3055  HB3 ASP A 197      47.155  82.010 118.640  1.00  0.00           H  
ATOM   3056  N   LEU A 198      48.999  86.097 119.031  1.00  0.00           N  
ATOM   3057  CA  LEU A 198      49.876  87.065 119.650  1.00  0.00           C  
ATOM   3058  C   LEU A 198      49.193  87.964 120.743  1.00  0.00           C  
ATOM   3059  O   LEU A 198      49.941  88.295 121.679  1.00  0.00           O  
ATOM   3060  CB  LEU A 198      50.487  88.001 118.585  1.00  0.00           C  
ATOM   3061  CG  LEU A 198      51.418  87.381 117.561  1.00  0.00           C  
ATOM   3062  CD1 LEU A 198      51.916  88.573 116.648  1.00  0.00           C  
ATOM   3063  CD2 LEU A 198      52.685  86.775 118.194  1.00  0.00           C  
ATOM   3064  H   LEU A 198      48.531  86.245 118.149  1.00  0.00           H  
ATOM   3065  HA  LEU A 198      50.704  86.560 120.147  1.00  0.00           H  
ATOM   3066  HB2 LEU A 198      49.637  88.306 117.974  1.00  0.00           H  
ATOM   3067  HB3 LEU A 198      50.865  88.921 119.030  1.00  0.00           H  
ATOM   3068  HG  LEU A 198      50.901  86.663 116.923  1.00  0.00           H  
ATOM   3069 HD11 LEU A 198      51.124  88.968 116.012  1.00  0.00           H  
ATOM   3070 HD12 LEU A 198      52.238  89.406 117.272  1.00  0.00           H  
ATOM   3071 HD13 LEU A 198      52.666  88.110 116.006  1.00  0.00           H  
ATOM   3072 HD21 LEU A 198      53.307  87.519 118.692  1.00  0.00           H  
ATOM   3073 HD22 LEU A 198      52.409  85.920 118.813  1.00  0.00           H  
ATOM   3074 HD23 LEU A 198      53.314  86.370 117.401  1.00  0.00           H  
ATOM   3075  N   THR A 199      47.870  88.213 120.657  1.00  0.00           N  
ATOM   3076  CA  THR A 199      46.986  88.865 121.683  1.00  0.00           C  
ATOM   3077  C   THR A 199      46.770  87.908 122.914  1.00  0.00           C  
ATOM   3078  O   THR A 199      46.549  86.677 122.762  1.00  0.00           O  
ATOM   3079  CB  THR A 199      45.519  89.088 121.140  1.00  0.00           C  
ATOM   3080  CG2 THR A 199      44.807  90.204 121.900  1.00  0.00           C  
ATOM   3081  OG1 THR A 199      45.536  89.472 119.743  1.00  0.00           O  
ATOM   3082  H   THR A 199      47.470  87.937 119.771  1.00  0.00           H  
ATOM   3083  HA  THR A 199      47.509  89.772 121.987  1.00  0.00           H  
ATOM   3084  HB  THR A 199      45.013  88.123 121.144  1.00  0.00           H  
ATOM   3085  HG1 THR A 199      44.642  89.290 119.446  1.00  0.00           H  
ATOM   3086 HG21 THR A 199      45.290  91.167 121.740  1.00  0.00           H  
ATOM   3087 HG22 THR A 199      43.781  90.174 121.533  1.00  0.00           H  
ATOM   3088 HG23 THR A 199      44.718  90.051 122.976  1.00  0.00           H  
ATOM   3089  N   LYS A 200      46.566  88.571 124.108  1.00  0.00           N  
ATOM   3090  CA  LYS A 200      46.218  87.813 125.377  1.00  0.00           C  
ATOM   3091  C   LYS A 200      45.681  88.703 126.434  1.00  0.00           C  
ATOM   3092  O   LYS A 200      45.738  89.928 126.240  1.00  0.00           O  
ATOM   3093  CB  LYS A 200      47.470  87.073 125.895  1.00  0.00           C  
ATOM   3094  CG  LYS A 200      48.609  88.024 126.513  1.00  0.00           C  
ATOM   3095  CD  LYS A 200      49.688  87.251 127.294  1.00  0.00           C  
ATOM   3096  CE  LYS A 200      50.432  86.253 126.400  1.00  0.00           C  
ATOM   3097  NZ  LYS A 200      51.487  85.616 127.216  1.00  0.00           N1+
ATOM   3098  H   LYS A 200      46.816  89.549 124.073  1.00  0.00           H  
ATOM   3099  HA  LYS A 200      45.374  87.131 125.279  1.00  0.00           H  
ATOM   3100  HB2 LYS A 200      47.110  86.432 126.700  1.00  0.00           H  
ATOM   3101  HB3 LYS A 200      47.917  86.446 125.124  1.00  0.00           H  
ATOM   3102  HG2 LYS A 200      48.939  88.753 125.775  1.00  0.00           H  
ATOM   3103  HG3 LYS A 200      48.124  88.678 127.237  1.00  0.00           H  
ATOM   3104  HD2 LYS A 200      50.401  87.964 127.708  1.00  0.00           H  
ATOM   3105  HD3 LYS A 200      49.231  86.767 128.157  1.00  0.00           H  
ATOM   3106  HE2 LYS A 200      49.735  85.476 126.086  1.00  0.00           H  
ATOM   3107  HE3 LYS A 200      50.776  86.797 125.521  1.00  0.00           H  
ATOM   3108  HZ1 LYS A 200      51.821  84.810 126.708  1.00  0.00           H  
ATOM   3109  HZ2 LYS A 200      52.256  86.255 127.357  1.00  0.00           H  
ATOM   3110  HZ3 LYS A 200      51.124  85.236 128.079  1.00  0.00           H  
ATOM   3111  N   ASP A 201      45.127  88.221 127.561  1.00  0.00           N  
ATOM   3112  CA  ASP A 201      44.838  89.009 128.840  1.00  0.00           C  
ATOM   3113  C   ASP A 201      43.810  90.127 128.499  1.00  0.00           C  
ATOM   3114  O   ASP A 201      43.875  91.174 129.252  1.00  0.00           O  
ATOM   3115  CB  ASP A 201      46.116  89.580 129.395  1.00  0.00           C  
ATOM   3116  CG  ASP A 201      47.236  88.652 129.657  1.00  0.00           C  
ATOM   3117  OD1 ASP A 201      48.288  89.156 130.135  1.00  0.00           O  
ATOM   3118  OD2 ASP A 201      46.985  87.383 129.623  1.00  0.00           O1-
ATOM   3119  H   ASP A 201      45.203  87.244 127.806  1.00  0.00           H  
ATOM   3120  HA  ASP A 201      44.380  88.361 129.586  1.00  0.00           H  
ATOM   3121  HB2 ASP A 201      46.425  90.244 128.588  1.00  0.00           H  
ATOM   3122  HB3 ASP A 201      45.849  90.103 130.314  1.00  0.00           H  
ATOM   3123  N   ILE A 202      42.870  89.816 127.644  1.00  0.00           N  
ATOM   3124  CA  ILE A 202      41.807  90.788 127.467  1.00  0.00           C  
ATOM   3125  C   ILE A 202      41.101  90.936 128.811  1.00  0.00           C  
ATOM   3126  O   ILE A 202      40.646  89.942 129.336  1.00  0.00           O  
ATOM   3127  CB  ILE A 202      40.853  90.301 126.336  1.00  0.00           C  
ATOM   3128  CG1 ILE A 202      41.500  90.051 124.935  1.00  0.00           C  
ATOM   3129  CG2 ILE A 202      39.719  91.283 126.192  1.00  0.00           C  
ATOM   3130  CD1 ILE A 202      40.682  89.475 123.838  1.00  0.00           C  
ATOM   3131  H   ILE A 202      43.042  89.010 127.060  1.00  0.00           H  
ATOM   3132  HA  ILE A 202      42.225  91.732 127.117  1.00  0.00           H  
ATOM   3133  HB  ILE A 202      40.359  89.347 126.525  1.00  0.00           H  
ATOM   3134 HG12 ILE A 202      42.016  90.969 124.657  1.00  0.00           H  
ATOM   3135 HG13 ILE A 202      42.280  89.295 125.024  1.00  0.00           H  
ATOM   3136 HG21 ILE A 202      39.278  91.545 127.154  1.00  0.00           H  
ATOM   3137 HG22 ILE A 202      40.057  92.152 125.629  1.00  0.00           H  
ATOM   3138 HG23 ILE A 202      38.923  90.818 125.611  1.00  0.00           H  
ATOM   3139 HD11 ILE A 202      40.921  89.753 122.811  1.00  0.00           H  
ATOM   3140 HD12 ILE A 202      40.663  88.397 124.002  1.00  0.00           H  
ATOM   3141 HD13 ILE A 202      39.656  89.834 123.921  1.00  0.00           H  
ATOM   3142  N   THR A 203      40.845  92.183 129.278  1.00  0.00           N  
ATOM   3143  CA  THR A 203      40.297  92.428 130.574  1.00  0.00           C  
ATOM   3144  C   THR A 203      39.266  93.600 130.503  1.00  0.00           C  
ATOM   3145  O   THR A 203      39.549  94.585 129.826  1.00  0.00           O  
ATOM   3146  CB  THR A 203      41.491  92.858 131.382  1.00  0.00           C  
ATOM   3147  CG2 THR A 203      41.122  93.562 132.741  1.00  0.00           C  
ATOM   3148  OG1 THR A 203      42.309  91.778 131.580  1.00  0.00           O  
ATOM   3149  H   THR A 203      41.179  93.014 128.812  1.00  0.00           H  
ATOM   3150  HA  THR A 203      39.850  91.571 131.081  1.00  0.00           H  
ATOM   3151  HB  THR A 203      41.905  93.659 130.770  1.00  0.00           H  
ATOM   3152  HG1 THR A 203      42.648  91.538 130.715  1.00  0.00           H  
ATOM   3153 HG21 THR A 203      40.393  92.904 133.214  1.00  0.00           H  
ATOM   3154 HG22 THR A 203      41.985  93.593 133.406  1.00  0.00           H  
ATOM   3155 HG23 THR A 203      40.762  94.570 132.533  1.00  0.00           H  
ATOM   3156  N   THR A 204      38.017  93.355 131.015  1.00  0.00           N  
ATOM   3157  CA  THR A 204      36.768  94.083 130.836  1.00  0.00           C  
ATOM   3158  C   THR A 204      36.479  94.887 132.104  1.00  0.00           C  
ATOM   3159  O   THR A 204      36.475  94.307 133.148  1.00  0.00           O  
ATOM   3160  CB  THR A 204      35.568  93.144 130.608  1.00  0.00           C  
ATOM   3161  CG2 THR A 204      34.271  93.980 130.321  1.00  0.00           C  
ATOM   3162  OG1 THR A 204      35.808  92.465 129.413  1.00  0.00           O  
ATOM   3163  H   THR A 204      37.785  92.557 131.591  1.00  0.00           H  
ATOM   3164  HA  THR A 204      36.933  94.771 130.007  1.00  0.00           H  
ATOM   3165  HB  THR A 204      35.359  92.405 131.381  1.00  0.00           H  
ATOM   3166  HG1 THR A 204      36.236  91.623 129.585  1.00  0.00           H  
ATOM   3167 HG21 THR A 204      33.963  94.577 131.180  1.00  0.00           H  
ATOM   3168 HG22 THR A 204      34.395  94.632 129.457  1.00  0.00           H  
ATOM   3169 HG23 THR A 204      33.480  93.257 130.119  1.00  0.00           H  
ATOM   3170  N   SER A 205      36.144  96.239 131.948  1.00  0.00           N  
ATOM   3171  CA  SER A 205      35.551  97.195 132.936  1.00  0.00           C  
ATOM   3172  C   SER A 205      34.327  97.995 132.326  1.00  0.00           C  
ATOM   3173  O   SER A 205      34.070  98.038 131.116  1.00  0.00           O  
ATOM   3174  CB  SER A 205      36.657  98.197 133.402  1.00  0.00           C  
ATOM   3175  OG  SER A 205      37.057  98.975 132.262  1.00  0.00           O  
ATOM   3176  H   SER A 205      36.158  96.601 131.005  1.00  0.00           H  
ATOM   3177  HA  SER A 205      35.154  96.651 133.793  1.00  0.00           H  
ATOM   3178  HB2 SER A 205      36.101  98.801 134.120  1.00  0.00           H  
ATOM   3179  HB3 SER A 205      37.514  97.717 133.876  1.00  0.00           H  
ATOM   3180  HG  SER A 205      37.714  98.389 131.879  1.00  0.00           H  
ATOM   3181  N   VAL A 206      33.561  98.609 133.201  1.00  0.00           N  
ATOM   3182  CA  VAL A 206      32.251  99.195 132.956  1.00  0.00           C  
ATOM   3183  C   VAL A 206      32.178 100.572 133.495  1.00  0.00           C  
ATOM   3184  O   VAL A 206      32.819 100.881 134.550  1.00  0.00           O  
ATOM   3185  CB  VAL A 206      31.110  98.222 133.444  1.00  0.00           C  
ATOM   3186  CG1 VAL A 206      29.697  98.858 133.752  1.00  0.00           C  
ATOM   3187  CG2 VAL A 206      30.879  97.166 132.311  1.00  0.00           C  
ATOM   3188  H   VAL A 206      33.948  98.691 134.131  1.00  0.00           H  
ATOM   3189  HA  VAL A 206      32.179  99.223 131.869  1.00  0.00           H  
ATOM   3190  HB  VAL A 206      31.433  97.715 134.353  1.00  0.00           H  
ATOM   3191 HG11 VAL A 206      28.981  98.076 134.007  1.00  0.00           H  
ATOM   3192 HG12 VAL A 206      29.847  99.600 134.536  1.00  0.00           H  
ATOM   3193 HG13 VAL A 206      29.313  99.393 132.884  1.00  0.00           H  
ATOM   3194 HG21 VAL A 206      30.069  96.466 132.511  1.00  0.00           H  
ATOM   3195 HG22 VAL A 206      30.634  97.775 131.441  1.00  0.00           H  
ATOM   3196 HG23 VAL A 206      31.833  96.685 132.096  1.00  0.00           H  
ATOM   3197  N   LEU A 207      31.410 101.417 132.859  1.00  0.00           N  
ATOM   3198  CA  LEU A 207      31.115 102.799 133.177  1.00  0.00           C  
ATOM   3199  C   LEU A 207      29.698 102.931 133.655  1.00  0.00           C  
ATOM   3200  O   LEU A 207      28.777 102.357 133.058  1.00  0.00           O  
ATOM   3201  CB  LEU A 207      31.535 103.747 132.088  1.00  0.00           C  
ATOM   3202  CG  LEU A 207      32.966 103.890 131.536  1.00  0.00           C  
ATOM   3203  CD1 LEU A 207      33.449 102.753 130.704  1.00  0.00           C  
ATOM   3204  CD2 LEU A 207      33.286 105.305 131.004  1.00  0.00           C  
ATOM   3205  H   LEU A 207      30.982 101.089 132.005  1.00  0.00           H  
ATOM   3206  HA  LEU A 207      31.709 103.020 134.063  1.00  0.00           H  
ATOM   3207  HB2 LEU A 207      30.911 103.530 131.222  1.00  0.00           H  
ATOM   3208  HB3 LEU A 207      31.211 104.764 132.312  1.00  0.00           H  
ATOM   3209  HG  LEU A 207      33.448 103.765 132.506  1.00  0.00           H  
ATOM   3210 HD11 LEU A 207      34.519 102.876 130.532  1.00  0.00           H  
ATOM   3211 HD12 LEU A 207      33.319 101.771 131.157  1.00  0.00           H  
ATOM   3212 HD13 LEU A 207      32.872 102.707 129.780  1.00  0.00           H  
ATOM   3213 HD21 LEU A 207      34.202 105.327 130.412  1.00  0.00           H  
ATOM   3214 HD22 LEU A 207      32.433 105.614 130.402  1.00  0.00           H  
ATOM   3215 HD23 LEU A 207      33.326 106.031 131.816  1.00  0.00           H  
ATOM   3216  N   THR A 208      29.390 103.729 134.707  1.00  0.00           N  
ATOM   3217  CA  THR A 208      28.133 103.687 135.433  1.00  0.00           C  
ATOM   3218  C   THR A 208      27.908 105.089 135.942  1.00  0.00           C  
ATOM   3219  O   THR A 208      28.773 105.840 136.366  1.00  0.00           O  
ATOM   3220  CB  THR A 208      28.172 102.634 136.589  1.00  0.00           C  
ATOM   3221  CG2 THR A 208      26.845 102.549 137.335  1.00  0.00           C  
ATOM   3222  OG1 THR A 208      28.527 101.349 136.132  1.00  0.00           O  
ATOM   3223  H   THR A 208      30.069 104.335 135.144  1.00  0.00           H  
ATOM   3224  HA  THR A 208      27.357 103.396 134.725  1.00  0.00           H  
ATOM   3225  HB  THR A 208      28.933 103.047 137.252  1.00  0.00           H  
ATOM   3226  HG1 THR A 208      29.482 101.396 136.054  1.00  0.00           H  
ATOM   3227 HG21 THR A 208      26.344 101.601 137.144  1.00  0.00           H  
ATOM   3228 HG22 THR A 208      27.082 102.722 138.384  1.00  0.00           H  
ATOM   3229 HG23 THR A 208      26.209 103.395 137.075  1.00  0.00           H  
ATOM   3230  N   VAL A 209      26.587 105.456 135.917  1.00  0.00           N  
ATOM   3231  CA  VAL A 209      26.020 106.671 136.565  1.00  0.00           C  
ATOM   3232  C   VAL A 209      24.651 106.273 137.193  1.00  0.00           C  
ATOM   3233  O   VAL A 209      23.898 105.599 136.538  1.00  0.00           O  
ATOM   3234  CB  VAL A 209      25.887 107.827 135.496  1.00  0.00           C  
ATOM   3235  CG1 VAL A 209      24.713 108.807 135.823  1.00  0.00           C  
ATOM   3236  CG2 VAL A 209      27.172 108.637 135.457  1.00  0.00           C  
ATOM   3237  H   VAL A 209      25.960 104.812 135.457  1.00  0.00           H  
ATOM   3238  HA  VAL A 209      26.612 107.047 137.399  1.00  0.00           H  
ATOM   3239  HB  VAL A 209      25.700 107.438 134.494  1.00  0.00           H  
ATOM   3240 HG11 VAL A 209      24.950 109.634 136.491  1.00  0.00           H  
ATOM   3241 HG12 VAL A 209      24.475 109.275 134.868  1.00  0.00           H  
ATOM   3242 HG13 VAL A 209      23.772 108.355 136.134  1.00  0.00           H  
ATOM   3243 HG21 VAL A 209      27.290 108.924 136.502  1.00  0.00           H  
ATOM   3244 HG22 VAL A 209      27.956 107.955 135.129  1.00  0.00           H  
ATOM   3245 HG23 VAL A 209      27.107 109.543 134.855  1.00  0.00           H  
ATOM   3246  N   ASN A 210      24.326 106.694 138.393  1.00  0.00           N  
ATOM   3247  CA  ASN A 210      23.224 106.254 139.265  1.00  0.00           C  
ATOM   3248  C   ASN A 210      22.915 104.719 139.202  1.00  0.00           C  
ATOM   3249  O   ASN A 210      21.883 104.297 138.722  1.00  0.00           O  
ATOM   3250  CB  ASN A 210      21.968 107.146 138.962  1.00  0.00           C  
ATOM   3251  CG  ASN A 210      20.887 106.934 140.017  1.00  0.00           C  
ATOM   3252  ND2 ASN A 210      19.635 107.324 139.710  1.00  0.00           N  
ATOM   3253  OD1 ASN A 210      21.165 106.450 141.112  1.00  0.00           O  
ATOM   3254  H   ASN A 210      25.097 107.098 138.905  1.00  0.00           H  
ATOM   3255  HA  ASN A 210      23.508 106.562 140.271  1.00  0.00           H  
ATOM   3256  HB2 ASN A 210      22.227 108.204 139.002  1.00  0.00           H  
ATOM   3257  HB3 ASN A 210      21.639 106.967 137.938  1.00  0.00           H  
ATOM   3258 HD21 ASN A 210      18.952 107.397 140.450  1.00  0.00           H  
ATOM   3259 HD22 ASN A 210      19.618 107.860 138.855  1.00  0.00           H  
ATOM   3260  N   ASN A 211      23.842 103.892 139.671  1.00  0.00           N  
ATOM   3261  CA  ASN A 211      23.841 102.472 139.670  1.00  0.00           C  
ATOM   3262  C   ASN A 211      23.624 101.645 138.380  1.00  0.00           C  
ATOM   3263  O   ASN A 211      23.600 100.438 138.482  1.00  0.00           O  
ATOM   3264  CB  ASN A 211      23.054 101.939 140.828  1.00  0.00           C  
ATOM   3265  CG  ASN A 211      23.316 102.490 142.170  1.00  0.00           C  
ATOM   3266  ND2 ASN A 211      22.213 102.772 142.862  1.00  0.00           N  
ATOM   3267  OD1 ASN A 211      24.422 102.631 142.631  1.00  0.00           O  
ATOM   3268  H   ASN A 211      24.654 104.328 140.084  1.00  0.00           H  
ATOM   3269  HA  ASN A 211      24.899 102.334 139.889  1.00  0.00           H  
ATOM   3270  HB2 ASN A 211      21.995 102.129 140.650  1.00  0.00           H  
ATOM   3271  HB3 ASN A 211      23.106 100.854 140.914  1.00  0.00           H  
ATOM   3272 HD21 ASN A 211      22.315 103.280 143.728  1.00  0.00           H  
ATOM   3273 HD22 ASN A 211      21.313 102.480 142.509  1.00  0.00           H  
ATOM   3274  N   LYS A 212      23.541 102.245 137.232  1.00  0.00           N  
ATOM   3275  CA  LYS A 212      23.257 101.596 135.914  1.00  0.00           C  
ATOM   3276  C   LYS A 212      24.290 101.824 134.841  1.00  0.00           C  
ATOM   3277  O   LYS A 212      24.793 102.929 134.727  1.00  0.00           O  
ATOM   3278  CB  LYS A 212      21.841 102.070 135.444  1.00  0.00           C  
ATOM   3279  CG  LYS A 212      20.664 101.762 136.358  1.00  0.00           C  
ATOM   3280  CD  LYS A 212      19.375 102.088 135.666  1.00  0.00           C  
ATOM   3281  CE  LYS A 212      18.163 101.552 136.505  1.00  0.00           C  
ATOM   3282  NZ  LYS A 212      17.748 102.539 137.520  1.00  0.00           N1+
ATOM   3283  H   LYS A 212      23.619 103.252 137.256  1.00  0.00           H  
ATOM   3284  HA  LYS A 212      23.132 100.516 136.002  1.00  0.00           H  
ATOM   3285  HB2 LYS A 212      21.796 103.156 135.375  1.00  0.00           H  
ATOM   3286  HB3 LYS A 212      21.640 101.573 134.495  1.00  0.00           H  
ATOM   3287  HG2 LYS A 212      20.635 100.689 136.545  1.00  0.00           H  
ATOM   3288  HG3 LYS A 212      20.717 102.307 137.301  1.00  0.00           H  
ATOM   3289  HD2 LYS A 212      19.367 103.172 135.549  1.00  0.00           H  
ATOM   3290  HD3 LYS A 212      19.417 101.625 134.679  1.00  0.00           H  
ATOM   3291  HE2 LYS A 212      17.297 101.438 135.851  1.00  0.00           H  
ATOM   3292  HE3 LYS A 212      18.388 100.568 136.915  1.00  0.00           H  
ATOM   3293  HZ1 LYS A 212      18.359 102.765 138.291  1.00  0.00           H  
ATOM   3294  HZ2 LYS A 212      17.687 103.444 137.074  1.00  0.00           H  
ATOM   3295  HZ3 LYS A 212      16.900 102.291 138.010  1.00  0.00           H  
ATOM   3296  N   ALA A 213      24.700 100.775 134.085  1.00  0.00           N  
ATOM   3297  CA  ALA A 213      25.804 100.911 133.112  1.00  0.00           C  
ATOM   3298  C   ALA A 213      25.501 101.889 131.982  1.00  0.00           C  
ATOM   3299  O   ALA A 213      24.494 101.682 131.295  1.00  0.00           O  
ATOM   3300  CB  ALA A 213      26.190  99.510 132.647  1.00  0.00           C  
ATOM   3301  H   ALA A 213      24.276  99.866 134.192  1.00  0.00           H  
ATOM   3302  HA  ALA A 213      26.666 101.280 133.666  1.00  0.00           H  
ATOM   3303  HB1 ALA A 213      27.156  99.452 132.144  1.00  0.00           H  
ATOM   3304  HB2 ALA A 213      26.165  98.894 133.547  1.00  0.00           H  
ATOM   3305  HB3 ALA A 213      25.355  99.212 132.013  1.00  0.00           H  
ATOM   3306  N   HIE A 214      26.413 102.778 131.624  1.00  0.00           N  
ATOM   3307  CA  HIE A 214      26.225 103.567 130.434  1.00  0.00           C  
ATOM   3308  C   HIE A 214      27.225 103.239 129.349  1.00  0.00           C  
ATOM   3309  O   HIE A 214      26.839 103.486 128.189  1.00  0.00           O  
ATOM   3310  CB  HIE A 214      26.238 105.029 130.811  1.00  0.00           C  
ATOM   3311  CG  HIE A 214      27.536 105.586 131.289  1.00  0.00           C  
ATOM   3312  CD2 HIE A 214      28.382 106.287 130.467  1.00  0.00           C  
ATOM   3313  ND1 HIE A 214      28.013 105.737 132.595  1.00  0.00           N  
ATOM   3314  CE1 HIE A 214      29.103 106.567 132.572  1.00  0.00           C  
ATOM   3315  NE2 HIE A 214      29.384 106.810 131.290  1.00  0.00           N  
ATOM   3316  H   HIE A 214      27.288 102.733 132.126  1.00  0.00           H  
ATOM   3317  HA  HIE A 214      25.260 103.360 129.971  1.00  0.00           H  
ATOM   3318  HB2 HIE A 214      25.928 105.626 129.953  1.00  0.00           H  
ATOM   3319  HB3 HIE A 214      25.568 105.256 131.640  1.00  0.00           H  
ATOM   3320  HD2 HIE A 214      28.247 106.501 129.417  1.00  0.00           H  
ATOM   3321  HE1 HIE A 214      29.559 107.024 133.438  1.00  0.00           H  
ATOM   3322  HE2 HIE A 214      30.118 107.442 131.001  1.00  0.00           H  
ATOM   3323  N   MET A 215      28.366 102.646 129.621  1.00  0.00           N  
ATOM   3324  CA  MET A 215      29.278 102.149 128.655  1.00  0.00           C  
ATOM   3325  C   MET A 215      30.122 100.985 129.180  1.00  0.00           C  
ATOM   3326  O   MET A 215      30.220 100.696 130.369  1.00  0.00           O  
ATOM   3327  CB  MET A 215      30.157 103.266 128.100  1.00  0.00           C  
ATOM   3328  CG  MET A 215      29.414 104.049 127.062  1.00  0.00           C  
ATOM   3329  SD  MET A 215      30.403 105.121 125.980  1.00  0.00           S  
ATOM   3330  CE  MET A 215      30.989 106.497 127.016  1.00  0.00           C  
ATOM   3331  H   MET A 215      28.616 102.469 130.583  1.00  0.00           H  
ATOM   3332  HA  MET A 215      28.752 101.672 127.828  1.00  0.00           H  
ATOM   3333  HB2 MET A 215      30.552 103.919 128.878  1.00  0.00           H  
ATOM   3334  HB3 MET A 215      31.019 102.801 127.620  1.00  0.00           H  
ATOM   3335  HG2 MET A 215      28.839 103.443 126.362  1.00  0.00           H  
ATOM   3336  HG3 MET A 215      28.754 104.752 127.571  1.00  0.00           H  
ATOM   3337  HE1 MET A 215      30.228 107.236 127.265  1.00  0.00           H  
ATOM   3338  HE2 MET A 215      31.511 106.141 127.905  1.00  0.00           H  
ATOM   3339  HE3 MET A 215      31.719 107.102 126.480  1.00  0.00           H  
ATOM   3340  N   VAL A 216      30.765 100.292 128.276  1.00  0.00           N  
ATOM   3341  CA  VAL A 216      31.778  99.265 128.518  1.00  0.00           C  
ATOM   3342  C   VAL A 216      33.167  99.595 127.842  1.00  0.00           C  
ATOM   3343  O   VAL A 216      33.300 100.432 126.913  1.00  0.00           O  
ATOM   3344  CB  VAL A 216      31.256  97.886 128.019  1.00  0.00           C  
ATOM   3345  CG1 VAL A 216      32.054  96.624 128.395  1.00  0.00           C  
ATOM   3346  CG2 VAL A 216      29.814  97.742 128.363  1.00  0.00           C  
ATOM   3347  H   VAL A 216      30.564 100.579 127.328  1.00  0.00           H  
ATOM   3348  HA  VAL A 216      31.965  99.100 129.579  1.00  0.00           H  
ATOM   3349  HB  VAL A 216      31.277  98.002 126.936  1.00  0.00           H  
ATOM   3350 HG11 VAL A 216      32.100  96.428 129.467  1.00  0.00           H  
ATOM   3351 HG12 VAL A 216      31.426  95.773 128.134  1.00  0.00           H  
ATOM   3352 HG13 VAL A 216      32.964  96.484 127.812  1.00  0.00           H  
ATOM   3353 HG21 VAL A 216      29.325  98.394 127.640  1.00  0.00           H  
ATOM   3354 HG22 VAL A 216      29.481  96.713 128.229  1.00  0.00           H  
ATOM   3355 HG23 VAL A 216      29.765  98.143 129.376  1.00  0.00           H  
ATOM   3356  N   THR A 217      34.249  99.022 128.349  1.00  0.00           N  
ATOM   3357  CA  THR A 217      35.599  99.357 128.009  1.00  0.00           C  
ATOM   3358  C   THR A 217      36.618  98.231 128.272  1.00  0.00           C  
ATOM   3359  O   THR A 217      36.527  97.612 129.321  1.00  0.00           O  
ATOM   3360  CB  THR A 217      36.141 100.642 128.690  1.00  0.00           C  
ATOM   3361  CG2 THR A 217      37.589 100.938 128.573  1.00  0.00           C  
ATOM   3362  OG1 THR A 217      35.576 101.847 128.169  1.00  0.00           O  
ATOM   3363  H   THR A 217      34.080  98.381 129.110  1.00  0.00           H  
ATOM   3364  HA  THR A 217      35.491  99.589 126.949  1.00  0.00           H  
ATOM   3365  HB  THR A 217      35.872 100.567 129.744  1.00  0.00           H  
ATOM   3366  HG1 THR A 217      34.732 101.786 127.714  1.00  0.00           H  
ATOM   3367 HG21 THR A 217      38.160 100.161 129.083  1.00  0.00           H  
ATOM   3368 HG22 THR A 217      37.878 100.864 127.525  1.00  0.00           H  
ATOM   3369 HG23 THR A 217      37.965 101.879 128.976  1.00  0.00           H  
ATOM   3370  N   LEU A 218      37.499  97.918 127.367  1.00  0.00           N  
ATOM   3371  CA  LEU A 218      38.439  96.744 127.457  1.00  0.00           C  
ATOM   3372  C   LEU A 218      39.940  97.005 127.246  1.00  0.00           C  
ATOM   3373  O   LEU A 218      40.262  97.659 126.256  1.00  0.00           O  
ATOM   3374  CB  LEU A 218      38.004  95.502 126.593  1.00  0.00           C  
ATOM   3375  CG  LEU A 218      36.556  94.987 126.853  1.00  0.00           C  
ATOM   3376  CD1 LEU A 218      35.338  95.692 126.153  1.00  0.00           C  
ATOM   3377  CD2 LEU A 218      36.512  93.534 126.410  1.00  0.00           C  
ATOM   3378  H   LEU A 218      37.394  98.311 126.443  1.00  0.00           H  
ATOM   3379  HA  LEU A 218      38.376  96.394 128.488  1.00  0.00           H  
ATOM   3380  HB2 LEU A 218      38.063  95.758 125.536  1.00  0.00           H  
ATOM   3381  HB3 LEU A 218      38.645  94.671 126.886  1.00  0.00           H  
ATOM   3382  HG  LEU A 218      36.391  95.035 127.929  1.00  0.00           H  
ATOM   3383 HD11 LEU A 218      34.527  94.964 126.176  1.00  0.00           H  
ATOM   3384 HD12 LEU A 218      35.031  96.644 126.585  1.00  0.00           H  
ATOM   3385 HD13 LEU A 218      35.631  95.844 125.113  1.00  0.00           H  
ATOM   3386 HD21 LEU A 218      37.272  92.945 126.924  1.00  0.00           H  
ATOM   3387 HD22 LEU A 218      35.514  93.240 126.737  1.00  0.00           H  
ATOM   3388 HD23 LEU A 218      36.570  93.572 125.322  1.00  0.00           H  
ATOM   3389  N   ASP A 219      40.831  96.393 128.077  1.00  0.00           N  
ATOM   3390  CA  ASP A 219      42.286  96.586 127.954  1.00  0.00           C  
ATOM   3391  C   ASP A 219      42.809  95.286 127.383  1.00  0.00           C  
ATOM   3392  O   ASP A 219      42.553  94.238 127.958  1.00  0.00           O  
ATOM   3393  CB  ASP A 219      42.922  96.791 129.343  1.00  0.00           C  
ATOM   3394  CG  ASP A 219      42.546  98.076 129.936  1.00  0.00           C  
ATOM   3395  OD1 ASP A 219      42.960  99.127 129.350  1.00  0.00           O  
ATOM   3396  OD2 ASP A 219      41.964  98.107 131.073  1.00  0.00           O1-
ATOM   3397  H   ASP A 219      40.477  95.829 128.837  1.00  0.00           H  
ATOM   3398  HA  ASP A 219      42.506  97.484 127.377  1.00  0.00           H  
ATOM   3399  HB2 ASP A 219      42.676  95.939 129.978  1.00  0.00           H  
ATOM   3400  HB3 ASP A 219      43.990  96.628 129.195  1.00  0.00           H  
ATOM   3401  N   TYR A 220      43.537  95.346 126.281  1.00  0.00           N  
ATOM   3402  CA  TYR A 220      44.162  94.242 125.585  1.00  0.00           C  
ATOM   3403  C   TYR A 220      45.669  94.292 125.724  1.00  0.00           C  
ATOM   3404  O   TYR A 220      46.171  95.399 125.763  1.00  0.00           O  
ATOM   3405  CB  TYR A 220      43.737  94.316 124.060  1.00  0.00           C  
ATOM   3406  CG  TYR A 220      42.248  94.389 123.785  1.00  0.00           C  
ATOM   3407  CD1 TYR A 220      41.543  95.569 124.049  1.00  0.00           C  
ATOM   3408  CD2 TYR A 220      41.531  93.397 123.154  1.00  0.00           C  
ATOM   3409  CE1 TYR A 220      40.178  95.688 123.759  1.00  0.00           C  
ATOM   3410  CE2 TYR A 220      40.119  93.428 122.960  1.00  0.00           C  
ATOM   3411  CZ  TYR A 220      39.454  94.609 123.209  1.00  0.00           C  
ATOM   3412  OH  TYR A 220      38.109  94.736 123.136  1.00  0.00           O  
ATOM   3413  H   TYR A 220      43.680  96.268 125.894  1.00  0.00           H  
ATOM   3414  HA  TYR A 220      43.780  93.329 126.042  1.00  0.00           H  
ATOM   3415  HB2 TYR A 220      44.307  95.127 123.607  1.00  0.00           H  
ATOM   3416  HB3 TYR A 220      44.159  93.478 123.504  1.00  0.00           H  
ATOM   3417  HD1 TYR A 220      41.968  96.423 124.557  1.00  0.00           H  
ATOM   3418  HD2 TYR A 220      41.997  92.461 122.886  1.00  0.00           H  
ATOM   3419  HE1 TYR A 220      39.641  96.581 124.040  1.00  0.00           H  
ATOM   3420  HE2 TYR A 220      39.700  92.541 122.510  1.00  0.00           H  
ATOM   3421  HH  TYR A 220      37.660  93.955 122.806  1.00  0.00           H  
ATOM   3422  N   THR A 221      46.378  93.252 125.453  1.00  0.00           N  
ATOM   3423  CA  THR A 221      47.821  92.985 125.413  1.00  0.00           C  
ATOM   3424  C   THR A 221      48.132  92.271 124.142  1.00  0.00           C  
ATOM   3425  O   THR A 221      47.346  91.320 123.813  1.00  0.00           O  
ATOM   3426  CB  THR A 221      48.218  92.100 126.596  1.00  0.00           C  
ATOM   3427  CG2 THR A 221      49.694  91.836 126.669  1.00  0.00           C  
ATOM   3428  OG1 THR A 221      47.907  92.767 127.785  1.00  0.00           O  
ATOM   3429  H   THR A 221      45.870  92.379 125.435  1.00  0.00           H  
ATOM   3430  HA  THR A 221      48.467  93.846 125.583  1.00  0.00           H  
ATOM   3431  HB  THR A 221      47.729  91.128 126.662  1.00  0.00           H  
ATOM   3432  HG1 THR A 221      47.021  93.104 127.640  1.00  0.00           H  
ATOM   3433 HG21 THR A 221      49.851  91.114 127.470  1.00  0.00           H  
ATOM   3434 HG22 THR A 221      50.132  91.429 125.757  1.00  0.00           H  
ATOM   3435 HG23 THR A 221      50.300  92.732 126.803  1.00  0.00           H  
ATOM   3436  N   VAL A 222      49.234  92.527 123.487  1.00  0.00           N  
ATOM   3437  CA  VAL A 222      49.720  91.723 122.374  1.00  0.00           C  
ATOM   3438  C   VAL A 222      51.286  91.567 122.435  1.00  0.00           C  
ATOM   3439  O   VAL A 222      51.985  92.498 122.777  1.00  0.00           O  
ATOM   3440  CB  VAL A 222      49.410  92.398 120.955  1.00  0.00           C  
ATOM   3441  CG1 VAL A 222      47.951  92.107 120.441  1.00  0.00           C  
ATOM   3442  CG2 VAL A 222      49.666  93.911 120.934  1.00  0.00           C  
ATOM   3443  H   VAL A 222      49.780  93.288 123.863  1.00  0.00           H  
ATOM   3444  HA  VAL A 222      49.326  90.707 122.414  1.00  0.00           H  
ATOM   3445  HB  VAL A 222      50.101  91.883 120.287  1.00  0.00           H  
ATOM   3446 HG11 VAL A 222      47.192  92.564 121.074  1.00  0.00           H  
ATOM   3447 HG12 VAL A 222      47.770  92.505 119.442  1.00  0.00           H  
ATOM   3448 HG13 VAL A 222      47.873  91.021 120.375  1.00  0.00           H  
ATOM   3449 HG21 VAL A 222      50.645  94.097 121.377  1.00  0.00           H  
ATOM   3450 HG22 VAL A 222      49.501  94.220 119.902  1.00  0.00           H  
ATOM   3451 HG23 VAL A 222      49.053  94.562 121.557  1.00  0.00           H  
ATOM   3452  N   GLN A 223      51.775  90.358 122.149  1.00  0.00           N  
ATOM   3453  CA  GLN A 223      53.135  90.024 121.815  1.00  0.00           C  
ATOM   3454  C   GLN A 223      53.524  90.691 120.501  1.00  0.00           C  
ATOM   3455  O   GLN A 223      52.879  90.367 119.475  1.00  0.00           O  
ATOM   3456  CB  GLN A 223      53.429  88.497 121.654  1.00  0.00           C  
ATOM   3457  CG  GLN A 223      53.392  87.804 123.023  1.00  0.00           C  
ATOM   3458  CD  GLN A 223      53.637  86.340 122.831  1.00  0.00           C  
ATOM   3459  NE2 GLN A 223      52.609  85.515 122.873  1.00  0.00           N  
ATOM   3460  OE1 GLN A 223      54.802  85.872 122.596  1.00  0.00           O  
ATOM   3461  H   GLN A 223      51.076  89.678 121.886  1.00  0.00           H  
ATOM   3462  HA  GLN A 223      53.697  90.421 122.662  1.00  0.00           H  
ATOM   3463  HB2 GLN A 223      52.602  88.057 121.097  1.00  0.00           H  
ATOM   3464  HB3 GLN A 223      54.332  88.288 121.079  1.00  0.00           H  
ATOM   3465  HG2 GLN A 223      54.143  88.204 123.704  1.00  0.00           H  
ATOM   3466  HG3 GLN A 223      52.427  87.991 123.493  1.00  0.00           H  
ATOM   3467 HE21 GLN A 223      52.842  84.549 122.691  1.00  0.00           H  
ATOM   3468 HE22 GLN A 223      51.654  85.805 123.024  1.00  0.00           H  
ATOM   3469  N   VAL A 224      54.617  91.438 120.561  1.00  0.00           N  
ATOM   3470  CA  VAL A 224      55.397  91.886 119.420  1.00  0.00           C  
ATOM   3471  C   VAL A 224      56.258  90.719 118.890  1.00  0.00           C  
ATOM   3472  O   VAL A 224      57.083  90.317 119.730  1.00  0.00           O  
ATOM   3473  CB  VAL A 224      56.137  93.186 119.775  1.00  0.00           C  
ATOM   3474  CG1 VAL A 224      56.805  93.702 118.516  1.00  0.00           C  
ATOM   3475  CG2 VAL A 224      55.277  94.232 120.415  1.00  0.00           C  
ATOM   3476  H   VAL A 224      55.197  91.383 121.387  1.00  0.00           H  
ATOM   3477  HA  VAL A 224      54.770  92.318 118.639  1.00  0.00           H  
ATOM   3478  HB  VAL A 224      56.894  92.950 120.523  1.00  0.00           H  
ATOM   3479 HG11 VAL A 224      57.610  94.378 118.803  1.00  0.00           H  
ATOM   3480 HG12 VAL A 224      57.206  92.849 117.967  1.00  0.00           H  
ATOM   3481 HG13 VAL A 224      56.125  94.192 117.819  1.00  0.00           H  
ATOM   3482 HG21 VAL A 224      54.421  94.432 119.771  1.00  0.00           H  
ATOM   3483 HG22 VAL A 224      54.913  93.863 121.375  1.00  0.00           H  
ATOM   3484 HG23 VAL A 224      55.819  95.170 120.528  1.00  0.00           H  
ATOM   3485  N   PRO A 225      56.112  90.301 117.648  1.00  0.00           N  
ATOM   3486  CA  PRO A 225      56.620  88.944 117.180  1.00  0.00           C  
ATOM   3487  C   PRO A 225      58.070  88.989 116.776  1.00  0.00           C  
ATOM   3488  O   PRO A 225      58.517  89.690 115.863  1.00  0.00           O  
ATOM   3489  CB  PRO A 225      55.840  88.559 115.893  1.00  0.00           C  
ATOM   3490  CG  PRO A 225      55.192  89.881 115.404  1.00  0.00           C  
ATOM   3491  CD  PRO A 225      55.171  90.755 116.645  1.00  0.00           C  
ATOM   3492  HA  PRO A 225      56.456  88.157 117.915  1.00  0.00           H  
ATOM   3493  HB2 PRO A 225      56.397  88.049 115.107  1.00  0.00           H  
ATOM   3494  HB3 PRO A 225      55.094  87.823 116.192  1.00  0.00           H  
ATOM   3495  HG2 PRO A 225      55.891  90.340 114.704  1.00  0.00           H  
ATOM   3496  HG3 PRO A 225      54.240  89.735 114.894  1.00  0.00           H  
ATOM   3497  HD2 PRO A 225      55.394  91.793 116.399  1.00  0.00           H  
ATOM   3498  HD3 PRO A 225      54.198  90.769 117.136  1.00  0.00           H  
ATOM   3499  N   GLY A 226      58.843  88.055 117.446  1.00  0.00           N  
ATOM   3500  CA  GLY A 226      60.313  87.875 117.156  1.00  0.00           C  
ATOM   3501  C   GLY A 226      61.136  88.926 117.911  1.00  0.00           C  
ATOM   3502  O   GLY A 226      60.551  89.855 118.434  1.00  0.00           O  
ATOM   3503  H   GLY A 226      58.418  87.383 118.068  1.00  0.00           H  
ATOM   3504  HA2 GLY A 226      60.661  86.929 117.572  1.00  0.00           H  
ATOM   3505  HA3 GLY A 226      60.373  87.991 116.074  1.00  0.00           H  
ATOM   3506  N   ALA A 227      62.458  88.734 117.876  1.00  0.00           N  
ATOM   3507  CA  ALA A 227      63.341  89.501 118.690  1.00  0.00           C  
ATOM   3508  C   ALA A 227      63.571  90.907 118.161  1.00  0.00           C  
ATOM   3509  O   ALA A 227      63.440  91.931 118.771  1.00  0.00           O  
ATOM   3510  CB  ALA A 227      64.645  88.693 118.744  1.00  0.00           C  
ATOM   3511  H   ALA A 227      62.815  87.950 117.348  1.00  0.00           H  
ATOM   3512  HA  ALA A 227      62.963  89.539 119.712  1.00  0.00           H  
ATOM   3513  HB1 ALA A 227      65.470  89.190 119.257  1.00  0.00           H  
ATOM   3514  HB2 ALA A 227      64.474  87.682 119.116  1.00  0.00           H  
ATOM   3515  HB3 ALA A 227      64.971  88.607 117.708  1.00  0.00           H  
ATOM   3516  N   GLY A 228      63.718  90.943 116.829  1.00  0.00           N  
ATOM   3517  CA  GLY A 228      63.996  92.109 115.925  1.00  0.00           C  
ATOM   3518  C   GLY A 228      65.311  92.742 116.288  1.00  0.00           C  
ATOM   3519  O   GLY A 228      66.125  92.244 117.096  1.00  0.00           O  
ATOM   3520  H   GLY A 228      63.724  90.060 116.338  1.00  0.00           H  
ATOM   3521  HA2 GLY A 228      64.053  91.898 114.857  1.00  0.00           H  
ATOM   3522  HA3 GLY A 228      63.201  92.842 116.064  1.00  0.00           H  
ATOM   3523  N   ARG A 229      65.572  93.896 115.607  1.00  0.00           N  
ATOM   3524  CA  ARG A 229      66.825  94.660 115.904  1.00  0.00           C  
ATOM   3525  C   ARG A 229      66.904  95.180 117.388  1.00  0.00           C  
ATOM   3526  O   ARG A 229      68.003  95.418 117.895  1.00  0.00           O  
ATOM   3527  CB  ARG A 229      67.051  95.746 114.795  1.00  0.00           C  
ATOM   3528  CG  ARG A 229      68.417  96.410 115.025  1.00  0.00           C  
ATOM   3529  CD  ARG A 229      68.896  97.158 113.792  1.00  0.00           C  
ATOM   3530  NE  ARG A 229      69.410  96.264 112.791  1.00  0.00           N  
ATOM   3531  CZ  ARG A 229      69.217  96.379 111.503  1.00  0.00           C  
ATOM   3532  NH1 ARG A 229      68.447  97.216 110.890  1.00  0.00           N1+
ATOM   3533  NH2 ARG A 229      69.874  95.612 110.679  1.00  0.00           N  
ATOM   3534  H   ARG A 229      64.854  94.287 115.014  1.00  0.00           H  
ATOM   3535  HA  ARG A 229      67.623  93.917 115.894  1.00  0.00           H  
ATOM   3536  HB2 ARG A 229      67.150  95.272 113.819  1.00  0.00           H  
ATOM   3537  HB3 ARG A 229      66.344  96.573 114.860  1.00  0.00           H  
ATOM   3538  HG2 ARG A 229      68.312  97.122 115.843  1.00  0.00           H  
ATOM   3539  HG3 ARG A 229      69.206  95.764 115.408  1.00  0.00           H  
ATOM   3540  HD2 ARG A 229      68.083  97.771 113.405  1.00  0.00           H  
ATOM   3541  HD3 ARG A 229      69.724  97.770 114.150  1.00  0.00           H  
ATOM   3542  HE  ARG A 229      70.005  95.515 113.116  1.00  0.00           H  
ATOM   3543 HH11 ARG A 229      67.832  97.797 111.440  1.00  0.00           H  
ATOM   3544 HH12 ARG A 229      68.348  97.176 109.886  1.00  0.00           H  
ATOM   3545 HH21 ARG A 229      70.624  95.060 111.068  1.00  0.00           H  
ATOM   3546 HH22 ARG A 229      69.955  95.863 109.704  1.00  0.00           H  
ATOM   3547  N   ASP A 230      65.740  95.227 118.104  1.00  0.00           N  
ATOM   3548  CA  ASP A 230      65.718  95.594 119.530  1.00  0.00           C  
ATOM   3549  C   ASP A 230      66.431  94.651 120.463  1.00  0.00           C  
ATOM   3550  O   ASP A 230      67.134  94.927 121.452  1.00  0.00           O  
ATOM   3551  CB  ASP A 230      64.305  95.933 119.945  1.00  0.00           C  
ATOM   3552  CG  ASP A 230      63.794  97.312 119.353  1.00  0.00           C  
ATOM   3553  OD1 ASP A 230      62.629  97.389 118.877  1.00  0.00           O  
ATOM   3554  OD2 ASP A 230      64.506  98.331 119.480  1.00  0.00           O1-
ATOM   3555  H   ASP A 230      64.865  94.993 117.655  1.00  0.00           H  
ATOM   3556  HA  ASP A 230      66.116  96.585 119.746  1.00  0.00           H  
ATOM   3557  HB2 ASP A 230      63.689  95.092 119.629  1.00  0.00           H  
ATOM   3558  HB3 ASP A 230      64.292  96.099 121.022  1.00  0.00           H  
ATOM   3559  N   GLY A 231      66.548  93.366 119.960  1.00  0.00           N  
ATOM   3560  CA  GLY A 231      67.392  92.248 120.372  1.00  0.00           C  
ATOM   3561  C   GLY A 231      66.744  91.187 121.317  1.00  0.00           C  
ATOM   3562  O   GLY A 231      67.296  90.117 121.511  1.00  0.00           O  
ATOM   3563  H   GLY A 231      66.030  93.252 119.101  1.00  0.00           H  
ATOM   3564  HA2 GLY A 231      67.720  91.725 119.474  1.00  0.00           H  
ATOM   3565  HA3 GLY A 231      68.347  92.536 120.813  1.00  0.00           H  
ATOM   3566  N   ALA A 232      65.465  91.421 121.698  1.00  0.00           N  
ATOM   3567  CA  ALA A 232      64.651  90.521 122.545  1.00  0.00           C  
ATOM   3568  C   ALA A 232      63.132  90.744 122.277  1.00  0.00           C  
ATOM   3569  O   ALA A 232      62.731  91.893 121.986  1.00  0.00           O  
ATOM   3570  CB  ALA A 232      65.098  90.609 123.917  1.00  0.00           C  
ATOM   3571  H   ALA A 232      65.008  92.301 121.503  1.00  0.00           H  
ATOM   3572  HA  ALA A 232      64.855  89.513 122.182  1.00  0.00           H  
ATOM   3573  HB1 ALA A 232      65.142  91.654 124.227  1.00  0.00           H  
ATOM   3574  HB2 ALA A 232      64.319  90.218 124.572  1.00  0.00           H  
ATOM   3575  HB3 ALA A 232      66.008  90.037 124.101  1.00  0.00           H  
ATOM   3576  N   PRO A 233      62.302  89.672 122.215  1.00  0.00           N  
ATOM   3577  CA  PRO A 233      60.904  89.674 121.986  1.00  0.00           C  
ATOM   3578  C   PRO A 233      60.164  90.339 123.099  1.00  0.00           C  
ATOM   3579  O   PRO A 233      60.442  90.080 124.283  1.00  0.00           O  
ATOM   3580  CB  PRO A 233      60.462  88.254 121.915  1.00  0.00           C  
ATOM   3581  CG  PRO A 233      61.545  87.304 122.495  1.00  0.00           C  
ATOM   3582  CD  PRO A 233      62.723  88.266 122.384  1.00  0.00           C  
ATOM   3583  HA  PRO A 233      60.783  90.169 121.023  1.00  0.00           H  
ATOM   3584  HB2 PRO A 233      59.455  88.063 122.288  1.00  0.00           H  
ATOM   3585  HB3 PRO A 233      60.406  87.966 120.864  1.00  0.00           H  
ATOM   3586  HG2 PRO A 233      61.318  87.160 123.551  1.00  0.00           H  
ATOM   3587  HG3 PRO A 233      61.717  86.381 121.942  1.00  0.00           H  
ATOM   3588  HD2 PRO A 233      63.514  88.193 123.130  1.00  0.00           H  
ATOM   3589  HD3 PRO A 233      63.254  87.938 121.492  1.00  0.00           H  
ATOM   3590  N   GLY A 234      59.214  91.199 122.742  1.00  0.00           N  
ATOM   3591  CA  GLY A 234      58.421  92.058 123.668  1.00  0.00           C  
ATOM   3592  C   GLY A 234      56.874  92.179 123.490  1.00  0.00           C  
ATOM   3593  O   GLY A 234      56.246  91.299 122.862  1.00  0.00           O  
ATOM   3594  H   GLY A 234      59.026  91.350 121.761  1.00  0.00           H  
ATOM   3595  HA2 GLY A 234      58.529  91.690 124.688  1.00  0.00           H  
ATOM   3596  HA3 GLY A 234      58.951  93.010 123.670  1.00  0.00           H  
ATOM   3597  N   PHE A 235      56.276  93.308 124.051  1.00  0.00           N  
ATOM   3598  CA  PHE A 235      54.835  93.342 124.337  1.00  0.00           C  
ATOM   3599  C   PHE A 235      54.293  94.808 124.205  1.00  0.00           C  
ATOM   3600  O   PHE A 235      54.941  95.712 124.641  1.00  0.00           O  
ATOM   3601  CB  PHE A 235      54.509  92.829 125.687  1.00  0.00           C  
ATOM   3602  CG  PHE A 235      54.907  91.358 125.999  1.00  0.00           C  
ATOM   3603  CD1 PHE A 235      53.928  90.381 125.763  1.00  0.00           C  
ATOM   3604  CD2 PHE A 235      56.168  91.129 126.568  1.00  0.00           C  
ATOM   3605  CE1 PHE A 235      54.163  89.064 126.217  1.00  0.00           C  
ATOM   3606  CE2 PHE A 235      56.461  89.804 126.953  1.00  0.00           C  
ATOM   3607  CZ  PHE A 235      55.462  88.814 126.787  1.00  0.00           C  
ATOM   3608  H   PHE A 235      56.884  93.962 124.522  1.00  0.00           H  
ATOM   3609  HA  PHE A 235      54.287  92.743 123.610  1.00  0.00           H  
ATOM   3610  HB2 PHE A 235      54.990  93.433 126.456  1.00  0.00           H  
ATOM   3611  HB3 PHE A 235      53.420  92.879 125.695  1.00  0.00           H  
ATOM   3612  HD1 PHE A 235      52.981  90.623 125.303  1.00  0.00           H  
ATOM   3613  HD2 PHE A 235      56.729  92.012 126.837  1.00  0.00           H  
ATOM   3614  HE1 PHE A 235      53.495  88.226 126.082  1.00  0.00           H  
ATOM   3615  HE2 PHE A 235      57.412  89.557 127.402  1.00  0.00           H  
ATOM   3616  HZ  PHE A 235      55.729  87.806 127.070  1.00  0.00           H  
ATOM   3617  N   SER A 236      53.087  94.925 123.630  1.00  0.00           N  
ATOM   3618  CA  SER A 236      52.266  96.154 123.608  1.00  0.00           C  
ATOM   3619  C   SER A 236      50.855  95.979 124.253  1.00  0.00           C  
ATOM   3620  O   SER A 236      50.454  94.882 124.460  1.00  0.00           O  
ATOM   3621  CB  SER A 236      52.282  96.753 122.157  1.00  0.00           C  
ATOM   3622  OG  SER A 236      51.710  98.047 122.019  1.00  0.00           O  
ATOM   3623  H   SER A 236      52.724  94.068 123.238  1.00  0.00           H  
ATOM   3624  HA  SER A 236      52.791  96.845 124.267  1.00  0.00           H  
ATOM   3625  HB2 SER A 236      53.350  96.808 121.947  1.00  0.00           H  
ATOM   3626  HB3 SER A 236      51.772  96.044 121.504  1.00  0.00           H  
ATOM   3627  HG  SER A 236      51.654  98.326 121.102  1.00  0.00           H  
ATOM   3628  N   LYS A 237      50.183  97.040 124.506  1.00  0.00           N  
ATOM   3629  CA  LYS A 237      48.901  97.124 125.286  1.00  0.00           C  
ATOM   3630  C   LYS A 237      47.997  98.318 124.892  1.00  0.00           C  
ATOM   3631  O   LYS A 237      48.460  99.450 124.703  1.00  0.00           O  
ATOM   3632  CB  LYS A 237      49.149  97.227 126.797  1.00  0.00           C  
ATOM   3633  CG  LYS A 237      49.611  95.869 127.378  1.00  0.00           C  
ATOM   3634  CD  LYS A 237      50.019  96.180 128.874  1.00  0.00           C  
ATOM   3635  CE  LYS A 237      50.642  94.908 129.427  1.00  0.00           C  
ATOM   3636  NZ  LYS A 237      50.776  95.051 130.888  1.00  0.00           N1+
ATOM   3637  H   LYS A 237      50.583  97.924 124.225  1.00  0.00           H  
ATOM   3638  HA  LYS A 237      48.279  96.271 125.014  1.00  0.00           H  
ATOM   3639  HB2 LYS A 237      49.901  97.970 127.062  1.00  0.00           H  
ATOM   3640  HB3 LYS A 237      48.203  97.489 127.271  1.00  0.00           H  
ATOM   3641  HG2 LYS A 237      48.854  95.086 127.348  1.00  0.00           H  
ATOM   3642  HG3 LYS A 237      50.532  95.552 126.890  1.00  0.00           H  
ATOM   3643  HD2 LYS A 237      50.831  96.903 128.804  1.00  0.00           H  
ATOM   3644  HD3 LYS A 237      49.172  96.536 129.462  1.00  0.00           H  
ATOM   3645  HE2 LYS A 237      50.029  94.033 129.213  1.00  0.00           H  
ATOM   3646  HE3 LYS A 237      51.618  94.783 128.960  1.00  0.00           H  
ATOM   3647  HZ1 LYS A 237      51.518  95.655 131.213  1.00  0.00           H  
ATOM   3648  HZ2 LYS A 237      49.998  95.358 131.454  1.00  0.00           H  
ATOM   3649  HZ3 LYS A 237      51.077  94.153 131.238  1.00  0.00           H  
ATOM   3650  N   PHE A 238      46.742  97.955 124.614  1.00  0.00           N  
ATOM   3651  CA  PHE A 238      45.792  98.909 124.093  1.00  0.00           C  
ATOM   3652  C   PHE A 238      44.447  98.825 124.815  1.00  0.00           C  
ATOM   3653  O   PHE A 238      44.170  97.910 125.500  1.00  0.00           O  
ATOM   3654  CB  PHE A 238      45.767  98.662 122.627  1.00  0.00           C  
ATOM   3655  CG  PHE A 238      45.151  97.356 122.139  1.00  0.00           C  
ATOM   3656  CD1 PHE A 238      45.969  96.431 121.482  1.00  0.00           C  
ATOM   3657  CD2 PHE A 238      43.726  97.315 121.933  1.00  0.00           C  
ATOM   3658  CE1 PHE A 238      45.451  95.338 120.808  1.00  0.00           C  
ATOM   3659  CE2 PHE A 238      43.179  96.286 121.174  1.00  0.00           C  
ATOM   3660  CZ  PHE A 238      44.040  95.288 120.656  1.00  0.00           C  
ATOM   3661  H   PHE A 238      46.393  97.015 124.739  1.00  0.00           H  
ATOM   3662  HA  PHE A 238      46.171  99.920 124.247  1.00  0.00           H  
ATOM   3663  HB2 PHE A 238      45.060  99.371 122.198  1.00  0.00           H  
ATOM   3664  HB3 PHE A 238      46.736  98.974 122.240  1.00  0.00           H  
ATOM   3665  HD1 PHE A 238      47.044  96.542 121.463  1.00  0.00           H  
ATOM   3666  HD2 PHE A 238      43.108  98.100 122.343  1.00  0.00           H  
ATOM   3667  HE1 PHE A 238      46.061  94.763 120.127  1.00  0.00           H  
ATOM   3668  HE2 PHE A 238      42.114  96.275 120.994  1.00  0.00           H  
ATOM   3669  HZ  PHE A 238      43.578  94.486 120.098  1.00  0.00           H  
ATOM   3670  N   ARG A 239      43.656  99.924 124.700  1.00  0.00           N  
ATOM   3671  CA  ARG A 239      42.273 100.096 125.217  1.00  0.00           C  
ATOM   3672  C   ARG A 239      41.280 100.534 124.160  1.00  0.00           C  
ATOM   3673  O   ARG A 239      41.531 101.592 123.587  1.00  0.00           O  
ATOM   3674  CB  ARG A 239      42.268 100.980 126.445  1.00  0.00           C  
ATOM   3675  CG  ARG A 239      40.873 101.207 127.088  1.00  0.00           C  
ATOM   3676  CD  ARG A 239      40.922 102.076 128.333  1.00  0.00           C  
ATOM   3677  NE  ARG A 239      41.385 101.289 129.489  1.00  0.00           N  
ATOM   3678  CZ  ARG A 239      41.129 101.536 130.754  1.00  0.00           C  
ATOM   3679  NH1 ARG A 239      40.497 102.606 131.090  1.00  0.00           N1+
ATOM   3680  NH2 ARG A 239      41.425 100.675 131.612  1.00  0.00           N  
ATOM   3681  H   ARG A 239      44.074 100.700 124.208  1.00  0.00           H  
ATOM   3682  HA  ARG A 239      42.094  99.065 125.523  1.00  0.00           H  
ATOM   3683  HB2 ARG A 239      43.030 100.580 127.114  1.00  0.00           H  
ATOM   3684  HB3 ARG A 239      42.650 101.926 126.060  1.00  0.00           H  
ATOM   3685  HG2 ARG A 239      40.195 101.500 126.287  1.00  0.00           H  
ATOM   3686  HG3 ARG A 239      40.599 100.229 127.485  1.00  0.00           H  
ATOM   3687  HD2 ARG A 239      41.599 102.904 128.122  1.00  0.00           H  
ATOM   3688  HD3 ARG A 239      39.902 102.406 128.530  1.00  0.00           H  
ATOM   3689  HE  ARG A 239      41.736 100.349 129.372  1.00  0.00           H  
ATOM   3690 HH11 ARG A 239      40.421 103.402 130.472  1.00  0.00           H  
ATOM   3691 HH12 ARG A 239      40.042 102.681 131.989  1.00  0.00           H  
ATOM   3692 HH21 ARG A 239      41.949  99.838 131.403  1.00  0.00           H  
ATOM   3693 HH22 ARG A 239      41.143 100.790 132.575  1.00  0.00           H  
ATOM   3694  N   LEU A 240      40.145  99.848 124.074  1.00  0.00           N  
ATOM   3695  CA  LEU A 240      39.048 100.283 123.227  1.00  0.00           C  
ATOM   3696  C   LEU A 240      37.808 100.513 124.118  1.00  0.00           C  
ATOM   3697  O   LEU A 240      37.771  99.898 125.159  1.00  0.00           O  
ATOM   3698  CB  LEU A 240      38.677  99.232 122.132  1.00  0.00           C  
ATOM   3699  CG  LEU A 240      39.907  98.637 121.264  1.00  0.00           C  
ATOM   3700  CD1 LEU A 240      39.184  97.645 120.398  1.00  0.00           C  
ATOM   3701  CD2 LEU A 240      40.643  99.735 120.466  1.00  0.00           C  
ATOM   3702  H   LEU A 240      39.971  99.277 124.887  1.00  0.00           H  
ATOM   3703  HA  LEU A 240      39.321 101.245 122.793  1.00  0.00           H  
ATOM   3704  HB2 LEU A 240      38.217  98.404 122.669  1.00  0.00           H  
ATOM   3705  HB3 LEU A 240      37.844  99.679 121.591  1.00  0.00           H  
ATOM   3706  HG  LEU A 240      40.547  98.150 122.000  1.00  0.00           H  
ATOM   3707 HD11 LEU A 240      39.958  97.208 119.765  1.00  0.00           H  
ATOM   3708 HD12 LEU A 240      38.616  96.977 121.044  1.00  0.00           H  
ATOM   3709 HD13 LEU A 240      38.567  98.202 119.692  1.00  0.00           H  
ATOM   3710 HD21 LEU A 240      40.022 100.228 119.720  1.00  0.00           H  
ATOM   3711 HD22 LEU A 240      41.194 100.419 121.111  1.00  0.00           H  
ATOM   3712 HD23 LEU A 240      41.388  99.229 119.851  1.00  0.00           H  
ATOM   3713  N   SER A 241      36.728 101.180 123.613  1.00  0.00           N  
ATOM   3714  CA  SER A 241      35.479 101.481 124.338  1.00  0.00           C  
ATOM   3715  C   SER A 241      34.197 101.154 123.516  1.00  0.00           C  
ATOM   3716  O   SER A 241      34.250 100.894 122.279  1.00  0.00           O  
ATOM   3717  CB  SER A 241      35.639 102.952 124.777  1.00  0.00           C  
ATOM   3718  OG  SER A 241      34.517 103.273 125.536  1.00  0.00           O  
ATOM   3719  H   SER A 241      36.829 101.512 122.664  1.00  0.00           H  
ATOM   3720  HA  SER A 241      35.459 100.796 125.185  1.00  0.00           H  
ATOM   3721  HB2 SER A 241      36.500 103.037 125.440  1.00  0.00           H  
ATOM   3722  HB3 SER A 241      35.700 103.658 123.948  1.00  0.00           H  
ATOM   3723  HG  SER A 241      33.813 103.452 124.908  1.00  0.00           H  
ATOM   3724  N   TYR A 242      33.102 101.007 124.205  1.00  0.00           N  
ATOM   3725  CA  TYR A 242      31.897 100.487 123.542  1.00  0.00           C  
ATOM   3726  C   TYR A 242      30.640 101.016 124.331  1.00  0.00           C  
ATOM   3727  O   TYR A 242      30.628 101.156 125.598  1.00  0.00           O  
ATOM   3728  CB  TYR A 242      31.854  98.975 123.575  1.00  0.00           C  
ATOM   3729  CG  TYR A 242      33.036  98.205 123.030  1.00  0.00           C  
ATOM   3730  CD1 TYR A 242      33.052  97.749 121.693  1.00  0.00           C  
ATOM   3731  CD2 TYR A 242      34.273  98.152 123.761  1.00  0.00           C  
ATOM   3732  CE1 TYR A 242      34.148  97.025 121.192  1.00  0.00           C  
ATOM   3733  CE2 TYR A 242      35.402  97.494 123.248  1.00  0.00           C  
ATOM   3734  CZ  TYR A 242      35.346  96.868 121.956  1.00  0.00           C  
ATOM   3735  OH  TYR A 242      36.298  96.073 121.486  1.00  0.00           O  
ATOM   3736  H   TYR A 242      33.156 101.114 125.208  1.00  0.00           H  
ATOM   3737  HA  TYR A 242      31.724 100.738 122.496  1.00  0.00           H  
ATOM   3738  HB2 TYR A 242      31.791  98.690 124.625  1.00  0.00           H  
ATOM   3739  HB3 TYR A 242      30.957  98.493 123.185  1.00  0.00           H  
ATOM   3740  HD1 TYR A 242      32.199  97.826 121.034  1.00  0.00           H  
ATOM   3741  HD2 TYR A 242      34.454  98.688 124.681  1.00  0.00           H  
ATOM   3742  HE1 TYR A 242      34.101  96.631 120.188  1.00  0.00           H  
ATOM   3743  HE2 TYR A 242      36.344  97.443 123.773  1.00  0.00           H  
ATOM   3744  HH  TYR A 242      36.963  95.872 122.148  1.00  0.00           H  
ATOM   3745  N   TYR A 243      29.605 101.201 123.568  1.00  0.00           N  
ATOM   3746  CA  TYR A 243      28.218 101.408 124.047  1.00  0.00           C  
ATOM   3747  C   TYR A 243      27.468 100.036 124.034  1.00  0.00           C  
ATOM   3748  O   TYR A 243      27.548  99.386 122.962  1.00  0.00           O  
ATOM   3749  CB  TYR A 243      27.518 102.443 123.295  1.00  0.00           C  
ATOM   3750  CG  TYR A 243      26.007 102.510 123.652  1.00  0.00           C  
ATOM   3751  CD1 TYR A 243      25.006 101.527 123.189  1.00  0.00           C  
ATOM   3752  CD2 TYR A 243      25.631 103.574 124.512  1.00  0.00           C  
ATOM   3753  CE1 TYR A 243      23.666 101.604 123.599  1.00  0.00           C  
ATOM   3754  CE2 TYR A 243      24.319 103.510 125.101  1.00  0.00           C  
ATOM   3755  CZ  TYR A 243      23.384 102.547 124.591  1.00  0.00           C  
ATOM   3756  OH  TYR A 243      22.126 102.615 125.133  1.00  0.00           O  
ATOM   3757  H   TYR A 243      29.714 101.120 122.567  1.00  0.00           H  
ATOM   3758  HA  TYR A 243      28.305 101.852 125.038  1.00  0.00           H  
ATOM   3759  HB2 TYR A 243      27.986 103.414 123.462  1.00  0.00           H  
ATOM   3760  HB3 TYR A 243      27.564 102.205 122.232  1.00  0.00           H  
ATOM   3761  HD1 TYR A 243      25.286 100.722 122.526  1.00  0.00           H  
ATOM   3762  HD2 TYR A 243      26.318 104.313 124.897  1.00  0.00           H  
ATOM   3763  HE1 TYR A 243      22.872 100.989 123.202  1.00  0.00           H  
ATOM   3764  HE2 TYR A 243      24.069 104.320 125.771  1.00  0.00           H  
ATOM   3765  HH  TYR A 243      21.951 103.215 125.861  1.00  0.00           H  
ATOM   3766  N   PRO A 244      26.898  99.608 125.122  1.00  0.00           N  
ATOM   3767  CA  PRO A 244      26.243  98.280 125.209  1.00  0.00           C  
ATOM   3768  C   PRO A 244      24.940  98.285 124.403  1.00  0.00           C  
ATOM   3769  O   PRO A 244      23.893  98.648 125.017  1.00  0.00           O  
ATOM   3770  CB  PRO A 244      26.110  98.015 126.717  1.00  0.00           C  
ATOM   3771  CG  PRO A 244      26.102  99.402 127.350  1.00  0.00           C  
ATOM   3772  CD  PRO A 244      26.861 100.312 126.424  1.00  0.00           C  
ATOM   3773  HA  PRO A 244      26.923  97.566 124.746  1.00  0.00           H  
ATOM   3774  HB2 PRO A 244      25.224  97.434 126.970  1.00  0.00           H  
ATOM   3775  HB3 PRO A 244      27.047  97.637 127.127  1.00  0.00           H  
ATOM   3776  HG2 PRO A 244      25.125  99.844 127.544  1.00  0.00           H  
ATOM   3777  HG3 PRO A 244      26.613  99.497 128.308  1.00  0.00           H  
ATOM   3778  HD2 PRO A 244      26.390 101.294 126.383  1.00  0.00           H  
ATOM   3779  HD3 PRO A 244      27.858 100.263 126.864  1.00  0.00           H  
ATOM   3780  N   HIE A 245      24.966  97.781 123.123  1.00  0.00           N  
ATOM   3781  CA  HIE A 245      23.733  97.552 122.315  1.00  0.00           C  
ATOM   3782  C   HIE A 245      22.806  96.381 122.709  1.00  0.00           C  
ATOM   3783  O   HIE A 245      23.252  95.662 123.613  1.00  0.00           O  
ATOM   3784  CB  HIE A 245      24.142  97.513 120.872  1.00  0.00           C  
ATOM   3785  CG  HIE A 245      24.543  98.874 120.451  1.00  0.00           C  
ATOM   3786  CD2 HIE A 245      25.828  99.222 120.184  1.00  0.00           C  
ATOM   3787  ND1 HIE A 245      23.747  99.955 120.261  1.00  0.00           N  
ATOM   3788  CE1 HIE A 245      24.552 100.922 119.799  1.00  0.00           C  
ATOM   3789  NE2 HIE A 245      25.822 100.524 119.872  1.00  0.00           N  
ATOM   3790  H   HIE A 245      25.814  97.391 122.737  1.00  0.00           H  
ATOM   3791  HA  HIE A 245      23.143  98.446 122.521  1.00  0.00           H  
ATOM   3792  HB2 HIE A 245      24.944  96.796 120.701  1.00  0.00           H  
ATOM   3793  HB3 HIE A 245      23.228  97.270 120.329  1.00  0.00           H  
ATOM   3794  HD2 HIE A 245      26.761  98.678 120.178  1.00  0.00           H  
ATOM   3795  HE1 HIE A 245      24.294 101.971 119.797  1.00  0.00           H  
ATOM   3796  HE2 HIE A 245      26.554 101.161 119.593  1.00  0.00           H  
ATOM   3797  N   CYS A 246      21.599  96.261 122.258  1.00  0.00           N  
ATOM   3798  CA  CYS A 246      20.792  95.067 122.491  1.00  0.00           C  
ATOM   3799  C   CYS A 246      19.724  94.886 121.414  1.00  0.00           C  
ATOM   3800  O   CYS A 246      19.293  95.846 120.751  1.00  0.00           O  
ATOM   3801  CB  CYS A 246      20.158  95.078 123.922  1.00  0.00           C  
ATOM   3802  SG  CYS A 246      19.416  96.725 124.227  1.00  0.00           S  
ATOM   3803  H   CYS A 246      21.231  97.001 121.679  1.00  0.00           H  
ATOM   3804  HA  CYS A 246      21.399  94.162 122.465  1.00  0.00           H  
ATOM   3805  HB2 CYS A 246      19.475  94.243 124.076  1.00  0.00           H  
ATOM   3806  HB3 CYS A 246      20.900  94.873 124.694  1.00  0.00           H  
ATOM   3807  HG  CYS A 246      20.404  97.276 123.517  1.00  0.00           H  
ATOM   3808  N   LEU A 247      19.304  93.664 121.175  1.00  0.00           N  
ATOM   3809  CA  LEU A 247      18.770  93.244 119.850  1.00  0.00           C  
ATOM   3810  C   LEU A 247      17.527  94.081 119.369  1.00  0.00           C  
ATOM   3811  O   LEU A 247      17.537  94.564 118.203  1.00  0.00           O  
ATOM   3812  CB  LEU A 247      18.358  91.808 119.781  1.00  0.00           C  
ATOM   3813  CG  LEU A 247      17.808  91.265 118.492  1.00  0.00           C  
ATOM   3814  CD1 LEU A 247      18.732  91.366 117.247  1.00  0.00           C  
ATOM   3815  CD2 LEU A 247      17.621  89.768 118.614  1.00  0.00           C  
ATOM   3816  H   LEU A 247      19.615  92.932 121.797  1.00  0.00           H  
ATOM   3817  HA  LEU A 247      19.586  93.347 119.135  1.00  0.00           H  
ATOM   3818  HB2 LEU A 247      19.263  91.251 120.024  1.00  0.00           H  
ATOM   3819  HB3 LEU A 247      17.746  91.664 120.672  1.00  0.00           H  
ATOM   3820  HG  LEU A 247      16.868  91.806 118.388  1.00  0.00           H  
ATOM   3821 HD11 LEU A 247      18.382  90.646 116.507  1.00  0.00           H  
ATOM   3822 HD12 LEU A 247      18.876  92.328 116.755  1.00  0.00           H  
ATOM   3823 HD13 LEU A 247      19.766  91.123 117.497  1.00  0.00           H  
ATOM   3824 HD21 LEU A 247      17.059  89.339 119.444  1.00  0.00           H  
ATOM   3825 HD22 LEU A 247      17.139  89.424 117.699  1.00  0.00           H  
ATOM   3826 HD23 LEU A 247      18.524  89.158 118.633  1.00  0.00           H  
ATOM   3827  N   ALA A 248      16.521  94.252 120.259  1.00  0.00           N  
ATOM   3828  CA  ALA A 248      15.391  94.991 119.985  1.00  0.00           C  
ATOM   3829  C   ALA A 248      15.680  96.523 119.728  1.00  0.00           C  
ATOM   3830  O   ALA A 248      15.242  97.110 118.675  1.00  0.00           O  
ATOM   3831  CB  ALA A 248      14.280  94.688 121.028  1.00  0.00           C  
ATOM   3832  H   ALA A 248      16.599  93.988 121.230  1.00  0.00           H  
ATOM   3833  HA  ALA A 248      14.991  94.541 119.076  1.00  0.00           H  
ATOM   3834  HB1 ALA A 248      14.008  93.632 121.033  1.00  0.00           H  
ATOM   3835  HB2 ALA A 248      14.478  95.211 121.963  1.00  0.00           H  
ATOM   3836  HB3 ALA A 248      13.390  95.207 120.673  1.00  0.00           H  
ATOM   3837  N   SER A 249      16.422  97.267 120.640  1.00  0.00           N  
ATOM   3838  CA  SER A 249      16.809  98.670 120.567  1.00  0.00           C  
ATOM   3839  C   SER A 249      17.645  98.920 119.341  1.00  0.00           C  
ATOM   3840  O   SER A 249      17.452  99.929 118.649  1.00  0.00           O  
ATOM   3841  CB  SER A 249      17.678  99.061 121.807  1.00  0.00           C  
ATOM   3842  OG  SER A 249      16.787  98.971 122.947  1.00  0.00           O  
ATOM   3843  H   SER A 249      16.825  96.679 121.355  1.00  0.00           H  
ATOM   3844  HA  SER A 249      15.909  99.276 120.455  1.00  0.00           H  
ATOM   3845  HB2 SER A 249      18.499  98.396 122.071  1.00  0.00           H  
ATOM   3846  HB3 SER A 249      17.981 100.107 121.769  1.00  0.00           H  
ATOM   3847  HG  SER A 249      17.025  99.533 123.688  1.00  0.00           H  
ATOM   3848  N   PHE A 250      18.471  97.942 118.995  1.00  0.00           N  
ATOM   3849  CA  PHE A 250      19.236  98.047 117.723  1.00  0.00           C  
ATOM   3850  C   PHE A 250      18.442  97.774 116.326  1.00  0.00           C  
ATOM   3851  O   PHE A 250      18.662  98.398 115.335  1.00  0.00           O  
ATOM   3852  CB  PHE A 250      20.297  96.972 117.833  1.00  0.00           C  
ATOM   3853  CG  PHE A 250      21.455  97.049 116.862  1.00  0.00           C  
ATOM   3854  CD1 PHE A 250      21.407  96.546 115.516  1.00  0.00           C  
ATOM   3855  CD2 PHE A 250      22.628  97.711 117.274  1.00  0.00           C  
ATOM   3856  CE1 PHE A 250      22.574  96.749 114.699  1.00  0.00           C  
ATOM   3857  CE2 PHE A 250      23.807  97.835 116.444  1.00  0.00           C  
ATOM   3858  CZ  PHE A 250      23.735  97.355 115.186  1.00  0.00           C  
ATOM   3859  H   PHE A 250      18.725  97.202 119.636  1.00  0.00           H  
ATOM   3860  HA  PHE A 250      19.734  99.016 117.705  1.00  0.00           H  
ATOM   3861  HB2 PHE A 250      20.697  96.901 118.846  1.00  0.00           H  
ATOM   3862  HB3 PHE A 250      19.867  95.989 117.638  1.00  0.00           H  
ATOM   3863  HD1 PHE A 250      20.527  96.178 115.011  1.00  0.00           H  
ATOM   3864  HD2 PHE A 250      22.704  98.211 118.229  1.00  0.00           H  
ATOM   3865  HE1 PHE A 250      22.559  96.344 113.697  1.00  0.00           H  
ATOM   3866  HE2 PHE A 250      24.690  98.276 116.881  1.00  0.00           H  
ATOM   3867  HZ  PHE A 250      24.535  97.521 114.480  1.00  0.00           H  
ATOM   3868  N   THR A 251      17.500  96.862 116.374  1.00  0.00           N  
ATOM   3869  CA  THR A 251      16.560  96.592 115.272  1.00  0.00           C  
ATOM   3870  C   THR A 251      15.718  97.831 115.038  1.00  0.00           C  
ATOM   3871  O   THR A 251      15.595  98.323 113.951  1.00  0.00           O  
ATOM   3872  CB  THR A 251      15.775  95.321 115.610  1.00  0.00           C  
ATOM   3873  CG2 THR A 251      14.706  95.138 114.522  1.00  0.00           C  
ATOM   3874  OG1 THR A 251      16.514  94.100 115.707  1.00  0.00           O  
ATOM   3875  H   THR A 251      17.445  96.443 117.291  1.00  0.00           H  
ATOM   3876  HA  THR A 251      17.111  96.429 114.346  1.00  0.00           H  
ATOM   3877  HB  THR A 251      15.157  95.493 116.492  1.00  0.00           H  
ATOM   3878  HG1 THR A 251      16.929  94.132 116.572  1.00  0.00           H  
ATOM   3879 HG21 THR A 251      15.216  95.115 113.558  1.00  0.00           H  
ATOM   3880 HG22 THR A 251      14.016  94.296 114.565  1.00  0.00           H  
ATOM   3881 HG23 THR A 251      14.042  95.995 114.632  1.00  0.00           H  
ATOM   3882  N   GLU A 252      15.297  98.531 116.126  1.00  0.00           N  
ATOM   3883  CA  GLU A 252      14.485  99.772 116.003  1.00  0.00           C  
ATOM   3884  C   GLU A 252      15.320 100.980 115.536  1.00  0.00           C  
ATOM   3885  O   GLU A 252      14.733 101.947 114.994  1.00  0.00           O  
ATOM   3886  CB  GLU A 252      13.710 100.014 117.368  1.00  0.00           C  
ATOM   3887  CG  GLU A 252      12.593 101.025 117.266  1.00  0.00           C  
ATOM   3888  CD  GLU A 252      11.319 100.458 116.575  1.00  0.00           C  
ATOM   3889  OE1 GLU A 252      11.393 100.038 115.411  1.00  0.00           O  
ATOM   3890  OE2 GLU A 252      10.209 100.711 117.132  1.00  0.00           O1-
ATOM   3891  H   GLU A 252      15.388  98.190 117.072  1.00  0.00           H  
ATOM   3892  HA  GLU A 252      13.721  99.619 115.240  1.00  0.00           H  
ATOM   3893  HB2 GLU A 252      13.255  99.080 117.698  1.00  0.00           H  
ATOM   3894  HB3 GLU A 252      14.503 100.328 118.047  1.00  0.00           H  
ATOM   3895  HG2 GLU A 252      12.360 101.343 118.283  1.00  0.00           H  
ATOM   3896  HG3 GLU A 252      12.968 101.888 116.717  1.00  0.00           H  
ATOM   3897  N   LEU A 253      16.617 100.852 115.597  1.00  0.00           N  
ATOM   3898  CA  LEU A 253      17.489 101.820 114.919  1.00  0.00           C  
ATOM   3899  C   LEU A 253      17.454 101.506 113.412  1.00  0.00           C  
ATOM   3900  O   LEU A 253      16.983 102.395 112.630  1.00  0.00           O  
ATOM   3901  CB  LEU A 253      18.879 101.963 115.525  1.00  0.00           C  
ATOM   3902  CG  LEU A 253      18.983 102.777 116.832  1.00  0.00           C  
ATOM   3903  CD1 LEU A 253      20.418 102.699 117.357  1.00  0.00           C  
ATOM   3904  CD2 LEU A 253      18.643 104.242 116.524  1.00  0.00           C  
ATOM   3905  H   LEU A 253      17.059 100.047 116.019  1.00  0.00           H  
ATOM   3906  HA  LEU A 253      16.992 102.786 115.005  1.00  0.00           H  
ATOM   3907  HB2 LEU A 253      19.322 100.979 115.682  1.00  0.00           H  
ATOM   3908  HB3 LEU A 253      19.469 102.541 114.814  1.00  0.00           H  
ATOM   3909  HG  LEU A 253      18.485 102.389 117.719  1.00  0.00           H  
ATOM   3910 HD11 LEU A 253      20.818 101.689 117.443  1.00  0.00           H  
ATOM   3911 HD12 LEU A 253      21.061 103.281 116.697  1.00  0.00           H  
ATOM   3912 HD13 LEU A 253      20.347 103.227 118.308  1.00  0.00           H  
ATOM   3913 HD21 LEU A 253      17.563 104.389 116.462  1.00  0.00           H  
ATOM   3914 HD22 LEU A 253      19.017 104.982 117.232  1.00  0.00           H  
ATOM   3915 HD23 LEU A 253      19.161 104.611 115.638  1.00  0.00           H  
ATOM   3916  N   VAL A 254      17.833 100.344 112.897  1.00  0.00           N  
ATOM   3917  CA  VAL A 254      18.039 100.060 111.462  1.00  0.00           C  
ATOM   3918  C   VAL A 254      16.754 100.156 110.605  1.00  0.00           C  
ATOM   3919  O   VAL A 254      16.748 100.833 109.504  1.00  0.00           O  
ATOM   3920  CB  VAL A 254      18.792  98.657 111.153  1.00  0.00           C  
ATOM   3921  CG1 VAL A 254      20.156  98.493 111.844  1.00  0.00           C  
ATOM   3922  CG2 VAL A 254      17.926  97.454 111.690  1.00  0.00           C  
ATOM   3923  H   VAL A 254      18.190  99.667 113.557  1.00  0.00           H  
ATOM   3924  HA  VAL A 254      18.726 100.832 111.117  1.00  0.00           H  
ATOM   3925  HB  VAL A 254      18.864  98.653 110.066  1.00  0.00           H  
ATOM   3926 HG11 VAL A 254      20.371  97.425 111.806  1.00  0.00           H  
ATOM   3927 HG12 VAL A 254      20.864  99.078 111.256  1.00  0.00           H  
ATOM   3928 HG13 VAL A 254      20.145  98.677 112.918  1.00  0.00           H  
ATOM   3929 HG21 VAL A 254      18.274  96.546 111.197  1.00  0.00           H  
ATOM   3930 HG22 VAL A 254      18.217  97.158 112.698  1.00  0.00           H  
ATOM   3931 HG23 VAL A 254      16.846  97.596 111.677  1.00  0.00           H  
ATOM   3932  N   GLN A 255      15.614  99.750 111.203  1.00  0.00           N  
ATOM   3933  CA  GLN A 255      14.258  99.838 110.684  1.00  0.00           C  
ATOM   3934  C   GLN A 255      13.712 101.228 110.538  1.00  0.00           C  
ATOM   3935  O   GLN A 255      12.992 101.521 109.593  1.00  0.00           O  
ATOM   3936  CB  GLN A 255      13.314  99.010 111.625  1.00  0.00           C  
ATOM   3937  CG  GLN A 255      13.371  97.554 111.305  1.00  0.00           C  
ATOM   3938  CD  GLN A 255      12.654  97.139 109.942  1.00  0.00           C  
ATOM   3939  NE2 GLN A 255      12.885  95.970 109.439  1.00  0.00           N  
ATOM   3940  OE1 GLN A 255      12.113  97.956 109.220  1.00  0.00           O  
ATOM   3941  H   GLN A 255      15.678  99.409 112.152  1.00  0.00           H  
ATOM   3942  HA  GLN A 255      14.284  99.372 109.699  1.00  0.00           H  
ATOM   3943  HB2 GLN A 255      13.516  99.274 112.663  1.00  0.00           H  
ATOM   3944  HB3 GLN A 255      12.288  99.376 111.590  1.00  0.00           H  
ATOM   3945  HG2 GLN A 255      14.424  97.272 111.313  1.00  0.00           H  
ATOM   3946  HG3 GLN A 255      12.829  96.995 112.068  1.00  0.00           H  
ATOM   3947 HE21 GLN A 255      12.339  95.699 108.632  1.00  0.00           H  
ATOM   3948 HE22 GLN A 255      13.388  95.261 109.952  1.00  0.00           H  
ATOM   3949  N   GLU A 256      14.092 102.203 111.364  1.00  0.00           N  
ATOM   3950  CA  GLU A 256      13.807 103.636 110.976  1.00  0.00           C  
ATOM   3951  C   GLU A 256      14.741 104.146 109.863  1.00  0.00           C  
ATOM   3952  O   GLU A 256      14.140 104.764 108.990  1.00  0.00           O  
ATOM   3953  CB  GLU A 256      14.043 104.447 112.180  1.00  0.00           C  
ATOM   3954  CG  GLU A 256      13.685 105.960 112.022  1.00  0.00           C  
ATOM   3955  CD  GLU A 256      12.358 106.315 111.330  1.00  0.00           C  
ATOM   3956  OE1 GLU A 256      11.300 105.644 111.359  1.00  0.00           O  
ATOM   3957  OE2 GLU A 256      12.374 107.352 110.638  1.00  0.00           O1-
ATOM   3958  H   GLU A 256      14.704 102.013 112.144  1.00  0.00           H  
ATOM   3959  HA  GLU A 256      12.794 103.810 110.613  1.00  0.00           H  
ATOM   3960  HB2 GLU A 256      13.290 104.063 112.869  1.00  0.00           H  
ATOM   3961  HB3 GLU A 256      15.010 104.347 112.670  1.00  0.00           H  
ATOM   3962  HG2 GLU A 256      13.683 106.489 112.975  1.00  0.00           H  
ATOM   3963  HG3 GLU A 256      14.513 106.420 111.482  1.00  0.00           H  
ATOM   3964  N   ALA A 257      16.049 103.978 109.915  1.00  0.00           N  
ATOM   3965  CA  ALA A 257      17.030 104.613 109.029  1.00  0.00           C  
ATOM   3966  C   ALA A 257      16.819 104.359 107.547  1.00  0.00           C  
ATOM   3967  O   ALA A 257      16.921 105.277 106.721  1.00  0.00           O  
ATOM   3968  CB  ALA A 257      18.385 104.090 109.480  1.00  0.00           C  
ATOM   3969  H   ALA A 257      16.379 103.494 110.737  1.00  0.00           H  
ATOM   3970  HA  ALA A 257      17.081 105.683 109.224  1.00  0.00           H  
ATOM   3971  HB1 ALA A 257      18.320 104.014 110.565  1.00  0.00           H  
ATOM   3972  HB2 ALA A 257      18.507 103.050 109.175  1.00  0.00           H  
ATOM   3973  HB3 ALA A 257      19.272 104.587 109.088  1.00  0.00           H  
ATOM   3974  N   PHE A 258      16.412 103.123 107.221  1.00  0.00           N  
ATOM   3975  CA  PHE A 258      15.915 102.736 105.854  1.00  0.00           C  
ATOM   3976  C   PHE A 258      14.465 103.116 105.612  1.00  0.00           C  
ATOM   3977  O   PHE A 258      14.058 103.785 104.683  1.00  0.00           O  
ATOM   3978  CB  PHE A 258      16.191 101.304 105.596  1.00  0.00           C  
ATOM   3979  CG  PHE A 258      17.509 100.849 104.984  1.00  0.00           C  
ATOM   3980  CD1 PHE A 258      18.759 101.261 105.506  1.00  0.00           C  
ATOM   3981  CD2 PHE A 258      17.424  99.979 103.872  1.00  0.00           C  
ATOM   3982  CE1 PHE A 258      19.919 100.711 104.961  1.00  0.00           C  
ATOM   3983  CE2 PHE A 258      18.629  99.448 103.412  1.00  0.00           C  
ATOM   3984  CZ  PHE A 258      19.877  99.789 103.861  1.00  0.00           C  
ATOM   3985  H   PHE A 258      16.560 102.389 107.898  1.00  0.00           H  
ATOM   3986  HA  PHE A 258      16.446 103.276 105.070  1.00  0.00           H  
ATOM   3987  HB2 PHE A 258      16.117 100.705 106.504  1.00  0.00           H  
ATOM   3988  HB3 PHE A 258      15.344 100.951 105.006  1.00  0.00           H  
ATOM   3989  HD1 PHE A 258      18.767 101.931 106.353  1.00  0.00           H  
ATOM   3990  HD2 PHE A 258      16.489  99.699 103.408  1.00  0.00           H  
ATOM   3991  HE1 PHE A 258      20.847 101.082 105.370  1.00  0.00           H  
ATOM   3992  HE2 PHE A 258      18.543  98.689 102.650  1.00  0.00           H  
ATOM   3993  HZ  PHE A 258      20.787  99.338 103.496  1.00  0.00           H  
ATOM   3994  N   GLY A 259      13.571 102.593 106.523  1.00  0.00           N  
ATOM   3995  CA  GLY A 259      12.137 102.628 106.392  1.00  0.00           C  
ATOM   3996  C   GLY A 259      11.528 101.953 105.126  1.00  0.00           C  
ATOM   3997  O   GLY A 259      12.167 101.283 104.370  1.00  0.00           O  
ATOM   3998  H   GLY A 259      13.929 102.065 107.306  1.00  0.00           H  
ATOM   3999  HA2 GLY A 259      11.704 101.977 107.152  1.00  0.00           H  
ATOM   4000  HA3 GLY A 259      11.814 103.656 106.565  1.00  0.00           H  
ATOM   4001  N   GLY A 260      10.183 102.121 105.009  1.00  0.00           N  
ATOM   4002  CA  GLY A 260       9.559 101.923 103.697  1.00  0.00           C  
ATOM   4003  C   GLY A 260       9.025 100.475 103.595  1.00  0.00           C  
ATOM   4004  O   GLY A 260       8.593  99.855 104.567  1.00  0.00           O  
ATOM   4005  H   GLY A 260       9.716 102.690 105.701  1.00  0.00           H  
ATOM   4006  HA2 GLY A 260       8.682 102.570 103.680  1.00  0.00           H  
ATOM   4007  HA3 GLY A 260      10.261 102.151 102.895  1.00  0.00           H  
ATOM   4008  N   ARG A 261       9.209  99.906 102.424  1.00  0.00           N  
ATOM   4009  CA  ARG A 261       9.042  98.494 101.988  1.00  0.00           C  
ATOM   4010  C   ARG A 261      10.295  97.722 102.104  1.00  0.00           C  
ATOM   4011  O   ARG A 261      10.645  97.033 101.181  1.00  0.00           O  
ATOM   4012  CB  ARG A 261       8.494  98.471 100.526  1.00  0.00           C  
ATOM   4013  CG  ARG A 261       7.265  99.346 100.248  1.00  0.00           C  
ATOM   4014  CD  ARG A 261       6.474  98.834  99.060  1.00  0.00           C  
ATOM   4015  NE  ARG A 261       7.053  99.083  97.783  1.00  0.00           N  
ATOM   4016  CZ  ARG A 261       7.132 100.214  97.083  1.00  0.00           C  
ATOM   4017  NH1 ARG A 261       7.745 100.255  95.957  1.00  0.00           N1+
ATOM   4018  NH2 ARG A 261       6.455 101.275  97.337  1.00  0.00           N  
ATOM   4019  H   ARG A 261       9.668 100.488 101.738  1.00  0.00           H  
ATOM   4020  HA  ARG A 261       8.283  98.136 102.681  1.00  0.00           H  
ATOM   4021  HB2 ARG A 261       9.329  98.784  99.899  1.00  0.00           H  
ATOM   4022  HB3 ARG A 261       8.146  97.453 100.355  1.00  0.00           H  
ATOM   4023  HG2 ARG A 261       6.649  99.337 101.148  1.00  0.00           H  
ATOM   4024  HG3 ARG A 261       7.633 100.324  99.940  1.00  0.00           H  
ATOM   4025  HD2 ARG A 261       6.361  97.751  99.106  1.00  0.00           H  
ATOM   4026  HD3 ARG A 261       5.434  99.160  99.018  1.00  0.00           H  
ATOM   4027  HE  ARG A 261       7.496  98.264  97.391  1.00  0.00           H  
ATOM   4028 HH11 ARG A 261       7.966  99.453  95.385  1.00  0.00           H  
ATOM   4029 HH12 ARG A 261       7.738 101.158  95.505  1.00  0.00           H  
ATOM   4030 HH21 ARG A 261       6.074 101.296  98.272  1.00  0.00           H  
ATOM   4031 HH22 ARG A 261       6.741 102.169  96.964  1.00  0.00           H  
ATOM   4032  N   CYS A 262      10.997  97.937 103.255  1.00  0.00           N  
ATOM   4033  CA  CYS A 262      12.322  97.438 103.465  1.00  0.00           C  
ATOM   4034  C   CYS A 262      12.361  95.909 103.414  1.00  0.00           C  
ATOM   4035  O   CYS A 262      11.284  95.280 103.584  1.00  0.00           O  
ATOM   4036  CB  CYS A 262      12.830  97.980 104.826  1.00  0.00           C  
ATOM   4037  SG  CYS A 262      14.619  97.609 104.954  1.00  0.00           S  
ATOM   4038  H   CYS A 262      10.619  98.634 103.881  1.00  0.00           H  
ATOM   4039  HA  CYS A 262      12.981  97.855 102.702  1.00  0.00           H  
ATOM   4040  HB2 CYS A 262      12.794  99.068 104.776  1.00  0.00           H  
ATOM   4041  HB3 CYS A 262      12.276  97.732 105.732  1.00  0.00           H  
ATOM   4042  HG  CYS A 262      14.986  98.189 103.808  1.00  0.00           H  
ATOM   4043  N   GLN A 263      13.555  95.347 103.268  1.00  0.00           N  
ATOM   4044  CA  GLN A 263      13.808  93.892 103.466  1.00  0.00           C  
ATOM   4045  C   GLN A 263      14.999  93.653 104.495  1.00  0.00           C  
ATOM   4046  O   GLN A 263      16.147  93.837 104.170  1.00  0.00           O  
ATOM   4047  CB  GLN A 263      13.926  93.060 102.135  1.00  0.00           C  
ATOM   4048  CG  GLN A 263      13.058  93.615 100.982  1.00  0.00           C  
ATOM   4049  CD  GLN A 263      12.749  92.694  99.850  1.00  0.00           C  
ATOM   4050  NE2 GLN A 263      11.947  93.097  98.847  1.00  0.00           N  
ATOM   4051  OE1 GLN A 263      13.365  91.646  99.665  1.00  0.00           O  
ATOM   4052  H   GLN A 263      14.367  95.944 103.206  1.00  0.00           H  
ATOM   4053  HA  GLN A 263      12.906  93.569 103.987  1.00  0.00           H  
ATOM   4054  HB2 GLN A 263      14.943  93.097 101.745  1.00  0.00           H  
ATOM   4055  HB3 GLN A 263      13.752  92.005 102.350  1.00  0.00           H  
ATOM   4056  HG2 GLN A 263      12.121  93.919 101.451  1.00  0.00           H  
ATOM   4057  HG3 GLN A 263      13.503  94.520 100.571  1.00  0.00           H  
ATOM   4058 HE21 GLN A 263      11.483  92.310  98.415  1.00  0.00           H  
ATOM   4059 HE22 GLN A 263      11.582  94.038  98.832  1.00  0.00           H  
ATOM   4060  N   HID A 264      14.646  93.370 105.759  1.00  0.00           N  
ATOM   4061  CA  HID A 264      15.672  93.113 106.860  1.00  0.00           C  
ATOM   4062  C   HID A 264      15.921  91.617 107.064  1.00  0.00           C  
ATOM   4063  O   HID A 264      14.978  90.808 107.039  1.00  0.00           O  
ATOM   4064  CB  HID A 264      15.209  93.837 108.128  1.00  0.00           C  
ATOM   4065  CG  HID A 264      16.048  93.753 109.320  1.00  0.00           C  
ATOM   4066  CD2 HID A 264      17.416  93.830 109.382  1.00  0.00           C  
ATOM   4067  ND1 HID A 264      15.621  93.616 110.621  1.00  0.00           N  
ATOM   4068  CE1 HID A 264      16.681  93.637 111.418  1.00  0.00           C  
ATOM   4069  NE2 HID A 264      17.820  93.844 110.707  1.00  0.00           N  
ATOM   4070  H   HID A 264      13.657  93.354 105.964  1.00  0.00           H  
ATOM   4071  HA  HID A 264      16.551  93.647 106.501  1.00  0.00           H  
ATOM   4072  HB2 HID A 264      15.089  94.874 107.814  1.00  0.00           H  
ATOM   4073  HB3 HID A 264      14.260  93.398 108.437  1.00  0.00           H  
ATOM   4074  HD1 HID A 264      14.675  93.397 110.896  1.00  0.00           H  
ATOM   4075  HD2 HID A 264      18.080  93.945 108.539  1.00  0.00           H  
ATOM   4076  HE1 HID A 264      16.712  93.586 112.497  1.00  0.00           H  
ATOM   4077  N   SER A 265      17.122  91.221 107.301  1.00  0.00           N  
ATOM   4078  CA  SER A 265      17.463  89.838 107.725  1.00  0.00           C  
ATOM   4079  C   SER A 265      18.452  89.926 108.888  1.00  0.00           C  
ATOM   4080  O   SER A 265      19.461  90.633 108.941  1.00  0.00           O  
ATOM   4081  CB  SER A 265      17.963  89.044 106.592  1.00  0.00           C  
ATOM   4082  OG  SER A 265      18.109  87.678 106.970  1.00  0.00           O  
ATOM   4083  H   SER A 265      17.868  91.842 107.020  1.00  0.00           H  
ATOM   4084  HA  SER A 265      16.622  89.248 108.089  1.00  0.00           H  
ATOM   4085  HB2 SER A 265      17.399  89.161 105.667  1.00  0.00           H  
ATOM   4086  HB3 SER A 265      18.937  89.272 106.158  1.00  0.00           H  
ATOM   4087  HG  SER A 265      18.672  87.219 106.341  1.00  0.00           H  
ATOM   4088  N   VAL A 266      18.236  89.147 109.902  1.00  0.00           N  
ATOM   4089  CA  VAL A 266      19.071  88.970 111.158  1.00  0.00           C  
ATOM   4090  C   VAL A 266      19.584  87.536 111.146  1.00  0.00           C  
ATOM   4091  O   VAL A 266      19.096  86.598 110.435  1.00  0.00           O  
ATOM   4092  CB  VAL A 266      18.205  89.291 112.358  1.00  0.00           C  
ATOM   4093  CG1 VAL A 266      19.162  89.415 113.622  1.00  0.00           C  
ATOM   4094  CG2 VAL A 266      17.400  90.605 112.251  1.00  0.00           C  
ATOM   4095  H   VAL A 266      17.441  88.529 109.825  1.00  0.00           H  
ATOM   4096  HA  VAL A 266      19.882  89.695 111.241  1.00  0.00           H  
ATOM   4097  HB  VAL A 266      17.463  88.507 112.510  1.00  0.00           H  
ATOM   4098 HG11 VAL A 266      18.438  89.809 114.335  1.00  0.00           H  
ATOM   4099 HG12 VAL A 266      19.606  88.449 113.863  1.00  0.00           H  
ATOM   4100 HG13 VAL A 266      19.950  90.153 113.470  1.00  0.00           H  
ATOM   4101 HG21 VAL A 266      16.742  90.651 111.383  1.00  0.00           H  
ATOM   4102 HG22 VAL A 266      16.681  90.685 113.066  1.00  0.00           H  
ATOM   4103 HG23 VAL A 266      18.012  91.495 112.108  1.00  0.00           H  
ATOM   4104  N   LEU A 267      20.815  87.459 111.705  1.00  0.00           N  
ATOM   4105  CA  LEU A 267      21.685  86.299 111.689  1.00  0.00           C  
ATOM   4106  C   LEU A 267      22.561  86.249 112.951  1.00  0.00           C  
ATOM   4107  O   LEU A 267      22.944  87.310 113.435  1.00  0.00           O  
ATOM   4108  CB  LEU A 267      22.630  86.304 110.483  1.00  0.00           C  
ATOM   4109  CG  LEU A 267      22.027  86.073 109.092  1.00  0.00           C  
ATOM   4110  CD1 LEU A 267      21.727  87.426 108.433  1.00  0.00           C  
ATOM   4111  CD2 LEU A 267      22.982  85.283 108.223  1.00  0.00           C  
ATOM   4112  H   LEU A 267      21.103  88.354 112.075  1.00  0.00           H  
ATOM   4113  HA  LEU A 267      21.054  85.410 111.696  1.00  0.00           H  
ATOM   4114  HB2 LEU A 267      23.177  87.245 110.540  1.00  0.00           H  
ATOM   4115  HB3 LEU A 267      23.344  85.536 110.780  1.00  0.00           H  
ATOM   4116  HG  LEU A 267      21.058  85.590 108.971  1.00  0.00           H  
ATOM   4117 HD11 LEU A 267      21.089  88.030 109.077  1.00  0.00           H  
ATOM   4118 HD12 LEU A 267      22.696  87.924 108.412  1.00  0.00           H  
ATOM   4119 HD13 LEU A 267      21.285  87.397 107.435  1.00  0.00           H  
ATOM   4120 HD21 LEU A 267      22.900  84.246 108.552  1.00  0.00           H  
ATOM   4121 HD22 LEU A 267      22.748  85.288 107.158  1.00  0.00           H  
ATOM   4122 HD23 LEU A 267      23.948  85.674 108.545  1.00  0.00           H  
ATOM   4123  N   GLY A 268      23.036  85.098 113.370  1.00  0.00           N  
ATOM   4124  CA  GLY A 268      23.944  84.976 114.547  1.00  0.00           C  
ATOM   4125  C   GLY A 268      25.230  84.179 114.231  1.00  0.00           C  
ATOM   4126  O   GLY A 268      25.005  83.019 113.883  1.00  0.00           O  
ATOM   4127  H   GLY A 268      22.843  84.199 112.954  1.00  0.00           H  
ATOM   4128  HA2 GLY A 268      24.112  85.938 115.033  1.00  0.00           H  
ATOM   4129  HA3 GLY A 268      23.369  84.398 115.271  1.00  0.00           H  
ATOM   4130  N   ASP A 269      26.425  84.731 114.340  1.00  0.00           N  
ATOM   4131  CA  ASP A 269      27.733  84.117 113.942  1.00  0.00           C  
ATOM   4132  C   ASP A 269      27.726  83.674 112.417  1.00  0.00           C  
ATOM   4133  O   ASP A 269      28.305  82.647 112.071  1.00  0.00           O  
ATOM   4134  CB  ASP A 269      28.195  83.035 114.926  1.00  0.00           C  
ATOM   4135  CG  ASP A 269      28.653  83.542 116.280  1.00  0.00           C  
ATOM   4136  OD1 ASP A 269      28.579  84.755 116.581  1.00  0.00           O  
ATOM   4137  OD2 ASP A 269      28.845  82.691 117.155  1.00  0.00           O1-
ATOM   4138  H   ASP A 269      26.489  85.518 114.971  1.00  0.00           H  
ATOM   4139  HA  ASP A 269      28.433  84.950 113.892  1.00  0.00           H  
ATOM   4140  HB2 ASP A 269      27.414  82.278 115.001  1.00  0.00           H  
ATOM   4141  HB3 ASP A 269      29.130  82.627 114.540  1.00  0.00           H  
ATOM   4142  N   PHE A 270      27.117  84.492 111.532  1.00  0.00           N  
ATOM   4143  CA  PHE A 270      26.696  84.170 110.204  1.00  0.00           C  
ATOM   4144  C   PHE A 270      25.948  82.837 110.090  1.00  0.00           C  
ATOM   4145  O   PHE A 270      26.068  82.145 109.042  1.00  0.00           O  
ATOM   4146  CB  PHE A 270      27.845  84.258 109.193  1.00  0.00           C  
ATOM   4147  CG  PHE A 270      28.362  85.643 109.005  1.00  0.00           C  
ATOM   4148  CD1 PHE A 270      29.686  85.886 109.526  1.00  0.00           C  
ATOM   4149  CD2 PHE A 270      27.591  86.672 108.455  1.00  0.00           C  
ATOM   4150  CE1 PHE A 270      30.252  87.163 109.432  1.00  0.00           C  
ATOM   4151  CE2 PHE A 270      28.228  87.907 108.177  1.00  0.00           C  
ATOM   4152  CZ  PHE A 270      29.510  88.158 108.632  1.00  0.00           C  
ATOM   4153  H   PHE A 270      26.855  85.433 111.793  1.00  0.00           H  
ATOM   4154  HA  PHE A 270      25.916  84.882 109.925  1.00  0.00           H  
ATOM   4155  HB2 PHE A 270      28.659  83.539 109.284  1.00  0.00           H  
ATOM   4156  HB3 PHE A 270      27.538  83.929 108.200  1.00  0.00           H  
ATOM   4157  HD1 PHE A 270      30.238  85.101 110.021  1.00  0.00           H  
ATOM   4158  HD2 PHE A 270      26.630  86.503 107.990  1.00  0.00           H  
ATOM   4159  HE1 PHE A 270      31.240  87.384 109.810  1.00  0.00           H  
ATOM   4160  HE2 PHE A 270      27.675  88.668 107.646  1.00  0.00           H  
ATOM   4161  HZ  PHE A 270      30.009  89.082 108.381  1.00  0.00           H  
ATOM   4162  N   LYS A 271      25.113  82.475 111.104  1.00  0.00           N  
ATOM   4163  CA  LYS A 271      23.937  81.512 110.787  1.00  0.00           C  
ATOM   4164  C   LYS A 271      22.558  82.299 110.833  1.00  0.00           C  
ATOM   4165  O   LYS A 271      22.496  83.241 111.592  1.00  0.00           O  
ATOM   4166  CB  LYS A 271      24.046  80.461 111.836  1.00  0.00           C  
ATOM   4167  CG  LYS A 271      25.233  79.556 111.683  1.00  0.00           C  
ATOM   4168  CD  LYS A 271      25.401  78.325 112.516  1.00  0.00           C  
ATOM   4169  CE  LYS A 271      24.210  77.367 112.531  1.00  0.00           C  
ATOM   4170  NZ  LYS A 271      24.339  76.257 113.531  1.00  0.00           N1+
ATOM   4171  H   LYS A 271      25.130  82.964 111.988  1.00  0.00           H  
ATOM   4172  HA  LYS A 271      23.935  81.041 109.804  1.00  0.00           H  
ATOM   4173  HB2 LYS A 271      24.117  80.803 112.869  1.00  0.00           H  
ATOM   4174  HB3 LYS A 271      23.164  79.823 111.832  1.00  0.00           H  
ATOM   4175  HG2 LYS A 271      25.227  79.195 110.654  1.00  0.00           H  
ATOM   4176  HG3 LYS A 271      26.152  80.129 111.806  1.00  0.00           H  
ATOM   4177  HD2 LYS A 271      26.375  77.865 112.351  1.00  0.00           H  
ATOM   4178  HD3 LYS A 271      25.491  78.673 113.545  1.00  0.00           H  
ATOM   4179  HE2 LYS A 271      23.286  77.944 112.556  1.00  0.00           H  
ATOM   4180  HE3 LYS A 271      24.050  76.926 111.546  1.00  0.00           H  
ATOM   4181  HZ1 LYS A 271      23.454  75.790 113.670  1.00  0.00           H  
ATOM   4182  HZ2 LYS A 271      25.043  75.622 113.183  1.00  0.00           H  
ATOM   4183  HZ3 LYS A 271      24.763  76.664 114.352  1.00  0.00           H  
ATOM   4184  N   PRO A 272      21.488  81.797 110.268  1.00  0.00           N  
ATOM   4185  CA  PRO A 272      20.140  82.234 110.677  1.00  0.00           C  
ATOM   4186  C   PRO A 272      19.833  82.135 112.166  1.00  0.00           C  
ATOM   4187  O   PRO A 272      20.215  81.156 112.728  1.00  0.00           O  
ATOM   4188  CB  PRO A 272      19.244  81.423 109.714  1.00  0.00           C  
ATOM   4189  CG  PRO A 272      19.891  80.059 109.513  1.00  0.00           C  
ATOM   4190  CD  PRO A 272      21.359  80.566 109.505  1.00  0.00           C  
ATOM   4191  HA  PRO A 272      20.021  83.279 110.388  1.00  0.00           H  
ATOM   4192  HB2 PRO A 272      18.232  81.380 110.115  1.00  0.00           H  
ATOM   4193  HB3 PRO A 272      19.316  81.930 108.751  1.00  0.00           H  
ATOM   4194  HG2 PRO A 272      19.736  79.426 110.386  1.00  0.00           H  
ATOM   4195  HG3 PRO A 272      19.631  79.632 108.544  1.00  0.00           H  
ATOM   4196  HD2 PRO A 272      22.058  79.858 109.951  1.00  0.00           H  
ATOM   4197  HD3 PRO A 272      21.637  80.786 108.474  1.00  0.00           H  
ATOM   4198  N   TYR A 273      19.204  83.081 112.879  1.00  0.00           N  
ATOM   4199  CA  TYR A 273      19.000  83.086 114.383  1.00  0.00           C  
ATOM   4200  C   TYR A 273      17.470  82.944 114.788  1.00  0.00           C  
ATOM   4201  O   TYR A 273      16.630  83.446 113.998  1.00  0.00           O  
ATOM   4202  CB  TYR A 273      19.589  84.380 114.950  1.00  0.00           C  
ATOM   4203  CG  TYR A 273      19.217  84.652 116.376  1.00  0.00           C  
ATOM   4204  CD1 TYR A 273      19.923  84.012 117.418  1.00  0.00           C  
ATOM   4205  CD2 TYR A 273      18.027  85.275 116.644  1.00  0.00           C  
ATOM   4206  CE1 TYR A 273      19.536  84.103 118.802  1.00  0.00           C  
ATOM   4207  CE2 TYR A 273      17.603  85.337 117.959  1.00  0.00           C  
ATOM   4208  CZ  TYR A 273      18.335  84.769 119.032  1.00  0.00           C  
ATOM   4209  OH  TYR A 273      17.871  85.082 120.321  1.00  0.00           O  
ATOM   4210  H   TYR A 273      18.785  83.803 112.313  1.00  0.00           H  
ATOM   4211  HA  TYR A 273      19.449  82.207 114.847  1.00  0.00           H  
ATOM   4212  HB2 TYR A 273      20.677  84.321 114.976  1.00  0.00           H  
ATOM   4213  HB3 TYR A 273      19.283  85.159 114.252  1.00  0.00           H  
ATOM   4214  HD1 TYR A 273      20.791  83.426 117.154  1.00  0.00           H  
ATOM   4215  HD2 TYR A 273      17.496  85.711 115.811  1.00  0.00           H  
ATOM   4216  HE1 TYR A 273      20.151  83.743 119.613  1.00  0.00           H  
ATOM   4217  HE2 TYR A 273      16.733  85.904 118.256  1.00  0.00           H  
ATOM   4218  HH  TYR A 273      17.193  85.758 120.244  1.00  0.00           H  
ATOM   4219  N   ARG A 274      17.140  82.309 115.919  1.00  0.00           N  
ATOM   4220  CA  ARG A 274      15.785  82.263 116.510  1.00  0.00           C  
ATOM   4221  C   ARG A 274      15.822  82.297 118.011  1.00  0.00           C  
ATOM   4222  O   ARG A 274      16.718  81.657 118.584  1.00  0.00           O  
ATOM   4223  CB  ARG A 274      15.027  81.095 115.937  1.00  0.00           C  
ATOM   4224  CG  ARG A 274      15.472  79.755 116.483  1.00  0.00           C  
ATOM   4225  CD  ARG A 274      14.713  78.620 115.652  1.00  0.00           C  
ATOM   4226  NE  ARG A 274      15.189  77.277 115.857  1.00  0.00           N  
ATOM   4227  CZ  ARG A 274      15.052  76.513 116.892  1.00  0.00           C  
ATOM   4228  NH1 ARG A 274      14.452  76.803 117.990  1.00  0.00           N1+
ATOM   4229  NH2 ARG A 274      15.383  75.236 116.915  1.00  0.00           N  
ATOM   4230  H   ARG A 274      17.843  82.003 116.577  1.00  0.00           H  
ATOM   4231  HA  ARG A 274      15.350  83.220 116.221  1.00  0.00           H  
ATOM   4232  HB2 ARG A 274      14.001  81.223 116.279  1.00  0.00           H  
ATOM   4233  HB3 ARG A 274      15.031  81.113 114.848  1.00  0.00           H  
ATOM   4234  HG2 ARG A 274      16.560  79.772 116.403  1.00  0.00           H  
ATOM   4235  HG3 ARG A 274      15.140  79.673 117.517  1.00  0.00           H  
ATOM   4236  HD2 ARG A 274      13.647  78.780 115.812  1.00  0.00           H  
ATOM   4237  HD3 ARG A 274      14.922  78.718 114.587  1.00  0.00           H  
ATOM   4238  HE  ARG A 274      15.397  76.729 115.035  1.00  0.00           H  
ATOM   4239 HH11 ARG A 274      13.993  77.702 118.031  1.00  0.00           H  
ATOM   4240 HH12 ARG A 274      14.488  76.175 118.780  1.00  0.00           H  
ATOM   4241 HH21 ARG A 274      16.108  74.994 116.253  1.00  0.00           H  
ATOM   4242 HH22 ARG A 274      15.394  74.756 117.804  1.00  0.00           H  
ATOM   4243  N   PRO A 275      14.809  82.853 118.671  1.00  0.00           N  
ATOM   4244  CA  PRO A 275      14.752  82.690 120.151  1.00  0.00           C  
ATOM   4245  C   PRO A 275      14.431  81.293 120.555  1.00  0.00           C  
ATOM   4246  O   PRO A 275      13.758  80.582 119.790  1.00  0.00           O  
ATOM   4247  CB  PRO A 275      13.668  83.716 120.527  1.00  0.00           C  
ATOM   4248  CG  PRO A 275      12.749  83.706 119.321  1.00  0.00           C  
ATOM   4249  CD  PRO A 275      13.780  83.708 118.193  1.00  0.00           C  
ATOM   4250  HA  PRO A 275      15.721  82.990 120.550  1.00  0.00           H  
ATOM   4251  HB2 PRO A 275      13.205  83.518 121.493  1.00  0.00           H  
ATOM   4252  HB3 PRO A 275      14.159  84.663 120.750  1.00  0.00           H  
ATOM   4253  HG2 PRO A 275      12.172  82.783 119.255  1.00  0.00           H  
ATOM   4254  HG3 PRO A 275      12.141  84.608 119.254  1.00  0.00           H  
ATOM   4255  HD2 PRO A 275      13.334  83.373 117.256  1.00  0.00           H  
ATOM   4256  HD3 PRO A 275      14.188  84.713 118.085  1.00  0.00           H  
ATOM   4257  N   GLY A 276      14.873  80.807 121.712  1.00  0.00           N  
ATOM   4258  CA  GLY A 276      14.841  79.366 122.041  1.00  0.00           C  
ATOM   4259  C   GLY A 276      15.830  78.497 121.335  1.00  0.00           C  
ATOM   4260  O   GLY A 276      15.838  77.287 121.662  1.00  0.00           O  
ATOM   4261  H   GLY A 276      15.237  81.472 122.379  1.00  0.00           H  
ATOM   4262  HA2 GLY A 276      14.809  79.224 123.122  1.00  0.00           H  
ATOM   4263  HA3 GLY A 276      13.862  78.967 121.781  1.00  0.00           H  
ATOM   4264  N   GLN A 277      16.776  78.974 120.514  1.00  0.00           N  
ATOM   4265  CA  GLN A 277      17.818  78.147 120.030  1.00  0.00           C  
ATOM   4266  C   GLN A 277      18.888  77.772 121.141  1.00  0.00           C  
ATOM   4267  O   GLN A 277      19.143  78.648 121.966  1.00  0.00           O  
ATOM   4268  CB  GLN A 277      18.521  78.774 118.772  1.00  0.00           C  
ATOM   4269  CG  GLN A 277      19.619  79.879 119.048  1.00  0.00           C  
ATOM   4270  CD  GLN A 277      20.251  80.513 117.808  1.00  0.00           C  
ATOM   4271  NE2 GLN A 277      21.572  80.835 117.896  1.00  0.00           N  
ATOM   4272  OE1 GLN A 277      19.711  80.645 116.723  1.00  0.00           O  
ATOM   4273  H   GLN A 277      16.772  79.971 120.349  1.00  0.00           H  
ATOM   4274  HA  GLN A 277      17.238  77.255 119.799  1.00  0.00           H  
ATOM   4275  HB2 GLN A 277      19.114  78.000 118.286  1.00  0.00           H  
ATOM   4276  HB3 GLN A 277      17.717  79.116 118.121  1.00  0.00           H  
ATOM   4277  HG2 GLN A 277      19.239  80.662 119.705  1.00  0.00           H  
ATOM   4278  HG3 GLN A 277      20.432  79.436 119.622  1.00  0.00           H  
ATOM   4279 HE21 GLN A 277      22.087  81.254 117.134  1.00  0.00           H  
ATOM   4280 HE22 GLN A 277      22.003  80.866 118.808  1.00  0.00           H  
ATOM   4281  N   ALA A 278      19.585  76.610 121.142  1.00  0.00           N  
ATOM   4282  CA  ALA A 278      20.663  76.284 122.103  1.00  0.00           C  
ATOM   4283  C   ALA A 278      21.809  77.250 121.939  1.00  0.00           C  
ATOM   4284  O   ALA A 278      22.271  77.742 122.939  1.00  0.00           O  
ATOM   4285  CB  ALA A 278      20.988  74.835 121.666  1.00  0.00           C  
ATOM   4286  H   ALA A 278      19.482  76.091 120.282  1.00  0.00           H  
ATOM   4287  HA  ALA A 278      20.271  76.284 123.119  1.00  0.00           H  
ATOM   4288  HB1 ALA A 278      21.408  74.882 120.661  1.00  0.00           H  
ATOM   4289  HB2 ALA A 278      21.848  74.443 122.208  1.00  0.00           H  
ATOM   4290  HB3 ALA A 278      20.139  74.152 121.673  1.00  0.00           H  
ATOM   4291  N   TYR A 279      22.279  77.530 120.741  1.00  0.00           N  
ATOM   4292  CA  TYR A 279      23.517  78.179 120.536  1.00  0.00           C  
ATOM   4293  C   TYR A 279      23.360  79.623 120.974  1.00  0.00           C  
ATOM   4294  O   TYR A 279      22.474  80.343 120.529  1.00  0.00           O  
ATOM   4295  CB  TYR A 279      23.822  78.027 119.005  1.00  0.00           C  
ATOM   4296  CG  TYR A 279      25.234  78.589 118.642  1.00  0.00           C  
ATOM   4297  CD1 TYR A 279      25.364  79.785 117.990  1.00  0.00           C  
ATOM   4298  CD2 TYR A 279      26.370  77.896 119.069  1.00  0.00           C  
ATOM   4299  CE1 TYR A 279      26.667  80.337 117.644  1.00  0.00           C  
ATOM   4300  CE2 TYR A 279      27.625  78.390 118.722  1.00  0.00           C  
ATOM   4301  CZ  TYR A 279      27.831  79.612 118.021  1.00  0.00           C  
ATOM   4302  OH  TYR A 279      29.068  80.122 117.732  1.00  0.00           O  
ATOM   4303  H   TYR A 279      21.815  77.057 119.979  1.00  0.00           H  
ATOM   4304  HA  TYR A 279      24.277  77.711 121.161  1.00  0.00           H  
ATOM   4305  HB2 TYR A 279      23.936  76.964 118.790  1.00  0.00           H  
ATOM   4306  HB3 TYR A 279      23.040  78.507 118.416  1.00  0.00           H  
ATOM   4307  HD1 TYR A 279      24.552  80.432 117.691  1.00  0.00           H  
ATOM   4308  HD2 TYR A 279      26.302  76.982 119.641  1.00  0.00           H  
ATOM   4309  HE1 TYR A 279      26.728  81.293 117.146  1.00  0.00           H  
ATOM   4310  HE2 TYR A 279      28.506  77.916 119.131  1.00  0.00           H  
ATOM   4311  HH  TYR A 279      28.920  81.021 117.428  1.00  0.00           H  
ATOM   4312  N   VAL A 280      24.274  80.069 121.798  1.00  0.00           N  
ATOM   4313  CA  VAL A 280      24.555  81.493 122.111  1.00  0.00           C  
ATOM   4314  C   VAL A 280      25.619  82.172 121.239  1.00  0.00           C  
ATOM   4315  O   VAL A 280      26.836  82.030 121.470  1.00  0.00           O  
ATOM   4316  CB  VAL A 280      24.996  81.680 123.632  1.00  0.00           C  
ATOM   4317  CG1 VAL A 280      25.283  83.142 124.005  1.00  0.00           C  
ATOM   4318  CG2 VAL A 280      23.974  81.146 124.594  1.00  0.00           C  
ATOM   4319  H   VAL A 280      24.968  79.390 122.079  1.00  0.00           H  
ATOM   4320  HA  VAL A 280      23.597  81.996 121.979  1.00  0.00           H  
ATOM   4321  HB  VAL A 280      25.963  81.190 123.745  1.00  0.00           H  
ATOM   4322 HG11 VAL A 280      26.043  83.583 123.361  1.00  0.00           H  
ATOM   4323 HG12 VAL A 280      24.395  83.761 123.882  1.00  0.00           H  
ATOM   4324 HG13 VAL A 280      25.612  83.183 125.043  1.00  0.00           H  
ATOM   4325 HG21 VAL A 280      22.962  81.464 124.346  1.00  0.00           H  
ATOM   4326 HG22 VAL A 280      24.108  80.069 124.698  1.00  0.00           H  
ATOM   4327 HG23 VAL A 280      24.243  81.489 125.592  1.00  0.00           H  
ATOM   4328  N   PRO A 281      25.274  82.950 120.121  1.00  0.00           N  
ATOM   4329  CA  PRO A 281      26.304  83.515 119.219  1.00  0.00           C  
ATOM   4330  C   PRO A 281      27.100  84.623 119.898  1.00  0.00           C  
ATOM   4331  O   PRO A 281      26.648  85.295 120.843  1.00  0.00           O  
ATOM   4332  CB  PRO A 281      25.464  83.985 118.008  1.00  0.00           C  
ATOM   4333  CG  PRO A 281      24.176  84.416 118.698  1.00  0.00           C  
ATOM   4334  CD  PRO A 281      23.915  83.321 119.709  1.00  0.00           C  
ATOM   4335  HA  PRO A 281      26.989  82.693 119.012  1.00  0.00           H  
ATOM   4336  HB2 PRO A 281      25.969  84.860 117.602  1.00  0.00           H  
ATOM   4337  HB3 PRO A 281      25.288  83.135 117.347  1.00  0.00           H  
ATOM   4338  HG2 PRO A 281      24.301  85.390 119.171  1.00  0.00           H  
ATOM   4339  HG3 PRO A 281      23.408  84.463 117.925  1.00  0.00           H  
ATOM   4340  HD2 PRO A 281      23.307  83.789 120.483  1.00  0.00           H  
ATOM   4341  HD3 PRO A 281      23.322  82.574 119.182  1.00  0.00           H  
ATOM   4342  N   CYS A 282      28.335  84.938 119.393  1.00  0.00           N  
ATOM   4343  CA  CYS A 282      29.175  86.064 119.719  1.00  0.00           C  
ATOM   4344  C   CYS A 282      28.751  87.389 119.021  1.00  0.00           C  
ATOM   4345  O   CYS A 282      28.947  88.427 119.641  1.00  0.00           O  
ATOM   4346  CB  CYS A 282      30.576  85.589 119.430  1.00  0.00           C  
ATOM   4347  SG  CYS A 282      31.848  86.763 120.027  1.00  0.00           S  
ATOM   4348  H   CYS A 282      28.580  84.465 118.536  1.00  0.00           H  
ATOM   4349  HA  CYS A 282      29.112  86.392 120.755  1.00  0.00           H  
ATOM   4350  HB2 CYS A 282      30.767  84.611 119.873  1.00  0.00           H  
ATOM   4351  HB3 CYS A 282      30.679  85.426 118.358  1.00  0.00           H  
ATOM   4352  HG  CYS A 282      31.586  87.606 119.025  1.00  0.00           H  
ATOM   4353  N   TYR A 283      28.049  87.410 117.903  1.00  0.00           N  
ATOM   4354  CA  TYR A 283      27.610  88.574 117.154  1.00  0.00           C  
ATOM   4355  C   TYR A 283      26.283  88.211 116.565  1.00  0.00           C  
ATOM   4356  O   TYR A 283      26.082  87.102 116.069  1.00  0.00           O  
ATOM   4357  CB  TYR A 283      28.537  88.894 115.976  1.00  0.00           C  
ATOM   4358  CG  TYR A 283      30.042  88.976 116.326  1.00  0.00           C  
ATOM   4359  CD1 TYR A 283      30.813  87.854 116.152  1.00  0.00           C  
ATOM   4360  CD2 TYR A 283      30.648  90.167 116.754  1.00  0.00           C  
ATOM   4361  CE1 TYR A 283      32.193  87.823 116.488  1.00  0.00           C  
ATOM   4362  CE2 TYR A 283      32.015  90.173 117.066  1.00  0.00           C  
ATOM   4363  CZ  TYR A 283      32.777  88.958 117.049  1.00  0.00           C  
ATOM   4364  OH  TYR A 283      34.073  88.875 117.406  1.00  0.00           O  
ATOM   4365  H   TYR A 283      27.933  86.527 117.424  1.00  0.00           H  
ATOM   4366  HA  TYR A 283      27.592  89.429 117.828  1.00  0.00           H  
ATOM   4367  HB2 TYR A 283      28.443  88.187 115.151  1.00  0.00           H  
ATOM   4368  HB3 TYR A 283      28.231  89.884 115.638  1.00  0.00           H  
ATOM   4369  HD1 TYR A 283      30.428  86.932 115.742  1.00  0.00           H  
ATOM   4370  HD2 TYR A 283      30.157  91.130 116.737  1.00  0.00           H  
ATOM   4371  HE1 TYR A 283      32.751  86.916 116.313  1.00  0.00           H  
ATOM   4372  HE2 TYR A 283      32.431  91.021 117.590  1.00  0.00           H  
ATOM   4373  HH  TYR A 283      34.367  88.107 116.912  1.00  0.00           H  
ATOM   4374  N   PHE A 284      25.454  89.280 116.523  1.00  0.00           N  
ATOM   4375  CA  PHE A 284      24.294  89.527 115.703  1.00  0.00           C  
ATOM   4376  C   PHE A 284      24.621  90.408 114.547  1.00  0.00           C  
ATOM   4377  O   PHE A 284      25.049  91.561 114.691  1.00  0.00           O  
ATOM   4378  CB  PHE A 284      23.191  90.178 116.487  1.00  0.00           C  
ATOM   4379  CG  PHE A 284      22.894  89.346 117.755  1.00  0.00           C  
ATOM   4380  CD1 PHE A 284      23.002  89.964 119.017  1.00  0.00           C  
ATOM   4381  CD2 PHE A 284      22.520  87.978 117.655  1.00  0.00           C  
ATOM   4382  CE1 PHE A 284      22.889  89.208 120.198  1.00  0.00           C  
ATOM   4383  CE2 PHE A 284      22.367  87.314 118.819  1.00  0.00           C  
ATOM   4384  CZ  PHE A 284      22.514  87.878 120.067  1.00  0.00           C  
ATOM   4385  H   PHE A 284      25.877  90.074 116.981  1.00  0.00           H  
ATOM   4386  HA  PHE A 284      23.830  88.601 115.366  1.00  0.00           H  
ATOM   4387  HB2 PHE A 284      23.357  91.228 116.730  1.00  0.00           H  
ATOM   4388  HB3 PHE A 284      22.313  90.112 115.845  1.00  0.00           H  
ATOM   4389  HD1 PHE A 284      23.354  90.985 119.044  1.00  0.00           H  
ATOM   4390  HD2 PHE A 284      22.369  87.449 116.727  1.00  0.00           H  
ATOM   4391  HE1 PHE A 284      22.925  89.665 121.176  1.00  0.00           H  
ATOM   4392  HE2 PHE A 284      22.140  86.260 118.872  1.00  0.00           H  
ATOM   4393  HZ  PHE A 284      22.307  87.219 120.896  1.00  0.00           H  
ATOM   4394  N   ILE A 285      24.342  89.814 113.342  1.00  0.00           N  
ATOM   4395  CA  ILE A 285      24.427  90.564 112.095  1.00  0.00           C  
ATOM   4396  C   ILE A 285      23.057  91.058 111.598  1.00  0.00           C  
ATOM   4397  O   ILE A 285      21.966  90.403 111.695  1.00  0.00           O  
ATOM   4398  CB  ILE A 285      25.290  89.780 110.988  1.00  0.00           C  
ATOM   4399  CG1 ILE A 285      26.721  89.332 111.510  1.00  0.00           C  
ATOM   4400  CG2 ILE A 285      25.371  90.517 109.684  1.00  0.00           C  
ATOM   4401  CD1 ILE A 285      26.705  87.807 111.924  1.00  0.00           C  
ATOM   4402  H   ILE A 285      23.895  88.909 113.367  1.00  0.00           H  
ATOM   4403  HA  ILE A 285      25.001  91.457 112.346  1.00  0.00           H  
ATOM   4404  HB  ILE A 285      24.767  88.871 110.691  1.00  0.00           H  
ATOM   4405 HG12 ILE A 285      27.449  89.329 110.700  1.00  0.00           H  
ATOM   4406 HG13 ILE A 285      27.149  89.982 112.274  1.00  0.00           H  
ATOM   4407 HG21 ILE A 285      24.364  90.626 109.281  1.00  0.00           H  
ATOM   4408 HG22 ILE A 285      25.847  91.471 109.912  1.00  0.00           H  
ATOM   4409 HG23 ILE A 285      25.982  89.850 109.075  1.00  0.00           H  
ATOM   4410 HD11 ILE A 285      27.734  87.619 112.225  1.00  0.00           H  
ATOM   4411 HD12 ILE A 285      25.874  87.537 112.576  1.00  0.00           H  
ATOM   4412 HD13 ILE A 285      26.553  87.318 110.962  1.00  0.00           H  
ATOM   4413  N   HID A 286      23.090  92.170 110.891  1.00  0.00           N  
ATOM   4414  CA  HID A 286      21.894  92.837 110.427  1.00  0.00           C  
ATOM   4415  C   HID A 286      22.035  93.198 108.922  1.00  0.00           C  
ATOM   4416  O   HID A 286      23.107  93.626 108.540  1.00  0.00           O  
ATOM   4417  CB  HID A 286      21.517  94.051 111.334  1.00  0.00           C  
ATOM   4418  CG  HID A 286      20.998  93.715 112.663  1.00  0.00           C  
ATOM   4419  CD2 HID A 286      21.690  93.382 113.742  1.00  0.00           C  
ATOM   4420  ND1 HID A 286      19.734  93.578 112.962  1.00  0.00           N  
ATOM   4421  CE1 HID A 286      19.573  93.004 114.153  1.00  0.00           C  
ATOM   4422  NE2 HID A 286      20.811  92.882 114.688  1.00  0.00           N  
ATOM   4423  H   HID A 286      23.985  92.625 110.778  1.00  0.00           H  
ATOM   4424  HA  HID A 286      21.024  92.180 110.426  1.00  0.00           H  
ATOM   4425  HB2 HID A 286      22.349  94.755 111.318  1.00  0.00           H  
ATOM   4426  HB3 HID A 286      20.662  94.629 110.984  1.00  0.00           H  
ATOM   4427  HD1 HID A 286      18.873  93.734 112.457  1.00  0.00           H  
ATOM   4428  HD2 HID A 286      22.765  93.291 113.717  1.00  0.00           H  
ATOM   4429  HE1 HID A 286      18.719  92.600 114.675  1.00  0.00           H  
ATOM   4430  N   VAL A 287      21.107  92.923 108.061  1.00  0.00           N  
ATOM   4431  CA  VAL A 287      21.129  92.833 106.579  1.00  0.00           C  
ATOM   4432  C   VAL A 287      20.025  93.492 105.894  1.00  0.00           C  
ATOM   4433  O   VAL A 287      19.063  92.740 105.719  1.00  0.00           O  
ATOM   4434  CB  VAL A 287      21.430  91.396 106.154  1.00  0.00           C  
ATOM   4435  CG1 VAL A 287      21.913  91.511 104.665  1.00  0.00           C  
ATOM   4436  CG2 VAL A 287      22.572  90.672 107.090  1.00  0.00           C  
ATOM   4437  H   VAL A 287      20.304  92.432 108.429  1.00  0.00           H  
ATOM   4438  HA  VAL A 287      22.047  93.368 106.334  1.00  0.00           H  
ATOM   4439  HB  VAL A 287      20.542  90.765 106.178  1.00  0.00           H  
ATOM   4440 HG11 VAL A 287      22.749  92.202 104.559  1.00  0.00           H  
ATOM   4441 HG12 VAL A 287      22.332  90.534 104.420  1.00  0.00           H  
ATOM   4442 HG13 VAL A 287      21.088  91.703 103.980  1.00  0.00           H  
ATOM   4443 HG21 VAL A 287      22.609  89.660 106.686  1.00  0.00           H  
ATOM   4444 HG22 VAL A 287      23.571  91.092 106.970  1.00  0.00           H  
ATOM   4445 HG23 VAL A 287      22.265  90.499 108.122  1.00  0.00           H  
ATOM   4446  N   LEU A 288      20.008  94.777 105.635  1.00  0.00           N  
ATOM   4447  CA  LEU A 288      18.807  95.542 105.089  1.00  0.00           C  
ATOM   4448  C   LEU A 288      18.896  95.935 103.603  1.00  0.00           C  
ATOM   4449  O   LEU A 288      19.932  96.368 103.153  1.00  0.00           O  
ATOM   4450  CB  LEU A 288      18.745  96.838 105.895  1.00  0.00           C  
ATOM   4451  CG  LEU A 288      18.265  96.693 107.373  1.00  0.00           C  
ATOM   4452  CD1 LEU A 288      19.494  96.513 108.270  1.00  0.00           C  
ATOM   4453  CD2 LEU A 288      17.409  97.900 107.735  1.00  0.00           C  
ATOM   4454  H   LEU A 288      20.908  95.233 105.623  1.00  0.00           H  
ATOM   4455  HA  LEU A 288      17.982  94.838 105.203  1.00  0.00           H  
ATOM   4456  HB2 LEU A 288      19.720  97.317 105.807  1.00  0.00           H  
ATOM   4457  HB3 LEU A 288      18.011  97.520 105.468  1.00  0.00           H  
ATOM   4458  HG  LEU A 288      17.697  95.766 107.437  1.00  0.00           H  
ATOM   4459 HD11 LEU A 288      20.058  97.440 108.168  1.00  0.00           H  
ATOM   4460 HD12 LEU A 288      19.192  96.198 109.269  1.00  0.00           H  
ATOM   4461 HD13 LEU A 288      20.163  95.744 107.882  1.00  0.00           H  
ATOM   4462 HD21 LEU A 288      16.398  97.779 107.344  1.00  0.00           H  
ATOM   4463 HD22 LEU A 288      17.221  97.794 108.803  1.00  0.00           H  
ATOM   4464 HD23 LEU A 288      18.009  98.740 107.385  1.00  0.00           H  
ATOM   4465  N   LYS A 289      17.774  95.792 102.840  1.00  0.00           N  
ATOM   4466  CA  LYS A 289      17.696  96.174 101.402  1.00  0.00           C  
ATOM   4467  C   LYS A 289      16.766  97.371 101.319  1.00  0.00           C  
ATOM   4468  O   LYS A 289      15.752  97.445 102.013  1.00  0.00           O  
ATOM   4469  CB  LYS A 289      17.268  94.936 100.519  1.00  0.00           C  
ATOM   4470  CG  LYS A 289      17.345  95.301  99.054  1.00  0.00           C  
ATOM   4471  CD  LYS A 289      17.313  94.118  98.056  1.00  0.00           C  
ATOM   4472  CE  LYS A 289      16.008  93.476  98.231  1.00  0.00           C  
ATOM   4473  NZ  LYS A 289      15.665  92.409  97.238  1.00  0.00           N1+
ATOM   4474  H   LYS A 289      16.937  95.455 103.293  1.00  0.00           H  
ATOM   4475  HA  LYS A 289      18.677  96.487 101.042  1.00  0.00           H  
ATOM   4476  HB2 LYS A 289      17.900  94.072 100.721  1.00  0.00           H  
ATOM   4477  HB3 LYS A 289      16.261  94.567 100.716  1.00  0.00           H  
ATOM   4478  HG2 LYS A 289      16.604  96.059  98.798  1.00  0.00           H  
ATOM   4479  HG3 LYS A 289      18.301  95.815  98.942  1.00  0.00           H  
ATOM   4480  HD2 LYS A 289      17.478  94.550  97.069  1.00  0.00           H  
ATOM   4481  HD3 LYS A 289      18.137  93.421  98.206  1.00  0.00           H  
ATOM   4482  HE2 LYS A 289      15.968  93.105  99.255  1.00  0.00           H  
ATOM   4483  HE3 LYS A 289      15.263  94.269  98.158  1.00  0.00           H  
ATOM   4484  HZ1 LYS A 289      16.246  91.588  97.333  1.00  0.00           H  
ATOM   4485  HZ2 LYS A 289      14.674  92.219  97.215  1.00  0.00           H  
ATOM   4486  HZ3 LYS A 289      15.879  92.687  96.291  1.00  0.00           H  
ATOM   4487  N   LYS A 290      17.227  98.375 100.632  1.00  0.00           N  
ATOM   4488  CA  LYS A 290      16.375  99.582 100.349  1.00  0.00           C  
ATOM   4489  C   LYS A 290      15.304  99.269  99.273  1.00  0.00           C  
ATOM   4490  O   LYS A 290      15.540  98.452  98.367  1.00  0.00           O  
ATOM   4491  CB  LYS A 290      17.200 100.787  99.888  1.00  0.00           C  
ATOM   4492  CG  LYS A 290      17.781 101.668 101.017  1.00  0.00           C  
ATOM   4493  CD  LYS A 290      18.232 103.025 100.517  1.00  0.00           C  
ATOM   4494  CE  LYS A 290      18.624 103.949 101.693  1.00  0.00           C  
ATOM   4495  NZ  LYS A 290      18.680 105.305 101.132  1.00  0.00           N1+
ATOM   4496  H   LYS A 290      18.074  98.236 100.101  1.00  0.00           H  
ATOM   4497  HA  LYS A 290      15.818  99.876 101.238  1.00  0.00           H  
ATOM   4498  HB2 LYS A 290      17.997 100.384  99.264  1.00  0.00           H  
ATOM   4499  HB3 LYS A 290      16.590 101.403  99.227  1.00  0.00           H  
ATOM   4500  HG2 LYS A 290      17.018 101.854 101.773  1.00  0.00           H  
ATOM   4501  HG3 LYS A 290      18.568 101.096 101.510  1.00  0.00           H  
ATOM   4502  HD2 LYS A 290      19.068 102.847  99.839  1.00  0.00           H  
ATOM   4503  HD3 LYS A 290      17.453 103.530  99.946  1.00  0.00           H  
ATOM   4504  HE2 LYS A 290      17.835 103.941 102.445  1.00  0.00           H  
ATOM   4505  HE3 LYS A 290      19.547 103.519 102.081  1.00  0.00           H  
ATOM   4506  HZ1 LYS A 290      18.867 106.088 101.744  1.00  0.00           H  
ATOM   4507  HZ2 LYS A 290      19.533 105.310 100.589  1.00  0.00           H  
ATOM   4508  HZ3 LYS A 290      17.869 105.606 100.610  1.00  0.00           H  
ATOM   4509  N   THR A 291      14.121 100.003  99.431  1.00  0.00           N  
ATOM   4510  CA  THR A 291      13.079  99.927  98.377  1.00  0.00           C  
ATOM   4511  C   THR A 291      13.671 100.280  96.967  1.00  0.00           C  
ATOM   4512  O   THR A 291      14.459 101.266  96.953  1.00  0.00           O  
ATOM   4513  CB  THR A 291      11.876 100.752  98.727  1.00  0.00           C  
ATOM   4514  CG2 THR A 291      10.649 100.539  97.893  1.00  0.00           C  
ATOM   4515  OG1 THR A 291      11.433 100.499  99.986  1.00  0.00           O  
ATOM   4516  H   THR A 291      14.026 100.707 100.148  1.00  0.00           H  
ATOM   4517  HA  THR A 291      12.696  98.908  98.334  1.00  0.00           H  
ATOM   4518  HB  THR A 291      12.351 101.733  98.696  1.00  0.00           H  
ATOM   4519  HG1 THR A 291      12.049 100.861 100.628  1.00  0.00           H  
ATOM   4520 HG21 THR A 291      10.656 101.168  97.003  1.00  0.00           H  
ATOM   4521 HG22 THR A 291      10.505  99.494  97.621  1.00  0.00           H  
ATOM   4522 HG23 THR A 291       9.803 100.948  98.449  1.00  0.00           H  
ATOM   4523  N   GLY A 292      13.297  99.607  95.876  1.00  0.00           N  
ATOM   4524  CA  GLY A 292      13.884  99.632  94.425  1.00  0.00           C  
ATOM   4525  C   GLY A 292      14.044  98.294  93.812  1.00  0.00           C  
ATOM   4526  O   GLY A 292      14.862  98.025  92.897  1.00  0.00           O  
ATOM   4527  OXT GLY A 292      13.433  97.367  94.452  1.00  0.00           O1-
ATOM   4528  H   GLY A 292      12.503  99.003  96.028  1.00  0.00           H  
ATOM   4529  HA2 GLY A 292      13.234 100.251  93.807  1.00  0.00           H  
ATOM   4530  HA3 GLY A 292      14.888 100.055  94.461  1.00  0.00           H  
ATOM   4531  CA' SAM A 293      37.236  95.769 110.530  1.00  0.00           C  
ATOM   4532  CB  SAM A 293      37.471  96.537 111.913  1.00  0.00           C  
ATOM   4533  CG  SAM A 293      37.992  98.001 111.687  1.00  0.00           C  
ATOM   4534  SD  SAM A 293      38.478  98.806 113.310  1.00  0.00           S  
ATOM   4535  C5' SAM A 293      37.243 100.089 113.680  1.00  0.00           C  
ATOM   4536  C4' SAM A 293      37.450 101.331 112.856  1.00  0.00           C  
ATOM   4537  O4' SAM A 293      36.193 102.140 112.890  1.00  0.00           O  
ATOM   4538  C3' SAM A 293      38.566 102.267 113.346  1.00  0.00           C  
ATOM   4539  O3' SAM A 293      39.509 102.446 112.252  1.00  0.00           O  
ATOM   4540  C2' SAM A 293      37.807 103.568 113.592  1.00  0.00           C  
ATOM   4541  O2' SAM A 293      38.584 104.821 113.462  1.00  0.00           O  
ATOM   4542  C1' SAM A 293      36.556 103.535 112.697  1.00  0.00           C  
ATOM   4543  OXT SAM A 293      38.335  93.757 111.014  1.00  0.00           O  
ATOM   4544  N1  SAM A 293      33.604 107.671 111.714  1.00  0.00           N  
ATOM   4545  C2  SAM A 293      34.319 106.864 110.892  1.00  0.00           C  
ATOM   4546  N3  SAM A 293      34.965 105.739 111.287  1.00  0.00           N  
ATOM   4547  C4  SAM A 293      34.851 105.366 112.559  1.00  0.00           C  
ATOM   4548  C5  SAM A 293      34.090 106.092 113.498  1.00  0.00           C  
ATOM   4549  C6  SAM A 293      33.457 107.240 113.006  1.00  0.00           C  
ATOM   4550  N6  SAM A 293      32.726 108.062 113.856  1.00  0.00           N  
ATOM   4551  N7  SAM A 293      34.078 105.456 114.708  1.00  0.00           N  
ATOM   4552  C8  SAM A 293      34.859 104.388 114.542  1.00  0.00           C  
ATOM   4553  N9  SAM A 293      35.452 104.322 113.230  1.00  0.00           N  
ATOM   4554  C'  SAM A 293      37.253  94.243 110.737  1.00  0.00           C  
ATOM   4555  N'  SAM A 293      36.049  96.281 109.640  1.00  0.00           N  
ATOM   4556  O'  SAM A 293      36.371  93.462 110.290  1.00  0.00           O  
ATOM   4557 HN61 SAM A 293      32.407 108.903 113.392  1.00  0.00           H  
ATOM   4558 HN62 SAM A 293      32.612 107.808 114.829  1.00  0.00           H  
ATOM   4559  HA  SAM A 293      38.130  95.868 109.913  1.00  0.00           H  
ATOM   4560  HB1 SAM A 293      38.212  95.922 112.438  1.00  0.00           H  
ATOM   4561  HB2 SAM A 293      36.536  96.543 112.485  1.00  0.00           H  
ATOM   4562  HG1 SAM A 293      37.183  98.601 111.252  1.00  0.00           H  
ATOM   4563  HG2 SAM A 293      38.875  97.985 111.036  1.00  0.00           H  
ATOM   4564 HO2' SAM A 293      38.816 104.870 112.519  1.00  0.00           H  
ATOM   4565 HO3' SAM A 293      39.022 102.870 111.524  1.00  0.00           H  
ATOM   4566  H01 SAM A 293      35.215 103.814 115.387  1.00  0.00           H  
ATOM   4567  H02 SAM A 293      37.588 101.152 111.783  1.00  0.00           H  
ATOM   4568  H03 SAM A 293      39.027 101.843 114.245  1.00  0.00           H  
ATOM   4569  H04 SAM A 293      37.489 103.566 114.642  1.00  0.00           H  
ATOM   4570  H05 SAM A 293      36.632 103.773 111.630  1.00  0.00           H  
ATOM   4571  H06 SAM A 293      34.369 107.159 109.845  1.00  0.00           H  
ATOM   4572  H07 SAM A 293      35.119  96.275 110.080  1.00  0.00           H  
ATOM   4573  H08 SAM A 293      35.994  95.683 108.802  1.00  0.00           H  
ATOM   4574  H09 SAM A 293      36.152  97.272 109.376  1.00  0.00           H  
ATOM   4575 H5'1 SAM A 293      37.360 100.321 114.745  1.00  0.00           H  
ATOM   4576 H5'2 SAM A 293      36.247  99.654 113.526  1.00  0.00           H  
ATOM   4577  N   ACT A 294      36.080  96.178 117.228  1.00  0.00           N  
ATOM   4578  CA  ACT A 294      36.840  95.012 117.899  1.00  0.00           C  
ATOM   4579  C   ACT A 294      36.099  93.923 118.699  1.00  0.00           C  
ATOM   4580  O   ACT A 294      36.712  92.948 119.094  1.00  0.00           O  
ATOM   4581  CE  ACT A 294      36.998  96.962 116.179  1.00  0.00           C  
ATOM   4582  OXT ACT A 294      34.926  94.105 118.953  1.00  0.00           O1-
ATOM   4583  HE1 ACT A 294      37.338  96.134 115.556  1.00  0.00           H  
ATOM   4584  HE2 ACT A 294      36.418  97.733 115.670  1.00  0.00           H  
ATOM   4585  HE3 ACT A 294      37.805  97.396 116.771  1.00  0.00           H  
ATOM   4586  H1  ACT A 294      37.672  95.363 118.511  1.00  0.00           H  
ATOM   4587  H3  ACT A 294      37.255  94.491 117.035  1.00  0.00           H  
ATOM   4588  H01 ACT A 294      35.635  96.863 117.858  1.00  0.00           H  
ATOM   4589  H02 ACT A 294      35.196  95.959 116.746  1.00  0.00           H  
END
