# Supplementary material for: Computational Investigation of GNMT-Catalyzed Methyl Transfer Reaction: Integrating MD, QM, and ML Approaches
Source: J Comput Chem. Author manuscript; Available in PMC 2026 Jun 29. (PMC13312424; doi:10.1002/jcc.70434)
Supplement: SI-3 [file NIHMS2188582-supplement-SI-3.zip › MD-frame-pdbs/clustering-R2-21104.pdb]

ATOM      1  N   VAL A   1      45.513  59.724  66.024  1.00  0.00           N0.      0
ATOM      2  H1  VAL A   1      45.695  60.059  65.089  1.00  0.00           H0.      0
ATOM      3  H2  VAL A   1      45.875  58.781  66.031  1.00  0.00           H0.      0
ATOM      4  H3  VAL A   1      45.948  60.345  66.690  1.00  0.00           H0.      0
ATOM      5  CA  VAL A   1      44.064  59.738  66.416  1.00  0.00           C0.      0
ATOM      6  HA  VAL A   1      44.055  59.521  67.484  1.00  0.00           H0.      0
ATOM      7  CB  VAL A   1      43.350  61.095  66.151  1.00  0.00           C0.      0
ATOM      8  HB  VAL A   1      43.972  61.990  66.135  1.00  0.00           H0.      0
ATOM      9  CG1 VAL A   1      42.504  61.217  64.835  1.00  0.00           C0.      0
ATOM     10 HG11 VAL A   1      42.103  62.220  64.690  1.00  0.00           H0.      0
ATOM     11 HG12 VAL A   1      43.020  60.925  63.921  1.00  0.00           H0.      0
ATOM     12 HG13 VAL A   1      41.690  60.511  65.000  1.00  0.00           H0.      0
ATOM     13  CG2 VAL A   1      42.394  61.418  67.304  1.00  0.00           C0.      0
ATOM     14 HG21 VAL A   1      42.013  62.410  67.061  1.00  0.00           H0.      0
ATOM     15 HG22 VAL A   1      41.545  60.734  67.330  1.00  0.00           H0.      0
ATOM     16 HG23 VAL A   1      42.838  61.387  68.299  1.00  0.00           H0.      0
ATOM     17  C   VAL A   1      43.512  58.459  65.754  1.00  0.00           C0.      0
ATOM     18  O   VAL A   1      43.905  58.186  64.614  1.00  0.00           O0.      0
ATOM     19  N   ASP A   2      42.730  57.709  66.505  1.00  0.00           N0.      0
ATOM     20  H   ASP A   2      42.630  57.920  67.488  1.00  0.00           H0.      0
ATOM     21  CA  ASP A   2      42.149  56.511  65.980  1.00  0.00           C0.      0
ATOM     22  HA  ASP A   2      42.891  55.886  65.483  1.00  0.00           H0.      0
ATOM     23  CB  ASP A   2      41.619  55.657  67.078  1.00  0.00           C0.      0
ATOM     24  HB2 ASP A   2      41.004  56.335  67.669  1.00  0.00           H0.      0
ATOM     25  HB3 ASP A   2      41.049  54.796  66.728  1.00  0.00           H0.      0
ATOM     26  CG  ASP A   2      42.623  54.989  68.004  1.00  0.00           C0.      0
ATOM     27  OD1 ASP A   2      43.797  55.049  67.842  1.00  0.00           O0.      0
ATOM     28  OD2 ASP A   2      42.146  54.283  68.958  1.00  0.00           O0.      0
ATOM     29  C   ASP A   2      41.018  56.820  65.003  1.00  0.00           C0.      0
ATOM     30  O   ASP A   2      40.342  57.831  65.135  1.00  0.00           O0.      0
ATOM     31  N   SER A   3      40.768  56.041  63.967  1.00  0.00           N0.      0
ATOM     32  H   SER A   3      41.268  55.164  63.982  1.00  0.00           H0.      0
ATOM     33  CA  SER A   3      39.757  56.091  62.956  1.00  0.00           C0.      0
ATOM     34  HA  SER A   3      39.969  55.196  62.371  1.00  0.00           H0.      0
ATOM     35  CB  SER A   3      38.309  55.981  63.552  1.00  0.00           C0.      0
ATOM     36  HB2 SER A   3      37.954  56.855  64.097  1.00  0.00           H0.      0
ATOM     37  HB3 SER A   3      37.613  55.912  62.716  1.00  0.00           H0.      0
ATOM     38  OG  SER A   3      38.086  54.841  64.366  1.00  0.00           O0.      0
ATOM     39  HG  SER A   3      37.193  54.960  64.697  1.00  0.00           H0.      0
ATOM     40  C   SER A   3      39.803  57.283  62.008  1.00  0.00           C0.      0
ATOM     41  O   SER A   3      38.764  57.812  61.693  1.00  0.00           O0.      0
ATOM     42  N   VAL A   4      40.964  57.861  61.749  1.00  0.00           N0.      0
ATOM     43  H   VAL A   4      41.818  57.439  62.085  1.00  0.00           H0.      0
ATOM     44  CA  VAL A   4      41.006  59.155  61.149  1.00  0.00           C0.      0
ATOM     45  HA  VAL A   4      40.483  59.801  61.855  1.00  0.00           H0.      0
ATOM     46  CB  VAL A   4      42.553  59.630  61.198  1.00  0.00           C0.      0
ATOM     47  HB  VAL A   4      42.877  59.662  62.238  1.00  0.00           H0.      0
ATOM     48  CG1 VAL A   4      43.596  58.963  60.316  1.00  0.00           C0.      0
ATOM     49 HG11 VAL A   4      44.553  59.446  60.512  1.00  0.00           H0.      0
ATOM     50 HG12 VAL A   4      43.686  57.880  60.404  1.00  0.00           H0.      0
ATOM     51 HG13 VAL A   4      43.346  59.186  59.279  1.00  0.00           H0.      0
ATOM     52  CG2 VAL A   4      42.531  61.149  60.799  1.00  0.00           C0.      0
ATOM     53 HG21 VAL A   4      41.927  61.628  61.570  1.00  0.00           H0.      0
ATOM     54 HG22 VAL A   4      43.590  61.404  60.814  1.00  0.00           H0.      0
ATOM     55 HG23 VAL A   4      42.232  61.337  59.768  1.00  0.00           H0.      0
ATOM     56  C   VAL A   4      40.307  59.258  59.783  1.00  0.00           C0.      0
ATOM     57  O   VAL A   4      39.557  60.196  59.543  1.00  0.00           O0.      0
ATOM     58  N   TYR A   5      40.435  58.206  58.946  1.00  0.00           N0.      0
ATOM     59  H   TYR A   5      40.868  57.359  59.286  1.00  0.00           H0.      0
ATOM     60  CA  TYR A   5      39.845  58.279  57.604  1.00  0.00           C0.      0
ATOM     61  HA  TYR A   5      39.879  59.336  57.338  1.00  0.00           H0.      0
ATOM     62  CB  TYR A   5      40.549  57.368  56.617  1.00  0.00           C0.      0
ATOM     63  HB2 TYR A   5      40.299  56.308  56.648  1.00  0.00           H0.      0
ATOM     64  HB3 TYR A   5      40.209  57.628  55.614  1.00  0.00           H0.      0
ATOM     65  CG  TYR A   5      42.089  57.550  56.657  1.00  0.00           C0.      0
ATOM     66  CD1 TYR A   5      42.710  58.788  56.447  1.00  0.00           C0.      0
ATOM     67  HD1 TYR A   5      42.099  59.667  56.304  1.00  0.00           H0.      0
ATOM     68  CE1 TYR A   5      44.126  58.891  56.504  1.00  0.00           C0.      0
ATOM     69  HE1 TYR A   5      44.595  59.828  56.243  1.00  0.00           H0.      0
ATOM     70  CZ  TYR A   5      44.891  57.814  56.927  1.00  0.00           C0.      0
ATOM     71  OH  TYR A   5      46.283  57.886  56.880  1.00  0.00           O0.      0
ATOM     72  HH  TYR A   5      46.678  57.032  57.073  1.00  0.00           H0.      0
ATOM     73  CE2 TYR A   5      44.290  56.534  57.221  1.00  0.00           C0.      0
ATOM     74  HE2 TYR A   5      44.888  55.666  57.456  1.00  0.00           H0.      0
ATOM     75  CD2 TYR A   5      42.926  56.403  56.889  1.00  0.00           C0.      0
ATOM     76  HD2 TYR A   5      42.441  55.483  57.182  1.00  0.00           H0.      0
ATOM     77  C   TYR A   5      38.254  57.933  57.672  1.00  0.00           C0.      0
ATOM     78  O   TYR A   5      37.624  57.703  56.640  1.00  0.00           O0.      0
ATOM     79  N   ARG A   6      37.646  57.916  58.878  1.00  0.00           N0.      0
ATOM     80  H   ARG A   6      38.204  58.120  59.695  1.00  0.00           H0.      0
ATOM     81  CA  ARG A   6      36.182  57.779  59.126  1.00  0.00           C0.      0
ATOM     82  HA  ARG A   6      35.720  57.911  58.147  1.00  0.00           H0.      0
ATOM     83  CB  ARG A   6      35.802  56.435  59.578  1.00  0.00           C0.      0
ATOM     84  HB2 ARG A   6      36.135  56.329  60.610  1.00  0.00           H0.      0
ATOM     85  HB3 ARG A   6      34.722  56.312  59.490  1.00  0.00           H0.      0
ATOM     86  CG  ARG A   6      36.561  55.283  58.839  1.00  0.00           C0.      0
ATOM     87  HG2 ARG A   6      36.203  55.238  57.811  1.00  0.00           H0.      0
ATOM     88  HG3 ARG A   6      37.645  55.385  58.895  1.00  0.00           H0.      0
ATOM     89  CD  ARG A   6      36.384  53.914  59.530  1.00  0.00           C0.      0
ATOM     90  HD2 ARG A   6      36.580  53.956  60.601  1.00  0.00           H0.      0
ATOM     91  HD3 ARG A   6      35.391  53.616  59.195  1.00  0.00           H0.      0
ATOM     92  NE  ARG A   6      37.145  52.901  58.743  1.00  0.00           N0.      0
ATOM     93  HE  ARG A   6      38.033  53.220  58.381  1.00  0.00           H0.      0
ATOM     94  CZ  ARG A   6      36.928  51.547  58.626  1.00  0.00           C0.      0
ATOM     95  NH1 ARG A   6      37.693  50.815  57.947  1.00  0.00           N0.      0
ATOM     96 HH11 ARG A   6      38.593  51.224  57.737  1.00  0.00           H0.      0
ATOM     97 HH12 ARG A   6      37.646  49.806  57.978  1.00  0.00           H0.      0
ATOM     98  NH2 ARG A   6      35.863  50.938  59.052  1.00  0.00           N0.      0
ATOM     99 HH21 ARG A   6      35.215  51.558  59.516  1.00  0.00           H0.      0
ATOM    100 HH22 ARG A   6      35.687  49.980  58.783  1.00  0.00           H0.      0
ATOM    101  C   ARG A   6      35.633  58.984  59.914  1.00  0.00           C0.      0
ATOM    102  O   ARG A   6      34.493  58.948  60.315  1.00  0.00           O0.      0
ATOM    103  N   THR A   7      36.492  59.902  60.171  1.00  0.00           N0.      0
ATOM    104  H   THR A   7      37.433  59.855  59.808  1.00  0.00           H0.      0
ATOM    105  CA  THR A   7      36.387  61.101  61.097  1.00  0.00           C0.      0
ATOM    106  HA  THR A   7      35.394  60.995  61.533  1.00  0.00           H0.      0
ATOM    107  CB  THR A   7      37.515  61.079  62.113  1.00  0.00           C0.      0
ATOM    108  HB  THR A   7      38.463  61.133  61.578  1.00  0.00           H0.      0
ATOM    109  CG2 THR A   7      37.402  62.204  63.138  1.00  0.00           C0.      0
ATOM    110 HG21 THR A   7      38.278  62.091  63.776  1.00  0.00           H0.      0
ATOM    111 HG22 THR A   7      37.432  63.207  62.712  1.00  0.00           H0.      0
ATOM    112 HG23 THR A   7      36.558  62.121  63.823  1.00  0.00           H0.      0
ATOM    113  OG1 THR A   7      37.534  59.899  62.844  1.00  0.00           O0.      0
ATOM    114  HG1 THR A   7      37.646  59.191  62.205  1.00  0.00           H0.      0
ATOM    115  C   THR A   7      36.508  62.382  60.275  1.00  0.00           C0.      0
ATOM    116  O   THR A   7      37.461  62.619  59.537  1.00  0.00           O0.      0
ATOM    117  N   ARG A   8      35.517  63.271  60.473  1.00  0.00           N0.      0
ATOM    118  H   ARG A   8      34.813  63.111  61.179  1.00  0.00           H0.      0
ATOM    119  CA  ARG A   8      35.295  64.516  59.649  1.00  0.00           C0.      0
ATOM    120  HA  ARG A   8      35.298  64.222  58.600  1.00  0.00           H0.      0
ATOM    121  CB  ARG A   8      33.916  65.036  59.985  1.00  0.00           C0.      0
ATOM    122  HB2 ARG A   8      33.170  64.243  60.038  1.00  0.00           H0.      0
ATOM    123  HB3 ARG A   8      34.010  65.450  60.989  1.00  0.00           H0.      0
ATOM    124  CG  ARG A   8      33.438  66.128  59.042  1.00  0.00           C0.      0
ATOM    125  HG2 ARG A   8      34.008  67.035  59.238  1.00  0.00           H0.      0
ATOM    126  HG3 ARG A   8      33.677  65.868  58.011  1.00  0.00           H0.      0
ATOM    127  CD  ARG A   8      31.935  66.406  59.166  1.00  0.00           C0.      0
ATOM    128  HD2 ARG A   8      31.719  66.416  60.234  1.00  0.00           H0.      0
ATOM    129  HD3 ARG A   8      31.663  67.338  58.670  1.00  0.00           H0.      0
ATOM    130  NE  ARG A   8      31.056  65.338  58.631  1.00  0.00           N0.      0
ATOM    131  HE  ARG A   8      31.546  64.541  58.250  1.00  0.00           H0.      0
ATOM    132  CZ  ARG A   8      29.757  65.139  58.677  1.00  0.00           C0.      0
ATOM    133  NH1 ARG A   8      29.176  64.039  58.277  1.00  0.00           N0.      0
ATOM    134 HH11 ARG A   8      29.785  63.276  58.020  1.00  0.00           H0.      0
ATOM    135 HH12 ARG A   8      28.168  63.995  58.326  1.00  0.00           H0.      0
ATOM    136  NH2 ARG A   8      28.842  65.965  59.086  1.00  0.00           N0.      0
ATOM    137 HH21 ARG A   8      29.132  66.932  59.048  1.00  0.00           H0.      0
ATOM    138 HH22 ARG A   8      27.895  65.709  59.328  1.00  0.00           H0.      0
ATOM    139  C   ARG A   8      36.428  65.514  59.949  1.00  0.00           C0.      0
ATOM    140  O   ARG A   8      36.955  65.510  61.053  1.00  0.00           O0.      0
ATOM    141  N   SER A   9      36.801  66.222  58.929  1.00  0.00           N0.      0
ATOM    142  H   SER A   9      36.260  66.082  58.087  1.00  0.00           H0.      0
ATOM    143  CA  SER A   9      37.926  67.190  59.005  1.00  0.00           C0.      0
ATOM    144  HA  SER A   9      38.809  66.745  59.463  1.00  0.00           H0.      0
ATOM    145  CB  SER A   9      38.114  67.546  57.557  1.00  0.00           C0.      0
ATOM    146  HB2 SER A   9      37.804  66.845  56.782  1.00  0.00           H0.      0
ATOM    147  HB3 SER A   9      37.553  68.471  57.431  1.00  0.00           H0.      0
ATOM    148  OG  SER A   9      39.502  67.756  57.313  1.00  0.00           O0.      0
ATOM    149  HG  SER A   9      39.740  67.463  56.430  1.00  0.00           H0.      0
ATOM    150  C   SER A   9      37.679  68.542  59.729  1.00  0.00           C0.      0
ATOM    151  O   SER A   9      36.642  68.857  60.243  1.00  0.00           O0.      0
ATOM    152  N   LEU A  10      38.670  69.481  59.759  1.00  0.00           N0.      0
ATOM    153  H   LEU A  10      39.602  69.265  59.435  1.00  0.00           H0.      0
ATOM    154  CA  LEU A  10      38.427  70.899  60.209  1.00  0.00           C0.      0
ATOM    155  HA  LEU A  10      37.592  70.828  60.906  1.00  0.00           H0.      0
ATOM    156  CB  LEU A  10      39.776  71.331  60.926  1.00  0.00           C0.      0
ATOM    157  HB2 LEU A  10      40.061  70.674  61.747  1.00  0.00           H0.      0
ATOM    158  HB3 LEU A  10      40.543  71.415  60.156  1.00  0.00           H0.      0
ATOM    159  CG  LEU A  10      39.671  72.777  61.434  1.00  0.00           C0.      0
ATOM    160  HG  LEU A  10      39.314  73.432  60.639  1.00  0.00           H0.      0
ATOM    161  CD1 LEU A  10      38.714  72.848  62.596  1.00  0.00           C0.      0
ATOM    162 HD11 LEU A  10      37.722  72.439  62.403  1.00  0.00           H0.      0
ATOM    163 HD12 LEU A  10      39.136  72.371  63.481  1.00  0.00           H0.      0
ATOM    164 HD13 LEU A  10      38.462  73.892  62.780  1.00  0.00           H0.      0
ATOM    165  CD2 LEU A  10      40.924  73.307  61.987  1.00  0.00           C0.      0
ATOM    166 HD21 LEU A  10      41.182  72.856  62.945  1.00  0.00           H0.      0
ATOM    167 HD22 LEU A  10      41.659  73.106  61.207  1.00  0.00           H0.      0
ATOM    168 HD23 LEU A  10      40.715  74.336  62.278  1.00  0.00           H0.      0
ATOM    169  C   LEU A  10      38.029  71.855  59.077  1.00  0.00           C0.      0
ATOM    170  O   LEU A  10      38.647  71.890  58.030  1.00  0.00           O0.      0
ATOM    171  N   GLY A  11      36.909  72.618  59.363  1.00  0.00           N0.      0
ATOM    172  H   GLY A  11      36.508  72.558  60.288  1.00  0.00           H0.      0
ATOM    173  CA  GLY A  11      36.110  73.308  58.345  1.00  0.00           C0.      0
ATOM    174  HA2 GLY A  11      35.331  73.842  58.889  1.00  0.00           H0.      0
ATOM    175  HA3 GLY A  11      36.683  74.129  57.913  1.00  0.00           H0.      0
ATOM    176  C   GLY A  11      35.372  72.533  57.291  1.00  0.00           C0.      0
ATOM    177  O   GLY A  11      34.213  72.871  57.001  1.00  0.00           O0.      0
ATOM    178  N   VAL A  12      36.038  71.631  56.608  1.00  0.00           N0.      0
ATOM    179  H   VAL A  12      36.982  71.403  56.886  1.00  0.00           H0.      0
ATOM    180  CA  VAL A  12      35.417  70.938  55.508  1.00  0.00           C0.      0
ATOM    181  HA  VAL A  12      34.825  71.662  54.947  1.00  0.00           H0.      0
ATOM    182  CB  VAL A  12      36.532  70.450  54.576  1.00  0.00           C0.      0
ATOM    183  HB  VAL A  12      37.190  69.795  55.148  1.00  0.00           H0.      0
ATOM    184  CG1 VAL A  12      36.048  69.653  53.353  1.00  0.00           C0.      0
ATOM    185 HG11 VAL A  12      36.819  69.258  52.692  1.00  0.00           H0.      0
ATOM    186 HG12 VAL A  12      35.387  68.870  53.725  1.00  0.00           H0.      0
ATOM    187 HG13 VAL A  12      35.425  70.303  52.738  1.00  0.00           H0.      0
ATOM    188  CG2 VAL A  12      37.346  71.682  54.029  1.00  0.00           C0.      0
ATOM    189 HG21 VAL A  12      37.944  71.440  53.150  1.00  0.00           H0.      0
ATOM    190 HG22 VAL A  12      36.692  72.465  53.646  1.00  0.00           H0.      0
ATOM    191 HG23 VAL A  12      38.004  72.014  54.832  1.00  0.00           H0.      0
ATOM    192  C   VAL A  12      34.528  69.777  55.882  1.00  0.00           C0.      0
ATOM    193  O   VAL A  12      34.920  68.875  56.587  1.00  0.00           O0.      0
ATOM    194  N   ALA A  13      33.330  69.821  55.244  1.00  0.00           N0.      0
ATOM    195  H   ALA A  13      33.257  70.437  54.447  1.00  0.00           H0.      0
ATOM    196  CA  ALA A  13      32.288  68.863  55.362  1.00  0.00           C0.      0
ATOM    197  HA  ALA A  13      31.987  68.782  56.407  1.00  0.00           H0.      0
ATOM    198  CB  ALA A  13      31.016  69.396  54.566  1.00  0.00           C0.      0
ATOM    199  HB1 ALA A  13      31.197  69.352  53.493  1.00  0.00           H0.      0
ATOM    200  HB2 ALA A  13      30.158  68.753  54.763  1.00  0.00           H0.      0
ATOM    201  HB3 ALA A  13      30.734  70.397  54.893  1.00  0.00           H0.      0
ATOM    202  C   ALA A  13      32.634  67.458  54.664  1.00  0.00           C0.      0
ATOM    203  O   ALA A  13      31.900  66.910  53.824  1.00  0.00           O0.      0
ATOM    204  N   ALA A  14      33.749  66.810  55.111  1.00  0.00           N0.      0
ATOM    205  H   ALA A  14      34.298  67.253  55.834  1.00  0.00           H0.      0
ATOM    206  CA  ALA A  14      34.290  65.603  54.554  1.00  0.00           C0.      0
ATOM    207  HA  ALA A  14      33.445  65.040  54.159  1.00  0.00           H0.      0
ATOM    208  CB  ALA A  14      35.247  65.871  53.373  1.00  0.00           C0.      0
ATOM    209  HB1 ALA A  14      34.842  66.637  52.711  1.00  0.00           H0.      0
ATOM    210  HB2 ALA A  14      36.172  66.299  53.759  1.00  0.00           H0.      0
ATOM    211  HB3 ALA A  14      35.441  64.941  52.838  1.00  0.00           H0.      0
ATOM    212  C   ALA A  14      35.004  64.760  55.614  1.00  0.00           C0.      0
ATOM    213  O   ALA A  14      35.626  65.242  56.532  1.00  0.00           O0.      0
ATOM    214  N   GLU A  15      34.896  63.454  55.450  1.00  0.00           N0.      0
ATOM    215  H   GLU A  15      34.148  63.161  54.838  1.00  0.00           H0.      0
ATOM    216  CA  GLU A  15      35.602  62.389  56.229  1.00  0.00           C0.      0
ATOM    217  HA  GLU A  15      35.816  62.837  57.200  1.00  0.00           H0.      0
ATOM    218  CB  GLU A  15      34.766  61.157  56.522  1.00  0.00           C0.      0
ATOM    219  HB2 GLU A  15      34.294  60.925  55.567  1.00  0.00           H0.      0
ATOM    220  HB3 GLU A  15      35.396  60.295  56.740  1.00  0.00           H0.      0
ATOM    221  CG  GLU A  15      33.625  61.341  57.598  1.00  0.00           C0.      0
ATOM    222  HG2 GLU A  15      33.373  60.338  57.943  1.00  0.00           H0.      0
ATOM    223  HG3 GLU A  15      34.015  61.905  58.445  1.00  0.00           H0.      0
ATOM    224  CD  GLU A  15      32.360  62.041  57.009  1.00  0.00           C0.      0
ATOM    225  OE1 GLU A  15      31.746  62.814  57.742  1.00  0.00           O0.      0
ATOM    226  OE2 GLU A  15      31.980  61.894  55.839  1.00  0.00           O0.      0
ATOM    227  C   GLU A  15      36.892  61.999  55.554  1.00  0.00           C0.      0
ATOM    228  O   GLU A  15      37.733  61.380  56.232  1.00  0.00           O0.      0
ATOM    229  N   GLY A  16      37.065  62.351  54.271  1.00  0.00           N0.      0
ATOM    230  H   GLY A  16      36.296  62.879  53.883  1.00  0.00           H0.      0
ATOM    231  CA  GLY A  16      38.052  61.757  53.359  1.00  0.00           C0.      0
ATOM    232  HA2 GLY A  16      38.238  62.405  52.503  1.00  0.00           H0.      0
ATOM    233  HA3 GLY A  16      38.932  61.522  53.958  1.00  0.00           H0.      0
ATOM    234  C   GLY A  16      37.524  60.445  52.786  1.00  0.00           C0.      0
ATOM    235  O   GLY A  16      36.512  59.910  53.242  1.00  0.00           O0.      0
ATOM    236  N   ILE A  17      38.251  59.863  51.851  1.00  0.00           N0.      0
ATOM    237  H   ILE A  17      39.033  60.374  51.465  1.00  0.00           H0.      0
ATOM    238  CA  ILE A  17      38.032  58.455  51.395  1.00  0.00           C0.      0
ATOM    239  HA  ILE A  17      36.957  58.363  51.240  1.00  0.00           H0.      0
ATOM    240  CB  ILE A  17      38.933  58.147  50.165  1.00  0.00           C0.      0
ATOM    241  HB  ILE A  17      39.966  58.121  50.510  1.00  0.00           H0.      0
ATOM    242  CG2 ILE A  17      38.564  56.733  49.536  1.00  0.00           C0.      0
ATOM    243 HG21 ILE A  17      39.014  56.439  48.587  1.00  0.00           H0.      0
ATOM    244 HG22 ILE A  17      38.783  55.937  50.248  1.00  0.00           H0.      0
ATOM    245 HG23 ILE A  17      37.488  56.665  49.377  1.00  0.00           H0.      0
ATOM    246  CG1 ILE A  17      39.046  59.220  49.007  1.00  0.00           C0.      0
ATOM    247 HG12 ILE A  17      39.372  60.169  49.433  1.00  0.00           H0.      0
ATOM    248 HG13 ILE A  17      39.612  58.837  48.158  1.00  0.00           H0.      0
ATOM    249  CD1 ILE A  17      37.634  59.404  48.485  1.00  0.00           C0.      0
ATOM    250 HD11 ILE A  17      37.307  58.479  48.009  1.00  0.00           H0.      0
ATOM    251 HD12 ILE A  17      36.930  59.636  49.284  1.00  0.00           H0.      0
ATOM    252 HD13 ILE A  17      37.670  60.202  47.744  1.00  0.00           H0.      0
ATOM    253  C   ILE A  17      38.470  57.523  52.543  1.00  0.00           C0.      0
ATOM    254  O   ILE A  17      39.627  57.608  52.917  1.00  0.00           O0.      0
ATOM    255  N   PRO A  18      37.660  56.467  52.980  1.00  0.00           N0.      0
ATOM    256  CD  PRO A  18      36.301  56.146  52.539  1.00  0.00           C0.      0
ATOM    257  HD2 PRO A  18      36.322  56.008  51.458  1.00  0.00           H0.      0
ATOM    258  HD3 PRO A  18      35.618  56.932  52.857  1.00  0.00           H0.      0
ATOM    259  CG  PRO A  18      35.820  54.821  53.155  1.00  0.00           C0.      0
ATOM    260  HG2 PRO A  18      36.026  53.956  52.525  1.00  0.00           H0.      0
ATOM    261  HG3 PRO A  18      34.766  54.833  53.435  1.00  0.00           H0.      0
ATOM    262  CB  PRO A  18      36.754  54.776  54.393  1.00  0.00           C0.      0
ATOM    263  HB2 PRO A  18      36.892  53.794  54.845  1.00  0.00           H0.      0
ATOM    264  HB3 PRO A  18      36.235  55.432  55.092  1.00  0.00           H0.      0
ATOM    265  CA  PRO A  18      38.033  55.461  54.005  1.00  0.00           C0.      0
ATOM    266  HA  PRO A  18      38.528  55.862  54.890  1.00  0.00           H0.      0
ATOM    267  C   PRO A  18      39.101  54.449  53.583  1.00  0.00           C0.      0
ATOM    268  O   PRO A  18      39.058  54.016  52.438  1.00  0.00           O0.      0
ATOM    269  N   ASP A  19      39.894  53.914  54.525  1.00  0.00           N0.      0
ATOM    270  H   ASP A  19      39.834  54.325  55.446  1.00  0.00           H0.      0
ATOM    271  CA  ASP A  19      40.470  52.592  54.578  1.00  0.00           C0.      0
ATOM    272  HA  ASP A  19      41.194  52.477  53.772  1.00  0.00           H0.      0
ATOM    273  CB  ASP A  19      41.206  52.511  55.962  1.00  0.00           C0.      0
ATOM    274  HB2 ASP A  19      41.559  51.489  56.102  1.00  0.00           H0.      0
ATOM    275  HB3 ASP A  19      42.051  53.199  55.964  1.00  0.00           H0.      0
ATOM    276  CG  ASP A  19      40.338  52.761  57.191  1.00  0.00           C0.      0
ATOM    277  OD1 ASP A  19      39.541  53.719  57.317  1.00  0.00           O0.      0
ATOM    278  OD2 ASP A  19      40.459  52.015  58.154  1.00  0.00           O0.      0
ATOM    279  C   ASP A  19      39.429  51.498  54.510  1.00  0.00           C0.      0
ATOM    280  O   ASP A  19      39.223  50.722  55.434  1.00  0.00           O0.      0
ATOM    281  N   GLN A  20      38.751  51.508  53.427  1.00  0.00           N0.      0
ATOM    282  H   GLN A  20      38.909  52.217  52.725  1.00  0.00           H0.      0
ATOM    283  CA  GLN A  20      37.665  50.617  53.088  1.00  0.00           C0.      0
ATOM    284  HA  GLN A  20      36.934  50.871  53.855  1.00  0.00           H0.      0
ATOM    285  CB  GLN A  20      37.073  51.014  51.799  1.00  0.00           C0.      0
ATOM    286  HB2 GLN A  20      36.230  50.348  51.618  1.00  0.00           H0.      0
ATOM    287  HB3 GLN A  20      36.658  51.981  52.084  1.00  0.00           H0.      0
ATOM    288  CG  GLN A  20      38.077  51.028  50.676  1.00  0.00           C0.      0
ATOM    289  HG2 GLN A  20      39.077  51.187  51.078  1.00  0.00           H0.      0
ATOM    290  HG3 GLN A  20      38.008  50.080  50.143  1.00  0.00           H0.      0
ATOM    291  CD  GLN A  20      37.962  52.042  49.540  1.00  0.00           C0.      0
ATOM    292  OE1 GLN A  20      37.658  51.808  48.393  1.00  0.00           O0.      0
ATOM    293  NE2 GLN A  20      38.321  53.265  49.779  1.00  0.00           N0.      0
ATOM    294 HE21 GLN A  20      38.226  53.899  48.999  1.00  0.00           H0.      0
ATOM    295 HE22 GLN A  20      38.521  53.642  50.694  1.00  0.00           H0.      0
ATOM    296  C   GLN A  20      38.031  49.105  53.116  1.00  0.00           C0.      0
ATOM    297  O   GLN A  20      37.191  48.429  53.756  1.00  0.00           O0.      0
ATOM    298  N   TYR A  21      39.183  48.643  52.553  1.00  0.00           N0.      0
ATOM    299  H   TYR A  21      39.833  49.285  52.123  1.00  0.00           H0.      0
ATOM    300  CA  TYR A  21      39.578  47.230  52.525  1.00  0.00           C0.      0
ATOM    301  HA  TYR A  21      38.741  46.671  52.107  1.00  0.00           H0.      0
ATOM    302  CB  TYR A  21      40.736  47.065  51.569  1.00  0.00           C0.      0
ATOM    303  HB2 TYR A  21      41.622  47.572  51.950  1.00  0.00           H0.      0
ATOM    304  HB3 TYR A  21      40.974  46.002  51.595  1.00  0.00           H0.      0
ATOM    305  CG  TYR A  21      40.475  47.540  50.221  1.00  0.00           C0.      0
ATOM    306  CD1 TYR A  21      40.674  48.837  49.799  1.00  0.00           C0.      0
ATOM    307  HD1 TYR A  21      41.072  49.538  50.517  1.00  0.00           H0.      0
ATOM    308  CE1 TYR A  21      40.288  49.108  48.468  1.00  0.00           C0.      0
ATOM    309  HE1 TYR A  21      40.326  50.148  48.178  1.00  0.00           H0.      0
ATOM    310  CZ  TYR A  21      39.975  48.063  47.551  1.00  0.00           C0.      0
ATOM    311  OH  TYR A  21      39.826  48.372  46.224  1.00  0.00           O0.      0
ATOM    312  HH  TYR A  21      39.862  49.330  46.175  1.00  0.00           H0.      0
ATOM    313  CE2 TYR A  21      39.801  46.739  48.024  1.00  0.00           C0.      0
ATOM    314  HE2 TYR A  21      39.511  45.987  47.305  1.00  0.00           H0.      0
ATOM    315  CD2 TYR A  21      40.011  46.497  49.429  1.00  0.00           C0.      0
ATOM    316  HD2 TYR A  21      39.879  45.506  49.837  1.00  0.00           H0.      0
ATOM    317  C   TYR A  21      39.787  46.630  53.955  1.00  0.00           C0.      0
ATOM    318  O   TYR A  21      39.807  45.424  54.175  1.00  0.00           O0.      0
ATOM    319  N   ALA A  22      39.969  47.496  54.988  1.00  0.00           N0.      0
ATOM    320  H   ALA A  22      39.898  48.464  54.712  1.00  0.00           H0.      0
ATOM    321  CA  ALA A  22      40.513  47.158  56.344  1.00  0.00           C0.      0
ATOM    322  HA  ALA A  22      41.495  46.709  56.193  1.00  0.00           H0.      0
ATOM    323  CB  ALA A  22      40.798  48.495  57.027  1.00  0.00           C0.      0
ATOM    324  HB1 ALA A  22      41.019  48.172  58.044  1.00  0.00           H0.      0
ATOM    325  HB2 ALA A  22      41.710  48.896  56.584  1.00  0.00           H0.      0
ATOM    326  HB3 ALA A  22      39.973  49.204  57.095  1.00  0.00           H0.      0
ATOM    327  C   ALA A  22      39.493  46.294  57.112  1.00  0.00           C0.      0
ATOM    328  O   ALA A  22      39.672  45.395  57.987  1.00  0.00           O0.      0
ATOM    329  N   ASP A  23      38.258  46.334  56.633  1.00  0.00           N0.      0
ATOM    330  H   ASP A  23      38.132  46.913  55.815  1.00  0.00           H0.      0
ATOM    331  CA  ASP A  23      37.045  45.653  57.078  1.00  0.00           C0.      0
ATOM    332  HA  ASP A  23      37.190  45.576  58.155  1.00  0.00           H0.      0
ATOM    333  CB  ASP A  23      35.790  46.453  56.564  1.00  0.00           C0.      0
ATOM    334  HB2 ASP A  23      35.802  46.640  55.490  1.00  0.00           H0.      0
ATOM    335  HB3 ASP A  23      34.902  45.912  56.890  1.00  0.00           H0.      0
ATOM    336  CG  ASP A  23      35.744  47.791  57.299  1.00  0.00           C0.      0
ATOM    337  OD1 ASP A  23      34.774  48.493  56.980  1.00  0.00           O0.      0
ATOM    338  OD2 ASP A  23      36.615  48.171  58.147  1.00  0.00           O0.      0
ATOM    339  C   ASP A  23      36.943  44.214  56.541  1.00  0.00           C0.      0
ATOM    340  O   ASP A  23      36.155  43.404  56.999  1.00  0.00           O0.      0
ATOM    341  N   GLY A  24      37.824  43.842  55.608  1.00  0.00           N0.      0
ATOM    342  H   GLY A  24      38.571  44.419  55.247  1.00  0.00           H0.      0
ATOM    343  CA  GLY A  24      37.973  42.497  55.052  1.00  0.00           C0.      0
ATOM    344  HA2 GLY A  24      38.951  42.368  54.589  1.00  0.00           H0.      0
ATOM    345  HA3 GLY A  24      37.915  41.979  56.009  1.00  0.00           H0.      0
ATOM    346  C   GLY A  24      36.914  41.992  54.037  1.00  0.00           C0.      0
ATOM    347  O   GLY A  24      37.083  40.885  53.471  1.00  0.00           O0.      0
ATOM    348  N   GLU A  25      35.850  42.698  53.842  1.00  0.00           N0.      0
ATOM    349  H   GLU A  25      35.829  43.602  54.292  1.00  0.00           H0.      0
ATOM    350  CA  GLU A  25      34.587  42.197  53.249  1.00  0.00           C0.      0
ATOM    351  HA  GLU A  25      34.429  41.145  53.484  1.00  0.00           H0.      0
ATOM    352  CB  GLU A  25      33.347  43.026  53.698  1.00  0.00           C0.      0
ATOM    353  HB2 GLU A  25      33.607  44.083  53.659  1.00  0.00           H0.      0
ATOM    354  HB3 GLU A  25      32.519  42.788  53.031  1.00  0.00           H0.      0
ATOM    355  CG  GLU A  25      32.912  42.778  55.122  1.00  0.00           C0.      0
ATOM    356  HG2 GLU A  25      33.659  43.178  55.807  1.00  0.00           H0.      0
ATOM    357  HG3 GLU A  25      32.014  43.373  55.290  1.00  0.00           H0.      0
ATOM    358  CD  GLU A  25      32.565  41.302  55.451  1.00  0.00           C0.      0
ATOM    359  OE1 GLU A  25      31.472  40.926  54.932  1.00  0.00           O0.      0
ATOM    360  OE2 GLU A  25      33.391  40.545  56.038  1.00  0.00           O0.      0
ATOM    361  C   GLU A  25      34.573  42.092  51.729  1.00  0.00           C0.      0
ATOM    362  O   GLU A  25      34.000  41.195  51.070  1.00  0.00           O0.      0
ATOM    363  N   ALA A  26      35.279  43.060  51.112  1.00  0.00           N0.      0
ATOM    364  H   ALA A  26      35.814  43.744  51.627  1.00  0.00           H0.      0
ATOM    365  CA  ALA A  26      35.720  42.891  49.723  1.00  0.00           C0.      0
ATOM    366  HA  ALA A  26      34.811  42.575  49.212  1.00  0.00           H0.      0
ATOM    367  CB  ALA A  26      36.249  44.250  49.158  1.00  0.00           C0.      0
ATOM    368  HB1 ALA A  26      37.196  44.575  49.590  1.00  0.00           H0.      0
ATOM    369  HB2 ALA A  26      36.333  44.161  48.075  1.00  0.00           H0.      0
ATOM    370  HB3 ALA A  26      35.577  45.077  49.383  1.00  0.00           H0.      0
ATOM    371  C   ALA A  26      36.808  41.750  49.526  1.00  0.00           C0.      0
ATOM    372  O   ALA A  26      36.554  40.964  48.600  1.00  0.00           O0.      0
ATOM    373  N   ALA A  27      37.779  41.539  50.358  1.00  0.00           N0.      0
ATOM    374  H   ALA A  27      37.841  42.165  51.148  1.00  0.00           H0.      0
ATOM    375  CA  ALA A  27      38.790  40.505  50.200  1.00  0.00           C0.      0
ATOM    376  HA  ALA A  27      39.220  40.719  49.221  1.00  0.00           H0.      0
ATOM    377  CB  ALA A  27      39.841  40.693  51.275  1.00  0.00           C0.      0
ATOM    378  HB1 ALA A  27      39.512  40.384  52.268  1.00  0.00           H0.      0
ATOM    379  HB2 ALA A  27      40.697  40.036  51.126  1.00  0.00           H0.      0
ATOM    380  HB3 ALA A  27      40.147  41.739  51.300  1.00  0.00           H0.      0
ATOM    381  C   ALA A  27      38.239  39.061  50.107  1.00  0.00           C0.      0
ATOM    382  O   ALA A  27      38.713  38.235  49.344  1.00  0.00           O0.      0
ATOM    383  N   ARG A  28      37.220  38.805  50.984  1.00  0.00           N0.      0
ATOM    384  H   ARG A  28      36.903  39.520  51.623  1.00  0.00           H0.      0
ATOM    385  CA  ARG A  28      36.784  37.435  51.059  1.00  0.00           C0.      0
ATOM    386  HA  ARG A  28      37.632  36.802  51.318  1.00  0.00           H0.      0
ATOM    387  CB  ARG A  28      35.925  37.230  52.308  1.00  0.00           C0.      0
ATOM    388  HB2 ARG A  28      35.650  36.182  52.423  1.00  0.00           H0.      0
ATOM    389  HB3 ARG A  28      36.595  37.394  53.153  1.00  0.00           H0.      0
ATOM    390  CG  ARG A  28      34.605  38.020  52.302  1.00  0.00           C0.      0
ATOM    391  HG2 ARG A  28      34.784  39.058  52.023  1.00  0.00           H0.      0
ATOM    392  HG3 ARG A  28      33.803  37.703  51.635  1.00  0.00           H0.      0
ATOM    393  CD  ARG A  28      33.955  37.993  53.747  1.00  0.00           C0.      0
ATOM    394  HD2 ARG A  28      33.784  36.943  53.985  1.00  0.00           H0.      0
ATOM    395  HD3 ARG A  28      34.545  38.537  54.484  1.00  0.00           H0.      0
ATOM    396  NE  ARG A  28      32.613  38.599  53.676  1.00  0.00           N0.      0
ATOM    397  HE  ARG A  28      32.437  39.462  54.168  1.00  0.00           H0.      0
ATOM    398  CZ  ARG A  28      31.496  38.066  53.230  1.00  0.00           C0.      0
ATOM    399  NH1 ARG A  28      31.376  36.961  52.567  1.00  0.00           N0.      0
ATOM    400 HH11 ARG A  28      32.178  36.416  52.283  1.00  0.00           H0.      0
ATOM    401 HH12 ARG A  28      30.420  36.806  52.279  1.00  0.00           H0.      0
ATOM    402  NH2 ARG A  28      30.407  38.678  53.488  1.00  0.00           N0.      0
ATOM    403 HH21 ARG A  28      30.491  39.456  54.126  1.00  0.00           H0.      0
ATOM    404 HH22 ARG A  28      29.515  38.404  53.101  1.00  0.00           H0.      0
ATOM    405  C   ARG A  28      36.039  36.861  49.837  1.00  0.00           C0.      0
ATOM    406  O   ARG A  28      35.796  35.632  49.755  1.00  0.00           O0.      0
ATOM    407  N   VAL A  29      35.554  37.775  49.016  1.00  0.00           N0.      0
ATOM    408  H   VAL A  29      35.691  38.759  49.198  1.00  0.00           H0.      0
ATOM    409  CA  VAL A  29      34.984  37.499  47.771  1.00  0.00           C0.      0
ATOM    410  HA  VAL A  29      35.067  36.426  47.596  1.00  0.00           H0.      0
ATOM    411  CB  VAL A  29      33.513  37.874  47.709  1.00  0.00           C0.      0
ATOM    412  HB  VAL A  29      33.273  37.964  46.650  1.00  0.00           H0.      0
ATOM    413  CG1 VAL A  29      32.680  36.772  48.362  1.00  0.00           C0.      0
ATOM    414 HG11 VAL A  29      31.716  36.924  47.877  1.00  0.00           H0.      0
ATOM    415 HG12 VAL A  29      33.032  35.759  48.166  1.00  0.00           H0.      0
ATOM    416 HG13 VAL A  29      32.645  36.944  49.438  1.00  0.00           H0.      0
ATOM    417  CG2 VAL A  29      33.120  39.170  48.399  1.00  0.00           C0.      0
ATOM    418 HG21 VAL A  29      33.684  40.017  48.010  1.00  0.00           H0.      0
ATOM    419 HG22 VAL A  29      32.036  39.264  48.335  1.00  0.00           H0.      0
ATOM    420 HG23 VAL A  29      33.290  39.055  49.470  1.00  0.00           H0.      0
ATOM    421  C   VAL A  29      35.628  38.081  46.532  1.00  0.00           C0.      0
ATOM    422  O   VAL A  29      35.252  37.781  45.380  1.00  0.00           O0.      0
ATOM    423  N   TRP A  30      36.740  38.824  46.725  1.00  0.00           N0.      0
ATOM    424  H   TRP A  30      37.145  38.684  47.639  1.00  0.00           H0.      0
ATOM    425  CA  TRP A  30      37.538  39.430  45.633  1.00  0.00           C0.      0
ATOM    426  HA  TRP A  30      36.994  40.270  45.202  1.00  0.00           H0.      0
ATOM    427  CB  TRP A  30      38.809  40.033  46.235  1.00  0.00           C0.      0
ATOM    428  HB2 TRP A  30      38.464  40.582  47.111  1.00  0.00           H0.      0
ATOM    429  HB3 TRP A  30      39.459  39.228  46.578  1.00  0.00           H0.      0
ATOM    430  CG  TRP A  30      39.413  41.054  45.324  1.00  0.00           C0.      0
ATOM    431  CD1 TRP A  30      40.560  40.856  44.579  1.00  0.00           C0.      0
ATOM    432  HD1 TRP A  30      41.098  39.924  44.485  1.00  0.00           H0.      0
ATOM    433  NE1 TRP A  30      40.850  41.999  43.908  1.00  0.00           N0.      0
ATOM    434  HE1 TRP A  30      41.667  42.156  43.335  1.00  0.00           H0.      0
ATOM    435  CE2 TRP A  30      40.023  43.014  44.280  1.00  0.00           C0.      0
ATOM    436  CZ2 TRP A  30      39.910  44.360  44.004  1.00  0.00           C0.      0
ATOM    437  HZ2 TRP A  30      40.579  44.816  43.290  1.00  0.00           H0.      0
ATOM    438  CH2 TRP A  30      38.817  45.123  44.536  1.00  0.00           C0.      0
ATOM    439  HH2 TRP A  30      38.817  46.142  44.179  1.00  0.00           H0.      0
ATOM    440  CZ3 TRP A  30      37.835  44.556  45.325  1.00  0.00           C0.      0
ATOM    441  HZ3 TRP A  30      36.998  45.028  45.818  1.00  0.00           H0.      0
ATOM    442  CE3 TRP A  30      37.985  43.236  45.668  1.00  0.00           C0.      0
ATOM    443  HE3 TRP A  30      37.545  42.832  46.568  1.00  0.00           H0.      0
ATOM    444  CD2 TRP A  30      39.011  42.422  45.122  1.00  0.00           C0.      0
ATOM    445  C   TRP A  30      37.987  38.569  44.478  1.00  0.00           C0.      0
ATOM    446  O   TRP A  30      37.902  38.963  43.282  1.00  0.00           O0.      0
ATOM    447  N   GLN A  31      38.516  37.356  44.760  1.00  0.00           N0.      0
ATOM    448  H   GLN A  31      38.589  37.144  45.745  1.00  0.00           H0.      0
ATOM    449  CA  GLN A  31      38.968  36.383  43.792  1.00  0.00           C0.      0
ATOM    450  HA  GLN A  31      39.732  36.881  43.195  1.00  0.00           H0.      0
ATOM    451  CB  GLN A  31      39.510  35.113  44.485  1.00  0.00           C0.      0
ATOM    452  HB2 GLN A  31      39.987  35.431  45.412  1.00  0.00           H0.      0
ATOM    453  HB3 GLN A  31      38.555  34.608  44.631  1.00  0.00           H0.      0
ATOM    454  CG  GLN A  31      40.398  34.226  43.662  1.00  0.00           C0.      0
ATOM    455  HG2 GLN A  31      40.621  33.310  44.209  1.00  0.00           H0.      0
ATOM    456  HG3 GLN A  31      39.819  33.889  42.802  1.00  0.00           H0.      0
ATOM    457  CD  GLN A  31      41.667  34.946  43.361  1.00  0.00           C0.      0
ATOM    458  OE1 GLN A  31      41.947  36.144  43.715  1.00  0.00           O0.      0
ATOM    459  NE2 GLN A  31      42.468  34.326  42.511  1.00  0.00           N0.      0
ATOM    460 HE21 GLN A  31      43.366  34.729  42.285  1.00  0.00           H0.      0
ATOM    461 HE22 GLN A  31      42.324  33.326  42.514  1.00  0.00           H0.      0
ATOM    462  C   GLN A  31      37.791  36.061  42.767  1.00  0.00           C0.      0
ATOM    463  O   GLN A  31      38.093  35.893  41.611  1.00  0.00           O0.      0
ATOM    464  N   LEU A  32      36.472  36.107  43.247  1.00  0.00           N0.      0
ATOM    465  H   LEU A  32      36.409  36.219  44.248  1.00  0.00           H0.      0
ATOM    466  CA  LEU A  32      35.282  35.880  42.373  1.00  0.00           C0.      0
ATOM    467  HA  LEU A  32      35.628  35.277  41.533  1.00  0.00           H0.      0
ATOM    468  CB  LEU A  32      34.178  35.074  43.206  1.00  0.00           C0.      0
ATOM    469  HB2 LEU A  32      33.986  35.656  44.108  1.00  0.00           H0.      0
ATOM    470  HB3 LEU A  32      33.262  35.106  42.615  1.00  0.00           H0.      0
ATOM    471  CG  LEU A  32      34.538  33.642  43.782  1.00  0.00           C0.      0
ATOM    472  HG  LEU A  32      35.366  33.816  44.469  1.00  0.00           H0.      0
ATOM    473  CD1 LEU A  32      33.386  33.127  44.638  1.00  0.00           C0.      0
ATOM    474 HD11 LEU A  32      32.470  33.129  44.047  1.00  0.00           H0.      0
ATOM    475 HD12 LEU A  32      33.509  32.078  44.905  1.00  0.00           H0.      0
ATOM    476 HD13 LEU A  32      33.165  33.688  45.547  1.00  0.00           H0.      0
ATOM    477  CD2 LEU A  32      34.996  32.612  42.686  1.00  0.00           C0.      0
ATOM    478 HD21 LEU A  32      35.588  33.103  41.914  1.00  0.00           H0.      0
ATOM    479 HD22 LEU A  32      35.507  31.801  43.205  1.00  0.00           H0.      0
ATOM    480 HD23 LEU A  32      34.073  32.118  42.385  1.00  0.00           H0.      0
ATOM    481  C   LEU A  32      34.731  37.223  41.865  1.00  0.00           C0.      0
ATOM    482  O   LEU A  32      34.037  37.216  40.842  1.00  0.00           O0.      0
ATOM    483  N   TYR A  33      35.093  38.287  42.457  1.00  0.00           N0.      0
ATOM    484  H   TYR A  33      35.607  38.228  43.324  1.00  0.00           H0.      0
ATOM    485  CA  TYR A  33      34.855  39.690  41.939  1.00  0.00           C0.      0
ATOM    486  HA  TYR A  33      33.836  39.663  41.553  1.00  0.00           H0.      0
ATOM    487  CB  TYR A  33      34.944  40.747  43.065  1.00  0.00           C0.      0
ATOM    488  HB2 TYR A  33      34.124  40.784  43.783  1.00  0.00           H0.      0
ATOM    489  HB3 TYR A  33      35.910  40.586  43.544  1.00  0.00           H0.      0
ATOM    490  CG  TYR A  33      35.173  42.167  42.475  1.00  0.00           C0.      0
ATOM    491  CD1 TYR A  33      36.428  42.794  42.664  1.00  0.00           C0.      0
ATOM    492  HD1 TYR A  33      37.232  42.293  43.182  1.00  0.00           H0.      0
ATOM    493  CE1 TYR A  33      36.638  44.069  41.938  1.00  0.00           C0.      0
ATOM    494  HE1 TYR A  33      37.599  44.561  41.940  1.00  0.00           H0.      0
ATOM    495  CZ  TYR A  33      35.583  44.609  41.145  1.00  0.00           C0.      0
ATOM    496  OH  TYR A  33      35.775  45.706  40.377  1.00  0.00           O0.      0
ATOM    497  HH  TYR A  33      36.480  46.169  40.836  1.00  0.00           H0.      0
ATOM    498  CE2 TYR A  33      34.317  44.044  41.189  1.00  0.00           C0.      0
ATOM    499  HE2 TYR A  33      33.535  44.554  40.646  1.00  0.00           H0.      0
ATOM    500  CD2 TYR A  33      34.112  42.785  41.750  1.00  0.00           C0.      0
ATOM    501  HD2 TYR A  33      33.165  42.266  41.733  1.00  0.00           H0.      0
ATOM    502  C   TYR A  33      35.787  39.945  40.695  1.00  0.00           C0.      0
ATOM    503  O   TYR A  33      35.224  40.593  39.785  1.00  0.00           O0.      0
ATOM    504  N   ILE A  34      37.020  39.483  40.626  1.00  0.00           N0.      0
ATOM    505  H   ILE A  34      37.323  39.031  41.477  1.00  0.00           H0.      0
ATOM    506  CA  ILE A  34      37.924  39.306  39.472  1.00  0.00           C0.      0
ATOM    507  HA  ILE A  34      37.936  40.304  39.032  1.00  0.00           H0.      0
ATOM    508  CB  ILE A  34      39.310  38.885  39.981  1.00  0.00           C0.      0
ATOM    509  HB  ILE A  34      39.266  38.010  40.629  1.00  0.00           H0.      0
ATOM    510  CG2 ILE A  34      40.276  38.338  38.897  1.00  0.00           C0.      0
ATOM    511 HG21 ILE A  34      39.764  37.739  38.144  1.00  0.00           H0.      0
ATOM    512 HG22 ILE A  34      40.811  39.130  38.372  1.00  0.00           H0.      0
ATOM    513 HG23 ILE A  34      41.041  37.666  39.286  1.00  0.00           H0.      0
ATOM    514  CG1 ILE A  34      39.920  40.014  40.791  1.00  0.00           C0.      0
ATOM    515 HG12 ILE A  34      40.027  40.833  40.079  1.00  0.00           H0.      0
ATOM    516 HG13 ILE A  34      39.245  40.239  41.616  1.00  0.00           H0.      0
ATOM    517  CD1 ILE A  34      41.347  39.685  41.310  1.00  0.00           C0.      0
ATOM    518 HD11 ILE A  34      41.570  40.436  42.068  1.00  0.00           H0.      0
ATOM    519 HD12 ILE A  34      41.329  38.743  41.859  1.00  0.00           H0.      0
ATOM    520 HD13 ILE A  34      42.053  39.673  40.479  1.00  0.00           H0.      0
ATOM    521  C   ILE A  34      37.402  38.300  38.338  1.00  0.00           C0.      0
ATOM    522  O   ILE A  34      37.385  38.676  37.156  1.00  0.00           O0.      0
ATOM    523  N   GLY A  35      37.017  37.079  38.724  1.00  0.00           N0.      0
ATOM    524  H   GLY A  35      37.138  36.851  39.700  1.00  0.00           H0.      0
ATOM    525  CA  GLY A  35      36.640  35.987  37.783  1.00  0.00           C0.      0
ATOM    526  HA2 GLY A  35      36.025  35.181  38.182  1.00  0.00           H0.      0
ATOM    527  HA3 GLY A  35      36.262  36.471  36.882  1.00  0.00           H0.      0
ATOM    528  C   GLY A  35      37.817  35.229  37.220  1.00  0.00           C0.      0
ATOM    529  O   GLY A  35      38.696  34.811  37.913  1.00  0.00           O0.      0
ATOM    530  N   ASP A  36      37.807  34.892  35.917  1.00  0.00           N0.      0
ATOM    531  H   ASP A  36      37.110  35.181  35.246  1.00  0.00           H0.      0
ATOM    532  CA  ASP A  36      38.841  33.931  35.422  1.00  0.00           C0.      0
ATOM    533  HA  ASP A  36      38.976  33.095  36.109  1.00  0.00           H0.      0
ATOM    534  CB  ASP A  36      38.441  33.393  34.022  1.00  0.00           C0.      0
ATOM    535  HB2 ASP A  36      37.461  32.917  33.995  1.00  0.00           H0.      0
ATOM    536  HB3 ASP A  36      38.285  34.285  33.417  1.00  0.00           H0.      0
ATOM    537  CG  ASP A  36      39.596  32.444  33.468  1.00  0.00           C0.      0
ATOM    538  OD1 ASP A  36      39.712  32.420  32.222  1.00  0.00           O0.      0
ATOM    539  OD2 ASP A  36      40.369  31.776  34.249  1.00  0.00           O0.      0
ATOM    540  C   ASP A  36      40.209  34.669  35.236  1.00  0.00           C0.      0
ATOM    541  O   ASP A  36      40.379  35.449  34.310  1.00  0.00           O0.      0
ATOM    542  N   THR A  37      41.142  34.391  36.105  1.00  0.00           N0.      0
ATOM    543  H   THR A  37      40.867  33.718  36.806  1.00  0.00           H0.      0
ATOM    544  CA  THR A  37      42.447  35.174  36.124  1.00  0.00           C0.      0
ATOM    545  HA  THR A  37      42.239  36.216  36.366  1.00  0.00           H0.      0
ATOM    546  CB  THR A  37      43.294  34.785  37.399  1.00  0.00           C0.      0
ATOM    547  HB  THR A  37      44.110  35.500  37.507  1.00  0.00           H0.      0
ATOM    548  CG2 THR A  37      42.452  34.899  38.685  1.00  0.00           C0.      0
ATOM    549 HG21 THR A  37      41.506  34.373  38.555  1.00  0.00           H0.      0
ATOM    550 HG22 THR A  37      43.047  34.643  39.562  1.00  0.00           H0.      0
ATOM    551 HG23 THR A  37      42.226  35.960  38.795  1.00  0.00           H0.      0
ATOM    552  OG1 THR A  37      43.958  33.539  37.323  1.00  0.00           O0.      0
ATOM    553  HG1 THR A  37      43.281  32.929  37.626  1.00  0.00           H0.      0
ATOM    554  C   THR A  37      43.249  35.045  34.829  1.00  0.00           C0.      0
ATOM    555  O   THR A  37      44.031  35.901  34.585  1.00  0.00           O0.      0
ATOM    556  N   ARG A  38      43.056  33.988  34.021  1.00  0.00           N0.      0
ATOM    557  H   ARG A  38      42.355  33.290  34.224  1.00  0.00           H0.      0
ATOM    558  CA  ARG A  38      43.844  33.720  32.810  1.00  0.00           C0.      0
ATOM    559  HA  ARG A  38      44.930  33.809  32.855  1.00  0.00           H0.      0
ATOM    560  CB  ARG A  38      43.346  32.353  32.340  1.00  0.00           C0.      0
ATOM    561  HB2 ARG A  38      42.264  32.270  32.235  1.00  0.00           H0.      0
ATOM    562  HB3 ARG A  38      43.705  32.077  31.349  1.00  0.00           H0.      0
ATOM    563  CG  ARG A  38      43.726  31.209  33.334  1.00  0.00           C0.      0
ATOM    564  HG2 ARG A  38      44.812  31.116  33.317  1.00  0.00           H0.      0
ATOM    565  HG3 ARG A  38      43.313  31.434  34.317  1.00  0.00           H0.      0
ATOM    566  CD  ARG A  38      43.168  29.836  32.994  1.00  0.00           C0.      0
ATOM    567  HD2 ARG A  38      43.641  29.449  32.091  1.00  0.00           H0.      0
ATOM    568  HD3 ARG A  38      43.371  29.025  33.694  1.00  0.00           H0.      0
ATOM    569  NE  ARG A  38      41.709  29.949  32.819  1.00  0.00           N0.      0
ATOM    570  HE  ARG A  38      41.288  30.783  33.203  1.00  0.00           H0.      0
ATOM    571  CZ  ARG A  38      40.926  28.983  32.344  1.00  0.00           C0.      0
ATOM    572  NH1 ARG A  38      41.277  27.753  32.120  1.00  0.00           N0.      0
ATOM    573 HH11 ARG A  38      42.136  27.338  32.449  1.00  0.00           H0.      0
ATOM    574 HH12 ARG A  38      40.501  27.306  31.651  1.00  0.00           H0.      0
ATOM    575  NH2 ARG A  38      39.703  29.355  32.134  1.00  0.00           N0.      0
ATOM    576 HH21 ARG A  38      39.408  30.316  32.228  1.00  0.00           H0.      0
ATOM    577 HH22 ARG A  38      39.218  28.664  31.580  1.00  0.00           H0.      0
ATOM    578  C   ARG A  38      43.312  34.716  31.772  1.00  0.00           C0.      0
ATOM    579  O   ARG A  38      44.100  35.396  31.112  1.00  0.00           O0.      0
ATOM    580  N   SER A  39      41.946  34.828  31.672  1.00  0.00           N0.      0
ATOM    581  H   SER A  39      41.481  34.209  32.321  1.00  0.00           H0.      0
ATOM    582  CA  SER A  39      41.315  35.883  30.840  1.00  0.00           C0.      0
ATOM    583  HA  SER A  39      41.605  35.809  29.792  1.00  0.00           H0.      0
ATOM    584  CB  SER A  39      39.776  35.640  30.857  1.00  0.00           C0.      0
ATOM    585  HB2 SER A  39      39.528  34.618  30.572  1.00  0.00           H0.      0
ATOM    586  HB3 SER A  39      39.380  35.741  31.867  1.00  0.00           H0.      0
ATOM    587  OG  SER A  39      39.103  36.502  30.018  1.00  0.00           O0.      0
ATOM    588  HG  SER A  39      38.157  36.438  30.170  1.00  0.00           H0.      0
ATOM    589  C   SER A  39      41.710  37.335  31.206  1.00  0.00           C0.      0
ATOM    590  O   SER A  39      41.918  38.114  30.320  1.00  0.00           O0.      0
ATOM    591  N   ARG A  40      41.873  37.644  32.466  1.00  0.00           N0.      0
ATOM    592  H   ARG A  40      41.708  36.971  33.200  1.00  0.00           H0.      0
ATOM    593  CA  ARG A  40      42.549  38.892  32.874  1.00  0.00           C0.      0
ATOM    594  HA  ARG A  40      42.137  39.805  32.444  1.00  0.00           H0.      0
ATOM    595  CB  ARG A  40      42.335  39.013  34.384  1.00  0.00           C0.      0
ATOM    596  HB2 ARG A  40      41.247  39.042  34.427  1.00  0.00           H0.      0
ATOM    597  HB3 ARG A  40      42.699  38.151  34.943  1.00  0.00           H0.      0
ATOM    598  CG  ARG A  40      43.113  40.214  35.038  1.00  0.00           C0.      0
ATOM    599  HG2 ARG A  40      44.197  40.099  35.055  1.00  0.00           H0.      0
ATOM    600  HG3 ARG A  40      42.779  41.112  34.518  1.00  0.00           H0.      0
ATOM    601  CD  ARG A  40      42.742  40.384  36.521  1.00  0.00           C0.      0
ATOM    602  HD2 ARG A  40      41.729  40.786  36.526  1.00  0.00           H0.      0
ATOM    603  HD3 ARG A  40      42.549  39.432  37.014  1.00  0.00           H0.      0
ATOM    604  NE  ARG A  40      43.735  41.309  37.182  1.00  0.00           N0.      0
ATOM    605  HE  ARG A  40      44.605  41.377  36.674  1.00  0.00           H0.      0
ATOM    606  CZ  ARG A  40      43.541  42.297  38.079  1.00  0.00           C0.      0
ATOM    607  NH1 ARG A  40      42.399  42.623  38.681  1.00  0.00           N0.      0
ATOM    608 HH11 ARG A  40      41.573  42.112  38.403  1.00  0.00           H0.      0
ATOM    609 HH12 ARG A  40      42.445  43.277  39.449  1.00  0.00           H0.      0
ATOM    610  NH2 ARG A  40      44.588  42.893  38.516  1.00  0.00           N0.      0
ATOM    611 HH21 ARG A  40      45.477  42.939  38.037  1.00  0.00           H0.      0
ATOM    612 HH22 ARG A  40      44.554  43.450  39.358  1.00  0.00           H0.      0
ATOM    613  C   ARG A  40      44.013  38.943  32.443  1.00  0.00           C0.      0
ATOM    614  O   ARG A  40      44.354  39.953  31.834  1.00  0.00           O0.      0
ATOM    615  N   THR A  41      44.855  37.998  32.740  1.00  0.00           N0.      0
ATOM    616  H   THR A  41      44.496  37.365  33.440  1.00  0.00           H0.      0
ATOM    617  CA  THR A  41      46.343  37.894  32.483  1.00  0.00           C0.      0
ATOM    618  HA  THR A  41      46.790  38.709  33.053  1.00  0.00           H0.      0
ATOM    619  CB  THR A  41      46.873  36.604  33.140  1.00  0.00           C0.      0
ATOM    620  HB  THR A  41      46.469  35.679  32.728  1.00  0.00           H0.      0
ATOM    621  CG2 THR A  41      48.383  36.501  32.862  1.00  0.00           C0.      0
ATOM    622 HG21 THR A  41      48.644  36.328  31.818  1.00  0.00           H0.      0
ATOM    623 HG22 THR A  41      48.878  37.389  33.256  1.00  0.00           H0.      0
ATOM    624 HG23 THR A  41      48.698  35.562  33.316  1.00  0.00           H0.      0
ATOM    625  OG1 THR A  41      46.835  36.659  34.532  1.00  0.00           O0.      0
ATOM    626  HG1 THR A  41      46.197  36.042  34.898  1.00  0.00           H0.      0
ATOM    627  C   THR A  41      46.714  38.101  31.046  1.00  0.00           C0.      0
ATOM    628  O   THR A  41      47.470  38.955  30.735  1.00  0.00           O0.      0
ATOM    629  N   ALA A  42      45.932  37.470  30.158  1.00  0.00           N0.      0
ATOM    630  H   ALA A  42      45.250  36.762  30.391  1.00  0.00           H0.      0
ATOM    631  CA  ALA A  42      46.118  37.574  28.672  1.00  0.00           C0.      0
ATOM    632  HA  ALA A  42      47.176  37.326  28.589  1.00  0.00           H0.      0
ATOM    633  CB  ALA A  42      45.247  36.518  28.036  1.00  0.00           C0.      0
ATOM    634  HB1 ALA A  42      45.376  36.519  26.954  1.00  0.00           H0.      0
ATOM    635  HB2 ALA A  42      45.354  35.528  28.478  1.00  0.00           H0.      0
ATOM    636  HB3 ALA A  42      44.167  36.559  28.179  1.00  0.00           H0.      0
ATOM    637  C   ALA A  42      45.924  38.993  28.046  1.00  0.00           C0.      0
ATOM    638  O   ALA A  42      46.400  39.271  26.963  1.00  0.00           O0.      0
ATOM    639  N   GLU A  43      45.306  39.932  28.774  1.00  0.00           N0.      0
ATOM    640  H   GLU A  43      44.990  39.768  29.720  1.00  0.00           H0.      0
ATOM    641  CA  GLU A  43      45.054  41.283  28.385  1.00  0.00           C0.      0
ATOM    642  HA  GLU A  43      44.942  41.312  27.301  1.00  0.00           H0.      0
ATOM    643  CB  GLU A  43      43.812  41.914  29.029  1.00  0.00           C0.      0
ATOM    644  HB2 GLU A  43      43.989  42.011  30.100  1.00  0.00           H0.      0
ATOM    645  HB3 GLU A  43      43.574  42.927  28.703  1.00  0.00           H0.      0
ATOM    646  CG  GLU A  43      42.586  41.026  28.813  1.00  0.00           C0.      0
ATOM    647  HG2 GLU A  43      42.828  40.007  29.116  1.00  0.00           H0.      0
ATOM    648  HG3 GLU A  43      41.832  41.365  29.523  1.00  0.00           H0.      0
ATOM    649  CD  GLU A  43      41.981  41.061  27.463  1.00  0.00           C0.      0
ATOM    650  OE1 GLU A  43      42.313  41.943  26.674  1.00  0.00           O0.      0
ATOM    651  OE2 GLU A  43      41.189  40.140  27.185  1.00  0.00           O0.      0
ATOM    652  C   GLU A  43      46.248  42.205  28.562  1.00  0.00           C0.      0
ATOM    653  O   GLU A  43      46.259  43.221  27.935  1.00  0.00           O0.      0
ATOM    654  N   TYR A  44      47.240  41.869  29.390  1.00  0.00           N0.      0
ATOM    655  H   TYR A  44      47.073  41.035  29.935  1.00  0.00           H0.      0
ATOM    656  CA  TYR A  44      48.252  42.812  29.809  1.00  0.00           C0.      0
ATOM    657  HA  TYR A  44      48.541  43.381  28.925  1.00  0.00           H0.      0
ATOM    658  CB  TYR A  44      47.729  43.966  30.800  1.00  0.00           C0.      0
ATOM    659  HB2 TYR A  44      48.549  44.671  30.941  1.00  0.00           H0.      0
ATOM    660  HB3 TYR A  44      46.894  44.498  30.343  1.00  0.00           H0.      0
ATOM    661  CG  TYR A  44      47.316  43.478  32.123  1.00  0.00           C0.      0
ATOM    662  CD1 TYR A  44      48.327  43.103  33.059  1.00  0.00           C0.      0
ATOM    663  HD1 TYR A  44      49.347  43.387  32.848  1.00  0.00           H0.      0
ATOM    664  CE1 TYR A  44      47.969  42.548  34.294  1.00  0.00           C0.      0
ATOM    665  HE1 TYR A  44      48.791  42.221  34.914  1.00  0.00           H0.      0
ATOM    666  CZ  TYR A  44      46.608  42.203  34.551  1.00  0.00           C0.      0
ATOM    667  OH  TYR A  44      46.160  41.634  35.687  1.00  0.00           O0.      0
ATOM    668  HH  TYR A  44      46.757  41.943  36.371  1.00  0.00           H0.      0
ATOM    669  CE2 TYR A  44      45.655  42.509  33.579  1.00  0.00           C0.      0
ATOM    670  HE2 TYR A  44      44.665  42.115  33.752  1.00  0.00           H0.      0
ATOM    671  CD2 TYR A  44      45.966  43.125  32.416  1.00  0.00           C0.      0
ATOM    672  HD2 TYR A  44      45.181  43.323  31.700  1.00  0.00           H0.      0
ATOM    673  C   TYR A  44      49.600  42.232  30.234  1.00  0.00           C0.      0
ATOM    674  O   TYR A  44      50.531  42.962  30.485  1.00  0.00           O0.      0
ATOM    675  N   LYS A  45      49.763  40.896  30.282  1.00  0.00           N0.      0
ATOM    676  H   LYS A  45      48.950  40.338  30.064  1.00  0.00           H0.      0
ATOM    677  CA  LYS A  45      50.921  40.153  30.587  1.00  0.00           C0.      0
ATOM    678  HA  LYS A  45      51.349  40.468  31.539  1.00  0.00           H0.      0
ATOM    679  CB  LYS A  45      50.660  38.693  30.818  1.00  0.00           C0.      0
ATOM    680  HB2 LYS A  45      49.924  38.552  31.610  1.00  0.00           H0.      0
ATOM    681  HB3 LYS A  45      50.301  38.178  29.926  1.00  0.00           H0.      0
ATOM    682  CG  LYS A  45      51.918  37.886  31.248  1.00  0.00           C0.      0
ATOM    683  HG2 LYS A  45      52.559  37.915  30.366  1.00  0.00           H0.      0
ATOM    684  HG3 LYS A  45      52.368  38.464  32.054  1.00  0.00           H0.      0
ATOM    685  CD  LYS A  45      51.692  36.337  31.637  1.00  0.00           C0.      0
ATOM    686  HD2 LYS A  45      51.265  36.383  32.639  1.00  0.00           H0.      0
ATOM    687  HD3 LYS A  45      50.980  35.823  30.990  1.00  0.00           H0.      0
ATOM    688  CE  LYS A  45      53.039  35.564  31.939  1.00  0.00           C0.      0
ATOM    689  HE2 LYS A  45      53.478  35.298  30.978  1.00  0.00           H0.      0
ATOM    690  HE3 LYS A  45      53.747  36.227  32.435  1.00  0.00           H0.      0
ATOM    691  NZ  LYS A  45      52.669  34.314  32.726  1.00  0.00           N0.      0
ATOM    692  HZ1 LYS A  45      52.228  34.550  33.603  1.00  0.00           H0.      0
ATOM    693  HZ2 LYS A  45      52.130  33.683  32.150  1.00  0.00           H0.      0
ATOM    694  HZ3 LYS A  45      53.507  33.757  32.809  1.00  0.00           H0.      0
ATOM    695  C   LYS A  45      52.103  40.468  29.547  1.00  0.00           C0.      0
ATOM    696  O   LYS A  45      53.220  40.832  29.906  1.00  0.00           O0.      0
ATOM    697  N   ALA A  46      51.796  40.398  28.243  1.00  0.00           N0.      0
ATOM    698  H   ALA A  46      50.865  40.297  27.864  1.00  0.00           H0.      0
ATOM    699  CA  ALA A  46      52.820  40.430  27.194  1.00  0.00           C0.      0
ATOM    700  HA  ALA A  46      53.656  39.766  27.416  1.00  0.00           H0.      0
ATOM    701  CB  ALA A  46      52.213  40.237  25.801  1.00  0.00           C0.      0
ATOM    702  HB1 ALA A  46      51.660  39.305  25.682  1.00  0.00           H0.      0
ATOM    703  HB2 ALA A  46      51.547  41.066  25.564  1.00  0.00           H0.      0
ATOM    704  HB3 ALA A  46      53.028  40.234  25.077  1.00  0.00           H0.      0
ATOM    705  C   ALA A  46      53.495  41.872  27.080  1.00  0.00           C0.      0
ATOM    706  O   ALA A  46      54.690  41.964  26.896  1.00  0.00           O0.      0
ATOM    707  N   TRP A  47      52.718  42.973  27.190  1.00  0.00           N0.      0
ATOM    708  H   TRP A  47      51.728  42.788  27.261  1.00  0.00           H0.      0
ATOM    709  CA  TRP A  47      53.306  44.305  27.176  1.00  0.00           C0.      0
ATOM    710  HA  TRP A  47      53.914  44.423  26.279  1.00  0.00           H0.      0
ATOM    711  CB  TRP A  47      52.142  45.312  27.225  1.00  0.00           C0.      0
ATOM    712  HB2 TRP A  47      51.649  45.247  26.255  1.00  0.00           H0.      0
ATOM    713  HB3 TRP A  47      51.424  45.158  28.031  1.00  0.00           H0.      0
ATOM    714  CG  TRP A  47      52.518  46.805  27.386  1.00  0.00           C0.      0
ATOM    715  CD1 TRP A  47      53.017  47.560  26.355  1.00  0.00           C0.      0
ATOM    716  HD1 TRP A  47      53.048  47.190  25.340  1.00  0.00           H0.      0
ATOM    717  NE1 TRP A  47      53.554  48.805  26.734  1.00  0.00           N0.      0
ATOM    718  HE1 TRP A  47      54.092  49.386  26.108  1.00  0.00           H0.      0
ATOM    719  CE2 TRP A  47      53.328  48.934  28.091  1.00  0.00           C0.      0
ATOM    720  CZ2 TRP A  47      53.587  49.985  29.051  1.00  0.00           C0.      0
ATOM    721  HZ2 TRP A  47      54.196  50.823  28.746  1.00  0.00           H0.      0
ATOM    722  CH2 TRP A  47      53.171  49.942  30.343  1.00  0.00           C0.      0
ATOM    723  HH2 TRP A  47      53.345  50.811  30.960  1.00  0.00           H0.      0
ATOM    724  CZ3 TRP A  47      52.425  48.832  30.787  1.00  0.00           C0.      0
ATOM    725  HZ3 TRP A  47      52.183  48.584  31.810  1.00  0.00           H0.      0
ATOM    726  CE3 TRP A  47      52.196  47.727  29.892  1.00  0.00           C0.      0
ATOM    727  HE3 TRP A  47      51.660  46.859  30.244  1.00  0.00           H0.      0
ATOM    728  CD2 TRP A  47      52.660  47.715  28.542  1.00  0.00           C0.      0
ATOM    729  C   TRP A  47      54.107  44.522  28.414  1.00  0.00           C0.      0
ATOM    730  O   TRP A  47      55.163  45.138  28.323  1.00  0.00           O0.      0
ATOM    731  N   LEU A  48      53.731  43.997  29.594  1.00  0.00           N0.      0
ATOM    732  H   LEU A  48      52.834  43.532  29.613  1.00  0.00           H0.      0
ATOM    733  CA  LEU A  48      54.299  44.208  30.856  1.00  0.00           C0.      0
ATOM    734  HA  LEU A  48      54.477  45.277  30.969  1.00  0.00           H0.      0
ATOM    735  CB  LEU A  48      53.314  43.814  32.034  1.00  0.00           C0.      0
ATOM    736  HB2 LEU A  48      52.424  44.442  31.995  1.00  0.00           H0.      0
ATOM    737  HB3 LEU A  48      53.057  42.762  31.910  1.00  0.00           H0.      0
ATOM    738  CG  LEU A  48      53.983  44.013  33.441  1.00  0.00           C0.      0
ATOM    739  HG  LEU A  48      54.948  43.508  33.453  1.00  0.00           H0.      0
ATOM    740  CD1 LEU A  48      54.263  45.536  33.718  1.00  0.00           C0.      0
ATOM    741 HD11 LEU A  48      54.912  45.896  32.919  1.00  0.00           H0.      0
ATOM    742 HD12 LEU A  48      53.330  46.067  33.530  1.00  0.00           H0.      0
ATOM    743 HD13 LEU A  48      54.766  45.679  34.675  1.00  0.00           H0.      0
ATOM    744  CD2 LEU A  48      53.209  43.509  34.648  1.00  0.00           C0.      0
ATOM    745 HD21 LEU A  48      53.243  42.426  34.762  1.00  0.00           H0.      0
ATOM    746 HD22 LEU A  48      53.722  43.810  35.562  1.00  0.00           H0.      0
ATOM    747 HD23 LEU A  48      52.149  43.762  34.649  1.00  0.00           H0.      0
ATOM    748  C   LEU A  48      55.625  43.455  31.014  1.00  0.00           C0.      0
ATOM    749  O   LEU A  48      56.671  43.988  31.462  1.00  0.00           O0.      0
ATOM    750  N   LEU A  49      55.701  42.190  30.684  1.00  0.00           N0.      0
ATOM    751  H   LEU A  49      54.856  41.859  30.241  1.00  0.00           H0.      0
ATOM    752  CA  LEU A  49      56.973  41.407  30.462  1.00  0.00           C0.      0
ATOM    753  HA  LEU A  49      57.646  41.462  31.317  1.00  0.00           H0.      0
ATOM    754  CB  LEU A  49      56.756  39.989  29.948  1.00  0.00           C0.      0
ATOM    755  HB2 LEU A  49      56.164  39.837  29.045  1.00  0.00           H0.      0
ATOM    756  HB3 LEU A  49      57.774  39.628  29.805  1.00  0.00           H0.      0
ATOM    757  CG  LEU A  49      56.112  39.203  31.141  1.00  0.00           C0.      0
ATOM    758  HG  LEU A  49      55.391  39.807  31.692  1.00  0.00           H0.      0
ATOM    759  CD1 LEU A  49      55.587  37.799  30.707  1.00  0.00           C0.      0
ATOM    760 HD11 LEU A  49      56.383  37.168  30.312  1.00  0.00           H0.      0
ATOM    761 HD12 LEU A  49      55.027  37.334  31.518  1.00  0.00           H0.      0
ATOM    762 HD13 LEU A  49      54.812  37.973  29.960  1.00  0.00           H0.      0
ATOM    763  CD2 LEU A  49      57.156  38.894  32.163  1.00  0.00           C0.      0
ATOM    764 HD21 LEU A  49      57.163  39.875  32.638  1.00  0.00           H0.      0
ATOM    765 HD22 LEU A  49      56.783  38.185  32.902  1.00  0.00           H0.      0
ATOM    766 HD23 LEU A  49      58.176  38.839  31.782  1.00  0.00           H0.      0
ATOM    767  C   LEU A  49      57.770  42.172  29.370  1.00  0.00           C0.      0
ATOM    768  O   LEU A  49      58.960  42.264  29.470  1.00  0.00           O0.      0
ATOM    769  N   GLY A  50      57.160  42.661  28.325  1.00  0.00           N0.      0
ATOM    770  H   GLY A  50      56.157  42.738  28.237  1.00  0.00           H0.      0
ATOM    771  CA  GLY A  50      57.874  43.347  27.186  1.00  0.00           C0.      0
ATOM    772  HA2 GLY A  50      58.566  42.682  26.669  1.00  0.00           H0.      0
ATOM    773  HA3 GLY A  50      57.168  43.613  26.400  1.00  0.00           H0.      0
ATOM    774  C   GLY A  50      58.776  44.465  27.662  1.00  0.00           C0.      0
ATOM    775  O   GLY A  50      59.994  44.335  27.559  1.00  0.00           O0.      0
ATOM    776  N   LEU A  51      58.150  45.503  28.176  1.00  0.00           N0.      0
ATOM    777  H   LEU A  51      57.145  45.405  28.192  1.00  0.00           H0.      0
ATOM    778  CA  LEU A  51      58.693  46.633  28.882  1.00  0.00           C0.      0
ATOM    779  HA  LEU A  51      59.111  47.316  28.143  1.00  0.00           H0.      0
ATOM    780  CB  LEU A  51      57.447  47.265  29.537  1.00  0.00           C0.      0
ATOM    781  HB2 LEU A  51      56.663  47.482  28.811  1.00  0.00           H0.      0
ATOM    782  HB3 LEU A  51      56.917  46.526  30.137  1.00  0.00           H0.      0
ATOM    783  CG  LEU A  51      57.787  48.562  30.325  1.00  0.00           C0.      0
ATOM    784  HG  LEU A  51      58.542  48.277  31.057  1.00  0.00           H0.      0
ATOM    785  CD1 LEU A  51      58.201  49.741  29.439  1.00  0.00           C0.      0
ATOM    786 HD11 LEU A  51      57.386  49.961  28.750  1.00  0.00           H0.      0
ATOM    787 HD12 LEU A  51      58.357  50.652  30.017  1.00  0.00           H0.      0
ATOM    788 HD13 LEU A  51      59.080  49.526  28.832  1.00  0.00           H0.      0
ATOM    789  CD2 LEU A  51      56.588  48.974  31.213  1.00  0.00           C0.      0
ATOM    790 HD21 LEU A  51      56.238  48.226  31.925  1.00  0.00           H0.      0
ATOM    791 HD22 LEU A  51      56.958  49.825  31.785  1.00  0.00           H0.      0
ATOM    792 HD23 LEU A  51      55.799  49.334  30.553  1.00  0.00           H0.      0
ATOM    793  C   LEU A  51      59.810  46.218  29.906  1.00  0.00           C0.      0
ATOM    794  O   LEU A  51      60.908  46.788  29.853  1.00  0.00           O0.      0
ATOM    795  N   LEU A  52      59.590  45.254  30.799  1.00  0.00           N0.      0
ATOM    796  H   LEU A  52      58.656  44.871  30.793  1.00  0.00           H0.      0
ATOM    797  CA  LEU A  52      60.566  44.819  31.791  1.00  0.00           C0.      0
ATOM    798  HA  LEU A  52      60.875  45.760  32.246  1.00  0.00           H0.      0
ATOM    799  CB  LEU A  52      59.900  43.995  32.878  1.00  0.00           C0.      0
ATOM    800  HB2 LEU A  52      59.281  43.177  32.511  1.00  0.00           H0.      0
ATOM    801  HB3 LEU A  52      60.662  43.522  33.498  1.00  0.00           H0.      0
ATOM    802  CG  LEU A  52      58.901  44.757  33.875  1.00  0.00           C0.      0
ATOM    803  HG  LEU A  52      58.150  45.287  33.290  1.00  0.00           H0.      0
ATOM    804  CD1 LEU A  52      58.127  43.824  34.855  1.00  0.00           C0.      0
ATOM    805 HD11 LEU A  52      57.373  43.288  34.277  1.00  0.00           H0.      0
ATOM    806 HD12 LEU A  52      58.830  43.130  35.315  1.00  0.00           H0.      0
ATOM    807 HD13 LEU A  52      57.604  44.441  35.586  1.00  0.00           H0.      0
ATOM    808  CD2 LEU A  52      59.619  45.741  34.839  1.00  0.00           C0.      0
ATOM    809 HD21 LEU A  52      60.291  45.123  35.434  1.00  0.00           H0.      0
ATOM    810 HD22 LEU A  52      60.223  46.447  34.269  1.00  0.00           H0.      0
ATOM    811 HD23 LEU A  52      58.853  46.247  35.427  1.00  0.00           H0.      0
ATOM    812  C   LEU A  52      61.816  44.159  31.162  1.00  0.00           C0.      0
ATOM    813  O   LEU A  52      62.960  44.417  31.586  1.00  0.00           O0.      0
ATOM    814  N   ARG A  53      61.689  43.350  30.070  1.00  0.00           N0.      0
ATOM    815  H   ARG A  53      60.799  43.204  29.616  1.00  0.00           H0.      0
ATOM    816  CA  ARG A  53      62.885  42.822  29.234  1.00  0.00           C0.      0
ATOM    817  HA  ARG A  53      63.576  42.377  29.949  1.00  0.00           H0.      0
ATOM    818  CB  ARG A  53      62.376  41.724  28.185  1.00  0.00           C0.      0
ATOM    819  HB2 ARG A  53      61.538  42.173  27.651  1.00  0.00           H0.      0
ATOM    820  HB3 ARG A  53      63.160  41.377  27.511  1.00  0.00           H0.      0
ATOM    821  CG  ARG A  53      61.958  40.391  28.924  1.00  0.00           C0.      0
ATOM    822  HG2 ARG A  53      62.882  39.920  29.260  1.00  0.00           H0.      0
ATOM    823  HG3 ARG A  53      61.404  40.705  29.809  1.00  0.00           H0.      0
ATOM    824  CD  ARG A  53      61.128  39.492  28.086  1.00  0.00           C0.      0
ATOM    825  HD2 ARG A  53      60.382  40.079  27.551  1.00  0.00           H0.      0
ATOM    826  HD3 ARG A  53      61.798  39.056  27.346  1.00  0.00           H0.      0
ATOM    827  NE  ARG A  53      60.543  38.417  28.832  1.00  0.00           N0.      0
ATOM    828  HE  ARG A  53      60.992  38.231  29.717  1.00  0.00           H0.      0
ATOM    829  CZ  ARG A  53      59.619  37.513  28.608  1.00  0.00           C0.      0
ATOM    830  NH1 ARG A  53      59.025  37.317  27.507  1.00  0.00           N0.      0
ATOM    831 HH11 ARG A  53      59.198  37.994  26.778  1.00  0.00           H0.      0
ATOM    832 HH12 ARG A  53      58.551  36.436  27.369  1.00  0.00           H0.      0
ATOM    833  NH2 ARG A  53      59.307  36.759  29.609  1.00  0.00           N0.      0
ATOM    834 HH21 ARG A  53      59.770  36.933  30.490  1.00  0.00           H0.      0
ATOM    835 HH22 ARG A  53      58.580  36.059  29.626  1.00  0.00           H0.      0
ATOM    836  C   ARG A  53      63.571  43.902  28.489  1.00  0.00           C0.      0
ATOM    837  O   ARG A  53      64.780  43.920  28.338  1.00  0.00           O0.      0
ATOM    838  N   GLN A  54      62.897  45.007  28.175  1.00  0.00           N0.      0
ATOM    839  H   GLN A  54      61.900  44.925  28.034  1.00  0.00           H0.      0
ATOM    840  CA  GLN A  54      63.424  46.108  27.381  1.00  0.00           C0.      0
ATOM    841  HA  GLN A  54      64.074  45.780  26.570  1.00  0.00           H0.      0
ATOM    842  CB  GLN A  54      62.312  46.824  26.750  1.00  0.00           C0.      0
ATOM    843  HB2 GLN A  54      61.677  46.123  26.207  1.00  0.00           H0.      0
ATOM    844  HB3 GLN A  54      61.732  47.341  27.514  1.00  0.00           H0.      0
ATOM    845  CG  GLN A  54      62.754  47.730  25.567  1.00  0.00           C0.      0
ATOM    846  HG2 GLN A  54      63.839  47.816  25.615  1.00  0.00           H0.      0
ATOM    847  HG3 GLN A  54      62.597  47.292  24.581  1.00  0.00           H0.      0
ATOM    848  CD  GLN A  54      62.125  49.072  25.576  1.00  0.00           C0.      0
ATOM    849  OE1 GLN A  54      62.597  49.993  26.154  1.00  0.00           O0.      0
ATOM    850  NE2 GLN A  54      60.897  49.188  25.068  1.00  0.00           N0.      0
ATOM    851 HE21 GLN A  54      60.595  50.120  25.310  1.00  0.00           H0.      0
ATOM    852 HE22 GLN A  54      60.408  48.435  24.605  1.00  0.00           H0.      0
ATOM    853  C   GLN A  54      64.314  47.045  28.231  1.00  0.00           C0.      0
ATOM    854  O   GLN A  54      65.175  47.844  27.779  1.00  0.00           O0.      0
ATOM    855  N   HIP A  55      64.154  47.041  29.578  1.00  0.00           N0.      0
ATOM    856  H   HIP A  55      63.387  46.516  29.975  1.00  0.00           H0.      0
ATOM    857  CA  HIP A  55      65.009  47.804  30.527  1.00  0.00           C0.      0
ATOM    858  HA  HIP A  55      65.654  48.464  29.947  1.00  0.00           H0.      0
ATOM    859  CB  HIP A  55      64.220  48.744  31.399  1.00  0.00           C0.      0
ATOM    860  HB2 HIP A  55      63.401  48.249  31.922  1.00  0.00           H0.      0
ATOM    861  HB3 HIP A  55      64.879  49.128  32.178  1.00  0.00           H0.      0
ATOM    862  CG  HIP A  55      63.716  49.820  30.528  1.00  0.00           C0.      0
ATOM    863  ND1 HIP A  55      64.462  50.961  30.306  1.00  0.00           N0.      0
ATOM    864  HD1 HIP A  55      65.391  51.165  30.645  1.00  0.00           H0.      0
ATOM    865  CE1 HIP A  55      63.735  51.769  29.550  1.00  0.00           C0.      0
ATOM    866  HE1 HIP A  55      63.934  52.813  29.358  1.00  0.00           H0.      0
ATOM    867  NE2 HIP A  55      62.608  51.134  29.139  1.00  0.00           N0.      0
ATOM    868  HE2 HIP A  55      61.905  51.678  28.660  1.00  0.00           H0.      0
ATOM    869  CD2 HIP A  55      62.524  49.956  29.920  1.00  0.00           C0.      0
ATOM    870  HD2 HIP A  55      61.672  49.292  29.930  1.00  0.00           H0.      0
ATOM    871  C   HIP A  55      66.008  46.892  31.328  1.00  0.00           C0.      0
ATOM    872  O   HIP A  55      66.520  47.220  32.370  1.00  0.00           O0.      0
ATOM    873  N   GLY A  56      66.105  45.636  30.923  1.00  0.00           N0.      0
ATOM    874  H   GLY A  56      65.691  45.391  30.035  1.00  0.00           H0.      0
ATOM    875  CA  GLY A  56      66.580  44.464  31.707  1.00  0.00           C0.      0
ATOM    876  HA2 GLY A  56      66.179  43.536  31.302  1.00  0.00           H0.      0
ATOM    877  HA3 GLY A  56      67.669  44.442  31.657  1.00  0.00           H0.      0
ATOM    878  C   GLY A  56      66.276  44.487  33.158  1.00  0.00           C0.      0
ATOM    879  O   GLY A  56      67.223  44.282  33.932  1.00  0.00           O0.      0
ATOM    880  N   CYS A  57      65.009  44.756  33.526  1.00  0.00           N0.      0
ATOM    881  H   CYS A  57      64.249  44.818  32.864  1.00  0.00           H0.      0
ATOM    882  CA  CYS A  57      64.576  44.691  34.946  1.00  0.00           C0.      0
ATOM    883  HA  CYS A  57      65.325  45.228  35.528  1.00  0.00           H0.      0
ATOM    884  CB  CYS A  57      63.218  45.347  35.180  1.00  0.00           C0.      0
ATOM    885  HB2 CYS A  57      62.622  44.688  34.548  1.00  0.00           H0.      0
ATOM    886  HB3 CYS A  57      62.892  45.084  36.186  1.00  0.00           H0.      0
ATOM    887  SG  CYS A  57      63.236  47.003  34.504  1.00  0.00           S0.      0
ATOM    888  HG  CYS A  57      64.141  47.565  35.311  1.00  0.00           H0.      0
ATOM    889  C   CYS A  57      64.488  43.273  35.408  1.00  0.00           C0.      0
ATOM    890  O   CYS A  57      64.148  42.338  34.677  1.00  0.00           O0.      0
ATOM    891  N   HIE A  58      64.763  43.004  36.711  1.00  0.00           N0.      0
ATOM    892  H   HIE A  58      65.233  43.743  37.214  1.00  0.00           H0.      0
ATOM    893  CA  HIE A  58      64.529  41.725  37.346  1.00  0.00           C0.      0
ATOM    894  HA  HIE A  58      63.799  41.141  36.784  1.00  0.00           H0.      0
ATOM    895  CB  HIE A  58      65.888  40.908  37.338  1.00  0.00           C0.      0
ATOM    896  HB2 HIE A  58      66.414  41.211  36.432  1.00  0.00           H0.      0
ATOM    897  HB3 HIE A  58      66.596  41.249  38.094  1.00  0.00           H0.      0
ATOM    898  CG  HIE A  58      65.609  39.443  37.333  1.00  0.00           C0.      0
ATOM    899  ND1 HIE A  58      65.783  38.580  38.460  1.00  0.00           N0.      0
ATOM    900  CE1 HIE A  58      65.434  37.381  38.057  1.00  0.00           C0.      0
ATOM    901  HE1 HIE A  58      65.286  36.559  38.742  1.00  0.00           H0.      0
ATOM    902  NE2 HIE A  58      64.984  37.462  36.759  1.00  0.00           N0.      0
ATOM    903  HE2 HIE A  58      64.514  36.650  36.387  1.00  0.00           H0.      0
ATOM    904  CD2 HIE A  58      65.138  38.737  36.297  1.00  0.00           C0.      0
ATOM    905  HD2 HIE A  58      64.882  39.207  35.359  1.00  0.00           H0.      0
ATOM    906  C   HIE A  58      63.986  41.739  38.752  1.00  0.00           C0.      0
ATOM    907  O   HIE A  58      63.249  40.842  39.096  1.00  0.00           O0.      0
ATOM    908  N   ARG A  59      64.289  42.827  39.582  1.00  0.00           N0.      0
ATOM    909  H   ARG A  59      64.811  43.540  39.093  1.00  0.00           H0.      0
ATOM    910  CA  ARG A  59      63.796  43.219  40.908  1.00  0.00           C0.      0
ATOM    911  HA  ARG A  59      63.474  42.290  41.377  1.00  0.00           H0.      0
ATOM    912  CB  ARG A  59      64.979  43.736  41.717  1.00  0.00           C0.      0
ATOM    913  HB2 ARG A  59      65.915  43.277  41.399  1.00  0.00           H0.      0
ATOM    914  HB3 ARG A  59      65.097  44.803  41.526  1.00  0.00           H0.      0
ATOM    915  CG  ARG A  59      64.764  43.436  43.267  1.00  0.00           C0.      0
ATOM    916  HG2 ARG A  59      63.718  43.443  43.572  1.00  0.00           H0.      0
ATOM    917  HG3 ARG A  59      65.082  42.454  43.617  1.00  0.00           H0.      0
ATOM    918  CD  ARG A  59      65.484  44.496  44.235  1.00  0.00           C0.      0
ATOM    919  HD2 ARG A  59      66.547  44.546  44.000  1.00  0.00           H0.      0
ATOM    920  HD3 ARG A  59      64.889  45.396  44.079  1.00  0.00           H0.      0
ATOM    921  NE  ARG A  59      65.470  44.102  45.665  1.00  0.00           N0.      0
ATOM    922  HE  ARG A  59      65.502  43.113  45.868  1.00  0.00           H0.      0
ATOM    923  CZ  ARG A  59      65.512  44.893  46.758  1.00  0.00           C0.      0
ATOM    924  NH1 ARG A  59      65.716  46.198  46.590  1.00  0.00           N0.      0
ATOM    925 HH11 ARG A  59      65.717  46.593  45.661  1.00  0.00           H0.      0
ATOM    926 HH12 ARG A  59      65.710  46.840  47.370  1.00  0.00           H0.      0
ATOM    927  NH2 ARG A  59      65.303  44.380  47.915  1.00  0.00           N0.      0
ATOM    928 HH21 ARG A  59      65.061  43.400  47.967  1.00  0.00           H0.      0
ATOM    929 HH22 ARG A  59      65.227  44.892  48.782  1.00  0.00           H0.      0
ATOM    930  C   ARG A  59      62.558  44.145  40.795  1.00  0.00           C0.      0
ATOM    931  O   ARG A  59      62.762  45.324  40.428  1.00  0.00           O0.      0
ATOM    932  N   VAL A  60      61.400  43.625  41.153  1.00  0.00           N0.      0
ATOM    933  H   VAL A  60      61.351  42.644  41.386  1.00  0.00           H0.      0
ATOM    934  CA  VAL A  60      60.083  44.264  40.723  1.00  0.00           C0.      0
ATOM    935  HA  VAL A  60      60.147  45.318  40.454  1.00  0.00           H0.      0
ATOM    936  CB  VAL A  60      59.484  43.637  39.465  1.00  0.00           C0.      0
ATOM    937  HB  VAL A  60      59.457  42.575  39.706  1.00  0.00           H0.      0
ATOM    938  CG1 VAL A  60      57.989  44.057  39.348  1.00  0.00           C0.      0
ATOM    939 HG11 VAL A  60      57.673  44.255  38.324  1.00  0.00           H0.      0
ATOM    940 HG12 VAL A  60      57.367  43.399  39.954  1.00  0.00           H0.      0
ATOM    941 HG13 VAL A  60      57.880  45.001  39.882  1.00  0.00           H0.      0
ATOM    942  CG2 VAL A  60      60.243  43.830  38.160  1.00  0.00           C0.      0
ATOM    943 HG21 VAL A  60      61.265  43.494  38.336  1.00  0.00           H0.      0
ATOM    944 HG22 VAL A  60      59.823  43.334  37.285  1.00  0.00           H0.      0
ATOM    945 HG23 VAL A  60      60.275  44.870  37.835  1.00  0.00           H0.      0
ATOM    946  C   VAL A  60      59.183  44.292  42.012  1.00  0.00           C0.      0
ATOM    947  O   VAL A  60      59.012  43.191  42.610  1.00  0.00           O0.      0
ATOM    948  N   LEU A  61      58.701  45.484  42.344  1.00  0.00           N0.      0
ATOM    949  H   LEU A  61      58.885  46.264  41.730  1.00  0.00           H0.      0
ATOM    950  CA  LEU A  61      57.861  45.646  43.601  1.00  0.00           C0.      0
ATOM    951  HA  LEU A  61      57.896  44.791  44.275  1.00  0.00           H0.      0
ATOM    952  CB  LEU A  61      58.569  46.731  44.499  1.00  0.00           C0.      0
ATOM    953  HB2 LEU A  61      59.358  46.235  45.063  1.00  0.00           H0.      0
ATOM    954  HB3 LEU A  61      58.971  47.527  43.873  1.00  0.00           H0.      0
ATOM    955  CG  LEU A  61      57.759  47.440  45.561  1.00  0.00           C0.      0
ATOM    956  HG  LEU A  61      56.847  47.907  45.189  1.00  0.00           H0.      0
ATOM    957  CD1 LEU A  61      57.300  46.417  46.565  1.00  0.00           C0.      0
ATOM    958 HD11 LEU A  61      56.691  45.643  46.098  1.00  0.00           H0.      0
ATOM    959 HD12 LEU A  61      58.152  45.877  46.978  1.00  0.00           H0.      0
ATOM    960 HD13 LEU A  61      56.734  46.955  47.325  1.00  0.00           H0.      0
ATOM    961  CD2 LEU A  61      58.578  48.531  46.219  1.00  0.00           C0.      0
ATOM    962 HD21 LEU A  61      57.996  49.137  46.913  1.00  0.00           H0.      0
ATOM    963 HD22 LEU A  61      59.430  48.038  46.687  1.00  0.00           H0.      0
ATOM    964 HD23 LEU A  61      58.939  49.203  45.440  1.00  0.00           H0.      0
ATOM    965  C   LEU A  61      56.445  45.885  43.097  1.00  0.00           C0.      0
ATOM    966  O   LEU A  61      56.189  46.916  42.478  1.00  0.00           O0.      0
ATOM    967  N   ASH A  62      55.603  44.912  43.255  1.00  0.00           N0.      0
ATOM    968  H   ASH A  62      55.921  44.140  43.823  1.00  0.00           H0.      0
ATOM    969  CA  ASH A  62      54.204  45.080  43.044  1.00  0.00           C0.      0
ATOM    970  HA  ASH A  62      54.019  45.698  42.165  1.00  0.00           H0.      0
ATOM    971  CB  ASH A  62      53.515  43.801  42.741  1.00  0.00           C0.      0
ATOM    972  HB2 ASH A  62      54.069  43.262  41.973  1.00  0.00           H0.      0
ATOM    973  HB3 ASH A  62      53.625  43.122  43.587  1.00  0.00           H0.      0
ATOM    974  CG  ASH A  62      52.076  43.919  42.361  1.00  0.00           C0.      0
ATOM    975  OD1 ASH A  62      51.391  42.883  42.183  1.00  0.00           O0.      0
ATOM    976  OD2 ASH A  62      51.545  45.131  42.136  1.00  0.00           O0.      0
ATOM    977  HD2 ASH A  62      50.650  45.104  41.792  1.00  0.00           H0.      0
ATOM    978  C   ASH A  62      53.587  45.741  44.345  1.00  0.00           C0.      0
ATOM    979  O   ASH A  62      53.527  45.079  45.366  1.00  0.00           O0.      0
ATOM    980  N   VAL A  63      53.249  47.037  44.380  1.00  0.00           N0.      0
ATOM    981  H   VAL A  63      53.334  47.552  43.516  1.00  0.00           H0.      0
ATOM    982  CA  VAL A  63      52.903  47.741  45.614  1.00  0.00           C0.      0
ATOM    983  HA  VAL A  63      53.474  47.267  46.412  1.00  0.00           H0.      0
ATOM    984  CB  VAL A  63      53.680  49.163  45.434  1.00  0.00           C0.      0
ATOM    985  HB  VAL A  63      54.633  49.038  44.919  1.00  0.00           H0.      0
ATOM    986  CG1 VAL A  63      52.807  50.132  44.557  1.00  0.00           C0.      0
ATOM    987 HG11 VAL A  63      51.946  50.367  45.183  1.00  0.00           H0.      0
ATOM    988 HG12 VAL A  63      53.481  50.966  44.361  1.00  0.00           H0.      0
ATOM    989 HG13 VAL A  63      52.529  49.685  43.603  1.00  0.00           H0.      0
ATOM    990  CG2 VAL A  63      53.990  49.732  46.874  1.00  0.00           C0.      0
ATOM    991 HG21 VAL A  63      54.697  48.997  47.259  1.00  0.00           H0.      0
ATOM    992 HG22 VAL A  63      54.337  50.760  46.763  1.00  0.00           H0.      0
ATOM    993 HG23 VAL A  63      53.135  49.791  47.547  1.00  0.00           H0.      0
ATOM    994  C   VAL A  63      51.462  47.766  45.974  1.00  0.00           C0.      0
ATOM    995  O   VAL A  63      51.059  48.335  46.990  1.00  0.00           O0.      0
ATOM    996  N   ALA A  64      50.662  47.093  45.213  1.00  0.00           N0.      0
ATOM    997  H   ALA A  64      51.050  46.712  44.362  1.00  0.00           H0.      0
ATOM    998  CA  ALA A  64      49.199  47.053  45.383  1.00  0.00           C0.      0
ATOM    999  HA  ALA A  64      48.870  47.199  46.412  1.00  0.00           H0.      0
ATOM   1000  CB  ALA A  64      48.489  48.148  44.580  1.00  0.00           C0.      0
ATOM   1001  HB1 ALA A  64      47.417  47.964  44.659  1.00  0.00           H0.      0
ATOM   1002  HB2 ALA A  64      48.778  49.115  44.990  1.00  0.00           H0.      0
ATOM   1003  HB3 ALA A  64      48.805  48.019  43.544  1.00  0.00           H0.      0
ATOM   1004  C   ALA A  64      48.707  45.668  44.959  1.00  0.00           C0.      0
ATOM   1005  O   ALA A  64      47.879  45.461  44.095  1.00  0.00           O0.      0
ATOM   1006  N   CYS A  65      49.349  44.760  45.687  1.00  0.00           N0.      0
ATOM   1007  H   CYS A  65      49.935  45.046  46.458  1.00  0.00           H0.      0
ATOM   1008  CA  CYS A  65      49.160  43.340  45.406  1.00  0.00           C0.      0
ATOM   1009  HA  CYS A  65      49.503  43.250  44.375  1.00  0.00           H0.      0
ATOM   1010  CB  CYS A  65      49.988  42.537  46.373  1.00  0.00           C0.      0
ATOM   1011  HB2 CYS A  65      51.027  42.856  46.292  1.00  0.00           H0.      0
ATOM   1012  HB3 CYS A  65      49.576  42.741  47.361  1.00  0.00           H0.      0
ATOM   1013  SG  CYS A  65      49.860  40.753  46.204  1.00  0.00           S0.      0
ATOM   1014  HG  CYS A  65      48.730  40.678  46.912  1.00  0.00           H0.      0
ATOM   1015  C   CYS A  65      47.723  42.889  45.430  1.00  0.00           C0.      0
ATOM   1016  O   CYS A  65      47.317  42.204  44.431  1.00  0.00           O0.      0
ATOM   1017  N   GLY A  66      46.972  43.207  46.503  1.00  0.00           N0.      0
ATOM   1018  H   GLY A  66      47.185  43.919  47.187  1.00  0.00           H0.      0
ATOM   1019  CA  GLY A  66      45.596  42.679  46.574  1.00  0.00           C0.      0
ATOM   1020  HA2 GLY A  66      45.037  43.017  47.446  1.00  0.00           H0.      0
ATOM   1021  HA3 GLY A  66      45.039  42.899  45.663  1.00  0.00           H0.      0
ATOM   1022  C   GLY A  66      45.684  41.139  46.625  1.00  0.00           C0.      0
ATOM   1023  O   GLY A  66      46.664  40.589  47.180  1.00  0.00           O0.      0
ATOM   1024  N   THR A  67      44.737  40.328  46.062  1.00  0.00           N0.      0
ATOM   1025  H   THR A  67      43.891  40.775  45.740  1.00  0.00           H0.      0
ATOM   1026  CA  THR A  67      44.826  38.837  46.172  1.00  0.00           C0.      0
ATOM   1027  HA  THR A  67      44.978  38.648  47.235  1.00  0.00           H0.      0
ATOM   1028  CB  THR A  67      43.519  38.188  45.750  1.00  0.00           C0.      0
ATOM   1029  HB  THR A  67      43.604  37.109  45.880  1.00  0.00           H0.      0
ATOM   1030  CG2 THR A  67      42.360  38.666  46.641  1.00  0.00           C0.      0
ATOM   1031 HG21 THR A  67      42.199  39.718  46.407  1.00  0.00           H0.      0
ATOM   1032 HG22 THR A  67      41.537  37.993  46.400  1.00  0.00           H0.      0
ATOM   1033 HG23 THR A  67      42.533  38.576  47.714  1.00  0.00           H0.      0
ATOM   1034  OG1 THR A  67      43.264  38.571  44.422  1.00  0.00           O0.      0
ATOM   1035  HG1 THR A  67      42.789  37.809  44.085  1.00  0.00           H0.      0
ATOM   1036  C   THR A  67      46.006  38.186  45.370  1.00  0.00           C0.      0
ATOM   1037  O   THR A  67      46.307  37.020  45.594  1.00  0.00           O0.      0
ATOM   1038  N   GLY A  68      46.592  38.867  44.397  1.00  0.00           N0.      0
ATOM   1039  H   GLY A  68      46.149  39.677  43.987  1.00  0.00           H0.      0
ATOM   1040  CA  GLY A  68      47.996  38.652  43.955  1.00  0.00           C0.      0
ATOM   1041  HA2 GLY A  68      48.630  39.470  44.298  1.00  0.00           H0.      0
ATOM   1042  HA3 GLY A  68      48.372  37.728  44.394  1.00  0.00           H0.      0
ATOM   1043  C   GLY A  68      48.219  38.508  42.455  1.00  0.00           C0.      0
ATOM   1044  O   GLY A  68      49.322  38.239  41.972  1.00  0.00           O0.      0
ATOM   1045  N   VAL A  69      47.147  38.648  41.661  1.00  0.00           N0.      0
ATOM   1046  H   VAL A  69      46.218  38.671  42.056  1.00  0.00           H0.      0
ATOM   1047  CA  VAL A  69      47.149  38.423  40.178  1.00  0.00           C0.      0
ATOM   1048  HA  VAL A  69      47.413  37.386  39.970  1.00  0.00           H0.      0
ATOM   1049  CB  VAL A  69      45.758  38.716  39.515  1.00  0.00           C0.      0
ATOM   1050  HB  VAL A  69      45.589  39.792  39.480  1.00  0.00           H0.      0
ATOM   1051  CG1 VAL A  69      45.683  38.191  38.051  1.00  0.00           C0.      0
ATOM   1052 HG11 VAL A  69      45.898  37.123  38.080  1.00  0.00           H0.      0
ATOM   1053 HG12 VAL A  69      44.662  38.226  37.670  1.00  0.00           H0.      0
ATOM   1054 HG13 VAL A  69      46.316  38.769  37.379  1.00  0.00           H0.      0
ATOM   1055  CG2 VAL A  69      44.610  37.963  40.144  1.00  0.00           C0.      0
ATOM   1056 HG21 VAL A  69      43.654  38.378  39.821  1.00  0.00           H0.      0
ATOM   1057 HG22 VAL A  69      44.705  36.881  40.063  1.00  0.00           H0.      0
ATOM   1058 HG23 VAL A  69      44.535  38.258  41.191  1.00  0.00           H0.      0
ATOM   1059  C   VAL A  69      48.231  39.261  39.409  1.00  0.00           C0.      0
ATOM   1060  O   VAL A  69      48.804  38.649  38.480  1.00  0.00           O0.      0
ATOM   1061  N   ASP A  70      48.552  40.515  39.803  1.00  0.00           N0.      0
ATOM   1062  H   ASP A  70      48.051  40.956  40.561  1.00  0.00           H0.      0
ATOM   1063  CA  ASP A  70      49.645  41.307  39.217  1.00  0.00           C0.      0
ATOM   1064  HA  ASP A  70      49.537  41.018  38.172  1.00  0.00           H0.      0
ATOM   1065  CB  ASP A  70      49.382  42.788  39.226  1.00  0.00           C0.      0
ATOM   1066  HB2 ASP A  70      49.666  43.154  40.213  1.00  0.00           H0.      0
ATOM   1067  HB3 ASP A  70      49.995  43.321  38.499  1.00  0.00           H0.      0
ATOM   1068  CG  ASP A  70      47.944  43.168  38.972  1.00  0.00           C0.      0
ATOM   1069  OD1 ASP A  70      47.392  43.984  39.722  1.00  0.00           O0.      0
ATOM   1070  OD2 ASP A  70      47.283  42.619  38.048  1.00  0.00           O0.      0
ATOM   1071  C   ASP A  70      51.031  40.872  39.723  1.00  0.00           C0.      0
ATOM   1072  O   ASP A  70      52.091  41.402  39.285  1.00  0.00           O0.      0
ATOM   1073  N   SER A  71      51.147  40.029  40.766  1.00  0.00           N0.      0
ATOM   1074  H   SER A  71      50.315  39.601  41.147  1.00  0.00           H0.      0
ATOM   1075  CA  SER A  71      52.463  39.525  41.234  1.00  0.00           C0.      0
ATOM   1076  HA  SER A  71      53.308  40.121  40.889  1.00  0.00           H0.      0
ATOM   1077  CB  SER A  71      52.548  39.445  42.722  1.00  0.00           C0.      0
ATOM   1078  HB2 SER A  71      51.675  38.908  43.093  1.00  0.00           H0.      0
ATOM   1079  HB3 SER A  71      53.483  38.976  43.031  1.00  0.00           H0.      0
ATOM   1080  OG  SER A  71      52.466  40.767  43.239  1.00  0.00           O0.      0
ATOM   1081  HG  SER A  71      51.828  41.245  42.703  1.00  0.00           H0.      0
ATOM   1082  C   SER A  71      52.721  38.175  40.620  1.00  0.00           C0.      0
ATOM   1083  O   SER A  71      53.768  37.833  40.066  1.00  0.00           O0.      0
ATOM   1084  N   ILE A  72      51.740  37.276  40.769  1.00  0.00           N0.      0
ATOM   1085  H   ILE A  72      50.822  37.587  41.053  1.00  0.00           H0.      0
ATOM   1086  CA  ILE A  72      51.974  35.866  40.435  1.00  0.00           C0.      0
ATOM   1087  HA  ILE A  72      52.788  35.524  41.074  1.00  0.00           H0.      0
ATOM   1088  CB  ILE A  72      50.730  35.057  40.896  1.00  0.00           C0.      0
ATOM   1089  HB  ILE A  72      49.819  35.558  40.569  1.00  0.00           H0.      0
ATOM   1090  CG2 ILE A  72      50.616  33.620  40.324  1.00  0.00           C0.      0
ATOM   1091 HG21 ILE A  72      49.674  33.150  40.605  1.00  0.00           H0.      0
ATOM   1092 HG22 ILE A  72      50.466  33.584  39.245  1.00  0.00           H0.      0
ATOM   1093 HG23 ILE A  72      51.437  33.007  40.696  1.00  0.00           H0.      0
ATOM   1094  CG1 ILE A  72      50.702  34.978  42.409  1.00  0.00           C0.      0
ATOM   1095 HG12 ILE A  72      51.320  34.149  42.753  1.00  0.00           H0.      0
ATOM   1096 HG13 ILE A  72      51.153  35.921  42.720  1.00  0.00           H0.      0
ATOM   1097  CD1 ILE A  72      49.274  34.838  43.017  1.00  0.00           C0.      0
ATOM   1098 HD11 ILE A  72      48.599  35.534  42.518  1.00  0.00           H0.      0
ATOM   1099 HD12 ILE A  72      48.742  33.903  42.841  1.00  0.00           H0.      0
ATOM   1100 HD13 ILE A  72      49.316  35.020  44.091  1.00  0.00           H0.      0
ATOM   1101  C   ILE A  72      52.394  35.729  38.954  1.00  0.00           C0.      0
ATOM   1102  O   ILE A  72      53.143  34.785  38.673  1.00  0.00           O0.      0
ATOM   1103  N   MET A  73      51.987  36.594  38.039  1.00  0.00           N0.      0
ATOM   1104  H   MET A  73      51.456  37.403  38.331  1.00  0.00           H0.      0
ATOM   1105  CA  MET A  73      52.228  36.384  36.610  1.00  0.00           C0.      0
ATOM   1106  HA  MET A  73      52.054  35.357  36.291  1.00  0.00           H0.      0
ATOM   1107  CB  MET A  73      51.313  37.212  35.791  1.00  0.00           C0.      0
ATOM   1108  HB2 MET A  73      51.418  36.982  34.730  1.00  0.00           H0.      0
ATOM   1109  HB3 MET A  73      50.280  37.006  36.073  1.00  0.00           H0.      0
ATOM   1110  CG  MET A  73      51.447  38.741  35.986  1.00  0.00           C0.      0
ATOM   1111  HG2 MET A  73      51.021  38.995  36.957  1.00  0.00           H0.      0
ATOM   1112  HG3 MET A  73      52.463  39.132  36.043  1.00  0.00           H0.      0
ATOM   1113  SD  MET A  73      50.451  39.675  34.698  1.00  0.00           S0.      0
ATOM   1114  CE  MET A  73      48.784  39.378  35.329  1.00  0.00           C0.      0
ATOM   1115  HE1 MET A  73      47.902  39.697  34.774  1.00  0.00           H0.      0
ATOM   1116  HE2 MET A  73      48.675  38.294  35.360  1.00  0.00           H0.      0
ATOM   1117  HE3 MET A  73      48.656  39.737  36.350  1.00  0.00           H0.      0
ATOM   1118  C   MET A  73      53.718  36.714  36.236  1.00  0.00           C0.      0
ATOM   1119  O   MET A  73      54.274  36.233  35.201  1.00  0.00           O0.      0
ATOM   1120  N   LEU A  74      54.382  37.480  37.095  1.00  0.00           N0.      0
ATOM   1121  H   LEU A  74      53.835  37.868  37.850  1.00  0.00           H0.      0
ATOM   1122  CA  LEU A  74      55.788  37.763  37.035  1.00  0.00           C0.      0
ATOM   1123  HA  LEU A  74      56.185  37.753  36.020  1.00  0.00           H0.      0
ATOM   1124  CB  LEU A  74      56.137  39.153  37.624  1.00  0.00           C0.      0
ATOM   1125  HB2 LEU A  74      55.652  39.221  38.598  1.00  0.00           H0.      0
ATOM   1126  HB3 LEU A  74      57.223  39.198  37.709  1.00  0.00           H0.      0
ATOM   1127  CG  LEU A  74      55.675  40.406  36.827  1.00  0.00           C0.      0
ATOM   1128  HG  LEU A  74      54.603  40.520  36.993  1.00  0.00           H0.      0
ATOM   1129  CD1 LEU A  74      56.350  41.632  37.381  1.00  0.00           C0.      0
ATOM   1130 HD11 LEU A  74      56.084  41.671  38.438  1.00  0.00           H0.      0
ATOM   1131 HD12 LEU A  74      57.437  41.617  37.298  1.00  0.00           H0.      0
ATOM   1132 HD13 LEU A  74      56.101  42.574  36.892  1.00  0.00           H0.      0
ATOM   1133  CD2 LEU A  74      56.050  40.299  35.319  1.00  0.00           C0.      0
ATOM   1134 HD21 LEU A  74      55.620  41.232  34.955  1.00  0.00           H0.      0
ATOM   1135 HD22 LEU A  74      57.129  40.317  35.165  1.00  0.00           H0.      0
ATOM   1136 HD23 LEU A  74      55.490  39.468  34.890  1.00  0.00           H0.      0
ATOM   1137  C   LEU A  74      56.650  36.709  37.741  1.00  0.00           C0.      0
ATOM   1138  O   LEU A  74      57.640  36.301  37.177  1.00  0.00           O0.      0
ATOM   1139  N   VAL A  75      56.249  36.131  38.855  1.00  0.00           N0.      0
ATOM   1140  H   VAL A  75      55.333  36.407  39.178  1.00  0.00           H0.      0
ATOM   1141  CA  VAL A  75      57.011  35.071  39.514  1.00  0.00           C0.      0
ATOM   1142  HA  VAL A  75      58.067  35.334  39.569  1.00  0.00           H0.      0
ATOM   1143  CB  VAL A  75      56.404  34.656  40.912  1.00  0.00           C0.      0
ATOM   1144  HB  VAL A  75      55.370  34.314  40.863  1.00  0.00           H0.      0
ATOM   1145  CG1 VAL A  75      57.229  33.594  41.655  1.00  0.00           C0.      0
ATOM   1146 HG11 VAL A  75      56.604  33.221  42.467  1.00  0.00           H0.      0
ATOM   1147 HG12 VAL A  75      57.457  32.773  40.976  1.00  0.00           H0.      0
ATOM   1148 HG13 VAL A  75      58.214  33.956  41.950  1.00  0.00           H0.      0
ATOM   1149  CG2 VAL A  75      56.356  35.909  41.748  1.00  0.00           C0.      0
ATOM   1150 HG21 VAL A  75      56.044  35.727  42.776  1.00  0.00           H0.      0
ATOM   1151 HG22 VAL A  75      57.398  36.228  41.712  1.00  0.00           H0.      0
ATOM   1152 HG23 VAL A  75      55.786  36.723  41.302  1.00  0.00           H0.      0
ATOM   1153  C   VAL A  75      57.025  33.769  38.679  1.00  0.00           C0.      0
ATOM   1154  O   VAL A  75      58.056  33.091  38.563  1.00  0.00           O0.      0
ATOM   1155  N   GLU A  76      55.919  33.508  37.954  1.00  0.00           N0.      0
ATOM   1156  H   GLU A  76      55.230  34.225  38.135  1.00  0.00           H0.      0
ATOM   1157  CA  GLU A  76      55.726  32.474  36.841  1.00  0.00           C0.      0
ATOM   1158  HA  GLU A  76      55.984  31.610  37.454  1.00  0.00           H0.      0
ATOM   1159  CB  GLU A  76      54.222  32.477  36.388  1.00  0.00           C0.      0
ATOM   1160  HB2 GLU A  76      53.961  33.518  36.198  1.00  0.00           H0.      0
ATOM   1161  HB3 GLU A  76      54.214  31.913  35.455  1.00  0.00           H0.      0
ATOM   1162  CG  GLU A  76      53.160  31.944  37.342  1.00  0.00           C0.      0
ATOM   1163  HG2 GLU A  76      53.411  32.339  38.326  1.00  0.00           H0.      0
ATOM   1164  HG3 GLU A  76      52.235  32.407  36.997  1.00  0.00           H0.      0
ATOM   1165  CD  GLU A  76      53.067  30.388  37.500  1.00  0.00           C0.      0
ATOM   1166  OE1 GLU A  76      52.299  29.839  38.308  1.00  0.00           O0.      0
ATOM   1167  OE2 GLU A  76      53.747  29.697  36.739  1.00  0.00           O0.      0
ATOM   1168  C   GLU A  76      56.766  32.617  35.722  1.00  0.00           C0.      0
ATOM   1169  O   GLU A  76      56.891  31.657  34.951  1.00  0.00           O0.      0
ATOM   1170  N   GLU A  77      57.443  33.743  35.560  1.00  0.00           N0.      0
ATOM   1171  H   GLU A  77      57.206  34.468  36.222  1.00  0.00           H0.      0
ATOM   1172  CA  GLU A  77      58.574  33.944  34.650  1.00  0.00           C0.      0
ATOM   1173  HA  GLU A  77      58.708  33.049  34.042  1.00  0.00           H0.      0
ATOM   1174  CB  GLU A  77      58.279  35.145  33.691  1.00  0.00           C0.      0
ATOM   1175  HB2 GLU A  77      58.209  36.040  34.310  1.00  0.00           H0.      0
ATOM   1176  HB3 GLU A  77      59.141  35.335  33.051  1.00  0.00           H0.      0
ATOM   1177  CG  GLU A  77      56.949  35.070  32.853  1.00  0.00           C0.      0
ATOM   1178  HG2 GLU A  77      56.188  35.490  33.511  1.00  0.00           H0.      0
ATOM   1179  HG3 GLU A  77      57.132  35.761  32.030  1.00  0.00           H0.      0
ATOM   1180  CD  GLU A  77      56.553  33.664  32.305  1.00  0.00           C0.      0
ATOM   1181  OE1 GLU A  77      55.350  33.292  32.401  1.00  0.00           O0.      0
ATOM   1182  OE2 GLU A  77      57.424  32.941  31.712  1.00  0.00           O0.      0
ATOM   1183  C   GLU A  77      59.957  34.224  35.302  1.00  0.00           C0.      0
ATOM   1184  O   GLU A  77      60.909  34.792  34.729  1.00  0.00           O0.      0
ATOM   1185  N   GLY A  78      60.117  33.759  36.562  1.00  0.00           N0.      0
ATOM   1186  H   GLY A  78      59.356  33.290  37.032  1.00  0.00           H0.      0
ATOM   1187  CA  GLY A  78      61.410  33.556  37.170  1.00  0.00           C0.      0
ATOM   1188  HA2 GLY A  78      61.283  32.929  38.053  1.00  0.00           H0.      0
ATOM   1189  HA3 GLY A  78      62.145  33.028  36.563  1.00  0.00           H0.      0
ATOM   1190  C   GLY A  78      61.941  34.897  37.518  1.00  0.00           C0.      0
ATOM   1191  O   GLY A  78      63.123  35.090  37.478  1.00  0.00           O0.      0
ATOM   1192  N   PHE A  79      61.119  35.918  37.767  1.00  0.00           N0.      0
ATOM   1193  H   PHE A  79      60.116  35.809  37.723  1.00  0.00           H0.      0
ATOM   1194  CA  PHE A  79      61.526  37.275  38.307  1.00  0.00           C0.      0
ATOM   1195  HA  PHE A  79      62.335  37.652  37.681  1.00  0.00           H0.      0
ATOM   1196  CB  PHE A  79      60.313  38.221  38.135  1.00  0.00           C0.      0
ATOM   1197  HB2 PHE A  79      59.382  37.666  38.248  1.00  0.00           H0.      0
ATOM   1198  HB3 PHE A  79      60.197  38.969  38.920  1.00  0.00           H0.      0
ATOM   1199  CG  PHE A  79      60.259  38.990  36.857  1.00  0.00           C0.      0
ATOM   1200  CD1 PHE A  79      60.841  40.244  36.812  1.00  0.00           C0.      0
ATOM   1201  HD1 PHE A  79      61.109  40.704  37.751  1.00  0.00           H0.      0
ATOM   1202  CE1 PHE A  79      61.027  40.875  35.573  1.00  0.00           C0.      0
ATOM   1203  HE1 PHE A  79      61.307  41.916  35.635  1.00  0.00           H0.      0
ATOM   1204  CZ  PHE A  79      60.602  40.297  34.376  1.00  0.00           C0.      0
ATOM   1205  HZ  PHE A  79      60.600  40.816  33.429  1.00  0.00           H0.      0
ATOM   1206  CE2 PHE A  79      60.028  39.006  34.459  1.00  0.00           C0.      0
ATOM   1207  HE2 PHE A  79      59.752  38.410  33.601  1.00  0.00           H0.      0
ATOM   1208  CD2 PHE A  79      59.865  38.393  35.674  1.00  0.00           C0.      0
ATOM   1209  HD2 PHE A  79      59.642  37.337  35.710  1.00  0.00           H0.      0
ATOM   1210  C   PHE A  79      61.885  37.247  39.803  1.00  0.00           C0.      0
ATOM   1211  O   PHE A  79      61.638  36.245  40.470  1.00  0.00           O0.      0
ATOM   1212  N   SER A  80      62.419  38.423  40.325  1.00  0.00           N0.      0
ATOM   1213  H   SER A  80      62.524  39.235  39.734  1.00  0.00           H0.      0
ATOM   1214  CA  SER A  80      62.551  38.651  41.753  1.00  0.00           C0.      0
ATOM   1215  HA  SER A  80      62.412  37.715  42.294  1.00  0.00           H0.      0
ATOM   1216  CB  SER A  80      64.020  39.154  42.070  1.00  0.00           C0.      0
ATOM   1217  HB2 SER A  80      64.847  38.533  41.726  1.00  0.00           H0.      0
ATOM   1218  HB3 SER A  80      64.150  40.053  41.467  1.00  0.00           H0.      0
ATOM   1219  OG  SER A  80      64.272  39.339  43.407  1.00  0.00           O0.      0
ATOM   1220  HG  SER A  80      64.955  40.010  43.484  1.00  0.00           H0.      0
ATOM   1221  C   SER A  80      61.480  39.610  42.202  1.00  0.00           C0.      0
ATOM   1222  O   SER A  80      61.594  40.814  42.094  1.00  0.00           O0.      0
ATOM   1223  N   VAL A  81      60.472  39.059  42.893  1.00  0.00           N0.      0
ATOM   1224  H   VAL A  81      60.442  38.077  43.126  1.00  0.00           H0.      0
ATOM   1225  CA  VAL A  81      59.307  39.885  43.202  1.00  0.00           C0.      0
ATOM   1226  HA  VAL A  81      59.467  40.827  42.677  1.00  0.00           H0.      0
ATOM   1227  CB  VAL A  81      58.024  39.291  42.647  1.00  0.00           C0.      0
ATOM   1228  HB  VAL A  81      57.989  38.245  42.954  1.00  0.00           H0.      0
ATOM   1229  CG1 VAL A  81      56.770  40.028  43.262  1.00  0.00           C0.      0
ATOM   1230 HG11 VAL A  81      55.813  39.726  42.838  1.00  0.00           H0.      0
ATOM   1231 HG12 VAL A  81      56.687  39.895  44.340  1.00  0.00           H0.      0
ATOM   1232 HG13 VAL A  81      56.890  41.076  42.984  1.00  0.00           H0.      0
ATOM   1233  CG2 VAL A  81      57.888  39.270  41.094  1.00  0.00           C0.      0
ATOM   1234 HG21 VAL A  81      57.724  40.288  40.742  1.00  0.00           H0.      0
ATOM   1235 HG22 VAL A  81      58.692  38.812  40.517  1.00  0.00           H0.      0
ATOM   1236 HG23 VAL A  81      56.977  38.779  40.750  1.00  0.00           H0.      0
ATOM   1237  C   VAL A  81      59.191  40.221  44.763  1.00  0.00           C0.      0
ATOM   1238  O   VAL A  81      59.479  39.424  45.640  1.00  0.00           O0.      0
ATOM   1239  N   THR A  82      58.769  41.428  45.041  1.00  0.00           N0.      0
ATOM   1240  H   THR A  82      58.577  42.161  44.373  1.00  0.00           H0.      0
ATOM   1241  CA  THR A  82      58.262  41.878  46.345  1.00  0.00           C0.      0
ATOM   1242  HA  THR A  82      58.248  41.021  47.018  1.00  0.00           H0.      0
ATOM   1243  CB  THR A  82      59.056  43.046  46.922  1.00  0.00           C0.      0
ATOM   1244  HB  THR A  82      58.949  43.897  46.250  1.00  0.00           H0.      0
ATOM   1245  CG2 THR A  82      58.607  43.574  48.273  1.00  0.00           C0.      0
ATOM   1246 HG21 THR A  82      59.272  44.437  48.329  1.00  0.00           H0.      0
ATOM   1247 HG22 THR A  82      57.535  43.765  48.236  1.00  0.00           H0.      0
ATOM   1248 HG23 THR A  82      58.807  42.873  49.083  1.00  0.00           H0.      0
ATOM   1249  OG1 THR A  82      60.402  42.712  47.071  1.00  0.00           O0.      0
ATOM   1250  HG1 THR A  82      60.693  42.478  46.186  1.00  0.00           H0.      0
ATOM   1251  C   THR A  82      56.745  42.112  46.110  1.00  0.00           C0.      0
ATOM   1252  O   THR A  82      56.429  42.705  45.070  1.00  0.00           O0.      0
ATOM   1253  N   SER A  83      55.894  41.706  47.071  1.00  0.00           N0.      0
ATOM   1254  H   SER A  83      56.219  41.222  47.896  1.00  0.00           H0.      0
ATOM   1255  CA  SER A  83      54.471  41.988  46.989  1.00  0.00           C0.      0
ATOM   1256  HA  SER A  83      54.138  42.696  46.230  1.00  0.00           H0.      0
ATOM   1257  CB  SER A  83      53.713  40.648  46.614  1.00  0.00           C0.      0
ATOM   1258  HB2 SER A  83      53.752  39.903  47.409  1.00  0.00           H0.      0
ATOM   1259  HB3 SER A  83      52.648  40.863  46.525  1.00  0.00           H0.      0
ATOM   1260  OG  SER A  83      54.282  40.224  45.376  1.00  0.00           O0.      0
ATOM   1261  HG  SER A  83      53.897  40.812  44.723  1.00  0.00           H0.      0
ATOM   1262  C   SER A  83      53.975  42.579  48.326  1.00  0.00           C0.      0
ATOM   1263  O   SER A  83      54.244  42.000  49.416  1.00  0.00           O0.      0
ATOM   1264  N   VAL A  84      53.287  43.736  48.211  1.00  0.00           N0.      0
ATOM   1265  H   VAL A  84      53.352  44.211  47.322  1.00  0.00           H0.      0
ATOM   1266  CA  VAL A  84      52.767  44.454  49.391  1.00  0.00           C0.      0
ATOM   1267  HA  VAL A  84      52.564  43.904  50.310  1.00  0.00           H0.      0
ATOM   1268  CB  VAL A  84      53.679  45.625  49.845  1.00  0.00           C0.      0
ATOM   1269  HB  VAL A  84      53.206  45.995  50.755  1.00  0.00           H0.      0
ATOM   1270  CG1 VAL A  84      55.106  45.072  50.206  1.00  0.00           C0.      0
ATOM   1271 HG11 VAL A  84      55.049  44.111  50.716  1.00  0.00           H0.      0
ATOM   1272 HG12 VAL A  84      55.693  44.963  49.294  1.00  0.00           H0.      0
ATOM   1273 HG13 VAL A  84      55.585  45.844  50.808  1.00  0.00           H0.      0
ATOM   1274  CG2 VAL A  84      53.774  46.758  48.896  1.00  0.00           C0.      0
ATOM   1275 HG21 VAL A  84      54.632  47.369  49.173  1.00  0.00           H0.      0
ATOM   1276 HG22 VAL A  84      54.111  46.399  47.923  1.00  0.00           H0.      0
ATOM   1277 HG23 VAL A  84      52.893  47.398  48.855  1.00  0.00           H0.      0
ATOM   1278  C   VAL A  84      51.354  45.032  49.110  1.00  0.00           C0.      0
ATOM   1279  O   VAL A  84      50.941  45.237  47.978  1.00  0.00           O0.      0
ATOM   1280  N   ASP A  85      50.657  45.253  50.208  1.00  0.00           N0.      0
ATOM   1281  H   ASP A  85      51.231  45.280  51.038  1.00  0.00           H0.      0
ATOM   1282  CA  ASP A  85      49.289  45.710  50.294  1.00  0.00           C0.      0
ATOM   1283  HA  ASP A  85      49.107  46.634  49.744  1.00  0.00           H0.      0
ATOM   1284  CB  ASP A  85      48.254  44.632  49.831  1.00  0.00           C0.      0
ATOM   1285  HB2 ASP A  85      48.592  44.214  48.883  1.00  0.00           H0.      0
ATOM   1286  HB3 ASP A  85      48.160  43.820  50.552  1.00  0.00           H0.      0
ATOM   1287  CG  ASP A  85      46.926  45.292  49.503  1.00  0.00           C0.      0
ATOM   1288  OD1 ASP A  85      46.643  45.503  48.330  1.00  0.00           O0.      0
ATOM   1289  OD2 ASP A  85      46.122  45.593  50.444  1.00  0.00           O0.      0
ATOM   1290  C   ASP A  85      49.106  45.983  51.813  1.00  0.00           C0.      0
ATOM   1291  O   ASP A  85      49.673  45.266  52.615  1.00  0.00           O0.      0
ATOM   1292  N   ALA A  86      48.329  47.010  52.144  1.00  0.00           N0.      0
ATOM   1293  H   ALA A  86      47.911  47.538  51.392  1.00  0.00           H0.      0
ATOM   1294  CA  ALA A  86      47.946  47.250  53.592  1.00  0.00           C0.      0
ATOM   1295  HA  ALA A  86      48.848  47.208  54.202  1.00  0.00           H0.      0
ATOM   1296  CB  ALA A  86      47.476  48.744  53.615  1.00  0.00           C0.      0
ATOM   1297  HB1 ALA A  86      47.368  49.113  54.635  1.00  0.00           H0.      0
ATOM   1298  HB2 ALA A  86      48.182  49.389  53.092  1.00  0.00           H0.      0
ATOM   1299  HB3 ALA A  86      46.519  48.792  53.096  1.00  0.00           H0.      0
ATOM   1300  C   ALA A  86      46.785  46.321  54.088  1.00  0.00           C0.      0
ATOM   1301  O   ALA A  86      46.040  46.619  55.030  1.00  0.00           O0.      0
ATOM   1302  N   SER A  87      46.502  45.211  53.451  1.00  0.00           N0.      0
ATOM   1303  H   SER A  87      46.917  44.931  52.575  1.00  0.00           H0.      0
ATOM   1304  CA  SER A  87      45.540  44.206  53.826  1.00  0.00           C0.      0
ATOM   1305  HA  SER A  87      45.221  44.486  54.830  1.00  0.00           H0.      0
ATOM   1306  CB  SER A  87      44.394  44.299  52.901  1.00  0.00           C0.      0
ATOM   1307  HB2 SER A  87      43.967  45.300  52.960  1.00  0.00           H0.      0
ATOM   1308  HB3 SER A  87      44.785  44.158  51.894  1.00  0.00           H0.      0
ATOM   1309  OG  SER A  87      43.434  43.398  53.242  1.00  0.00           O0.      0
ATOM   1310  HG  SER A  87      42.934  43.822  53.943  1.00  0.00           H0.      0
ATOM   1311  C   SER A  87      46.150  42.803  53.907  1.00  0.00           C0.      0
ATOM   1312  O   SER A  87      46.437  42.055  52.935  1.00  0.00           O0.      0
ATOM   1313  N   ASP A  88      46.423  42.292  55.115  1.00  0.00           N0.      0
ATOM   1314  H   ASP A  88      46.355  42.866  55.943  1.00  0.00           H0.      0
ATOM   1315  CA  ASP A  88      46.715  40.859  55.444  1.00  0.00           C0.      0
ATOM   1316  HA  ASP A  88      47.568  40.465  54.891  1.00  0.00           H0.      0
ATOM   1317  CB  ASP A  88      46.863  40.642  56.965  1.00  0.00           C0.      0
ATOM   1318  HB2 ASP A  88      46.819  39.572  57.170  1.00  0.00           H0.      0
ATOM   1319  HB3 ASP A  88      47.894  40.830  57.267  1.00  0.00           H0.      0
ATOM   1320  CG  ASP A  88      45.844  41.282  57.893  1.00  0.00           C0.      0
ATOM   1321  OD1 ASP A  88      44.843  41.919  57.480  1.00  0.00           O0.      0
ATOM   1322  OD2 ASP A  88      45.928  41.043  59.083  1.00  0.00           O0.      0
ATOM   1323  C   ASP A  88      45.495  40.062  54.982  1.00  0.00           C0.      0
ATOM   1324  O   ASP A  88      45.701  39.020  54.316  1.00  0.00           O0.      0
ATOM   1325  N   LYS A  89      44.239  40.580  55.097  1.00  0.00           N0.      0
ATOM   1326  H   LYS A  89      44.058  41.379  55.688  1.00  0.00           H0.      0
ATOM   1327  CA  LYS A  89      43.006  39.905  54.535  1.00  0.00           C0.      0
ATOM   1328  HA  LYS A  89      42.912  38.937  55.029  1.00  0.00           H0.      0
ATOM   1329  CB  LYS A  89      41.673  40.560  54.913  1.00  0.00           C0.      0
ATOM   1330  HB2 LYS A  89      41.599  41.477  54.328  1.00  0.00           H0.      0
ATOM   1331  HB3 LYS A  89      40.901  39.839  54.645  1.00  0.00           H0.      0
ATOM   1332  CG  LYS A  89      41.657  41.010  56.356  1.00  0.00           C0.      0
ATOM   1333  HG2 LYS A  89      42.380  41.816  56.482  1.00  0.00           H0.      0
ATOM   1334  HG3 LYS A  89      40.651  41.335  56.623  1.00  0.00           H0.      0
ATOM   1335  CD  LYS A  89      42.148  39.917  57.368  1.00  0.00           C0.      0
ATOM   1336  HD2 LYS A  89      41.577  39.032  57.087  1.00  0.00           H0.      0
ATOM   1337  HD3 LYS A  89      43.170  39.604  57.153  1.00  0.00           H0.      0
ATOM   1338  CE  LYS A  89      41.974  40.115  58.850  1.00  0.00           C0.      0
ATOM   1339  HE2 LYS A  89      40.906  40.303  58.954  1.00  0.00           H0.      0
ATOM   1340  HE3 LYS A  89      42.220  39.221  59.423  1.00  0.00           H0.      0
ATOM   1341  NZ  LYS A  89      42.813  41.185  59.375  1.00  0.00           N0.      0
ATOM   1342  HZ1 LYS A  89      42.760  42.069  58.888  1.00  0.00           H0.      0
ATOM   1343  HZ2 LYS A  89      42.519  41.335  60.330  1.00  0.00           H0.      0
ATOM   1344  HZ3 LYS A  89      43.781  40.943  59.220  1.00  0.00           H0.      0
ATOM   1345  C   LYS A  89      42.997  39.623  53.020  1.00  0.00           C0.      0
ATOM   1346  O   LYS A  89      42.407  38.680  52.525  1.00  0.00           O0.      0
ATOM   1347  N   MET A  90      43.706  40.484  52.248  1.00  0.00           N0.      0
ATOM   1348  H   MET A  90      44.185  41.272  52.660  1.00  0.00           H0.      0
ATOM   1349  CA  MET A  90      43.923  40.341  50.839  1.00  0.00           C0.      0
ATOM   1350  HA  MET A  90      43.080  39.857  50.345  1.00  0.00           H0.      0
ATOM   1351  CB  MET A  90      44.131  41.677  50.181  1.00  0.00           C0.      0
ATOM   1352  HB2 MET A  90      44.875  42.288  50.693  1.00  0.00           H0.      0
ATOM   1353  HB3 MET A  90      44.531  41.449  49.193  1.00  0.00           H0.      0
ATOM   1354  CG  MET A  90      42.903  42.510  49.973  1.00  0.00           C0.      0
ATOM   1355  HG2 MET A  90      42.289  42.467  50.873  1.00  0.00           H0.      0
ATOM   1356  HG3 MET A  90      43.228  43.531  49.774  1.00  0.00           H0.      0
ATOM   1357  SD  MET A  90      41.863  41.903  48.578  1.00  0.00           S0.      0
ATOM   1358  CE  MET A  90      40.932  43.362  48.128  1.00  0.00           C0.      0
ATOM   1359  HE1 MET A  90      40.610  43.290  47.090  1.00  0.00           H0.      0
ATOM   1360  HE2 MET A  90      40.140  43.648  48.820  1.00  0.00           H0.      0
ATOM   1361  HE3 MET A  90      41.777  44.050  48.103  1.00  0.00           H0.      0
ATOM   1362  C   MET A  90      45.077  39.348  50.725  1.00  0.00           C0.      0
ATOM   1363  O   MET A  90      44.867  38.367  50.005  1.00  0.00           O0.      0
ATOM   1364  N   LEU A  91      46.319  39.695  51.195  1.00  0.00           N0.      0
ATOM   1365  H   LEU A  91      46.433  40.641  51.531  1.00  0.00           H0.      0
ATOM   1366  CA  LEU A  91      47.482  38.871  51.057  1.00  0.00           C0.      0
ATOM   1367  HA  LEU A  91      47.732  38.902  49.997  1.00  0.00           H0.      0
ATOM   1368  CB  LEU A  91      48.661  39.473  51.873  1.00  0.00           C0.      0
ATOM   1369  HB2 LEU A  91      48.330  39.755  52.873  1.00  0.00           H0.      0
ATOM   1370  HB3 LEU A  91      49.469  38.743  51.922  1.00  0.00           H0.      0
ATOM   1371  CG  LEU A  91      49.260  40.792  51.286  1.00  0.00           C0.      0
ATOM   1372  HG  LEU A  91      48.569  41.635  51.260  1.00  0.00           H0.      0
ATOM   1373  CD1 LEU A  91      50.460  41.282  52.069  1.00  0.00           C0.      0
ATOM   1374 HD11 LEU A  91      50.193  41.476  53.108  1.00  0.00           H0.      0
ATOM   1375 HD12 LEU A  91      51.205  40.487  52.030  1.00  0.00           H0.      0
ATOM   1376 HD13 LEU A  91      50.712  42.218  51.572  1.00  0.00           H0.      0
ATOM   1377  CD2 LEU A  91      49.780  40.690  49.842  1.00  0.00           C0.      0
ATOM   1378 HD21 LEU A  91      49.859  41.715  49.479  1.00  0.00           H0.      0
ATOM   1379 HD22 LEU A  91      50.628  40.013  49.744  1.00  0.00           H0.      0
ATOM   1380 HD23 LEU A  91      48.952  40.379  49.206  1.00  0.00           H0.      0
ATOM   1381  C   LEU A  91      47.382  37.379  51.266  1.00  0.00           C0.      0
ATOM   1382  O   LEU A  91      48.042  36.633  50.618  1.00  0.00           O0.      0
ATOM   1383  N   LYS A  92      46.466  36.936  52.126  1.00  0.00           N0.      0
ATOM   1384  H   LYS A  92      45.839  37.583  52.581  1.00  0.00           H0.      0
ATOM   1385  CA  LYS A  92      46.343  35.549  52.523  1.00  0.00           C0.      0
ATOM   1386  HA  LYS A  92      47.214  35.266  53.113  1.00  0.00           H0.      0
ATOM   1387  CB  LYS A  92      45.139  35.371  53.540  1.00  0.00           C0.      0
ATOM   1388  HB2 LYS A  92      45.284  34.379  53.967  1.00  0.00           H0.      0
ATOM   1389  HB3 LYS A  92      45.265  36.112  54.330  1.00  0.00           H0.      0
ATOM   1390  CG  LYS A  92      43.801  35.567  52.745  1.00  0.00           C0.      0
ATOM   1391  HG2 LYS A  92      43.849  36.354  51.993  1.00  0.00           H0.      0
ATOM   1392  HG3 LYS A  92      43.592  34.608  52.270  1.00  0.00           H0.      0
ATOM   1393  CD  LYS A  92      42.618  35.734  53.702  1.00  0.00           C0.      0
ATOM   1394  HD2 LYS A  92      42.644  34.887  54.387  1.00  0.00           H0.      0
ATOM   1395  HD3 LYS A  92      42.621  36.603  54.361  1.00  0.00           H0.      0
ATOM   1396  CE  LYS A  92      41.356  35.783  52.922  1.00  0.00           C0.      0
ATOM   1397  HE2 LYS A  92      41.316  36.756  52.433  1.00  0.00           H0.      0
ATOM   1398  HE3 LYS A  92      41.314  34.971  52.196  1.00  0.00           H0.      0
ATOM   1399  NZ  LYS A  92      40.182  35.678  53.782  1.00  0.00           N0.      0
ATOM   1400  HZ1 LYS A  92      39.448  35.059  53.470  1.00  0.00           H0.      0
ATOM   1401  HZ2 LYS A  92      40.417  35.419  54.729  1.00  0.00           H0.      0
ATOM   1402  HZ3 LYS A  92      39.762  36.591  53.883  1.00  0.00           H0.      0
ATOM   1403  C   LYS A  92      46.377  34.445  51.385  1.00  0.00           C0.      0
ATOM   1404  O   LYS A  92      46.989  33.368  51.505  1.00  0.00           O0.      0
ATOM   1405  N   TYR A  93      45.802  34.770  50.192  1.00  0.00           N0.      0
ATOM   1406  H   TYR A  93      45.401  35.687  50.059  1.00  0.00           H0.      0
ATOM   1407  CA  TYR A  93      45.663  33.801  49.092  1.00  0.00           C0.      0
ATOM   1408  HA  TYR A  93      45.423  32.782  49.394  1.00  0.00           H0.      0
ATOM   1409  CB  TYR A  93      44.615  34.322  48.108  1.00  0.00           C0.      0
ATOM   1410  HB2 TYR A  93      44.948  35.255  47.653  1.00  0.00           H0.      0
ATOM   1411  HB3 TYR A  93      44.535  33.611  47.285  1.00  0.00           H0.      0
ATOM   1412  CG  TYR A  93      43.261  34.381  48.716  1.00  0.00           C0.      0
ATOM   1413  CD1 TYR A  93      42.723  35.577  49.317  1.00  0.00           C0.      0
ATOM   1414  HD1 TYR A  93      43.293  36.487  49.430  1.00  0.00           H0.      0
ATOM   1415  CE1 TYR A  93      41.414  35.708  49.787  1.00  0.00           C0.      0
ATOM   1416  HE1 TYR A  93      41.034  36.643  50.169  1.00  0.00           H0.      0
ATOM   1417  CZ  TYR A  93      40.590  34.548  49.735  1.00  0.00           C0.      0
ATOM   1418  OH  TYR A  93      39.268  34.838  49.910  1.00  0.00           O0.      0
ATOM   1419  HH  TYR A  93      38.867  34.081  50.345  1.00  0.00           H0.      0
ATOM   1420  CE2 TYR A  93      41.127  33.312  49.273  1.00  0.00           C0.      0
ATOM   1421  HE2 TYR A  93      40.537  32.410  49.333  1.00  0.00           H0.      0
ATOM   1422  CD2 TYR A  93      42.424  33.272  48.716  1.00  0.00           C0.      0
ATOM   1423  HD2 TYR A  93      42.595  32.300  48.278  1.00  0.00           H0.      0
ATOM   1424  C   TYR A  93      46.972  33.691  48.229  1.00  0.00           C0.      0
ATOM   1425  O   TYR A  93      47.287  32.597  47.812  1.00  0.00           O0.      0
ATOM   1426  N   ALA A  94      47.714  34.798  47.994  1.00  0.00           N0.      0
ATOM   1427  H   ALA A  94      47.379  35.672  48.375  1.00  0.00           H0.      0
ATOM   1428  CA  ALA A  94      49.106  34.733  47.373  1.00  0.00           C0.      0
ATOM   1429  HA  ALA A  94      49.133  34.256  46.393  1.00  0.00           H0.      0
ATOM   1430  CB  ALA A  94      49.571  36.181  47.103  1.00  0.00           C0.      0
ATOM   1431  HB1 ALA A  94      50.554  36.041  46.652  1.00  0.00           H0.      0
ATOM   1432  HB2 ALA A  94      48.876  36.745  46.482  1.00  0.00           H0.      0
ATOM   1433  HB3 ALA A  94      49.526  36.769  48.019  1.00  0.00           H0.      0
ATOM   1434  C   ALA A  94      50.117  34.113  48.379  1.00  0.00           C0.      0
ATOM   1435  O   ALA A  94      51.076  33.358  47.961  1.00  0.00           O0.      0
ATOM   1436  N   LEU A  95      49.997  34.272  49.685  1.00  0.00           N0.      0
ATOM   1437  H   LEU A  95      49.221  34.810  50.043  1.00  0.00           H0.      0
ATOM   1438  CA  LEU A  95      50.918  33.604  50.662  1.00  0.00           C0.      0
ATOM   1439  HA  LEU A  95      51.958  33.834  50.430  1.00  0.00           H0.      0
ATOM   1440  CB  LEU A  95      50.625  34.332  51.970  1.00  0.00           C0.      0
ATOM   1441  HB2 LEU A  95      50.648  35.402  51.765  1.00  0.00           H0.      0
ATOM   1442  HB3 LEU A  95      49.664  33.914  52.271  1.00  0.00           H0.      0
ATOM   1443  CG  LEU A  95      51.627  33.981  53.054  1.00  0.00           C0.      0
ATOM   1444  HG  LEU A  95      51.800  32.906  53.116  1.00  0.00           H0.      0
ATOM   1445  CD1 LEU A  95      52.966  34.766  53.000  1.00  0.00           C0.      0
ATOM   1446 HD11 LEU A  95      53.543  34.512  53.889  1.00  0.00           H0.      0
ATOM   1447 HD12 LEU A  95      53.539  34.620  52.085  1.00  0.00           H0.      0
ATOM   1448 HD13 LEU A  95      52.733  35.829  53.063  1.00  0.00           H0.      0
ATOM   1449  CD2 LEU A  95      51.010  34.451  54.348  1.00  0.00           C0.      0
ATOM   1450 HD21 LEU A  95      51.604  34.198  55.226  1.00  0.00           H0.      0
ATOM   1451 HD22 LEU A  95      50.951  35.538  54.403  1.00  0.00           H0.      0
ATOM   1452 HD23 LEU A  95      50.049  33.962  54.507  1.00  0.00           H0.      0
ATOM   1453  C   LEU A  95      50.595  32.103  50.706  1.00  0.00           C0.      0
ATOM   1454  O   LEU A  95      51.524  31.296  50.808  1.00  0.00           O0.      0
ATOM   1455  N   LYS A  96      49.334  31.769  50.567  1.00  0.00           N0.      0
ATOM   1456  H   LYS A  96      48.597  32.432  50.760  1.00  0.00           H0.      0
ATOM   1457  CA  LYS A  96      48.934  30.403  50.437  1.00  0.00           C0.      0
ATOM   1458  HA  LYS A  96      49.380  29.891  51.290  1.00  0.00           H0.      0
ATOM   1459  CB  LYS A  96      47.433  30.276  50.460  1.00  0.00           C0.      0
ATOM   1460  HB2 LYS A  96      47.068  30.472  51.469  1.00  0.00           H0.      0
ATOM   1461  HB3 LYS A  96      46.963  30.942  49.736  1.00  0.00           H0.      0
ATOM   1462  CG  LYS A  96      46.638  28.954  50.094  1.00  0.00           C0.      0
ATOM   1463  HG2 LYS A  96      46.852  28.790  49.038  1.00  0.00           H0.      0
ATOM   1464  HG3 LYS A  96      46.888  28.109  50.736  1.00  0.00           H0.      0
ATOM   1465  CD  LYS A  96      45.106  29.031  50.077  1.00  0.00           C0.      0
ATOM   1466  HD2 LYS A  96      44.699  29.488  50.979  1.00  0.00           H0.      0
ATOM   1467  HD3 LYS A  96      44.740  29.808  49.406  1.00  0.00           H0.      0
ATOM   1468  CE  LYS A  96      44.445  27.589  49.792  1.00  0.00           C0.      0
ATOM   1469  HE2 LYS A  96      44.747  27.368  48.769  1.00  0.00           H0.      0
ATOM   1470  HE3 LYS A  96      44.796  26.871  50.533  1.00  0.00           H0.      0
ATOM   1471  NZ  LYS A  96      42.957  27.717  49.856  1.00  0.00           N0.      0
ATOM   1472  HZ1 LYS A  96      42.677  28.201  50.697  1.00  0.00           H0.      0
ATOM   1473  HZ2 LYS A  96      42.626  28.342  49.134  1.00  0.00           H0.      0
ATOM   1474  HZ3 LYS A  96      42.426  26.862  49.775  1.00  0.00           H0.      0
ATOM   1475  C   LYS A  96      49.439  29.676  49.205  1.00  0.00           C0.      0
ATOM   1476  O   LYS A  96      50.056  28.598  49.288  1.00  0.00           O0.      0
ATOM   1477  N   GLU A  97      49.378  30.351  48.046  1.00  0.00           N0.      0
ATOM   1478  H   GLU A  97      48.780  31.165  48.053  1.00  0.00           H0.      0
ATOM   1479  CA  GLU A  97      50.046  29.981  46.889  1.00  0.00           C0.      0
ATOM   1480  HA  GLU A  97      49.715  28.983  46.602  1.00  0.00           H0.      0
ATOM   1481  CB  GLU A  97      49.745  31.159  45.845  1.00  0.00           C0.      0
ATOM   1482  HB2 GLU A  97      48.747  31.595  45.801  1.00  0.00           H0.      0
ATOM   1483  HB3 GLU A  97      50.281  32.050  46.172  1.00  0.00           H0.      0
ATOM   1484  CG  GLU A  97      50.183  30.917  44.384  1.00  0.00           C0.      0
ATOM   1485  HG2 GLU A  97      49.824  31.830  43.909  1.00  0.00           H0.      0
ATOM   1486  HG3 GLU A  97      51.257  30.952  44.200  1.00  0.00           H0.      0
ATOM   1487  CD  GLU A  97      49.498  29.745  43.719  1.00  0.00           C0.      0
ATOM   1488  OE1 GLU A  97      48.547  29.193  44.316  1.00  0.00           O0.      0
ATOM   1489  OE2 GLU A  97      49.976  29.373  42.583  1.00  0.00           O0.      0
ATOM   1490  C   GLU A  97      51.616  29.711  47.043  1.00  0.00           C0.      0
ATOM   1491  O   GLU A  97      52.162  28.623  46.694  1.00  0.00           O0.      0
ATOM   1492  N   ARG A  98      52.350  30.603  47.737  1.00  0.00           N0.      0
ATOM   1493  H   ARG A  98      51.895  31.476  47.960  1.00  0.00           H0.      0
ATOM   1494  CA  ARG A  98      53.794  30.513  47.973  1.00  0.00           C0.      0
ATOM   1495  HA  ARG A  98      54.262  30.198  47.041  1.00  0.00           H0.      0
ATOM   1496  CB  ARG A  98      54.349  31.842  48.514  1.00  0.00           C0.      0
ATOM   1497  HB2 ARG A  98      53.986  32.698  47.944  1.00  0.00           H0.      0
ATOM   1498  HB3 ARG A  98      53.966  31.920  49.531  1.00  0.00           H0.      0
ATOM   1499  CG  ARG A  98      55.858  31.912  48.530  1.00  0.00           C0.      0
ATOM   1500  HG2 ARG A  98      56.206  31.183  49.261  1.00  0.00           H0.      0
ATOM   1501  HG3 ARG A  98      56.290  31.651  47.564  1.00  0.00           H0.      0
ATOM   1502  CD  ARG A  98      56.408  33.300  48.951  1.00  0.00           C0.      0
ATOM   1503  HD2 ARG A  98      57.472  33.470  48.785  1.00  0.00           H0.      0
ATOM   1504  HD3 ARG A  98      55.936  34.045  48.310  1.00  0.00           H0.      0
ATOM   1505  NE  ARG A  98      56.077  33.482  50.379  1.00  0.00           N0.      0
ATOM   1506  HE  ARG A  98      55.498  32.769  50.800  1.00  0.00           H0.      0
ATOM   1507  CZ  ARG A  98      56.535  34.351  51.144  1.00  0.00           C0.      0
ATOM   1508  NH1 ARG A  98      57.269  35.331  50.743  1.00  0.00           N0.      0
ATOM   1509 HH11 ARG A  98      57.752  35.246  49.860  1.00  0.00           H0.      0
ATOM   1510 HH12 ARG A  98      57.725  35.908  51.434  1.00  0.00           H0.      0
ATOM   1511  NH2 ARG A  98      56.329  34.242  52.437  1.00  0.00           N0.      0
ATOM   1512 HH21 ARG A  98      55.650  33.561  52.747  1.00  0.00           H0.      0
ATOM   1513 HH22 ARG A  98      56.941  34.686  53.106  1.00  0.00           H0.      0
ATOM   1514  C   ARG A  98      54.100  29.313  48.894  1.00  0.00           C0.      0
ATOM   1515  O   ARG A  98      55.092  28.577  48.632  1.00  0.00           O0.      0
ATOM   1516  N   TRP A  99      53.364  29.075  50.034  1.00  0.00           N0.      0
ATOM   1517  H   TRP A  99      52.598  29.695  50.257  1.00  0.00           H0.      0
ATOM   1518  CA  TRP A  99      53.624  27.920  50.904  1.00  0.00           C0.      0
ATOM   1519  HA  TRP A  99      54.688  27.917  51.139  1.00  0.00           H0.      0
ATOM   1520  CB  TRP A  99      53.044  28.133  52.322  1.00  0.00           C0.      0
ATOM   1521  HB2 TRP A  99      53.660  27.524  52.983  1.00  0.00           H0.      0
ATOM   1522  HB3 TRP A  99      53.139  29.180  52.610  1.00  0.00           H0.      0
ATOM   1523  CG  TRP A  99      51.630  27.742  52.580  1.00  0.00           C0.      0
ATOM   1524  CD1 TRP A  99      51.046  26.442  52.591  1.00  0.00           C0.      0
ATOM   1525  HD1 TRP A  99      51.542  25.536  52.273  1.00  0.00           H0.      0
ATOM   1526  NE1 TRP A  99      49.753  26.493  52.988  1.00  0.00           N0.      0
ATOM   1527  HE1 TRP A  99      49.222  25.649  53.148  1.00  0.00           H0.      0
ATOM   1528  CE2 TRP A  99      49.425  27.764  53.314  1.00  0.00           C0.      0
ATOM   1529  CZ2 TRP A  99      48.258  28.227  53.960  1.00  0.00           C0.      0
ATOM   1530  HZ2 TRP A  99      47.481  27.515  54.197  1.00  0.00           H0.      0
ATOM   1531  CH2 TRP A  99      48.195  29.562  54.336  1.00  0.00           C0.      0
ATOM   1532  HH2 TRP A  99      47.361  29.992  54.869  1.00  0.00           H0.      0
ATOM   1533  CZ3 TRP A  99      49.280  30.386  54.112  1.00  0.00           C0.      0
ATOM   1534  HZ3 TRP A  99      49.140  31.400  54.457  1.00  0.00           H0.      0
ATOM   1535  CE3 TRP A  99      50.485  29.920  53.486  1.00  0.00           C0.      0
ATOM   1536  HE3 TRP A  99      51.376  30.487  53.258  1.00  0.00           H0.      0
ATOM   1537  CD2 TRP A  99      50.625  28.544  53.074  1.00  0.00           C0.      0
ATOM   1538  C   TRP A  99      53.217  26.592  50.266  1.00  0.00           C0.      0
ATOM   1539  O   TRP A  99      53.721  25.569  50.779  1.00  0.00           O0.      0
ATOM   1540  N   ASN A 100      52.443  26.570  49.184  1.00  0.00           N0.      0
ATOM   1541  H   ASN A 100      52.209  27.402  48.660  1.00  0.00           H0.      0
ATOM   1542  CA  ASN A 100      52.291  25.323  48.350  1.00  0.00           C0.      0
ATOM   1543  HA  ASN A 100      52.526  24.465  48.980  1.00  0.00           H0.      0
ATOM   1544  CB  ASN A 100      50.847  25.296  47.779  1.00  0.00           C0.      0
ATOM   1545  HB2 ASN A 100      50.577  26.247  47.319  1.00  0.00           H0.      0
ATOM   1546  HB3 ASN A 100      50.637  24.584  46.980  1.00  0.00           H0.      0
ATOM   1547  CG  ASN A 100      49.883  24.928  48.891  1.00  0.00           C0.      0
ATOM   1548  OD1 ASN A 100      49.492  23.788  49.021  1.00  0.00           O0.      0
ATOM   1549  ND2 ASN A 100      49.565  25.802  49.755  1.00  0.00           N0.      0
ATOM   1550 HD21 ASN A 100      49.174  25.538  50.648  1.00  0.00           H0.      0
ATOM   1551 HD22 ASN A 100      50.028  26.700  49.749  1.00  0.00           H0.      0
ATOM   1552  C   ASN A 100      53.277  25.093  47.178  1.00  0.00           C0.      0
ATOM   1553  O   ASN A 100      53.161  24.128  46.404  1.00  0.00           O0.      0
ATOM   1554  N   ARG A 101      54.214  26.032  47.003  1.00  0.00           N0.      0
ATOM   1555  H   ARG A 101      54.136  26.863  47.571  1.00  0.00           H0.      0
ATOM   1556  CA  ARG A 101      55.082  26.164  45.918  1.00  0.00           C0.      0
ATOM   1557  HA  ARG A 101      55.296  25.242  45.378  1.00  0.00           H0.      0
ATOM   1558  CB  ARG A 101      54.491  27.158  44.940  1.00  0.00           C0.      0
ATOM   1559  HB2 ARG A 101      54.234  28.083  45.457  1.00  0.00           H0.      0
ATOM   1560  HB3 ARG A 101      55.303  27.415  44.259  1.00  0.00           H0.      0
ATOM   1561  CG  ARG A 101      53.246  26.709  44.185  1.00  0.00           C0.      0
ATOM   1562  HG2 ARG A 101      53.427  25.711  43.786  1.00  0.00           H0.      0
ATOM   1563  HG3 ARG A 101      52.464  26.429  44.892  1.00  0.00           H0.      0
ATOM   1564  CD  ARG A 101      52.641  27.694  43.299  1.00  0.00           C0.      0
ATOM   1565  HD2 ARG A 101      51.580  27.563  43.089  1.00  0.00           H0.      0
ATOM   1566  HD3 ARG A 101      52.823  28.674  43.740  1.00  0.00           H0.      0
ATOM   1567  NE  ARG A 101      53.288  27.536  41.988  1.00  0.00           N0.      0
ATOM   1568  HE  ARG A 101      54.117  26.960  42.031  1.00  0.00           H0.      0
ATOM   1569  CZ  ARG A 101      52.968  28.114  40.852  1.00  0.00           C0.      0
ATOM   1570  NH1 ARG A 101      51.930  28.791  40.686  1.00  0.00           N0.      0
ATOM   1571 HH11 ARG A 101      51.346  28.998  41.484  1.00  0.00           H0.      0
ATOM   1572 HH12 ARG A 101      51.900  29.254  39.789  1.00  0.00           H0.      0
ATOM   1573  NH2 ARG A 101      53.848  28.010  39.927  1.00  0.00           N0.      0
ATOM   1574 HH21 ARG A 101      54.759  27.640  40.162  1.00  0.00           H0.      0
ATOM   1575 HH22 ARG A 101      53.646  28.445  39.038  1.00  0.00           H0.      0
ATOM   1576  C   ARG A 101      56.496  26.555  46.326  1.00  0.00           C0.      0
ATOM   1577  O   ARG A 101      57.273  26.942  45.456  1.00  0.00           O0.      0
ATOM   1578  N   ARG A 102      56.830  26.395  47.595  1.00  0.00           N0.      0
ATOM   1579  H   ARG A 102      56.115  26.123  48.254  1.00  0.00           H0.      0
ATOM   1580  CA  ARG A 102      58.032  26.858  48.207  1.00  0.00           C0.      0
ATOM   1581  HA  ARG A 102      58.160  27.887  47.871  1.00  0.00           H0.      0
ATOM   1582  CB  ARG A 102      57.843  26.879  49.757  1.00  0.00           C0.      0
ATOM   1583  HB2 ARG A 102      56.803  27.073  50.020  1.00  0.00           H0.      0
ATOM   1584  HB3 ARG A 102      58.033  25.907  50.211  1.00  0.00           H0.      0
ATOM   1585  CG  ARG A 102      58.663  27.980  50.514  1.00  0.00           C0.      0
ATOM   1586  HG2 ARG A 102      58.496  27.787  51.573  1.00  0.00           H0.      0
ATOM   1587  HG3 ARG A 102      59.733  27.927  50.315  1.00  0.00           H0.      0
ATOM   1588  CD  ARG A 102      58.027  29.407  50.298  1.00  0.00           C0.      0
ATOM   1589  HD2 ARG A 102      58.119  29.630  49.235  1.00  0.00           H0.      0
ATOM   1590  HD3 ARG A 102      56.998  29.362  50.653  1.00  0.00           H0.      0
ATOM   1591  NE  ARG A 102      58.731  30.561  50.892  1.00  0.00           N0.      0
ATOM   1592  HE  ARG A 102      59.335  31.167  50.356  1.00  0.00           H0.      0
ATOM   1593  CZ  ARG A 102      58.672  31.052  52.115  1.00  0.00           C0.      0
ATOM   1594  NH1 ARG A 102      58.036  30.425  53.065  1.00  0.00           N0.      0
ATOM   1595 HH11 ARG A 102      57.501  29.594  52.857  1.00  0.00           H0.      0
ATOM   1596 HH12 ARG A 102      57.934  30.892  53.954  1.00  0.00           H0.      0
ATOM   1597  NH2 ARG A 102      59.207  32.201  52.424  1.00  0.00           N0.      0
ATOM   1598 HH21 ARG A 102      59.627  32.775  51.707  1.00  0.00           H0.      0
ATOM   1599 HH22 ARG A 102      59.178  32.474  53.396  1.00  0.00           H0.      0
ATOM   1600  C   ARG A 102      59.318  26.191  47.670  1.00  0.00           C0.      0
ATOM   1601  O   ARG A 102      60.442  26.661  47.890  1.00  0.00           O0.      0
ATOM   1602  N   LYS A 103      59.144  25.079  46.949  1.00  0.00           N0.      0
ATOM   1603  H   LYS A 103      58.204  24.715  46.890  1.00  0.00           H0.      0
ATOM   1604  CA  LYS A 103      60.213  24.245  46.238  1.00  0.00           C0.      0
ATOM   1605  HA  LYS A 103      61.099  24.457  46.837  1.00  0.00           H0.      0
ATOM   1606  CB  LYS A 103      60.033  22.724  46.410  1.00  0.00           C0.      0
ATOM   1607  HB2 LYS A 103      61.023  22.268  46.391  1.00  0.00           H0.      0
ATOM   1608  HB3 LYS A 103      59.532  22.522  47.356  1.00  0.00           H0.      0
ATOM   1609  CG  LYS A 103      59.084  22.066  45.448  1.00  0.00           C0.      0
ATOM   1610  HG2 LYS A 103      58.187  22.679  45.360  1.00  0.00           H0.      0
ATOM   1611  HG3 LYS A 103      59.494  22.052  44.438  1.00  0.00           H0.      0
ATOM   1612  CD  LYS A 103      58.695  20.621  45.787  1.00  0.00           C0.      0
ATOM   1613  HD2 LYS A 103      59.691  20.230  45.995  1.00  0.00           H0.      0
ATOM   1614  HD3 LYS A 103      58.128  20.623  46.718  1.00  0.00           H0.      0
ATOM   1615  CE  LYS A 103      58.047  19.893  44.659  1.00  0.00           C0.      0
ATOM   1616  HE2 LYS A 103      58.721  20.065  43.819  1.00  0.00           H0.      0
ATOM   1617  HE3 LYS A 103      57.965  18.818  44.823  1.00  0.00           H0.      0
ATOM   1618  NZ  LYS A 103      56.709  20.317  44.311  1.00  0.00           N0.      0
ATOM   1619  HZ1 LYS A 103      56.065  20.410  45.084  1.00  0.00           H0.      0
ATOM   1620  HZ2 LYS A 103      56.671  21.165  43.764  1.00  0.00           H0.      0
ATOM   1621  HZ3 LYS A 103      56.257  19.601  43.760  1.00  0.00           H0.      0
ATOM   1622  C   LYS A 103      60.522  24.617  44.760  1.00  0.00           C0.      0
ATOM   1623  O   LYS A 103      61.431  23.978  44.165  1.00  0.00           O0.      0
ATOM   1624  N   GLU A 104      59.806  25.577  44.231  1.00  0.00           N0.      0
ATOM   1625  H   GLU A 104      59.139  26.089  44.792  1.00  0.00           H0.      0
ATOM   1626  CA  GLU A 104      60.111  26.244  42.939  1.00  0.00           C0.      0
ATOM   1627  HA  GLU A 104      60.635  25.515  42.321  1.00  0.00           H0.      0
ATOM   1628  CB  GLU A 104      58.721  26.595  42.309  1.00  0.00           C0.      0
ATOM   1629  HB2 GLU A 104      58.218  27.333  42.933  1.00  0.00           H0.      0
ATOM   1630  HB3 GLU A 104      58.816  27.064  41.329  1.00  0.00           H0.      0
ATOM   1631  CG  GLU A 104      57.758  25.384  41.977  1.00  0.00           C0.      0
ATOM   1632  HG2 GLU A 104      58.244  24.803  41.193  1.00  0.00           H0.      0
ATOM   1633  HG3 GLU A 104      57.552  24.765  42.850  1.00  0.00           H0.      0
ATOM   1634  CD  GLU A 104      56.356  25.814  41.561  1.00  0.00           C0.      0
ATOM   1635  OE1 GLU A 104      56.193  26.558  40.576  1.00  0.00           O0.      0
ATOM   1636  OE2 GLU A 104      55.430  25.501  42.225  1.00  0.00           O0.      0
ATOM   1637  C   GLU A 104      61.031  27.511  43.163  1.00  0.00           C0.      0
ATOM   1638  O   GLU A 104      60.697  28.333  43.972  1.00  0.00           O0.      0
ATOM   1639  N   PRO A 105      62.170  27.805  42.436  1.00  0.00           N0.      0
ATOM   1640  CD  PRO A 105      62.726  26.986  41.327  1.00  0.00           C0.      0
ATOM   1641  HD2 PRO A 105      62.215  27.213  40.391  1.00  0.00           H0.      0
ATOM   1642  HD3 PRO A 105      62.614  25.931  41.576  1.00  0.00           H0.      0
ATOM   1643  CG  PRO A 105      64.169  27.481  41.276  1.00  0.00           C0.      0
ATOM   1644  HG2 PRO A 105      64.502  27.454  40.239  1.00  0.00           H0.      0
ATOM   1645  HG3 PRO A 105      64.728  26.811  41.928  1.00  0.00           H0.      0
ATOM   1646  CB  PRO A 105      64.294  28.851  41.843  1.00  0.00           C0.      0
ATOM   1647  HB2 PRO A 105      63.963  29.653  41.184  1.00  0.00           H0.      0
ATOM   1648  HB3 PRO A 105      65.230  29.125  42.329  1.00  0.00           H0.      0
ATOM   1649  CA  PRO A 105      63.155  28.788  42.885  1.00  0.00           C0.      0
ATOM   1650  HA  PRO A 105      63.344  28.529  43.927  1.00  0.00           H0.      0
ATOM   1651  C   PRO A 105      62.499  30.225  42.980  1.00  0.00           C0.      0
ATOM   1652  O   PRO A 105      63.002  31.012  43.763  1.00  0.00           O0.      0
ATOM   1653  N   ALA A 106      61.493  30.502  42.128  1.00  0.00           N0.      0
ATOM   1654  H   ALA A 106      61.281  29.807  41.425  1.00  0.00           H0.      0
ATOM   1655  CA  ALA A 106      61.038  31.913  42.050  1.00  0.00           C0.      0
ATOM   1656  HA  ALA A 106      61.907  32.569  42.082  1.00  0.00           H0.      0
ATOM   1657  CB  ALA A 106      60.390  32.239  40.677  1.00  0.00           C0.      0
ATOM   1658  HB1 ALA A 106      59.511  31.603  40.568  1.00  0.00           H0.      0
ATOM   1659  HB2 ALA A 106      60.109  33.291  40.637  1.00  0.00           H0.      0
ATOM   1660  HB3 ALA A 106      61.088  31.935  39.897  1.00  0.00           H0.      0
ATOM   1661  C   ALA A 106      60.146  32.180  43.219  1.00  0.00           C0.      0
ATOM   1662  O   ALA A 106      60.178  33.284  43.775  1.00  0.00           O0.      0
ATOM   1663  N   PHE A 107      59.284  31.268  43.655  1.00  0.00           N0.      0
ATOM   1664  H   PHE A 107      59.250  30.372  43.190  1.00  0.00           H0.      0
ATOM   1665  CA  PHE A 107      58.372  31.286  44.820  1.00  0.00           C0.      0
ATOM   1666  HA  PHE A 107      57.794  32.208  44.759  1.00  0.00           H0.      0
ATOM   1667  CB  PHE A 107      57.355  30.110  44.635  1.00  0.00           C0.      0
ATOM   1668  HB2 PHE A 107      57.877  29.157  44.554  1.00  0.00           H0.      0
ATOM   1669  HB3 PHE A 107      56.820  29.957  45.573  1.00  0.00           H0.      0
ATOM   1670  CG  PHE A 107      56.387  30.243  43.544  1.00  0.00           C0.      0
ATOM   1671  CD1 PHE A 107      56.753  29.776  42.269  1.00  0.00           C0.      0
ATOM   1672  HD1 PHE A 107      57.724  29.324  42.129  1.00  0.00           H0.      0
ATOM   1673  CE1 PHE A 107      55.911  29.984  41.143  1.00  0.00           C0.      0
ATOM   1674  HE1 PHE A 107      56.006  29.603  40.137  1.00  0.00           H0.      0
ATOM   1675  CZ  PHE A 107      54.738  30.717  41.330  1.00  0.00           C0.      0
ATOM   1676  HZ  PHE A 107      54.122  30.866  40.456  1.00  0.00           H0.      0
ATOM   1677  CE2 PHE A 107      54.303  31.090  42.569  1.00  0.00           C0.      0
ATOM   1678  HE2 PHE A 107      53.352  31.585  42.704  1.00  0.00           H0.      0
ATOM   1679  CD2 PHE A 107      55.065  30.741  43.703  1.00  0.00           C0.      0
ATOM   1680  HD2 PHE A 107      54.656  30.924  44.685  1.00  0.00           H0.      0
ATOM   1681  C   PHE A 107      59.085  31.288  46.199  1.00  0.00           C0.      0
ATOM   1682  O   PHE A 107      58.705  32.024  47.123  1.00  0.00           O0.      0
ATOM   1683  N   ASP A 108      60.263  30.628  46.162  1.00  0.00           N0.      0
ATOM   1684  H   ASP A 108      60.564  30.217  45.289  1.00  0.00           H0.      0
ATOM   1685  CA  ASP A 108      61.332  30.685  47.212  1.00  0.00           C0.      0
ATOM   1686  HA  ASP A 108      60.880  30.458  48.177  1.00  0.00           H0.      0
ATOM   1687  CB  ASP A 108      62.499  29.719  46.804  1.00  0.00           C0.      0
ATOM   1688  HB2 ASP A 108      62.102  28.807  46.357  1.00  0.00           H0.      0
ATOM   1689  HB3 ASP A 108      62.978  30.158  45.929  1.00  0.00           H0.      0
ATOM   1690  CG  ASP A 108      63.461  29.410  47.991  1.00  0.00           C0.      0
ATOM   1691  OD1 ASP A 108      64.649  29.014  47.717  1.00  0.00           O0.      0
ATOM   1692  OD2 ASP A 108      63.070  29.543  49.180  1.00  0.00           O0.      0
ATOM   1693  C   ASP A 108      61.936  32.084  47.333  1.00  0.00           C0.      0
ATOM   1694  O   ASP A 108      62.135  32.494  48.481  1.00  0.00           O0.      0
ATOM   1695  N   LYS A 109      62.293  32.799  46.232  1.00  0.00           N0.      0
ATOM   1696  H   LYS A 109      62.467  32.247  45.404  1.00  0.00           H0.      0
ATOM   1697  CA  LYS A 109      62.837  34.153  46.063  1.00  0.00           C0.      0
ATOM   1698  HA  LYS A 109      63.743  34.255  46.660  1.00  0.00           H0.      0
ATOM   1699  CB  LYS A 109      63.509  34.268  44.660  1.00  0.00           C0.      0
ATOM   1700  HB2 LYS A 109      62.738  34.111  43.906  1.00  0.00           H0.      0
ATOM   1701  HB3 LYS A 109      63.789  35.321  44.629  1.00  0.00           H0.      0
ATOM   1702  CG  LYS A 109      64.738  33.393  44.395  1.00  0.00           C0.      0
ATOM   1703  HG2 LYS A 109      64.667  32.499  45.015  1.00  0.00           H0.      0
ATOM   1704  HG3 LYS A 109      64.723  33.018  43.372  1.00  0.00           H0.      0
ATOM   1705  CD  LYS A 109      66.056  34.034  44.727  1.00  0.00           C0.      0
ATOM   1706  HD2 LYS A 109      66.161  34.975  44.188  1.00  0.00           H0.      0
ATOM   1707  HD3 LYS A 109      66.074  34.255  45.794  1.00  0.00           H0.      0
ATOM   1708  CE  LYS A 109      67.251  33.026  44.274  1.00  0.00           C0.      0
ATOM   1709  HE2 LYS A 109      67.032  32.052  44.711  1.00  0.00           H0.      0
ATOM   1710  HE3 LYS A 109      67.140  33.023  43.190  1.00  0.00           H0.      0
ATOM   1711  NZ  LYS A 109      68.576  33.529  44.671  1.00  0.00           N0.      0
ATOM   1712  HZ1 LYS A 109      69.231  32.772  44.537  1.00  0.00           H0.      0
ATOM   1713  HZ2 LYS A 109      68.894  34.372  44.214  1.00  0.00           H0.      0
ATOM   1714  HZ3 LYS A 109      68.735  33.751  45.643  1.00  0.00           H0.      0
ATOM   1715  C   LYS A 109      61.938  35.322  46.356  1.00  0.00           C0.      0
ATOM   1716  O   LYS A 109      62.335  36.415  46.877  1.00  0.00           O0.      0
ATOM   1717  N   TRP A 110      60.637  35.083  46.216  1.00  0.00           N0.      0
ATOM   1718  H   TRP A 110      60.501  34.223  45.705  1.00  0.00           H0.      0
ATOM   1719  CA  TRP A 110      59.485  35.989  46.444  1.00  0.00           C0.      0
ATOM   1720  HA  TRP A 110      59.685  36.825  45.774  1.00  0.00           H0.      0
ATOM   1721  CB  TRP A 110      58.165  35.327  45.965  1.00  0.00           C0.      0
ATOM   1722  HB2 TRP A 110      58.343  34.944  44.960  1.00  0.00           H0.      0
ATOM   1723  HB3 TRP A 110      57.945  34.470  46.602  1.00  0.00           H0.      0
ATOM   1724  CG  TRP A 110      56.870  36.082  45.906  1.00  0.00           C0.      0
ATOM   1725  CD1 TRP A 110      56.732  37.413  45.981  1.00  0.00           C0.      0
ATOM   1726  HD1 TRP A 110      57.487  38.170  46.136  1.00  0.00           H0.      0
ATOM   1727  NE1 TRP A 110      55.367  37.736  46.091  1.00  0.00           N0.      0
ATOM   1728  HE1 TRP A 110      54.959  38.658  46.141  1.00  0.00           H0.      0
ATOM   1729  CE2 TRP A 110      54.570  36.626  45.800  1.00  0.00           C0.      0
ATOM   1730  CZ2 TRP A 110      53.182  36.411  45.674  1.00  0.00           C0.      0
ATOM   1731  HZ2 TRP A 110      52.443  37.167  45.891  1.00  0.00           H0.      0
ATOM   1732  CH2 TRP A 110      52.676  35.123  45.468  1.00  0.00           C0.      0
ATOM   1733  HH2 TRP A 110      51.607  34.975  45.422  1.00  0.00           H0.      0
ATOM   1734  CZ3 TRP A 110      53.561  34.040  45.441  1.00  0.00           C0.      0
ATOM   1735  HZ3 TRP A 110      53.130  33.065  45.267  1.00  0.00           H0.      0
ATOM   1736  CE3 TRP A 110      54.967  34.249  45.603  1.00  0.00           C0.      0
ATOM   1737  HE3 TRP A 110      55.659  33.426  45.505  1.00  0.00           H0.      0
ATOM   1738  CD2 TRP A 110      55.496  35.564  45.785  1.00  0.00           C0.      0
ATOM   1739  C   TRP A 110      59.316  36.487  47.849  1.00  0.00           C0.      0
ATOM   1740  O   TRP A 110      59.151  35.727  48.760  1.00  0.00           O0.      0
ATOM   1741  N   VAL A 111      59.113  37.805  48.064  1.00  0.00           N0.      0
ATOM   1742  H   VAL A 111      59.244  38.382  47.246  1.00  0.00           H0.      0
ATOM   1743  CA  VAL A 111      58.758  38.500  49.353  1.00  0.00           C0.      0
ATOM   1744  HA  VAL A 111      58.828  37.912  50.268  1.00  0.00           H0.      0
ATOM   1745  CB  VAL A 111      59.761  39.706  49.463  1.00  0.00           C0.      0
ATOM   1746  HB  VAL A 111      59.587  40.324  48.582  1.00  0.00           H0.      0
ATOM   1747  CG1 VAL A 111      59.462  40.514  50.770  1.00  0.00           C0.      0
ATOM   1748 HG11 VAL A 111      58.502  41.020  50.872  1.00  0.00           H0.      0
ATOM   1749 HG12 VAL A 111      59.384  39.808  51.597  1.00  0.00           H0.      0
ATOM   1750 HG13 VAL A 111      60.253  41.244  50.938  1.00  0.00           H0.      0
ATOM   1751  CG2 VAL A 111      61.195  39.153  49.390  1.00  0.00           C0.      0
ATOM   1752 HG21 VAL A 111      61.897  39.984  49.461  1.00  0.00           H0.      0
ATOM   1753 HG22 VAL A 111      61.294  38.460  50.226  1.00  0.00           H0.      0
ATOM   1754 HG23 VAL A 111      61.399  38.667  48.436  1.00  0.00           H0.      0
ATOM   1755  C   VAL A 111      57.389  39.015  49.374  1.00  0.00           C0.      0
ATOM   1756  O   VAL A 111      56.851  39.546  48.411  1.00  0.00           O0.      0
ATOM   1757  N   ILE A 112      56.726  38.856  50.523  1.00  0.00           N0.      0
ATOM   1758  H   ILE A 112      57.168  38.335  51.266  1.00  0.00           H0.      0
ATOM   1759  CA  ILE A 112      55.362  39.176  50.762  1.00  0.00           C0.      0
ATOM   1760  HA  ILE A 112      55.162  39.897  49.969  1.00  0.00           H0.      0
ATOM   1761  CB  ILE A 112      54.506  37.909  50.628  1.00  0.00           C0.      0
ATOM   1762  HB  ILE A 112      54.744  37.233  51.450  1.00  0.00           H0.      0
ATOM   1763  CG2 ILE A 112      53.059  38.398  50.791  1.00  0.00           C0.      0
ATOM   1764 HG21 ILE A 112      52.892  39.085  51.620  1.00  0.00           H0.      0
ATOM   1765 HG22 ILE A 112      52.814  39.049  49.952  1.00  0.00           H0.      0
ATOM   1766 HG23 ILE A 112      52.333  37.594  50.917  1.00  0.00           H0.      0
ATOM   1767  CG1 ILE A 112      54.616  37.259  49.277  1.00  0.00           C0.      0
ATOM   1768 HG12 ILE A 112      54.343  38.027  48.553  1.00  0.00           H0.      0
ATOM   1769 HG13 ILE A 112      55.625  36.876  49.125  1.00  0.00           H0.      0
ATOM   1770  CD1 ILE A 112      53.614  36.112  49.183  1.00  0.00           C0.      0
ATOM   1771 HD11 ILE A 112      53.841  35.522  48.296  1.00  0.00           H0.      0
ATOM   1772 HD12 ILE A 112      53.776  35.376  49.971  1.00  0.00           H0.      0
ATOM   1773 HD13 ILE A 112      52.573  36.430  49.130  1.00  0.00           H0.      0
ATOM   1774  C   ILE A 112      55.265  39.866  52.127  1.00  0.00           C0.      0
ATOM   1775  O   ILE A 112      55.643  39.253  53.152  1.00  0.00           O0.      0
ATOM   1776  N   GLU A 113      54.644  41.056  52.225  1.00  0.00           N0.      0
ATOM   1777  H   GLU A 113      54.489  41.522  51.343  1.00  0.00           H0.      0
ATOM   1778  CA  GLU A 113      54.502  41.901  53.543  1.00  0.00           C0.      0
ATOM   1779  HA  GLU A 113      54.486  41.280  54.438  1.00  0.00           H0.      0
ATOM   1780  CB  GLU A 113      55.623  42.931  53.584  1.00  0.00           C0.      0
ATOM   1781  HB2 GLU A 113      56.501  42.382  53.243  1.00  0.00           H0.      0
ATOM   1782  HB3 GLU A 113      55.539  43.767  52.890  1.00  0.00           H0.      0
ATOM   1783  CG  GLU A 113      55.813  43.459  54.965  1.00  0.00           C0.      0
ATOM   1784  HG2 GLU A 113      56.082  44.512  55.046  1.00  0.00           H0.      0
ATOM   1785  HG3 GLU A 113      54.892  43.408  55.545  1.00  0.00           H0.      0
ATOM   1786  CD  GLU A 113      56.798  42.602  55.784  1.00  0.00           C0.      0
ATOM   1787  OE1 GLU A 113      56.451  41.541  56.411  1.00  0.00           O0.      0
ATOM   1788  OE2 GLU A 113      57.995  42.954  55.734  1.00  0.00           O0.      0
ATOM   1789  C   GLU A 113      53.170  42.719  53.595  1.00  0.00           C0.      0
ATOM   1790  O   GLU A 113      52.888  43.425  52.644  1.00  0.00           O0.      0
ATOM   1791  N   GLU A 114      52.483  42.801  54.753  1.00  0.00           N0.      0
ATOM   1792  H   GLU A 114      52.746  42.342  55.614  1.00  0.00           H0.      0
ATOM   1793  CA  GLU A 114      51.441  43.785  54.872  1.00  0.00           C0.      0
ATOM   1794  HA  GLU A 114      50.876  43.893  53.946  1.00  0.00           H0.      0
ATOM   1795  CB  GLU A 114      50.480  43.328  55.980  1.00  0.00           C0.      0
ATOM   1796  HB2 GLU A 114      50.100  42.316  55.839  1.00  0.00           H0.      0
ATOM   1797  HB3 GLU A 114      51.002  43.293  56.935  1.00  0.00           H0.      0
ATOM   1798  CG  GLU A 114      49.293  44.275  56.013  1.00  0.00           C0.      0
ATOM   1799  HG2 GLU A 114      49.690  45.288  55.951  1.00  0.00           H0.      0
ATOM   1800  HG3 GLU A 114      48.687  43.916  55.181  1.00  0.00           H0.      0
ATOM   1801  CD  GLU A 114      48.513  44.181  57.324  1.00  0.00           C0.      0
ATOM   1802  OE1 GLU A 114      48.964  44.016  58.471  1.00  0.00           O0.      0
ATOM   1803  OE2 GLU A 114      47.255  44.350  57.258  1.00  0.00           O0.      0
ATOM   1804  C   GLU A 114      52.118  45.153  55.184  1.00  0.00           C0.      0
ATOM   1805  O   GLU A 114      52.631  45.320  56.279  1.00  0.00           O0.      0
ATOM   1806  N   ALA A 115      52.076  46.059  54.242  1.00  0.00           N0.      0
ATOM   1807  H   ALA A 115      51.391  45.950  53.507  1.00  0.00           H0.      0
ATOM   1808  CA  ALA A 115      52.779  47.361  54.228  1.00  0.00           C0.      0
ATOM   1809  HA  ALA A 115      52.870  47.727  55.251  1.00  0.00           H0.      0
ATOM   1810  CB  ALA A 115      54.144  47.199  53.600  1.00  0.00           C0.      0
ATOM   1811  HB1 ALA A 115      54.529  48.130  53.184  1.00  0.00           H0.      0
ATOM   1812  HB2 ALA A 115      54.865  46.812  54.320  1.00  0.00           H0.      0
ATOM   1813  HB3 ALA A 115      54.166  46.462  52.798  1.00  0.00           H0.      0
ATOM   1814  C   ALA A 115      51.937  48.481  53.472  1.00  0.00           C0.      0
ATOM   1815  O   ALA A 115      51.195  48.151  52.548  1.00  0.00           O0.      0
ATOM   1816  N   ASN A 116      52.083  49.745  53.804  1.00  0.00           N0.      0
ATOM   1817  H   ASN A 116      52.840  50.020  54.413  1.00  0.00           H0.      0
ATOM   1818  CA  ASN A 116      51.251  50.771  53.408  1.00  0.00           C0.      0
ATOM   1819  HA  ASN A 116      50.504  50.368  52.724  1.00  0.00           H0.      0
ATOM   1820  CB  ASN A 116      50.369  51.183  54.648  1.00  0.00           C0.      0
ATOM   1821  HB2 ASN A 116      49.742  50.327  54.897  1.00  0.00           H0.      0
ATOM   1822  HB3 ASN A 116      50.920  51.414  55.559  1.00  0.00           H0.      0
ATOM   1823  CG  ASN A 116      49.468  52.372  54.429  1.00  0.00           C0.      0
ATOM   1824  OD1 ASN A 116      49.606  53.306  53.668  1.00  0.00           O0.      0
ATOM   1825  ND2 ASN A 116      48.364  52.387  55.095  1.00  0.00           N0.      0
ATOM   1826 HD21 ASN A 116      47.694  53.139  55.017  1.00  0.00           H0.      0
ATOM   1827 HD22 ASN A 116      48.110  51.624  55.706  1.00  0.00           H0.      0
ATOM   1828  C   ASN A 116      51.999  51.855  52.687  1.00  0.00           C0.      0
ATOM   1829  O   ASN A 116      53.074  52.308  53.095  1.00  0.00           O0.      0
ATOM   1830  N   TRP A 117      51.412  52.315  51.593  1.00  0.00           N0.      0
ATOM   1831  H   TRP A 117      50.630  51.767  51.264  1.00  0.00           H0.      0
ATOM   1832  CA  TRP A 117      52.078  53.243  50.698  1.00  0.00           C0.      0
ATOM   1833  HA  TRP A 117      52.969  52.812  50.242  1.00  0.00           H0.      0
ATOM   1834  CB  TRP A 117      51.127  53.575  49.634  1.00  0.00           C0.      0
ATOM   1835  HB2 TRP A 117      50.291  54.056  50.144  1.00  0.00           H0.      0
ATOM   1836  HB3 TRP A 117      51.583  54.302  48.962  1.00  0.00           H0.      0
ATOM   1837  CG  TRP A 117      50.388  52.567  48.852  1.00  0.00           C0.      0
ATOM   1838  CD1 TRP A 117      50.873  51.389  48.418  1.00  0.00           C0.      0
ATOM   1839  HD1 TRP A 117      51.876  51.008  48.541  1.00  0.00           H0.      0
ATOM   1840  NE1 TRP A 117      49.877  50.690  47.743  1.00  0.00           N0.      0
ATOM   1841  HE1 TRP A 117      49.965  49.714  47.496  1.00  0.00           H0.      0
ATOM   1842  CE2 TRP A 117      48.752  51.462  47.552  1.00  0.00           C0.      0
ATOM   1843  CZ2 TRP A 117      47.489  51.220  46.945  1.00  0.00           C0.      0
ATOM   1844  HZ2 TRP A 117      47.221  50.226  46.617  1.00  0.00           H0.      0
ATOM   1845  CH2 TRP A 117      46.568  52.328  46.851  1.00  0.00           C0.      0
ATOM   1846  HH2 TRP A 117      45.605  52.174  46.387  1.00  0.00           H0.      0
ATOM   1847  CZ3 TRP A 117      46.894  53.476  47.448  1.00  0.00           C0.      0
ATOM   1848  HZ3 TRP A 117      46.156  54.262  47.513  1.00  0.00           H0.      0
ATOM   1849  CE3 TRP A 117      48.149  53.642  48.123  1.00  0.00           C0.      0
ATOM   1850  HE3 TRP A 117      48.327  54.583  48.622  1.00  0.00           H0.      0
ATOM   1851  CD2 TRP A 117      49.093  52.666  48.211  1.00  0.00           C0.      0
ATOM   1852  C   TRP A 117      52.497  54.544  51.428  1.00  0.00           C0.      0
ATOM   1853  O   TRP A 117      53.664  54.942  51.345  1.00  0.00           O0.      0
ATOM   1854  N   LEU A 118      51.656  55.148  52.321  1.00  0.00           N0.      0
ATOM   1855  H   LEU A 118      50.822  54.642  52.585  1.00  0.00           H0.      0
ATOM   1856  CA  LEU A 118      51.979  56.421  52.996  1.00  0.00           C0.      0
ATOM   1857  HA  LEU A 118      52.175  57.193  52.253  1.00  0.00           H0.      0
ATOM   1858  CB  LEU A 118      50.760  56.816  53.786  1.00  0.00           C0.      0
ATOM   1859  HB2 LEU A 118      50.401  55.950  54.342  1.00  0.00           H0.      0
ATOM   1860  HB3 LEU A 118      50.904  57.594  54.536  1.00  0.00           H0.      0
ATOM   1861  CG  LEU A 118      49.662  57.216  52.866  1.00  0.00           C0.      0
ATOM   1862  HG  LEU A 118      49.573  56.657  51.934  1.00  0.00           H0.      0
ATOM   1863  CD1 LEU A 118      48.359  57.094  53.590  1.00  0.00           C0.      0
ATOM   1864 HD11 LEU A 118      47.503  57.463  53.024  1.00  0.00           H0.      0
ATOM   1865 HD12 LEU A 118      48.181  56.047  53.833  1.00  0.00           H0.      0
ATOM   1866 HD13 LEU A 118      48.434  57.664  54.516  1.00  0.00           H0.      0
ATOM   1867  CD2 LEU A 118      49.866  58.813  52.578  1.00  0.00           C0.      0
ATOM   1868 HD21 LEU A 118      49.845  59.404  53.494  1.00  0.00           H0.      0
ATOM   1869 HD22 LEU A 118      50.839  58.965  52.110  1.00  0.00           H0.      0
ATOM   1870 HD23 LEU A 118      49.069  59.073  51.882  1.00  0.00           H0.      0
ATOM   1871  C   LEU A 118      53.244  56.393  53.916  1.00  0.00           C0.      0
ATOM   1872  O   LEU A 118      53.848  57.472  54.112  1.00  0.00           O0.      0
ATOM   1873  N   THR A 119      53.646  55.205  54.392  1.00  0.00           N0.      0
ATOM   1874  H   THR A 119      53.125  54.379  54.134  1.00  0.00           H0.      0
ATOM   1875  CA  THR A 119      54.749  54.783  55.292  1.00  0.00           C0.      0
ATOM   1876  HA  THR A 119      55.377  55.666  55.408  1.00  0.00           H0.      0
ATOM   1877  CB  THR A 119      54.138  54.233  56.628  1.00  0.00           C0.      0
ATOM   1878  HB  THR A 119      54.923  53.735  57.196  1.00  0.00           H0.      0
ATOM   1879  CG2 THR A 119      53.566  55.392  57.467  1.00  0.00           C0.      0
ATOM   1880 HG21 THR A 119      54.281  56.212  57.406  1.00  0.00           H0.      0
ATOM   1881 HG22 THR A 119      52.678  55.847  57.027  1.00  0.00           H0.      0
ATOM   1882 HG23 THR A 119      53.370  55.051  58.483  1.00  0.00           H0.      0
ATOM   1883  OG1 THR A 119      53.149  53.283  56.420  1.00  0.00           O0.      0
ATOM   1884  HG1 THR A 119      53.622  52.465  56.252  1.00  0.00           H0.      0
ATOM   1885  C   THR A 119      55.729  53.796  54.640  1.00  0.00           C0.      0
ATOM   1886  O   THR A 119      56.474  53.062  55.283  1.00  0.00           O0.      0
ATOM   1887  N   LEU A 120      55.726  53.764  53.248  1.00  0.00           N0.      0
ATOM   1888  H   LEU A 120      54.940  54.215  52.801  1.00  0.00           H0.      0
ATOM   1889  CA  LEU A 120      56.415  52.712  52.506  1.00  0.00           C0.      0
ATOM   1890  HA  LEU A 120      55.940  51.827  52.928  1.00  0.00           H0.      0
ATOM   1891  CB  LEU A 120      56.131  52.781  51.037  1.00  0.00           C0.      0
ATOM   1892  HB2 LEU A 120      55.078  53.011  50.880  1.00  0.00           H0.      0
ATOM   1893  HB3 LEU A 120      56.654  53.617  50.573  1.00  0.00           H0.      0
ATOM   1894  CG  LEU A 120      56.401  51.558  50.226  1.00  0.00           C0.      0
ATOM   1895  HG  LEU A 120      57.406  51.172  50.398  1.00  0.00           H0.      0
ATOM   1896  CD1 LEU A 120      55.372  50.367  50.478  1.00  0.00           C0.      0
ATOM   1897 HD11 LEU A 120      55.551  49.980  51.481  1.00  0.00           H0.      0
ATOM   1898 HD12 LEU A 120      54.358  50.766  50.505  1.00  0.00           H0.      0
ATOM   1899 HD13 LEU A 120      55.676  49.543  49.832  1.00  0.00           H0.      0
ATOM   1900  CD2 LEU A 120      56.307  51.844  48.740  1.00  0.00           C0.      0
ATOM   1901 HD21 LEU A 120      57.072  52.577  48.482  1.00  0.00           H0.      0
ATOM   1902 HD22 LEU A 120      56.487  50.946  48.150  1.00  0.00           H0.      0
ATOM   1903 HD23 LEU A 120      55.318  52.147  48.396  1.00  0.00           H0.      0
ATOM   1904  C   LEU A 120      57.903  52.702  52.759  1.00  0.00           C0.      0
ATOM   1905  O   LEU A 120      58.535  51.667  52.655  1.00  0.00           O0.      0
ATOM   1906  N   ASP A 121      58.538  53.893  53.071  1.00  0.00           N0.      0
ATOM   1907  H   ASP A 121      57.979  54.721  52.924  1.00  0.00           H0.      0
ATOM   1908  CA  ASP A 121      60.011  53.980  53.181  1.00  0.00           C0.      0
ATOM   1909  HA  ASP A 121      60.338  53.314  52.382  1.00  0.00           H0.      0
ATOM   1910  CB  ASP A 121      60.454  55.354  52.817  1.00  0.00           C0.      0
ATOM   1911  HB2 ASP A 121      59.997  55.644  51.871  1.00  0.00           H0.      0
ATOM   1912  HB3 ASP A 121      60.129  55.988  53.642  1.00  0.00           H0.      0
ATOM   1913  CG  ASP A 121      61.965  55.641  52.591  1.00  0.00           C0.      0
ATOM   1914  OD1 ASP A 121      62.236  56.800  52.306  1.00  0.00           O0.      0
ATOM   1915  OD2 ASP A 121      62.806  54.809  52.956  1.00  0.00           O0.      0
ATOM   1916  C   ASP A 121      60.465  53.336  54.519  1.00  0.00           C0.      0
ATOM   1917  O   ASP A 121      61.582  52.787  54.667  1.00  0.00           O0.      0
ATOM   1918  N   LYS A 122      59.582  53.387  55.490  1.00  0.00           N0.      0
ATOM   1919  H   LYS A 122      58.720  53.880  55.304  1.00  0.00           H0.      0
ATOM   1920  CA  LYS A 122      59.623  52.687  56.781  1.00  0.00           C0.      0
ATOM   1921  HA  LYS A 122      60.668  52.673  57.089  1.00  0.00           H0.      0
ATOM   1922  CB  LYS A 122      58.719  53.483  57.810  1.00  0.00           C0.      0
ATOM   1923  HB2 LYS A 122      58.751  54.563  57.666  1.00  0.00           H0.      0
ATOM   1924  HB3 LYS A 122      57.671  53.340  57.546  1.00  0.00           H0.      0
ATOM   1925  CG  LYS A 122      59.012  53.172  59.270  1.00  0.00           C0.      0
ATOM   1926  HG2 LYS A 122      59.033  52.085  59.342  1.00  0.00           H0.      0
ATOM   1927  HG3 LYS A 122      60.038  53.475  59.476  1.00  0.00           H0.      0
ATOM   1928  CD  LYS A 122      57.971  53.702  60.300  1.00  0.00           C0.      0
ATOM   1929  HD2 LYS A 122      58.260  53.398  61.307  1.00  0.00           H0.      0
ATOM   1930  HD3 LYS A 122      57.969  54.792  60.309  1.00  0.00           H0.      0
ATOM   1931  CE  LYS A 122      56.584  53.168  60.070  1.00  0.00           C0.      0
ATOM   1932  HE2 LYS A 122      55.926  53.726  60.735  1.00  0.00           H0.      0
ATOM   1933  HE3 LYS A 122      56.241  53.427  59.068  1.00  0.00           H0.      0
ATOM   1934  NZ  LYS A 122      56.518  51.754  60.317  1.00  0.00           N0.      0
ATOM   1935  HZ1 LYS A 122      56.692  51.765  61.312  1.00  0.00           H0.      0
ATOM   1936  HZ2 LYS A 122      55.673  51.336  59.954  1.00  0.00           H0.      0
ATOM   1937  HZ3 LYS A 122      57.315  51.293  59.902  1.00  0.00           H0.      0
ATOM   1938  C   LYS A 122      59.197  51.247  56.815  1.00  0.00           C0.      0
ATOM   1939  O   LYS A 122      59.817  50.465  57.529  1.00  0.00           O0.      0
ATOM   1940  N   ASP A 123      58.167  50.857  56.079  1.00  0.00           N0.      0
ATOM   1941  H   ASP A 123      57.689  51.573  55.551  1.00  0.00           H0.      0
ATOM   1942  CA  ASP A 123      57.587  49.523  56.011  1.00  0.00           C0.      0
ATOM   1943  HA  ASP A 123      57.536  49.054  56.993  1.00  0.00           H0.      0
ATOM   1944  CB  ASP A 123      56.096  49.534  55.518  1.00  0.00           C0.      0
ATOM   1945  HB2 ASP A 123      56.000  49.979  54.528  1.00  0.00           H0.      0
ATOM   1946  HB3 ASP A 123      55.723  48.514  55.424  1.00  0.00           H0.      0
ATOM   1947  CG  ASP A 123      55.208  50.325  56.525  1.00  0.00           C0.      0
ATOM   1948  OD1 ASP A 123      55.620  50.505  57.708  1.00  0.00           O0.      0
ATOM   1949  OD2 ASP A 123      54.059  50.801  56.215  1.00  0.00           O0.      0
ATOM   1950  C   ASP A 123      58.383  48.623  55.095  1.00  0.00           C0.      0
ATOM   1951  O   ASP A 123      58.627  47.487  55.359  1.00  0.00           O0.      0
ATOM   1952  N   VAL A 124      58.956  49.161  54.014  1.00  0.00           N0.      0
ATOM   1953  H   VAL A 124      58.812  50.160  53.959  1.00  0.00           H0.      0
ATOM   1954  CA  VAL A 124      59.742  48.534  52.961  1.00  0.00           C0.      0
ATOM   1955  HA  VAL A 124      59.942  47.511  53.280  1.00  0.00           H0.      0
ATOM   1956  CB  VAL A 124      59.013  48.476  51.575  1.00  0.00           C0.      0
ATOM   1957  HB  VAL A 124      58.836  49.482  51.193  1.00  0.00           H0.      0
ATOM   1958  CG1 VAL A 124      59.740  47.671  50.527  1.00  0.00           C0.      0
ATOM   1959 HG11 VAL A 124      59.805  46.655  50.917  1.00  0.00           H0.      0
ATOM   1960 HG12 VAL A 124      59.194  47.627  49.584  1.00  0.00           H0.      0
ATOM   1961 HG13 VAL A 124      60.711  48.114  50.306  1.00  0.00           H0.      0
ATOM   1962  CG2 VAL A 124      57.604  47.879  51.758  1.00  0.00           C0.      0
ATOM   1963 HG21 VAL A 124      57.083  48.580  52.410  1.00  0.00           H0.      0
ATOM   1964 HG22 VAL A 124      57.062  47.759  50.820  1.00  0.00           H0.      0
ATOM   1965 HG23 VAL A 124      57.725  46.885  52.190  1.00  0.00           H0.      0
ATOM   1966  C   VAL A 124      61.134  49.243  52.880  1.00  0.00           C0.      0
ATOM   1967  O   VAL A 124      61.371  50.153  52.082  1.00  0.00           O0.      0
ATOM   1968  N   PRO A 125      62.045  48.888  53.814  1.00  0.00           N0.      0
ATOM   1969  CD  PRO A 125      61.994  47.680  54.659  1.00  0.00           C0.      0
ATOM   1970  HD2 PRO A 125      61.624  46.819  54.103  1.00  0.00           H0.      0
ATOM   1971  HD3 PRO A 125      61.309  47.805  55.497  1.00  0.00           H0.      0
ATOM   1972  CG  PRO A 125      63.427  47.375  55.170  1.00  0.00           C0.      0
ATOM   1973  HG2 PRO A 125      63.842  46.530  54.620  1.00  0.00           H0.      0
ATOM   1974  HG3 PRO A 125      63.429  47.019  56.201  1.00  0.00           H0.      0
ATOM   1975  CB  PRO A 125      64.208  48.636  54.913  1.00  0.00           C0.      0
ATOM   1976  HB2 PRO A 125      65.271  48.448  54.764  1.00  0.00           H0.      0
ATOM   1977  HB3 PRO A 125      63.921  49.199  55.801  1.00  0.00           H0.      0
ATOM   1978  CA  PRO A 125      63.485  49.273  53.755  1.00  0.00           C0.      0
ATOM   1979  HA  PRO A 125      63.568  50.355  53.859  1.00  0.00           H0.      0
ATOM   1980  C   PRO A 125      64.119  48.741  52.399  1.00  0.00           C0.      0
ATOM   1981  O   PRO A 125      64.409  47.568  52.219  1.00  0.00           O0.      0
ATOM   1982  N   ALA A 126      64.282  49.678  51.459  1.00  0.00           N0.      0
ATOM   1983  H   ALA A 126      63.795  50.548  51.620  1.00  0.00           H0.      0
ATOM   1984  CA  ALA A 126      64.582  49.398  50.058  1.00  0.00           C0.      0
ATOM   1985  HA  ALA A 126      63.802  48.709  49.734  1.00  0.00           H0.      0
ATOM   1986  CB  ALA A 126      64.345  50.762  49.323  1.00  0.00           C0.      0
ATOM   1987  HB1 ALA A 126      64.404  50.526  48.260  1.00  0.00           H0.      0
ATOM   1988  HB2 ALA A 126      63.318  51.065  49.531  1.00  0.00           H0.      0
ATOM   1989  HB3 ALA A 126      65.026  51.545  49.656  1.00  0.00           H0.      0
ATOM   1990  C   ALA A 126      65.927  48.765  49.753  1.00  0.00           C0.      0
ATOM   1991  O   ALA A 126      66.007  48.140  48.743  1.00  0.00           O0.      0
ATOM   1992  N   GLY A 127      66.936  49.045  50.543  1.00  0.00           N0.      0
ATOM   1993  H   GLY A 127      66.794  49.584  51.385  1.00  0.00           H0.      0
ATOM   1994  CA  GLY A 127      68.343  48.846  50.334  1.00  0.00           C0.      0
ATOM   1995  HA2 GLY A 127      68.937  49.041  51.227  1.00  0.00           H0.      0
ATOM   1996  HA3 GLY A 127      68.456  47.771  50.198  1.00  0.00           H0.      0
ATOM   1997  C   GLY A 127      68.830  49.600  49.159  1.00  0.00           C0.      0
ATOM   1998  O   GLY A 127      68.547  50.795  49.185  1.00  0.00           O0.      0
ATOM   1999  N   ASP A 128      69.439  48.926  48.112  1.00  0.00           N0.      0
ATOM   2000  H   ASP A 128      69.630  47.935  48.151  1.00  0.00           H0.      0
ATOM   2001  CA  ASP A 128      69.847  49.650  46.831  1.00  0.00           C0.      0
ATOM   2002  HA  ASP A 128      70.220  50.611  47.187  1.00  0.00           H0.      0
ATOM   2003  CB  ASP A 128      71.093  48.958  46.158  1.00  0.00           C0.      0
ATOM   2004  HB2 ASP A 128      71.445  49.552  45.315  1.00  0.00           H0.      0
ATOM   2005  HB3 ASP A 128      71.852  48.676  46.888  1.00  0.00           H0.      0
ATOM   2006  CG  ASP A 128      70.831  47.574  45.496  1.00  0.00           C0.      0
ATOM   2007  OD1 ASP A 128      69.618  47.170  45.428  1.00  0.00           O0.      0
ATOM   2008  OD2 ASP A 128      71.759  46.861  45.021  1.00  0.00           O0.      0
ATOM   2009  C   ASP A 128      68.719  49.903  45.820  1.00  0.00           C0.      0
ATOM   2010  O   ASP A 128      68.947  50.411  44.701  1.00  0.00           O0.      0
ATOM   2011  N   GLY A 129      67.397  49.672  46.137  1.00  0.00           N0.      0
ATOM   2012  H   GLY A 129      67.307  49.230  47.041  1.00  0.00           H0.      0
ATOM   2013  CA  GLY A 129      66.246  49.976  45.205  1.00  0.00           C0.      0
ATOM   2014  HA2 GLY A 129      65.469  50.391  45.847  1.00  0.00           H0.      0
ATOM   2015  HA3 GLY A 129      66.569  50.825  44.602  1.00  0.00           H0.      0
ATOM   2016  C   GLY A 129      65.665  48.919  44.254  1.00  0.00           C0.      0
ATOM   2017  O   GLY A 129      66.174  47.819  44.213  1.00  0.00           O0.      0
ATOM   2018  N   PHE A 130      64.604  49.274  43.549  1.00  0.00           N0.      0
ATOM   2019  H   PHE A 130      64.148  50.111  43.883  1.00  0.00           H0.      0
ATOM   2020  CA  PHE A 130      63.834  48.326  42.692  1.00  0.00           C0.      0
ATOM   2021  HA  PHE A 130      64.094  47.280  42.856  1.00  0.00           H0.      0
ATOM   2022  CB  PHE A 130      62.356  48.162  43.221  1.00  0.00           C0.      0
ATOM   2023  HB2 PHE A 130      61.859  49.131  43.259  1.00  0.00           H0.      0
ATOM   2024  HB3 PHE A 130      61.800  47.553  42.507  1.00  0.00           H0.      0
ATOM   2025  CG  PHE A 130      62.389  47.457  44.565  1.00  0.00           C0.      0
ATOM   2026  CD1 PHE A 130      62.614  48.106  45.781  1.00  0.00           C0.      0
ATOM   2027  HD1 PHE A 130      62.630  49.186  45.816  1.00  0.00           H0.      0
ATOM   2028  CE1 PHE A 130      62.625  47.376  46.956  1.00  0.00           C0.      0
ATOM   2029  HE1 PHE A 130      62.888  47.851  47.890  1.00  0.00           H0.      0
ATOM   2030  CZ  PHE A 130      62.549  45.971  47.010  1.00  0.00           C0.      0
ATOM   2031  HZ  PHE A 130      62.930  45.374  47.826  1.00  0.00           H0.      0
ATOM   2032  CE2 PHE A 130      62.402  45.324  45.772  1.00  0.00           C0.      0
ATOM   2033  HE2 PHE A 130      62.341  44.246  45.747  1.00  0.00           H0.      0
ATOM   2034  CD2 PHE A 130      62.301  46.057  44.571  1.00  0.00           C0.      0
ATOM   2035  HD2 PHE A 130      62.024  45.511  43.681  1.00  0.00           H0.      0
ATOM   2036  C   PHE A 130      63.904  48.721  41.210  1.00  0.00           C0.      0
ATOM   2037  O   PHE A 130      64.057  49.948  41.003  1.00  0.00           O0.      0
ATOM   2038  N   ASP A 131      63.879  47.823  40.261  1.00  0.00           N0.      0
ATOM   2039  H   ASP A 131      63.847  46.830  40.442  1.00  0.00           H0.      0
ATOM   2040  CA  ASP A 131      64.072  48.203  38.837  1.00  0.00           C0.      0
ATOM   2041  HA  ASP A 131      64.843  48.971  38.779  1.00  0.00           H0.      0
ATOM   2042  CB  ASP A 131      64.419  47.000  38.044  1.00  0.00           C0.      0
ATOM   2043  HB2 ASP A 131      63.565  46.332  38.154  1.00  0.00           H0.      0
ATOM   2044  HB3 ASP A 131      64.472  47.328  37.006  1.00  0.00           H0.      0
ATOM   2045  CG  ASP A 131      65.793  46.342  38.369  1.00  0.00           C0.      0
ATOM   2046  OD1 ASP A 131      65.862  45.108  38.281  1.00  0.00           O0.      0
ATOM   2047  OD2 ASP A 131      66.687  47.157  38.572  1.00  0.00           O0.      0
ATOM   2048  C   ASP A 131      62.642  48.698  38.254  1.00  0.00           C0.      0
ATOM   2049  O   ASP A 131      62.595  49.467  37.298  1.00  0.00           O0.      0
ATOM   2050  N   ALA A 132      61.505  48.319  38.884  1.00  0.00           N0.      0
ATOM   2051  H   ALA A 132      61.598  47.827  39.761  1.00  0.00           H0.      0
ATOM   2052  CA  ALA A 132      60.142  48.826  38.653  1.00  0.00           C0.      0
ATOM   2053  HA  ALA A 132      60.246  49.873  38.365  1.00  0.00           H0.      0
ATOM   2054  CB  ALA A 132      59.494  48.071  37.505  1.00  0.00           C0.      0
ATOM   2055  HB1 ALA A 132      59.220  47.054  37.787  1.00  0.00           H0.      0
ATOM   2056  HB2 ALA A 132      58.588  48.668  37.408  1.00  0.00           H0.      0
ATOM   2057  HB3 ALA A 132      60.110  48.162  36.610  1.00  0.00           H0.      0
ATOM   2058  C   ALA A 132      59.264  48.649  39.886  1.00  0.00           C0.      0
ATOM   2059  O   ALA A 132      59.329  47.668  40.664  1.00  0.00           O0.      0
ATOM   2060  N   VAL A 133      58.417  49.637  40.068  1.00  0.00           N0.      0
ATOM   2061  H   VAL A 133      58.608  50.433  39.475  1.00  0.00           H0.      0
ATOM   2062  CA  VAL A 133      57.191  49.676  40.895  1.00  0.00           C0.      0
ATOM   2063  HA  VAL A 133      57.091  48.780  41.507  1.00  0.00           H0.      0
ATOM   2064  CB  VAL A 133      57.260  50.825  41.948  1.00  0.00           C0.      0
ATOM   2065  HB  VAL A 133      57.334  51.745  41.369  1.00  0.00           H0.      0
ATOM   2066  CG1 VAL A 133      56.018  50.894  42.799  1.00  0.00           C0.      0
ATOM   2067 HG11 VAL A 133      56.142  51.593  43.626  1.00  0.00           H0.      0
ATOM   2068 HG12 VAL A 133      55.231  51.279  42.151  1.00  0.00           H0.      0
ATOM   2069 HG13 VAL A 133      55.846  49.872  43.135  1.00  0.00           H0.      0
ATOM   2070  CG2 VAL A 133      58.408  50.590  42.841  1.00  0.00           C0.      0
ATOM   2071 HG21 VAL A 133      59.191  50.032  42.326  1.00  0.00           H0.      0
ATOM   2072 HG22 VAL A 133      58.909  51.535  43.050  1.00  0.00           H0.      0
ATOM   2073 HG23 VAL A 133      58.082  50.011  43.705  1.00  0.00           H0.      0
ATOM   2074  C   VAL A 133      55.922  49.613  40.017  1.00  0.00           C0.      0
ATOM   2075  O   VAL A 133      55.743  50.307  39.029  1.00  0.00           O0.      0
ATOM   2076  N   ILE A 134      55.031  48.789  40.444  1.00  0.00           N0.      0
ATOM   2077  H   ILE A 134      55.352  48.243  41.230  1.00  0.00           H0.      0
ATOM   2078  CA  ILE A 134      53.929  48.307  39.651  1.00  0.00           C0.      0
ATOM   2079  HA  ILE A 134      53.782  48.940  38.776  1.00  0.00           H0.      0
ATOM   2080  CB  ILE A 134      54.242  46.826  39.185  1.00  0.00           C0.      0
ATOM   2081  HB  ILE A 134      54.366  46.310  40.137  1.00  0.00           H0.      0
ATOM   2082  CG2 ILE A 134      53.038  46.427  38.380  1.00  0.00           C0.      0
ATOM   2083 HG21 ILE A 134      52.815  47.135  37.581  1.00  0.00           H0.      0
ATOM   2084 HG22 ILE A 134      53.299  45.442  37.993  1.00  0.00           H0.      0
ATOM   2085 HG23 ILE A 134      52.125  46.411  38.974  1.00  0.00           H0.      0
ATOM   2086  CG1 ILE A 134      55.557  46.735  38.439  1.00  0.00           C0.      0
ATOM   2087 HG12 ILE A 134      56.400  46.948  39.097  1.00  0.00           H0.      0
ATOM   2088 HG13 ILE A 134      55.697  45.705  38.110  1.00  0.00           H0.      0
ATOM   2089  CD1 ILE A 134      55.699  47.512  37.026  1.00  0.00           C0.      0
ATOM   2090 HD11 ILE A 134      56.700  47.304  36.647  1.00  0.00           H0.      0
ATOM   2091 HD12 ILE A 134      54.961  47.061  36.363  1.00  0.00           H0.      0
ATOM   2092 HD13 ILE A 134      55.494  48.575  37.148  1.00  0.00           H0.      0
ATOM   2093  C   ILE A 134      52.664  48.409  40.437  1.00  0.00           C0.      0
ATOM   2094  O   ILE A 134      52.551  47.787  41.527  1.00  0.00           O0.      0
ATOM   2095  N   CYS A 135      51.661  49.123  39.966  1.00  0.00           N0.      0
ATOM   2096  H   CYS A 135      51.738  49.623  39.092  1.00  0.00           H0.      0
ATOM   2097  CA  CYS A 135      50.522  49.542  40.870  1.00  0.00           C0.      0
ATOM   2098  HA  CYS A 135      50.643  49.010  41.813  1.00  0.00           H0.      0
ATOM   2099  CB  CYS A 135      50.716  51.062  41.100  1.00  0.00           C0.      0
ATOM   2100  HB2 CYS A 135      50.336  51.594  40.228  1.00  0.00           H0.      0
ATOM   2101  HB3 CYS A 135      50.101  51.343  41.955  1.00  0.00           H0.      0
ATOM   2102  SG  CYS A 135      52.310  51.698  41.361  1.00  0.00           S0.      0
ATOM   2103  HG  CYS A 135      52.662  51.651  40.073  1.00  0.00           H0.      0
ATOM   2104  C   CYS A 135      49.125  49.143  40.433  1.00  0.00           C0.      0
ATOM   2105  O   CYS A 135      48.137  49.705  40.903  1.00  0.00           O0.      0
ATOM   2106  N   LEU A 136      49.086  48.252  39.439  1.00  0.00           N0.      0
ATOM   2107  H   LEU A 136      49.945  47.776  39.207  1.00  0.00           H0.      0
ATOM   2108  CA  LEU A 136      47.794  47.937  38.550  1.00  0.00           C0.      0
ATOM   2109  HA  LEU A 136      47.435  48.864  38.102  1.00  0.00           H0.      0
ATOM   2110  CB  LEU A 136      48.038  46.773  37.514  1.00  0.00           C0.      0
ATOM   2111  HB2 LEU A 136      47.944  45.817  38.030  1.00  0.00           H0.      0
ATOM   2112  HB3 LEU A 136      47.143  46.706  36.894  1.00  0.00           H0.      0
ATOM   2113  CG  LEU A 136      49.226  46.784  36.589  1.00  0.00           C0.      0
ATOM   2114  HG  LEU A 136      50.158  46.727  37.153  1.00  0.00           H0.      0
ATOM   2115  CD1 LEU A 136      49.151  45.640  35.678  1.00  0.00           C0.      0
ATOM   2116 HD11 LEU A 136      48.186  45.533  35.184  1.00  0.00           H0.      0
ATOM   2117 HD12 LEU A 136      49.920  45.614  34.906  1.00  0.00           H0.      0
ATOM   2118 HD13 LEU A 136      49.159  44.697  36.224  1.00  0.00           H0.      0
ATOM   2119  CD2 LEU A 136      49.327  48.096  35.808  1.00  0.00           C0.      0
ATOM   2120 HD21 LEU A 136      49.420  48.944  36.487  1.00  0.00           H0.      0
ATOM   2121 HD22 LEU A 136      50.202  47.922  35.182  1.00  0.00           H0.      0
ATOM   2122 HD23 LEU A 136      48.425  48.275  35.223  1.00  0.00           H0.      0
ATOM   2123  C   LEU A 136      46.566  47.586  39.447  1.00  0.00           C0.      0
ATOM   2124  O   LEU A 136      46.687  47.178  40.661  1.00  0.00           O0.      0
ATOM   2125  N   GLY A 137      45.427  47.904  38.877  1.00  0.00           N0.      0
ATOM   2126  H   GLY A 137      45.500  48.303  37.953  1.00  0.00           H0.      0
ATOM   2127  CA  GLY A 137      44.155  47.533  39.470  1.00  0.00           C0.      0
ATOM   2128  HA2 GLY A 137      43.541  47.015  38.733  1.00  0.00           H0.      0
ATOM   2129  HA3 GLY A 137      44.339  46.743  40.199  1.00  0.00           H0.      0
ATOM   2130  C   GLY A 137      43.253  48.634  39.994  1.00  0.00           C0.      0
ATOM   2131  O   GLY A 137      42.254  48.398  40.643  1.00  0.00           O0.      0
ATOM   2132  N   ASN A 138      43.529  49.858  39.457  1.00  0.00           N0.      0
ATOM   2133  H   ASN A 138      44.396  49.968  38.952  1.00  0.00           H0.      0
ATOM   2134  CA  ASN A 138      42.867  51.067  39.879  1.00  0.00           C0.      0
ATOM   2135  HA  ASN A 138      43.441  51.925  39.530  1.00  0.00           H0.      0
ATOM   2136  CB  ASN A 138      41.460  51.141  39.267  1.00  0.00           C0.      0
ATOM   2137  HB2 ASN A 138      41.560  50.918  38.205  1.00  0.00           H0.      0
ATOM   2138  HB3 ASN A 138      40.802  50.439  39.779  1.00  0.00           H0.      0
ATOM   2139  CG  ASN A 138      40.731  52.485  39.492  1.00  0.00           C0.      0
ATOM   2140  OD1 ASN A 138      41.297  53.529  39.489  1.00  0.00           O0.      0
ATOM   2141  ND2 ASN A 138      39.452  52.582  39.734  1.00  0.00           N0.      0
ATOM   2142 HD21 ASN A 138      39.118  53.508  39.957  1.00  0.00           H0.      0
ATOM   2143 HD22 ASN A 138      38.857  51.766  39.717  1.00  0.00           H0.      0
ATOM   2144  C   ASN A 138      42.900  51.236  41.376  1.00  0.00           C0.      0
ATOM   2145  O   ASN A 138      41.887  50.938  42.081  1.00  0.00           O0.      0
ATOM   2146  N   SER A 139      44.117  51.469  41.907  1.00  0.00           N0.      0
ATOM   2147  H   SER A 139      44.920  51.748  41.362  1.00  0.00           H0.      0
ATOM   2148  CA  SER A 139      44.390  51.502  43.326  1.00  0.00           C0.      0
ATOM   2149  HA  SER A 139      43.529  51.163  43.902  1.00  0.00           H0.      0
ATOM   2150  CB  SER A 139      45.577  50.567  43.677  1.00  0.00           C0.      0
ATOM   2151  HB2 SER A 139      46.534  51.014  43.408  1.00  0.00           H0.      0
ATOM   2152  HB3 SER A 139      45.583  50.383  44.751  1.00  0.00           H0.      0
ATOM   2153  OG  SER A 139      45.581  49.382  43.001  1.00  0.00           O0.      0
ATOM   2154  HG  SER A 139      46.358  49.248  42.453  1.00  0.00           H0.      0
ATOM   2155  C   SER A 139      44.610  52.886  43.943  1.00  0.00           C0.      0
ATOM   2156  O   SER A 139      44.083  53.244  44.963  1.00  0.00           O0.      0
ATOM   2157  N   PHE A 140      45.414  53.675  43.249  1.00  0.00           N0.      0
ATOM   2158  H   PHE A 140      45.861  53.280  42.434  1.00  0.00           H0.      0
ATOM   2159  CA  PHE A 140      45.938  54.969  43.793  1.00  0.00           C0.      0
ATOM   2160  HA  PHE A 140      46.389  54.653  44.734  1.00  0.00           H0.      0
ATOM   2161  CB  PHE A 140      47.037  55.466  42.786  1.00  0.00           C0.      0
ATOM   2162  HB2 PHE A 140      47.549  54.583  42.405  1.00  0.00           H0.      0
ATOM   2163  HB3 PHE A 140      46.564  55.923  41.917  1.00  0.00           H0.      0
ATOM   2164  CG  PHE A 140      48.030  56.403  43.430  1.00  0.00           C0.      0
ATOM   2165  CD1 PHE A 140      48.995  55.806  44.307  1.00  0.00           C0.      0
ATOM   2166  HD1 PHE A 140      49.023  54.752  44.542  1.00  0.00           H0.      0
ATOM   2167  CE1 PHE A 140      49.965  56.701  44.872  1.00  0.00           C0.      0
ATOM   2168  HE1 PHE A 140      50.717  56.267  45.514  1.00  0.00           H0.      0
ATOM   2169  CZ  PHE A 140      49.947  58.032  44.666  1.00  0.00           C0.      0
ATOM   2170  HZ  PHE A 140      50.818  58.613  44.930  1.00  0.00           H0.      0
ATOM   2171  CE2 PHE A 140      48.928  58.563  43.824  1.00  0.00           C0.      0
ATOM   2172  HE2 PHE A 140      48.828  59.615  43.599  1.00  0.00           H0.      0
ATOM   2173  CD2 PHE A 140      47.966  57.735  43.182  1.00  0.00           C0.      0
ATOM   2174  HD2 PHE A 140      47.173  58.151  42.579  1.00  0.00           H0.      0
ATOM   2175  C   PHE A 140      44.942  56.109  44.154  1.00  0.00           C0.      0
ATOM   2176  O   PHE A 140      45.101  56.961  44.998  1.00  0.00           O0.      0
ATOM   2177  N   ALA A 141      43.792  56.089  43.426  1.00  0.00           N0.      0
ATOM   2178  H   ALA A 141      43.758  55.286  42.814  1.00  0.00           H0.      0
ATOM   2179  CA  ALA A 141      42.570  56.853  43.743  1.00  0.00           C0.      0
ATOM   2180  HA  ALA A 141      42.801  57.918  43.736  1.00  0.00           H0.      0
ATOM   2181  CB  ALA A 141      41.514  56.459  42.677  1.00  0.00           C0.      0
ATOM   2182  HB1 ALA A 141      40.565  56.959  42.870  1.00  0.00           H0.      0
ATOM   2183  HB2 ALA A 141      41.820  56.711  41.662  1.00  0.00           H0.      0
ATOM   2184  HB3 ALA A 141      41.293  55.392  42.698  1.00  0.00           H0.      0
ATOM   2185  C   ALA A 141      41.961  56.513  45.181  1.00  0.00           C0.      0
ATOM   2186  O   ALA A 141      41.105  57.260  45.595  1.00  0.00           O0.      0
ATOM   2187  N   HID A 142      42.319  55.450  45.803  1.00  0.00           N0.      0
ATOM   2188  H   HID A 142      42.933  54.818  45.309  1.00  0.00           H0.      0
ATOM   2189  CA  HID A 142      41.932  55.213  47.234  1.00  0.00           C0.      0
ATOM   2190  HA  HID A 142      40.883  55.506  47.248  1.00  0.00           H0.      0
ATOM   2191  CB  HID A 142      42.026  53.740  47.638  1.00  0.00           C0.      0
ATOM   2192  HB2 HID A 142      43.070  53.457  47.503  1.00  0.00           H0.      0
ATOM   2193  HB3 HID A 142      41.740  53.609  48.682  1.00  0.00           H0.      0
ATOM   2194  CG  HID A 142      41.218  52.800  46.818  1.00  0.00           C0.      0
ATOM   2195  ND1 HID A 142      39.846  52.874  46.507  1.00  0.00           N0.      0
ATOM   2196  HD1 HID A 142      39.207  53.618  46.745  1.00  0.00           H0.      0
ATOM   2197  CE1 HID A 142      39.553  51.821  45.766  1.00  0.00           C0.      0
ATOM   2198  HE1 HID A 142      38.497  51.756  45.548  1.00  0.00           H0.      0
ATOM   2199  NE2 HID A 142      40.640  50.992  45.670  1.00  0.00           N0.      0
ATOM   2200  CD2 HID A 142      41.702  51.598  46.300  1.00  0.00           C0.      0
ATOM   2201  HD2 HID A 142      42.685  51.155  46.375  1.00  0.00           H0.      0
ATOM   2202  C   HID A 142      42.607  56.038  48.282  1.00  0.00           C0.      0
ATOM   2203  O   HID A 142      42.318  55.899  49.456  1.00  0.00           O0.      0
ATOM   2204  N   LEU A 143      43.602  56.921  47.914  1.00  0.00           N0.      0
ATOM   2205  H   LEU A 143      43.922  56.907  46.956  1.00  0.00           H0.      0
ATOM   2206  CA  LEU A 143      44.285  57.782  48.835  1.00  0.00           C0.      0
ATOM   2207  HA  LEU A 143      44.507  57.280  49.777  1.00  0.00           H0.      0
ATOM   2208  CB  LEU A 143      45.656  58.267  48.302  1.00  0.00           C0.      0
ATOM   2209  HB2 LEU A 143      45.505  58.426  47.234  1.00  0.00           H0.      0
ATOM   2210  HB3 LEU A 143      45.918  59.244  48.708  1.00  0.00           H0.      0
ATOM   2211  CG  LEU A 143      46.803  57.354  48.506  1.00  0.00           C0.      0
ATOM   2212  HG  LEU A 143      46.474  56.316  48.552  1.00  0.00           H0.      0
ATOM   2213  CD1 LEU A 143      47.839  57.378  47.402  1.00  0.00           C0.      0
ATOM   2214 HD11 LEU A 143      48.591  56.645  47.695  1.00  0.00           H0.      0
ATOM   2215 HD12 LEU A 143      47.264  57.027  46.546  1.00  0.00           H0.      0
ATOM   2216 HD13 LEU A 143      48.262  58.371  47.248  1.00  0.00           H0.      0
ATOM   2217  CD2 LEU A 143      47.511  57.510  49.894  1.00  0.00           C0.      0
ATOM   2218 HD21 LEU A 143      48.279  56.787  50.170  1.00  0.00           H0.      0
ATOM   2219 HD22 LEU A 143      47.838  58.546  49.983  1.00  0.00           H0.      0
ATOM   2220 HD23 LEU A 143      46.804  57.481  50.723  1.00  0.00           H0.      0
ATOM   2221  C   LEU A 143      43.416  59.055  49.154  1.00  0.00           C0.      0
ATOM   2222  O   LEU A 143      42.715  59.532  48.214  1.00  0.00           O0.      0
ATOM   2223  N   PRO A 144      43.287  59.445  50.413  1.00  0.00           N0.      0
ATOM   2224  CD  PRO A 144      44.159  58.959  51.523  1.00  0.00           C0.      0
ATOM   2225  HD2 PRO A 144      45.213  59.009  51.247  1.00  0.00           H0.      0
ATOM   2226  HD3 PRO A 144      44.011  57.916  51.802  1.00  0.00           H0.      0
ATOM   2227  CG  PRO A 144      43.830  59.868  52.699  1.00  0.00           C0.      0
ATOM   2228  HG2 PRO A 144      44.529  60.701  52.770  1.00  0.00           H0.      0
ATOM   2229  HG3 PRO A 144      44.029  59.402  53.664  1.00  0.00           H0.      0
ATOM   2230  CB  PRO A 144      42.437  60.374  52.448  1.00  0.00           C0.      0
ATOM   2231  HB2 PRO A 144      42.270  61.312  52.976  1.00  0.00           H0.      0
ATOM   2232  HB3 PRO A 144      41.682  59.628  52.699  1.00  0.00           H0.      0
ATOM   2233  CA  PRO A 144      42.437  60.435  50.929  1.00  0.00           C0.      0
ATOM   2234  HA  PRO A 144      41.421  60.254  50.580  1.00  0.00           H0.      0
ATOM   2235  C   PRO A 144      42.730  61.857  50.548  1.00  0.00           C0.      0
ATOM   2236  O   PRO A 144      43.833  62.397  50.442  1.00  0.00           O0.      0
ATOM   2237  N   ASP A 145      41.659  62.579  50.444  1.00  0.00           N0.      0
ATOM   2238  H   ASP A 145      40.838  61.990  50.455  1.00  0.00           H0.      0
ATOM   2239  CA  ASP A 145      41.652  64.012  50.672  1.00  0.00           C0.      0
ATOM   2240  HA  ASP A 145      42.609  64.274  51.122  1.00  0.00           H0.      0
ATOM   2241  CB  ASP A 145      41.749  64.750  49.340  1.00  0.00           C0.      0
ATOM   2242  HB2 ASP A 145      42.758  64.590  48.960  1.00  0.00           H0.      0
ATOM   2243  HB3 ASP A 145      41.038  64.381  48.601  1.00  0.00           H0.      0
ATOM   2244  CG  ASP A 145      41.532  66.224  49.542  1.00  0.00           C0.      0
ATOM   2245  OD1 ASP A 145      40.901  66.819  48.629  1.00  0.00           O0.      0
ATOM   2246  OD2 ASP A 145      41.900  66.735  50.587  1.00  0.00           O0.      0
ATOM   2247  C   ASP A 145      40.505  64.456  51.619  1.00  0.00           C0.      0
ATOM   2248  O   ASP A 145      39.437  64.552  51.127  1.00  0.00           O0.      0
ATOM   2249  N   SER A 146      40.728  64.822  52.896  1.00  0.00           N0.      0
ATOM   2250  H   SER A 146      41.637  64.574  53.260  1.00  0.00           H0.      0
ATOM   2251  CA  SER A 146      39.761  65.524  53.705  1.00  0.00           C0.      0
ATOM   2252  HA  SER A 146      38.762  65.308  53.325  1.00  0.00           H0.      0
ATOM   2253  CB  SER A 146      39.834  64.878  55.130  1.00  0.00           C0.      0
ATOM   2254  HB2 SER A 146      38.903  65.124  55.640  1.00  0.00           H0.      0
ATOM   2255  HB3 SER A 146      39.882  63.796  55.007  1.00  0.00           H0.      0
ATOM   2256  OG  SER A 146      41.010  65.304  55.852  1.00  0.00           O0.      0
ATOM   2257  HG  SER A 146      41.516  64.500  55.989  1.00  0.00           H0.      0
ATOM   2258  C   SER A 146      39.814  67.032  53.727  1.00  0.00           C0.      0
ATOM   2259  O   SER A 146      39.084  67.608  54.602  1.00  0.00           O0.      0
ATOM   2260  N   LYS A 147      40.493  67.788  52.812  1.00  0.00           N0.      0
ATOM   2261  H   LYS A 147      41.086  67.343  52.126  1.00  0.00           H0.      0
ATOM   2262  CA  LYS A 147      40.734  69.219  52.843  1.00  0.00           C0.      0
ATOM   2263  HA  LYS A 147      39.890  69.577  53.433  1.00  0.00           H0.      0
ATOM   2264  CB  LYS A 147      41.994  69.576  53.607  1.00  0.00           C0.      0
ATOM   2265  HB2 LYS A 147      41.919  70.635  53.853  1.00  0.00           H0.      0
ATOM   2266  HB3 LYS A 147      42.017  69.003  54.534  1.00  0.00           H0.      0
ATOM   2267  CG  LYS A 147      43.313  69.375  52.855  1.00  0.00           C0.      0
ATOM   2268  HG2 LYS A 147      43.165  69.602  51.799  1.00  0.00           H0.      0
ATOM   2269  HG3 LYS A 147      44.074  70.039  53.263  1.00  0.00           H0.      0
ATOM   2270  CD  LYS A 147      43.791  67.944  52.932  1.00  0.00           C0.      0
ATOM   2271  HD2 LYS A 147      44.397  67.837  53.833  1.00  0.00           H0.      0
ATOM   2272  HD3 LYS A 147      42.971  67.236  53.048  1.00  0.00           H0.      0
ATOM   2273  CE  LYS A 147      44.605  67.569  51.664  1.00  0.00           C0.      0
ATOM   2274  HE2 LYS A 147      44.230  67.849  50.679  1.00  0.00           H0.      0
ATOM   2275  HE3 LYS A 147      45.607  67.992  51.725  1.00  0.00           H0.      0
ATOM   2276  NZ  LYS A 147      44.675  66.062  51.583  1.00  0.00           N0.      0
ATOM   2277  HZ1 LYS A 147      45.163  65.757  50.752  1.00  0.00           H0.      0
ATOM   2278  HZ2 LYS A 147      45.023  65.498  52.345  1.00  0.00           H0.      0
ATOM   2279  HZ3 LYS A 147      43.787  65.644  51.347  1.00  0.00           H0.      0
ATOM   2280  C   LYS A 147      40.660  70.003  51.534  1.00  0.00           C0.      0
ATOM   2281  O   LYS A 147      40.609  71.250  51.501  1.00  0.00           O0.      0
ATOM   2282  N   GLY A 148      40.704  69.289  50.354  1.00  0.00           N0.      0
ATOM   2283  H   GLY A 148      40.738  68.280  50.396  1.00  0.00           H0.      0
ATOM   2284  CA  GLY A 148      40.724  69.871  49.005  1.00  0.00           C0.      0
ATOM   2285  HA2 GLY A 148      40.161  69.243  48.314  1.00  0.00           H0.      0
ATOM   2286  HA3 GLY A 148      40.371  70.902  48.985  1.00  0.00           H0.      0
ATOM   2287  C   GLY A 148      42.161  70.022  48.516  1.00  0.00           C0.      0
ATOM   2288  O   GLY A 148      42.481  71.058  47.940  1.00  0.00           O0.      0
ATOM   2289  N   ASP A 149      43.065  69.047  48.737  1.00  0.00           N0.      0
ATOM   2290  H   ASP A 149      42.719  68.170  49.099  1.00  0.00           H0.      0
ATOM   2291  CA  ASP A 149      44.533  69.098  48.232  1.00  0.00           C0.      0
ATOM   2292  HA  ASP A 149      44.477  69.552  47.243  1.00  0.00           H0.      0
ATOM   2293  CB  ASP A 149      45.308  70.004  49.207  1.00  0.00           C0.      0
ATOM   2294  HB2 ASP A 149      44.726  70.879  49.497  1.00  0.00           H0.      0
ATOM   2295  HB3 ASP A 149      45.526  69.469  50.131  1.00  0.00           H0.      0
ATOM   2296  CG  ASP A 149      46.632  70.455  48.592  1.00  0.00           C0.      0
ATOM   2297  OD1 ASP A 149      47.349  71.135  49.337  1.00  0.00           O0.      0
ATOM   2298  OD2 ASP A 149      47.014  69.982  47.487  1.00  0.00           O0.      0
ATOM   2299  C   ASP A 149      45.147  67.696  48.111  1.00  0.00           C0.      0
ATOM   2300  O   ASP A 149      44.688  66.807  48.818  1.00  0.00           O0.      0
ATOM   2301  N   GLN A 150      46.174  67.489  47.348  1.00  0.00           N0.      0
ATOM   2302  H   GLN A 150      46.636  68.278  46.921  1.00  0.00           H0.      0
ATOM   2303  CA  GLN A 150      46.694  66.173  47.058  1.00  0.00           C0.      0
ATOM   2304  HA  GLN A 150      46.011  65.377  47.357  1.00  0.00           H0.      0
ATOM   2305  CB  GLN A 150      47.014  66.030  45.582  1.00  0.00           C0.      0
ATOM   2306  HB2 GLN A 150      47.635  66.877  45.287  1.00  0.00           H0.      0
ATOM   2307  HB3 GLN A 150      47.609  65.132  45.417  1.00  0.00           H0.      0
ATOM   2308  CG  GLN A 150      45.642  65.841  44.856  1.00  0.00           C0.      0
ATOM   2309  HG2 GLN A 150      45.062  65.174  45.494  1.00  0.00           H0.      0
ATOM   2310  HG3 GLN A 150      45.060  66.761  44.908  1.00  0.00           H0.      0
ATOM   2311  CD  GLN A 150      45.630  65.499  43.393  1.00  0.00           C0.      0
ATOM   2312  OE1 GLN A 150      46.589  65.427  42.682  1.00  0.00           O0.      0
ATOM   2313  NE2 GLN A 150      44.484  65.437  42.767  1.00  0.00           N0.      0
ATOM   2314 HE21 GLN A 150      44.399  65.289  41.772  1.00  0.00           H0.      0
ATOM   2315 HE22 GLN A 150      43.628  65.579  43.283  1.00  0.00           H0.      0
ATOM   2316  C   GLN A 150      47.925  65.838  47.959  1.00  0.00           C0.      0
ATOM   2317  O   GLN A 150      48.938  65.221  47.569  1.00  0.00           O0.      0
ATOM   2318  N   SER A 151      47.954  66.410  49.191  1.00  0.00           N0.      0
ATOM   2319  H   SER A 151      47.172  66.977  49.487  1.00  0.00           H0.      0
ATOM   2320  CA  SER A 151      49.211  66.274  50.035  1.00  0.00           C0.      0
ATOM   2321  HA  SER A 151      50.031  66.520  49.360  1.00  0.00           H0.      0
ATOM   2322  CB  SER A 151      49.151  67.253  51.199  1.00  0.00           C0.      0
ATOM   2323  HB2 SER A 151      50.091  67.112  51.732  1.00  0.00           H0.      0
ATOM   2324  HB3 SER A 151      49.234  68.211  50.687  1.00  0.00           H0.      0
ATOM   2325  OG  SER A 151      47.989  67.165  52.013  1.00  0.00           O0.      0
ATOM   2326  HG  SER A 151      48.184  67.278  52.946  1.00  0.00           H0.      0
ATOM   2327  C   SER A 151      49.394  64.823  50.409  1.00  0.00           C0.      0
ATOM   2328  O   SER A 151      50.574  64.447  50.402  1.00  0.00           O0.      0
ATOM   2329  N   GLU A 152      48.289  64.010  50.632  1.00  0.00           N0.      0
ATOM   2330  H   GLU A 152      47.329  64.316  50.571  1.00  0.00           H0.      0
ATOM   2331  CA  GLU A 152      48.542  62.600  50.850  1.00  0.00           C0.      0
ATOM   2332  HA  GLU A 152      49.361  62.511  51.563  1.00  0.00           H0.      0
ATOM   2333  CB  GLU A 152      47.301  61.944  51.519  1.00  0.00           C0.      0
ATOM   2334  HB2 GLU A 152      46.370  62.192  51.011  1.00  0.00           H0.      0
ATOM   2335  HB3 GLU A 152      47.325  60.858  51.434  1.00  0.00           H0.      0
ATOM   2336  CG  GLU A 152      47.223  62.111  53.003  1.00  0.00           C0.      0
ATOM   2337  HG2 GLU A 152      46.589  61.312  53.388  1.00  0.00           H0.      0
ATOM   2338  HG3 GLU A 152      48.240  61.944  53.355  1.00  0.00           H0.      0
ATOM   2339  CD  GLU A 152      46.567  63.392  53.434  1.00  0.00           C0.      0
ATOM   2340  OE1 GLU A 152      47.075  63.945  54.433  1.00  0.00           O0.      0
ATOM   2341  OE2 GLU A 152      45.637  63.822  52.768  1.00  0.00           O0.      0
ATOM   2342  C   GLU A 152      49.025  61.870  49.622  1.00  0.00           C0.      0
ATOM   2343  O   GLU A 152      49.830  60.967  49.747  1.00  0.00           O0.      0
ATOM   2344  N   HIE A 153      48.505  62.307  48.495  1.00  0.00           N0.      0
ATOM   2345  H   HIE A 153      48.054  63.211  48.530  1.00  0.00           H0.      0
ATOM   2346  CA  HIE A 153      48.767  61.657  47.179  1.00  0.00           C0.      0
ATOM   2347  HA  HIE A 153      48.594  60.593  47.340  1.00  0.00           H0.      0
ATOM   2348  CB  HIE A 153      47.723  62.167  46.176  1.00  0.00           C0.      0
ATOM   2349  HB2 HIE A 153      47.979  63.221  46.062  1.00  0.00           H0.      0
ATOM   2350  HB3 HIE A 153      47.986  61.552  45.315  1.00  0.00           H0.      0
ATOM   2351  CG  HIE A 153      46.271  62.002  46.668  1.00  0.00           C0.      0
ATOM   2352  ND1 HIE A 153      45.539  62.839  47.439  1.00  0.00           N0.      0
ATOM   2353  CE1 HIE A 153      44.290  62.420  47.382  1.00  0.00           C0.      0
ATOM   2354  HE1 HIE A 153      43.457  62.772  47.972  1.00  0.00           H0.      0
ATOM   2355  NE2 HIE A 153      44.208  61.370  46.544  1.00  0.00           N0.      0
ATOM   2356  HE2 HIE A 153      43.347  60.916  46.277  1.00  0.00           H0.      0
ATOM   2357  CD2 HIE A 153      45.465  61.017  46.182  1.00  0.00           C0.      0
ATOM   2358  HD2 HIE A 153      45.726  60.227  45.493  1.00  0.00           H0.      0
ATOM   2359  C   HIE A 153      50.222  61.724  46.799  1.00  0.00           C0.      0
ATOM   2360  O   HIE A 153      50.816  60.728  46.461  1.00  0.00           O0.      0
ATOM   2361  N   ARG A 154      50.755  62.975  46.879  1.00  0.00           N0.      0
ATOM   2362  H   ARG A 154      50.105  63.719  47.090  1.00  0.00           H0.      0
ATOM   2363  CA  ARG A 154      52.135  63.341  46.626  1.00  0.00           C0.      0
ATOM   2364  HA  ARG A 154      52.533  63.001  45.670  1.00  0.00           H0.      0
ATOM   2365  CB  ARG A 154      52.278  64.849  46.605  1.00  0.00           C0.      0
ATOM   2366  HB2 ARG A 154      51.719  65.188  47.477  1.00  0.00           H0.      0
ATOM   2367  HB3 ARG A 154      53.354  65.008  46.676  1.00  0.00           H0.      0
ATOM   2368  CG  ARG A 154      51.827  65.523  45.278  1.00  0.00           C0.      0
ATOM   2369  HG2 ARG A 154      52.212  65.032  44.384  1.00  0.00           H0.      0
ATOM   2370  HG3 ARG A 154      50.753  65.341  45.250  1.00  0.00           H0.      0
ATOM   2371  CD  ARG A 154      52.107  66.978  45.078  1.00  0.00           C0.      0
ATOM   2372  HD2 ARG A 154      53.156  67.266  45.153  1.00  0.00           H0.      0
ATOM   2373  HD3 ARG A 154      51.641  67.213  44.121  1.00  0.00           H0.      0
ATOM   2374  NE  ARG A 154      51.449  67.772  46.077  1.00  0.00           N0.      0
ATOM   2375  HE  ARG A 154      52.004  67.802  46.920  1.00  0.00           H0.      0
ATOM   2376  CZ  ARG A 154      50.273  68.364  46.056  1.00  0.00           C0.      0
ATOM   2377  NH1 ARG A 154      49.710  68.975  47.049  1.00  0.00           N0.      0
ATOM   2378 HH11 ARG A 154      50.319  69.120  47.842  1.00  0.00           H0.      0
ATOM   2379 HH12 ARG A 154      48.750  69.287  47.006  1.00  0.00           H0.      0
ATOM   2380  NH2 ARG A 154      49.571  68.454  44.927  1.00  0.00           N0.      0
ATOM   2381 HH21 ARG A 154      50.071  68.214  44.082  1.00  0.00           H0.      0
ATOM   2382 HH22 ARG A 154      48.584  68.668  44.943  1.00  0.00           H0.      0
ATOM   2383  C   ARG A 154      53.080  62.761  47.743  1.00  0.00           C0.      0
ATOM   2384  O   ARG A 154      54.243  62.400  47.434  1.00  0.00           O0.      0
ATOM   2385  N   LEU A 155      52.573  62.446  48.962  1.00  0.00           N0.      0
ATOM   2386  H   LEU A 155      51.741  62.940  49.253  1.00  0.00           H0.      0
ATOM   2387  CA  LEU A 155      53.362  61.752  49.977  1.00  0.00           C0.      0
ATOM   2388  HA  LEU A 155      54.344  62.224  49.957  1.00  0.00           H0.      0
ATOM   2389  CB  LEU A 155      52.679  61.800  51.326  1.00  0.00           C0.      0
ATOM   2390  HB2 LEU A 155      52.404  62.841  51.491  1.00  0.00           H0.      0
ATOM   2391  HB3 LEU A 155      51.765  61.206  51.334  1.00  0.00           H0.      0
ATOM   2392  CG  LEU A 155      53.542  61.403  52.589  1.00  0.00           C0.      0
ATOM   2393  HG  LEU A 155      54.044  60.461  52.368  1.00  0.00           H0.      0
ATOM   2394  CD1 LEU A 155      54.693  62.380  53.039  1.00  0.00           C0.      0
ATOM   2395 HD11 LEU A 155      54.343  63.357  53.372  1.00  0.00           H0.      0
ATOM   2396 HD12 LEU A 155      55.254  61.870  53.822  1.00  0.00           H0.      0
ATOM   2397 HD13 LEU A 155      55.395  62.522  52.217  1.00  0.00           H0.      0
ATOM   2398  CD2 LEU A 155      52.581  61.267  53.781  1.00  0.00           C0.      0
ATOM   2399 HD21 LEU A 155      51.941  60.391  53.685  1.00  0.00           H0.      0
ATOM   2400 HD22 LEU A 155      53.206  61.209  54.672  1.00  0.00           H0.      0
ATOM   2401 HD23 LEU A 155      51.943  62.142  53.656  1.00  0.00           H0.      0
ATOM   2402  C   LEU A 155      53.628  60.322  49.593  1.00  0.00           C0.      0
ATOM   2403  O   LEU A 155      54.711  59.860  49.394  1.00  0.00           O0.      0
ATOM   2404  N   ALA A 156      52.552  59.525  49.338  1.00  0.00           N0.      0
ATOM   2405  H   ALA A 156      51.644  59.941  49.489  1.00  0.00           H0.      0
ATOM   2406  CA  ALA A 156      52.623  58.110  48.750  1.00  0.00           C0.      0
ATOM   2407  HA  ALA A 156      53.158  57.435  49.418  1.00  0.00           H0.      0
ATOM   2408  CB  ALA A 156      51.218  57.436  48.701  1.00  0.00           C0.      0
ATOM   2409  HB1 ALA A 156      51.287  56.470  48.203  1.00  0.00           H0.      0
ATOM   2410  HB2 ALA A 156      50.791  57.291  49.694  1.00  0.00           H0.      0
ATOM   2411  HB3 ALA A 156      50.555  58.041  48.082  1.00  0.00           H0.      0
ATOM   2412  C   ALA A 156      53.380  57.982  47.404  1.00  0.00           C0.      0
ATOM   2413  O   ALA A 156      54.239  57.117  47.304  1.00  0.00           O0.      0
ATOM   2414  N   LEU A 157      53.156  58.792  46.410  1.00  0.00           N0.      0
ATOM   2415  H   LEU A 157      52.328  59.329  46.625  1.00  0.00           H0.      0
ATOM   2416  CA  LEU A 157      54.033  58.842  45.231  1.00  0.00           C0.      0
ATOM   2417  HA  LEU A 157      53.951  57.913  44.667  1.00  0.00           H0.      0
ATOM   2418  CB  LEU A 157      53.623  59.987  44.276  1.00  0.00           C0.      0
ATOM   2419  HB2 LEU A 157      52.629  60.305  44.592  1.00  0.00           H0.      0
ATOM   2420  HB3 LEU A 157      54.277  60.851  44.390  1.00  0.00           H0.      0
ATOM   2421  CG  LEU A 157      53.522  59.654  42.705  1.00  0.00           C0.      0
ATOM   2422  HG  LEU A 157      53.457  60.583  42.138  1.00  0.00           H0.      0
ATOM   2423  CD1 LEU A 157      54.757  58.978  42.189  1.00  0.00           C0.      0
ATOM   2424 HD11 LEU A 157      54.972  58.021  42.664  1.00  0.00           H0.      0
ATOM   2425 HD12 LEU A 157      54.869  58.854  41.112  1.00  0.00           H0.      0
ATOM   2426 HD13 LEU A 157      55.578  59.661  42.406  1.00  0.00           H0.      0
ATOM   2427  CD2 LEU A 157      52.359  58.711  42.383  1.00  0.00           C0.      0
ATOM   2428 HD21 LEU A 157      52.394  58.650  41.295  1.00  0.00           H0.      0
ATOM   2429 HD22 LEU A 157      52.466  57.811  42.989  1.00  0.00           H0.      0
ATOM   2430 HD23 LEU A 157      51.435  59.208  42.680  1.00  0.00           H0.      0
ATOM   2431  C   LEU A 157      55.501  59.102  45.613  1.00  0.00           C0.      0
ATOM   2432  O   LEU A 157      56.399  58.461  45.079  1.00  0.00           O0.      0
ATOM   2433  N   LYS A 158      55.749  60.128  46.390  1.00  0.00           N0.      0
ATOM   2434  H   LYS A 158      54.995  60.688  46.763  1.00  0.00           H0.      0
ATOM   2435  CA  LYS A 158      57.085  60.370  46.868  1.00  0.00           C0.      0
ATOM   2436  HA  LYS A 158      57.688  60.482  45.967  1.00  0.00           H0.      0
ATOM   2437  CB  LYS A 158      57.102  61.701  47.717  1.00  0.00           C0.      0
ATOM   2438  HB2 LYS A 158      56.726  62.491  47.067  1.00  0.00           H0.      0
ATOM   2439  HB3 LYS A 158      56.533  61.485  48.621  1.00  0.00           H0.      0
ATOM   2440  CG  LYS A 158      58.571  62.096  48.212  1.00  0.00           C0.      0
ATOM   2441  HG2 LYS A 158      58.506  63.021  48.785  1.00  0.00           H0.      0
ATOM   2442  HG3 LYS A 158      59.011  61.337  48.859  1.00  0.00           H0.      0
ATOM   2443  CD  LYS A 158      59.626  62.174  47.147  1.00  0.00           C0.      0
ATOM   2444  HD2 LYS A 158      59.625  61.232  46.598  1.00  0.00           H0.      0
ATOM   2445  HD3 LYS A 158      59.279  62.956  46.472  1.00  0.00           H0.      0
ATOM   2446  CE  LYS A 158      60.990  62.592  47.653  1.00  0.00           C0.      0
ATOM   2447  HE2 LYS A 158      61.667  62.868  46.845  1.00  0.00           H0.      0
ATOM   2448  HE3 LYS A 158      60.783  63.539  48.152  1.00  0.00           H0.      0
ATOM   2449  NZ  LYS A 158      61.724  61.660  48.555  1.00  0.00           N0.      0
ATOM   2450  HZ1 LYS A 158      61.212  61.410  49.389  1.00  0.00           H0.      0
ATOM   2451  HZ2 LYS A 158      61.968  60.797  48.089  1.00  0.00           H0.      0
ATOM   2452  HZ3 LYS A 158      62.608  62.050  48.849  1.00  0.00           H0.      0
ATOM   2453  C   LYS A 158      57.760  59.189  47.641  1.00  0.00           C0.      0
ATOM   2454  O   LYS A 158      58.959  58.876  47.408  1.00  0.00           O0.      0
ATOM   2455  N   ASN A 159      57.027  58.481  48.517  1.00  0.00           N0.      0
ATOM   2456  H   ASN A 159      56.204  58.902  48.923  1.00  0.00           H0.      0
ATOM   2457  CA  ASN A 159      57.420  57.184  49.060  1.00  0.00           C0.      0
ATOM   2458  HA  ASN A 159      58.362  57.311  49.593  1.00  0.00           H0.      0
ATOM   2459  CB  ASN A 159      56.360  56.578  49.989  1.00  0.00           C0.      0
ATOM   2460  HB2 ASN A 159      55.348  56.389  49.630  1.00  0.00           H0.      0
ATOM   2461  HB3 ASN A 159      56.716  55.564  50.173  1.00  0.00           H0.      0
ATOM   2462  CG  ASN A 159      56.395  57.208  51.391  1.00  0.00           C0.      0
ATOM   2463  OD1 ASN A 159      56.981  56.601  52.282  1.00  0.00           O0.      0
ATOM   2464  ND2 ASN A 159      55.695  58.293  51.643  1.00  0.00           N0.      0
ATOM   2465 HD21 ASN A 159      55.543  58.523  52.614  1.00  0.00           H0.      0
ATOM   2466 HD22 ASN A 159      55.293  58.809  50.873  1.00  0.00           H0.      0
ATOM   2467  C   ASN A 159      57.807  56.217  47.959  1.00  0.00           C0.      0
ATOM   2468  O   ASN A 159      58.926  55.780  47.901  1.00  0.00           O0.      0
ATOM   2469  N   ILE A 160      56.860  55.975  47.003  1.00  0.00           N0.      0
ATOM   2470  H   ILE A 160      55.909  56.296  47.112  1.00  0.00           H0.      0
ATOM   2471  CA  ILE A 160      57.023  55.027  45.875  1.00  0.00           C0.      0
ATOM   2472  HA  ILE A 160      57.158  54.053  46.345  1.00  0.00           H0.      0
ATOM   2473  CB  ILE A 160      55.655  54.934  45.064  1.00  0.00           C0.      0
ATOM   2474  HB  ILE A 160      55.108  55.871  45.164  1.00  0.00           H0.      0
ATOM   2475  CG2 ILE A 160      55.903  54.789  43.588  1.00  0.00           C0.      0
ATOM   2476 HG21 ILE A 160      56.753  54.162  43.321  1.00  0.00           H0.      0
ATOM   2477 HG22 ILE A 160      54.971  54.452  43.132  1.00  0.00           H0.      0
ATOM   2478 HG23 ILE A 160      56.021  55.776  43.141  1.00  0.00           H0.      0
ATOM   2479  CG1 ILE A 160      54.766  53.775  45.634  1.00  0.00           C0.      0
ATOM   2480 HG12 ILE A 160      55.151  52.761  45.522  1.00  0.00           H0.      0
ATOM   2481 HG13 ILE A 160      54.798  53.984  46.703  1.00  0.00           H0.      0
ATOM   2482  CD1 ILE A 160      53.336  53.885  45.176  1.00  0.00           C0.      0
ATOM   2483 HD11 ILE A 160      52.972  54.870  45.470  1.00  0.00           H0.      0
ATOM   2484 HD12 ILE A 160      53.153  53.630  44.132  1.00  0.00           H0.      0
ATOM   2485 HD13 ILE A 160      52.811  53.150  45.787  1.00  0.00           H0.      0
ATOM   2486  C   ILE A 160      58.316  55.261  45.038  1.00  0.00           C0.      0
ATOM   2487  O   ILE A 160      59.062  54.318  44.728  1.00  0.00           O0.      0
ATOM   2488  N   ALA A 161      58.523  56.543  44.803  1.00  0.00           N0.      0
ATOM   2489  H   ALA A 161      57.769  57.151  45.089  1.00  0.00           H0.      0
ATOM   2490  CA  ALA A 161      59.684  57.026  44.085  1.00  0.00           C0.      0
ATOM   2491  HA  ALA A 161      59.791  56.377  43.215  1.00  0.00           H0.      0
ATOM   2492  CB  ALA A 161      59.514  58.486  43.590  1.00  0.00           C0.      0
ATOM   2493  HB1 ALA A 161      59.316  59.116  44.457  1.00  0.00           H0.      0
ATOM   2494  HB2 ALA A 161      60.378  58.854  43.036  1.00  0.00           H0.      0
ATOM   2495  HB3 ALA A 161      58.650  58.477  42.925  1.00  0.00           H0.      0
ATOM   2496  C   ALA A 161      61.023  56.859  44.840  1.00  0.00           C0.      0
ATOM   2497  O   ALA A 161      62.097  56.786  44.200  1.00  0.00           O0.      0
ATOM   2498  N   SER A 162      61.002  56.857  46.194  1.00  0.00           N0.      0
ATOM   2499  H   SER A 162      60.120  56.914  46.682  1.00  0.00           H0.      0
ATOM   2500  CA  SER A 162      62.108  56.449  46.996  1.00  0.00           C0.      0
ATOM   2501  HA  SER A 162      62.976  57.020  46.667  1.00  0.00           H0.      0
ATOM   2502  CB  SER A 162      61.794  56.716  48.508  1.00  0.00           C0.      0
ATOM   2503  HB2 SER A 162      60.915  56.112  48.732  1.00  0.00           H0.      0
ATOM   2504  HB3 SER A 162      62.718  56.363  48.966  1.00  0.00           H0.      0
ATOM   2505  OG  SER A 162      61.488  58.033  48.847  1.00  0.00           O0.      0
ATOM   2506  HG  SER A 162      60.671  58.303  48.422  1.00  0.00           H0.      0
ATOM   2507  C   SER A 162      62.445  54.955  46.849  1.00  0.00           C0.      0
ATOM   2508  O   SER A 162      63.526  54.536  47.174  1.00  0.00           O0.      0
ATOM   2509  N   MET A 163      61.505  54.124  46.388  1.00  0.00           N0.      0
ATOM   2510  H   MET A 163      60.569  54.455  46.202  1.00  0.00           H0.      0
ATOM   2511  CA  MET A 163      61.839  52.665  46.273  1.00  0.00           C0.      0
ATOM   2512  HA  MET A 163      62.389  52.228  47.107  1.00  0.00           H0.      0
ATOM   2513  CB  MET A 163      60.522  51.800  46.066  1.00  0.00           C0.      0
ATOM   2514  HB2 MET A 163      60.038  52.016  45.114  1.00  0.00           H0.      0
ATOM   2515  HB3 MET A 163      60.791  50.744  46.043  1.00  0.00           H0.      0
ATOM   2516  CG  MET A 163      59.481  52.086  47.133  1.00  0.00           C0.      0
ATOM   2517  HG2 MET A 163      59.454  53.152  47.357  1.00  0.00           H0.      0
ATOM   2518  HG3 MET A 163      58.526  51.735  46.743  1.00  0.00           H0.      0
ATOM   2519  SD  MET A 163      59.877  51.092  48.593  1.00  0.00           S0.      0
ATOM   2520  CE  MET A 163      60.661  52.364  49.561  1.00  0.00           C0.      0
ATOM   2521  HE1 MET A 163      59.801  52.922  49.931  1.00  0.00           H0.      0
ATOM   2522  HE2 MET A 163      61.163  51.925  50.424  1.00  0.00           H0.      0
ATOM   2523  HE3 MET A 163      61.369  52.921  48.947  1.00  0.00           H0.      0
ATOM   2524  C   MET A 163      62.590  52.409  44.963  1.00  0.00           C0.      0
ATOM   2525  O   MET A 163      63.311  51.456  44.879  1.00  0.00           O0.      0
ATOM   2526  N   VAL A 164      62.339  53.288  43.959  1.00  0.00           N0.      0
ATOM   2527  H   VAL A 164      61.545  53.904  44.057  1.00  0.00           H0.      0
ATOM   2528  CA  VAL A 164      62.871  53.126  42.570  1.00  0.00           C0.      0
ATOM   2529  HA  VAL A 164      62.867  52.048  42.408  1.00  0.00           H0.      0
ATOM   2530  CB  VAL A 164      61.962  53.764  41.478  1.00  0.00           C0.      0
ATOM   2531  HB  VAL A 164      62.008  54.842  41.632  1.00  0.00           H0.      0
ATOM   2532  CG1 VAL A 164      62.318  53.549  40.093  1.00  0.00           C0.      0
ATOM   2533 HG11 VAL A 164      61.490  53.711  39.403  1.00  0.00           H0.      0
ATOM   2534 HG12 VAL A 164      63.139  54.250  39.942  1.00  0.00           H0.      0
ATOM   2535 HG13 VAL A 164      62.713  52.565  39.841  1.00  0.00           H0.      0
ATOM   2536  CG2 VAL A 164      60.479  53.456  41.555  1.00  0.00           C0.      0
ATOM   2537 HG21 VAL A 164      60.033  54.092  40.790  1.00  0.00           H0.      0
ATOM   2538 HG22 VAL A 164      60.186  52.425  41.360  1.00  0.00           H0.      0
ATOM   2539 HG23 VAL A 164      60.085  53.743  42.529  1.00  0.00           H0.      0
ATOM   2540  C   VAL A 164      64.361  53.499  42.491  1.00  0.00           C0.      0
ATOM   2541  O   VAL A 164      64.853  54.532  43.057  1.00  0.00           O0.      0
ATOM   2542  N   ARG A 165      65.114  52.712  41.700  1.00  0.00           N0.      0
ATOM   2543  H   ARG A 165      64.689  51.889  41.298  1.00  0.00           H0.      0
ATOM   2544  CA  ARG A 165      66.445  53.115  41.271  1.00  0.00           C0.      0
ATOM   2545  HA  ARG A 165      67.039  53.353  42.153  1.00  0.00           H0.      0
ATOM   2546  CB  ARG A 165      67.043  51.819  40.727  1.00  0.00           C0.      0
ATOM   2547  HB2 ARG A 165      66.250  51.274  40.216  1.00  0.00           H0.      0
ATOM   2548  HB3 ARG A 165      67.907  52.092  40.120  1.00  0.00           H0.      0
ATOM   2549  CG  ARG A 165      67.554  50.758  41.750  1.00  0.00           C0.      0
ATOM   2550  HG2 ARG A 165      68.260  51.343  42.340  1.00  0.00           H0.      0
ATOM   2551  HG3 ARG A 165      66.797  50.462  42.476  1.00  0.00           H0.      0
ATOM   2552  CD  ARG A 165      68.121  49.424  41.096  1.00  0.00           C0.      0
ATOM   2553  HD2 ARG A 165      67.519  49.080  40.256  1.00  0.00           H0.      0
ATOM   2554  HD3 ARG A 165      69.123  49.695  40.762  1.00  0.00           H0.      0
ATOM   2555  NE  ARG A 165      68.345  48.380  42.072  1.00  0.00           N0.      0
ATOM   2556  HE  ARG A 165      68.694  48.719  42.957  1.00  0.00           H0.      0
ATOM   2557  CZ  ARG A 165      68.393  47.045  41.873  1.00  0.00           C0.      0
ATOM   2558  NH1 ARG A 165      68.807  46.314  42.897  1.00  0.00           N0.      0
ATOM   2559 HH11 ARG A 165      68.901  46.802  43.777  1.00  0.00           H0.      0
ATOM   2560 HH12 ARG A 165      68.996  45.340  42.708  1.00  0.00           H0.      0
ATOM   2561  NH2 ARG A 165      68.029  46.417  40.804  1.00  0.00           N0.      0
ATOM   2562 HH21 ARG A 165      67.601  46.792  39.969  1.00  0.00           H0.      0
ATOM   2563 HH22 ARG A 165      68.261  45.434  40.794  1.00  0.00           H0.      0
ATOM   2564  C   ARG A 165      66.544  54.241  40.227  1.00  0.00           C0.      0
ATOM   2565  O   ARG A 165      65.617  54.625  39.543  1.00  0.00           O0.      0
ATOM   2566  N   PRO A 166      67.813  54.630  40.026  1.00  0.00           N0.      0
ATOM   2567  CD  PRO A 166      68.861  54.700  40.995  1.00  0.00           C0.      0
ATOM   2568  HD2 PRO A 166      69.313  53.709  41.028  1.00  0.00           H0.      0
ATOM   2569  HD3 PRO A 166      68.453  55.059  41.940  1.00  0.00           H0.      0
ATOM   2570  CG  PRO A 166      69.861  55.790  40.553  1.00  0.00           C0.      0
ATOM   2571  HG2 PRO A 166      70.877  55.552  40.871  1.00  0.00           H0.      0
ATOM   2572  HG3 PRO A 166      69.590  56.739  41.014  1.00  0.00           H0.      0
ATOM   2573  CB  PRO A 166      69.668  55.740  39.042  1.00  0.00           C0.      0
ATOM   2574  HB2 PRO A 166      70.227  54.935  38.565  1.00  0.00           H0.      0
ATOM   2575  HB3 PRO A 166      69.983  56.704  38.643  1.00  0.00           H0.      0
ATOM   2576  CA  PRO A 166      68.160  55.448  38.878  1.00  0.00           C0.      0
ATOM   2577  HA  PRO A 166      67.661  56.417  38.853  1.00  0.00           H0.      0
ATOM   2578  C   PRO A 166      67.890  54.646  37.626  1.00  0.00           C0.      0
ATOM   2579  O   PRO A 166      68.416  53.557  37.543  1.00  0.00           O0.      0
ATOM   2580  N   GLY A 167      67.305  55.258  36.629  1.00  0.00           N0.      0
ATOM   2581  H   GLY A 167      66.867  56.166  36.701  1.00  0.00           H0.      0
ATOM   2582  CA  GLY A 167      66.987  54.517  35.407  1.00  0.00           C0.      0
ATOM   2583  HA2 GLY A 167      66.754  55.170  34.566  1.00  0.00           H0.      0
ATOM   2584  HA3 GLY A 167      67.901  54.020  35.083  1.00  0.00           H0.      0
ATOM   2585  C   GLY A 167      65.879  53.426  35.538  1.00  0.00           C0.      0
ATOM   2586  O   GLY A 167      65.724  52.621  34.614  1.00  0.00           O0.      0
ATOM   2587  N   GLY A 168      65.214  53.335  36.701  1.00  0.00           N0.      0
ATOM   2588  H   GLY A 168      65.496  53.889  37.498  1.00  0.00           H0.      0
ATOM   2589  CA  GLY A 168      64.095  52.418  37.000  1.00  0.00           C0.      0
ATOM   2590  HA2 GLY A 168      64.226  51.605  36.286  1.00  0.00           H0.      0
ATOM   2591  HA3 GLY A 168      64.342  52.003  37.977  1.00  0.00           H0.      0
ATOM   2592  C   GLY A 168      62.718  52.979  36.811  1.00  0.00           C0.      0
ATOM   2593  O   GLY A 168      62.584  54.216  36.716  1.00  0.00           O0.      0
ATOM   2594  N   LEU A 169      61.706  52.155  36.739  1.00  0.00           N0.      0
ATOM   2595  H   LEU A 169      61.941  51.224  37.051  1.00  0.00           H0.      0
ATOM   2596  CA  LEU A 169      60.291  52.361  36.289  1.00  0.00           C0.      0
ATOM   2597  HA  LEU A 169      60.178  53.262  35.686  1.00  0.00           H0.      0
ATOM   2598  CB  LEU A 169      59.935  51.193  35.385  1.00  0.00           C0.      0
ATOM   2599  HB2 LEU A 169      59.986  50.281  35.981  1.00  0.00           H0.      0
ATOM   2600  HB3 LEU A 169      58.920  51.246  34.993  1.00  0.00           H0.      0
ATOM   2601  CG  LEU A 169      60.866  50.978  34.148  1.00  0.00           C0.      0
ATOM   2602  HG  LEU A 169      61.873  50.710  34.468  1.00  0.00           H0.      0
ATOM   2603  CD1 LEU A 169      60.344  49.776  33.319  1.00  0.00           C0.      0
ATOM   2604 HD11 LEU A 169      59.364  49.990  32.894  1.00  0.00           H0.      0
ATOM   2605 HD12 LEU A 169      61.015  49.519  32.500  1.00  0.00           H0.      0
ATOM   2606 HD13 LEU A 169      60.188  48.932  33.990  1.00  0.00           H0.      0
ATOM   2607  CD2 LEU A 169      61.039  52.195  33.250  1.00  0.00           C0.      0
ATOM   2608 HD21 LEU A 169      61.210  53.060  33.891  1.00  0.00           H0.      0
ATOM   2609 HD22 LEU A 169      61.957  52.074  32.675  1.00  0.00           H0.      0
ATOM   2610 HD23 LEU A 169      60.197  52.502  32.629  1.00  0.00           H0.      0
ATOM   2611  C   LEU A 169      59.180  52.492  37.396  1.00  0.00           C0.      0
ATOM   2612  O   LEU A 169      59.313  51.944  38.550  1.00  0.00           O0.      0
ATOM   2613  N   LEU A 170      57.966  53.038  36.953  1.00  0.00           N0.      0
ATOM   2614  H   LEU A 170      57.979  53.629  36.133  1.00  0.00           H0.      0
ATOM   2615  CA  LEU A 170      56.668  53.137  37.667  1.00  0.00           C0.      0
ATOM   2616  HA  LEU A 170      56.729  52.441  38.503  1.00  0.00           H0.      0
ATOM   2617  CB  LEU A 170      56.465  54.535  38.305  1.00  0.00           C0.      0
ATOM   2618  HB2 LEU A 170      57.136  54.565  39.163  1.00  0.00           H0.      0
ATOM   2619  HB3 LEU A 170      56.794  55.335  37.642  1.00  0.00           H0.      0
ATOM   2620  CG  LEU A 170      54.982  54.839  38.773  1.00  0.00           C0.      0
ATOM   2621  HG  LEU A 170      54.360  54.668  37.894  1.00  0.00           H0.      0
ATOM   2622  CD1 LEU A 170      54.691  53.781  39.888  1.00  0.00           C0.      0
ATOM   2623 HD11 LEU A 170      54.326  52.871  39.412  1.00  0.00           H0.      0
ATOM   2624 HD12 LEU A 170      55.549  53.453  40.474  1.00  0.00           H0.      0
ATOM   2625 HD13 LEU A 170      53.826  54.156  40.433  1.00  0.00           H0.      0
ATOM   2626  CD2 LEU A 170      55.158  56.284  39.191  1.00  0.00           C0.      0
ATOM   2627 HD21 LEU A 170      54.171  56.645  39.482  1.00  0.00           H0.      0
ATOM   2628 HD22 LEU A 170      55.811  56.428  40.052  1.00  0.00           H0.      0
ATOM   2629 HD23 LEU A 170      55.407  56.951  38.366  1.00  0.00           H0.      0
ATOM   2630  C   LEU A 170      55.584  52.856  36.623  1.00  0.00           C0.      0
ATOM   2631  O   LEU A 170      55.620  53.475  35.582  1.00  0.00           O0.      0
ATOM   2632  N   VAL A 171      54.680  51.846  36.862  1.00  0.00           N0.      0
ATOM   2633  H   VAL A 171      54.961  51.260  37.635  1.00  0.00           H0.      0
ATOM   2634  CA  VAL A 171      53.515  51.676  36.052  1.00  0.00           C0.      0
ATOM   2635  HA  VAL A 171      53.432  52.437  35.276  1.00  0.00           H0.      0
ATOM   2636  CB  VAL A 171      53.595  50.261  35.331  1.00  0.00           C0.      0
ATOM   2637  HB  VAL A 171      53.626  49.460  36.069  1.00  0.00           H0.      0
ATOM   2638  CG1 VAL A 171      52.361  49.952  34.453  1.00  0.00           C0.      0
ATOM   2639 HG11 VAL A 171      52.403  50.558  33.548  1.00  0.00           H0.      0
ATOM   2640 HG12 VAL A 171      52.328  48.914  34.124  1.00  0.00           H0.      0
ATOM   2641 HG13 VAL A 171      51.423  50.309  34.876  1.00  0.00           H0.      0
ATOM   2642  CG2 VAL A 171      54.927  50.204  34.561  1.00  0.00           C0.      0
ATOM   2643 HG21 VAL A 171      55.014  49.316  33.934  1.00  0.00           H0.      0
ATOM   2644 HG22 VAL A 171      55.047  51.064  33.902  1.00  0.00           H0.      0
ATOM   2645 HG23 VAL A 171      55.745  50.301  35.275  1.00  0.00           H0.      0
ATOM   2646  C   VAL A 171      52.281  51.697  36.987  1.00  0.00           C0.      0
ATOM   2647  O   VAL A 171      52.199  50.971  37.969  1.00  0.00           O0.      0
ATOM   2648  N   ILE A 172      51.423  52.681  36.696  1.00  0.00           N0.      0
ATOM   2649  H   ILE A 172      51.427  53.057  35.759  1.00  0.00           H0.      0
ATOM   2650  CA  ILE A 172      50.312  53.122  37.598  1.00  0.00           C0.      0
ATOM   2651  HA  ILE A 172      50.169  52.213  38.182  1.00  0.00           H0.      0
ATOM   2652  CB  ILE A 172      50.947  54.208  38.626  1.00  0.00           C0.      0
ATOM   2653  HB  ILE A 172      51.816  53.731  39.079  1.00  0.00           H0.      0
ATOM   2654  CG2 ILE A 172      51.230  55.502  37.880  1.00  0.00           C0.      0
ATOM   2655 HG21 ILE A 172      52.094  55.431  37.220  1.00  0.00           H0.      0
ATOM   2656 HG22 ILE A 172      50.324  55.799  37.352  1.00  0.00           H0.      0
ATOM   2657 HG23 ILE A 172      51.507  56.324  38.541  1.00  0.00           H0.      0
ATOM   2658  CG1 ILE A 172      49.971  54.504  39.839  1.00  0.00           C0.      0
ATOM   2659 HG12 ILE A 172      49.149  55.170  39.579  1.00  0.00           H0.      0
ATOM   2660 HG13 ILE A 172      49.580  53.552  40.199  1.00  0.00           H0.      0
ATOM   2661  CD1 ILE A 172      50.761  55.110  41.035  1.00  0.00           C0.      0
ATOM   2662 HD11 ILE A 172      51.259  54.307  41.579  1.00  0.00           H0.      0
ATOM   2663 HD12 ILE A 172      51.370  56.010  40.948  1.00  0.00           H0.      0
ATOM   2664 HD13 ILE A 172      50.104  55.452  41.835  1.00  0.00           H0.      0
ATOM   2665  C   ILE A 172      49.091  53.422  36.808  1.00  0.00           C0.      0
ATOM   2666  O   ILE A 172      49.151  53.691  35.572  1.00  0.00           O0.      0
ATOM   2667  N   ASP A 173      47.935  53.438  37.478  1.00  0.00           N0.      0
ATOM   2668  H   ASP A 173      48.070  53.468  38.478  1.00  0.00           H0.      0
ATOM   2669  CA  ASP A 173      46.617  53.439  36.812  1.00  0.00           C0.      0
ATOM   2670  HA  ASP A 173      46.694  54.152  35.991  1.00  0.00           H0.      0
ATOM   2671  CB  ASP A 173      46.226  52.082  36.256  1.00  0.00           C0.      0
ATOM   2672  HB2 ASP A 173      45.366  52.142  35.589  1.00  0.00           H0.      0
ATOM   2673  HB3 ASP A 173      47.088  51.724  35.694  1.00  0.00           H0.      0
ATOM   2674  CG  ASP A 173      45.895  50.986  37.315  1.00  0.00           C0.      0
ATOM   2675  OD1 ASP A 173      45.663  49.890  36.848  1.00  0.00           O0.      0
ATOM   2676  OD2 ASP A 173      45.887  51.181  38.528  1.00  0.00           O0.      0
ATOM   2677  C   ASP A 173      45.464  53.970  37.684  1.00  0.00           C0.      0
ATOM   2678  O   ASP A 173      45.493  53.896  38.918  1.00  0.00           O0.      0
ATOM   2679  N   HIE A 174      44.412  54.501  37.007  1.00  0.00           N0.      0
ATOM   2680  H   HIE A 174      44.552  54.639  36.016  1.00  0.00           H0.      0
ATOM   2681  CA  HIE A 174      43.214  55.074  37.557  1.00  0.00           C0.      0
ATOM   2682  HA  HIE A 174      43.082  54.454  38.443  1.00  0.00           H0.      0
ATOM   2683  CB  HIE A 174      43.301  56.534  38.025  1.00  0.00           C0.      0
ATOM   2684  HB2 HIE A 174      42.347  56.812  38.472  1.00  0.00           H0.      0
ATOM   2685  HB3 HIE A 174      44.112  56.649  38.744  1.00  0.00           H0.      0
ATOM   2686  CG  HIE A 174      43.693  57.457  36.877  1.00  0.00           C0.      0
ATOM   2687  ND1 HIE A 174      42.895  58.518  36.461  1.00  0.00           N0.      0
ATOM   2688  CE1 HIE A 174      43.646  59.091  35.562  1.00  0.00           C0.      0
ATOM   2689  HE1 HIE A 174      43.374  59.943  34.957  1.00  0.00           H0.      0
ATOM   2690  NE2 HIE A 174      44.791  58.422  35.319  1.00  0.00           N0.      0
ATOM   2691  HE2 HIE A 174      45.428  58.626  34.563  1.00  0.00           H0.      0
ATOM   2692  CD2 HIE A 174      44.901  57.402  36.191  1.00  0.00           C0.      0
ATOM   2693  HD2 HIE A 174      45.719  56.703  36.286  1.00  0.00           H0.      0
ATOM   2694  C   HIE A 174      42.120  54.830  36.500  1.00  0.00           C0.      0
ATOM   2695  O   HIE A 174      42.418  54.516  35.300  1.00  0.00           O0.      0
ATOM   2696  N   ARG A 175      40.803  54.999  36.910  1.00  0.00           N0.      0
ATOM   2697  H   ARG A 175      40.636  55.175  37.890  1.00  0.00           H0.      0
ATOM   2698  CA  ARG A 175      39.719  55.015  35.969  1.00  0.00           C0.      0
ATOM   2699  HA  ARG A 175      39.699  54.189  35.258  1.00  0.00           H0.      0
ATOM   2700  CB  ARG A 175      38.401  54.791  36.835  1.00  0.00           C0.      0
ATOM   2701  HB2 ARG A 175      38.482  53.723  37.039  1.00  0.00           H0.      0
ATOM   2702  HB3 ARG A 175      38.351  55.396  37.741  1.00  0.00           H0.      0
ATOM   2703  CG  ARG A 175      37.116  55.099  36.104  1.00  0.00           C0.      0
ATOM   2704  HG2 ARG A 175      37.031  56.178  35.979  1.00  0.00           H0.      0
ATOM   2705  HG3 ARG A 175      37.360  54.601  35.165  1.00  0.00           H0.      0
ATOM   2706  CD  ARG A 175      35.787  54.658  36.692  1.00  0.00           C0.      0
ATOM   2707  HD2 ARG A 175      35.714  55.240  37.610  1.00  0.00           H0.      0
ATOM   2708  HD3 ARG A 175      34.999  55.079  36.066  1.00  0.00           H0.      0
ATOM   2709  NE  ARG A 175      35.678  53.208  36.999  1.00  0.00           N0.      0
ATOM   2710  HE  ARG A 175      35.931  52.786  37.880  1.00  0.00           H0.      0
ATOM   2711  CZ  ARG A 175      35.215  52.224  36.240  1.00  0.00           C0.      0
ATOM   2712  NH1 ARG A 175      34.848  52.337  35.038  1.00  0.00           N0.      0
ATOM   2713 HH11 ARG A 175      34.998  53.193  34.523  1.00  0.00           H0.      0
ATOM   2714 HH12 ARG A 175      34.334  51.585  34.601  1.00  0.00           H0.      0
ATOM   2715  NH2 ARG A 175      35.102  51.046  36.697  1.00  0.00           N0.      0
ATOM   2716 HH21 ARG A 175      35.464  50.920  37.631  1.00  0.00           H0.      0
ATOM   2717 HH22 ARG A 175      34.849  50.302  36.062  1.00  0.00           H0.      0
ATOM   2718  C   ARG A 175      39.612  56.245  35.132  1.00  0.00           C0.      0
ATOM   2719  O   ARG A 175      39.950  57.364  35.616  1.00  0.00           O0.      0
ATOM   2720  N   ASN A 176      39.112  56.173  33.921  1.00  0.00           N0.      0
ATOM   2721  H   ASN A 176      38.734  55.258  33.719  1.00  0.00           H0.      0
ATOM   2722  CA  ASN A 176      38.625  57.395  33.177  1.00  0.00           C0.      0
ATOM   2723  HA  ASN A 176      39.437  58.122  33.148  1.00  0.00           H0.      0
ATOM   2724  CB  ASN A 176      38.336  56.981  31.677  1.00  0.00           C0.      0
ATOM   2725  HB2 ASN A 176      39.255  56.579  31.250  1.00  0.00           H0.      0
ATOM   2726  HB3 ASN A 176      37.560  56.220  31.752  1.00  0.00           H0.      0
ATOM   2727  CG  ASN A 176      37.923  58.100  30.796  1.00  0.00           C0.      0
ATOM   2728  OD1 ASN A 176      37.844  59.239  31.178  1.00  0.00           O0.      0
ATOM   2729  ND2 ASN A 176      37.625  57.732  29.557  1.00  0.00           N0.      0
ATOM   2730 HD21 ASN A 176      37.506  58.494  28.906  1.00  0.00           H0.      0
ATOM   2731 HD22 ASN A 176      37.512  56.762  29.298  1.00  0.00           H0.      0
ATOM   2732  C   ASN A 176      37.376  57.962  33.925  1.00  0.00           C0.      0
ATOM   2733  O   ASN A 176      36.259  57.665  33.499  1.00  0.00           O0.      0
ATOM   2734  N   TYR A 177      37.560  58.742  34.992  1.00  0.00           N0.      0
ATOM   2735  H   TYR A 177      38.492  58.943  35.325  1.00  0.00           H0.      0
ATOM   2736  CA  TYR A 177      36.402  59.089  35.842  1.00  0.00           C0.      0
ATOM   2737  HA  TYR A 177      35.850  58.189  36.115  1.00  0.00           H0.      0
ATOM   2738  CB  TYR A 177      36.947  59.811  37.079  1.00  0.00           C0.      0
ATOM   2739  HB2 TYR A 177      37.681  60.588  36.864  1.00  0.00           H0.      0
ATOM   2740  HB3 TYR A 177      36.117  60.385  37.490  1.00  0.00           H0.      0
ATOM   2741  CG  TYR A 177      37.456  58.748  38.097  1.00  0.00           C0.      0
ATOM   2742  CD1 TYR A 177      36.385  57.975  38.578  1.00  0.00           C0.      0
ATOM   2743  HD1 TYR A 177      35.411  58.086  38.125  1.00  0.00           H0.      0
ATOM   2744  CE1 TYR A 177      36.685  57.037  39.531  1.00  0.00           C0.      0
ATOM   2745  HE1 TYR A 177      35.854  56.555  40.025  1.00  0.00           H0.      0
ATOM   2746  CZ  TYR A 177      38.000  56.759  39.936  1.00  0.00           C0.      0
ATOM   2747  OH  TYR A 177      38.344  55.635  40.654  1.00  0.00           O0.      0
ATOM   2748  HH  TYR A 177      37.602  55.026  40.653  1.00  0.00           H0.      0
ATOM   2749  CE2 TYR A 177      39.060  57.531  39.415  1.00  0.00           C0.      0
ATOM   2750  HE2 TYR A 177      40.050  57.245  39.738  1.00  0.00           H0.      0
ATOM   2751  CD2 TYR A 177      38.817  58.567  38.516  1.00  0.00           C0.      0
ATOM   2752  HD2 TYR A 177      39.652  59.156  38.167  1.00  0.00           H0.      0
ATOM   2753  C   TYR A 177      35.395  60.025  35.233  1.00  0.00           C0.      0
ATOM   2754  O   TYR A 177      34.166  59.894  35.493  1.00  0.00           O0.      0
ATOM   2755  N   ASP A 178      35.809  60.643  34.114  1.00  0.00           N0.      0
ATOM   2756  H   ASP A 178      36.812  60.559  34.030  1.00  0.00           H0.      0
ATOM   2757  CA  ASP A 178      34.980  61.471  33.249  1.00  0.00           C0.      0
ATOM   2758  HA  ASP A 178      34.591  62.344  33.773  1.00  0.00           H0.      0
ATOM   2759  CB  ASP A 178      35.664  61.945  31.910  1.00  0.00           C0.      0
ATOM   2760  HB2 ASP A 178      36.289  61.106  31.604  1.00  0.00           H0.      0
ATOM   2761  HB3 ASP A 178      34.906  62.151  31.154  1.00  0.00           H0.      0
ATOM   2762  CG  ASP A 178      36.575  63.154  32.033  1.00  0.00           C0.      0
ATOM   2763  OD1 ASP A 178      36.625  63.863  33.062  1.00  0.00           O0.      0
ATOM   2764  OD2 ASP A 178      37.257  63.477  31.076  1.00  0.00           O0.      0
ATOM   2765  C   ASP A 178      33.646  60.779  32.882  1.00  0.00           C0.      0
ATOM   2766  O   ASP A 178      32.617  61.451  32.792  1.00  0.00           O0.      0
ATOM   2767  N   TYR A 179      33.688  59.449  32.589  1.00  0.00           N0.      0
ATOM   2768  H   TYR A 179      34.586  59.009  32.733  1.00  0.00           H0.      0
ATOM   2769  CA  TYR A 179      32.527  58.666  32.209  1.00  0.00           C0.      0
ATOM   2770  HA  TYR A 179      32.161  59.121  31.289  1.00  0.00           H0.      0
ATOM   2771  CB  TYR A 179      32.806  57.173  31.920  1.00  0.00           C0.      0
ATOM   2772  HB2 TYR A 179      33.648  57.145  31.228  1.00  0.00           H0.      0
ATOM   2773  HB3 TYR A 179      33.141  56.675  32.830  1.00  0.00           H0.      0
ATOM   2774  CG  TYR A 179      31.648  56.420  31.321  1.00  0.00           C0.      0
ATOM   2775  CD1 TYR A 179      31.567  56.255  29.932  1.00  0.00           C0.      0
ATOM   2776  HD1 TYR A 179      32.393  56.599  29.327  1.00  0.00           H0.      0
ATOM   2777  CE1 TYR A 179      30.469  55.623  29.384  1.00  0.00           C0.      0
ATOM   2778  HE1 TYR A 179      30.431  55.438  28.320  1.00  0.00           H0.      0
ATOM   2779  CZ  TYR A 179      29.318  55.192  30.219  1.00  0.00           C0.      0
ATOM   2780  OH  TYR A 179      28.209  54.651  29.667  1.00  0.00           O0.      0
ATOM   2781  HH  TYR A 179      28.268  54.411  28.739  1.00  0.00           H0.      0
ATOM   2782  CE2 TYR A 179      29.453  55.295  31.631  1.00  0.00           C0.      0
ATOM   2783  HE2 TYR A 179      28.605  54.943  32.199  1.00  0.00           H0.      0
ATOM   2784  CD2 TYR A 179      30.651  55.875  32.150  1.00  0.00           C0.      0
ATOM   2785  HD2 TYR A 179      30.718  56.046  33.214  1.00  0.00           H0.      0
ATOM   2786  C   TYR A 179      31.462  58.712  33.283  1.00  0.00           C0.      0
ATOM   2787  O   TYR A 179      30.334  58.962  32.993  1.00  0.00           O0.      0
ATOM   2788  N   ILE A 180      31.849  58.463  34.500  1.00  0.00           N0.      0
ATOM   2789  H   ILE A 180      32.850  58.536  34.616  1.00  0.00           H0.      0
ATOM   2790  CA  ILE A 180      30.945  58.275  35.579  1.00  0.00           C0.      0
ATOM   2791  HA  ILE A 180      30.146  57.656  35.172  1.00  0.00           H0.      0
ATOM   2792  CB  ILE A 180      31.758  57.682  36.771  1.00  0.00           C0.      0
ATOM   2793  HB  ILE A 180      32.616  58.313  37.003  1.00  0.00           H0.      0
ATOM   2794  CG2 ILE A 180      30.861  57.573  38.051  1.00  0.00           C0.      0
ATOM   2795 HG21 ILE A 180      31.449  57.142  38.861  1.00  0.00           H0.      0
ATOM   2796 HG22 ILE A 180      30.579  58.592  38.318  1.00  0.00           H0.      0
ATOM   2797 HG23 ILE A 180      30.034  56.938  37.731  1.00  0.00           H0.      0
ATOM   2798  CG1 ILE A 180      32.234  56.323  36.388  1.00  0.00           C0.      0
ATOM   2799 HG12 ILE A 180      31.437  55.866  35.801  1.00  0.00           H0.      0
ATOM   2800 HG13 ILE A 180      33.110  56.386  35.743  1.00  0.00           H0.      0
ATOM   2801  CD1 ILE A 180      32.740  55.255  37.361  1.00  0.00           C0.      0
ATOM   2802 HD11 ILE A 180      32.934  54.333  36.812  1.00  0.00           H0.      0
ATOM   2803 HD12 ILE A 180      33.553  55.706  37.930  1.00  0.00           H0.      0
ATOM   2804 HD13 ILE A 180      31.840  55.025  37.932  1.00  0.00           H0.      0
ATOM   2805  C   ILE A 180      30.419  59.673  35.984  1.00  0.00           C0.      0
ATOM   2806  O   ILE A 180      29.280  59.779  36.273  1.00  0.00           O0.      0
ATOM   2807  N   LEU A 181      31.275  60.673  35.784  1.00  0.00           N0.      0
ATOM   2808  H   LEU A 181      32.197  60.434  35.449  1.00  0.00           H0.      0
ATOM   2809  CA  LEU A 181      30.989  62.081  36.026  1.00  0.00           C0.      0
ATOM   2810  HA  LEU A 181      30.393  62.088  36.939  1.00  0.00           H0.      0
ATOM   2811  CB  LEU A 181      32.294  62.817  36.304  1.00  0.00           C0.      0
ATOM   2812  HB2 LEU A 181      32.842  62.664  35.373  1.00  0.00           H0.      0
ATOM   2813  HB3 LEU A 181      32.095  63.875  36.473  1.00  0.00           H0.      0
ATOM   2814  CG  LEU A 181      33.063  62.163  37.530  1.00  0.00           C0.      0
ATOM   2815  HG  LEU A 181      33.151  61.082  37.426  1.00  0.00           H0.      0
ATOM   2816  CD1 LEU A 181      34.463  62.845  37.641  1.00  0.00           C0.      0
ATOM   2817 HD11 LEU A 181      34.326  63.926  37.598  1.00  0.00           H0.      0
ATOM   2818 HD12 LEU A 181      35.095  62.448  38.435  1.00  0.00           H0.      0
ATOM   2819 HD13 LEU A 181      35.097  62.618  36.784  1.00  0.00           H0.      0
ATOM   2820  CD2 LEU A 181      32.440  62.439  38.925  1.00  0.00           C0.      0
ATOM   2821 HD21 LEU A 181      31.451  61.984  38.978  1.00  0.00           H0.      0
ATOM   2822 HD22 LEU A 181      33.040  61.900  39.659  1.00  0.00           H0.      0
ATOM   2823 HD23 LEU A 181      32.432  63.513  39.112  1.00  0.00           H0.      0
ATOM   2824  C   LEU A 181      29.993  62.730  34.974  1.00  0.00           C0.      0
ATOM   2825  O   LEU A 181      29.295  63.740  35.116  1.00  0.00           O0.      0
ATOM   2826  N   SER A 182      29.877  62.114  33.762  1.00  0.00           N0.      0
ATOM   2827  H   SER A 182      30.682  61.565  33.496  1.00  0.00           H0.      0
ATOM   2828  CA  SER A 182      29.020  62.470  32.645  1.00  0.00           C0.      0
ATOM   2829  HA  SER A 182      28.780  63.530  32.567  1.00  0.00           H0.      0
ATOM   2830  CB  SER A 182      29.715  61.978  31.348  1.00  0.00           C0.      0
ATOM   2831  HB2 SER A 182      29.842  60.896  31.316  1.00  0.00           H0.      0
ATOM   2832  HB3 SER A 182      29.182  62.208  30.425  1.00  0.00           H0.      0
ATOM   2833  OG  SER A 182      30.974  62.636  31.127  1.00  0.00           O0.      0
ATOM   2834  HG  SER A 182      31.606  62.187  31.693  1.00  0.00           H0.      0
ATOM   2835  C   SER A 182      27.736  61.708  32.674  1.00  0.00           C0.      0
ATOM   2836  O   SER A 182      26.711  62.181  32.185  1.00  0.00           O0.      0
ATOM   2837  N   THR A 183      27.772  60.402  33.061  1.00  0.00           N0.      0
ATOM   2838  H   THR A 183      28.666  60.071  33.394  1.00  0.00           H0.      0
ATOM   2839  CA  THR A 183      26.671  59.454  32.922  1.00  0.00           C0.      0
ATOM   2840  HA  THR A 183      25.909  59.831  32.240  1.00  0.00           H0.      0
ATOM   2841  CB  THR A 183      27.100  58.245  32.168  1.00  0.00           C0.      0
ATOM   2842  HB  THR A 183      27.385  57.422  32.824  1.00  0.00           H0.      0
ATOM   2843  CG2 THR A 183      26.007  57.796  31.220  1.00  0.00           C0.      0
ATOM   2844 HG21 THR A 183      25.684  58.673  30.659  1.00  0.00           H0.      0
ATOM   2845 HG22 THR A 183      26.386  57.083  30.488  1.00  0.00           H0.      0
ATOM   2846 HG23 THR A 183      25.191  57.323  31.766  1.00  0.00           H0.      0
ATOM   2847  OG1 THR A 183      28.102  58.435  31.218  1.00  0.00           O0.      0
ATOM   2848  HG1 THR A 183      28.949  58.573  31.648  1.00  0.00           H0.      0
ATOM   2849  C   THR A 183      26.043  59.129  34.323  1.00  0.00           C0.      0
ATOM   2850  O   THR A 183      24.981  58.494  34.365  1.00  0.00           O0.      0
ATOM   2851  N   GLY A 184      26.607  59.568  35.472  1.00  0.00           N0.      0
ATOM   2852  H   GLY A 184      27.430  60.127  35.300  1.00  0.00           H0.      0
ATOM   2853  CA  GLY A 184      26.062  59.348  36.791  1.00  0.00           C0.      0
ATOM   2854  HA2 GLY A 184      26.642  59.987  37.458  1.00  0.00           H0.      0
ATOM   2855  HA3 GLY A 184      24.993  59.556  36.821  1.00  0.00           H0.      0
ATOM   2856  C   GLY A 184      26.199  57.900  37.275  1.00  0.00           C0.      0
ATOM   2857  O   GLY A 184      25.880  57.591  38.414  1.00  0.00           O0.      0
ATOM   2858  N   CYS A 185      26.828  57.067  36.507  1.00  0.00           N0.      0
ATOM   2859  H   CYS A 185      27.278  57.354  35.650  1.00  0.00           H0.      0
ATOM   2860  CA  CYS A 185      26.981  55.614  36.672  1.00  0.00           C0.      0
ATOM   2861  HA  CYS A 185      26.995  55.310  37.719  1.00  0.00           H0.      0
ATOM   2862  CB  CYS A 185      25.746  54.847  36.114  1.00  0.00           C0.      0
ATOM   2863  HB2 CYS A 185      26.048  53.809  36.251  1.00  0.00           H0.      0
ATOM   2864  HB3 CYS A 185      24.940  55.118  36.796  1.00  0.00           H0.      0
ATOM   2865  SG  CYS A 185      25.336  55.149  34.379  1.00  0.00           S0.      0
ATOM   2866  HG  CYS A 185      24.903  56.401  34.548  1.00  0.00           H0.      0
ATOM   2867  C   CYS A 185      28.224  55.107  36.072  1.00  0.00           C0.      0
ATOM   2868  O   CYS A 185      28.783  55.778  35.159  1.00  0.00           O0.      0
ATOM   2869  N   ALA A 186      28.600  53.887  36.470  1.00  0.00           N0.      0
ATOM   2870  H   ALA A 186      28.080  53.424  37.202  1.00  0.00           H0.      0
ATOM   2871  CA  ALA A 186      29.561  53.042  35.805  1.00  0.00           C0.      0
ATOM   2872  HA  ALA A 186      30.521  53.555  35.744  1.00  0.00           H0.      0
ATOM   2873  CB  ALA A 186      29.852  51.810  36.673  1.00  0.00           C0.      0
ATOM   2874  HB1 ALA A 186      30.163  52.124  37.670  1.00  0.00           H0.      0
ATOM   2875  HB2 ALA A 186      28.971  51.177  36.771  1.00  0.00           H0.      0
ATOM   2876  HB3 ALA A 186      30.624  51.138  36.298  1.00  0.00           H0.      0
ATOM   2877  C   ALA A 186      29.179  52.534  34.360  1.00  0.00           C0.      0
ATOM   2878  O   ALA A 186      27.956  52.344  34.125  1.00  0.00           O0.      0
ATOM   2879  N   PRO A 187      30.138  52.411  33.382  1.00  0.00           N0.      0
ATOM   2880  CD  PRO A 187      31.602  52.584  33.636  1.00  0.00           C0.      0
ATOM   2881  HD2 PRO A 187      32.051  52.141  34.525  1.00  0.00           H0.      0
ATOM   2882  HD3 PRO A 187      31.788  53.655  33.714  1.00  0.00           H0.      0
ATOM   2883  CG  PRO A 187      32.180  51.915  32.414  1.00  0.00           C0.      0
ATOM   2884  HG2 PRO A 187      32.155  50.839  32.582  1.00  0.00           H0.      0
ATOM   2885  HG3 PRO A 187      33.180  52.300  32.210  1.00  0.00           H0.      0
ATOM   2886  CB  PRO A 187      31.119  52.237  31.260  1.00  0.00           C0.      0
ATOM   2887  HB2 PRO A 187      31.216  51.629  30.360  1.00  0.00           H0.      0
ATOM   2888  HB3 PRO A 187      31.276  53.295  31.049  1.00  0.00           H0.      0
ATOM   2889  CA  PRO A 187      29.839  51.962  32.067  1.00  0.00           C0.      0
ATOM   2890  HA  PRO A 187      29.037  52.607  31.706  1.00  0.00           H0.      0
ATOM   2891  C   PRO A 187      29.333  50.536  31.867  1.00  0.00           C0.      0
ATOM   2892  O   PRO A 187      29.630  49.702  32.675  1.00  0.00           O0.      0
ATOM   2893  N   PRO A 188      28.649  50.286  30.726  1.00  0.00           N0.      0
ATOM   2894  CD  PRO A 188      28.348  51.255  29.695  1.00  0.00           C0.      0
ATOM   2895  HD2 PRO A 188      29.231  51.775  29.325  1.00  0.00           H0.      0
ATOM   2896  HD3 PRO A 188      27.639  52.026  29.997  1.00  0.00           H0.      0
ATOM   2897  CG  PRO A 188      27.791  50.439  28.502  1.00  0.00           C0.      0
ATOM   2898  HG2 PRO A 188      28.610  50.183  27.829  1.00  0.00           H0.      0
ATOM   2899  HG3 PRO A 188      27.013  51.034  28.024  1.00  0.00           H0.      0
ATOM   2900  CB  PRO A 188      27.148  49.215  29.169  1.00  0.00           C0.      0
ATOM   2901  HB2 PRO A 188      27.138  48.402  28.443  1.00  0.00           H0.      0
ATOM   2902  HB3 PRO A 188      26.141  49.514  29.462  1.00  0.00           H0.      0
ATOM   2903  CA  PRO A 188      28.208  48.973  30.284  1.00  0.00           C0.      0
ATOM   2904  HA  PRO A 188      27.807  48.417  31.131  1.00  0.00           H0.      0
ATOM   2905  C   PRO A 188      29.371  48.120  29.793  1.00  0.00           C0.      0
ATOM   2906  O   PRO A 188      30.230  48.555  29.058  1.00  0.00           O0.      0
ATOM   2907  N   GLY A 189      29.397  46.857  30.212  1.00  0.00           N0.      0
ATOM   2908  H   GLY A 189      28.519  46.522  30.584  1.00  0.00           H0.      0
ATOM   2909  CA  GLY A 189      30.327  45.821  29.695  1.00  0.00           C0.      0
ATOM   2910  HA2 GLY A 189      29.883  44.847  29.899  1.00  0.00           H0.      0
ATOM   2911  HA3 GLY A 189      30.557  45.935  28.635  1.00  0.00           H0.      0
ATOM   2912  C   GLY A 189      31.625  45.717  30.456  1.00  0.00           C0.      0
ATOM   2913  O   GLY A 189      31.955  46.663  31.228  1.00  0.00           O0.      0
ATOM   2914  N   LYS A 190      32.397  44.635  30.376  1.00  0.00           N0.      0
ATOM   2915  H   LYS A 190      32.335  43.905  29.680  1.00  0.00           H0.      0
ATOM   2916  CA  LYS A 190      33.472  44.266  31.351  1.00  0.00           C0.      0
ATOM   2917  HA  LYS A 190      33.293  44.582  32.379  1.00  0.00           H0.      0
ATOM   2918  CB  LYS A 190      33.581  42.724  31.435  1.00  0.00           C0.      0
ATOM   2919  HB2 LYS A 190      34.226  42.444  32.268  1.00  0.00           H0.      0
ATOM   2920  HB3 LYS A 190      32.604  42.295  31.658  1.00  0.00           H0.      0
ATOM   2921  CG  LYS A 190      34.248  41.917  30.253  1.00  0.00           C0.      0
ATOM   2922  HG2 LYS A 190      33.719  42.151  29.329  1.00  0.00           H0.      0
ATOM   2923  HG3 LYS A 190      35.214  42.403  30.113  1.00  0.00           H0.      0
ATOM   2924  CD  LYS A 190      34.393  40.362  30.455  1.00  0.00           C0.      0
ATOM   2925  HD2 LYS A 190      35.001  40.021  29.617  1.00  0.00           H0.      0
ATOM   2926  HD3 LYS A 190      34.891  40.219  31.414  1.00  0.00           H0.      0
ATOM   2927  CE  LYS A 190      33.011  39.767  30.254  1.00  0.00           C0.      0
ATOM   2928  HE2 LYS A 190      32.387  40.044  31.104  1.00  0.00           H0.      0
ATOM   2929  HE3 LYS A 190      32.511  40.048  29.328  1.00  0.00           H0.      0
ATOM   2930  NZ  LYS A 190      33.062  38.269  30.293  1.00  0.00           N0.      0
ATOM   2931  HZ1 LYS A 190      33.714  37.974  31.006  1.00  0.00           H0.      0
ATOM   2932  HZ2 LYS A 190      32.158  37.866  30.490  1.00  0.00           H0.      0
ATOM   2933  HZ3 LYS A 190      33.404  37.949  29.398  1.00  0.00           H0.      0
ATOM   2934  C   LYS A 190      34.773  45.074  31.142  1.00  0.00           C0.      0
ATOM   2935  O   LYS A 190      35.065  45.409  30.008  1.00  0.00           O0.      0
ATOM   2936  N   ASN A 191      35.482  45.436  32.170  1.00  0.00           N0.      0
ATOM   2937  H   ASN A 191      35.243  45.165  33.113  1.00  0.00           H0.      0
ATOM   2938  CA  ASN A 191      36.896  45.766  32.100  1.00  0.00           C0.      0
ATOM   2939  HA  ASN A 191      37.137  46.211  31.134  1.00  0.00           H0.      0
ATOM   2940  CB  ASN A 191      37.224  46.935  33.101  1.00  0.00           C0.      0
ATOM   2941  HB2 ASN A 191      38.127  47.501  32.874  1.00  0.00           H0.      0
ATOM   2942  HB3 ASN A 191      36.417  47.647  32.926  1.00  0.00           H0.      0
ATOM   2943  CG  ASN A 191      37.186  46.393  34.519  1.00  0.00           C0.      0
ATOM   2944  OD1 ASN A 191      38.031  45.604  34.976  1.00  0.00           O0.      0
ATOM   2945  ND2 ASN A 191      36.091  46.798  35.195  1.00  0.00           N0.      0
ATOM   2946 HD21 ASN A 191      35.926  46.429  36.121  1.00  0.00           H0.      0
ATOM   2947 HD22 ASN A 191      35.432  47.405  34.728  1.00  0.00           H0.      0
ATOM   2948  C   ASN A 191      37.784  44.449  32.227  1.00  0.00           C0.      0
ATOM   2949  O   ASN A 191      37.268  43.360  32.570  1.00  0.00           O0.      0
ATOM   2950  N   ILE A 192      39.053  44.642  31.986  1.00  0.00           N0.      0
ATOM   2951  H   ILE A 192      39.336  45.512  31.558  1.00  0.00           H0.      0
ATOM   2952  CA  ILE A 192      40.103  43.545  32.034  1.00  0.00           C0.      0
ATOM   2953  HA  ILE A 192      39.742  42.638  31.549  1.00  0.00           H0.      0
ATOM   2954  CB  ILE A 192      41.363  43.935  31.221  1.00  0.00           C0.      0
ATOM   2955  HB  ILE A 192      41.783  42.979  30.908  1.00  0.00           H0.      0
ATOM   2956  CG2 ILE A 192      41.014  44.484  29.785  1.00  0.00           C0.      0
ATOM   2957 HG21 ILE A 192      41.334  43.625  29.195  1.00  0.00           H0.      0
ATOM   2958 HG22 ILE A 192      39.931  44.503  29.660  1.00  0.00           H0.      0
ATOM   2959 HG23 ILE A 192      41.388  45.455  29.459  1.00  0.00           H0.      0
ATOM   2960  CG1 ILE A 192      42.444  44.765  31.991  1.00  0.00           C0.      0
ATOM   2961 HG12 ILE A 192      42.728  44.234  32.900  1.00  0.00           H0.      0
ATOM   2962 HG13 ILE A 192      43.318  44.684  31.344  1.00  0.00           H0.      0
ATOM   2963  CD1 ILE A 192      42.107  46.212  32.279  1.00  0.00           C0.      0
ATOM   2964 HD11 ILE A 192      42.495  46.528  33.247  1.00  0.00           H0.      0
ATOM   2965 HD12 ILE A 192      42.604  46.749  31.471  1.00  0.00           H0.      0
ATOM   2966 HD13 ILE A 192      41.047  46.449  32.368  1.00  0.00           H0.      0
ATOM   2967  C   ILE A 192      40.447  43.094  33.436  1.00  0.00           C0.      0
ATOM   2968  O   ILE A 192      40.642  41.877  33.648  1.00  0.00           O0.      0
ATOM   2969  N   TYR A 193      40.445  43.948  34.472  1.00  0.00           N0.      0
ATOM   2970  H   TYR A 193      40.057  44.856  34.260  1.00  0.00           H0.      0
ATOM   2971  CA  TYR A 193      40.748  43.571  35.782  1.00  0.00           C0.      0
ATOM   2972  HA  TYR A 193      41.643  42.956  35.872  1.00  0.00           H0.      0
ATOM   2973  CB  TYR A 193      41.083  44.845  36.688  1.00  0.00           C0.      0
ATOM   2974  HB2 TYR A 193      40.186  45.463  36.740  1.00  0.00           H0.      0
ATOM   2975  HB3 TYR A 193      41.197  44.632  37.751  1.00  0.00           H0.      0
ATOM   2976  CG  TYR A 193      42.292  45.632  36.345  1.00  0.00           C0.      0
ATOM   2977  CD1 TYR A 193      43.440  45.065  35.700  1.00  0.00           C0.      0
ATOM   2978  HD1 TYR A 193      43.601  44.002  35.600  1.00  0.00           H0.      0
ATOM   2979  CE1 TYR A 193      44.489  45.855  35.247  1.00  0.00           C0.      0
ATOM   2980  HE1 TYR A 193      45.375  45.352  34.890  1.00  0.00           H0.      0
ATOM   2981  CZ  TYR A 193      44.498  47.269  35.471  1.00  0.00           C0.      0
ATOM   2982  OH  TYR A 193      45.520  48.077  35.182  1.00  0.00           O0.      0
ATOM   2983  HH  TYR A 193      45.569  48.822  35.786  1.00  0.00           H0.      0
ATOM   2984  CE2 TYR A 193      43.340  47.789  36.013  1.00  0.00           C0.      0
ATOM   2985  HE2 TYR A 193      43.256  48.865  36.062  1.00  0.00           H0.      0
ATOM   2986  CD2 TYR A 193      42.227  47.032  36.515  1.00  0.00           C0.      0
ATOM   2987  HD2 TYR A 193      41.379  47.537  36.954  1.00  0.00           H0.      0
ATOM   2988  C   TYR A 193      39.620  42.768  36.532  1.00  0.00           C0.      0
ATOM   2989  O   TYR A 193      39.910  42.036  37.503  1.00  0.00           O0.      0
ATOM   2990  N   TYR A 194      38.308  42.942  36.214  1.00  0.00           N0.      0
ATOM   2991  H   TYR A 194      38.100  43.654  35.528  1.00  0.00           H0.      0
ATOM   2992  CA  TYR A 194      37.195  42.413  37.019  1.00  0.00           C0.      0
ATOM   2993  HA  TYR A 194      37.681  41.700  37.685  1.00  0.00           H0.      0
ATOM   2994  CB  TYR A 194      36.644  43.519  37.881  1.00  0.00           C0.      0
ATOM   2995  HB2 TYR A 194      36.152  44.200  37.187  1.00  0.00           H0.      0
ATOM   2996  HB3 TYR A 194      35.888  43.088  38.537  1.00  0.00           H0.      0
ATOM   2997  CG  TYR A 194      37.739  44.173  38.734  1.00  0.00           C0.      0
ATOM   2998  CD1 TYR A 194      37.980  45.575  38.594  1.00  0.00           C0.      0
ATOM   2999  HD1 TYR A 194      37.411  46.017  37.790  1.00  0.00           H0.      0
ATOM   3000  CE1 TYR A 194      39.061  46.243  39.219  1.00  0.00           C0.      0
ATOM   3001  HE1 TYR A 194      39.300  47.258  38.937  1.00  0.00           H0.      0
ATOM   3002  CZ  TYR A 194      39.791  45.625  40.199  1.00  0.00           C0.      0
ATOM   3003  OH  TYR A 194      40.804  46.180  40.893  1.00  0.00           O0.      0
ATOM   3004  HH  TYR A 194      40.741  47.128  40.754  1.00  0.00           H0.      0
ATOM   3005  CE2 TYR A 194      39.602  44.250  40.360  1.00  0.00           C0.      0
ATOM   3006  HE2 TYR A 194      40.200  43.768  41.119  1.00  0.00           H0.      0
ATOM   3007  CD2 TYR A 194      38.601  43.538  39.652  1.00  0.00           C0.      0
ATOM   3008  HD2 TYR A 194      38.405  42.495  39.850  1.00  0.00           H0.      0
ATOM   3009  C   TYR A 194      36.163  41.704  36.107  1.00  0.00           C0.      0
ATOM   3010  O   TYR A 194      34.977  42.042  36.113  1.00  0.00           O0.      0
ATOM   3011  N   LYS A 195      36.643  40.882  35.169  1.00  0.00           N0.      0
ATOM   3012  H   LYS A 195      37.630  40.672  35.136  1.00  0.00           H0.      0
ATOM   3013  CA  LYS A 195      35.865  40.257  34.085  1.00  0.00           C0.      0
ATOM   3014  HA  LYS A 195      35.413  41.025  33.457  1.00  0.00           H0.      0
ATOM   3015  CB  LYS A 195      36.683  39.230  33.265  1.00  0.00           C0.      0
ATOM   3016  HB2 LYS A 195      37.259  38.559  33.902  1.00  0.00           H0.      0
ATOM   3017  HB3 LYS A 195      35.944  38.651  32.710  1.00  0.00           H0.      0
ATOM   3018  CG  LYS A 195      37.630  40.003  32.356  1.00  0.00           C0.      0
ATOM   3019  HG2 LYS A 195      37.119  40.835  31.871  1.00  0.00           H0.      0
ATOM   3020  HG3 LYS A 195      38.488  40.345  32.934  1.00  0.00           H0.      0
ATOM   3021  CD  LYS A 195      38.101  39.110  31.212  1.00  0.00           C0.      0
ATOM   3022  HD2 LYS A 195      38.563  38.243  31.685  1.00  0.00           H0.      0
ATOM   3023  HD3 LYS A 195      37.253  38.825  30.590  1.00  0.00           H0.      0
ATOM   3024  CE  LYS A 195      39.147  40.020  30.424  1.00  0.00           C0.      0
ATOM   3025  HE2 LYS A 195      38.623  40.897  30.042  1.00  0.00           H0.      0
ATOM   3026  HE3 LYS A 195      39.910  40.298  31.150  1.00  0.00           H0.      0
ATOM   3027  NZ  LYS A 195      39.508  39.375  29.205  1.00  0.00           N0.      0
ATOM   3028  HZ1 LYS A 195      40.037  40.031  28.649  1.00  0.00           H0.      0
ATOM   3029  HZ2 LYS A 195      39.999  38.525  29.443  1.00  0.00           H0.      0
ATOM   3030  HZ3 LYS A 195      38.678  39.177  28.665  1.00  0.00           H0.      0
ATOM   3031  C   LYS A 195      34.613  39.526  34.570  1.00  0.00           C0.      0
ATOM   3032  O   LYS A 195      33.588  39.491  33.894  1.00  0.00           O0.      0
ATOM   3033  N   SER A 196      34.738  38.893  35.756  1.00  0.00           N0.      0
ATOM   3034  H   SER A 196      35.658  38.862  36.172  1.00  0.00           H0.      0
ATOM   3035  CA  SER A 196      33.724  38.165  36.457  1.00  0.00           C0.      0
ATOM   3036  HA  SER A 196      34.111  37.146  36.481  1.00  0.00           H0.      0
ATOM   3037  CB  SER A 196      33.626  38.821  37.870  1.00  0.00           C0.      0
ATOM   3038  HB2 SER A 196      34.641  38.812  38.267  1.00  0.00           H0.      0
ATOM   3039  HB3 SER A 196      33.248  39.843  37.850  1.00  0.00           H0.      0
ATOM   3040  OG  SER A 196      32.766  38.050  38.608  1.00  0.00           O0.      0
ATOM   3041  HG  SER A 196      33.299  37.750  39.348  1.00  0.00           H0.      0
ATOM   3042  C   SER A 196      32.315  38.098  35.904  1.00  0.00           C0.      0
ATOM   3043  O   SER A 196      31.663  39.151  35.959  1.00  0.00           O0.      0
ATOM   3044  N   ASP A 197      31.867  36.921  35.411  1.00  0.00           N0.      0
ATOM   3045  H   ASP A 197      32.554  36.198  35.251  1.00  0.00           H0.      0
ATOM   3046  CA  ASP A 197      30.426  36.728  35.137  1.00  0.00           C0.      0
ATOM   3047  HA  ASP A 197      29.991  37.605  34.657  1.00  0.00           H0.      0
ATOM   3048  CB  ASP A 197      30.296  35.487  34.189  1.00  0.00           C0.      0
ATOM   3049  HB2 ASP A 197      30.923  34.707  34.622  1.00  0.00           H0.      0
ATOM   3050  HB3 ASP A 197      29.283  35.085  34.225  1.00  0.00           H0.      0
ATOM   3051  CG  ASP A 197      30.792  35.757  32.731  1.00  0.00           C0.      0
ATOM   3052  OD1 ASP A 197      31.375  36.800  32.386  1.00  0.00           O0.      0
ATOM   3053  OD2 ASP A 197      30.456  34.878  31.898  1.00  0.00           O0.      0
ATOM   3054  C   ASP A 197      29.676  36.401  36.386  1.00  0.00           C0.      0
ATOM   3055  O   ASP A 197      28.467  36.428  36.320  1.00  0.00           O0.      0
ATOM   3056  N   LEU A 198      30.255  36.280  37.579  1.00  0.00           N0.      0
ATOM   3057  H   LEU A 198      31.260  36.381  37.587  1.00  0.00           H0.      0
ATOM   3058  CA  LEU A 198      29.556  36.134  38.827  1.00  0.00           C0.      0
ATOM   3059  HA  LEU A 198      28.755  35.411  38.676  1.00  0.00           H0.      0
ATOM   3060  CB  LEU A 198      30.548  35.427  39.815  1.00  0.00           C0.      0
ATOM   3061  HB2 LEU A 198      31.451  35.984  40.064  1.00  0.00           H0.      0
ATOM   3062  HB3 LEU A 198      29.957  35.289  40.721  1.00  0.00           H0.      0
ATOM   3063  CG  LEU A 198      30.942  33.961  39.511  1.00  0.00           C0.      0
ATOM   3064  HG  LEU A 198      31.522  33.914  38.590  1.00  0.00           H0.      0
ATOM   3065  CD1 LEU A 198      31.794  33.228  40.557  1.00  0.00           C0.      0
ATOM   3066 HD11 LEU A 198      31.374  33.382  41.550  1.00  0.00           H0.      0
ATOM   3067 HD12 LEU A 198      31.966  32.187  40.279  1.00  0.00           H0.      0
ATOM   3068 HD13 LEU A 198      32.771  33.702  40.456  1.00  0.00           H0.      0
ATOM   3069  CD2 LEU A 198      29.762  33.114  39.221  1.00  0.00           C0.      0
ATOM   3070 HD21 LEU A 198      29.087  33.179  40.074  1.00  0.00           H0.      0
ATOM   3071 HD22 LEU A 198      29.201  33.504  38.372  1.00  0.00           H0.      0
ATOM   3072 HD23 LEU A 198      29.971  32.048  39.130  1.00  0.00           H0.      0
ATOM   3073  C   LEU A 198      29.062  37.431  39.457  1.00  0.00           C0.      0
ATOM   3074  O   LEU A 198      28.138  37.470  40.298  1.00  0.00           O0.      0
ATOM   3075  N   THR A 199      29.733  38.589  39.229  1.00  0.00           N0.      0
ATOM   3076  H   THR A 199      30.414  38.556  38.484  1.00  0.00           H0.      0
ATOM   3077  CA  THR A 199      29.355  39.872  39.803  1.00  0.00           C0.      0
ATOM   3078  HA  THR A 199      29.181  39.785  40.875  1.00  0.00           H0.      0
ATOM   3079  CB  THR A 199      30.570  40.750  39.661  1.00  0.00           C0.      0
ATOM   3080  HB  THR A 199      30.923  40.712  38.630  1.00  0.00           H0.      0
ATOM   3081  CG2 THR A 199      30.406  42.176  40.008  1.00  0.00           C0.      0
ATOM   3082 HG21 THR A 199      29.714  42.599  39.280  1.00  0.00           H0.      0
ATOM   3083 HG22 THR A 199      29.938  42.382  40.971  1.00  0.00           H0.      0
ATOM   3084 HG23 THR A 199      31.404  42.613  39.960  1.00  0.00           H0.      0
ATOM   3085  OG1 THR A 199      31.631  40.182  40.379  1.00  0.00           O0.      0
ATOM   3086  HG1 THR A 199      31.867  39.405  39.866  1.00  0.00           H0.      0
ATOM   3087  C   THR A 199      28.154  40.611  39.169  1.00  0.00           C0.      0
ATOM   3088  O   THR A 199      28.002  40.668  37.927  1.00  0.00           O0.      0
ATOM   3089  N   LYS A 200      27.230  41.085  40.005  1.00  0.00           N0.      0
ATOM   3090  H   LYS A 200      27.502  41.078  40.978  1.00  0.00           H0.      0
ATOM   3091  CA  LYS A 200      25.977  41.837  39.675  1.00  0.00           C0.      0
ATOM   3092  HA  LYS A 200      26.019  42.118  38.623  1.00  0.00           H0.      0
ATOM   3093  CB  LYS A 200      24.778  40.874  39.824  1.00  0.00           C0.      0
ATOM   3094  HB2 LYS A 200      23.917  41.229  39.258  1.00  0.00           H0.      0
ATOM   3095  HB3 LYS A 200      25.059  39.979  39.270  1.00  0.00           H0.      0
ATOM   3096  CG  LYS A 200      24.336  40.466  41.190  1.00  0.00           C0.      0
ATOM   3097  HG2 LYS A 200      25.173  39.950  41.661  1.00  0.00           H0.      0
ATOM   3098  HG3 LYS A 200      24.189  41.350  41.810  1.00  0.00           H0.      0
ATOM   3099  CD  LYS A 200      23.199  39.436  41.118  1.00  0.00           C0.      0
ATOM   3100  HD2 LYS A 200      22.449  39.842  40.439  1.00  0.00           H0.      0
ATOM   3101  HD3 LYS A 200      23.555  38.428  40.906  1.00  0.00           H0.      0
ATOM   3102  CE  LYS A 200      22.567  39.203  42.464  1.00  0.00           C0.      0
ATOM   3103  HE2 LYS A 200      22.066  38.235  42.466  1.00  0.00           H0.      0
ATOM   3104  HE3 LYS A 200      23.346  39.122  43.223  1.00  0.00           H0.      0
ATOM   3105  NZ  LYS A 200      21.506  40.187  42.881  1.00  0.00           N0.      0
ATOM   3106  HZ1 LYS A 200      21.168  39.966  43.807  1.00  0.00           H0.      0
ATOM   3107  HZ2 LYS A 200      21.897  41.116  42.946  1.00  0.00           H0.      0
ATOM   3108  HZ3 LYS A 200      20.690  40.112  42.291  1.00  0.00           H0.      0
ATOM   3109  C   LYS A 200      25.744  43.208  40.440  1.00  0.00           C0.      0
ATOM   3110  O   LYS A 200      26.378  43.382  41.518  1.00  0.00           O0.      0
ATOM   3111  N   ASP A 201      24.824  44.024  39.894  1.00  0.00           N0.      0
ATOM   3112  H   ASP A 201      24.424  43.695  39.027  1.00  0.00           H0.      0
ATOM   3113  CA  ASP A 201      24.172  45.231  40.526  1.00  0.00           C0.      0
ATOM   3114  HA  ASP A 201      23.488  45.608  39.766  1.00  0.00           H0.      0
ATOM   3115  CB  ASP A 201      23.198  44.758  41.611  1.00  0.00           C0.      0
ATOM   3116  HB2 ASP A 201      23.839  44.646  42.486  1.00  0.00           H0.      0
ATOM   3117  HB3 ASP A 201      22.540  45.587  41.870  1.00  0.00           H0.      0
ATOM   3118  CG  ASP A 201      22.369  43.521  41.381  1.00  0.00           C0.      0
ATOM   3119  OD1 ASP A 201      22.027  42.798  42.369  1.00  0.00           O0.      0
ATOM   3120  OD2 ASP A 201      22.096  43.159  40.199  1.00  0.00           O0.      0
ATOM   3121  C   ASP A 201      25.144  46.397  40.860  1.00  0.00           C0.      0
ATOM   3122  O   ASP A 201      24.883  47.068  41.839  1.00  0.00           O0.      0
ATOM   3123  N   ILE A 202      26.293  46.674  40.146  1.00  0.00           N0.      0
ATOM   3124  H   ILE A 202      26.364  46.323  39.202  1.00  0.00           H0.      0
ATOM   3125  CA  ILE A 202      27.276  47.686  40.497  1.00  0.00           C0.      0
ATOM   3126  HA  ILE A 202      27.613  47.222  41.424  1.00  0.00           H0.      0
ATOM   3127  CB  ILE A 202      28.486  47.672  39.650  1.00  0.00           C0.      0
ATOM   3128  HB  ILE A 202      28.123  48.025  38.685  1.00  0.00           H0.      0
ATOM   3129  CG2 ILE A 202      29.626  48.573  40.088  1.00  0.00           C0.      0
ATOM   3130 HG21 ILE A 202      29.378  49.625  39.945  1.00  0.00           H0.      0
ATOM   3131 HG22 ILE A 202      29.867  48.430  41.141  1.00  0.00           H0.      0
ATOM   3132 HG23 ILE A 202      30.488  48.513  39.423  1.00  0.00           H0.      0
ATOM   3133  CG1 ILE A 202      29.070  46.236  39.472  1.00  0.00           C0.      0
ATOM   3134 HG12 ILE A 202      29.132  45.631  40.377  1.00  0.00           H0.      0
ATOM   3135 HG13 ILE A 202      28.358  45.765  38.794  1.00  0.00           H0.      0
ATOM   3136  CD1 ILE A 202      30.421  46.072  38.724  1.00  0.00           C0.      0
ATOM   3137 HD11 ILE A 202      31.165  46.473  39.413  1.00  0.00           H0.      0
ATOM   3138 HD12 ILE A 202      30.636  45.023  38.520  1.00  0.00           H0.      0
ATOM   3139 HD13 ILE A 202      30.257  46.619  37.796  1.00  0.00           H0.      0
ATOM   3140  C   ILE A 202      26.667  49.106  40.651  1.00  0.00           C0.      0
ATOM   3141  O   ILE A 202      26.513  49.896  39.708  1.00  0.00           O0.      0
ATOM   3142  N   THR A 203      26.282  49.425  41.855  1.00  0.00           N0.      0
ATOM   3143  H   THR A 203      26.531  48.851  42.649  1.00  0.00           H0.      0
ATOM   3144  CA  THR A 203      25.469  50.673  42.134  1.00  0.00           C0.      0
ATOM   3145  HA  THR A 203      24.934  51.062  41.267  1.00  0.00           H0.      0
ATOM   3146  CB  THR A 203      24.402  50.304  43.231  1.00  0.00           C0.      0
ATOM   3147  HB  THR A 203      24.803  49.787  44.104  1.00  0.00           H0.      0
ATOM   3148  CG2 THR A 203      23.608  51.515  43.756  1.00  0.00           C0.      0
ATOM   3149 HG21 THR A 203      22.740  51.242  44.356  1.00  0.00           H0.      0
ATOM   3150 HG22 THR A 203      24.275  52.271  44.169  1.00  0.00           H0.      0
ATOM   3151 HG23 THR A 203      23.264  52.038  42.864  1.00  0.00           H0.      0
ATOM   3152  OG1 THR A 203      23.509  49.426  42.604  1.00  0.00           O0.      0
ATOM   3153  HG1 THR A 203      23.945  48.596  42.398  1.00  0.00           H0.      0
ATOM   3154  C   THR A 203      26.353  51.795  42.516  1.00  0.00           C0.      0
ATOM   3155  O   THR A 203      27.272  51.658  43.332  1.00  0.00           O0.      0
ATOM   3156  N   THR A 204      26.056  53.028  42.043  1.00  0.00           N0.      0
ATOM   3157  H   THR A 204      25.229  53.105  41.468  1.00  0.00           H0.      0
ATOM   3158  CA  THR A 204      26.927  54.232  42.103  1.00  0.00           C0.      0
ATOM   3159  HA  THR A 204      27.786  53.917  42.696  1.00  0.00           H0.      0
ATOM   3160  CB  THR A 204      27.363  54.604  40.692  1.00  0.00           C0.      0
ATOM   3161  HB  THR A 204      26.453  54.709  40.101  1.00  0.00           H0.      0
ATOM   3162  CG2 THR A 204      28.324  55.821  40.571  1.00  0.00           C0.      0
ATOM   3163 HG21 THR A 204      29.252  55.503  41.046  1.00  0.00           H0.      0
ATOM   3164 HG22 THR A 204      28.599  55.854  39.516  1.00  0.00           H0.      0
ATOM   3165 HG23 THR A 204      27.855  56.730  40.948  1.00  0.00           H0.      0
ATOM   3166  OG1 THR A 204      28.109  53.571  40.258  1.00  0.00           O0.      0
ATOM   3167  HG1 THR A 204      27.415  52.991  39.936  1.00  0.00           H0.      0
ATOM   3168  C   THR A 204      26.298  55.385  42.843  1.00  0.00           C0.      0
ATOM   3169  O   THR A 204      25.067  55.589  42.686  1.00  0.00           O0.      0
ATOM   3170  N   SER A 205      27.075  56.113  43.666  1.00  0.00           N0.      0
ATOM   3171  H   SER A 205      28.036  55.802  43.682  1.00  0.00           H0.      0
ATOM   3172  CA  SER A 205      26.863  57.434  44.223  1.00  0.00           C0.      0
ATOM   3173  HA  SER A 205      25.894  57.819  43.907  1.00  0.00           H0.      0
ATOM   3174  CB  SER A 205      26.765  57.209  45.639  1.00  0.00           C0.      0
ATOM   3175  HB2 SER A 205      25.849  56.660  45.859  1.00  0.00           H0.      0
ATOM   3176  HB3 SER A 205      27.573  56.592  46.032  1.00  0.00           H0.      0
ATOM   3177  OG  SER A 205      26.842  58.451  46.384  1.00  0.00           O0.      0
ATOM   3178  HG  SER A 205      26.920  58.219  47.312  1.00  0.00           H0.      0
ATOM   3179  C   SER A 205      28.066  58.346  43.826  1.00  0.00           C0.      0
ATOM   3180  O   SER A 205      29.190  57.875  43.701  1.00  0.00           O0.      0
ATOM   3181  N   VAL A 206      27.779  59.634  43.606  1.00  0.00           N0.      0
ATOM   3182  H   VAL A 206      26.824  59.927  43.760  1.00  0.00           H0.      0
ATOM   3183  CA  VAL A 206      28.716  60.725  43.255  1.00  0.00           C0.      0
ATOM   3184  HA  VAL A 206      29.730  60.350  43.394  1.00  0.00           H0.      0
ATOM   3185  CB  VAL A 206      28.549  61.243  41.775  1.00  0.00           C0.      0
ATOM   3186  HB  VAL A 206      27.494  61.514  41.752  1.00  0.00           H0.      0
ATOM   3187  CG1 VAL A 206      29.375  62.574  41.582  1.00  0.00           C0.      0
ATOM   3188 HG11 VAL A 206      29.324  62.785  40.514  1.00  0.00           H0.      0
ATOM   3189 HG12 VAL A 206      28.976  63.439  42.112  1.00  0.00           H0.      0
ATOM   3190 HG13 VAL A 206      30.435  62.369  41.738  1.00  0.00           H0.      0
ATOM   3191  CG2 VAL A 206      28.969  60.185  40.710  1.00  0.00           C0.      0
ATOM   3192 HG21 VAL A 206      28.757  60.662  39.753  1.00  0.00           H0.      0
ATOM   3193 HG22 VAL A 206      30.013  59.907  40.857  1.00  0.00           H0.      0
ATOM   3194 HG23 VAL A 206      28.339  59.305  40.831  1.00  0.00           H0.      0
ATOM   3195  C   VAL A 206      28.483  61.871  44.265  1.00  0.00           C0.      0
ATOM   3196  O   VAL A 206      27.419  62.503  44.297  1.00  0.00           O0.      0
ATOM   3197  N   LEU A 207      29.381  62.040  45.208  1.00  0.00           N0.      0
ATOM   3198  H   LEU A 207      30.172  61.431  45.058  1.00  0.00           H0.      0
ATOM   3199  CA  LEU A 207      29.268  62.959  46.342  1.00  0.00           C0.      0
ATOM   3200  HA  LEU A 207      28.193  63.086  46.470  1.00  0.00           H0.      0
ATOM   3201  CB  LEU A 207      29.754  62.291  47.629  1.00  0.00           C0.      0
ATOM   3202  HB2 LEU A 207      30.843  62.304  47.673  1.00  0.00           H0.      0
ATOM   3203  HB3 LEU A 207      29.459  62.892  48.489  1.00  0.00           H0.      0
ATOM   3204  CG  LEU A 207      29.159  60.898  47.987  1.00  0.00           C0.      0
ATOM   3205  HG  LEU A 207      29.431  60.270  47.138  1.00  0.00           H0.      0
ATOM   3206  CD1 LEU A 207      29.704  60.462  49.334  1.00  0.00           C0.      0
ATOM   3207 HD11 LEU A 207      29.221  61.088  50.084  1.00  0.00           H0.      0
ATOM   3208 HD12 LEU A 207      29.463  59.418  49.534  1.00  0.00           H0.      0
ATOM   3209 HD13 LEU A 207      30.782  60.608  49.414  1.00  0.00           H0.      0
ATOM   3210  CD2 LEU A 207      27.660  61.065  48.113  1.00  0.00           C0.      0
ATOM   3211 HD21 LEU A 207      27.154  60.196  48.532  1.00  0.00           H0.      0
ATOM   3212 HD22 LEU A 207      27.395  61.894  48.770  1.00  0.00           H0.      0
ATOM   3213 HD23 LEU A 207      27.252  61.301  47.130  1.00  0.00           H0.      0
ATOM   3214  C   LEU A 207      30.051  64.247  46.204  1.00  0.00           C0.      0
ATOM   3215  O   LEU A 207      31.050  64.266  45.429  1.00  0.00           O0.      0
ATOM   3216  N   THR A 208      29.522  65.268  46.849  1.00  0.00           N0.      0
ATOM   3217  H   THR A 208      28.727  65.198  47.468  1.00  0.00           H0.      0
ATOM   3218  CA  THR A 208      30.000  66.681  46.525  1.00  0.00           C0.      0
ATOM   3219  HA  THR A 208      30.988  66.659  46.064  1.00  0.00           H0.      0
ATOM   3220  CB  THR A 208      29.041  67.355  45.598  1.00  0.00           C0.      0
ATOM   3221  HB  THR A 208      29.444  68.352  45.421  1.00  0.00           H0.      0
ATOM   3222  CG2 THR A 208      29.045  66.717  44.189  1.00  0.00           C0.      0
ATOM   3223 HG21 THR A 208      30.024  66.814  43.721  1.00  0.00           H0.      0
ATOM   3224 HG22 THR A 208      28.878  65.651  44.344  1.00  0.00           H0.      0
ATOM   3225 HG23 THR A 208      28.188  66.952  43.559  1.00  0.00           H0.      0
ATOM   3226  OG1 THR A 208      27.750  67.446  46.208  1.00  0.00           O0.      0
ATOM   3227  HG1 THR A 208      27.144  67.708  45.511  1.00  0.00           H0.      0
ATOM   3228  C   THR A 208      30.219  67.523  47.791  1.00  0.00           C0.      0
ATOM   3229  O   THR A 208      29.500  67.475  48.812  1.00  0.00           O0.      0
ATOM   3230  N   VAL A 209      31.168  68.447  47.658  1.00  0.00           N0.      0
ATOM   3231  H   VAL A 209      31.622  68.436  46.756  1.00  0.00           H0.      0
ATOM   3232  CA  VAL A 209      31.387  69.633  48.527  1.00  0.00           C0.      0
ATOM   3233  HA  VAL A 209      30.372  69.970  48.733  1.00  0.00           H0.      0
ATOM   3234  CB  VAL A 209      32.095  69.165  49.842  1.00  0.00           C0.      0
ATOM   3235  HB  VAL A 209      31.510  68.312  50.187  1.00  0.00           H0.      0
ATOM   3236  CG1 VAL A 209      33.564  68.787  49.679  1.00  0.00           C0.      0
ATOM   3237 HG11 VAL A 209      34.281  69.602  49.581  1.00  0.00           H0.      0
ATOM   3238 HG12 VAL A 209      33.752  67.996  50.404  1.00  0.00           H0.      0
ATOM   3239 HG13 VAL A 209      33.698  68.158  48.799  1.00  0.00           H0.      0
ATOM   3240  CG2 VAL A 209      32.158  70.331  50.847  1.00  0.00           C0.      0
ATOM   3241 HG21 VAL A 209      32.585  69.978  51.785  1.00  0.00           H0.      0
ATOM   3242 HG22 VAL A 209      32.736  71.156  50.432  1.00  0.00           H0.      0
ATOM   3243 HG23 VAL A 209      31.125  70.676  50.904  1.00  0.00           H0.      0
ATOM   3244  C   VAL A 209      32.075  70.720  47.781  1.00  0.00           C0.      0
ATOM   3245  O   VAL A 209      33.020  70.481  47.049  1.00  0.00           O0.      0
ATOM   3246  N   ASN A 210      31.513  71.953  47.939  1.00  0.00           N0.      0
ATOM   3247  H   ASN A 210      30.743  72.041  48.587  1.00  0.00           H0.      0
ATOM   3248  CA  ASN A 210      31.960  73.172  47.314  1.00  0.00           C0.      0
ATOM   3249  HA  ASN A 210      31.183  73.927  47.437  1.00  0.00           H0.      0
ATOM   3250  CB  ASN A 210      33.183  73.629  48.145  1.00  0.00           C0.      0
ATOM   3251  HB2 ASN A 210      33.190  73.272  49.175  1.00  0.00           H0.      0
ATOM   3252  HB3 ASN A 210      34.058  73.158  47.697  1.00  0.00           H0.      0
ATOM   3253  CG  ASN A 210      33.374  75.090  48.186  1.00  0.00           C0.      0
ATOM   3254  OD1 ASN A 210      32.777  75.758  49.029  1.00  0.00           O0.      0
ATOM   3255  ND2 ASN A 210      34.033  75.639  47.179  1.00  0.00           N0.      0
ATOM   3256 HD21 ASN A 210      34.011  76.640  47.043  1.00  0.00           H0.      0
ATOM   3257 HD22 ASN A 210      34.715  75.036  46.741  1.00  0.00           H0.      0
ATOM   3258  C   ASN A 210      32.135  73.014  45.755  1.00  0.00           C0.      0
ATOM   3259  O   ASN A 210      33.142  73.491  45.179  1.00  0.00           O0.      0
ATOM   3260  N   ASN A 211      31.073  72.532  45.077  1.00  0.00           N0.      0
ATOM   3261  H   ASN A 211      30.220  72.361  45.589  1.00  0.00           H0.      0
ATOM   3262  CA  ASN A 211      30.912  72.372  43.616  1.00  0.00           C0.      0
ATOM   3263  HA  ASN A 211      29.978  71.856  43.395  1.00  0.00           H0.      0
ATOM   3264  CB  ASN A 211      30.692  73.699  42.806  1.00  0.00           C0.      0
ATOM   3265  HB2 ASN A 211      31.568  74.347  42.833  1.00  0.00           H0.      0
ATOM   3266  HB3 ASN A 211      30.371  73.435  41.798  1.00  0.00           H0.      0
ATOM   3267  CG  ASN A 211      29.552  74.467  43.438  1.00  0.00           C0.      0
ATOM   3268  OD1 ASN A 211      28.528  73.889  43.722  1.00  0.00           O0.      0
ATOM   3269  ND2 ASN A 211      29.795  75.752  43.665  1.00  0.00           N0.      0
ATOM   3270 HD21 ASN A 211      29.150  76.379  44.124  1.00  0.00           H0.      0
ATOM   3271 HD22 ASN A 211      30.657  76.235  43.455  1.00  0.00           H0.      0
ATOM   3272  C   ASN A 211      31.910  71.452  42.913  1.00  0.00           C0.      0
ATOM   3273  O   ASN A 211      32.096  71.575  41.702  1.00  0.00           O0.      0
ATOM   3274  N   LYS A 212      32.526  70.507  43.637  1.00  0.00           N0.      0
ATOM   3275  H   LYS A 212      32.386  70.520  44.637  1.00  0.00           H0.      0
ATOM   3276  CA  LYS A 212      33.374  69.407  43.113  1.00  0.00           C0.      0
ATOM   3277  HA  LYS A 212      33.366  69.308  42.027  1.00  0.00           H0.      0
ATOM   3278  CB  LYS A 212      34.862  69.861  43.397  1.00  0.00           C0.      0
ATOM   3279  HB2 LYS A 212      34.890  70.008  44.476  1.00  0.00           H0.      0
ATOM   3280  HB3 LYS A 212      35.463  68.981  43.168  1.00  0.00           H0.      0
ATOM   3281  CG  LYS A 212      35.257  71.149  42.658  1.00  0.00           C0.      0
ATOM   3282  HG2 LYS A 212      35.142  70.902  41.603  1.00  0.00           H0.      0
ATOM   3283  HG3 LYS A 212      34.571  71.974  42.849  1.00  0.00           H0.      0
ATOM   3284  CD  LYS A 212      36.670  71.624  42.855  1.00  0.00           C0.      0
ATOM   3285  HD2 LYS A 212      36.825  72.036  43.852  1.00  0.00           H0.      0
ATOM   3286  HD3 LYS A 212      37.435  70.862  42.705  1.00  0.00           H0.      0
ATOM   3287  CE  LYS A 212      37.097  72.682  41.836  1.00  0.00           C0.      0
ATOM   3288  HE2 LYS A 212      36.902  72.392  40.804  1.00  0.00           H0.      0
ATOM   3289  HE3 LYS A 212      36.380  73.472  42.063  1.00  0.00           H0.      0
ATOM   3290  NZ  LYS A 212      38.429  73.231  42.101  1.00  0.00           N0.      0
ATOM   3291  HZ1 LYS A 212      38.347  73.780  42.945  1.00  0.00           H0.      0
ATOM   3292  HZ2 LYS A 212      39.140  72.546  42.317  1.00  0.00           H0.      0
ATOM   3293  HZ3 LYS A 212      38.772  73.833  41.366  1.00  0.00           H0.      0
ATOM   3294  C   LYS A 212      33.023  68.025  43.711  1.00  0.00           C0.      0
ATOM   3295  O   LYS A 212      32.400  67.973  44.790  1.00  0.00           O0.      0
ATOM   3296  N   ALA A 213      33.492  66.949  43.142  1.00  0.00           N0.      0
ATOM   3297  H   ALA A 213      33.932  67.046  42.238  1.00  0.00           H0.      0
ATOM   3298  CA  ALA A 213      33.349  65.591  43.777  1.00  0.00           C0.      0
ATOM   3299  HA  ALA A 213      32.430  65.597  44.364  1.00  0.00           H0.      0
ATOM   3300  CB  ALA A 213      33.224  64.466  42.637  1.00  0.00           C0.      0
ATOM   3301  HB1 ALA A 213      34.142  64.411  42.053  1.00  0.00           H0.      0
ATOM   3302  HB2 ALA A 213      32.954  63.506  43.077  1.00  0.00           H0.      0
ATOM   3303  HB3 ALA A 213      32.441  64.776  41.945  1.00  0.00           H0.      0
ATOM   3304  C   ALA A 213      34.546  65.377  44.723  1.00  0.00           C0.      0
ATOM   3305  O   ALA A 213      35.651  65.303  44.237  1.00  0.00           O0.      0
ATOM   3306  N   HIE A 214      34.302  65.207  46.024  1.00  0.00           N0.      0
ATOM   3307  H   HIE A 214      33.350  65.148  46.356  1.00  0.00           H0.      0
ATOM   3308  CA  HIE A 214      35.432  64.772  46.898  1.00  0.00           C0.      0
ATOM   3309  HA  HIE A 214      36.419  65.070  46.545  1.00  0.00           H0.      0
ATOM   3310  CB  HIE A 214      35.211  65.410  48.288  1.00  0.00           C0.      0
ATOM   3311  HB2 HIE A 214      36.005  65.171  48.995  1.00  0.00           H0.      0
ATOM   3312  HB3 HIE A 214      35.204  66.496  48.202  1.00  0.00           H0.      0
ATOM   3313  CG  HIE A 214      34.004  64.815  48.938  1.00  0.00           C0.      0
ATOM   3314  ND1 HIE A 214      32.728  65.296  48.766  1.00  0.00           N0.      0
ATOM   3315  CE1 HIE A 214      31.961  64.582  49.580  1.00  0.00           C0.      0
ATOM   3316  HE1 HIE A 214      30.894  64.682  49.716  1.00  0.00           H0.      0
ATOM   3317  NE2 HIE A 214      32.671  63.788  50.406  1.00  0.00           N0.      0
ATOM   3318  HE2 HIE A 214      32.335  63.050  51.007  1.00  0.00           H0.      0
ATOM   3319  CD2 HIE A 214      33.967  63.887  49.953  1.00  0.00           C0.      0
ATOM   3320  HD2 HIE A 214      34.904  63.423  50.225  1.00  0.00           H0.      0
ATOM   3321  C   HIE A 214      35.527  63.258  47.035  1.00  0.00           C0.      0
ATOM   3322  O   HIE A 214      36.597  62.807  47.464  1.00  0.00           O0.      0
ATOM   3323  N   MET A 215      34.451  62.533  46.711  1.00  0.00           N0.      0
ATOM   3324  H   MET A 215      33.584  63.041  46.614  1.00  0.00           H0.      0
ATOM   3325  CA  MET A 215      34.355  61.044  46.818  1.00  0.00           C0.      0
ATOM   3326  HA  MET A 215      35.319  60.706  46.438  1.00  0.00           H0.      0
ATOM   3327  CB  MET A 215      34.136  60.753  48.327  1.00  0.00           C0.      0
ATOM   3328  HB2 MET A 215      34.954  61.186  48.902  1.00  0.00           H0.      0
ATOM   3329  HB3 MET A 215      33.184  61.191  48.625  1.00  0.00           H0.      0
ATOM   3330  CG  MET A 215      33.978  59.208  48.594  1.00  0.00           C0.      0
ATOM   3331  HG2 MET A 215      33.004  58.890  48.221  1.00  0.00           H0.      0
ATOM   3332  HG3 MET A 215      34.707  58.633  48.024  1.00  0.00           H0.      0
ATOM   3333  SD  MET A 215      34.006  58.493  50.223  1.00  0.00           S0.      0
ATOM   3334  CE  MET A 215      32.858  59.494  51.118  1.00  0.00           C0.      0
ATOM   3335  HE1 MET A 215      33.131  59.414  52.170  1.00  0.00           H0.      0
ATOM   3336  HE2 MET A 215      32.957  60.554  50.883  1.00  0.00           H0.      0
ATOM   3337  HE3 MET A 215      31.832  59.126  51.098  1.00  0.00           H0.      0
ATOM   3338  C   MET A 215      33.292  60.457  45.905  1.00  0.00           C0.      0
ATOM   3339  O   MET A 215      32.241  61.041  45.730  1.00  0.00           O0.      0
ATOM   3340  N   VAL A 216      33.752  59.435  45.298  1.00  0.00           N0.      0
ATOM   3341  H   VAL A 216      34.694  59.111  45.463  1.00  0.00           H0.      0
ATOM   3342  CA  VAL A 216      33.031  58.580  44.354  1.00  0.00           C0.      0
ATOM   3343  HA  VAL A 216      31.970  58.830  44.340  1.00  0.00           H0.      0
ATOM   3344  CB  VAL A 216      33.485  58.654  42.945  1.00  0.00           C0.      0
ATOM   3345  HB  VAL A 216      34.565  58.524  42.876  1.00  0.00           H0.      0
ATOM   3346  CG1 VAL A 216      32.840  57.617  41.910  1.00  0.00           C0.      0
ATOM   3347 HG11 VAL A 216      33.472  57.435  41.041  1.00  0.00           H0.      0
ATOM   3348 HG12 VAL A 216      32.676  56.625  42.331  1.00  0.00           H0.      0
ATOM   3349 HG13 VAL A 216      31.899  57.979  41.496  1.00  0.00           H0.      0
ATOM   3350  CG2 VAL A 216      33.188  60.000  42.287  1.00  0.00           C0.      0
ATOM   3351 HG21 VAL A 216      33.367  59.949  41.213  1.00  0.00           H0.      0
ATOM   3352 HG22 VAL A 216      32.126  60.240  42.320  1.00  0.00           H0.      0
ATOM   3353 HG23 VAL A 216      33.726  60.789  42.812  1.00  0.00           H0.      0
ATOM   3354  C   VAL A 216      32.991  57.120  44.839  1.00  0.00           C0.      0
ATOM   3355  O   VAL A 216      34.064  56.593  45.054  1.00  0.00           O0.      0
ATOM   3356  N   THR A 217      31.874  56.449  45.016  1.00  0.00           N0.      0
ATOM   3357  H   THR A 217      30.986  56.826  44.716  1.00  0.00           H0.      0
ATOM   3358  CA  THR A 217      31.732  55.099  45.636  1.00  0.00           C0.      0
ATOM   3359  HA  THR A 217      32.734  54.677  45.701  1.00  0.00           H0.      0
ATOM   3360  CB  THR A 217      31.231  55.308  47.083  1.00  0.00           C0.      0
ATOM   3361  HB  THR A 217      31.929  55.987  47.572  1.00  0.00           H0.      0
ATOM   3362  CG2 THR A 217      29.840  55.967  47.246  1.00  0.00           C0.      0
ATOM   3363 HG21 THR A 217      29.846  56.543  48.172  1.00  0.00           H0.      0
ATOM   3364 HG22 THR A 217      29.846  56.733  46.470  1.00  0.00           H0.      0
ATOM   3365 HG23 THR A 217      29.091  55.175  47.255  1.00  0.00           H0.      0
ATOM   3366  OG1 THR A 217      31.198  54.120  47.732  1.00  0.00           O0.      0
ATOM   3367  HG1 THR A 217      32.125  53.874  47.745  1.00  0.00           H0.      0
ATOM   3368  C   THR A 217      30.887  54.172  44.794  1.00  0.00           C0.      0
ATOM   3369  O   THR A 217      29.794  54.612  44.377  1.00  0.00           O0.      0
ATOM   3370  N   LEU A 218      31.378  52.911  44.559  1.00  0.00           N0.      0
ATOM   3371  H   LEU A 218      32.188  52.671  45.112  1.00  0.00           H0.      0
ATOM   3372  CA  LEU A 218      30.657  51.845  43.929  1.00  0.00           C0.      0
ATOM   3373  HA  LEU A 218      29.768  52.308  43.500  1.00  0.00           H0.      0
ATOM   3374  CB  LEU A 218      31.540  51.329  42.769  1.00  0.00           C0.      0
ATOM   3375  HB2 LEU A 218      32.604  51.338  43.002  1.00  0.00           H0.      0
ATOM   3376  HB3 LEU A 218      31.234  50.296  42.604  1.00  0.00           H0.      0
ATOM   3377  CG  LEU A 218      31.360  52.057  41.427  1.00  0.00           C0.      0
ATOM   3378  HG  LEU A 218      30.323  51.919  41.122  1.00  0.00           H0.      0
ATOM   3379  CD1 LEU A 218      31.795  53.580  41.258  1.00  0.00           C0.      0
ATOM   3380 HD11 LEU A 218      31.315  54.164  42.043  1.00  0.00           H0.      0
ATOM   3381 HD12 LEU A 218      32.878  53.652  41.357  1.00  0.00           H0.      0
ATOM   3382 HD13 LEU A 218      31.559  54.039  40.297  1.00  0.00           H0.      0
ATOM   3383  CD2 LEU A 218      32.181  51.368  40.295  1.00  0.00           C0.      0
ATOM   3384 HD21 LEU A 218      33.215  51.313  40.635  1.00  0.00           H0.      0
ATOM   3385 HD22 LEU A 218      31.817  50.347  40.177  1.00  0.00           H0.      0
ATOM   3386 HD23 LEU A 218      32.293  51.858  39.328  1.00  0.00           H0.      0
ATOM   3387  C   LEU A 218      30.298  50.752  44.936  1.00  0.00           C0.      0
ATOM   3388  O   LEU A 218      31.114  50.328  45.721  1.00  0.00           O0.      0
ATOM   3389  N   ASP A 219      29.035  50.310  44.909  1.00  0.00           N0.      0
ATOM   3390  H   ASP A 219      28.423  50.706  44.209  1.00  0.00           H0.      0
ATOM   3391  CA  ASP A 219      28.474  49.284  45.788  1.00  0.00           C0.      0
ATOM   3392  HA  ASP A 219      29.149  48.891  46.548  1.00  0.00           H0.      0
ATOM   3393  CB  ASP A 219      27.249  50.028  46.474  1.00  0.00           C0.      0
ATOM   3394  HB2 ASP A 219      27.630  50.795  47.148  1.00  0.00           H0.      0
ATOM   3395  HB3 ASP A 219      26.677  50.465  45.657  1.00  0.00           H0.      0
ATOM   3396  CG  ASP A 219      26.232  49.180  47.299  1.00  0.00           C0.      0
ATOM   3397  OD1 ASP A 219      26.521  48.022  47.654  1.00  0.00           O0.      0
ATOM   3398  OD2 ASP A 219      25.096  49.629  47.544  1.00  0.00           O0.      0
ATOM   3399  C   ASP A 219      28.127  47.972  45.013  1.00  0.00           C0.      0
ATOM   3400  O   ASP A 219      27.194  47.972  44.182  1.00  0.00           O0.      0
ATOM   3401  N   TYR A 220      28.816  46.879  45.259  1.00  0.00           N0.      0
ATOM   3402  H   TYR A 220      29.353  46.819  46.113  1.00  0.00           H0.      0
ATOM   3403  CA  TYR A 220      28.910  45.669  44.404  1.00  0.00           C0.      0
ATOM   3404  HA  TYR A 220      28.418  45.827  43.445  1.00  0.00           H0.      0
ATOM   3405  CB  TYR A 220      30.362  45.233  44.043  1.00  0.00           C0.      0
ATOM   3406  HB2 TYR A 220      30.810  44.836  44.954  1.00  0.00           H0.      0
ATOM   3407  HB3 TYR A 220      30.309  44.374  43.374  1.00  0.00           H0.      0
ATOM   3408  CG  TYR A 220      31.303  46.227  43.486  1.00  0.00           C0.      0
ATOM   3409  CD1 TYR A 220      31.762  47.293  44.332  1.00  0.00           C0.      0
ATOM   3410  HD1 TYR A 220      31.482  47.295  45.375  1.00  0.00           H0.      0
ATOM   3411  CE1 TYR A 220      32.646  48.252  43.888  1.00  0.00           C0.      0
ATOM   3412  HE1 TYR A 220      32.958  49.090  44.494  1.00  0.00           H0.      0
ATOM   3413  CZ  TYR A 220      33.135  48.209  42.594  1.00  0.00           C0.      0
ATOM   3414  OH  TYR A 220      33.997  49.163  42.161  1.00  0.00           O0.      0
ATOM   3415  HH  TYR A 220      34.110  49.128  41.208  1.00  0.00           H0.      0
ATOM   3416  CE2 TYR A 220      32.756  47.153  41.738  1.00  0.00           C0.      0
ATOM   3417  HE2 TYR A 220      33.145  47.042  40.737  1.00  0.00           H0.      0
ATOM   3418  CD2 TYR A 220      31.786  46.250  42.148  1.00  0.00           C0.      0
ATOM   3419  HD2 TYR A 220      31.601  45.470  41.424  1.00  0.00           H0.      0
ATOM   3420  C   TYR A 220      28.122  44.463  45.053  1.00  0.00           C0.      0
ATOM   3421  O   TYR A 220      27.855  44.402  46.293  1.00  0.00           O0.      0
ATOM   3422  N   THR A 221      28.001  43.398  44.252  1.00  0.00           N0.      0
ATOM   3423  H   THR A 221      27.969  43.504  43.248  1.00  0.00           H0.      0
ATOM   3424  CA  THR A 221      27.346  42.160  44.669  1.00  0.00           C0.      0
ATOM   3425  HA  THR A 221      27.580  42.030  45.725  1.00  0.00           H0.      0
ATOM   3426  CB  THR A 221      25.847  42.024  44.447  1.00  0.00           C0.      0
ATOM   3427  HB  THR A 221      25.684  42.031  43.369  1.00  0.00           H0.      0
ATOM   3428  CG2 THR A 221      25.232  40.715  44.961  1.00  0.00           C0.      0
ATOM   3429 HG21 THR A 221      25.595  39.855  44.398  1.00  0.00           H0.      0
ATOM   3430 HG22 THR A 221      25.457  40.476  46.001  1.00  0.00           H0.      0
ATOM   3431 HG23 THR A 221      24.156  40.809  44.818  1.00  0.00           H0.      0
ATOM   3432  OG1 THR A 221      25.192  43.167  45.061  1.00  0.00           O0.      0
ATOM   3433  HG1 THR A 221      25.106  43.915  44.466  1.00  0.00           H0.      0
ATOM   3434  C   THR A 221      28.021  41.108  43.823  1.00  0.00           C0.      0
ATOM   3435  O   THR A 221      28.418  41.250  42.653  1.00  0.00           O0.      0
ATOM   3436  N   VAL A 222      28.188  39.964  44.481  1.00  0.00           N0.      0
ATOM   3437  H   VAL A 222      27.902  39.924  45.449  1.00  0.00           H0.      0
ATOM   3438  CA  VAL A 222      28.761  38.737  43.831  1.00  0.00           C0.      0
ATOM   3439  HA  VAL A 222      28.596  38.792  42.755  1.00  0.00           H0.      0
ATOM   3440  CB  VAL A 222      30.311  38.651  43.906  1.00  0.00           C0.      0
ATOM   3441  HB  VAL A 222      30.759  39.643  43.851  1.00  0.00           H0.      0
ATOM   3442  CG1 VAL A 222      30.689  38.129  45.307  1.00  0.00           C0.      0
ATOM   3443 HG11 VAL A 222      31.740  37.866  45.182  1.00  0.00           H0.      0
ATOM   3444 HG12 VAL A 222      30.426  38.872  46.060  1.00  0.00           H0.      0
ATOM   3445 HG13 VAL A 222      30.312  37.130  45.522  1.00  0.00           H0.      0
ATOM   3446  CG2 VAL A 222      30.888  37.721  42.864  1.00  0.00           C0.      0
ATOM   3447 HG21 VAL A 222      30.690  38.005  41.831  1.00  0.00           H0.      0
ATOM   3448 HG22 VAL A 222      31.969  37.726  42.997  1.00  0.00           H0.      0
ATOM   3449 HG23 VAL A 222      30.721  36.649  42.977  1.00  0.00           H0.      0
ATOM   3450  C   VAL A 222      28.084  37.393  44.280  1.00  0.00           C0.      0
ATOM   3451  O   VAL A 222      27.695  37.240  45.448  1.00  0.00           O0.      0
ATOM   3452  N   GLN A 223      27.949  36.436  43.349  1.00  0.00           N0.      0
ATOM   3453  H   GLN A 223      28.233  36.613  42.396  1.00  0.00           H0.      0
ATOM   3454  CA  GLN A 223      27.511  34.985  43.570  1.00  0.00           C0.      0
ATOM   3455  HA  GLN A 223      26.579  35.055  44.131  1.00  0.00           H0.      0
ATOM   3456  CB  GLN A 223      27.138  34.266  42.213  1.00  0.00           C0.      0
ATOM   3457  HB2 GLN A 223      26.565  34.954  41.592  1.00  0.00           H0.      0
ATOM   3458  HB3 GLN A 223      28.067  34.061  41.681  1.00  0.00           H0.      0
ATOM   3459  CG  GLN A 223      26.368  33.031  42.448  1.00  0.00           C0.      0
ATOM   3460  HG2 GLN A 223      26.935  32.372  43.105  1.00  0.00           H0.      0
ATOM   3461  HG3 GLN A 223      25.540  33.491  42.987  1.00  0.00           H0.      0
ATOM   3462  CD  GLN A 223      26.015  32.254  41.099  1.00  0.00           C0.      0
ATOM   3463  OE1 GLN A 223      26.939  31.881  40.412  1.00  0.00           O0.      0
ATOM   3464  NE2 GLN A 223      24.790  31.928  40.769  1.00  0.00           N0.      0
ATOM   3465 HE21 GLN A 223      24.566  31.552  39.859  1.00  0.00           H0.      0
ATOM   3466 HE22 GLN A 223      24.072  32.359  41.334  1.00  0.00           H0.      0
ATOM   3467  C   GLN A 223      28.643  34.278  44.294  1.00  0.00           C0.      0
ATOM   3468  O   GLN A 223      29.832  34.584  44.059  1.00  0.00           O0.      0
ATOM   3469  N   VAL A 224      28.177  33.440  45.305  1.00  0.00           N0.      0
ATOM   3470  H   VAL A 224      27.225  33.537  45.629  1.00  0.00           H0.      0
ATOM   3471  CA  VAL A 224      28.998  32.512  46.018  1.00  0.00           C0.      0
ATOM   3472  HA  VAL A 224      30.008  32.439  45.614  1.00  0.00           H0.      0
ATOM   3473  CB  VAL A 224      29.178  32.910  47.446  1.00  0.00           C0.      0
ATOM   3474  HB  VAL A 224      28.221  33.121  47.924  1.00  0.00           H0.      0
ATOM   3475  CG1 VAL A 224      30.035  31.932  48.343  1.00  0.00           C0.      0
ATOM   3476 HG11 VAL A 224      29.464  31.111  48.776  1.00  0.00           H0.      0
ATOM   3477 HG12 VAL A 224      30.892  31.561  47.780  1.00  0.00           H0.      0
ATOM   3478 HG13 VAL A 224      30.416  32.589  49.124  1.00  0.00           H0.      0
ATOM   3479  CG2 VAL A 224      30.080  34.199  47.274  1.00  0.00           C0.      0
ATOM   3480 HG21 VAL A 224      30.940  34.025  46.628  1.00  0.00           H0.      0
ATOM   3481 HG22 VAL A 224      29.536  35.011  46.791  1.00  0.00           H0.      0
ATOM   3482 HG23 VAL A 224      30.421  34.499  48.265  1.00  0.00           H0.      0
ATOM   3483  C   VAL A 224      28.346  31.126  46.035  1.00  0.00           C0.      0
ATOM   3484  O   VAL A 224      27.252  31.045  46.599  1.00  0.00           O0.      0
ATOM   3485  N   PRO A 225      28.984  30.103  45.406  1.00  0.00           N0.      0
ATOM   3486  CD  PRO A 225      30.228  30.133  44.627  1.00  0.00           C0.      0
ATOM   3487  HD2 PRO A 225      31.087  30.042  45.292  1.00  0.00           H0.      0
ATOM   3488  HD3 PRO A 225      30.395  30.992  43.976  1.00  0.00           H0.      0
ATOM   3489  CG  PRO A 225      30.094  28.891  43.657  1.00  0.00           C0.      0
ATOM   3490  HG2 PRO A 225      31.027  28.548  43.209  1.00  0.00           H0.      0
ATOM   3491  HG3 PRO A 225      29.449  29.165  42.822  1.00  0.00           H0.      0
ATOM   3492  CB  PRO A 225      29.333  27.898  44.535  1.00  0.00           C0.      0
ATOM   3493  HB2 PRO A 225      30.032  27.471  45.255  1.00  0.00           H0.      0
ATOM   3494  HB3 PRO A 225      28.717  27.119  44.086  1.00  0.00           H0.      0
ATOM   3495  CA  PRO A 225      28.412  28.752  45.394  1.00  0.00           C0.      0
ATOM   3496  HA  PRO A 225      27.469  28.841  44.856  1.00  0.00           H0.      0
ATOM   3497  C   PRO A 225      28.270  28.165  46.825  1.00  0.00           C0.      0
ATOM   3498  O   PRO A 225      29.092  28.552  47.692  1.00  0.00           O0.      0
ATOM   3499  N   GLY A 226      27.296  27.269  47.062  1.00  0.00           N0.      0
ATOM   3500  H   GLY A 226      26.723  27.008  46.272  1.00  0.00           H0.      0
ATOM   3501  CA  GLY A 226      27.161  26.532  48.261  1.00  0.00           C0.      0
ATOM   3502  HA2 GLY A 226      26.502  25.672  48.136  1.00  0.00           H0.      0
ATOM   3503  HA3 GLY A 226      28.132  26.136  48.557  1.00  0.00           H0.      0
ATOM   3504  C   GLY A 226      26.653  27.265  49.559  1.00  0.00           C0.      0
ATOM   3505  O   GLY A 226      26.627  26.626  50.620  1.00  0.00           O0.      0
ATOM   3506  N   ALA A 227      26.293  28.513  49.376  1.00  0.00           N0.      0
ATOM   3507  H   ALA A 227      26.466  28.876  48.450  1.00  0.00           H0.      0
ATOM   3508  CA  ALA A 227      26.021  29.302  50.573  1.00  0.00           C0.      0
ATOM   3509  HA  ALA A 227      26.582  29.006  51.460  1.00  0.00           H0.      0
ATOM   3510  CB  ALA A 227      26.562  30.699  50.224  1.00  0.00           C0.      0
ATOM   3511  HB1 ALA A 227      27.511  30.447  49.750  1.00  0.00           H0.      0
ATOM   3512  HB2 ALA A 227      25.971  31.158  49.432  1.00  0.00           H0.      0
ATOM   3513  HB3 ALA A 227      26.742  31.284  51.126  1.00  0.00           H0.      0
ATOM   3514  C   ALA A 227      24.502  29.380  50.898  1.00  0.00           C0.      0
ATOM   3515  O   ALA A 227      24.132  29.421  52.134  1.00  0.00           O0.      0
ATOM   3516  N   GLY A 228      23.599  29.215  49.907  1.00  0.00           N0.      0
ATOM   3517  H   GLY A 228      23.901  28.970  48.975  1.00  0.00           H0.      0
ATOM   3518  CA  GLY A 228      22.170  29.184  49.958  1.00  0.00           C0.      0
ATOM   3519  HA2 GLY A 228      21.827  29.994  50.602  1.00  0.00           H0.      0
ATOM   3520  HA3 GLY A 228      21.700  29.312  48.983  1.00  0.00           H0.      0
ATOM   3521  C   GLY A 228      21.638  27.781  50.403  1.00  0.00           C0.      0
ATOM   3522  O   GLY A 228      22.407  26.763  50.491  1.00  0.00           O0.      0
ATOM   3523  N   ARG A 229      20.321  27.732  50.619  1.00  0.00           N0.      0
ATOM   3524  H   ARG A 229      19.791  28.571  50.431  1.00  0.00           H0.      0
ATOM   3525  CA  ARG A 229      19.584  26.545  51.153  1.00  0.00           C0.      0
ATOM   3526  HA  ARG A 229      19.922  26.333  52.168  1.00  0.00           H0.      0
ATOM   3527  CB  ARG A 229      18.043  26.916  51.460  1.00  0.00           C0.      0
ATOM   3528  HB2 ARG A 229      18.086  27.702  52.214  1.00  0.00           H0.      0
ATOM   3529  HB3 ARG A 229      17.517  27.297  50.585  1.00  0.00           H0.      0
ATOM   3530  CG  ARG A 229      17.192  25.799  51.988  1.00  0.00           C0.      0
ATOM   3531  HG2 ARG A 229      16.980  25.046  51.229  1.00  0.00           H0.      0
ATOM   3532  HG3 ARG A 229      17.593  25.237  52.832  1.00  0.00           H0.      0
ATOM   3533  CD  ARG A 229      15.881  26.459  52.467  1.00  0.00           C0.      0
ATOM   3534  HD2 ARG A 229      16.017  27.178  53.275  1.00  0.00           H0.      0
ATOM   3535  HD3 ARG A 229      15.511  27.076  51.648  1.00  0.00           H0.      0
ATOM   3536  NE  ARG A 229      14.858  25.450  52.791  1.00  0.00           N0.      0
ATOM   3537  HE  ARG A 229      14.681  24.835  52.009  1.00  0.00           H0.      0
ATOM   3538  CZ  ARG A 229      14.138  25.337  53.889  1.00  0.00           C0.      0
ATOM   3539  NH1 ARG A 229      14.216  26.196  54.869  1.00  0.00           N0.      0
ATOM   3540 HH11 ARG A 229      14.577  27.133  54.759  1.00  0.00           H0.      0
ATOM   3541 HH12 ARG A 229      13.710  26.052  55.731  1.00  0.00           H0.      0
ATOM   3542  NH2 ARG A 229      13.370  24.287  54.037  1.00  0.00           N0.      0
ATOM   3543 HH21 ARG A 229      13.189  23.651  53.273  1.00  0.00           H0.      0
ATOM   3544 HH22 ARG A 229      12.921  24.223  54.939  1.00  0.00           H0.      0
ATOM   3545  C   ARG A 229      19.749  25.320  50.318  1.00  0.00           C0.      0
ATOM   3546  O   ARG A 229      19.674  25.458  49.103  1.00  0.00           O0.      0
ATOM   3547  N   ASP A 230      19.787  24.086  50.852  1.00  0.00           N0.      0
ATOM   3548  H   ASP A 230      19.645  24.010  51.849  1.00  0.00           H0.      0
ATOM   3549  CA  ASP A 230      20.013  22.859  50.137  1.00  0.00           C0.      0
ATOM   3550  HA  ASP A 230      20.309  22.049  50.803  1.00  0.00           H0.      0
ATOM   3551  CB  ASP A 230      18.668  22.394  49.547  1.00  0.00           C0.      0
ATOM   3552  HB2 ASP A 230      18.228  23.282  49.092  1.00  0.00           H0.      0
ATOM   3553  HB3 ASP A 230      18.844  21.657  48.764  1.00  0.00           H0.      0
ATOM   3554  CG  ASP A 230      17.548  21.968  50.493  1.00  0.00           C0.      0
ATOM   3555  OD1 ASP A 230      17.882  21.558  51.656  1.00  0.00           O0.      0
ATOM   3556  OD2 ASP A 230      16.425  21.973  50.041  1.00  0.00           O0.      0
ATOM   3557  C   ASP A 230      21.177  22.961  49.060  1.00  0.00           C0.      0
ATOM   3558  O   ASP A 230      21.073  22.672  47.859  1.00  0.00           O0.      0
ATOM   3559  N   GLY A 231      22.294  23.624  49.501  1.00  0.00           N0.      0
ATOM   3560  H   GLY A 231      22.358  24.009  50.433  1.00  0.00           H0.      0
ATOM   3561  CA  GLY A 231      23.507  23.802  48.724  1.00  0.00           C0.      0
ATOM   3562  HA2 GLY A 231      24.133  24.527  49.244  1.00  0.00           H0.      0
ATOM   3563  HA3 GLY A 231      23.985  22.836  48.563  1.00  0.00           H0.      0
ATOM   3564  C   GLY A 231      23.451  24.587  47.395  1.00  0.00           C0.      0
ATOM   3565  O   GLY A 231      24.415  24.532  46.656  1.00  0.00           O0.      0
ATOM   3566  N   ALA A 232      22.494  25.518  47.190  1.00  0.00           N0.      0
ATOM   3567  H   ALA A 232      21.680  25.340  47.762  1.00  0.00           H0.      0
ATOM   3568  CA  ALA A 232      22.426  26.459  46.046  1.00  0.00           C0.      0
ATOM   3569  HA  ALA A 232      22.655  25.894  45.143  1.00  0.00           H0.      0
ATOM   3570  CB  ALA A 232      21.013  26.943  45.836  1.00  0.00           C0.      0
ATOM   3571  HB1 ALA A 232      20.305  26.154  45.583  1.00  0.00           H0.      0
ATOM   3572  HB2 ALA A 232      20.731  27.478  46.743  1.00  0.00           H0.      0
ATOM   3573  HB3 ALA A 232      21.070  27.792  45.155  1.00  0.00           H0.      0
ATOM   3574  C   ALA A 232      23.340  27.646  46.212  1.00  0.00           C0.      0
ATOM   3575  O   ALA A 232      23.847  27.870  47.283  1.00  0.00           O0.      0
ATOM   3576  N   PRO A 233      23.719  28.313  45.078  1.00  0.00           N0.      0
ATOM   3577  CD  PRO A 233      23.412  28.050  43.669  1.00  0.00           C0.      0
ATOM   3578  HD2 PRO A 233      22.376  28.312  43.455  1.00  0.00           H0.      0
ATOM   3579  HD3 PRO A 233      23.711  27.034  43.410  1.00  0.00           H0.      0
ATOM   3580  CG  PRO A 233      24.304  28.979  42.798  1.00  0.00           C0.      0
ATOM   3581  HG2 PRO A 233      23.766  29.092  41.857  1.00  0.00           H0.      0
ATOM   3582  HG3 PRO A 233      25.310  28.568  42.708  1.00  0.00           H0.      0
ATOM   3583  CB  PRO A 233      24.406  30.212  43.710  1.00  0.00           C0.      0
ATOM   3584  HB2 PRO A 233      23.508  30.825  43.634  1.00  0.00           H0.      0
ATOM   3585  HB3 PRO A 233      25.225  30.856  43.390  1.00  0.00           H0.      0
ATOM   3586  CA  PRO A 233      24.349  29.677  45.193  1.00  0.00           C0.      0
ATOM   3587  HA  PRO A 233      25.384  29.514  45.493  1.00  0.00           H0.      0
ATOM   3588  C   PRO A 233      23.661  30.664  46.183  1.00  0.00           C0.      0
ATOM   3589  O   PRO A 233      22.422  30.639  46.362  1.00  0.00           O0.      0
ATOM   3590  N   GLY A 234      24.473  31.413  46.924  1.00  0.00           N0.      0
ATOM   3591  H   GLY A 234      25.458  31.226  46.802  1.00  0.00           H0.      0
ATOM   3592  CA  GLY A 234      24.160  32.665  47.654  1.00  0.00           C0.      0
ATOM   3593  HA2 GLY A 234      23.106  32.916  47.774  1.00  0.00           H0.      0
ATOM   3594  HA3 GLY A 234      24.523  32.654  48.682  1.00  0.00           H0.      0
ATOM   3595  C   GLY A 234      24.721  33.866  47.024  1.00  0.00           C0.      0
ATOM   3596  O   GLY A 234      25.331  33.767  46.000  1.00  0.00           O0.      0
ATOM   3597  N   PHE A 235      24.542  35.022  47.695  1.00  0.00           N0.      0
ATOM   3598  H   PHE A 235      23.798  35.076  48.376  1.00  0.00           H0.      0
ATOM   3599  CA  PHE A 235      25.168  36.236  47.230  1.00  0.00           C0.      0
ATOM   3600  HA  PHE A 235      25.895  36.024  46.445  1.00  0.00           H0.      0
ATOM   3601  CB  PHE A 235      24.077  37.164  46.640  1.00  0.00           C0.      0
ATOM   3602  HB2 PHE A 235      23.302  37.292  47.396  1.00  0.00           H0.      0
ATOM   3603  HB3 PHE A 235      24.574  38.016  46.175  1.00  0.00           H0.      0
ATOM   3604  CG  PHE A 235      23.376  36.625  45.389  1.00  0.00           C0.      0
ATOM   3605  CD1 PHE A 235      22.103  36.022  45.562  1.00  0.00           C0.      0
ATOM   3606  HD1 PHE A 235      21.629  36.019  46.532  1.00  0.00           H0.      0
ATOM   3607  CE1 PHE A 235      21.418  35.450  44.423  1.00  0.00           C0.      0
ATOM   3608  HE1 PHE A 235      20.401  35.088  44.425  1.00  0.00           H0.      0
ATOM   3609  CZ  PHE A 235      22.041  35.591  43.153  1.00  0.00           C0.      0
ATOM   3610  HZ  PHE A 235      21.490  35.316  42.266  1.00  0.00           H0.      0
ATOM   3611  CE2 PHE A 235      23.256  36.221  43.002  1.00  0.00           C0.      0
ATOM   3612  HE2 PHE A 235      23.821  36.190  42.082  1.00  0.00           H0.      0
ATOM   3613  CD2 PHE A 235      23.927  36.756  44.108  1.00  0.00           C0.      0
ATOM   3614  HD2 PHE A 235      24.917  37.182  44.045  1.00  0.00           H0.      0
ATOM   3615  C   PHE A 235      25.803  36.968  48.358  1.00  0.00           C0.      0
ATOM   3616  O   PHE A 235      25.418  36.864  49.500  1.00  0.00           O0.      0
ATOM   3617  N   SER A 236      26.792  37.901  48.037  1.00  0.00           N0.      0
ATOM   3618  H   SER A 236      27.156  37.713  47.114  1.00  0.00           H0.      0
ATOM   3619  CA  SER A 236      27.469  38.738  49.040  1.00  0.00           C0.      0
ATOM   3620  HA  SER A 236      26.862  38.833  49.940  1.00  0.00           H0.      0
ATOM   3621  CB  SER A 236      28.735  38.021  49.504  1.00  0.00           C0.      0
ATOM   3622  HB2 SER A 236      28.533  36.977  49.742  1.00  0.00           H0.      0
ATOM   3623  HB3 SER A 236      29.470  37.755  48.745  1.00  0.00           H0.      0
ATOM   3624  OG  SER A 236      29.346  38.535  50.678  1.00  0.00           O0.      0
ATOM   3625  HG  SER A 236      30.214  38.839  50.404  1.00  0.00           H0.      0
ATOM   3626  C   SER A 236      27.829  40.121  48.499  1.00  0.00           C0.      0
ATOM   3627  O   SER A 236      27.892  40.319  47.338  1.00  0.00           O0.      0
ATOM   3628  N   LYS A 237      28.110  41.081  49.438  1.00  0.00           N0.      0
ATOM   3629  H   LYS A 237      28.305  40.776  50.382  1.00  0.00           H0.      0
ATOM   3630  CA  LYS A 237      28.263  42.515  49.209  1.00  0.00           C0.      0
ATOM   3631  HA  LYS A 237      28.389  42.658  48.136  1.00  0.00           H0.      0
ATOM   3632  CB  LYS A 237      27.003  43.381  49.616  1.00  0.00           C0.      0
ATOM   3633  HB2 LYS A 237      26.723  43.114  50.635  1.00  0.00           H0.      0
ATOM   3634  HB3 LYS A 237      27.278  44.434  49.550  1.00  0.00           H0.      0
ATOM   3635  CG  LYS A 237      25.776  43.081  48.816  1.00  0.00           C0.      0
ATOM   3636  HG2 LYS A 237      26.051  43.176  47.766  1.00  0.00           H0.      0
ATOM   3637  HG3 LYS A 237      25.571  42.010  48.834  1.00  0.00           H0.      0
ATOM   3638  CD  LYS A 237      24.503  43.834  49.096  1.00  0.00           C0.      0
ATOM   3639  HD2 LYS A 237      23.652  43.471  48.519  1.00  0.00           H0.      0
ATOM   3640  HD3 LYS A 237      24.344  43.902  50.172  1.00  0.00           H0.      0
ATOM   3641  CE  LYS A 237      24.743  45.290  48.671  1.00  0.00           C0.      0
ATOM   3642  HE2 LYS A 237      23.743  45.686  48.848  1.00  0.00           H0.      0
ATOM   3643  HE3 LYS A 237      25.295  45.710  49.512  1.00  0.00           H0.      0
ATOM   3644  NZ  LYS A 237      25.343  45.643  47.340  1.00  0.00           N0.      0
ATOM   3645  HZ1 LYS A 237      24.745  45.508  46.538  1.00  0.00           H0.      0
ATOM   3646  HZ2 LYS A 237      25.688  46.589  47.260  1.00  0.00           H0.      0
ATOM   3647  HZ3 LYS A 237      26.155  45.076  47.139  1.00  0.00           H0.      0
ATOM   3648  C   LYS A 237      29.567  43.116  49.826  1.00  0.00           C0.      0
ATOM   3649  O   LYS A 237      30.061  42.692  50.930  1.00  0.00           O0.      0
ATOM   3650  N   PHE A 238      30.077  44.168  49.144  1.00  0.00           N0.      0
ATOM   3651  H   PHE A 238      29.708  44.352  48.222  1.00  0.00           H0.      0
ATOM   3652  CA  PHE A 238      31.042  45.091  49.600  1.00  0.00           C0.      0
ATOM   3653  HA  PHE A 238      30.940  45.391  50.643  1.00  0.00           H0.      0
ATOM   3654  CB  PHE A 238      32.440  44.494  49.297  1.00  0.00           C0.      0
ATOM   3655  HB2 PHE A 238      33.215  45.181  49.637  1.00  0.00           H0.      0
ATOM   3656  HB3 PHE A 238      32.594  43.578  49.867  1.00  0.00           H0.      0
ATOM   3657  CG  PHE A 238      32.714  44.162  47.890  1.00  0.00           C0.      0
ATOM   3658  CD1 PHE A 238      32.308  42.904  47.346  1.00  0.00           C0.      0
ATOM   3659  HD1 PHE A 238      31.851  42.164  47.986  1.00  0.00           H0.      0
ATOM   3660  CE1 PHE A 238      32.519  42.514  46.010  1.00  0.00           C0.      0
ATOM   3661  HE1 PHE A 238      32.249  41.560  45.583  1.00  0.00           H0.      0
ATOM   3662  CZ  PHE A 238      33.111  43.463  45.160  1.00  0.00           C0.      0
ATOM   3663  HZ  PHE A 238      33.239  43.301  44.100  1.00  0.00           H0.      0
ATOM   3664  CE2 PHE A 238      33.623  44.712  45.672  1.00  0.00           C0.      0
ATOM   3665  HE2 PHE A 238      34.021  45.337  44.887  1.00  0.00           H0.      0
ATOM   3666  CD2 PHE A 238      33.364  45.081  46.991  1.00  0.00           C0.      0
ATOM   3667  HD2 PHE A 238      33.782  46.034  47.280  1.00  0.00           H0.      0
ATOM   3668  C   PHE A 238      30.891  46.338  48.820  1.00  0.00           C0.      0
ATOM   3669  O   PHE A 238      30.285  46.443  47.764  1.00  0.00           O0.      0
ATOM   3670  N   ARG A 239      31.488  47.491  49.379  1.00  0.00           N0.      0
ATOM   3671  H   ARG A 239      31.934  47.372  50.277  1.00  0.00           H0.      0
ATOM   3672  CA  ARG A 239      31.496  48.801  48.761  1.00  0.00           C0.      0
ATOM   3673  HA  ARG A 239      31.168  48.805  47.722  1.00  0.00           H0.      0
ATOM   3674  CB  ARG A 239      30.549  49.702  49.555  1.00  0.00           C0.      0
ATOM   3675  HB2 ARG A 239      29.520  49.345  49.597  1.00  0.00           H0.      0
ATOM   3676  HB3 ARG A 239      30.894  49.840  50.580  1.00  0.00           H0.      0
ATOM   3677  CG  ARG A 239      30.328  51.070  48.897  1.00  0.00           C0.      0
ATOM   3678  HG2 ARG A 239      31.195  51.704  49.083  1.00  0.00           H0.      0
ATOM   3679  HG3 ARG A 239      30.170  50.976  47.822  1.00  0.00           H0.      0
ATOM   3680  CD  ARG A 239      29.115  51.852  49.465  1.00  0.00           C0.      0
ATOM   3681  HD2 ARG A 239      29.117  52.772  48.881  1.00  0.00           H0.      0
ATOM   3682  HD3 ARG A 239      28.193  51.291  49.316  1.00  0.00           H0.      0
ATOM   3683  NE  ARG A 239      29.196  52.252  50.876  1.00  0.00           N0.      0
ATOM   3684  HE  ARG A 239      28.831  51.722  51.655  1.00  0.00           H0.      0
ATOM   3685  CZ  ARG A 239      30.022  53.155  51.422  1.00  0.00           C0.      0
ATOM   3686  NH1 ARG A 239      30.978  53.767  50.781  1.00  0.00           N0.      0
ATOM   3687 HH11 ARG A 239      31.031  53.727  49.773  1.00  0.00           H0.      0
ATOM   3688 HH12 ARG A 239      31.595  54.447  51.201  1.00  0.00           H0.      0
ATOM   3689  NH2 ARG A 239      29.994  53.390  52.695  1.00  0.00           N0.      0
ATOM   3690 HH21 ARG A 239      29.239  52.996  53.238  1.00  0.00           H0.      0
ATOM   3691 HH22 ARG A 239      30.811  53.736  53.178  1.00  0.00           H0.      0
ATOM   3692  C   ARG A 239      32.852  49.448  48.776  1.00  0.00           C0.      0
ATOM   3693  O   ARG A 239      33.566  49.437  49.779  1.00  0.00           O0.      0
ATOM   3694  N   LEU A 240      33.256  50.028  47.652  1.00  0.00           N0.      0
ATOM   3695  H   LEU A 240      32.601  50.062  46.883  1.00  0.00           H0.      0
ATOM   3696  CA  LEU A 240      34.565  50.693  47.455  1.00  0.00           C0.      0
ATOM   3697  HA  LEU A 240      35.109  50.624  48.397  1.00  0.00           H0.      0
ATOM   3698  CB  LEU A 240      35.383  50.091  46.314  1.00  0.00           C0.      0
ATOM   3699  HB2 LEU A 240      34.956  50.422  45.368  1.00  0.00           H0.      0
ATOM   3700  HB3 LEU A 240      36.367  50.554  46.383  1.00  0.00           H0.      0
ATOM   3701  CG  LEU A 240      35.493  48.552  46.375  1.00  0.00           C0.      0
ATOM   3702  HG  LEU A 240      34.521  48.067  46.288  1.00  0.00           H0.      0
ATOM   3703  CD1 LEU A 240      36.365  48.174  45.248  1.00  0.00           C0.      0
ATOM   3704 HD11 LEU A 240      37.387  48.527  45.384  1.00  0.00           H0.      0
ATOM   3705 HD12 LEU A 240      36.475  47.089  45.237  1.00  0.00           H0.      0
ATOM   3706 HD13 LEU A 240      35.898  48.563  44.344  1.00  0.00           H0.      0
ATOM   3707  CD2 LEU A 240      36.308  48.125  47.590  1.00  0.00           C0.      0
ATOM   3708 HD21 LEU A 240      36.647  47.108  47.396  1.00  0.00           H0.      0
ATOM   3709 HD22 LEU A 240      37.196  48.758  47.621  1.00  0.00           H0.      0
ATOM   3710 HD23 LEU A 240      35.829  48.358  48.541  1.00  0.00           H0.      0
ATOM   3711  C   LEU A 240      34.428  52.164  47.157  1.00  0.00           C0.      0
ATOM   3712  O   LEU A 240      33.497  52.533  46.484  1.00  0.00           O0.      0
ATOM   3713  N   SER A 241      35.274  53.012  47.669  1.00  0.00           N0.      0
ATOM   3714  H   SER A 241      36.024  52.685  48.261  1.00  0.00           H0.      0
ATOM   3715  CA  SER A 241      35.226  54.473  47.455  1.00  0.00           C0.      0
ATOM   3716  HA  SER A 241      34.388  54.678  46.789  1.00  0.00           H0.      0
ATOM   3717  CB  SER A 241      34.927  55.126  48.780  1.00  0.00           C0.      0
ATOM   3718  HB2 SER A 241      35.599  54.745  49.549  1.00  0.00           H0.      0
ATOM   3719  HB3 SER A 241      34.935  56.214  48.718  1.00  0.00           H0.      0
ATOM   3720  OG  SER A 241      33.621  54.653  49.278  1.00  0.00           O0.      0
ATOM   3721  HG  SER A 241      33.665  53.844  49.794  1.00  0.00           H0.      0
ATOM   3722  C   SER A 241      36.566  55.044  46.945  1.00  0.00           C0.      0
ATOM   3723  O   SER A 241      37.648  54.573  47.233  1.00  0.00           O0.      0
ATOM   3724  N   TYR A 242      36.487  56.060  46.082  1.00  0.00           N0.      0
ATOM   3725  H   TYR A 242      35.584  56.432  45.824  1.00  0.00           H0.      0
ATOM   3726  CA  TYR A 242      37.603  56.522  45.302  1.00  0.00           C0.      0
ATOM   3727  HA  TYR A 242      38.569  56.228  45.714  1.00  0.00           H0.      0
ATOM   3728  CB  TYR A 242      37.434  55.930  43.868  1.00  0.00           C0.      0
ATOM   3729  HB2 TYR A 242      36.502  56.316  43.455  1.00  0.00           H0.      0
ATOM   3730  HB3 TYR A 242      38.354  56.249  43.377  1.00  0.00           H0.      0
ATOM   3731  CG  TYR A 242      37.411  54.401  43.738  1.00  0.00           C0.      0
ATOM   3732  CD1 TYR A 242      38.454  53.711  43.166  1.00  0.00           C0.      0
ATOM   3733  HD1 TYR A 242      39.343  54.294  42.975  1.00  0.00           H0.      0
ATOM   3734  CE1 TYR A 242      38.430  52.379  42.897  1.00  0.00           C0.      0
ATOM   3735  HE1 TYR A 242      39.313  51.923  42.473  1.00  0.00           H0.      0
ATOM   3736  CZ  TYR A 242      37.262  51.661  43.078  1.00  0.00           C0.      0
ATOM   3737  OH  TYR A 242      37.251  50.284  42.905  1.00  0.00           O0.      0
ATOM   3738  HH  TYR A 242      37.867  50.065  42.202  1.00  0.00           H0.      0
ATOM   3739  CE2 TYR A 242      36.129  52.307  43.508  1.00  0.00           C0.      0
ATOM   3740  HE2 TYR A 242      35.185  51.783  43.479  1.00  0.00           H0.      0
ATOM   3741  CD2 TYR A 242      36.228  53.645  43.954  1.00  0.00           C0.      0
ATOM   3742  HD2 TYR A 242      35.279  54.071  44.247  1.00  0.00           H0.      0
ATOM   3743  C   TYR A 242      37.590  58.078  45.253  1.00  0.00           C0.      0
ATOM   3744  O   TYR A 242      36.525  58.684  45.225  1.00  0.00           O0.      0
ATOM   3745  N   TYR A 243      38.750  58.712  45.393  1.00  0.00           N0.      0
ATOM   3746  H   TYR A 243      39.575  58.142  45.513  1.00  0.00           H0.      0
ATOM   3747  CA  TYR A 243      39.057  60.159  45.103  1.00  0.00           C0.      0
ATOM   3748  HA  TYR A 243      38.249  60.784  45.484  1.00  0.00           H0.      0
ATOM   3749  CB  TYR A 243      40.411  60.646  45.787  1.00  0.00           C0.      0
ATOM   3750  HB2 TYR A 243      40.358  60.653  46.876  1.00  0.00           H0.      0
ATOM   3751  HB3 TYR A 243      41.178  59.891  45.612  1.00  0.00           H0.      0
ATOM   3752  CG  TYR A 243      40.878  62.054  45.451  1.00  0.00           C0.      0
ATOM   3753  CD1 TYR A 243      40.265  63.209  45.997  1.00  0.00           C0.      0
ATOM   3754  HD1 TYR A 243      39.470  63.111  46.722  1.00  0.00           H0.      0
ATOM   3755  CE1 TYR A 243      40.815  64.497  45.701  1.00  0.00           C0.      0
ATOM   3756  HE1 TYR A 243      40.489  65.431  46.134  1.00  0.00           H0.      0
ATOM   3757  CZ  TYR A 243      41.779  64.572  44.740  1.00  0.00           C0.      0
ATOM   3758  OH  TYR A 243      42.269  65.827  44.472  1.00  0.00           O0.      0
ATOM   3759  HH  TYR A 243      42.186  66.483  45.168  1.00  0.00           H0.      0
ATOM   3760  CE2 TYR A 243      42.401  63.437  44.220  1.00  0.00           C0.      0
ATOM   3761  HE2 TYR A 243      43.166  63.454  43.458  1.00  0.00           H0.      0
ATOM   3762  CD2 TYR A 243      41.935  62.136  44.530  1.00  0.00           C0.      0
ATOM   3763  HD2 TYR A 243      42.382  61.288  44.032  1.00  0.00           H0.      0
ATOM   3764  C   TYR A 243      39.193  60.324  43.577  1.00  0.00           C0.      0
ATOM   3765  O   TYR A 243      40.186  59.933  43.009  1.00  0.00           O0.      0
ATOM   3766  N   PRO A 244      38.203  60.973  42.900  1.00  0.00           N0.      0
ATOM   3767  CD  PRO A 244      37.098  61.663  43.441  1.00  0.00           C0.      0
ATOM   3768  HD2 PRO A 244      37.355  62.427  44.175  1.00  0.00           H0.      0
ATOM   3769  HD3 PRO A 244      36.446  60.923  43.905  1.00  0.00           H0.      0
ATOM   3770  CG  PRO A 244      36.271  62.371  42.351  1.00  0.00           C0.      0
ATOM   3771  HG2 PRO A 244      36.517  63.433  42.364  1.00  0.00           H0.      0
ATOM   3772  HG3 PRO A 244      35.214  62.116  42.415  1.00  0.00           H0.      0
ATOM   3773  CB  PRO A 244      36.798  61.579  41.115  1.00  0.00           C0.      0
ATOM   3774  HB2 PRO A 244      36.654  62.164  40.207  1.00  0.00           H0.      0
ATOM   3775  HB3 PRO A 244      36.342  60.621  40.867  1.00  0.00           H0.      0
ATOM   3776  CA  PRO A 244      38.283  61.280  41.489  1.00  0.00           C0.      0
ATOM   3777  HA  PRO A 244      38.691  60.415  40.966  1.00  0.00           H0.      0
ATOM   3778  C   PRO A 244      39.187  62.495  41.290  1.00  0.00           C0.      0
ATOM   3779  O   PRO A 244      39.194  63.479  42.012  1.00  0.00           O0.      0
ATOM   3780  N   HIE A 245      39.920  62.471  40.181  1.00  0.00           N0.      0
ATOM   3781  H   HIE A 245      39.958  61.573  39.721  1.00  0.00           H0.      0
ATOM   3782  CA  HIE A 245      40.541  63.669  39.439  1.00  0.00           C0.      0
ATOM   3783  HA  HIE A 245      39.761  64.428  39.386  1.00  0.00           H0.      0
ATOM   3784  CB  HIE A 245      41.705  64.376  40.264  1.00  0.00           C0.      0
ATOM   3785  HB2 HIE A 245      42.018  65.318  39.814  1.00  0.00           H0.      0
ATOM   3786  HB3 HIE A 245      41.424  64.582  41.297  1.00  0.00           H0.      0
ATOM   3787  CG  HIE A 245      42.924  63.614  40.344  1.00  0.00           C0.      0
ATOM   3788  ND1 HIE A 245      44.209  64.176  40.002  1.00  0.00           N0.      0
ATOM   3789  CE1 HIE A 245      45.082  63.316  40.480  1.00  0.00           C0.      0
ATOM   3790  HE1 HIE A 245      46.141  63.512  40.401  1.00  0.00           H0.      0
ATOM   3791  NE2 HIE A 245      44.534  62.236  41.166  1.00  0.00           N0.      0
ATOM   3792  HE2 HIE A 245      44.977  61.429  41.580  1.00  0.00           H0.      0
ATOM   3793  CD2 HIE A 245      43.127  62.457  41.025  1.00  0.00           C0.      0
ATOM   3794  HD2 HIE A 245      42.418  61.885  41.605  1.00  0.00           H0.      0
ATOM   3795  C   HIE A 245      40.887  63.311  37.983  1.00  0.00           C0.      0
ATOM   3796  O   HIE A 245      41.161  62.124  37.656  1.00  0.00           O0.      0
ATOM   3797  N   CYS A 246      40.858  64.320  37.120  1.00  0.00           N0.      0
ATOM   3798  H   CYS A 246      40.806  65.260  37.484  1.00  0.00           H0.      0
ATOM   3799  CA  CYS A 246      40.878  64.131  35.664  1.00  0.00           C0.      0
ATOM   3800  HA  CYS A 246      40.144  63.378  35.377  1.00  0.00           H0.      0
ATOM   3801  CB  CYS A 246      40.540  65.396  34.926  1.00  0.00           C0.      0
ATOM   3802  HB2 CYS A 246      40.513  65.199  33.855  1.00  0.00           H0.      0
ATOM   3803  HB3 CYS A 246      39.611  65.886  35.217  1.00  0.00           H0.      0
ATOM   3804  SG  CYS A 246      41.841  66.694  35.149  1.00  0.00           S0.      0
ATOM   3805  HG  CYS A 246      41.703  66.893  36.463  1.00  0.00           H0.      0
ATOM   3806  C   CYS A 246      42.237  63.561  35.169  1.00  0.00           C0.      0
ATOM   3807  O   CYS A 246      43.217  63.522  35.955  1.00  0.00           O0.      0
ATOM   3808  N   LEU A 247      42.333  63.156  33.915  1.00  0.00           N0.      0
ATOM   3809  H   LEU A 247      41.543  63.152  33.285  1.00  0.00           H0.      0
ATOM   3810  CA  LEU A 247      43.626  62.677  33.400  1.00  0.00           C0.      0
ATOM   3811  HA  LEU A 247      43.951  61.870  34.058  1.00  0.00           H0.      0
ATOM   3812  CB  LEU A 247      43.509  62.178  31.951  1.00  0.00           C0.      0
ATOM   3813  HB2 LEU A 247      42.650  61.508  31.968  1.00  0.00           H0.      0
ATOM   3814  HB3 LEU A 247      43.270  63.036  31.322  1.00  0.00           H0.      0
ATOM   3815  CG  LEU A 247      44.727  61.536  31.301  1.00  0.00           C0.      0
ATOM   3816  HG  LEU A 247      45.496  62.307  31.268  1.00  0.00           H0.      0
ATOM   3817  CD1 LEU A 247      45.225  60.426  32.202  1.00  0.00           C0.      0
ATOM   3818 HD11 LEU A 247      46.091  59.909  31.787  1.00  0.00           H0.      0
ATOM   3819 HD12 LEU A 247      45.507  60.914  33.134  1.00  0.00           H0.      0
ATOM   3820 HD13 LEU A 247      44.479  59.644  32.340  1.00  0.00           H0.      0
ATOM   3821  CD2 LEU A 247      44.467  60.991  29.885  1.00  0.00           C0.      0
ATOM   3822 HD21 LEU A 247      44.011  61.783  29.291  1.00  0.00           H0.      0
ATOM   3823 HD22 LEU A 247      45.421  60.654  29.479  1.00  0.00           H0.      0
ATOM   3824 HD23 LEU A 247      43.726  60.193  29.843  1.00  0.00           H0.      0
ATOM   3825  C   LEU A 247      44.654  63.755  33.549  1.00  0.00           C0.      0
ATOM   3826  O   LEU A 247      45.769  63.536  34.026  1.00  0.00           O0.      0
ATOM   3827  N   ALA A 248      44.366  65.001  33.075  1.00  0.00           N0.      0
ATOM   3828  H   ALA A 248      43.377  65.096  32.896  1.00  0.00           H0.      0
ATOM   3829  CA  ALA A 248      45.279  66.090  33.087  1.00  0.00           C0.      0
ATOM   3830  HA  ALA A 248      46.104  65.835  32.421  1.00  0.00           H0.      0
ATOM   3831  CB  ALA A 248      44.486  67.386  32.684  1.00  0.00           C0.      0
ATOM   3832  HB1 ALA A 248      44.337  67.229  31.616  1.00  0.00           H0.      0
ATOM   3833  HB2 ALA A 248      43.539  67.290  33.216  1.00  0.00           H0.      0
ATOM   3834  HB3 ALA A 248      44.929  68.334  32.988  1.00  0.00           H0.      0
ATOM   3835  C   ALA A 248      45.951  66.258  34.514  1.00  0.00           C0.      0
ATOM   3836  O   ALA A 248      47.168  66.201  34.498  1.00  0.00           O0.      0
ATOM   3837  N   SER A 249      45.141  66.399  35.569  1.00  0.00           N0.      0
ATOM   3838  H   SER A 249      44.192  66.644  35.323  1.00  0.00           H0.      0
ATOM   3839  CA  SER A 249      45.576  66.432  37.019  1.00  0.00           C0.      0
ATOM   3840  HA  SER A 249      46.316  67.227  37.105  1.00  0.00           H0.      0
ATOM   3841  CB  SER A 249      44.438  66.709  37.960  1.00  0.00           C0.      0
ATOM   3842  HB2 SER A 249      43.674  65.932  37.987  1.00  0.00           H0.      0
ATOM   3843  HB3 SER A 249      44.754  66.843  38.995  1.00  0.00           H0.      0
ATOM   3844  OG  SER A 249      43.835  67.924  37.510  1.00  0.00           O0.      0
ATOM   3845  HG  SER A 249      43.180  68.263  38.124  1.00  0.00           H0.      0
ATOM   3846  C   SER A 249      46.391  65.226  37.479  1.00  0.00           C0.      0
ATOM   3847  O   SER A 249      47.392  65.456  38.149  1.00  0.00           O0.      0
ATOM   3848  N   PHE A 250      46.030  64.017  37.055  1.00  0.00           N0.      0
ATOM   3849  H   PHE A 250      45.182  63.968  36.508  1.00  0.00           H0.      0
ATOM   3850  CA  PHE A 250      46.785  62.871  37.409  1.00  0.00           C0.      0
ATOM   3851  HA  PHE A 250      46.792  62.863  38.499  1.00  0.00           H0.      0
ATOM   3852  CB  PHE A 250      45.994  61.618  36.962  1.00  0.00           C0.      0
ATOM   3853  HB2 PHE A 250      44.938  61.705  37.217  1.00  0.00           H0.      0
ATOM   3854  HB3 PHE A 250      46.110  61.561  35.880  1.00  0.00           H0.      0
ATOM   3855  CG  PHE A 250      46.553  60.347  37.589  1.00  0.00           C0.      0
ATOM   3856  CD1 PHE A 250      47.461  59.533  36.904  1.00  0.00           C0.      0
ATOM   3857  HD1 PHE A 250      47.930  59.916  36.009  1.00  0.00           H0.      0
ATOM   3858  CE1 PHE A 250      47.871  58.333  37.496  1.00  0.00           C0.      0
ATOM   3859  HE1 PHE A 250      48.558  57.665  36.998  1.00  0.00           H0.      0
ATOM   3860  CZ  PHE A 250      47.321  57.870  38.708  1.00  0.00           C0.      0
ATOM   3861  HZ  PHE A 250      47.593  56.925  39.155  1.00  0.00           H0.      0
ATOM   3862  CE2 PHE A 250      46.274  58.649  39.316  1.00  0.00           C0.      0
ATOM   3863  HE2 PHE A 250      45.751  58.292  40.191  1.00  0.00           H0.      0
ATOM   3864  CD2 PHE A 250      45.922  59.873  38.744  1.00  0.00           C0.      0
ATOM   3865  HD2 PHE A 250      45.161  60.486  39.205  1.00  0.00           H0.      0
ATOM   3866  C   PHE A 250      48.240  62.985  36.753  1.00  0.00           C0.      0
ATOM   3867  O   PHE A 250      49.199  62.811  37.385  1.00  0.00           O0.      0
ATOM   3868  N   THR A 251      48.330  63.394  35.443  1.00  0.00           N0.      0
ATOM   3869  H   THR A 251      47.494  63.711  34.973  1.00  0.00           H0.      0
ATOM   3870  CA  THR A 251      49.620  63.590  34.731  1.00  0.00           C0.      0
ATOM   3871  HA  THR A 251      50.303  62.741  34.765  1.00  0.00           H0.      0
ATOM   3872  CB  THR A 251      49.358  64.027  33.319  1.00  0.00           C0.      0
ATOM   3873  HB  THR A 251      49.071  65.073  33.432  1.00  0.00           H0.      0
ATOM   3874  CG2 THR A 251      50.548  63.976  32.400  1.00  0.00           C0.      0
ATOM   3875 HG21 THR A 251      50.135  63.832  31.401  1.00  0.00           H0.      0
ATOM   3876 HG22 THR A 251      50.935  64.994  32.350  1.00  0.00           H0.      0
ATOM   3877 HG23 THR A 251      51.174  63.099  32.559  1.00  0.00           H0.      0
ATOM   3878  OG1 THR A 251      48.328  63.202  32.759  1.00  0.00           O0.      0
ATOM   3879  HG1 THR A 251      47.447  63.465  33.034  1.00  0.00           H0.      0
ATOM   3880  C   THR A 251      50.479  64.777  35.339  1.00  0.00           C0.      0
ATOM   3881  O   THR A 251      51.744  64.788  35.382  1.00  0.00           O0.      0
ATOM   3882  N   GLU A 252      49.869  65.721  36.034  1.00  0.00           N0.      0
ATOM   3883  H   GLU A 252      48.864  65.734  35.926  1.00  0.00           H0.      0
ATOM   3884  CA  GLU A 252      50.628  66.665  36.884  1.00  0.00           C0.      0
ATOM   3885  HA  GLU A 252      51.493  66.899  36.263  1.00  0.00           H0.      0
ATOM   3886  CB  GLU A 252      49.767  67.926  37.135  1.00  0.00           C0.      0
ATOM   3887  HB2 GLU A 252      48.781  67.594  37.460  1.00  0.00           H0.      0
ATOM   3888  HB3 GLU A 252      50.227  68.477  37.956  1.00  0.00           H0.      0
ATOM   3889  CG  GLU A 252      49.551  68.818  35.869  1.00  0.00           C0.      0
ATOM   3890  HG2 GLU A 252      48.964  68.173  35.216  1.00  0.00           H0.      0
ATOM   3891  HG3 GLU A 252      48.892  69.641  36.147  1.00  0.00           H0.      0
ATOM   3892  CD  GLU A 252      50.782  69.310  35.136  1.00  0.00           C0.      0
ATOM   3893  OE1 GLU A 252      51.815  69.598  35.755  1.00  0.00           O0.      0
ATOM   3894  OE2 GLU A 252      50.798  69.528  33.945  1.00  0.00           O0.      0
ATOM   3895  C   GLU A 252      51.181  66.030  38.228  1.00  0.00           C0.      0
ATOM   3896  O   GLU A 252      52.385  66.141  38.549  1.00  0.00           O0.      0
ATOM   3897  N   LEU A 253      50.287  65.384  38.915  1.00  0.00           N0.      0
ATOM   3898  H   LEU A 253      49.386  65.316  38.464  1.00  0.00           H0.      0
ATOM   3899  CA  LEU A 253      50.449  64.606  40.129  1.00  0.00           C0.      0
ATOM   3900  HA  LEU A 253      50.692  65.410  40.824  1.00  0.00           H0.      0
ATOM   3901  CB  LEU A 253      49.175  63.956  40.731  1.00  0.00           C0.      0
ATOM   3902  HB2 LEU A 253      48.684  64.720  41.334  1.00  0.00           H0.      0
ATOM   3903  HB3 LEU A 253      48.568  63.755  39.848  1.00  0.00           H0.      0
ATOM   3904  CG  LEU A 253      49.334  62.614  41.454  1.00  0.00           C0.      0
ATOM   3905  HG  LEU A 253      49.937  61.935  40.851  1.00  0.00           H0.      0
ATOM   3906  CD1 LEU A 253      49.906  62.839  42.809  1.00  0.00           C0.      0
ATOM   3907 HD11 LEU A 253      50.845  63.373  42.665  1.00  0.00           H0.      0
ATOM   3908 HD12 LEU A 253      49.225  63.456  43.395  1.00  0.00           H0.      0
ATOM   3909 HD13 LEU A 253      50.015  61.904  43.360  1.00  0.00           H0.      0
ATOM   3910  CD2 LEU A 253      47.957  62.008  41.669  1.00  0.00           C0.      0
ATOM   3911 HD21 LEU A 253      47.256  62.562  42.293  1.00  0.00           H0.      0
ATOM   3912 HD22 LEU A 253      47.470  61.997  40.694  1.00  0.00           H0.      0
ATOM   3913 HD23 LEU A 253      47.919  60.968  41.993  1.00  0.00           H0.      0
ATOM   3914  C   LEU A 253      51.629  63.743  40.041  1.00  0.00           C0.      0
ATOM   3915  O   LEU A 253      52.527  63.826  40.884  1.00  0.00           O0.      0
ATOM   3916  N   VAL A 254      51.651  62.795  39.108  1.00  0.00           N0.      0
ATOM   3917  H   VAL A 254      50.810  62.659  38.567  1.00  0.00           H0.      0
ATOM   3918  CA  VAL A 254      52.671  61.759  38.958  1.00  0.00           C0.      0
ATOM   3919  HA  VAL A 254      52.731  61.237  39.913  1.00  0.00           H0.      0
ATOM   3920  CB  VAL A 254      52.249  60.675  37.957  1.00  0.00           C0.      0
ATOM   3921  HB  VAL A 254      53.002  59.887  37.984  1.00  0.00           H0.      0
ATOM   3922  CG1 VAL A 254      50.958  59.990  38.482  1.00  0.00           C0.      0
ATOM   3923 HG11 VAL A 254      50.886  58.957  38.143  1.00  0.00           H0.      0
ATOM   3924 HG12 VAL A 254      50.994  59.945  39.570  1.00  0.00           H0.      0
ATOM   3925 HG13 VAL A 254      50.107  60.609  38.201  1.00  0.00           H0.      0
ATOM   3926  CG2 VAL A 254      51.995  61.209  36.564  1.00  0.00           C0.      0
ATOM   3927 HG21 VAL A 254      52.848  61.523  35.961  1.00  0.00           H0.      0
ATOM   3928 HG22 VAL A 254      51.414  60.509  35.962  1.00  0.00           H0.      0
ATOM   3929 HG23 VAL A 254      51.377  62.104  36.620  1.00  0.00           H0.      0
ATOM   3930  C   VAL A 254      54.076  62.231  38.588  1.00  0.00           C0.      0
ATOM   3931  O   VAL A 254      55.014  61.554  38.975  1.00  0.00           O0.      0
ATOM   3932  N   GLN A 255      54.221  63.379  38.010  1.00  0.00           N0.      0
ATOM   3933  H   GLN A 255      53.360  63.908  38.001  1.00  0.00           H0.      0
ATOM   3934  CA  GLN A 255      55.546  63.984  37.687  1.00  0.00           C0.      0
ATOM   3935  HA  GLN A 255      56.210  63.120  37.674  1.00  0.00           H0.      0
ATOM   3936  CB  GLN A 255      55.429  64.743  36.313  1.00  0.00           C0.      0
ATOM   3937  HB2 GLN A 255      54.682  65.525  36.451  1.00  0.00           H0.      0
ATOM   3938  HB3 GLN A 255      56.365  65.044  35.843  1.00  0.00           H0.      0
ATOM   3939  CG  GLN A 255      54.845  63.570  35.339  1.00  0.00           C0.      0
ATOM   3940  HG2 GLN A 255      55.462  62.676  35.430  1.00  0.00           H0.      0
ATOM   3941  HG3 GLN A 255      53.819  63.306  35.595  1.00  0.00           H0.      0
ATOM   3942  CD  GLN A 255      54.837  63.873  33.876  1.00  0.00           C0.      0
ATOM   3943  OE1 GLN A 255      55.849  63.962  33.133  1.00  0.00           O0.      0
ATOM   3944  NE2 GLN A 255      53.651  64.043  33.298  1.00  0.00           N0.      0
ATOM   3945 HE21 GLN A 255      53.668  63.917  32.296  1.00  0.00           H0.      0
ATOM   3946 HE22 GLN A 255      52.785  64.064  33.818  1.00  0.00           H0.      0
ATOM   3947  C   GLN A 255      56.086  64.870  38.920  1.00  0.00           C0.      0
ATOM   3948  O   GLN A 255      57.287  65.154  38.964  1.00  0.00           O0.      0
ATOM   3949  N   GLU A 256      55.270  65.163  39.925  1.00  0.00           N0.      0
ATOM   3950  H   GLU A 256      54.323  64.816  39.880  1.00  0.00           H0.      0
ATOM   3951  CA  GLU A 256      55.591  66.182  40.950  1.00  0.00           C0.      0
ATOM   3952  HA  GLU A 256      56.163  66.975  40.470  1.00  0.00           H0.      0
ATOM   3953  CB  GLU A 256      54.335  66.768  41.666  1.00  0.00           C0.      0
ATOM   3954  HB2 GLU A 256      53.535  66.799  40.926  1.00  0.00           H0.      0
ATOM   3955  HB3 GLU A 256      53.952  66.051  42.392  1.00  0.00           H0.      0
ATOM   3956  CG  GLU A 256      54.568  68.123  42.287  1.00  0.00           C0.      0
ATOM   3957  HG2 GLU A 256      53.688  68.474  42.826  1.00  0.00           H0.      0
ATOM   3958  HG3 GLU A 256      55.397  68.190  42.992  1.00  0.00           H0.      0
ATOM   3959  CD  GLU A 256      54.982  69.146  41.195  1.00  0.00           C0.      0
ATOM   3960  OE1 GLU A 256      56.115  69.668  41.328  1.00  0.00           O0.      0
ATOM   3961  OE2 GLU A 256      54.229  69.432  40.297  1.00  0.00           O0.      0
ATOM   3962  C   GLU A 256      56.517  65.589  42.001  1.00  0.00           C0.      0
ATOM   3963  O   GLU A 256      57.441  66.262  42.494  1.00  0.00           O0.      0
ATOM   3964  N   ALA A 257      56.416  64.274  42.181  1.00  0.00           N0.      0
ATOM   3965  H   ALA A 257      55.667  63.779  41.718  1.00  0.00           H0.      0
ATOM   3966  CA  ALA A 257      57.278  63.447  43.064  1.00  0.00           C0.      0
ATOM   3967  HA  ALA A 257      57.310  63.963  44.024  1.00  0.00           H0.      0
ATOM   3968  CB  ALA A 257      56.769  62.027  43.246  1.00  0.00           C0.      0
ATOM   3969  HB1 ALA A 257      57.556  61.305  43.462  1.00  0.00           H0.      0
ATOM   3970  HB2 ALA A 257      56.130  61.966  44.127  1.00  0.00           H0.      0
ATOM   3971  HB3 ALA A 257      56.102  61.720  42.441  1.00  0.00           H0.      0
ATOM   3972  C   ALA A 257      58.806  63.402  42.571  1.00  0.00           C0.      0
ATOM   3973  O   ALA A 257      59.691  63.135  43.394  1.00  0.00           O0.      0
ATOM   3974  N   PHE A 258      58.923  63.669  41.254  1.00  0.00           N0.      0
ATOM   3975  H   PHE A 258      58.079  63.779  40.711  1.00  0.00           H0.      0
ATOM   3976  CA  PHE A 258      60.239  63.851  40.567  1.00  0.00           C0.      0
ATOM   3977  HA  PHE A 258      61.057  63.594  41.241  1.00  0.00           H0.      0
ATOM   3978  CB  PHE A 258      60.293  62.917  39.390  1.00  0.00           C0.      0
ATOM   3979  HB2 PHE A 258      59.852  63.427  38.534  1.00  0.00           H0.      0
ATOM   3980  HB3 PHE A 258      61.362  62.927  39.177  1.00  0.00           H0.      0
ATOM   3981  CG  PHE A 258      59.787  61.485  39.517  1.00  0.00           C0.      0
ATOM   3982  CD1 PHE A 258      58.568  61.102  39.123  1.00  0.00           C0.      0
ATOM   3983  HD1 PHE A 258      57.819  61.782  38.745  1.00  0.00           H0.      0
ATOM   3984  CE1 PHE A 258      58.136  59.824  39.315  1.00  0.00           C0.      0
ATOM   3985  HE1 PHE A 258      57.094  59.605  39.130  1.00  0.00           H0.      0
ATOM   3986  CZ  PHE A 258      59.020  58.830  39.731  1.00  0.00           C0.      0
ATOM   3987  HZ  PHE A 258      58.692  57.801  39.761  1.00  0.00           H0.      0
ATOM   3988  CE2 PHE A 258      60.375  59.167  40.067  1.00  0.00           C0.      0
ATOM   3989  HE2 PHE A 258      61.084  58.418  40.388  1.00  0.00           H0.      0
ATOM   3990  CD2 PHE A 258      60.736  60.534  39.948  1.00  0.00           C0.      0
ATOM   3991  HD2 PHE A 258      61.770  60.788  40.130  1.00  0.00           H0.      0
ATOM   3992  C   PHE A 258      60.551  65.342  40.205  1.00  0.00           C0.      0
ATOM   3993  O   PHE A 258      61.650  65.597  39.633  1.00  0.00           O0.      0
ATOM   3994  N   GLY A 259      59.778  66.341  40.647  1.00  0.00           N0.      0
ATOM   3995  H   GLY A 259      58.996  66.156  41.259  1.00  0.00           H0.      0
ATOM   3996  CA  GLY A 259      60.010  67.704  40.139  1.00  0.00           C0.      0
ATOM   3997  HA2 GLY A 259      59.328  68.444  40.556  1.00  0.00           H0.      0
ATOM   3998  HA3 GLY A 259      60.935  68.122  40.538  1.00  0.00           H0.      0
ATOM   3999  C   GLY A 259      60.044  67.853  38.625  1.00  0.00           C0.      0
ATOM   4000  O   GLY A 259      60.847  68.685  38.179  1.00  0.00           O0.      0
ATOM   4001  N   GLY A 260      59.242  67.129  37.885  1.00  0.00           N0.      0
ATOM   4002  H   GLY A 260      58.595  66.554  38.406  1.00  0.00           H0.      0
ATOM   4003  CA  GLY A 260      59.187  67.198  36.460  1.00  0.00           C0.      0
ATOM   4004  HA2 GLY A 260      58.276  66.822  35.995  1.00  0.00           H0.      0
ATOM   4005  HA3 GLY A 260      59.190  68.264  36.233  1.00  0.00           H0.      0
ATOM   4006  C   GLY A 260      60.409  66.586  35.739  1.00  0.00           C0.      0
ATOM   4007  O   GLY A 260      60.386  66.513  34.497  1.00  0.00           O0.      0
ATOM   4008  N   ARG A 261      61.457  66.166  36.397  1.00  0.00           N0.      0
ATOM   4009  H   ARG A 261      61.370  66.350  37.387  1.00  0.00           H0.      0
ATOM   4010  CA  ARG A 261      62.689  65.615  35.935  1.00  0.00           C0.      0
ATOM   4011  HA  ARG A 261      63.033  66.119  35.032  1.00  0.00           H0.      0
ATOM   4012  CB  ARG A 261      63.807  65.972  36.899  1.00  0.00           C0.      0
ATOM   4013  HB2 ARG A 261      63.520  65.384  37.771  1.00  0.00           H0.      0
ATOM   4014  HB3 ARG A 261      64.739  65.637  36.445  1.00  0.00           H0.      0
ATOM   4015  CG  ARG A 261      63.963  67.479  37.264  1.00  0.00           C0.      0
ATOM   4016  HG2 ARG A 261      63.952  68.101  36.370  1.00  0.00           H0.      0
ATOM   4017  HG3 ARG A 261      63.074  67.768  37.825  1.00  0.00           H0.      0
ATOM   4018  CD  ARG A 261      65.224  67.726  38.112  1.00  0.00           C0.      0
ATOM   4019  HD2 ARG A 261      65.192  67.278  39.105  1.00  0.00           H0.      0
ATOM   4020  HD3 ARG A 261      66.122  67.353  37.618  1.00  0.00           H0.      0
ATOM   4021  NE  ARG A 261      65.419  69.174  38.219  1.00  0.00           N0.      0
ATOM   4022  HE  ARG A 261      64.575  69.706  38.375  1.00  0.00           H0.      0
ATOM   4023  CZ  ARG A 261      66.547  69.753  38.383  1.00  0.00           C0.      0
ATOM   4024  NH1 ARG A 261      66.701  71.012  38.618  1.00  0.00           N0.      0
ATOM   4025 HH11 ARG A 261      65.907  71.632  38.698  1.00  0.00           H0.      0
ATOM   4026 HH12 ARG A 261      67.636  71.392  38.665  1.00  0.00           H0.      0
ATOM   4027  NH2 ARG A 261      67.671  69.077  38.484  1.00  0.00           N0.      0
ATOM   4028 HH21 ARG A 261      67.592  68.133  38.835  1.00  0.00           H0.      0
ATOM   4029 HH22 ARG A 261      68.531  69.478  38.831  1.00  0.00           H0.      0
ATOM   4030  C   ARG A 261      62.556  64.101  35.597  1.00  0.00           C0.      0
ATOM   4031  O   ARG A 261      63.320  63.324  36.091  1.00  0.00           O0.      0
ATOM   4032  N   CYS A 262      61.500  63.720  34.886  1.00  0.00           N0.      0
ATOM   4033  H   CYS A 262      61.051  64.455  34.359  1.00  0.00           H0.      0
ATOM   4034  CA  CYS A 262      61.109  62.384  34.620  1.00  0.00           C0.      0
ATOM   4035  HA  CYS A 262      61.984  61.735  34.579  1.00  0.00           H0.      0
ATOM   4036  CB  CYS A 262      60.287  61.897  35.806  1.00  0.00           C0.      0
ATOM   4037  HB2 CYS A 262      59.927  60.868  35.834  1.00  0.00           H0.      0
ATOM   4038  HB3 CYS A 262      60.792  62.100  36.750  1.00  0.00           H0.      0
ATOM   4039  SG  CYS A 262      58.862  63.045  35.950  1.00  0.00           S0.      0
ATOM   4040  HG  CYS A 262      58.346  62.826  34.737  1.00  0.00           H0.      0
ATOM   4041  C   CYS A 262      60.349  62.219  33.296  1.00  0.00           C0.      0
ATOM   4042  O   CYS A 262      59.778  63.163  32.759  1.00  0.00           O0.      0
ATOM   4043  N   GLN A 263      60.517  61.049  32.629  1.00  0.00           N0.      0
ATOM   4044  H   GLN A 263      61.147  60.354  33.005  1.00  0.00           H0.      0
ATOM   4045  CA  GLN A 263      59.730  60.694  31.390  1.00  0.00           C0.      0
ATOM   4046  HA  GLN A 263      59.627  61.592  30.781  1.00  0.00           H0.      0
ATOM   4047  CB  GLN A 263      60.583  59.658  30.708  1.00  0.00           C0.      0
ATOM   4048  HB2 GLN A 263      60.730  58.955  31.528  1.00  0.00           H0.      0
ATOM   4049  HB3 GLN A 263      60.022  59.161  29.917  1.00  0.00           H0.      0
ATOM   4050  CG  GLN A 263      61.902  60.048  30.106  1.00  0.00           C0.      0
ATOM   4051  HG2 GLN A 263      61.798  60.927  29.471  1.00  0.00           H0.      0
ATOM   4052  HG3 GLN A 263      62.587  60.251  30.929  1.00  0.00           H0.      0
ATOM   4053  CD  GLN A 263      62.479  58.996  29.218  1.00  0.00           C0.      0
ATOM   4054  OE1 GLN A 263      62.090  57.864  29.226  1.00  0.00           O0.      0
ATOM   4055  NE2 GLN A 263      63.570  59.283  28.513  1.00  0.00           N0.      0
ATOM   4056 HE21 GLN A 263      64.038  58.531  28.029  1.00  0.00           H0.      0
ATOM   4057 HE22 GLN A 263      64.084  60.087  28.845  1.00  0.00           H0.      0
ATOM   4058  C   GLN A 263      58.304  60.181  31.729  1.00  0.00           C0.      0
ATOM   4059  O   GLN A 263      58.070  59.516  32.790  1.00  0.00           O0.      0
ATOM   4060  N   HID A 264      57.336  60.399  30.899  1.00  0.00           N0.      0
ATOM   4061  H   HID A 264      57.632  60.898  30.072  1.00  0.00           H0.      0
ATOM   4062  CA  HID A 264      55.923  60.023  30.919  1.00  0.00           C0.      0
ATOM   4063  HA  HID A 264      55.814  59.275  31.704  1.00  0.00           H0.      0
ATOM   4064  CB  HID A 264      55.137  61.236  31.450  1.00  0.00           C0.      0
ATOM   4065  HB2 HID A 264      55.511  61.664  32.380  1.00  0.00           H0.      0
ATOM   4066  HB3 HID A 264      55.329  62.019  30.716  1.00  0.00           H0.      0
ATOM   4067  CG  HID A 264      53.626  61.071  31.563  1.00  0.00           C0.      0
ATOM   4068  ND1 HID A 264      52.737  61.290  30.538  1.00  0.00           N0.      0
ATOM   4069  HD1 HID A 264      52.872  61.995  29.827  1.00  0.00           H0.      0
ATOM   4070  CE1 HID A 264      51.532  60.919  30.993  1.00  0.00           C0.      0
ATOM   4071  HE1 HID A 264      50.584  61.070  30.497  1.00  0.00           H0.      0
ATOM   4072  NE2 HID A 264      51.699  60.266  32.107  1.00  0.00           N0.      0
ATOM   4073  CD2 HID A 264      53.044  60.287  32.518  1.00  0.00           C0.      0
ATOM   4074  HD2 HID A 264      53.476  59.772  33.363  1.00  0.00           H0.      0
ATOM   4075  C   HID A 264      55.372  59.517  29.586  1.00  0.00           C0.      0
ATOM   4076  O   HID A 264      55.650  60.028  28.519  1.00  0.00           O0.      0
ATOM   4077  N   SER A 265      54.496  58.550  29.703  1.00  0.00           N0.      0
ATOM   4078  H   SER A 265      54.349  58.155  30.621  1.00  0.00           H0.      0
ATOM   4079  CA  SER A 265      53.719  57.875  28.630  1.00  0.00           C0.      0
ATOM   4080  HA  SER A 265      53.533  58.618  27.854  1.00  0.00           H0.      0
ATOM   4081  CB  SER A 265      54.497  56.626  28.180  1.00  0.00           C0.      0
ATOM   4082  HB2 SER A 265      55.582  56.722  28.142  1.00  0.00           H0.      0
ATOM   4083  HB3 SER A 265      54.384  55.843  28.931  1.00  0.00           H0.      0
ATOM   4084  OG  SER A 265      54.071  56.188  26.895  1.00  0.00           O0.      0
ATOM   4085  HG  SER A 265      54.556  56.460  26.113  1.00  0.00           H0.      0
ATOM   4086  C   SER A 265      52.418  57.370  29.187  1.00  0.00           C0.      0
ATOM   4087  O   SER A 265      52.416  57.029  30.363  1.00  0.00           O0.      0
ATOM   4088  N   VAL A 266      51.287  57.433  28.444  1.00  0.00           N0.      0
ATOM   4089  H   VAL A 266      51.436  57.737  27.492  1.00  0.00           H0.      0
ATOM   4090  CA  VAL A 266      49.968  56.972  28.919  1.00  0.00           C0.      0
ATOM   4091  HA  VAL A 266      49.994  56.278  29.760  1.00  0.00           H0.      0
ATOM   4092  CB  VAL A 266      49.118  58.188  29.501  1.00  0.00           C0.      0
ATOM   4093  HB  VAL A 266      49.540  58.584  30.425  1.00  0.00           H0.      0
ATOM   4094  CG1 VAL A 266      49.107  59.303  28.441  1.00  0.00           C0.      0
ATOM   4095 HG11 VAL A 266      48.463  60.148  28.685  1.00  0.00           H0.      0
ATOM   4096 HG12 VAL A 266      50.121  59.634  28.213  1.00  0.00           H0.      0
ATOM   4097 HG13 VAL A 266      48.723  58.814  27.547  1.00  0.00           H0.      0
ATOM   4098  CG2 VAL A 266      47.692  57.773  29.817  1.00  0.00           C0.      0
ATOM   4099 HG21 VAL A 266      47.182  58.656  30.203  1.00  0.00           H0.      0
ATOM   4100 HG22 VAL A 266      47.200  57.554  28.869  1.00  0.00           H0.      0
ATOM   4101 HG23 VAL A 266      47.580  56.984  30.560  1.00  0.00           H0.      0
ATOM   4102  C   VAL A 266      49.191  56.151  27.857  1.00  0.00           C0.      0
ATOM   4103  O   VAL A 266      49.390  56.297  26.644  1.00  0.00           O0.      0
ATOM   4104  N   LEU A 267      48.422  55.248  28.309  1.00  0.00           N0.      0
ATOM   4105  H   LEU A 267      48.545  55.127  29.304  1.00  0.00           H0.      0
ATOM   4106  CA  LEU A 267      47.753  54.192  27.532  1.00  0.00           C0.      0
ATOM   4107  HA  LEU A 267      47.785  54.455  26.475  1.00  0.00           H0.      0
ATOM   4108  CB  LEU A 267      48.399  52.804  27.680  1.00  0.00           C0.      0
ATOM   4109  HB2 LEU A 267      48.211  52.478  28.703  1.00  0.00           H0.      0
ATOM   4110  HB3 LEU A 267      47.930  52.070  27.026  1.00  0.00           H0.      0
ATOM   4111  CG  LEU A 267      49.873  52.771  27.217  1.00  0.00           C0.      0
ATOM   4112  HG  LEU A 267      50.375  53.678  27.556  1.00  0.00           H0.      0
ATOM   4113  CD1 LEU A 267      50.477  51.542  27.896  1.00  0.00           C0.      0
ATOM   4114 HD11 LEU A 267      50.400  51.551  28.984  1.00  0.00           H0.      0
ATOM   4115 HD12 LEU A 267      50.001  50.646  27.497  1.00  0.00           H0.      0
ATOM   4116 HD13 LEU A 267      51.540  51.564  27.658  1.00  0.00           H0.      0
ATOM   4117  CD2 LEU A 267      49.881  52.735  25.721  1.00  0.00           C0.      0
ATOM   4118 HD21 LEU A 267      49.319  51.855  25.408  1.00  0.00           H0.      0
ATOM   4119 HD22 LEU A 267      49.564  53.696  25.317  1.00  0.00           H0.      0
ATOM   4120 HD23 LEU A 267      50.950  52.659  25.523  1.00  0.00           H0.      0
ATOM   4121  C   LEU A 267      46.309  53.996  27.887  1.00  0.00           C0.      0
ATOM   4122  O   LEU A 267      45.986  54.307  29.017  1.00  0.00           O0.      0
ATOM   4123  N   GLY A 268      45.409  53.487  27.077  1.00  0.00           N0.      0
ATOM   4124  H   GLY A 268      45.655  53.264  26.123  1.00  0.00           H0.      0
ATOM   4125  CA  GLY A 268      44.006  53.314  27.409  1.00  0.00           C0.      0
ATOM   4126  HA2 GLY A 268      43.641  53.523  28.415  1.00  0.00           H0.      0
ATOM   4127  HA3 GLY A 268      43.468  53.880  26.649  1.00  0.00           H0.      0
ATOM   4128  C   GLY A 268      43.529  51.944  27.264  1.00  0.00           C0.      0
ATOM   4129  O   GLY A 268      43.437  51.428  26.184  1.00  0.00           O0.      0
ATOM   4130  N   ASP A 269      43.215  51.250  28.387  1.00  0.00           N0.      0
ATOM   4131  H   ASP A 269      43.183  51.738  29.271  1.00  0.00           H0.      0
ATOM   4132  CA  ASP A 269      43.033  49.817  28.373  1.00  0.00           C0.      0
ATOM   4133  HA  ASP A 269      42.946  49.534  29.422  1.00  0.00           H0.      0
ATOM   4134  CB  ASP A 269      41.613  49.484  27.711  1.00  0.00           C0.      0
ATOM   4135  HB2 ASP A 269      41.467  49.880  26.706  1.00  0.00           H0.      0
ATOM   4136  HB3 ASP A 269      41.699  48.398  27.750  1.00  0.00           H0.      0
ATOM   4137  CG  ASP A 269      40.414  50.050  28.532  1.00  0.00           C0.      0
ATOM   4138  OD1 ASP A 269      39.329  50.026  27.961  1.00  0.00           O0.      0
ATOM   4139  OD2 ASP A 269      40.559  50.448  29.740  1.00  0.00           O0.      0
ATOM   4140  C   ASP A 269      44.209  48.992  27.712  1.00  0.00           C0.      0
ATOM   4141  O   ASP A 269      44.014  48.144  26.872  1.00  0.00           O0.      0
ATOM   4142  N   PHE A 270      45.443  49.357  28.078  1.00  0.00           N0.      0
ATOM   4143  H   PHE A 270      45.474  50.042  28.820  1.00  0.00           H0.      0
ATOM   4144  CA  PHE A 270      46.711  48.913  27.378  1.00  0.00           C0.      0
ATOM   4145  HA  PHE A 270      47.506  49.555  27.760  1.00  0.00           H0.      0
ATOM   4146  CB  PHE A 270      47.014  47.470  27.821  1.00  0.00           C0.      0
ATOM   4147  HB2 PHE A 270      46.279  46.758  27.447  1.00  0.00           H0.      0
ATOM   4148  HB3 PHE A 270      48.025  47.187  27.528  1.00  0.00           H0.      0
ATOM   4149  CG  PHE A 270      47.002  47.320  29.323  1.00  0.00           C0.      0
ATOM   4150  CD1 PHE A 270      45.828  46.937  29.999  1.00  0.00           C0.      0
ATOM   4151  HD1 PHE A 270      44.951  46.772  29.391  1.00  0.00           H0.      0
ATOM   4152  CE1 PHE A 270      45.768  46.807  31.373  1.00  0.00           C0.      0
ATOM   4153  HE1 PHE A 270      44.886  46.547  31.940  1.00  0.00           H0.      0
ATOM   4154  CZ  PHE A 270      46.902  47.003  32.182  1.00  0.00           C0.      0
ATOM   4155  HZ  PHE A 270      46.807  46.780  33.235  1.00  0.00           H0.      0
ATOM   4156  CE2 PHE A 270      48.137  47.346  31.518  1.00  0.00           C0.      0
ATOM   4157  HE2 PHE A 270      49.045  47.506  32.080  1.00  0.00           H0.      0
ATOM   4158  CD2 PHE A 270      48.159  47.603  30.150  1.00  0.00           C0.      0
ATOM   4159  HD2 PHE A 270      49.020  47.977  29.615  1.00  0.00           H0.      0
ATOM   4160  C   PHE A 270      46.859  49.200  25.878  1.00  0.00           C0.      0
ATOM   4161  O   PHE A 270      47.971  49.071  25.387  1.00  0.00           O0.      0
ATOM   4162  N   LYS A 271      45.920  49.845  25.233  1.00  0.00           N0.      0
ATOM   4163  H   LYS A 271      45.154  50.076  25.850  1.00  0.00           H0.      0
ATOM   4164  CA  LYS A 271      45.937  50.244  23.867  1.00  0.00           C0.      0
ATOM   4165  HA  LYS A 271      46.389  49.484  23.230  1.00  0.00           H0.      0
ATOM   4166  CB  LYS A 271      44.530  50.448  23.398  1.00  0.00           C0.      0
ATOM   4167  HB2 LYS A 271      44.086  51.273  23.956  1.00  0.00           H0.      0
ATOM   4168  HB3 LYS A 271      44.658  50.744  22.357  1.00  0.00           H0.      0
ATOM   4169  CG  LYS A 271      43.564  49.304  23.428  1.00  0.00           C0.      0
ATOM   4170  HG2 LYS A 271      44.203  48.507  23.047  1.00  0.00           H0.      0
ATOM   4171  HG3 LYS A 271      43.300  49.073  24.460  1.00  0.00           H0.      0
ATOM   4172  CD  LYS A 271      42.345  49.575  22.578  1.00  0.00           C0.      0
ATOM   4173  HD2 LYS A 271      41.974  50.580  22.778  1.00  0.00           H0.      0
ATOM   4174  HD3 LYS A 271      42.664  49.431  21.545  1.00  0.00           H0.      0
ATOM   4175  CE  LYS A 271      41.187  48.624  22.928  1.00  0.00           C0.      0
ATOM   4176  HE2 LYS A 271      40.695  48.901  23.861  1.00  0.00           H0.      0
ATOM   4177  HE3 LYS A 271      40.449  48.713  22.132  1.00  0.00           H0.      0
ATOM   4178  NZ  LYS A 271      41.669  47.225  23.020  1.00  0.00           N0.      0
ATOM   4179  HZ1 LYS A 271      42.196  47.038  22.179  1.00  0.00           H0.      0
ATOM   4180  HZ2 LYS A 271      42.219  47.164  23.865  1.00  0.00           H0.      0
ATOM   4181  HZ3 LYS A 271      40.899  46.575  23.085  1.00  0.00           H0.      0
ATOM   4182  C   LYS A 271      46.649  51.593  23.731  1.00  0.00           C0.      0
ATOM   4183  O   LYS A 271      46.447  52.434  24.597  1.00  0.00           O0.      0
ATOM   4184  N   PRO A 272      47.345  51.820  22.609  1.00  0.00           N0.      0
ATOM   4185  CD  PRO A 272      47.605  50.998  21.445  1.00  0.00           C0.      0
ATOM   4186  HD2 PRO A 272      46.744  50.353  21.270  1.00  0.00           H0.      0
ATOM   4187  HD3 PRO A 272      48.445  50.312  21.555  1.00  0.00           H0.      0
ATOM   4188  CG  PRO A 272      47.841  52.021  20.314  1.00  0.00           C0.      0
ATOM   4189  HG2 PRO A 272      46.909  52.481  19.985  1.00  0.00           H0.      0
ATOM   4190  HG3 PRO A 272      48.370  51.649  19.436  1.00  0.00           H0.      0
ATOM   4191  CB  PRO A 272      48.668  52.951  21.093  1.00  0.00           C0.      0
ATOM   4192  HB2 PRO A 272      48.720  53.873  20.514  1.00  0.00           H0.      0
ATOM   4193  HB3 PRO A 272      49.637  52.484  21.273  1.00  0.00           H0.      0
ATOM   4194  CA  PRO A 272      47.950  53.135  22.455  1.00  0.00           C0.      0
ATOM   4195  HA  PRO A 272      48.628  53.372  23.274  1.00  0.00           H0.      0
ATOM   4196  C   PRO A 272      46.889  54.267  22.423  1.00  0.00           C0.      0
ATOM   4197  O   PRO A 272      45.674  53.978  22.383  1.00  0.00           O0.      0
ATOM   4198  N   TYR A 273      47.271  55.548  22.563  1.00  0.00           N0.      0
ATOM   4199  H   TYR A 273      48.279  55.603  22.583  1.00  0.00           H0.      0
ATOM   4200  CA  TYR A 273      46.426  56.649  23.043  1.00  0.00           C0.      0
ATOM   4201  HA  TYR A 273      45.401  56.391  22.777  1.00  0.00           H0.      0
ATOM   4202  CB  TYR A 273      46.456  56.635  24.535  1.00  0.00           C0.      0
ATOM   4203  HB2 TYR A 273      46.079  55.698  24.944  1.00  0.00           H0.      0
ATOM   4204  HB3 TYR A 273      47.481  56.683  24.903  1.00  0.00           H0.      0
ATOM   4205  CG  TYR A 273      45.767  57.869  25.123  1.00  0.00           C0.      0
ATOM   4206  CD1 TYR A 273      44.441  57.720  25.418  1.00  0.00           C0.      0
ATOM   4207  HD1 TYR A 273      43.982  56.761  25.227  1.00  0.00           H0.      0
ATOM   4208  CE1 TYR A 273      43.703  58.866  25.926  1.00  0.00           C0.      0
ATOM   4209  HE1 TYR A 273      42.635  58.832  26.087  1.00  0.00           H0.      0
ATOM   4210  CZ  TYR A 273      44.403  60.036  26.258  1.00  0.00           C0.      0
ATOM   4211  OH  TYR A 273      43.745  61.073  26.742  1.00  0.00           O0.      0
ATOM   4212  HH  TYR A 273      42.827  60.900  26.964  1.00  0.00           H0.      0
ATOM   4213  CE2 TYR A 273      45.726  60.112  25.909  1.00  0.00           C0.      0
ATOM   4214  HE2 TYR A 273      46.298  61.006  26.111  1.00  0.00           H0.      0
ATOM   4215  CD2 TYR A 273      46.434  59.060  25.395  1.00  0.00           C0.      0
ATOM   4216  HD2 TYR A 273      47.500  59.195  25.294  1.00  0.00           H0.      0
ATOM   4217  C   TYR A 273      46.905  58.037  22.553  1.00  0.00           C0.      0
ATOM   4218  O   TYR A 273      48.162  58.229  22.525  1.00  0.00           O0.      0
ATOM   4219  N   ARG A 274      46.053  58.976  22.263  1.00  0.00           N0.      0
ATOM   4220  H   ARG A 274      45.076  58.759  22.126  1.00  0.00           H0.      0
ATOM   4221  CA  ARG A 274      46.334  60.380  22.358  1.00  0.00           C0.      0
ATOM   4222  HA  ARG A 274      47.062  60.440  23.167  1.00  0.00           H0.      0
ATOM   4223  CB  ARG A 274      47.109  60.783  21.013  1.00  0.00           C0.      0
ATOM   4224  HB2 ARG A 274      47.835  61.477  21.436  1.00  0.00           H0.      0
ATOM   4225  HB3 ARG A 274      47.641  59.927  20.596  1.00  0.00           H0.      0
ATOM   4226  CG  ARG A 274      46.370  61.466  19.931  1.00  0.00           C0.      0
ATOM   4227  HG2 ARG A 274      45.494  60.823  19.837  1.00  0.00           H0.      0
ATOM   4228  HG3 ARG A 274      45.954  62.381  20.353  1.00  0.00           H0.      0
ATOM   4229  CD  ARG A 274      47.017  61.759  18.589  1.00  0.00           C0.      0
ATOM   4230  HD2 ARG A 274      47.186  60.780  18.141  1.00  0.00           H0.      0
ATOM   4231  HD3 ARG A 274      46.312  62.086  17.825  1.00  0.00           H0.      0
ATOM   4232  NE  ARG A 274      48.143  62.786  18.662  1.00  0.00           N0.      0
ATOM   4233  HE  ARG A 274      47.856  63.683  19.029  1.00  0.00           H0.      0
ATOM   4234  CZ  ARG A 274      49.386  62.684  18.390  1.00  0.00           C0.      0
ATOM   4235  NH1 ARG A 274      50.043  61.650  18.006  1.00  0.00           N0.      0
ATOM   4236 HH11 ARG A 274      49.459  60.838  17.873  1.00  0.00           H0.      0
ATOM   4237 HH12 ARG A 274      50.940  61.760  17.554  1.00  0.00           H0.      0
ATOM   4238  NH2 ARG A 274      50.115  63.719  18.458  1.00  0.00           N0.      0
ATOM   4239 HH21 ARG A 274      49.719  64.602  18.745  1.00  0.00           H0.      0
ATOM   4240 HH22 ARG A 274      51.094  63.730  18.210  1.00  0.00           H0.      0
ATOM   4241  C   ARG A 274      45.045  61.227  22.663  1.00  0.00           C0.      0
ATOM   4242  O   ARG A 274      43.956  60.709  22.377  1.00  0.00           O0.      0
ATOM   4243  N   PRO A 275      45.125  62.392  23.282  1.00  0.00           N0.      0
ATOM   4244  CD  PRO A 275      46.321  63.008  23.811  1.00  0.00           C0.      0
ATOM   4245  HD2 PRO A 275      46.900  63.443  22.995  1.00  0.00           H0.      0
ATOM   4246  HD3 PRO A 275      46.835  62.188  24.311  1.00  0.00           H0.      0
ATOM   4247  CG  PRO A 275      45.877  64.073  24.787  1.00  0.00           C0.      0
ATOM   4248  HG2 PRO A 275      46.571  64.913  24.818  1.00  0.00           H0.      0
ATOM   4249  HG3 PRO A 275      45.653  63.700  25.787  1.00  0.00           H0.      0
ATOM   4250  CB  PRO A 275      44.591  64.583  24.069  1.00  0.00           C0.      0
ATOM   4251  HB2 PRO A 275      44.804  65.277  23.256  1.00  0.00           H0.      0
ATOM   4252  HB3 PRO A 275      43.865  64.959  24.790  1.00  0.00           H0.      0
ATOM   4253  CA  PRO A 275      43.978  63.216  23.506  1.00  0.00           C0.      0
ATOM   4254  HA  PRO A 275      43.394  62.762  24.307  1.00  0.00           H0.      0
ATOM   4255  C   PRO A 275      43.092  63.388  22.290  1.00  0.00           C0.      0
ATOM   4256  O   PRO A 275      43.603  63.514  21.141  1.00  0.00           O0.      0
ATOM   4257  N   GLY A 276      41.769  63.462  22.569  1.00  0.00           N0.      0
ATOM   4258  H   GLY A 276      41.517  63.398  23.545  1.00  0.00           H0.      0
ATOM   4259  CA  GLY A 276      40.667  63.651  21.581  1.00  0.00           C0.      0
ATOM   4260  HA2 GLY A 276      39.699  63.796  22.060  1.00  0.00           H0.      0
ATOM   4261  HA3 GLY A 276      40.881  64.449  20.870  1.00  0.00           H0.      0
ATOM   4262  C   GLY A 276      40.490  62.474  20.654  1.00  0.00           C0.      0
ATOM   4263  O   GLY A 276      39.710  62.572  19.694  1.00  0.00           O0.      0
ATOM   4264  N   GLN A 277      41.106  61.307  20.839  1.00  0.00           N0.      0
ATOM   4265  H   GLN A 277      41.608  61.215  21.711  1.00  0.00           H0.      0
ATOM   4266  CA  GLN A 277      40.968  60.118  20.028  1.00  0.00           C0.      0
ATOM   4267  HA  GLN A 277      41.337  60.429  19.051  1.00  0.00           H0.      0
ATOM   4268  CB  GLN A 277      42.000  58.998  20.520  1.00  0.00           C0.      0
ATOM   4269  HB2 GLN A 277      41.991  58.213  19.763  1.00  0.00           H0.      0
ATOM   4270  HB3 GLN A 277      43.032  59.324  20.395  1.00  0.00           H0.      0
ATOM   4271  CG  GLN A 277      41.702  58.322  21.885  1.00  0.00           C0.      0
ATOM   4272  HG2 GLN A 277      41.819  59.084  22.656  1.00  0.00           H0.      0
ATOM   4273  HG3 GLN A 277      40.724  57.846  21.822  1.00  0.00           H0.      0
ATOM   4274  CD  GLN A 277      42.556  57.070  22.044  1.00  0.00           C0.      0
ATOM   4275  OE1 GLN A 277      43.646  57.005  21.426  1.00  0.00           O0.      0
ATOM   4276  NE2 GLN A 277      42.170  56.187  22.945  1.00  0.00           N0.      0
ATOM   4277 HE21 GLN A 277      42.695  55.375  23.234  1.00  0.00           H0.      0
ATOM   4278 HE22 GLN A 277      41.203  56.290  23.219  1.00  0.00           H0.      0
ATOM   4279  C   GLN A 277      39.529  59.686  20.055  1.00  0.00           C0.      0
ATOM   4280  O   GLN A 277      38.730  60.208  20.855  1.00  0.00           O0.      0
ATOM   4281  N   ALA A 278      39.268  58.724  19.129  1.00  0.00           N0.      0
ATOM   4282  H   ALA A 278      40.037  58.290  18.639  1.00  0.00           H0.      0
ATOM   4283  CA  ALA A 278      37.914  58.191  18.980  1.00  0.00           C0.      0
ATOM   4284  HA  ALA A 278      37.207  59.019  18.951  1.00  0.00           H0.      0
ATOM   4285  CB  ALA A 278      37.797  57.391  17.644  1.00  0.00           C0.      0
ATOM   4286  HB1 ALA A 278      38.484  56.566  17.451  1.00  0.00           H0.      0
ATOM   4287  HB2 ALA A 278      36.817  56.929  17.527  1.00  0.00           H0.      0
ATOM   4288  HB3 ALA A 278      38.021  58.139  16.884  1.00  0.00           H0.      0
ATOM   4289  C   ALA A 278      37.562  57.260  20.201  1.00  0.00           C0.      0
ATOM   4290  O   ALA A 278      36.536  57.332  20.837  1.00  0.00           O0.      0
ATOM   4291  N   TYR A 279      38.449  56.329  20.623  1.00  0.00           N0.      0
ATOM   4292  H   TYR A 279      39.187  56.250  19.937  1.00  0.00           H0.      0
ATOM   4293  CA  TYR A 279      38.276  55.292  21.755  1.00  0.00           C0.      0
ATOM   4294  HA  TYR A 279      37.289  54.878  21.552  1.00  0.00           H0.      0
ATOM   4295  CB  TYR A 279      39.309  54.222  21.552  1.00  0.00           C0.      0
ATOM   4296  HB2 TYR A 279      39.213  53.846  20.534  1.00  0.00           H0.      0
ATOM   4297  HB3 TYR A 279      40.305  54.661  21.497  1.00  0.00           H0.      0
ATOM   4298  CG  TYR A 279      39.222  53.087  22.552  1.00  0.00           C0.      0
ATOM   4299  CD1 TYR A 279      39.849  53.206  23.808  1.00  0.00           C0.      0
ATOM   4300  HD1 TYR A 279      40.294  54.139  24.119  1.00  0.00           H0.      0
ATOM   4301  CE1 TYR A 279      39.763  52.144  24.736  1.00  0.00           C0.      0
ATOM   4302  HE1 TYR A 279      40.199  52.275  25.716  1.00  0.00           H0.      0
ATOM   4303  CZ  TYR A 279      39.024  50.987  24.375  1.00  0.00           C0.      0
ATOM   4304  OH  TYR A 279      38.883  49.892  25.210  1.00  0.00           O0.      0
ATOM   4305  HH  TYR A 279      39.268  50.085  26.068  1.00  0.00           H0.      0
ATOM   4306  CE2 TYR A 279      38.367  50.890  23.155  1.00  0.00           C0.      0
ATOM   4307  HE2 TYR A 279      37.849  49.986  22.873  1.00  0.00           H0.      0
ATOM   4308  CD2 TYR A 279      38.467  51.984  22.282  1.00  0.00           C0.      0
ATOM   4309  HD2 TYR A 279      37.930  51.908  21.349  1.00  0.00           H0.      0
ATOM   4310  C   TYR A 279      38.331  55.875  23.218  1.00  0.00           C0.      0
ATOM   4311  O   TYR A 279      39.341  56.456  23.601  1.00  0.00           O0.      0
ATOM   4312  N   VAL A 280      37.313  55.574  23.978  1.00  0.00           N0.      0
ATOM   4313  H   VAL A 280      36.604  55.016  23.524  1.00  0.00           H0.      0
ATOM   4314  CA  VAL A 280      37.134  55.775  25.484  1.00  0.00           C0.      0
ATOM   4315  HA  VAL A 280      37.652  56.688  25.775  1.00  0.00           H0.      0
ATOM   4316  CB  VAL A 280      35.605  55.982  25.731  1.00  0.00           C0.      0
ATOM   4317  HB  VAL A 280      35.046  55.134  25.335  1.00  0.00           H0.      0
ATOM   4318  CG1 VAL A 280      35.286  56.215  27.282  1.00  0.00           C0.      0
ATOM   4319 HG11 VAL A 280      34.209  56.346  27.394  1.00  0.00           H0.      0
ATOM   4320 HG12 VAL A 280      35.664  55.367  27.853  1.00  0.00           H0.      0
ATOM   4321 HG13 VAL A 280      35.786  57.074  27.729  1.00  0.00           H0.      0
ATOM   4322  CG2 VAL A 280      35.213  57.265  24.941  1.00  0.00           C0.      0
ATOM   4323 HG21 VAL A 280      35.776  58.151  25.235  1.00  0.00           H0.      0
ATOM   4324 HG22 VAL A 280      35.079  57.111  23.871  1.00  0.00           H0.      0
ATOM   4325 HG23 VAL A 280      34.198  57.369  25.326  1.00  0.00           H0.      0
ATOM   4326  C   VAL A 280      37.540  54.565  26.184  1.00  0.00           C0.      0
ATOM   4327  O   VAL A 280      36.858  53.533  26.131  1.00  0.00           O0.      0
ATOM   4328  N   PRO A 281      38.625  54.625  26.983  1.00  0.00           N0.      0
ATOM   4329  CD  PRO A 281      39.570  55.691  27.143  1.00  0.00           C0.      0
ATOM   4330  HD2 PRO A 281      39.094  56.524  27.660  1.00  0.00           H0.      0
ATOM   4331  HD3 PRO A 281      39.943  56.093  26.201  1.00  0.00           H0.      0
ATOM   4332  CG  PRO A 281      40.673  55.210  28.021  1.00  0.00           C0.      0
ATOM   4333  HG2 PRO A 281      40.359  55.564  29.003  1.00  0.00           H0.      0
ATOM   4334  HG3 PRO A 281      41.675  55.522  27.728  1.00  0.00           H0.      0
ATOM   4335  CB  PRO A 281      40.528  53.668  28.079  1.00  0.00           C0.      0
ATOM   4336  HB2 PRO A 281      40.855  53.150  28.981  1.00  0.00           H0.      0
ATOM   4337  HB3 PRO A 281      41.098  53.304  27.225  1.00  0.00           H0.      0
ATOM   4338  CA  PRO A 281      39.017  53.523  27.843  1.00  0.00           C0.      0
ATOM   4339  HA  PRO A 281      38.901  52.595  27.284  1.00  0.00           H0.      0
ATOM   4340  C   PRO A 281      38.216  53.377  29.161  1.00  0.00           C0.      0
ATOM   4341  O   PRO A 281      37.523  54.327  29.575  1.00  0.00           O0.      0
ATOM   4342  N   CYS A 282      38.349  52.238  29.849  1.00  0.00           N0.      0
ATOM   4343  H   CYS A 282      38.841  51.467  29.421  1.00  0.00           H0.      0
ATOM   4344  CA  CYS A 282      37.945  52.145  31.223  1.00  0.00           C0.      0
ATOM   4345  HA  CYS A 282      36.995  52.662  31.361  1.00  0.00           H0.      0
ATOM   4346  CB  CYS A 282      37.633  50.634  31.550  1.00  0.00           C0.      0
ATOM   4347  HB2 CYS A 282      36.894  50.226  30.860  1.00  0.00           H0.      0
ATOM   4348  HB3 CYS A 282      38.426  49.938  31.276  1.00  0.00           H0.      0
ATOM   4349  SG  CYS A 282      37.132  50.405  33.334  1.00  0.00           S0.      0
ATOM   4350  HG  CYS A 282      38.332  50.530  33.908  1.00  0.00           H0.      0
ATOM   4351  C   CYS A 282      38.986  52.635  32.224  1.00  0.00           C0.      0
ATOM   4352  O   CYS A 282      38.748  53.414  33.180  1.00  0.00           O0.      0
ATOM   4353  N   TYR A 283      40.227  52.332  31.789  1.00  0.00           N0.      0
ATOM   4354  H   TYR A 283      40.430  51.728  31.006  1.00  0.00           H0.      0
ATOM   4355  CA  TYR A 283      41.434  52.636  32.582  1.00  0.00           C0.      0
ATOM   4356  HA  TYR A 283      41.163  53.290  33.410  1.00  0.00           H0.      0
ATOM   4357  CB  TYR A 283      41.888  51.347  33.175  1.00  0.00           C0.      0
ATOM   4358  HB2 TYR A 283      42.272  50.603  32.478  1.00  0.00           H0.      0
ATOM   4359  HB3 TYR A 283      42.710  51.621  33.837  1.00  0.00           H0.      0
ATOM   4360  CG  TYR A 283      40.901  50.680  34.067  1.00  0.00           C0.      0
ATOM   4361  CD1 TYR A 283      40.643  49.316  33.929  1.00  0.00           C0.      0
ATOM   4362  HD1 TYR A 283      41.087  48.837  33.068  1.00  0.00           H0.      0
ATOM   4363  CE1 TYR A 283      39.948  48.642  34.933  1.00  0.00           C0.      0
ATOM   4364  HE1 TYR A 283      39.790  47.575  34.877  1.00  0.00           H0.      0
ATOM   4365  CZ  TYR A 283      39.356  49.379  35.999  1.00  0.00           C0.      0
ATOM   4366  OH  TYR A 283      38.616  48.790  36.943  1.00  0.00           O0.      0
ATOM   4367  HH  TYR A 283      38.352  49.387  37.647  1.00  0.00           H0.      0
ATOM   4368  CE2 TYR A 283      39.542  50.731  36.058  1.00  0.00           C0.      0
ATOM   4369  HE2 TYR A 283      39.119  51.290  36.880  1.00  0.00           H0.      0
ATOM   4370  CD2 TYR A 283      40.368  51.371  35.148  1.00  0.00           C0.      0
ATOM   4371  HD2 TYR A 283      40.559  52.428  35.261  1.00  0.00           H0.      0
ATOM   4372  C   TYR A 283      42.512  53.337  31.710  1.00  0.00           C0.      0
ATOM   4373  O   TYR A 283      42.727  52.918  30.561  1.00  0.00           O0.      0
ATOM   4374  N   PHE A 284      43.045  54.424  32.252  1.00  0.00           N0.      0
ATOM   4375  H   PHE A 284      42.805  54.546  33.226  1.00  0.00           H0.      0
ATOM   4376  CA  PHE A 284      44.208  55.130  31.798  1.00  0.00           C0.      0
ATOM   4377  HA  PHE A 284      44.296  54.960  30.725  1.00  0.00           H0.      0
ATOM   4378  CB  PHE A 284      44.144  56.621  32.032  1.00  0.00           C0.      0
ATOM   4379  HB2 PHE A 284      44.070  56.824  33.100  1.00  0.00           H0.      0
ATOM   4380  HB3 PHE A 284      45.036  57.066  31.591  1.00  0.00           H0.      0
ATOM   4381  CG  PHE A 284      43.082  57.454  31.376  1.00  0.00           C0.      0
ATOM   4382  CD1 PHE A 284      42.269  58.256  32.164  1.00  0.00           C0.      0
ATOM   4383  HD1 PHE A 284      42.403  58.100  33.224  1.00  0.00           H0.      0
ATOM   4384  CE1 PHE A 284      41.288  59.056  31.612  1.00  0.00           C0.      0
ATOM   4385  HE1 PHE A 284      40.526  59.472  32.255  1.00  0.00           H0.      0
ATOM   4386  CZ  PHE A 284      41.141  59.064  30.210  1.00  0.00           C0.      0
ATOM   4387  HZ  PHE A 284      40.218  59.447  29.801  1.00  0.00           H0.      0
ATOM   4388  CE2 PHE A 284      41.932  58.294  29.363  1.00  0.00           C0.      0
ATOM   4389  HE2 PHE A 284      41.688  58.198  28.316  1.00  0.00           H0.      0
ATOM   4390  CD2 PHE A 284      42.949  57.514  29.977  1.00  0.00           C0.      0
ATOM   4391  HD2 PHE A 284      43.688  56.987  29.392  1.00  0.00           H0.      0
ATOM   4392  C   PHE A 284      45.360  54.410  32.589  1.00  0.00           C0.      0
ATOM   4393  O   PHE A 284      45.358  54.289  33.868  1.00  0.00           O0.      0
ATOM   4394  N   ILE A 285      46.244  53.699  31.827  1.00  0.00           N0.      0
ATOM   4395  H   ILE A 285      46.222  53.786  30.821  1.00  0.00           H0.      0
ATOM   4396  CA  ILE A 285      47.412  53.063  32.467  1.00  0.00           C0.      0
ATOM   4397  HA  ILE A 285      47.261  52.931  33.538  1.00  0.00           H0.      0
ATOM   4398  CB  ILE A 285      47.514  51.599  32.069  1.00  0.00           C0.      0
ATOM   4399  HB  ILE A 285      47.912  51.491  31.060  1.00  0.00           H0.      0
ATOM   4400  CG2 ILE A 285      48.580  50.946  32.967  1.00  0.00           C0.      0
ATOM   4401 HG21 ILE A 285      48.345  50.979  34.030  1.00  0.00           H0.      0
ATOM   4402 HG22 ILE A 285      48.603  49.880  32.742  1.00  0.00           H0.      0
ATOM   4403 HG23 ILE A 285      49.602  51.276  32.780  1.00  0.00           H0.      0
ATOM   4404  CG1 ILE A 285      46.246  50.741  32.173  1.00  0.00           C0.      0
ATOM   4405 HG12 ILE A 285      46.555  49.722  32.404  1.00  0.00           H0.      0
ATOM   4406 HG13 ILE A 285      45.737  50.954  33.113  1.00  0.00           H0.      0
ATOM   4407  CD1 ILE A 285      45.275  50.923  31.054  1.00  0.00           C0.      0
ATOM   4408 HD11 ILE A 285      44.270  51.008  31.467  1.00  0.00           H0.      0
ATOM   4409 HD12 ILE A 285      45.343  51.844  30.474  1.00  0.00           H0.      0
ATOM   4410 HD13 ILE A 285      45.257  50.074  30.370  1.00  0.00           H0.      0
ATOM   4411  C   ILE A 285      48.647  53.847  32.011  1.00  0.00           C0.      0
ATOM   4412  O   ILE A 285      48.953  53.986  30.828  1.00  0.00           O0.      0
ATOM   4413  N   HID A 286      49.526  54.337  32.947  1.00  0.00           N0.      0
ATOM   4414  H   HID A 286      49.290  53.955  33.851  1.00  0.00           H0.      0
ATOM   4415  CA  HID A 286      50.699  55.228  32.746  1.00  0.00           C0.      0
ATOM   4416  HA  HID A 286      50.747  55.605  31.725  1.00  0.00           H0.      0
ATOM   4417  CB  HID A 286      50.558  56.434  33.700  1.00  0.00           C0.      0
ATOM   4418  HB2 HID A 286      50.600  56.115  34.741  1.00  0.00           H0.      0
ATOM   4419  HB3 HID A 286      51.446  57.058  33.608  1.00  0.00           H0.      0
ATOM   4420  CG  HID A 286      49.400  57.344  33.487  1.00  0.00           C0.      0
ATOM   4421  ND1 HID A 286      49.359  58.674  33.172  1.00  0.00           N0.      0
ATOM   4422  HD1 HID A 286      50.106  59.262  32.832  1.00  0.00           H0.      0
ATOM   4423  CE1 HID A 286      48.092  59.164  33.246  1.00  0.00           C0.      0
ATOM   4424  HE1 HID A 286      47.890  60.210  33.068  1.00  0.00           H0.      0
ATOM   4425  NE2 HID A 286      47.231  58.240  33.606  1.00  0.00           N0.      0
ATOM   4426  CD2 HID A 286      48.071  57.072  33.791  1.00  0.00           C0.      0
ATOM   4427  HD2 HID A 286      47.745  56.127  34.200  1.00  0.00           H0.      0
ATOM   4428  C   HID A 286      51.998  54.489  32.972  1.00  0.00           C0.      0
ATOM   4429  O   HID A 286      52.049  53.537  33.835  1.00  0.00           O0.      0
ATOM   4430  N   VAL A 287      53.101  54.979  32.325  1.00  0.00           N0.      0
ATOM   4431  H   VAL A 287      53.040  55.731  31.653  1.00  0.00           H0.      0
ATOM   4432  CA  VAL A 287      54.368  54.558  32.708  1.00  0.00           C0.      0
ATOM   4433  HA  VAL A 287      54.169  54.143  33.696  1.00  0.00           H0.      0
ATOM   4434  CB  VAL A 287      54.941  53.389  31.896  1.00  0.00           C0.      0
ATOM   4435  HB  VAL A 287      54.308  52.515  32.044  1.00  0.00           H0.      0
ATOM   4436  CG1 VAL A 287      55.023  53.621  30.361  1.00  0.00           C0.      0
ATOM   4437 HG11 VAL A 287      55.386  52.797  29.746  1.00  0.00           H0.      0
ATOM   4438 HG12 VAL A 287      54.043  53.835  29.934  1.00  0.00           H0.      0
ATOM   4439 HG13 VAL A 287      55.697  54.444  30.123  1.00  0.00           H0.      0
ATOM   4440  CG2 VAL A 287      56.377  52.961  32.337  1.00  0.00           C0.      0
ATOM   4441 HG21 VAL A 287      57.169  53.650  32.042  1.00  0.00           H0.      0
ATOM   4442 HG22 VAL A 287      56.422  52.815  33.416  1.00  0.00           H0.      0
ATOM   4443 HG23 VAL A 287      56.561  52.021  31.816  1.00  0.00           H0.      0
ATOM   4444  C   VAL A 287      55.307  55.740  32.731  1.00  0.00           C0.      0
ATOM   4445  O   VAL A 287      55.300  56.616  31.836  1.00  0.00           O0.      0
ATOM   4446  N   LEU A 288      56.244  55.739  33.739  1.00  0.00           N0.      0
ATOM   4447  H   LEU A 288      56.322  55.014  34.438  1.00  0.00           H0.      0
ATOM   4448  CA  LEU A 288      57.137  56.782  34.182  1.00  0.00           C0.      0
ATOM   4449  HA  LEU A 288      57.326  57.484  33.370  1.00  0.00           H0.      0
ATOM   4450  CB  LEU A 288      56.612  57.534  35.420  1.00  0.00           C0.      0
ATOM   4451  HB2 LEU A 288      56.415  56.835  36.233  1.00  0.00           H0.      0
ATOM   4452  HB3 LEU A 288      57.481  58.092  35.769  1.00  0.00           H0.      0
ATOM   4453  CG  LEU A 288      55.416  58.479  35.183  1.00  0.00           C0.      0
ATOM   4454  HG  LEU A 288      55.642  58.899  34.203  1.00  0.00           H0.      0
ATOM   4455  CD1 LEU A 288      54.033  57.788  35.356  1.00  0.00           C0.      0
ATOM   4456 HD11 LEU A 288      53.927  57.325  34.375  1.00  0.00           H0.      0
ATOM   4457 HD12 LEU A 288      53.959  57.030  36.136  1.00  0.00           H0.      0
ATOM   4458 HD13 LEU A 288      53.350  58.610  35.574  1.00  0.00           H0.      0
ATOM   4459  CD2 LEU A 288      55.592  59.501  36.322  1.00  0.00           C0.      0
ATOM   4460 HD21 LEU A 288      55.329  59.116  37.307  1.00  0.00           H0.      0
ATOM   4461 HD22 LEU A 288      56.607  59.881  36.432  1.00  0.00           H0.      0
ATOM   4462 HD23 LEU A 288      54.901  60.328  36.164  1.00  0.00           H0.      0
ATOM   4463  C   LEU A 288      58.488  56.201  34.541  1.00  0.00           C0.      0
ATOM   4464  O   LEU A 288      58.569  55.088  35.154  1.00  0.00           O0.      0
ATOM   4465  N   LYS A 289      59.605  56.900  34.313  1.00  0.00           N0.      0
ATOM   4466  H   LYS A 289      59.472  57.893  34.184  1.00  0.00           H0.      0
ATOM   4467  CA  LYS A 289      60.950  56.380  34.685  1.00  0.00           C0.      0
ATOM   4468  HA  LYS A 289      60.783  55.483  35.283  1.00  0.00           H0.      0
ATOM   4469  CB  LYS A 289      61.762  56.097  33.369  1.00  0.00           C0.      0
ATOM   4470  HB2 LYS A 289      61.195  55.279  32.926  1.00  0.00           H0.      0
ATOM   4471  HB3 LYS A 289      61.567  56.933  32.698  1.00  0.00           H0.      0
ATOM   4472  CG  LYS A 289      63.275  55.688  33.552  1.00  0.00           C0.      0
ATOM   4473  HG2 LYS A 289      63.798  56.488  34.075  1.00  0.00           H0.      0
ATOM   4474  HG3 LYS A 289      63.373  54.798  34.173  1.00  0.00           H0.      0
ATOM   4475  CD  LYS A 289      64.025  55.294  32.219  1.00  0.00           C0.      0
ATOM   4476  HD2 LYS A 289      65.089  55.104  32.361  1.00  0.00           H0.      0
ATOM   4477  HD3 LYS A 289      63.581  54.348  31.911  1.00  0.00           H0.      0
ATOM   4478  CE  LYS A 289      63.835  56.270  31.071  1.00  0.00           C0.      0
ATOM   4479  HE2 LYS A 289      63.852  55.745  30.115  1.00  0.00           H0.      0
ATOM   4480  HE3 LYS A 289      62.857  56.746  31.140  1.00  0.00           H0.      0
ATOM   4481  NZ  LYS A 289      64.916  57.297  30.974  1.00  0.00           N0.      0
ATOM   4482  HZ1 LYS A 289      64.897  57.916  31.772  1.00  0.00           H0.      0
ATOM   4483  HZ2 LYS A 289      65.809  56.825  30.982  1.00  0.00           H0.      0
ATOM   4484  HZ3 LYS A 289      64.755  57.944  30.216  1.00  0.00           H0.      0
ATOM   4485  C   LYS A 289      61.780  57.459  35.454  1.00  0.00           C0.      0
ATOM   4486  O   LYS A 289      61.536  58.659  35.226  1.00  0.00           O0.      0
ATOM   4487  N   LYS A 290      62.660  57.032  36.429  1.00  0.00           N0.      0
ATOM   4488  H   LYS A 290      62.699  56.025  36.501  1.00  0.00           H0.      0
ATOM   4489  CA  LYS A 290      63.513  57.855  37.343  1.00  0.00           C0.      0
ATOM   4490  HA  LYS A 290      62.929  58.762  37.504  1.00  0.00           H0.      0
ATOM   4491  CB  LYS A 290      63.641  57.164  38.706  1.00  0.00           C0.      0
ATOM   4492  HB2 LYS A 290      62.603  56.934  38.947  1.00  0.00           H0.      0
ATOM   4493  HB3 LYS A 290      64.100  56.185  38.568  1.00  0.00           H0.      0
ATOM   4494  CG  LYS A 290      64.220  58.065  39.880  1.00  0.00           C0.      0
ATOM   4495  HG2 LYS A 290      65.215  58.469  39.695  1.00  0.00           H0.      0
ATOM   4496  HG3 LYS A 290      63.590  58.951  39.956  1.00  0.00           H0.      0
ATOM   4497  CD  LYS A 290      64.160  57.342  41.218  1.00  0.00           C0.      0
ATOM   4498  HD2 LYS A 290      63.187  56.862  41.317  1.00  0.00           H0.      0
ATOM   4499  HD3 LYS A 290      64.915  56.556  41.218  1.00  0.00           H0.      0
ATOM   4500  CE  LYS A 290      64.484  58.341  42.336  1.00  0.00           C0.      0
ATOM   4501  HE2 LYS A 290      65.357  58.972  42.169  1.00  0.00           H0.      0
ATOM   4502  HE3 LYS A 290      63.650  59.034  42.441  1.00  0.00           H0.      0
ATOM   4503  NZ  LYS A 290      64.721  57.609  43.636  1.00  0.00           N0.      0
ATOM   4504  HZ1 LYS A 290      65.557  57.048  43.555  1.00  0.00           H0.      0
ATOM   4505  HZ2 LYS A 290      64.851  58.210  44.437  1.00  0.00           H0.      0
ATOM   4506  HZ3 LYS A 290      63.943  56.985  43.793  1.00  0.00           H0.      0
ATOM   4507  C   LYS A 290      64.819  58.275  36.631  1.00  0.00           C0.      0
ATOM   4508  O   LYS A 290      65.527  57.359  36.134  1.00  0.00           O0.      0
ATOM   4509  N   THR A 291      65.239  59.500  36.824  1.00  0.00           N0.      0
ATOM   4510  H   THR A 291      64.736  60.132  37.430  1.00  0.00           H0.      0
ATOM   4511  CA  THR A 291      66.457  60.161  36.213  1.00  0.00           C0.      0
ATOM   4512  HA  THR A 291      66.234  60.119  35.147  1.00  0.00           H0.      0
ATOM   4513  CB  THR A 291      66.549  61.695  36.608  1.00  0.00           C0.      0
ATOM   4514  HB  THR A 291      65.542  62.105  36.540  1.00  0.00           H0.      0
ATOM   4515  CG2 THR A 291      67.156  61.945  37.982  1.00  0.00           C0.      0
ATOM   4516 HG21 THR A 291      66.457  61.397  38.613  1.00  0.00           H0.      0
ATOM   4517 HG22 THR A 291      68.164  61.532  38.009  1.00  0.00           H0.      0
ATOM   4518 HG23 THR A 291      67.120  63.007  38.223  1.00  0.00           H0.      0
ATOM   4519  OG1 THR A 291      67.426  62.356  35.760  1.00  0.00           O0.      0
ATOM   4520  HG1 THR A 291      67.306  63.274  36.011  1.00  0.00           H0.      0
ATOM   4521  C   THR A 291      67.721  59.416  36.517  1.00  0.00           C0.      0
ATOM   4522  O   THR A 291      67.792  58.692  37.519  1.00  0.00           O0.      0
ATOM   4523  N   GLY A 292      68.738  59.486  35.692  1.00  0.00           N0.      0
ATOM   4524  H   GLY A 292      68.587  59.940  34.802  1.00  0.00           H0.      0
ATOM   4525  CA  GLY A 292      70.049  58.971  35.891  1.00  0.00           C0.      0
ATOM   4526  HA2 GLY A 292      70.353  59.426  36.834  1.00  0.00           H0.      0
ATOM   4527  HA3 GLY A 292      69.939  57.890  35.974  1.00  0.00           H0.      0
ATOM   4528  C   GLY A 292      70.997  59.319  34.709  1.00  0.00           C0.      0
ATOM   4529  O   GLY A 292      70.490  59.411  33.565  1.00  0.00           O0.      0
ATOM   4530  OXT GLY A 292      72.229  59.444  34.953  1.00  0.00           O0.      0
ATOM   4531  C   ACT A 294      36.744  50.235  39.265  1.00  0.00           C0.      0
ATOM   4532  O   ACT A 294      37.950  50.221  39.234  1.00  0.00           O0.      0
ATOM   4533  CA  ACT A 294      36.009  48.854  39.172  1.00  0.00           C0.      0
ATOM   4534  OXT ACT A 294      36.179  51.301  39.019  1.00  0.00           O0.      0
ATOM   4535  N   ACT A 294      34.513  48.836  39.243  1.00  0.00           N0.      0
ATOM   4536  H1  ACT A 294      36.314  48.565  38.159  1.00  0.00           H0.      0
ATOM   4537  H3  ACT A 294      36.501  48.247  39.941  1.00  0.00           H0.      0
ATOM   4538  H01 ACT A 294      34.279  49.609  38.621  1.00  0.00           H0.      0
ATOM   4539  H02 ACT A 294      34.323  47.922  38.836  1.00  0.00           H0.      0
ATOM   4540  N'  SAM A 293      46.240  44.801  42.035  1.00  0.00           N0.      0
ATOM   4541  CA' SAM A 293      45.112  44.239  42.835  1.00  0.00           C0.      0
ATOM   4542  C'  SAM A 293      44.003  43.505  42.017  1.00  0.00           C0.      0
ATOM   4543  O'  SAM A 293      43.341  42.592  42.507  1.00  0.00           O0.      0
ATOM   4544  CB  SAM A 293      44.493  45.158  43.912  1.00  0.00           C0.      0
ATOM   4545  CG  SAM A 293      43.663  46.368  43.388  1.00  0.00           C0.      0
[truncated: 6,254,513 more chars]
