# Supplementary material for: Computational Investigation of GNMT-Catalyzed Methyl Transfer Reaction: Integrating MD, QM, and ML Approaches
Source: J Comput Chem. Author manuscript; Available in PMC 2026 Jun 29. (PMC13312424; doi:10.1002/jcc.70434)
Supplement: SI-3 [file NIHMS2188582-supplement-SI-3.zip › MD-frame-pdbs/clustering-P2-584.pdb]

ATOM      1  N   VAL A   1      48.670  88.017  38.991  1.00  0.00           N0.      0
ATOM      2  H1  VAL A   1      49.285  88.099  39.788  1.00  0.00           H0.      0
ATOM      3  H2  VAL A   1      48.732  88.863  38.443  1.00  0.00           H0.      0
ATOM      4  H3  VAL A   1      49.094  87.296  38.424  1.00  0.00           H0.      0
ATOM      5  CA  VAL A   1      47.291  87.711  39.290  1.00  0.00           C0.      0
ATOM      6  HA  VAL A   1      47.261  87.087  40.183  1.00  0.00           H0.      0
ATOM      7  CB  VAL A   1      46.464  88.985  39.666  1.00  0.00           C0.      0
ATOM      8  HB  VAL A   1      46.652  89.685  38.852  1.00  0.00           H0.      0
ATOM      9  CG1 VAL A   1      44.928  88.792  39.696  1.00  0.00           C0.      0
ATOM     10 HG11 VAL A   1      44.525  89.766  39.973  1.00  0.00           H0.      0
ATOM     11 HG12 VAL A   1      44.536  88.530  38.713  1.00  0.00           H0.      0
ATOM     12 HG13 VAL A   1      44.751  88.065  40.489  1.00  0.00           H0.      0
ATOM     13  CG2 VAL A   1      47.008  89.585  40.992  1.00  0.00           C0.      0
ATOM     14 HG21 VAL A   1      47.978  90.037  40.783  1.00  0.00           H0.      0
ATOM     15 HG22 VAL A   1      46.357  90.361  41.395  1.00  0.00           H0.      0
ATOM     16 HG23 VAL A   1      47.178  88.804  41.733  1.00  0.00           H0.      0
ATOM     17  C   VAL A   1      46.617  86.794  38.251  1.00  0.00           C0.      0
ATOM     18  O   VAL A   1      46.174  85.716  38.655  1.00  0.00           O0.      0
ATOM     19  N   ASP A   2      46.679  87.149  36.949  1.00  0.00           N0.      0
ATOM     20  H   ASP A   2      47.101  88.056  36.809  1.00  0.00           H0.      0
ATOM     21  CA  ASP A   2      45.968  86.612  35.809  1.00  0.00           C0.      0
ATOM     22  HA  ASP A   2      46.068  87.348  35.011  1.00  0.00           H0.      0
ATOM     23  CB  ASP A   2      46.689  85.339  35.283  1.00  0.00           C0.      0
ATOM     24  HB2 ASP A   2      46.578  84.562  36.039  1.00  0.00           H0.      0
ATOM     25  HB3 ASP A   2      46.328  85.068  34.291  1.00  0.00           H0.      0
ATOM     26  CG  ASP A   2      48.213  85.423  35.131  1.00  0.00           C0.      0
ATOM     27  OD1 ASP A   2      48.956  84.443  35.142  1.00  0.00           O0.      0
ATOM     28  OD2 ASP A   2      48.780  86.509  34.768  1.00  0.00           O0.      0
ATOM     29  C   ASP A   2      44.425  86.461  35.964  1.00  0.00           C0.      0
ATOM     30  O   ASP A   2      43.816  86.574  37.013  1.00  0.00           O0.      0
ATOM     31  N   SER A   3      43.810  86.481  34.797  1.00  0.00           N0.      0
ATOM     32  H   SER A   3      44.428  86.574  34.002  1.00  0.00           H0.      0
ATOM     33  CA  SER A   3      42.361  86.628  34.570  1.00  0.00           C0.      0
ATOM     34  HA  SER A   3      42.125  87.417  35.285  1.00  0.00           H0.      0
ATOM     35  CB  SER A   3      42.066  87.159  33.099  1.00  0.00           C0.      0
ATOM     36  HB2 SER A   3      40.979  87.221  33.057  1.00  0.00           H0.      0
ATOM     37  HB3 SER A   3      42.490  88.163  33.080  1.00  0.00           H0.      0
ATOM     38  OG  SER A   3      42.530  86.327  32.016  1.00  0.00           O0.      0
ATOM     39  HG  SER A   3      43.455  86.569  31.931  1.00  0.00           H0.      0
ATOM     40  C   SER A   3      41.562  85.333  34.792  1.00  0.00           C0.      0
ATOM     41  O   SER A   3      40.315  85.469  34.695  1.00  0.00           O0.      0
ATOM     42  N   VAL A   4      42.213  84.265  35.131  1.00  0.00           N0.      0
ATOM     43  H   VAL A   4      43.219  84.352  35.095  1.00  0.00           H0.      0
ATOM     44  CA  VAL A   4      41.671  82.922  35.374  1.00  0.00           C0.      0
ATOM     45  HA  VAL A   4      41.134  82.570  34.493  1.00  0.00           H0.      0
ATOM     46  CB  VAL A   4      42.884  81.946  35.627  1.00  0.00           C0.      0
ATOM     47  HB  VAL A   4      42.423  80.961  35.702  1.00  0.00           H0.      0
ATOM     48  CG1 VAL A   4      43.777  81.890  34.404  1.00  0.00           C0.      0
ATOM     49 HG11 VAL A   4      44.151  82.854  34.060  1.00  0.00           H0.      0
ATOM     50 HG12 VAL A   4      44.599  81.196  34.577  1.00  0.00           H0.      0
ATOM     51 HG13 VAL A   4      43.152  81.499  33.602  1.00  0.00           H0.      0
ATOM     52  CG2 VAL A   4      43.728  82.192  36.891  1.00  0.00           C0.      0
ATOM     53 HG21 VAL A   4      43.840  83.248  37.135  1.00  0.00           H0.      0
ATOM     54 HG22 VAL A   4      43.317  81.629  37.729  1.00  0.00           H0.      0
ATOM     55 HG23 VAL A   4      44.735  81.850  36.650  1.00  0.00           H0.      0
ATOM     56  C   VAL A   4      40.647  82.908  36.543  1.00  0.00           C0.      0
ATOM     57  O   VAL A   4      40.645  83.831  37.304  1.00  0.00           O0.      0
ATOM     58  N   TYR A   5      39.944  81.814  36.739  1.00  0.00           N0.      0
ATOM     59  H   TYR A   5      40.179  80.973  36.233  1.00  0.00           H0.      0
ATOM     60  CA  TYR A   5      38.972  81.606  37.862  1.00  0.00           C0.      0
ATOM     61  HA  TYR A   5      38.887  82.461  38.533  1.00  0.00           H0.      0
ATOM     62  CB  TYR A   5      37.572  81.317  37.226  1.00  0.00           C0.      0
ATOM     63  HB2 TYR A   5      37.287  82.092  36.515  1.00  0.00           H0.      0
ATOM     64  HB3 TYR A   5      37.558  80.347  36.728  1.00  0.00           H0.      0
ATOM     65  CG  TYR A   5      36.512  81.138  38.295  1.00  0.00           C0.      0
ATOM     66  CD1 TYR A   5      35.755  79.885  38.415  1.00  0.00           C0.      0
ATOM     67  HD1 TYR A   5      36.099  79.065  37.801  1.00  0.00           H0.      0
ATOM     68  CE1 TYR A   5      34.694  79.831  39.308  1.00  0.00           C0.      0
ATOM     69  HE1 TYR A   5      34.084  78.940  39.321  1.00  0.00           H0.      0
ATOM     70  CZ  TYR A   5      34.424  80.883  40.155  1.00  0.00           C0.      0
ATOM     71  OH  TYR A   5      33.322  80.850  40.938  1.00  0.00           O0.      0
ATOM     72  HH  TYR A   5      33.298  79.982  41.348  1.00  0.00           H0.      0
ATOM     73  CE2 TYR A   5      35.097  82.115  40.004  1.00  0.00           C0.      0
ATOM     74  HE2 TYR A   5      34.828  82.928  40.663  1.00  0.00           H0.      0
ATOM     75  CD2 TYR A   5      36.130  82.258  39.081  1.00  0.00           C0.      0
ATOM     76  HD2 TYR A   5      36.491  83.256  38.879  1.00  0.00           H0.      0
ATOM     77  C   TYR A   5      39.467  80.551  38.826  1.00  0.00           C0.      0
ATOM     78  O   TYR A   5      40.547  79.952  38.552  1.00  0.00           O0.      0
ATOM     79  N   ARG A   6      38.760  80.383  39.961  1.00  0.00           N0.      0
ATOM     80  H   ARG A   6      37.928  80.927  40.136  1.00  0.00           H0.      0
ATOM     81  CA  ARG A   6      39.180  79.489  41.044  1.00  0.00           C0.      0
ATOM     82  HA  ARG A   6      40.153  79.880  41.340  1.00  0.00           H0.      0
ATOM     83  CB  ARG A   6      38.177  79.531  42.199  1.00  0.00           C0.      0
ATOM     84  HB2 ARG A   6      37.211  79.355  41.726  1.00  0.00           H0.      0
ATOM     85  HB3 ARG A   6      38.341  78.732  42.922  1.00  0.00           H0.      0
ATOM     86  CG  ARG A   6      37.937  80.864  42.808  1.00  0.00           C0.      0
ATOM     87  HG2 ARG A   6      38.841  81.242  43.285  1.00  0.00           H0.      0
ATOM     88  HG3 ARG A   6      37.480  81.597  42.143  1.00  0.00           H0.      0
ATOM     89  CD  ARG A   6      36.976  80.673  43.960  1.00  0.00           C0.      0
ATOM     90  HD2 ARG A   6      36.168  80.019  43.632  1.00  0.00           H0.      0
ATOM     91  HD3 ARG A   6      37.467  80.188  44.804  1.00  0.00           H0.      0
ATOM     92  NE  ARG A   6      36.334  81.890  44.406  1.00  0.00           N0.      0
ATOM     93  HE  ARG A   6      36.944  82.581  44.820  1.00  0.00           H0.      0
ATOM     94  CZ  ARG A   6      35.118  82.257  44.031  1.00  0.00           C0.      0
ATOM     95  NH1 ARG A   6      34.775  83.487  43.848  1.00  0.00           N0.      0
ATOM     96 HH11 ARG A   6      35.407  84.275  43.826  1.00  0.00           H0.      0
ATOM     97 HH12 ARG A   6      33.790  83.637  43.683  1.00  0.00           H0.      0
ATOM     98  NH2 ARG A   6      34.156  81.391  43.903  1.00  0.00           N0.      0
ATOM     99 HH21 ARG A   6      34.266  80.461  44.282  1.00  0.00           H0.      0
ATOM    100 HH22 ARG A   6      33.254  81.744  43.616  1.00  0.00           H0.      0
ATOM    101  C   ARG A   6      39.285  78.034  40.581  1.00  0.00           C0.      0
ATOM    102  O   ARG A   6      38.453  77.489  39.878  1.00  0.00           O0.      0
ATOM    103  N   THR A   7      40.354  77.457  41.171  1.00  0.00           N0.      0
ATOM    104  H   THR A   7      40.862  78.039  41.821  1.00  0.00           H0.      0
ATOM    105  CA  THR A   7      40.610  75.998  40.918  1.00  0.00           C0.      0
ATOM    106  HA  THR A   7      40.274  75.687  39.929  1.00  0.00           H0.      0
ATOM    107  CB  THR A   7      42.157  75.689  40.930  1.00  0.00           C0.      0
ATOM    108  HB  THR A   7      42.407  74.630  40.873  1.00  0.00           H0.      0
ATOM    109  CG2 THR A   7      42.790  76.376  39.698  1.00  0.00           C0.      0
ATOM    110 HG21 THR A   7      43.880  76.354  39.734  1.00  0.00           H0.      0
ATOM    111 HG22 THR A   7      42.633  75.769  38.806  1.00  0.00           H0.      0
ATOM    112 HG23 THR A   7      42.458  77.388  39.470  1.00  0.00           H0.      0
ATOM    113  OG1 THR A   7      42.879  76.200  42.061  1.00  0.00           O0.      0
ATOM    114  HG1 THR A   7      42.919  77.159  42.032  1.00  0.00           H0.      0
ATOM    115  C   THR A   7      39.972  75.098  42.001  1.00  0.00           C0.      0
ATOM    116  O   THR A   7      39.662  73.937  41.852  1.00  0.00           O0.      0
ATOM    117  N   ARG A   8      39.670  75.719  43.196  1.00  0.00           N0.      0
ATOM    118  H   ARG A   8      39.920  76.698  43.173  1.00  0.00           H0.      0
ATOM    119  CA  ARG A   8      39.151  75.074  44.371  1.00  0.00           C0.      0
ATOM    120  HA  ARG A   8      38.591  74.198  44.045  1.00  0.00           H0.      0
ATOM    121  CB  ARG A   8      40.313  74.555  45.228  1.00  0.00           C0.      0
ATOM    122  HB2 ARG A   8      40.863  73.934  44.520  1.00  0.00           H0.      0
ATOM    123  HB3 ARG A   8      40.833  75.432  45.613  1.00  0.00           H0.      0
ATOM    124  CG  ARG A   8      39.911  73.709  46.354  1.00  0.00           C0.      0
ATOM    125  HG2 ARG A   8      39.296  74.293  47.040  1.00  0.00           H0.      0
ATOM    126  HG3 ARG A   8      39.346  72.859  45.971  1.00  0.00           H0.      0
ATOM    127  CD  ARG A   8      41.096  73.232  47.164  1.00  0.00           C0.      0
ATOM    128  HD2 ARG A   8      41.743  74.038  47.511  1.00  0.00           H0.      0
ATOM    129  HD3 ARG A   8      40.674  72.657  47.987  1.00  0.00           H0.      0
ATOM    130  NE  ARG A   8      41.905  72.318  46.471  1.00  0.00           N0.      0
ATOM    131  HE  ARG A   8      41.527  71.419  46.207  1.00  0.00           H0.      0
ATOM    132  CZ  ARG A   8      43.225  72.438  46.125  1.00  0.00           C0.      0
ATOM    133  NH1 ARG A   8      43.779  71.590  45.345  1.00  0.00           N0.      0
ATOM    134 HH11 ARG A   8      43.294  70.741  45.093  1.00  0.00           H0.      0
ATOM    135 HH12 ARG A   8      44.762  71.758  45.188  1.00  0.00           H0.      0
ATOM    136  NH2 ARG A   8      43.928  73.466  46.420  1.00  0.00           N0.      0
ATOM    137 HH21 ARG A   8      43.562  74.199  47.011  1.00  0.00           H0.      0
ATOM    138 HH22 ARG A   8      44.915  73.363  46.235  1.00  0.00           H0.      0
ATOM    139  C   ARG A   8      38.271  76.109  45.152  1.00  0.00           C0.      0
ATOM    140  O   ARG A   8      38.459  77.296  45.127  1.00  0.00           O0.      0
ATOM    141  N   SER A   9      37.191  75.563  45.656  1.00  0.00           N0.      0
ATOM    142  H   SER A   9      37.028  74.567  45.626  1.00  0.00           H0.      0
ATOM    143  CA  SER A   9      36.175  76.512  46.220  1.00  0.00           C0.      0
ATOM    144  HA  SER A   9      35.986  77.314  45.506  1.00  0.00           H0.      0
ATOM    145  CB  SER A   9      34.800  75.782  46.404  1.00  0.00           C0.      0
ATOM    146  HB2 SER A   9      34.346  75.590  45.432  1.00  0.00           H0.      0
ATOM    147  HB3 SER A   9      34.953  74.942  47.081  1.00  0.00           H0.      0
ATOM    148  OG  SER A   9      33.817  76.705  46.948  1.00  0.00           O0.      0
ATOM    149  HG  SER A   9      33.745  76.350  47.837  1.00  0.00           H0.      0
ATOM    150  C   SER A   9      36.724  77.081  47.565  1.00  0.00           C0.      0
ATOM    151  O   SER A   9      37.591  76.480  48.193  1.00  0.00           O0.      0
ATOM    152  N   LEU A  10      36.314  78.286  47.985  1.00  0.00           N0.      0
ATOM    153  H   LEU A  10      35.549  78.728  47.495  1.00  0.00           H0.      0
ATOM    154  CA  LEU A  10      36.723  79.052  49.177  1.00  0.00           C0.      0
ATOM    155  HA  LEU A  10      37.755  79.366  49.019  1.00  0.00           H0.      0
ATOM    156  CB  LEU A  10      35.893  80.276  49.313  1.00  0.00           C0.      0
ATOM    157  HB2 LEU A  10      34.907  79.931  49.624  1.00  0.00           H0.      0
ATOM    158  HB3 LEU A  10      36.387  80.806  50.128  1.00  0.00           H0.      0
ATOM    159  CG  LEU A  10      35.684  81.321  48.152  1.00  0.00           C0.      0
ATOM    160  HG  LEU A  10      35.178  80.801  47.339  1.00  0.00           H0.      0
ATOM    161  CD1 LEU A  10      34.871  82.475  48.658  1.00  0.00           C0.      0
ATOM    162 HD11 LEU A  10      34.803  83.320  47.974  1.00  0.00           H0.      0
ATOM    163 HD12 LEU A  10      33.904  82.158  49.050  1.00  0.00           H0.      0
ATOM    164 HD13 LEU A  10      35.357  82.779  49.585  1.00  0.00           H0.      0
ATOM    165  CD2 LEU A  10      37.065  81.809  47.796  1.00  0.00           C0.      0
ATOM    166 HD21 LEU A  10      37.619  82.278  48.610  1.00  0.00           H0.      0
ATOM    167 HD22 LEU A  10      37.684  80.964  47.494  1.00  0.00           H0.      0
ATOM    168 HD23 LEU A  10      37.012  82.499  46.954  1.00  0.00           H0.      0
ATOM    169  C   LEU A  10      36.672  78.280  50.453  1.00  0.00           C0.      0
ATOM    170  O   LEU A  10      35.677  77.571  50.687  1.00  0.00           O0.      0
ATOM    171  N   GLY A  11      37.746  78.331  51.234  1.00  0.00           N0.      0
ATOM    172  H   GLY A  11      38.474  78.952  50.913  1.00  0.00           H0.      0
ATOM    173  CA  GLY A  11      37.970  77.592  52.456  1.00  0.00           C0.      0
ATOM    174  HA2 GLY A  11      38.976  77.801  52.821  1.00  0.00           H0.      0
ATOM    175  HA3 GLY A  11      37.285  77.883  53.253  1.00  0.00           H0.      0
ATOM    176  C   GLY A  11      37.839  76.055  52.461  1.00  0.00           C0.      0
ATOM    177  O   GLY A  11      38.149  75.454  53.482  1.00  0.00           O0.      0
ATOM    178  N   VAL A  12      37.603  75.473  51.318  1.00  0.00           N0.      0
ATOM    179  H   VAL A  12      37.236  75.991  50.533  1.00  0.00           H0.      0
ATOM    180  CA  VAL A  12      37.734  74.015  51.080  1.00  0.00           C0.      0
ATOM    181  HA  VAL A  12      37.266  73.562  51.955  1.00  0.00           H0.      0
ATOM    182  CB  VAL A  12      37.124  73.453  49.872  1.00  0.00           C0.      0
ATOM    183  HB  VAL A  12      37.387  74.019  48.978  1.00  0.00           H0.      0
ATOM    184  CG1 VAL A  12      37.438  72.055  49.380  1.00  0.00           C0.      0
ATOM    185 HG11 VAL A  12      36.999  71.292  50.023  1.00  0.00           H0.      0
ATOM    186 HG12 VAL A  12      37.051  71.747  48.409  1.00  0.00           H0.      0
ATOM    187 HG13 VAL A  12      38.517  71.905  49.330  1.00  0.00           H0.      0
ATOM    188  CG2 VAL A  12      35.600  73.511  49.916  1.00  0.00           C0.      0
ATOM    189 HG21 VAL A  12      35.244  73.256  50.915  1.00  0.00           H0.      0
ATOM    190 HG22 VAL A  12      35.170  74.487  49.691  1.00  0.00           H0.      0
ATOM    191 HG23 VAL A  12      35.199  72.850  49.148  1.00  0.00           H0.      0
ATOM    192  C   VAL A  12      39.243  73.545  51.079  1.00  0.00           C0.      0
ATOM    193  O   VAL A  12      39.968  74.026  50.195  1.00  0.00           O0.      0
ATOM    194  N   ALA A  13      39.662  72.626  52.009  1.00  0.00           N0.      0
ATOM    195  H   ALA A  13      38.990  72.377  52.719  1.00  0.00           H0.      0
ATOM    196  CA  ALA A  13      40.973  72.055  52.009  1.00  0.00           C0.      0
ATOM    197  HA  ALA A  13      41.723  72.846  51.983  1.00  0.00           H0.      0
ATOM    198  CB  ALA A  13      41.194  71.262  53.320  1.00  0.00           C0.      0
ATOM    199  HB1 ALA A  13      42.251  71.131  53.552  1.00  0.00           H0.      0
ATOM    200  HB2 ALA A  13      40.874  71.831  54.192  1.00  0.00           H0.      0
ATOM    201  HB3 ALA A  13      40.616  70.344  53.207  1.00  0.00           H0.      0
ATOM    202  C   ALA A  13      41.284  71.092  50.773  1.00  0.00           C0.      0
ATOM    203  O   ALA A  13      40.338  70.549  50.218  1.00  0.00           O0.      0
ATOM    204  N   ALA A  14      42.538  70.821  50.541  1.00  0.00           N0.      0
ATOM    205  H   ALA A  14      43.256  71.298  51.067  1.00  0.00           H0.      0
ATOM    206  CA  ALA A  14      42.978  70.276  49.268  1.00  0.00           C0.      0
ATOM    207  HA  ALA A  14      42.291  70.610  48.490  1.00  0.00           H0.      0
ATOM    208  CB  ALA A  14      44.273  71.021  48.951  1.00  0.00           C0.      0
ATOM    209  HB1 ALA A  14      44.069  72.087  49.051  1.00  0.00           H0.      0
ATOM    210  HB2 ALA A  14      45.142  70.753  49.551  1.00  0.00           H0.      0
ATOM    211  HB3 ALA A  14      44.467  70.888  47.886  1.00  0.00           H0.      0
ATOM    212  C   ALA A  14      42.986  68.708  49.292  1.00  0.00           C0.      0
ATOM    213  O   ALA A  14      42.826  68.110  50.377  1.00  0.00           O0.      0
ATOM    214  N   GLU A  15      43.082  68.007  48.142  1.00  0.00           N0.      0
ATOM    215  H   GLU A  15      43.404  68.431  47.284  1.00  0.00           H0.      0
ATOM    216  CA  GLU A  15      42.598  66.656  47.964  1.00  0.00           C0.      0
ATOM    217  HA  GLU A  15      41.781  66.508  48.671  1.00  0.00           H0.      0
ATOM    218  CB  GLU A  15      42.320  66.352  46.448  1.00  0.00           C0.      0
ATOM    219  HB2 GLU A  15      43.261  66.084  45.970  1.00  0.00           H0.      0
ATOM    220  HB3 GLU A  15      41.703  65.453  46.458  1.00  0.00           H0.      0
ATOM    221  CG  GLU A  15      41.463  67.398  45.653  1.00  0.00           C0.      0
ATOM    222  HG2 GLU A  15      41.288  67.037  44.640  1.00  0.00           H0.      0
ATOM    223  HG3 GLU A  15      40.530  67.469  46.212  1.00  0.00           H0.      0
ATOM    224  CD  GLU A  15      42.146  68.710  45.506  1.00  0.00           C0.      0
ATOM    225  OE1 GLU A  15      43.382  68.771  45.360  1.00  0.00           O0.      0
ATOM    226  OE2 GLU A  15      41.418  69.788  45.242  1.00  0.00           O0.      0
ATOM    227  C   GLU A  15      43.648  65.621  48.353  1.00  0.00           C0.      0
ATOM    228  O   GLU A  15      44.795  66.047  48.411  1.00  0.00           O0.      0
ATOM    229  N   GLY A  16      43.288  64.312  48.588  1.00  0.00           N0.      0
ATOM    230  H   GLY A  16      42.322  64.045  48.467  1.00  0.00           H0.      0
ATOM    231  CA  GLY A  16      44.104  63.306  49.232  1.00  0.00           C0.      0
ATOM    232  HA2 GLY A  16      44.604  63.752  50.092  1.00  0.00           H0.      0
ATOM    233  HA3 GLY A  16      43.505  62.464  49.580  1.00  0.00           H0.      0
ATOM    234  C   GLY A  16      45.153  62.800  48.259  1.00  0.00           C0.      0
ATOM    235  O   GLY A  16      44.952  62.698  47.047  1.00  0.00           O0.      0
ATOM    236  N   ILE A  17      46.353  62.473  48.818  1.00  0.00           N0.      0
ATOM    237  H   ILE A  17      46.395  62.490  49.827  1.00  0.00           H0.      0
ATOM    238  CA  ILE A  17      47.523  61.943  48.068  1.00  0.00           C0.      0
ATOM    239  HA  ILE A  17      47.612  62.465  47.115  1.00  0.00           H0.      0
ATOM    240  CB  ILE A  17      48.760  62.255  48.814  1.00  0.00           C0.      0
ATOM    241  HB  ILE A  17      48.619  61.861  49.821  1.00  0.00           H0.      0
ATOM    242  CG2 ILE A  17      49.986  61.535  48.196  1.00  0.00           C0.      0
ATOM    243 HG21 ILE A  17      50.878  61.891  48.711  1.00  0.00           H0.      0
ATOM    244 HG22 ILE A  17      49.949  60.492  48.512  1.00  0.00           H0.      0
ATOM    245 HG23 ILE A  17      50.198  61.528  47.126  1.00  0.00           H0.      0
ATOM    246  CG1 ILE A  17      49.167  63.701  48.733  1.00  0.00           C0.      0
ATOM    247 HG12 ILE A  17      49.557  63.940  47.744  1.00  0.00           H0.      0
ATOM    248 HG13 ILE A  17      48.297  64.332  48.915  1.00  0.00           H0.      0
ATOM    249  CD1 ILE A  17      50.174  64.203  49.809  1.00  0.00           C0.      0
ATOM    250 HD11 ILE A  17      50.206  63.414  50.561  1.00  0.00           H0.      0
ATOM    251 HD12 ILE A  17      51.135  64.544  49.426  1.00  0.00           H0.      0
ATOM    252 HD13 ILE A  17      49.689  65.065  50.265  1.00  0.00           H0.      0
ATOM    253  C   ILE A  17      47.283  60.404  47.785  1.00  0.00           C0.      0
ATOM    254  O   ILE A  17      47.139  59.589  48.742  1.00  0.00           O0.      0
ATOM    255  N   PRO A  18      47.339  59.928  46.486  1.00  0.00           N0.      0
ATOM    256  CD  PRO A  18      47.297  60.670  45.246  1.00  0.00           C0.      0
ATOM    257  HD2 PRO A  18      48.258  61.099  44.962  1.00  0.00           H0.      0
ATOM    258  HD3 PRO A  18      46.687  61.573  45.235  1.00  0.00           H0.      0
ATOM    259  CG  PRO A  18      46.750  59.685  44.256  1.00  0.00           C0.      0
ATOM    260  HG2 PRO A  18      47.178  59.854  43.268  1.00  0.00           H0.      0
ATOM    261  HG3 PRO A  18      45.679  59.883  44.254  1.00  0.00           H0.      0
ATOM    262  CB  PRO A  18      47.061  58.312  44.725  1.00  0.00           C0.      0
ATOM    263  HB2 PRO A  18      48.040  57.989  44.370  1.00  0.00           H0.      0
ATOM    264  HB3 PRO A  18      46.271  57.681  44.318  1.00  0.00           H0.      0
ATOM    265  CA  PRO A  18      47.101  58.495  46.209  1.00  0.00           C0.      0
ATOM    266  HA  PRO A  18      46.128  58.180  46.586  1.00  0.00           H0.      0
ATOM    267  C   PRO A  18      48.194  57.607  46.811  1.00  0.00           C0.      0
ATOM    268  O   PRO A  18      47.983  56.460  47.310  1.00  0.00           O0.      0
ATOM    269  N   ASP A  19      49.387  58.189  46.714  1.00  0.00           N0.      0
ATOM    270  H   ASP A  19      49.430  59.112  46.306  1.00  0.00           H0.      0
ATOM    271  CA  ASP A  19      50.766  57.594  47.079  1.00  0.00           C0.      0
ATOM    272  HA  ASP A  19      50.954  56.766  46.396  1.00  0.00           H0.      0
ATOM    273  CB  ASP A  19      51.807  58.598  46.696  1.00  0.00           C0.      0
ATOM    274  HB2 ASP A  19      51.899  58.667  45.612  1.00  0.00           H0.      0
ATOM    275  HB3 ASP A  19      51.532  59.536  47.178  1.00  0.00           H0.      0
ATOM    276  CG  ASP A  19      53.170  58.188  47.137  1.00  0.00           C0.      0
ATOM    277  OD1 ASP A  19      53.946  59.117  47.277  1.00  0.00           O0.      0
ATOM    278  OD2 ASP A  19      53.421  56.968  47.246  1.00  0.00           O0.      0
ATOM    279  C   ASP A  19      50.818  57.363  48.611  1.00  0.00           C0.      0
ATOM    280  O   ASP A  19      50.500  58.213  49.414  1.00  0.00           O0.      0
ATOM    281  N   GLN A  20      51.407  56.219  49.064  1.00  0.00           N0.      0
ATOM    282  H   GLN A  20      51.687  55.558  48.354  1.00  0.00           H0.      0
ATOM    283  CA  GLN A  20      51.720  55.806  50.456  1.00  0.00           C0.      0
ATOM    284  HA  GLN A  20      51.722  56.720  51.051  1.00  0.00           H0.      0
ATOM    285  CB  GLN A  20      50.664  54.771  50.860  1.00  0.00           C0.      0
ATOM    286  HB2 GLN A  20      50.559  53.867  50.260  1.00  0.00           H0.      0
ATOM    287  HB3 GLN A  20      51.035  54.428  51.825  1.00  0.00           H0.      0
ATOM    288  CG  GLN A  20      49.296  55.398  51.111  1.00  0.00           C0.      0
ATOM    289  HG2 GLN A  20      49.423  56.281  51.737  1.00  0.00           H0.      0
ATOM    290  HG3 GLN A  20      48.849  55.732  50.174  1.00  0.00           H0.      0
ATOM    291  CD  GLN A  20      48.224  54.463  51.644  1.00  0.00           C0.      0
ATOM    292  OE1 GLN A  20      48.570  53.659  52.555  1.00  0.00           O0.      0
ATOM    293  NE2 GLN A  20      47.011  54.551  51.197  1.00  0.00           N0.      0
ATOM    294 HE21 GLN A  20      46.325  53.852  51.444  1.00  0.00           H0.      0
ATOM    295 HE22 GLN A  20      46.801  55.375  50.652  1.00  0.00           H0.      0
ATOM    296  C   GLN A  20      53.206  55.325  50.515  1.00  0.00           C0.      0
ATOM    297  O   GLN A  20      53.528  54.507  51.376  1.00  0.00           O0.      0
ATOM    298  N   TYR A  21      54.115  55.558  49.535  1.00  0.00           N0.      0
ATOM    299  H   TYR A  21      53.773  56.112  48.763  1.00  0.00           H0.      0
ATOM    300  CA  TYR A  21      55.373  54.883  49.292  1.00  0.00           C0.      0
ATOM    301  HA  TYR A  21      55.514  54.230  50.152  1.00  0.00           H0.      0
ATOM    302  CB  TYR A  21      55.320  53.930  48.089  1.00  0.00           C0.      0
ATOM    303  HB2 TYR A  21      55.113  54.575  47.235  1.00  0.00           H0.      0
ATOM    304  HB3 TYR A  21      56.299  53.507  47.867  1.00  0.00           H0.      0
ATOM    305  CG  TYR A  21      54.231  52.825  47.999  1.00  0.00           C0.      0
ATOM    306  CD1 TYR A  21      53.422  52.696  46.883  1.00  0.00           C0.      0
ATOM    307  HD1 TYR A  21      53.492  53.468  46.131  1.00  0.00           H0.      0
ATOM    308  CE1 TYR A  21      52.478  51.620  46.727  1.00  0.00           C0.      0
ATOM    309  HE1 TYR A  21      51.940  51.409  45.815  1.00  0.00           H0.      0
ATOM    310  CZ  TYR A  21      52.299  50.876  47.871  1.00  0.00           C0.      0
ATOM    311  OH  TYR A  21      51.445  49.796  47.752  1.00  0.00           O0.      0
ATOM    312  HH  TYR A  21      50.840  50.010  47.038  1.00  0.00           H0.      0
ATOM    313  CE2 TYR A  21      53.167  50.898  49.019  1.00  0.00           C0.      0
ATOM    314  HE2 TYR A  21      52.958  50.157  49.777  1.00  0.00           H0.      0
ATOM    315  CD2 TYR A  21      54.103  51.934  49.103  1.00  0.00           C0.      0
ATOM    316  HD2 TYR A  21      54.681  52.158  49.987  1.00  0.00           H0.      0
ATOM    317  C   TYR A  21      56.597  55.824  49.281  1.00  0.00           C0.      0
ATOM    318  O   TYR A  21      57.732  55.331  49.189  1.00  0.00           O0.      0
ATOM    319  N   ALA A  22      56.412  57.152  49.347  1.00  0.00           N0.      0
ATOM    320  H   ALA A  22      55.432  57.369  49.459  1.00  0.00           H0.      0
ATOM    321  CA  ALA A  22      57.437  58.210  49.357  1.00  0.00           C0.      0
ATOM    322  HA  ALA A  22      57.847  58.272  48.350  1.00  0.00           H0.      0
ATOM    323  CB  ALA A  22      56.706  59.447  49.791  1.00  0.00           C0.      0
ATOM    324  HB1 ALA A  22      57.366  60.307  49.676  1.00  0.00           H0.      0
ATOM    325  HB2 ALA A  22      55.826  59.615  49.170  1.00  0.00           H0.      0
ATOM    326  HB3 ALA A  22      56.452  59.293  50.840  1.00  0.00           H0.      0
ATOM    327  C   ALA A  22      58.570  57.951  50.338  1.00  0.00           C0.      0
ATOM    328  O   ALA A  22      59.655  58.467  50.144  1.00  0.00           O0.      0
ATOM    329  N   ASP A  23      58.353  57.306  51.467  1.00  0.00           N0.      0
ATOM    330  H   ASP A  23      57.494  56.775  51.491  1.00  0.00           H0.      0
ATOM    331  CA  ASP A  23      59.417  57.067  52.498  1.00  0.00           C0.      0
ATOM    332  HA  ASP A  23      59.960  57.995  52.678  1.00  0.00           H0.      0
ATOM    333  CB  ASP A  23      58.901  56.664  53.892  1.00  0.00           C0.      0
ATOM    334  HB2 ASP A  23      59.777  56.616  54.539  1.00  0.00           H0.      0
ATOM    335  HB3 ASP A  23      58.230  57.426  54.290  1.00  0.00           H0.      0
ATOM    336  CG  ASP A  23      58.152  55.296  53.959  1.00  0.00           C0.      0
ATOM    337  OD1 ASP A  23      57.525  54.983  54.957  1.00  0.00           O0.      0
ATOM    338  OD2 ASP A  23      58.137  54.568  52.919  1.00  0.00           O0.      0
ATOM    339  C   ASP A  23      60.535  56.106  52.060  1.00  0.00           C0.      0
ATOM    340  O   ASP A  23      61.498  55.936  52.873  1.00  0.00           O0.      0
ATOM    341  N   GLY A  24      60.388  55.351  50.953  1.00  0.00           N0.      0
ATOM    342  H   GLY A  24      59.718  55.610  50.243  1.00  0.00           H0.      0
ATOM    343  CA  GLY A  24      61.298  54.315  50.507  1.00  0.00           C0.      0
ATOM    344  HA2 GLY A  24      61.027  54.072  49.479  1.00  0.00           H0.      0
ATOM    345  HA3 GLY A  24      62.310  54.673  50.312  1.00  0.00           H0.      0
ATOM    346  C   GLY A  24      61.198  52.977  51.251  1.00  0.00           C0.      0
ATOM    347  O   GLY A  24      61.450  51.921  50.711  1.00  0.00           O0.      0
ATOM    348  N   GLU A  25      60.665  52.928  52.474  1.00  0.00           N0.      0
ATOM    349  H   GLU A  25      60.334  53.814  52.829  1.00  0.00           H0.      0
ATOM    350  CA  GLU A  25      60.566  51.702  53.355  1.00  0.00           C0.      0
ATOM    351  HA  GLU A  25      61.603  51.410  53.522  1.00  0.00           H0.      0
ATOM    352  CB  GLU A  25      59.900  52.039  54.691  1.00  0.00           C0.      0
ATOM    353  HB2 GLU A  25      58.916  52.475  54.520  1.00  0.00           H0.      0
ATOM    354  HB3 GLU A  25      59.769  51.096  55.222  1.00  0.00           H0.      0
ATOM    355  CG  GLU A  25      60.582  53.088  55.588  1.00  0.00           C0.      0
ATOM    356  HG2 GLU A  25      60.282  54.081  55.251  1.00  0.00           H0.      0
ATOM    357  HG3 GLU A  25      60.328  52.947  56.638  1.00  0.00           H0.      0
ATOM    358  CD  GLU A  25      62.123  53.146  55.440  1.00  0.00           C0.      0
ATOM    359  OE1 GLU A  25      62.739  54.185  55.226  1.00  0.00           O0.      0
ATOM    360  OE2 GLU A  25      62.748  52.074  55.519  1.00  0.00           O0.      0
ATOM    361  C   GLU A  25      59.825  50.495  52.843  1.00  0.00           C0.      0
ATOM    362  O   GLU A  25      60.269  49.372  53.097  1.00  0.00           O0.      0
ATOM    363  N   ALA A  26      58.748  50.646  52.085  1.00  0.00           N0.      0
ATOM    364  H   ALA A  26      58.207  51.491  51.969  1.00  0.00           H0.      0
ATOM    365  CA  ALA A  26      58.114  49.494  51.421  1.00  0.00           C0.      0
ATOM    366  HA  ALA A  26      58.230  48.590  52.019  1.00  0.00           H0.      0
ATOM    367  CB  ALA A  26      56.620  49.698  51.328  1.00  0.00           C0.      0
ATOM    368  HB1 ALA A  26      56.060  49.790  52.258  1.00  0.00           H0.      0
ATOM    369  HB2 ALA A  26      56.440  50.659  50.845  1.00  0.00           H0.      0
ATOM    370  HB3 ALA A  26      56.238  48.954  50.629  1.00  0.00           H0.      0
ATOM    371  C   ALA A  26      58.664  49.300  49.986  1.00  0.00           C0.      0
ATOM    372  O   ALA A  26      59.128  48.239  49.592  1.00  0.00           O0.      0
ATOM    373  N   ALA A  27      58.968  50.444  49.286  1.00  0.00           N0.      0
ATOM    374  H   ALA A  27      58.711  51.330  49.698  1.00  0.00           H0.      0
ATOM    375  CA  ALA A  27      59.487  50.427  47.934  1.00  0.00           C0.      0
ATOM    376  HA  ALA A  27      58.810  49.919  47.247  1.00  0.00           H0.      0
ATOM    377  CB  ALA A  27      59.508  51.908  47.485  1.00  0.00           C0.      0
ATOM    378  HB1 ALA A  27      59.787  52.049  46.440  1.00  0.00           H0.      0
ATOM    379  HB2 ALA A  27      58.513  52.343  47.578  1.00  0.00           H0.      0
ATOM    380  HB3 ALA A  27      60.276  52.467  48.019  1.00  0.00           H0.      0
ATOM    381  C   ALA A  27      60.819  49.640  47.822  1.00  0.00           C0.      0
ATOM    382  O   ALA A  27      61.009  48.826  46.872  1.00  0.00           O0.      0
ATOM    383  N   ARG A  28      61.767  49.854  48.773  1.00  0.00           N0.      0
ATOM    384  H   ARG A  28      61.559  50.541  49.483  1.00  0.00           H0.      0
ATOM    385  CA  ARG A  28      63.113  49.268  48.708  1.00  0.00           C0.      0
ATOM    386  HA  ARG A  28      63.565  49.510  47.747  1.00  0.00           H0.      0
ATOM    387  CB  ARG A  28      63.969  49.788  49.892  1.00  0.00           C0.      0
ATOM    388  HB2 ARG A  28      63.325  50.052  50.731  1.00  0.00           H0.      0
ATOM    389  HB3 ARG A  28      64.713  49.049  50.190  1.00  0.00           H0.      0
ATOM    390  CG  ARG A  28      64.772  50.992  49.383  1.00  0.00           C0.      0
ATOM    391  HG2 ARG A  28      65.456  50.801  48.557  1.00  0.00           H0.      0
ATOM    392  HG3 ARG A  28      64.044  51.720  49.024  1.00  0.00           H0.      0
ATOM    393  CD  ARG A  28      65.575  51.584  50.497  1.00  0.00           C0.      0
ATOM    394  HD2 ARG A  28      65.860  50.858  51.259  1.00  0.00           H0.      0
ATOM    395  HD3 ARG A  28      66.483  51.964  50.028  1.00  0.00           H0.      0
ATOM    396  NE  ARG A  28      64.943  52.783  51.110  1.00  0.00           N0.      0
ATOM    397  HE  ARG A  28      65.054  53.670  50.639  1.00  0.00           H0.      0
ATOM    398  CZ  ARG A  28      64.270  52.847  52.212  1.00  0.00           C0.      0
ATOM    399  NH1 ARG A  28      64.027  51.806  52.974  1.00  0.00           N0.      0
ATOM    400 HH11 ARG A  28      64.410  50.894  52.770  1.00  0.00           H0.      0
ATOM    401 HH12 ARG A  28      63.674  51.902  53.916  1.00  0.00           H0.      0
ATOM    402  NH2 ARG A  28      63.852  53.955  52.678  1.00  0.00           N0.      0
ATOM    403 HH21 ARG A  28      64.033  54.779  52.122  1.00  0.00           H0.      0
ATOM    404 HH22 ARG A  28      63.256  54.032  53.490  1.00  0.00           H0.      0
ATOM    405  C   ARG A  28      63.112  47.704  48.811  1.00  0.00           C0.      0
ATOM    406  O   ARG A  28      63.992  47.008  48.331  1.00  0.00           O0.      0
ATOM    407  N   VAL A  29      62.035  47.154  49.331  1.00  0.00           N0.      0
ATOM    408  H   VAL A  29      61.323  47.806  49.626  1.00  0.00           H0.      0
ATOM    409  CA  VAL A  29      61.803  45.764  49.504  1.00  0.00           C0.      0
ATOM    410  HA  VAL A  29      62.659  45.242  49.075  1.00  0.00           H0.      0
ATOM    411  CB  VAL A  29      61.764  45.512  51.018  1.00  0.00           C0.      0
ATOM    412  HB  VAL A  29      61.611  44.445  51.182  1.00  0.00           H0.      0
ATOM    413  CG1 VAL A  29      63.105  45.838  51.705  1.00  0.00           C0.      0
ATOM    414 HG11 VAL A  29      63.330  46.904  51.683  1.00  0.00           H0.      0
ATOM    415 HG12 VAL A  29      62.915  45.539  52.736  1.00  0.00           H0.      0
ATOM    416 HG13 VAL A  29      63.893  45.277  51.204  1.00  0.00           H0.      0
ATOM    417  CG2 VAL A  29      60.620  46.212  51.764  1.00  0.00           C0.      0
ATOM    418 HG21 VAL A  29      60.681  47.299  51.724  1.00  0.00           H0.      0
ATOM    419 HG22 VAL A  29      59.706  45.921  51.247  1.00  0.00           H0.      0
ATOM    420 HG23 VAL A  29      60.419  45.917  52.794  1.00  0.00           H0.      0
ATOM    421  C   VAL A  29      60.524  45.256  48.804  1.00  0.00           C0.      0
ATOM    422  O   VAL A  29      60.144  44.127  49.088  1.00  0.00           O0.      0
ATOM    423  N   TRP A  30      59.855  45.982  47.914  1.00  0.00           N0.      0
ATOM    424  H   TRP A  30      60.273  46.859  47.638  1.00  0.00           H0.      0
ATOM    425  CA  TRP A  30      58.556  45.563  47.353  1.00  0.00           C0.      0
ATOM    426  HA  TRP A  30      57.929  45.377  48.225  1.00  0.00           H0.      0
ATOM    427  CB  TRP A  30      57.967  46.668  46.413  1.00  0.00           C0.      0
ATOM    428  HB2 TRP A  30      58.144  47.612  46.930  1.00  0.00           H0.      0
ATOM    429  HB3 TRP A  30      58.426  46.691  45.425  1.00  0.00           H0.      0
ATOM    430  CG  TRP A  30      56.523  46.576  46.249  1.00  0.00           C0.      0
ATOM    431  CD1 TRP A  30      55.841  46.460  45.092  1.00  0.00           C0.      0
ATOM    432  HD1 TRP A  30      56.281  46.249  44.128  1.00  0.00           H0.      0
ATOM    433  NE1 TRP A  30      54.473  46.516  45.358  1.00  0.00           N0.      0
ATOM    434  HE1 TRP A  30      53.798  46.244  44.657  1.00  0.00           H0.      0
ATOM    435  CE2 TRP A  30      54.220  46.899  46.661  1.00  0.00           C0.      0
ATOM    436  CZ2 TRP A  30      53.016  46.973  47.340  1.00  0.00           C0.      0
ATOM    437  HZ2 TRP A  30      52.030  46.970  46.899  1.00  0.00           H0.      0
ATOM    438  CH2 TRP A  30      53.101  47.107  48.769  1.00  0.00           C0.      0
ATOM    439  HH2 TRP A  30      52.225  47.336  49.358  1.00  0.00           H0.      0
ATOM    440  CZ3 TRP A  30      54.392  47.139  49.390  1.00  0.00           C0.      0
ATOM    441  HZ3 TRP A  30      54.536  47.329  50.444  1.00  0.00           H0.      0
ATOM    442  CE3 TRP A  30      55.583  46.982  48.668  1.00  0.00           C0.      0
ATOM    443  HE3 TRP A  30      56.530  46.936  49.185  1.00  0.00           H0.      0
ATOM    444  CD2 TRP A  30      55.498  46.823  47.262  1.00  0.00           C0.      0
ATOM    445  C   TRP A  30      58.582  44.169  46.657  1.00  0.00           C0.      0
ATOM    446  O   TRP A  30      57.668  43.430  46.730  1.00  0.00           O0.      0
ATOM    447  N   GLN A  31      59.733  43.819  46.102  1.00  0.00           N0.      0
ATOM    448  H   GLN A  31      60.441  44.538  46.065  1.00  0.00           H0.      0
ATOM    449  CA  GLN A  31      60.069  42.511  45.457  1.00  0.00           C0.      0
ATOM    450  HA  GLN A  31      59.246  42.196  44.816  1.00  0.00           H0.      0
ATOM    451  CB  GLN A  31      61.381  42.576  44.698  1.00  0.00           C0.      0
ATOM    452  HB2 GLN A  31      61.534  41.622  44.193  1.00  0.00           H0.      0
ATOM    453  HB3 GLN A  31      61.247  43.338  43.929  1.00  0.00           H0.      0
ATOM    454  CG  GLN A  31      62.731  42.848  45.425  1.00  0.00           C0.      0
ATOM    455  HG2 GLN A  31      62.785  42.140  46.252  1.00  0.00           H0.      0
ATOM    456  HG3 GLN A  31      63.617  42.733  44.800  1.00  0.00           H0.      0
ATOM    457  CD  GLN A  31      62.904  44.207  46.076  1.00  0.00           C0.      0
ATOM    458  OE1 GLN A  31      62.151  45.116  45.936  1.00  0.00           O0.      0
ATOM    459  NE2 GLN A  31      63.973  44.352  46.827  1.00  0.00           N0.      0
ATOM    460 HE21 GLN A  31      64.100  45.110  47.482  1.00  0.00           H0.      0
ATOM    461 HE22 GLN A  31      64.662  43.616  46.780  1.00  0.00           H0.      0
ATOM    462  C   GLN A  31      60.208  41.389  46.507  1.00  0.00           C0.      0
ATOM    463  O   GLN A  31      59.905  40.303  46.084  1.00  0.00           O0.      0
ATOM    464  N   LEU A  32      60.694  41.635  47.796  1.00  0.00           N0.      0
ATOM    465  H   LEU A  32      60.797  42.619  48.001  1.00  0.00           H0.      0
ATOM    466  CA  LEU A  32      60.749  40.764  48.923  1.00  0.00           C0.      0
ATOM    467  HA  LEU A  32      61.045  39.800  48.510  1.00  0.00           H0.      0
ATOM    468  CB  LEU A  32      61.840  41.374  49.905  1.00  0.00           C0.      0
ATOM    469  HB2 LEU A  32      61.534  42.357  50.262  1.00  0.00           H0.      0
ATOM    470  HB3 LEU A  32      61.832  40.694  50.756  1.00  0.00           H0.      0
ATOM    471  CG  LEU A  32      63.281  41.313  49.337  1.00  0.00           C0.      0
ATOM    472  HG  LEU A  32      63.254  41.922  48.433  1.00  0.00           H0.      0
ATOM    473  CD1 LEU A  32      64.173  41.950  50.363  1.00  0.00           C0.      0
ATOM    474 HD11 LEU A  32      64.227  41.248  51.195  1.00  0.00           H0.      0
ATOM    475 HD12 LEU A  32      65.216  42.110  50.090  1.00  0.00           H0.      0
ATOM    476 HD13 LEU A  32      63.774  42.853  50.824  1.00  0.00           H0.      0
ATOM    477  CD2 LEU A  32      63.815  39.913  48.959  1.00  0.00           C0.      0
ATOM    478 HD21 LEU A  32      63.199  39.524  48.148  1.00  0.00           H0.      0
ATOM    479 HD22 LEU A  32      64.813  40.050  48.541  1.00  0.00           H0.      0
ATOM    480 HD23 LEU A  32      63.838  39.324  49.876  1.00  0.00           H0.      0
ATOM    481  C   LEU A  32      59.357  40.628  49.557  1.00  0.00           C0.      0
ATOM    482  O   LEU A  32      59.079  39.645  50.186  1.00  0.00           O0.      0
ATOM    483  N   TYR A  33      58.480  41.669  49.515  1.00  0.00           N0.      0
ATOM    484  H   TYR A  33      58.732  42.502  49.002  1.00  0.00           H0.      0
ATOM    485  CA  TYR A  33      57.119  41.702  50.084  1.00  0.00           C0.      0
ATOM    486  HA  TYR A  33      57.074  41.210  51.056  1.00  0.00           H0.      0
ATOM    487  CB  TYR A  33      56.695  43.158  50.249  1.00  0.00           C0.      0
ATOM    488  HB2 TYR A  33      57.331  43.646  50.987  1.00  0.00           H0.      0
ATOM    489  HB3 TYR A  33      56.839  43.741  49.340  1.00  0.00           H0.      0
ATOM    490  CG  TYR A  33      55.167  43.273  50.545  1.00  0.00           C0.      0
ATOM    491  CD1 TYR A  33      54.219  43.906  49.727  1.00  0.00           C0.      0
ATOM    492  HD1 TYR A  33      54.508  44.481  48.859  1.00  0.00           H0.      0
ATOM    493  CE1 TYR A  33      52.880  43.933  50.014  1.00  0.00           C0.      0
ATOM    494  HE1 TYR A  33      52.221  44.476  49.353  1.00  0.00           H0.      0
ATOM    495  CZ  TYR A  33      52.351  43.379  51.203  1.00  0.00           C0.      0
ATOM    496  OH  TYR A  33      51.030  43.503  51.507  1.00  0.00           O0.      0
ATOM    497  HH  TYR A  33      50.701  43.139  52.333  1.00  0.00           H0.      0
ATOM    498  CE2 TYR A  33      53.207  42.689  52.092  1.00  0.00           C0.      0
ATOM    499  HE2 TYR A  33      52.799  42.138  52.927  1.00  0.00           H0.      0
ATOM    500  CD2 TYR A  33      54.618  42.709  51.756  1.00  0.00           C0.      0
ATOM    501  HD2 TYR A  33      55.141  42.194  52.548  1.00  0.00           H0.      0
ATOM    502  C   TYR A  33      56.204  40.940  49.142  1.00  0.00           C0.      0
ATOM    503  O   TYR A  33      55.354  40.122  49.571  1.00  0.00           O0.      0
ATOM    504  N   ILE A  34      56.336  41.057  47.787  1.00  0.00           N0.      0
ATOM    505  H   ILE A  34      57.089  41.664  47.497  1.00  0.00           H0.      0
ATOM    506  CA  ILE A  34      55.641  40.203  46.767  1.00  0.00           C0.      0
ATOM    507  HA  ILE A  34      54.575  40.177  46.995  1.00  0.00           H0.      0
ATOM    508  CB  ILE A  34      55.785  40.866  45.333  1.00  0.00           C0.      0
ATOM    509  HB  ILE A  34      56.814  41.192  45.182  1.00  0.00           H0.      0
ATOM    510  CG2 ILE A  34      55.305  39.986  44.170  1.00  0.00           C0.      0
ATOM    511 HG21 ILE A  34      55.992  39.155  44.011  1.00  0.00           H0.      0
ATOM    512 HG22 ILE A  34      54.277  39.637  44.265  1.00  0.00           H0.      0
ATOM    513 HG23 ILE A  34      55.198  40.493  43.211  1.00  0.00           H0.      0
ATOM    514  CG1 ILE A  34      54.957  42.194  45.354  1.00  0.00           C0.      0
ATOM    515 HG12 ILE A  34      53.896  41.946  45.327  1.00  0.00           H0.      0
ATOM    516 HG13 ILE A  34      55.190  42.746  46.265  1.00  0.00           H0.      0
ATOM    517  CD1 ILE A  34      55.215  42.955  44.079  1.00  0.00           C0.      0
ATOM    518 HD11 ILE A  34      54.757  43.930  44.248  1.00  0.00           H0.      0
ATOM    519 HD12 ILE A  34      56.254  43.097  43.781  1.00  0.00           H0.      0
ATOM    520 HD13 ILE A  34      54.656  42.575  43.224  1.00  0.00           H0.      0
ATOM    521  C   ILE A  34      56.134  38.799  46.852  1.00  0.00           C0.      0
ATOM    522  O   ILE A  34      55.402  37.801  46.767  1.00  0.00           O0.      0
ATOM    523  N   GLY A  35      57.431  38.585  47.241  1.00  0.00           N0.      0
ATOM    524  H   GLY A  35      57.982  39.416  47.404  1.00  0.00           H0.      0
ATOM    525  CA  GLY A  35      58.043  37.263  47.413  1.00  0.00           C0.      0
ATOM    526  HA2 GLY A  35      58.987  37.408  47.938  1.00  0.00           H0.      0
ATOM    527  HA3 GLY A  35      57.336  36.604  47.917  1.00  0.00           H0.      0
ATOM    528  C   GLY A  35      58.324  36.689  45.998  1.00  0.00           C0.      0
ATOM    529  O   GLY A  35      59.223  37.143  45.283  1.00  0.00           O0.      0
ATOM    530  N   ASP A  36      57.823  35.538  45.635  1.00  0.00           N0.      0
ATOM    531  H   ASP A  36      57.353  35.038  46.376  1.00  0.00           H0.      0
ATOM    532  CA  ASP A  36      57.960  34.915  44.327  1.00  0.00           C0.      0
ATOM    533  HA  ASP A  36      59.002  35.128  44.089  1.00  0.00           H0.      0
ATOM    534  CB  ASP A  36      57.944  33.392  44.478  1.00  0.00           C0.      0
ATOM    535  HB2 ASP A  36      58.901  32.956  44.764  1.00  0.00           H0.      0
ATOM    536  HB3 ASP A  36      57.219  33.097  45.236  1.00  0.00           H0.      0
ATOM    537  CG  ASP A  36      57.779  32.726  43.105  1.00  0.00           C0.      0
ATOM    538  OD1 ASP A  36      58.756  32.692  42.342  1.00  0.00           O0.      0
ATOM    539  OD2 ASP A  36      56.733  32.131  42.836  1.00  0.00           O0.      0
ATOM    540  C   ASP A  36      56.911  35.466  43.356  1.00  0.00           C0.      0
ATOM    541  O   ASP A  36      55.660  35.382  43.489  1.00  0.00           O0.      0
ATOM    542  N   THR A  37      57.284  36.037  42.219  1.00  0.00           N0.      0
ATOM    543  H   THR A  37      58.272  36.168  42.055  1.00  0.00           H0.      0
ATOM    544  CA  THR A  37      56.387  36.532  41.086  1.00  0.00           C0.      0
ATOM    545  HA  THR A  37      55.597  37.084  41.595  1.00  0.00           H0.      0
ATOM    546  CB  THR A  37      57.103  37.557  40.188  1.00  0.00           C0.      0
ATOM    547  HB  THR A  37      58.009  37.081  39.812  1.00  0.00           H0.      0
ATOM    548  CG2 THR A  37      56.264  38.267  39.112  1.00  0.00           C0.      0
ATOM    549 HG21 THR A  37      56.696  39.264  39.026  1.00  0.00           H0.      0
ATOM    550 HG22 THR A  37      56.486  37.769  38.168  1.00  0.00           H0.      0
ATOM    551 HG23 THR A  37      55.248  38.317  39.503  1.00  0.00           H0.      0
ATOM    552  OG1 THR A  37      57.526  38.639  41.092  1.00  0.00           O0.      0
ATOM    553  HG1 THR A  37      58.193  38.302  41.694  1.00  0.00           H0.      0
ATOM    554  C   THR A  37      55.824  35.491  40.228  1.00  0.00           C0.      0
ATOM    555  O   THR A  37      54.752  35.664  39.668  1.00  0.00           O0.      0
ATOM    556  N   ARG A  38      56.493  34.322  40.224  1.00  0.00           N0.      0
ATOM    557  H   ARG A  38      57.337  34.178  40.760  1.00  0.00           H0.      0
ATOM    558  CA  ARG A  38      55.988  33.223  39.432  1.00  0.00           C0.      0
ATOM    559  HA  ARG A  38      55.847  33.489  38.384  1.00  0.00           H0.      0
ATOM    560  CB  ARG A  38      56.997  32.111  39.355  1.00  0.00           C0.      0
ATOM    561  HB2 ARG A  38      57.942  32.615  39.153  1.00  0.00           H0.      0
ATOM    562  HB3 ARG A  38      57.075  31.826  40.404  1.00  0.00           H0.      0
ATOM    563  CG  ARG A  38      56.772  30.895  38.436  1.00  0.00           C0.      0
ATOM    564  HG2 ARG A  38      55.763  30.517  38.597  1.00  0.00           H0.      0
ATOM    565  HG3 ARG A  38      56.736  31.285  37.419  1.00  0.00           H0.      0
ATOM    566  CD  ARG A  38      57.862  29.807  38.618  1.00  0.00           C0.      0
ATOM    567  HD2 ARG A  38      58.815  30.316  38.477  1.00  0.00           H0.      0
ATOM    568  HD3 ARG A  38      57.812  29.475  39.655  1.00  0.00           H0.      0
ATOM    569  NE  ARG A  38      57.755  28.610  37.726  1.00  0.00           N0.      0
ATOM    570  HE  ARG A  38      57.560  27.755  38.227  1.00  0.00           H0.      0
ATOM    571  CZ  ARG A  38      57.849  28.555  36.405  1.00  0.00           C0.      0
ATOM    572  NH1 ARG A  38      58.114  29.539  35.640  1.00  0.00           N0.      0
ATOM    573 HH11 ARG A  38      58.449  30.449  35.923  1.00  0.00           H0.      0
ATOM    574 HH12 ARG A  38      58.558  29.240  34.784  1.00  0.00           H0.      0
ATOM    575  NH2 ARG A  38      57.810  27.340  35.871  1.00  0.00           N0.      0
ATOM    576 HH21 ARG A  38      57.774  26.552  36.502  1.00  0.00           H0.      0
ATOM    577 HH22 ARG A  38      57.716  27.272  34.868  1.00  0.00           H0.      0
ATOM    578  C   ARG A  38      54.599  32.757  39.926  1.00  0.00           C0.      0
ATOM    579  O   ARG A  38      53.730  32.571  39.052  1.00  0.00           O0.      0
ATOM    580  N   SER A  39      54.458  32.572  41.258  1.00  0.00           N0.      0
ATOM    581  H   SER A  39      55.310  32.650  41.796  1.00  0.00           H0.      0
ATOM    582  CA  SER A  39      53.336  32.098  41.866  1.00  0.00           C0.      0
ATOM    583  HA  SER A  39      53.027  31.160  41.404  1.00  0.00           H0.      0
ATOM    584  CB  SER A  39      53.643  31.641  43.304  1.00  0.00           C0.      0
ATOM    585  HB2 SER A  39      52.704  31.358  43.779  1.00  0.00           H0.      0
ATOM    586  HB3 SER A  39      54.369  30.832  43.225  1.00  0.00           H0.      0
ATOM    587  OG  SER A  39      54.302  32.710  43.971  1.00  0.00           O0.      0
ATOM    588  HG  SER A  39      55.214  32.661  43.675  1.00  0.00           H0.      0
ATOM    589  C   SER A  39      52.220  33.091  41.873  1.00  0.00           C0.      0
ATOM    590  O   SER A  39      51.106  32.645  41.706  1.00  0.00           O0.      0
ATOM    591  N   ARG A  40      52.450  34.448  41.942  1.00  0.00           N0.      0
ATOM    592  H   ARG A  40      53.324  34.695  42.384  1.00  0.00           H0.      0
ATOM    593  CA  ARG A  40      51.464  35.522  41.566  1.00  0.00           C0.      0
ATOM    594  HA  ARG A  40      50.651  35.353  42.272  1.00  0.00           H0.      0
ATOM    595  CB  ARG A  40      52.135  36.900  41.942  1.00  0.00           C0.      0
ATOM    596  HB2 ARG A  40      52.445  36.928  42.987  1.00  0.00           H0.      0
ATOM    597  HB3 ARG A  40      52.982  37.023  41.267  1.00  0.00           H0.      0
ATOM    598  CG  ARG A  40      51.187  38.110  41.663  1.00  0.00           C0.      0
ATOM    599  HG2 ARG A  40      50.986  38.134  40.592  1.00  0.00           H0.      0
ATOM    600  HG3 ARG A  40      50.262  37.953  42.219  1.00  0.00           H0.      0
ATOM    601  CD  ARG A  40      51.762  39.435  42.135  1.00  0.00           C0.      0
ATOM    602  HD2 ARG A  40      51.993  39.330  43.195  1.00  0.00           H0.      0
ATOM    603  HD3 ARG A  40      52.666  39.593  41.548  1.00  0.00           H0.      0
ATOM    604  NE  ARG A  40      50.789  40.441  41.799  1.00  0.00           N0.      0
ATOM    605  HE  ARG A  40      50.005  40.136  41.240  1.00  0.00           H0.      0
ATOM    606  CZ  ARG A  40      50.766  41.674  42.244  1.00  0.00           C0.      0
ATOM    607  NH1 ARG A  40      51.413  41.959  43.359  1.00  0.00           N0.      0
ATOM    608 HH11 ARG A  40      51.766  41.275  44.012  1.00  0.00           H0.      0
ATOM    609 HH12 ARG A  40      51.627  42.936  43.501  1.00  0.00           H0.      0
ATOM    610  NH2 ARG A  40      50.164  42.742  41.776  1.00  0.00           N0.      0
ATOM    611 HH21 ARG A  40      49.751  42.778  40.855  1.00  0.00           H0.      0
ATOM    612 HH22 ARG A  40      50.132  43.497  42.446  1.00  0.00           H0.      0
ATOM    613  C   ARG A  40      50.975  35.453  40.175  1.00  0.00           C0.      0
ATOM    614  O   ARG A  40      49.831  35.317  39.824  1.00  0.00           O0.      0
ATOM    615  N   THR A  41      51.916  35.374  39.274  1.00  0.00           N0.      0
ATOM    616  H   THR A  41      52.878  35.416  39.578  1.00  0.00           H0.      0
ATOM    617  CA  THR A  41      51.667  35.191  37.796  1.00  0.00           C0.      0
ATOM    618  HA  THR A  41      51.128  36.053  37.404  1.00  0.00           H0.      0
ATOM    619  CB  THR A  41      52.939  35.057  36.898  1.00  0.00           C0.      0
ATOM    620  HB  THR A  41      53.347  34.052  37.007  1.00  0.00           H0.      0
ATOM    621  CG2 THR A  41      52.564  35.297  35.401  1.00  0.00           C0.      0
ATOM    622 HG21 THR A  41      51.925  34.483  35.059  1.00  0.00           H0.      0
ATOM    623 HG22 THR A  41      51.924  36.178  35.341  1.00  0.00           H0.      0
ATOM    624 HG23 THR A  41      53.417  35.310  34.723  1.00  0.00           H0.      0
ATOM    625  OG1 THR A  41      53.866  36.033  37.300  1.00  0.00           O0.      0
ATOM    626  HG1 THR A  41      54.129  35.757  38.180  1.00  0.00           H0.      0
ATOM    627  C   THR A  41      50.745  33.978  37.537  1.00  0.00           C0.      0
ATOM    628  O   THR A  41      49.705  34.068  36.834  1.00  0.00           O0.      0
ATOM    629  N   ALA A  42      51.004  32.832  38.143  1.00  0.00           N0.      0
ATOM    630  H   ALA A  42      51.762  32.841  38.811  1.00  0.00           H0.      0
ATOM    631  CA  ALA A  42      50.160  31.613  38.066  1.00  0.00           C0.      0
ATOM    632  HA  ALA A  42      50.091  31.344  37.012  1.00  0.00           H0.      0
ATOM    633  CB  ALA A  42      50.864  30.482  38.750  1.00  0.00           C0.      0
ATOM    634  HB1 ALA A  42      50.726  30.559  39.829  1.00  0.00           H0.      0
ATOM    635  HB2 ALA A  42      50.499  29.516  38.401  1.00  0.00           H0.      0
ATOM    636  HB3 ALA A  42      51.943  30.405  38.615  1.00  0.00           H0.      0
ATOM    637  C   ALA A  42      48.728  31.878  38.496  1.00  0.00           C0.      0
ATOM    638  O   ALA A  42      47.893  31.113  37.980  1.00  0.00           O0.      0
ATOM    639  N   GLU A  43      48.326  32.844  39.250  1.00  0.00           N0.      0
ATOM    640  H   GLU A  43      49.017  33.503  39.579  1.00  0.00           H0.      0
ATOM    641  CA  GLU A  43      46.961  33.042  39.814  1.00  0.00           C0.      0
ATOM    642  HA  GLU A  43      46.562  32.057  40.055  1.00  0.00           H0.      0
ATOM    643  CB  GLU A  43      47.029  33.810  41.100  1.00  0.00           C0.      0
ATOM    644  HB2 GLU A  43      47.561  34.749  40.949  1.00  0.00           H0.      0
ATOM    645  HB3 GLU A  43      45.985  34.078  41.262  1.00  0.00           H0.      0
ATOM    646  CG  GLU A  43      47.708  33.081  42.284  1.00  0.00           C0.      0
ATOM    647  HG2 GLU A  43      48.384  32.298  41.943  1.00  0.00           H0.      0
ATOM    648  HG3 GLU A  43      48.280  33.850  42.805  1.00  0.00           H0.      0
ATOM    649  CD  GLU A  43      46.652  32.429  43.202  1.00  0.00           C0.      0
ATOM    650  OE1 GLU A  43      45.555  32.065  42.772  1.00  0.00           O0.      0
ATOM    651  OE2 GLU A  43      47.033  32.217  44.396  1.00  0.00           O0.      0
ATOM    652  C   GLU A  43      45.894  33.699  38.804  1.00  0.00           C0.      0
ATOM    653  O   GLU A  43      44.752  33.363  38.809  1.00  0.00           O0.      0
ATOM    654  N   TYR A  44      46.423  34.723  38.106  1.00  0.00           N0.      0
ATOM    655  H   TYR A  44      47.402  34.940  38.233  1.00  0.00           H0.      0
ATOM    656  CA  TYR A  44      45.563  35.494  37.173  1.00  0.00           C0.      0
ATOM    657  HA  TYR A  44      44.741  34.806  36.972  1.00  0.00           H0.      0
ATOM    658  CB  TYR A  44      45.047  36.695  37.965  1.00  0.00           C0.      0
ATOM    659  HB2 TYR A  44      44.256  37.231  37.441  1.00  0.00           H0.      0
ATOM    660  HB3 TYR A  44      44.644  36.300  38.898  1.00  0.00           H0.      0
ATOM    661  CG  TYR A  44      46.138  37.688  38.483  1.00  0.00           C0.      0
ATOM    662  CD1 TYR A  44      46.572  37.564  39.825  1.00  0.00           C0.      0
ATOM    663  HD1 TYR A  44      46.353  36.713  40.453  1.00  0.00           H0.      0
ATOM    664  CE1 TYR A  44      47.438  38.558  40.342  1.00  0.00           C0.      0
ATOM    665  HE1 TYR A  44      47.884  38.572  41.325  1.00  0.00           H0.      0
ATOM    666  CZ  TYR A  44      47.840  39.613  39.512  1.00  0.00           C0.      0
ATOM    667  OH  TYR A  44      48.567  40.498  40.131  1.00  0.00           O0.      0
ATOM    668  HH  TYR A  44      48.683  41.348  39.700  1.00  0.00           H0.      0
ATOM    669  CE2 TYR A  44      47.433  39.732  38.137  1.00  0.00           C0.      0
ATOM    670  HE2 TYR A  44      47.847  40.540  37.552  1.00  0.00           H0.      0
ATOM    671  CD2 TYR A  44      46.579  38.704  37.625  1.00  0.00           C0.      0
ATOM    672  HD2 TYR A  44      46.200  38.635  36.616  1.00  0.00           H0.      0
ATOM    673  C   TYR A  44      46.194  35.911  35.905  1.00  0.00           C0.      0
ATOM    674  O   TYR A  44      45.598  36.753  35.276  1.00  0.00           O0.      0
ATOM    675  N   LYS A  45      47.352  35.368  35.418  1.00  0.00           N0.      0
ATOM    676  H   LYS A  45      47.734  34.575  35.914  1.00  0.00           H0.      0
ATOM    677  CA  LYS A  45      47.760  35.702  34.046  1.00  0.00           C0.      0
ATOM    678  HA  LYS A  45      47.548  36.766  33.948  1.00  0.00           H0.      0
ATOM    679  CB  LYS A  45      49.240  35.463  33.902  1.00  0.00           C0.      0
ATOM    680  HB2 LYS A  45      49.730  36.173  34.568  1.00  0.00           H0.      0
ATOM    681  HB3 LYS A  45      49.558  34.447  34.138  1.00  0.00           H0.      0
ATOM    682  CG  LYS A  45      49.721  35.795  32.568  1.00  0.00           C0.      0
ATOM    683  HG2 LYS A  45      49.136  35.100  31.964  1.00  0.00           H0.      0
ATOM    684  HG3 LYS A  45      49.596  36.864  32.399  1.00  0.00           H0.      0
ATOM    685  CD  LYS A  45      51.138  35.410  32.362  1.00  0.00           C0.      0
ATOM    686  HD2 LYS A  45      51.697  36.076  33.020  1.00  0.00           H0.      0
ATOM    687  HD3 LYS A  45      51.262  34.353  32.598  1.00  0.00           H0.      0
ATOM    688  CE  LYS A  45      51.528  35.618  30.900  1.00  0.00           C0.      0
ATOM    689  HE2 LYS A  45      50.795  35.205  30.207  1.00  0.00           H0.      0
ATOM    690  HE3 LYS A  45      51.642  36.685  30.708  1.00  0.00           H0.      0
ATOM    691  NZ  LYS A  45      52.883  35.090  30.722  1.00  0.00           N0.      0
ATOM    692  HZ1 LYS A  45      53.299  35.284  29.822  1.00  0.00           H0.      0
ATOM    693  HZ2 LYS A  45      53.482  35.637  31.325  1.00  0.00           H0.      0
ATOM    694  HZ3 LYS A  45      52.942  34.101  30.918  1.00  0.00           H0.      0
ATOM    695  C   LYS A  45      46.922  35.066  32.936  1.00  0.00           C0.      0
ATOM    696  O   LYS A  45      46.482  35.744  31.956  1.00  0.00           O0.      0
ATOM    697  N   ALA A  46      46.622  33.772  33.005  1.00  0.00           N0.      0
ATOM    698  H   ALA A  46      47.133  33.192  33.655  1.00  0.00           H0.      0
ATOM    699  CA  ALA A  46      45.754  33.138  32.048  1.00  0.00           C0.      0
ATOM    700  HA  ALA A  46      46.048  33.432  31.040  1.00  0.00           H0.      0
ATOM    701  CB  ALA A  46      45.970  31.657  32.190  1.00  0.00           C0.      0
ATOM    702  HB1 ALA A  46      45.816  31.361  33.228  1.00  0.00           H0.      0
ATOM    703  HB2 ALA A  46      45.371  30.990  31.570  1.00  0.00           H0.      0
ATOM    704  HB3 ALA A  46      47.011  31.387  32.013  1.00  0.00           H0.      0
ATOM    705  C   ALA A  46      44.283  33.495  32.328  1.00  0.00           C0.      0
ATOM    706  O   ALA A  46      43.503  33.486  31.404  1.00  0.00           O0.      0
ATOM    707  N   TRP A  47      43.897  33.956  33.529  1.00  0.00           N0.      0
ATOM    708  H   TRP A  47      44.569  33.990  34.283  1.00  0.00           H0.      0
ATOM    709  CA  TRP A  47      42.676  34.828  33.696  1.00  0.00           C0.      0
ATOM    710  HA  TRP A  47      41.788  34.345  33.289  1.00  0.00           H0.      0
ATOM    711  CB  TRP A  47      42.381  35.101  35.245  1.00  0.00           C0.      0
ATOM    712  HB2 TRP A  47      42.235  34.201  35.843  1.00  0.00           H0.      0
ATOM    713  HB3 TRP A  47      43.165  35.685  35.725  1.00  0.00           H0.      0
ATOM    714  CG  TRP A  47      41.136  35.863  35.632  1.00  0.00           C0.      0
ATOM    715  CD1 TRP A  47      39.983  35.240  35.702  1.00  0.00           C0.      0
ATOM    716  HD1 TRP A  47      39.811  34.198  35.477  1.00  0.00           H0.      0
ATOM    717  NE1 TRP A  47      38.968  36.163  35.899  1.00  0.00           N0.      0
ATOM    718  HE1 TRP A  47      37.986  35.933  35.957  1.00  0.00           H0.      0
ATOM    719  CE2 TRP A  47      39.469  37.427  35.939  1.00  0.00           C0.      0
ATOM    720  CZ2 TRP A  47      38.869  38.673  36.241  1.00  0.00           C0.      0
ATOM    721  HZ2 TRP A  47      37.807  38.820  36.373  1.00  0.00           H0.      0
ATOM    722  CH2 TRP A  47      39.742  39.790  36.412  1.00  0.00           C0.      0
ATOM    723  HH2 TRP A  47      39.319  40.701  36.807  1.00  0.00           H0.      0
ATOM    724  CZ3 TRP A  47      41.159  39.737  36.224  1.00  0.00           C0.      0
ATOM    725  HZ3 TRP A  47      41.727  40.650  36.125  1.00  0.00           H0.      0
ATOM    726  CE3 TRP A  47      41.687  38.494  35.801  1.00  0.00           C0.      0
ATOM    727  HE3 TRP A  47      42.744  38.376  35.614  1.00  0.00           H0.      0
ATOM    728  CD2 TRP A  47      40.906  37.291  35.784  1.00  0.00           C0.      0
ATOM    729  C   TRP A  47      42.656  36.153  32.900  1.00  0.00           C0.      0
ATOM    730  O   TRP A  47      41.784  36.468  32.031  1.00  0.00           O0.      0
ATOM    731  N   LEU A  48      43.504  37.091  33.165  1.00  0.00           N0.      0
ATOM    732  H   LEU A  48      44.153  36.854  33.901  1.00  0.00           H0.      0
ATOM    733  CA  LEU A  48      43.672  38.445  32.609  1.00  0.00           C0.      0
ATOM    734  HA  LEU A  48      42.787  39.045  32.820  1.00  0.00           H0.      0
ATOM    735  CB  LEU A  48      44.893  39.078  33.260  1.00  0.00           C0.      0
ATOM    736  HB2 LEU A  48      44.776  38.989  34.340  1.00  0.00           H0.      0
ATOM    737  HB3 LEU A  48      45.758  38.453  33.040  1.00  0.00           H0.      0
ATOM    738  CG  LEU A  48      45.178  40.526  32.880  1.00  0.00           C0.      0
ATOM    739  HG  LEU A  48      45.158  40.536  31.790  1.00  0.00           H0.      0
ATOM    740  CD1 LEU A  48      44.193  41.486  33.421  1.00  0.00           C0.      0
ATOM    741 HD11 LEU A  48      44.675  42.458  33.531  1.00  0.00           H0.      0
ATOM    742 HD12 LEU A  48      43.296  41.708  32.843  1.00  0.00           H0.      0
ATOM    743 HD13 LEU A  48      43.817  41.165  34.392  1.00  0.00           H0.      0
ATOM    744  CD2 LEU A  48      46.538  40.965  33.503  1.00  0.00           C0.      0
ATOM    745 HD21 LEU A  48      46.772  41.967  33.145  1.00  0.00           H0.      0
ATOM    746 HD22 LEU A  48      46.610  40.962  34.591  1.00  0.00           H0.      0
ATOM    747 HD23 LEU A  48      47.349  40.306  33.193  1.00  0.00           H0.      0
ATOM    748  C   LEU A  48      43.847  38.316  31.127  1.00  0.00           C0.      0
ATOM    749  O   LEU A  48      43.237  39.097  30.433  1.00  0.00           O0.      0
ATOM    750  N   LEU A  49      44.562  37.343  30.603  1.00  0.00           N0.      0
ATOM    751  H   LEU A  49      45.004  36.691  31.236  1.00  0.00           H0.      0
ATOM    752  CA  LEU A  49      44.727  37.175  29.184  1.00  0.00           C0.      0
ATOM    753  HA  LEU A  49      44.924  38.178  28.807  1.00  0.00           H0.      0
ATOM    754  CB  LEU A  49      45.917  36.262  28.863  1.00  0.00           C0.      0
ATOM    755  HB2 LEU A  49      45.793  35.338  29.427  1.00  0.00           H0.      0
ATOM    756  HB3 LEU A  49      45.888  35.979  27.811  1.00  0.00           H0.      0
ATOM    757  CG  LEU A  49      47.251  37.013  29.187  1.00  0.00           C0.      0
ATOM    758  HG  LEU A  49      47.276  37.695  30.037  1.00  0.00           H0.      0
ATOM    759  CD1 LEU A  49      48.285  35.890  29.341  1.00  0.00           C0.      0
ATOM    760 HD11 LEU A  49      47.869  35.005  29.823  1.00  0.00           H0.      0
ATOM    761 HD12 LEU A  49      48.640  35.590  28.355  1.00  0.00           H0.      0
ATOM    762 HD13 LEU A  49      49.135  36.251  29.920  1.00  0.00           H0.      0
ATOM    763  CD2 LEU A  49      47.704  37.982  28.087  1.00  0.00           C0.      0
ATOM    764 HD21 LEU A  49      48.765  38.230  28.048  1.00  0.00           H0.      0
ATOM    765 HD22 LEU A  49      47.543  37.536  27.106  1.00  0.00           H0.      0
ATOM    766 HD23 LEU A  49      47.089  38.879  28.162  1.00  0.00           H0.      0
ATOM    767  C   LEU A  49      43.436  36.729  28.450  1.00  0.00           C0.      0
ATOM    768  O   LEU A  49      43.029  37.249  27.432  1.00  0.00           O0.      0
ATOM    769  N   GLY A  50      42.705  35.739  29.022  1.00  0.00           N0.      0
ATOM    770  H   GLY A  50      42.867  35.263  29.898  1.00  0.00           H0.      0
ATOM    771  CA  GLY A  50      41.415  35.320  28.382  1.00  0.00           C0.      0
ATOM    772  HA2 GLY A  50      41.579  34.879  27.399  1.00  0.00           H0.      0
ATOM    773  HA3 GLY A  50      40.899  34.480  28.846  1.00  0.00           H0.      0
ATOM    774  C   GLY A  50      40.380  36.432  28.405  1.00  0.00           C0.      0
ATOM    775  O   GLY A  50      39.562  36.566  27.548  1.00  0.00           O0.      0
ATOM    776  N   LEU A  51      40.436  37.236  29.424  1.00  0.00           N0.      0
ATOM    777  H   LEU A  51      41.094  36.968  30.142  1.00  0.00           H0.      0
ATOM    778  CA  LEU A  51      39.568  38.449  29.580  1.00  0.00           C0.      0
ATOM    779  HA  LEU A  51      38.513  38.233  29.416  1.00  0.00           H0.      0
ATOM    780  CB  LEU A  51      39.775  38.968  31.059  1.00  0.00           C0.      0
ATOM    781  HB2 LEU A  51      39.664  38.116  31.729  1.00  0.00           H0.      0
ATOM    782  HB3 LEU A  51      40.709  39.524  31.139  1.00  0.00           H0.      0
ATOM    783  CG  LEU A  51      38.678  39.952  31.451  1.00  0.00           C0.      0
ATOM    784  HG  LEU A  51      38.606  40.702  30.663  1.00  0.00           H0.      0
ATOM    785  CD1 LEU A  51      37.203  39.398  31.496  1.00  0.00           C0.      0
ATOM    786 HD11 LEU A  51      37.137  38.513  32.128  1.00  0.00           H0.      0
ATOM    787 HD12 LEU A  51      36.583  40.184  31.927  1.00  0.00           H0.      0
ATOM    788 HD13 LEU A  51      36.839  39.263  30.477  1.00  0.00           H0.      0
ATOM    789  CD2 LEU A  51      38.977  40.723  32.784  1.00  0.00           C0.      0
ATOM    790 HD21 LEU A  51      38.190  41.434  33.035  1.00  0.00           H0.      0
ATOM    791 HD22 LEU A  51      38.914  39.946  33.545  1.00  0.00           H0.      0
ATOM    792 HD23 LEU A  51      39.951  41.212  32.777  1.00  0.00           H0.      0
ATOM    793  C   LEU A  51      39.930  39.515  28.527  1.00  0.00           C0.      0
ATOM    794  O   LEU A  51      39.003  40.104  27.960  1.00  0.00           O0.      0
ATOM    795  N   LEU A  52      41.227  39.890  28.272  1.00  0.00           N0.      0
ATOM    796  H   LEU A  52      41.956  39.341  28.705  1.00  0.00           H0.      0
ATOM    797  CA  LEU A  52      41.554  40.804  27.189  1.00  0.00           C0.      0
ATOM    798  HA  LEU A  52      40.894  41.671  27.217  1.00  0.00           H0.      0
ATOM    799  CB  LEU A  52      42.983  41.263  27.400  1.00  0.00           C0.      0
ATOM    800  HB2 LEU A  52      43.634  40.407  27.578  1.00  0.00           H0.      0
ATOM    801  HB3 LEU A  52      43.403  41.700  26.494  1.00  0.00           H0.      0
ATOM    802  CG  LEU A  52      43.201  42.229  28.617  1.00  0.00           C0.      0
ATOM    803  HG  LEU A  52      42.761  41.838  29.534  1.00  0.00           H0.      0
ATOM    804  CD1 LEU A  52      44.633  42.132  29.111  1.00  0.00           C0.      0
ATOM    805 HD11 LEU A  52      45.298  42.530  28.344  1.00  0.00           H0.      0
ATOM    806 HD12 LEU A  52      44.756  42.729  30.014  1.00  0.00           H0.      0
ATOM    807 HD13 LEU A  52      44.928  41.127  29.413  1.00  0.00           H0.      0
ATOM    808  CD2 LEU A  52      42.811  43.668  28.404  1.00  0.00           C0.      0
ATOM    809 HD21 LEU A  52      41.857  43.713  27.879  1.00  0.00           H0.      0
ATOM    810 HD22 LEU A  52      42.737  44.094  29.405  1.00  0.00           H0.      0
ATOM    811 HD23 LEU A  52      43.562  44.163  27.788  1.00  0.00           H0.      0
ATOM    812  C   LEU A  52      41.303  40.137  25.785  1.00  0.00           C0.      0
ATOM    813  O   LEU A  52      40.737  40.878  24.963  1.00  0.00           O0.      0
ATOM    814  N   ARG A  53      41.702  38.930  25.547  1.00  0.00           N0.      0
ATOM    815  H   ARG A  53      42.013  38.408  26.354  1.00  0.00           H0.      0
ATOM    816  CA  ARG A  53      41.470  38.112  24.389  1.00  0.00           C0.      0
ATOM    817  HA  ARG A  53      41.981  38.639  23.583  1.00  0.00           H0.      0
ATOM    818  CB  ARG A  53      41.997  36.623  24.618  1.00  0.00           C0.      0
ATOM    819  HB2 ARG A  53      43.029  36.632  24.969  1.00  0.00           H0.      0
ATOM    820  HB3 ARG A  53      41.306  36.193  25.343  1.00  0.00           H0.      0
ATOM    821  CG  ARG A  53      42.024  35.842  23.274  1.00  0.00           C0.      0
ATOM    822  HG2 ARG A  53      41.068  35.791  22.754  1.00  0.00           H0.      0
ATOM    823  HG3 ARG A  53      42.661  36.476  22.657  1.00  0.00           H0.      0
ATOM    824  CD  ARG A  53      42.706  34.465  23.311  1.00  0.00           C0.      0
ATOM    825  HD2 ARG A  53      42.057  33.708  23.752  1.00  0.00           H0.      0
ATOM    826  HD3 ARG A  53      42.897  34.272  22.255  1.00  0.00           H0.      0
ATOM    827  NE  ARG A  53      44.041  34.596  23.931  1.00  0.00           N0.      0
ATOM    828  HE  ARG A  53      44.758  34.925  23.300  1.00  0.00           H0.      0
ATOM    829  CZ  ARG A  53      44.340  34.206  25.138  1.00  0.00           C0.      0
ATOM    830  NH1 ARG A  53      43.596  33.672  26.059  1.00  0.00           N0.      0
ATOM    831 HH11 ARG A  53      42.634  33.492  25.809  1.00  0.00           H0.      0
ATOM    832 HH12 ARG A  53      43.972  33.665  26.996  1.00  0.00           H0.      0
ATOM    833  NH2 ARG A  53      45.517  34.394  25.478  1.00  0.00           N0.      0
ATOM    834 HH21 ARG A  53      46.078  34.977  24.873  1.00  0.00           H0.      0
ATOM    835 HH22 ARG A  53      45.927  33.894  26.255  1.00  0.00           H0.      0
ATOM    836  C   ARG A  53      39.963  38.050  23.942  1.00  0.00           C0.      0
ATOM    837  O   ARG A  53      39.686  38.435  22.805  1.00  0.00           O0.      0
ATOM    838  N   GLN A  54      39.018  37.494  24.807  1.00  0.00           N0.      0
ATOM    839  H   GLN A  54      39.207  37.252  25.769  1.00  0.00           H0.      0
ATOM    840  CA  GLN A  54      37.600  37.335  24.399  1.00  0.00           C0.      0
ATOM    841  HA  GLN A  54      37.484  36.804  23.455  1.00  0.00           H0.      0
ATOM    842  CB  GLN A  54      36.830  36.739  25.616  1.00  0.00           C0.      0
ATOM    843  HB2 GLN A  54      36.986  37.322  26.523  1.00  0.00           H0.      0
ATOM    844  HB3 GLN A  54      35.781  36.708  25.322  1.00  0.00           H0.      0
ATOM    845  CG  GLN A  54      37.186  35.300  25.937  1.00  0.00           C0.      0
ATOM    846  HG2 GLN A  54      38.269  35.242  25.823  1.00  0.00           H0.      0
ATOM    847  HG3 GLN A  54      37.019  35.136  27.002  1.00  0.00           H0.      0
ATOM    848  CD  GLN A  54      36.658  34.242  24.944  1.00  0.00           C0.      0
ATOM    849  OE1 GLN A  54      36.094  34.564  23.893  1.00  0.00           O0.      0
ATOM    850  NE2 GLN A  54      36.662  32.960  25.288  1.00  0.00           N0.      0
ATOM    851 HE21 GLN A  54      36.227  32.283  24.677  1.00  0.00           H0.      0
ATOM    852 HE22 GLN A  54      37.082  32.738  26.179  1.00  0.00           H0.      0
ATOM    853  C   GLN A  54      36.927  38.675  23.996  1.00  0.00           C0.      0
ATOM    854  O   GLN A  54      36.252  38.704  22.939  1.00  0.00           O0.      0
ATOM    855  N   HIP A  55      37.380  39.748  24.631  1.00  0.00           N0.      0
ATOM    856  H   HIP A  55      37.902  39.560  25.476  1.00  0.00           H0.      0
ATOM    857  CA  HIP A  55      36.973  41.161  24.371  1.00  0.00           C0.      0
ATOM    858  HA  HIP A  55      35.949  41.201  24.001  1.00  0.00           H0.      0
ATOM    859  CB  HIP A  55      36.942  41.820  25.742  1.00  0.00           C0.      0
ATOM    860  HB2 HIP A  55      37.961  41.923  26.115  1.00  0.00           H0.      0
ATOM    861  HB3 HIP A  55      36.651  42.861  25.604  1.00  0.00           H0.      0
ATOM    862  CG  HIP A  55      35.945  41.259  26.689  1.00  0.00           C0.      0
ATOM    863  ND1 HIP A  55      36.268  40.287  27.624  1.00  0.00           N0.      0
ATOM    864  HD1 HIP A  55      37.182  39.979  27.926  1.00  0.00           H0.      0
ATOM    865  CE1 HIP A  55      35.059  39.804  28.142  1.00  0.00           C0.      0
ATOM    866  HE1 HIP A  55      34.856  39.073  28.910  1.00  0.00           H0.      0
ATOM    867  NE2 HIP A  55      34.097  40.628  27.621  1.00  0.00           N0.      0
ATOM    868  HE2 HIP A  55      33.134  40.730  27.910  1.00  0.00           H0.      0
ATOM    869  CD2 HIP A  55      34.608  41.475  26.664  1.00  0.00           C0.      0
ATOM    870  HD2 HIP A  55      34.135  42.197  26.016  1.00  0.00           H0.      0
ATOM    871  C   HIP A  55      37.855  41.975  23.431  1.00  0.00           C0.      0
ATOM    872  O   HIP A  55      37.592  43.137  23.236  1.00  0.00           O0.      0
ATOM    873  N   GLY A  56      38.901  41.300  22.842  1.00  0.00           N0.      0
ATOM    874  H   GLY A  56      39.131  40.401  23.241  1.00  0.00           H0.      0
ATOM    875  CA  GLY A  56      39.617  41.775  21.604  1.00  0.00           C0.      0
ATOM    876  HA2 GLY A  56      40.087  40.929  21.103  1.00  0.00           H0.      0
ATOM    877  HA3 GLY A  56      38.905  42.303  20.969  1.00  0.00           H0.      0
ATOM    878  C   GLY A  56      40.696  42.847  21.835  1.00  0.00           C0.      0
ATOM    879  O   GLY A  56      41.343  43.264  20.876  1.00  0.00           O0.      0
ATOM    880  N   CYS A  57      40.924  43.190  23.116  1.00  0.00           N0.      0
ATOM    881  H   CYS A  57      40.343  42.694  23.776  1.00  0.00           H0.      0
ATOM    882  CA  CYS A  57      41.810  44.264  23.617  1.00  0.00           C0.      0
ATOM    883  HA  CYS A  57      41.528  45.218  23.173  1.00  0.00           H0.      0
ATOM    884  CB  CYS A  57      41.601  44.357  25.123  1.00  0.00           C0.      0
ATOM    885  HB2 CYS A  57      42.061  43.523  25.654  1.00  0.00           H0.      0
ATOM    886  HB3 CYS A  57      42.151  45.258  25.393  1.00  0.00           H0.      0
ATOM    887  SG  CYS A  57      39.830  44.543  25.583  1.00  0.00           S0.      0
ATOM    888  HG  CYS A  57      39.635  45.800  25.175  1.00  0.00           H0.      0
ATOM    889  C   CYS A  57      43.298  43.985  23.221  1.00  0.00           C0.      0
ATOM    890  O   CYS A  57      43.890  42.965  23.568  1.00  0.00           O0.      0
ATOM    891  N   HIE A  58      43.980  44.996  22.591  1.00  0.00           N0.      0
ATOM    892  H   HIE A  58      43.461  45.736  22.140  1.00  0.00           H0.      0
ATOM    893  CA  HIE A  58      45.445  44.974  22.381  1.00  0.00           C0.      0
ATOM    894  HA  HIE A  58      45.956  44.217  22.976  1.00  0.00           H0.      0
ATOM    895  CB  HIE A  58      45.734  44.643  20.886  1.00  0.00           C0.      0
ATOM    896  HB2 HIE A  58      45.450  43.597  20.773  1.00  0.00           H0.      0
ATOM    897  HB3 HIE A  58      45.266  45.263  20.122  1.00  0.00           H0.      0
ATOM    898  CG  HIE A  58      47.223  44.710  20.639  1.00  0.00           C0.      0
ATOM    899  ND1 HIE A  58      48.044  43.622  20.942  1.00  0.00           N0.      0
ATOM    900  CE1 HIE A  58      49.242  44.072  20.567  1.00  0.00           C0.      0
ATOM    901  HE1 HIE A  58      50.186  43.570  20.717  1.00  0.00           H0.      0
ATOM    902  NE2 HIE A  58      49.138  45.283  20.093  1.00  0.00           N0.      0
ATOM    903  HE2 HIE A  58      49.996  45.761  19.858  1.00  0.00           H0.      0
ATOM    904  CD2 HIE A  58      47.891  45.708  20.012  1.00  0.00           C0.      0
ATOM    905  HD2 HIE A  58      47.633  46.688  19.639  1.00  0.00           H0.      0
ATOM    906  C   HIE A  58      46.084  46.285  22.857  1.00  0.00           C0.      0
ATOM    907  O   HIE A  58      47.214  46.187  23.342  1.00  0.00           O0.      0
ATOM    908  N   ARG A  59      45.381  47.366  22.897  1.00  0.00           N0.      0
ATOM    909  H   ARG A  59      44.462  47.371  22.477  1.00  0.00           H0.      0
ATOM    910  CA  ARG A  59      45.806  48.614  23.609  1.00  0.00           C0.      0
ATOM    911  HA  ARG A  59      46.888  48.543  23.721  1.00  0.00           H0.      0
ATOM    912  CB  ARG A  59      45.636  49.864  22.723  1.00  0.00           C0.      0
ATOM    913  HB2 ARG A  59      44.596  49.788  22.403  1.00  0.00           H0.      0
ATOM    914  HB3 ARG A  59      45.790  50.753  23.335  1.00  0.00           H0.      0
ATOM    915  CG  ARG A  59      46.627  49.920  21.506  1.00  0.00           C0.      0
ATOM    916  HG2 ARG A  59      47.608  50.301  21.791  1.00  0.00           H0.      0
ATOM    917  HG3 ARG A  59      46.633  49.024  20.885  1.00  0.00           H0.      0
ATOM    918  CD  ARG A  59      46.278  51.071  20.571  1.00  0.00           C0.      0
ATOM    919  HD2 ARG A  59      46.819  50.801  19.665  1.00  0.00           H0.      0
ATOM    920  HD3 ARG A  59      45.208  51.102  20.367  1.00  0.00           H0.      0
ATOM    921  NE  ARG A  59      46.757  52.381  21.018  1.00  0.00           N0.      0
ATOM    922  HE  ARG A  59      47.563  52.687  20.493  1.00  0.00           H0.      0
ATOM    923  CZ  ARG A  59      46.103  53.326  21.631  1.00  0.00           C0.      0
ATOM    924  NH1 ARG A  59      44.936  53.149  22.084  1.00  0.00           N0.      0
ATOM    925 HH11 ARG A  59      44.411  52.357  21.742  1.00  0.00           H0.      0
ATOM    926 HH12 ARG A  59      44.431  53.887  22.554  1.00  0.00           H0.      0
ATOM    927  NH2 ARG A  59      46.608  54.457  21.758  1.00  0.00           N0.      0
ATOM    928 HH21 ARG A  59      47.584  54.488  21.501  1.00  0.00           H0.      0
ATOM    929 HH22 ARG A  59      46.222  55.370  21.954  1.00  0.00           H0.      0
ATOM    930  C   ARG A  59      45.260  48.797  25.085  1.00  0.00           C0.      0
ATOM    931  O   ARG A  59      44.015  48.820  25.228  1.00  0.00           O0.      0
ATOM    932  N   VAL A  60      46.119  48.774  26.064  1.00  0.00           N0.      0
ATOM    933  H   VAL A  60      47.080  48.672  25.770  1.00  0.00           H0.      0
ATOM    934  CA  VAL A  60      45.697  48.634  27.478  1.00  0.00           C0.      0
ATOM    935  HA  VAL A  60      44.654  48.951  27.486  1.00  0.00           H0.      0
ATOM    936  CB  VAL A  60      45.899  47.139  27.968  1.00  0.00           C0.      0
ATOM    937  HB  VAL A  60      46.935  46.900  28.207  1.00  0.00           H0.      0
ATOM    938  CG1 VAL A  60      45.152  46.919  29.242  1.00  0.00           C0.      0
ATOM    939 HG11 VAL A  60      45.184  45.853  29.469  1.00  0.00           H0.      0
ATOM    940 HG12 VAL A  60      45.670  47.531  29.980  1.00  0.00           H0.      0
ATOM    941 HG13 VAL A  60      44.142  47.298  29.092  1.00  0.00           H0.      0
ATOM    942  CG2 VAL A  60      45.354  46.061  26.969  1.00  0.00           C0.      0
ATOM    943 HG21 VAL A  60      46.074  46.031  26.151  1.00  0.00           H0.      0
ATOM    944 HG22 VAL A  60      45.173  45.065  27.372  1.00  0.00           H0.      0
ATOM    945 HG23 VAL A  60      44.380  46.427  26.645  1.00  0.00           H0.      0
ATOM    946  C   VAL A  60      46.457  49.538  28.359  1.00  0.00           C0.      0
ATOM    947  O   VAL A  60      47.680  49.649  28.233  1.00  0.00           O0.      0
ATOM    948  N   LEU A  61      45.794  50.200  29.284  1.00  0.00           N0.      0
ATOM    949  H   LEU A  61      44.797  50.047  29.326  1.00  0.00           H0.      0
ATOM    950  CA  LEU A  61      46.359  51.121  30.285  1.00  0.00           C0.      0
ATOM    951  HA  LEU A  61      47.413  51.299  30.068  1.00  0.00           H0.      0
ATOM    952  CB  LEU A  61      45.455  52.373  30.262  1.00  0.00           C0.      0
ATOM    953  HB2 LEU A  61      45.606  52.647  29.217  1.00  0.00           H0.      0
ATOM    954  HB3 LEU A  61      44.420  52.049  30.370  1.00  0.00           H0.      0
ATOM    955  CG  LEU A  61      45.818  53.486  31.249  1.00  0.00           C0.      0
ATOM    956  HG  LEU A  61      45.671  53.149  32.275  1.00  0.00           H0.      0
ATOM    957  CD1 LEU A  61      47.198  54.003  31.215  1.00  0.00           C0.      0
ATOM    958 HD11 LEU A  61      47.851  53.253  31.663  1.00  0.00           H0.      0
ATOM    959 HD12 LEU A  61      47.469  54.345  30.216  1.00  0.00           H0.      0
ATOM    960 HD13 LEU A  61      47.305  54.833  31.914  1.00  0.00           H0.      0
ATOM    961  CD2 LEU A  61      44.838  54.649  31.055  1.00  0.00           C0.      0
ATOM    962 HD21 LEU A  61      43.817  54.278  31.146  1.00  0.00           H0.      0
ATOM    963 HD22 LEU A  61      44.979  55.176  31.999  1.00  0.00           H0.      0
ATOM    964 HD23 LEU A  61      45.000  55.254  30.163  1.00  0.00           H0.      0
ATOM    965  C   LEU A  61      46.257  50.522  31.697  1.00  0.00           C0.      0
ATOM    966  O   LEU A  61      45.151  50.185  32.128  1.00  0.00           O0.      0
ATOM    967  N   ASH A  62      47.346  50.415  32.439  1.00  0.00           N0.      0
ATOM    968  H   ASH A  62      48.260  50.622  32.062  1.00  0.00           H0.      0
ATOM    969  CA  ASH A  62      47.283  50.121  33.873  1.00  0.00           C0.      0
ATOM    970  HA  ASH A  62      46.330  49.613  34.026  1.00  0.00           H0.      0
ATOM    971  CB  ASH A  62      48.477  49.225  34.329  1.00  0.00           C0.      0
ATOM    972  HB2 ASH A  62      48.433  48.327  33.712  1.00  0.00           H0.      0
ATOM    973  HB3 ASH A  62      49.382  49.828  34.249  1.00  0.00           H0.      0
ATOM    974  CG  ASH A  62      48.359  48.703  35.745  1.00  0.00           C0.      0
ATOM    975  OD1 ASH A  62      47.508  48.964  36.620  1.00  0.00           O0.      0
ATOM    976  OD2 ASH A  62      49.324  47.739  36.045  1.00  0.00           O0.      0
ATOM    977  HD2 ASH A  62      49.018  47.235  36.803  1.00  0.00           H0.      0
ATOM    978  C   ASH A  62      47.332  51.412  34.645  1.00  0.00           C0.      0
ATOM    979  O   ASH A  62      48.330  52.164  34.482  1.00  0.00           O0.      0
ATOM    980  N   VAL A  63      46.421  51.655  35.526  1.00  0.00           N0.      0
ATOM    981  H   VAL A  63      45.814  50.878  35.747  1.00  0.00           H0.      0
ATOM    982  CA  VAL A  63      46.396  52.860  36.433  1.00  0.00           C0.      0
ATOM    983  HA  VAL A  63      47.076  53.649  36.112  1.00  0.00           H0.      0
ATOM    984  CB  VAL A  63      45.071  53.520  36.327  1.00  0.00           C0.      0
ATOM    985  HB  VAL A  63      45.206  54.445  36.887  1.00  0.00           H0.      0
ATOM    986  CG1 VAL A  63      44.737  53.944  34.910  1.00  0.00           C0.      0
ATOM    987 HG11 VAL A  63      45.518  54.554  34.457  1.00  0.00           H0.      0
ATOM    988 HG12 VAL A  63      44.504  53.057  34.320  1.00  0.00           H0.      0
ATOM    989 HG13 VAL A  63      43.948  54.696  34.938  1.00  0.00           H0.      0
ATOM    990  CG2 VAL A  63      43.908  52.864  37.022  1.00  0.00           C0.      0
ATOM    991 HG21 VAL A  63      43.605  52.040  36.375  1.00  0.00           H0.      0
ATOM    992 HG22 VAL A  63      44.223  52.342  37.925  1.00  0.00           H0.      0
ATOM    993 HG23 VAL A  63      43.188  53.600  37.379  1.00  0.00           H0.      0
ATOM    994  C   VAL A  63      46.795  52.640  37.924  1.00  0.00           C0.      0
ATOM    995  O   VAL A  63      47.031  53.589  38.744  1.00  0.00           O0.      0
ATOM    996  N   ALA A  64      46.875  51.392  38.378  1.00  0.00           N0.      0
ATOM    997  H   ALA A  64      46.829  50.670  37.674  1.00  0.00           H0.      0
ATOM    998  CA  ALA A  64      47.450  50.994  39.693  1.00  0.00           C0.      0
ATOM    999  HA  ALA A  64      47.615  51.846  40.353  1.00  0.00           H0.      0
ATOM   1000  CB  ALA A  64      46.391  50.185  40.437  1.00  0.00           C0.      0
ATOM   1001  HB1 ALA A  64      46.827  49.752  41.338  1.00  0.00           H0.      0
ATOM   1002  HB2 ALA A  64      45.512  50.801  40.625  1.00  0.00           H0.      0
ATOM   1003  HB3 ALA A  64      46.110  49.383  39.756  1.00  0.00           H0.      0
ATOM   1004  C   ALA A  64      48.829  50.215  39.491  1.00  0.00           C0.      0
ATOM   1005  O   ALA A  64      49.024  49.069  39.890  1.00  0.00           O0.      0
ATOM   1006  N   CYS A  65      49.687  50.771  38.635  1.00  0.00           N0.      0
ATOM   1007  H   CYS A  65      49.482  51.712  38.331  1.00  0.00           H0.      0
ATOM   1008  CA  CYS A  65      50.977  50.190  38.233  1.00  0.00           C0.      0
ATOM   1009  HA  CYS A  65      50.973  49.231  37.716  1.00  0.00           H0.      0
ATOM   1010  CB  CYS A  65      51.762  51.204  37.330  1.00  0.00           C0.      0
ATOM   1011  HB2 CYS A  65      51.133  51.424  36.468  1.00  0.00           H0.      0
ATOM   1012  HB3 CYS A  65      52.062  52.096  37.880  1.00  0.00           H0.      0
ATOM   1013  SG  CYS A  65      53.223  50.470  36.639  1.00  0.00           S0.      0
ATOM   1014  HG  CYS A  65      54.116  50.564  37.628  1.00  0.00           H0.      0
ATOM   1015  C   CYS A  65      51.913  49.720  39.409  1.00  0.00           C0.      0
ATOM   1016  O   CYS A  65      52.467  48.616  39.385  1.00  0.00           O0.      0
ATOM   1017  N   GLY A  66      52.238  50.619  40.371  1.00  0.00           N0.      0
ATOM   1018  H   GLY A  66      51.661  51.434  40.524  1.00  0.00           H0.      0
ATOM   1019  CA  GLY A  66      53.400  50.555  41.317  1.00  0.00           C0.      0
ATOM   1020  HA2 GLY A  66      53.347  51.464  41.915  1.00  0.00           H0.      0
ATOM   1021  HA3 GLY A  66      53.229  49.692  41.960  1.00  0.00           H0.      0
ATOM   1022  C   GLY A  66      54.665  50.295  40.445  1.00  0.00           C0.      0
ATOM   1023  O   GLY A  66      54.803  50.837  39.329  1.00  0.00           O0.      0
ATOM   1024  N   THR A  67      55.472  49.325  40.885  1.00  0.00           N0.      0
ATOM   1025  H   THR A  67      55.125  48.744  41.635  1.00  0.00           H0.      0
ATOM   1026  CA  THR A  67      56.646  48.751  40.238  1.00  0.00           C0.      0
ATOM   1027  HA  THR A  67      57.254  49.584  39.883  1.00  0.00           H0.      0
ATOM   1028  CB  THR A  67      57.487  47.905  41.190  1.00  0.00           C0.      0
ATOM   1029  HB  THR A  67      58.413  47.750  40.636  1.00  0.00           H0.      0
ATOM   1030  CG2 THR A  67      57.980  48.625  42.487  1.00  0.00           C0.      0
ATOM   1031 HG21 THR A  67      58.571  47.981  43.138  1.00  0.00           H0.      0
ATOM   1032 HG22 THR A  67      58.515  49.571  42.400  1.00  0.00           H0.      0
ATOM   1033 HG23 THR A  67      57.062  48.777  43.055  1.00  0.00           H0.      0
ATOM   1034  OG1 THR A  67      56.915  46.595  41.536  1.00  0.00           O0.      0
ATOM   1035  HG1 THR A  67      57.215  45.991  40.852  1.00  0.00           H0.      0
ATOM   1036  C   THR A  67      56.351  48.075  38.915  1.00  0.00           C0.      0
ATOM   1037  O   THR A  67      57.214  47.579  38.215  1.00  0.00           O0.      0
ATOM   1038  N   GLY A  68      55.072  47.870  38.518  1.00  0.00           N0.      0
ATOM   1039  H   GLY A  68      54.413  48.259  39.176  1.00  0.00           H0.      0
ATOM   1040  CA  GLY A  68      54.603  47.538  37.207  1.00  0.00           C0.      0
ATOM   1041  HA2 GLY A  68      53.622  47.988  37.053  1.00  0.00           H0.      0
ATOM   1042  HA3 GLY A  68      55.369  47.744  36.459  1.00  0.00           H0.      0
ATOM   1043  C   GLY A  68      54.305  46.027  37.094  1.00  0.00           C0.      0
ATOM   1044  O   GLY A  68      54.142  45.578  35.968  1.00  0.00           O0.      0
ATOM   1045  N   VAL A  69      54.274  45.131  38.093  1.00  0.00           N0.      0
ATOM   1046  H   VAL A  69      54.393  45.477  39.034  1.00  0.00           H0.      0
ATOM   1047  CA  VAL A  69      54.245  43.613  37.917  1.00  0.00           C0.      0
ATOM   1048  HA  VAL A  69      55.052  43.215  37.302  1.00  0.00           H0.      0
ATOM   1049  CB  VAL A  69      54.366  42.842  39.359  1.00  0.00           C0.      0
ATOM   1050  HB  VAL A  69      55.322  43.162  39.775  1.00  0.00           H0.      0
ATOM   1051  CG1 VAL A  69      53.259  43.265  40.370  1.00  0.00           C0.      0
ATOM   1052 HG11 VAL A  69      53.152  44.350  40.362  1.00  0.00           H0.      0
ATOM   1053 HG12 VAL A  69      52.295  42.888  40.029  1.00  0.00           H0.      0
ATOM   1054 HG13 VAL A  69      53.454  42.896  41.377  1.00  0.00           H0.      0
ATOM   1055  CG2 VAL A  69      54.425  41.275  39.395  1.00  0.00           C0.      0
ATOM   1056 HG21 VAL A  69      53.445  40.800  39.433  1.00  0.00           H0.      0
ATOM   1057 HG22 VAL A  69      54.996  40.944  38.528  1.00  0.00           H0.      0
ATOM   1058 HG23 VAL A  69      55.061  41.007  40.239  1.00  0.00           H0.      0
ATOM   1059  C   VAL A  69      53.013  43.084  37.086  1.00  0.00           C0.      0
ATOM   1060  O   VAL A  69      53.257  42.238  36.231  1.00  0.00           O0.      0
ATOM   1061  N   ASP A  70      51.838  43.724  37.262  1.00  0.00           N0.      0
ATOM   1062  H   ASP A  70      51.801  44.451  37.962  1.00  0.00           H0.      0
ATOM   1063  CA  ASP A  70      50.577  43.460  36.555  1.00  0.00           C0.      0
ATOM   1064  HA  ASP A  70      50.336  42.398  36.526  1.00  0.00           H0.      0
ATOM   1065  CB  ASP A  70      49.382  44.095  37.216  1.00  0.00           C0.      0
ATOM   1066  HB2 ASP A  70      49.384  45.171  37.037  1.00  0.00           H0.      0
ATOM   1067  HB3 ASP A  70      48.508  43.656  36.734  1.00  0.00           H0.      0
ATOM   1068  CG  ASP A  70      49.325  43.769  38.688  1.00  0.00           C0.      0
ATOM   1069  OD1 ASP A  70      49.209  44.607  39.546  1.00  0.00           O0.      0
ATOM   1070  OD2 ASP A  70      49.352  42.641  39.137  1.00  0.00           O0.      0
ATOM   1071  C   ASP A  70      50.665  43.866  35.040  1.00  0.00           C0.      0
ATOM   1072  O   ASP A  70      50.077  43.114  34.170  1.00  0.00           O0.      0
ATOM   1073  N   SER A  71      51.422  44.929  34.697  1.00  0.00           N0.      0
ATOM   1074  H   SER A  71      52.086  45.347  35.332  1.00  0.00           H0.      0
ATOM   1075  CA  SER A  71      51.755  45.359  33.244  1.00  0.00           C0.      0
ATOM   1076  HA  SER A  71      50.887  45.405  32.586  1.00  0.00           H0.      0
ATOM   1077  CB  SER A  71      52.309  46.755  33.197  1.00  0.00           C0.      0
ATOM   1078  HB2 SER A  71      53.156  46.878  33.872  1.00  0.00           H0.      0
ATOM   1079  HB3 SER A  71      52.509  47.055  32.168  1.00  0.00           H0.      0
ATOM   1080  OG  SER A  71      51.221  47.469  33.694  1.00  0.00           O0.      0
ATOM   1081  HG  SER A  71      50.813  47.037  34.448  1.00  0.00           H0.      0
ATOM   1082  C   SER A  71      52.786  44.370  32.619  1.00  0.00           C0.      0
ATOM   1083  O   SER A  71      52.667  44.022  31.435  1.00  0.00           O0.      0
ATOM   1084  N   ILE A  72      53.833  43.970  33.396  1.00  0.00           N0.      0
ATOM   1085  H   ILE A  72      53.881  44.306  34.347  1.00  0.00           H0.      0
ATOM   1086  CA  ILE A  72      55.006  43.199  32.885  1.00  0.00           C0.      0
ATOM   1087  HA  ILE A  72      55.356  43.694  31.980  1.00  0.00           H0.      0
ATOM   1088  CB  ILE A  72      56.138  43.071  34.032  1.00  0.00           C0.      0
ATOM   1089  HB  ILE A  72      55.650  42.839  34.979  1.00  0.00           H0.      0
ATOM   1090  CG2 ILE A  72      57.225  41.916  33.730  1.00  0.00           C0.      0
ATOM   1091 HG21 ILE A  72      57.832  42.187  32.867  1.00  0.00           H0.      0
ATOM   1092 HG22 ILE A  72      57.912  41.989  34.574  1.00  0.00           H0.      0
ATOM   1093 HG23 ILE A  72      56.779  40.924  33.662  1.00  0.00           H0.      0
ATOM   1094  CG1 ILE A  72      56.910  44.340  34.291  1.00  0.00           C0.      0
ATOM   1095 HG12 ILE A  72      57.455  44.431  33.351  1.00  0.00           H0.      0
ATOM   1096 HG13 ILE A  72      56.300  45.242  34.245  1.00  0.00           H0.      0
ATOM   1097  CD1 ILE A  72      57.716  44.491  35.615  1.00  0.00           C0.      0
ATOM   1098 HD11 ILE A  72      57.072  44.198  36.444  1.00  0.00           H0.      0
ATOM   1099 HD12 ILE A  72      58.718  44.094  35.450  1.00  0.00           H0.      0
ATOM   1100 HD13 ILE A  72      57.982  45.548  35.646  1.00  0.00           H0.      0
ATOM   1101  C   ILE A  72      54.619  41.781  32.360  1.00  0.00           C0.      0
ATOM   1102  O   ILE A  72      55.083  41.322  31.355  1.00  0.00           O0.      0
ATOM   1103  N   MET A  73      53.693  41.085  33.084  1.00  0.00           N0.      0
ATOM   1104  H   MET A  73      53.331  41.447  33.955  1.00  0.00           H0.      0
ATOM   1105  CA  MET A  73      53.071  39.858  32.561  1.00  0.00           C0.      0
ATOM   1106  HA  MET A  73      53.904  39.173  32.403  1.00  0.00           H0.      0
ATOM   1107  CB  MET A  73      52.202  39.199  33.657  1.00  0.00           C0.      0
ATOM   1108  HB2 MET A  73      51.900  38.232  33.252  1.00  0.00           H0.      0
ATOM   1109  HB3 MET A  73      52.851  38.986  34.506  1.00  0.00           H0.      0
ATOM   1110  CG  MET A  73      50.979  40.045  34.111  1.00  0.00           C0.      0
ATOM   1111  HG2 MET A  73      51.280  40.955  34.630  1.00  0.00           H0.      0
ATOM   1112  HG3 MET A  73      50.454  40.519  33.282  1.00  0.00           H0.      0
ATOM   1113  SD  MET A  73      49.870  39.201  35.317  1.00  0.00           S0.      0
ATOM   1114  CE  MET A  73      51.004  38.915  36.697  1.00  0.00           C0.      0
ATOM   1115  HE1 MET A  73      50.365  38.652  37.540  1.00  0.00           H0.      0
ATOM   1116  HE2 MET A  73      51.612  38.035  36.486  1.00  0.00           H0.      0
ATOM   1117  HE3 MET A  73      51.545  39.853  36.820  1.00  0.00           H0.      0
ATOM   1118  C   MET A  73      52.379  39.981  31.217  1.00  0.00           C0.      0
ATOM   1119  O   MET A  73      52.154  38.968  30.516  1.00  0.00           O0.      0
ATOM   1120  N   LEU A  74      51.890  41.252  30.868  1.00  0.00           N0.      0
ATOM   1121  H   LEU A  74      52.057  41.991  31.535  1.00  0.00           H0.      0
ATOM   1122  CA  LEU A  74      51.359  41.552  29.531  1.00  0.00           C0.      0
ATOM   1123  HA  LEU A  74      50.956  40.667  29.037  1.00  0.00           H0.      0
ATOM   1124  CB  LEU A  74      50.377  42.627  29.578  1.00  0.00           C0.      0
ATOM   1125  HB2 LEU A  74      50.708  43.360  30.314  1.00  0.00           H0.      0
ATOM   1126  HB3 LEU A  74      50.174  43.095  28.614  1.00  0.00           H0.      0
ATOM   1127  CG  LEU A  74      48.962  42.282  30.028  1.00  0.00           C0.      0
ATOM   1128  HG  LEU A  74      48.885  41.678  30.932  1.00  0.00           H0.      0
ATOM   1129  CD1 LEU A  74      48.127  43.596  30.251  1.00  0.00           C0.      0
ATOM   1130 HD11 LEU A  74      47.205  43.340  30.772  1.00  0.00           H0.      0
ATOM   1131 HD12 LEU A  74      48.709  44.212  30.937  1.00  0.00           H0.      0
ATOM   1132 HD13 LEU A  74      47.944  44.223  29.378  1.00  0.00           H0.      0
ATOM   1133  CD2 LEU A  74      48.160  41.495  28.975  1.00  0.00           C0.      0
ATOM   1134 HD21 LEU A  74      48.520  40.476  28.837  1.00  0.00           H0.      0
ATOM   1135 HD22 LEU A  74      47.144  41.404  29.359  1.00  0.00           H0.      0
ATOM   1136 HD23 LEU A  74      48.215  41.896  27.962  1.00  0.00           H0.      0
ATOM   1137  C   LEU A  74      52.309  42.050  28.424  1.00  0.00           C0.      0
ATOM   1138  O   LEU A  74      52.158  41.823  27.248  1.00  0.00           O0.      0
ATOM   1139  N   VAL A  75      53.415  42.658  28.841  1.00  0.00           N0.      0
ATOM   1140  H   VAL A  75      53.590  42.839  29.819  1.00  0.00           H0.      0
ATOM   1141  CA  VAL A  75      54.503  43.080  27.866  1.00  0.00           C0.      0
ATOM   1142  HA  VAL A  75      54.079  43.418  26.921  1.00  0.00           H0.      0
ATOM   1143  CB  VAL A  75      55.421  44.133  28.439  1.00  0.00           C0.      0
ATOM   1144  HB  VAL A  75      55.895  43.746  29.341  1.00  0.00           H0.      0
ATOM   1145  CG1 VAL A  75      56.554  44.449  27.407  1.00  0.00           C0.      0
ATOM   1146 HG11 VAL A  75      57.150  45.271  27.804  1.00  0.00           H0.      0
ATOM   1147 HG12 VAL A  75      57.223  43.609  27.218  1.00  0.00           H0.      0
ATOM   1148 HG13 VAL A  75      56.123  44.667  26.430  1.00  0.00           H0.      0
ATOM   1149  CG2 VAL A  75      54.725  45.385  28.730  1.00  0.00           C0.      0
ATOM   1150 HG21 VAL A  75      55.413  46.145  29.100  1.00  0.00           H0.      0
ATOM   1151 HG22 VAL A  75      54.189  45.718  27.842  1.00  0.00           H0.      0
ATOM   1152 HG23 VAL A  75      53.884  45.265  29.413  1.00  0.00           H0.      0
ATOM   1153  C   VAL A  75      55.308  41.846  27.430  1.00  0.00           C0.      0
ATOM   1154  O   VAL A  75      55.545  41.777  26.298  1.00  0.00           O0.      0
ATOM   1155  N   GLU A  76      55.468  40.878  28.264  1.00  0.00           N0.      0
ATOM   1156  H   GLU A  76      55.325  41.031  29.252  1.00  0.00           H0.      0
ATOM   1157  CA  GLU A  76      55.960  39.513  27.859  1.00  0.00           C0.      0
ATOM   1158  HA  GLU A  76      56.973  39.599  27.465  1.00  0.00           H0.      0
ATOM   1159  CB  GLU A  76      55.843  38.565  29.091  1.00  0.00           C0.      0
ATOM   1160  HB2 GLU A  76      54.841  38.633  29.516  1.00  0.00           H0.      0
ATOM   1161  HB3 GLU A  76      55.915  37.530  28.756  1.00  0.00           H0.      0
ATOM   1162  CG  GLU A  76      56.857  38.924  30.205  1.00  0.00           C0.      0
ATOM   1163  HG2 GLU A  76      56.935  40.009  30.269  1.00  0.00           H0.      0
ATOM   1164  HG3 GLU A  76      56.526  38.453  31.130  1.00  0.00           H0.      0
ATOM   1165  CD  GLU A  76      58.280  38.291  29.911  1.00  0.00           C0.      0
ATOM   1166  OE1 GLU A  76      58.973  38.014  30.868  1.00  0.00           O0.      0
ATOM   1167  OE2 GLU A  76      58.627  38.104  28.762  1.00  0.00           O0.      0
ATOM   1168  C   GLU A  76      55.081  38.895  26.795  1.00  0.00           C0.      0
ATOM   1169  O   GLU A  76      55.579  38.212  25.907  1.00  0.00           O0.      0
ATOM   1170  N   GLU A  77      53.760  39.116  26.884  1.00  0.00           N0.      0
ATOM   1171  H   GLU A  77      53.353  39.707  27.596  1.00  0.00           H0.      0
ATOM   1172  CA  GLU A  77      52.801  38.653  25.901  1.00  0.00           C0.      0
ATOM   1173  HA  GLU A  77      53.136  37.691  25.514  1.00  0.00           H0.      0
ATOM   1174  CB  GLU A  77      51.552  38.294  26.663  1.00  0.00           C0.      0
ATOM   1175  HB2 GLU A  77      51.131  39.160  27.174  1.00  0.00           H0.      0
ATOM   1176  HB3 GLU A  77      50.769  38.101  25.930  1.00  0.00           H0.      0
ATOM   1177  CG  GLU A  77      51.638  37.093  27.652  1.00  0.00           C0.      0
ATOM   1178  HG2 GLU A  77      52.281  37.326  28.501  1.00  0.00           H0.      0
ATOM   1179  HG3 GLU A  77      50.629  36.991  28.051  1.00  0.00           H0.      0
ATOM   1180  CD  GLU A  77      52.041  35.796  27.017  1.00  0.00           C0.      0
ATOM   1181  OE1 GLU A  77      52.691  35.010  27.767  1.00  0.00           O0.      0
ATOM   1182  OE2 GLU A  77      51.832  35.437  25.814  1.00  0.00           O0.      0
ATOM   1183  C   GLU A  77      52.528  39.559  24.668  1.00  0.00           C0.      0
ATOM   1184  O   GLU A  77      51.705  39.191  23.849  1.00  0.00           O0.      0
ATOM   1185  N   GLY A  78      53.282  40.592  24.442  1.00  0.00           N0.      0
ATOM   1186  H   GLY A  78      53.867  40.885  25.212  1.00  0.00           H0.      0
ATOM   1187  CA  GLY A  78      53.154  41.520  23.303  1.00  0.00           C0.      0
ATOM   1188  HA2 GLY A  78      54.089  42.068  23.410  1.00  0.00           H0.      0
ATOM   1189  HA3 GLY A  78      53.174  40.994  22.348  1.00  0.00           H0.      0
ATOM   1190  C   GLY A  78      52.077  42.587  23.237  1.00  0.00           C0.      0
ATOM   1191  O   GLY A  78      51.798  43.111  22.155  1.00  0.00           O0.      0
ATOM   1192  N   PHE A  79      51.397  42.932  24.303  1.00  0.00           N0.      0
ATOM   1193  H   PHE A  79      51.701  42.598  25.206  1.00  0.00           H0.      0
ATOM   1194  CA  PHE A  79      50.288  43.936  24.111  1.00  0.00           C0.      0
ATOM   1195  HA  PHE A  79      49.676  43.541  23.300  1.00  0.00           H0.      0
ATOM   1196  CB  PHE A  79      49.483  43.831  25.363  1.00  0.00           C0.      0
ATOM   1197  HB2 PHE A  79      50.157  43.646  26.199  1.00  0.00           H0.      0
ATOM   1198  HB3 PHE A  79      48.874  44.725  25.495  1.00  0.00           H0.      0
ATOM   1199  CG  PHE A  79      48.560  42.679  25.323  1.00  0.00           C0.      0
ATOM   1200  CD1 PHE A  79      49.162  41.365  25.409  1.00  0.00           C0.      0
ATOM   1201  HD1 PHE A  79      50.218  41.144  25.459  1.00  0.00           H0.      0
ATOM   1202  CE1 PHE A  79      48.374  40.253  25.367  1.00  0.00           C0.      0
ATOM   1203  HE1 PHE A  79      48.841  39.289  25.504  1.00  0.00           H0.      0
ATOM   1204  CZ  PHE A  79      46.944  40.364  25.237  1.00  0.00           C0.      0
ATOM   1205  HZ  PHE A  79      46.348  39.490  25.456  1.00  0.00           H0.      0
ATOM   1206  CE2 PHE A  79      46.372  41.662  25.112  1.00  0.00           C0.      0
ATOM   1207  HE2 PHE A  79      45.294  41.680  25.056  1.00  0.00           H0.      0
ATOM   1208  CD2 PHE A  79      47.186  42.802  25.098  1.00  0.00           C0.      0
ATOM   1209  HD2 PHE A  79      46.710  43.769  25.038  1.00  0.00           H0.      0
ATOM   1210  C   PHE A  79      50.896  45.339  23.827  1.00  0.00           C0.      0
ATOM   1211  O   PHE A  79      52.079  45.574  24.092  1.00  0.00           O0.      0
ATOM   1212  N   SER A  80      50.080  46.189  23.193  1.00  0.00           N0.      0
ATOM   1213  H   SER A  80      49.077  46.089  23.128  1.00  0.00           H0.      0
ATOM   1214  CA  SER A  80      50.401  47.650  23.207  1.00  0.00           C0.      0
ATOM   1215  HA  SER A  80      51.477  47.802  23.128  1.00  0.00           H0.      0
ATOM   1216  CB  SER A  80      49.736  48.451  22.141  1.00  0.00           C0.      0
ATOM   1217  HB2 SER A  80      50.182  48.120  21.203  1.00  0.00           H0.      0
ATOM   1218  HB3 SER A  80      48.681  48.180  22.110  1.00  0.00           H0.      0
ATOM   1219  OG  SER A  80      49.953  49.797  22.345  1.00  0.00           O0.      0
ATOM   1220  HG  SER A  80      50.042  50.242  21.499  1.00  0.00           H0.      0
ATOM   1221  C   SER A  80      50.012  48.141  24.606  1.00  0.00           C0.      0
ATOM   1222  O   SER A  80      48.854  48.455  24.882  1.00  0.00           O0.      0
ATOM   1223  N   VAL A  81      50.883  48.248  25.660  1.00  0.00           N0.      0
ATOM   1224  H   VAL A  81      51.842  48.113  25.374  1.00  0.00           H0.      0
ATOM   1225  CA  VAL A  81      50.617  48.483  27.094  1.00  0.00           C0.      0
ATOM   1226  HA  VAL A  81      49.551  48.455  27.318  1.00  0.00           H0.      0
ATOM   1227  CB  VAL A  81      51.313  47.432  27.975  1.00  0.00           C0.      0
ATOM   1228  HB  VAL A  81      52.390  47.438  27.807  1.00  0.00           H0.      0
ATOM   1229  CG1 VAL A  81      51.001  47.618  29.478  1.00  0.00           C0.      0
ATOM   1230 HG11 VAL A  81      51.401  48.584  29.786  1.00  0.00           H0.      0
ATOM   1231 HG12 VAL A  81      50.013  47.262  29.767  1.00  0.00           H0.      0
ATOM   1232 HG13 VAL A  81      51.756  46.973  29.926  1.00  0.00           H0.      0
ATOM   1233  CG2 VAL A  81      50.966  46.002  27.630  1.00  0.00           C0.      0
ATOM   1234 HG21 VAL A  81      51.446  45.718  26.694  1.00  0.00           H0.      0
ATOM   1235 HG22 VAL A  81      51.247  45.226  28.342  1.00  0.00           H0.      0
ATOM   1236 HG23 VAL A  81      49.880  45.990  27.532  1.00  0.00           H0.      0
ATOM   1237  C   VAL A  81      51.179  49.829  27.518  1.00  0.00           C0.      0
ATOM   1238  O   VAL A  81      52.244  50.268  26.979  1.00  0.00           O0.      0
ATOM   1239  N   THR A  82      50.459  50.561  28.286  1.00  0.00           N0.      0
ATOM   1240  H   THR A  82      49.644  50.056  28.605  1.00  0.00           H0.      0
ATOM   1241  CA  THR A  82      50.610  51.880  28.895  1.00  0.00           C0.      0
ATOM   1242  HA  THR A  82      51.614  52.205  28.623  1.00  0.00           H0.      0
ATOM   1243  CB  THR A  82      49.734  53.042  28.379  1.00  0.00           C0.      0
ATOM   1244  HB  THR A  82      48.660  52.892  28.489  1.00  0.00           H0.      0
ATOM   1245  CG2 THR A  82      50.083  54.353  29.012  1.00  0.00           C0.      0
ATOM   1246 HG21 THR A  82      50.096  54.225  30.095  1.00  0.00           H0.      0
ATOM   1247 HG22 THR A  82      51.052  54.677  28.631  1.00  0.00           H0.      0
ATOM   1248 HG23 THR A  82      49.341  55.098  28.725  1.00  0.00           H0.      0
ATOM   1249  OG1 THR A  82      50.056  53.136  27.037  1.00  0.00           O0.      0
ATOM   1250  HG1 THR A  82      50.084  52.275  26.614  1.00  0.00           H0.      0
ATOM   1251  C   THR A  82      50.482  51.744  30.432  1.00  0.00           C0.      0
ATOM   1252  O   THR A  82      49.556  51.000  30.846  1.00  0.00           O0.      0
ATOM   1253  N   SER A  83      51.308  52.348  31.221  1.00  0.00           N0.      0
ATOM   1254  H   SER A  83      52.071  52.831  30.770  1.00  0.00           H0.      0
ATOM   1255  CA  SER A  83      51.155  52.279  32.688  1.00  0.00           C0.      0
ATOM   1256  HA  SER A  83      50.173  52.010  33.078  1.00  0.00           H0.      0
ATOM   1257  CB  SER A  83      52.146  51.210  33.174  1.00  0.00           C0.      0
ATOM   1258  HB2 SER A  83      53.208  51.448  33.120  1.00  0.00           H0.      0
ATOM   1259  HB3 SER A  83      51.950  50.851  34.184  1.00  0.00           H0.      0
ATOM   1260  OG  SER A  83      51.887  49.977  32.416  1.00  0.00           O0.      0
ATOM   1261  HG  SER A  83      51.803  49.253  33.041  1.00  0.00           H0.      0
ATOM   1262  C   SER A  83      51.467  53.558  33.420  1.00  0.00           C0.      0
ATOM   1263  O   SER A  83      52.483  54.213  33.244  1.00  0.00           O0.      0
ATOM   1264  N   VAL A  84      50.595  53.839  34.408  1.00  0.00           N0.      0
ATOM   1265  H   VAL A  84      49.688  53.404  34.501  1.00  0.00           H0.      0
ATOM   1266  CA  VAL A  84      50.666  55.150  35.222  1.00  0.00           C0.      0
ATOM   1267  HA  VAL A  84      51.655  55.554  35.005  1.00  0.00           H0.      0
ATOM   1268  CB  VAL A  84      49.558  56.170  34.798  1.00  0.00           C0.      0
ATOM   1269  HB  VAL A  84      49.756  57.098  35.333  1.00  0.00           H0.      0
ATOM   1270  CG1 VAL A  84      49.647  56.417  33.320  1.00  0.00           C0.      0
ATOM   1271 HG11 VAL A  84      49.700  55.536  32.680  1.00  0.00           H0.      0
ATOM   1272 HG12 VAL A  84      48.925  57.176  33.021  1.00  0.00           H0.      0
ATOM   1273 HG13 VAL A  84      50.594  56.935  33.164  1.00  0.00           H0.      0
ATOM   1274  CG2 VAL A  84      48.149  55.611  35.082  1.00  0.00           C0.      0
ATOM   1275 HG21 VAL A  84      47.435  56.303  34.636  1.00  0.00           H0.      0
ATOM   1276 HG22 VAL A  84      48.001  54.598  34.709  1.00  0.00           H0.      0
ATOM   1277 HG23 VAL A  84      48.063  55.673  36.167  1.00  0.00           H0.      0
ATOM   1278  C   VAL A  84      50.520  54.827  36.773  1.00  0.00           C0.      0
ATOM   1279  O   VAL A  84      49.851  53.894  37.170  1.00  0.00           O0.      0
ATOM   1280  N   ASP A  85      51.285  55.597  37.557  1.00  0.00           N0.      0
ATOM   1281  H   ASP A  85      51.908  56.272  37.139  1.00  0.00           H0.      0
ATOM   1282  CA  ASP A  85      51.075  55.718  38.981  1.00  0.00           C0.      0
ATOM   1283  HA  ASP A  85      50.040  55.513  39.254  1.00  0.00           H0.      0
ATOM   1284  CB  ASP A  85      51.832  54.625  39.684  1.00  0.00           C0.      0
ATOM   1285  HB2 ASP A  85      52.034  53.758  39.056  1.00  0.00           H0.      0
ATOM   1286  HB3 ASP A  85      52.750  55.095  40.036  1.00  0.00           H0.      0
ATOM   1287  CG  ASP A  85      51.080  54.205  40.991  1.00  0.00           C0.      0
ATOM   1288  OD1 ASP A  85      50.655  52.995  41.119  1.00  0.00           O0.      0
ATOM   1289  OD2 ASP A  85      50.919  55.087  41.869  1.00  0.00           O0.      0
ATOM   1290  C   ASP A  85      51.334  57.175  39.373  1.00  0.00           C0.      0
ATOM   1291  O   ASP A  85      52.002  57.925  38.649  1.00  0.00           O0.      0
ATOM   1292  N   ALA A  86      50.863  57.526  40.570  1.00  0.00           N0.      0
ATOM   1293  H   ALA A  86      50.368  56.836  41.117  1.00  0.00           H0.      0
ATOM   1294  CA  ALA A  86      51.245  58.683  41.310  1.00  0.00           C0.      0
ATOM   1295  HA  ALA A  86      51.590  59.480  40.650  1.00  0.00           H0.      0
ATOM   1296  CB  ALA A  86      49.961  59.192  41.952  1.00  0.00           C0.      0
ATOM   1297  HB1 ALA A  86      49.587  58.393  42.593  1.00  0.00           H0.      0
ATOM   1298  HB2 ALA A  86      50.106  60.174  42.403  1.00  0.00           H0.      0
ATOM   1299  HB3 ALA A  86      49.205  59.375  41.189  1.00  0.00           H0.      0
ATOM   1300  C   ALA A  86      52.401  58.512  42.311  1.00  0.00           C0.      0
ATOM   1301  O   ALA A  86      53.139  59.448  42.673  1.00  0.00           O0.      0
ATOM   1302  N   SER A  87      52.604  57.263  42.768  1.00  0.00           N0.      0
ATOM   1303  H   SER A  87      51.959  56.519  42.540  1.00  0.00           H0.      0
ATOM   1304  CA  SER A  87      53.748  56.973  43.606  1.00  0.00           C0.      0
ATOM   1305  HA  SER A  87      53.871  57.606  44.485  1.00  0.00           H0.      0
ATOM   1306  CB  SER A  87      53.621  55.476  44.022  1.00  0.00           C0.      0
ATOM   1307  HB2 SER A  87      52.750  55.334  44.662  1.00  0.00           H0.      0
ATOM   1308  HB3 SER A  87      53.460  54.833  43.157  1.00  0.00           H0.      0
ATOM   1309  OG  SER A  87      54.826  55.117  44.800  1.00  0.00           O0.      0
ATOM   1310  HG  SER A  87      54.900  55.761  45.508  1.00  0.00           H0.      0
ATOM   1311  C   SER A  87      55.069  57.120  42.832  1.00  0.00           C0.      0
ATOM   1312  O   SER A  87      55.281  56.377  41.871  1.00  0.00           O0.      0
ATOM   1313  N   ASP A  88      55.949  58.046  43.235  1.00  0.00           N0.      0
ATOM   1314  H   ASP A  88      55.703  58.709  43.956  1.00  0.00           H0.      0
ATOM   1315  CA  ASP A  88      57.202  58.284  42.587  1.00  0.00           C0.      0
ATOM   1316  HA  ASP A  88      57.015  58.404  41.520  1.00  0.00           H0.      0
ATOM   1317  CB  ASP A  88      57.839  59.618  42.917  1.00  0.00           C0.      0
ATOM   1318  HB2 ASP A  88      58.719  59.898  42.339  1.00  0.00           H0.      0
ATOM   1319  HB3 ASP A  88      57.093  60.389  42.724  1.00  0.00           H0.      0
ATOM   1320  CG  ASP A  88      58.199  59.948  44.415  1.00  0.00           C0.      0
ATOM   1321  OD1 ASP A  88      57.716  59.332  45.380  1.00  0.00           O0.      0
ATOM   1322  OD2 ASP A  88      59.192  60.726  44.630  1.00  0.00           O0.      0
ATOM   1323  C   ASP A  88      58.160  57.111  42.779  1.00  0.00           C0.      0
ATOM   1324  O   ASP A  88      58.553  56.497  41.760  1.00  0.00           O0.      0
ATOM   1325  N   LYS A  89      58.339  56.650  43.988  1.00  0.00           N0.      0
ATOM   1326  H   LYS A  89      57.797  57.161  44.670  1.00  0.00           H0.      0
ATOM   1327  CA  LYS A  89      59.368  55.641  44.358  1.00  0.00           C0.      0
ATOM   1328  HA  LYS A  89      60.303  55.980  43.913  1.00  0.00           H0.      0
ATOM   1329  CB  LYS A  89      59.498  55.532  45.895  1.00  0.00           C0.      0
ATOM   1330  HB2 LYS A  89      58.540  55.171  46.270  1.00  0.00           H0.      0
ATOM   1331  HB3 LYS A  89      60.313  54.820  46.025  1.00  0.00           H0.      0
ATOM   1332  CG  LYS A  89      59.965  56.707  46.672  1.00  0.00           C0.      0
ATOM   1333  HG2 LYS A  89      59.209  57.485  46.777  1.00  0.00           H0.      0
ATOM   1334  HG3 LYS A  89      60.070  56.376  47.706  1.00  0.00           H0.      0
ATOM   1335  CD  LYS A  89      61.254  57.507  46.102  1.00  0.00           C0.      0
ATOM   1336  HD2 LYS A  89      62.123  56.851  46.169  1.00  0.00           H0.      0
ATOM   1337  HD3 LYS A  89      61.012  57.832  45.090  1.00  0.00           H0.      0
ATOM   1338  CE  LYS A  89      61.545  58.798  46.879  1.00  0.00           C0.      0
ATOM   1339  HE2 LYS A  89      61.554  58.498  47.927  1.00  0.00           H0.      0
ATOM   1340  HE3 LYS A  89      62.428  59.252  46.429  1.00  0.00           H0.      0
ATOM   1341  NZ  LYS A  89      60.436  59.812  46.777  1.00  0.00           N0.      0
ATOM   1342  HZ1 LYS A  89      60.144  60.072  45.846  1.00  0.00           H0.      0
ATOM   1343  HZ2 LYS A  89      59.589  59.619  47.293  1.00  0.00           H0.      0
ATOM   1344  HZ3 LYS A  89      60.759  60.703  47.125  1.00  0.00           H0.      0
ATOM   1345  C   LYS A  89      59.081  54.245  43.788  1.00  0.00           C0.      0
ATOM   1346  O   LYS A  89      60.028  53.505  43.451  1.00  0.00           O0.      0
ATOM   1347  N   MET A  90      57.822  53.937  43.514  1.00  0.00           N0.      0
ATOM   1348  H   MET A  90      57.121  54.615  43.777  1.00  0.00           H0.      0
ATOM   1349  CA  MET A  90      57.453  52.731  42.772  1.00  0.00           C0.      0
ATOM   1350  HA  MET A  90      58.127  51.913  43.026  1.00  0.00           H0.      0
ATOM   1351  CB  MET A  90      56.077  52.192  43.252  1.00  0.00           C0.      0
ATOM   1352  HB2 MET A  90      55.322  52.917  42.946  1.00  0.00           H0.      0
ATOM   1353  HB3 MET A  90      55.908  51.208  42.816  1.00  0.00           H0.      0
ATOM   1354  CG  MET A  90      56.016  51.948  44.757  1.00  0.00           C0.      0
ATOM   1355  HG2 MET A  90      56.210  52.860  45.322  1.00  0.00           H0.      0
ATOM   1356  HG3 MET A  90      54.975  51.731  44.997  1.00  0.00           H0.      0
ATOM   1357  SD  MET A  90      56.838  50.489  45.322  1.00  0.00           S0.      0
ATOM   1358  CE  MET A  90      55.913  50.312  46.851  1.00  0.00           C0.      0
ATOM   1359  HE1 MET A  90      54.839  50.443  46.716  1.00  0.00           H0.      0
ATOM   1360  HE2 MET A  90      56.086  49.364  47.361  1.00  0.00           H0.      0
ATOM   1361  HE3 MET A  90      56.227  51.032  47.606  1.00  0.00           H0.      0
ATOM   1362  C   MET A  90      57.552  52.909  41.284  1.00  0.00           C0.      0
ATOM   1363  O   MET A  90      58.019  51.941  40.616  1.00  0.00           O0.      0
ATOM   1364  N   LEU A  91      57.163  53.993  40.634  1.00  0.00           N0.      0
ATOM   1365  H   LEU A  91      56.654  54.753  41.062  1.00  0.00           H0.      0
ATOM   1366  CA  LEU A  91      57.154  54.077  39.128  1.00  0.00           C0.      0
ATOM   1367  HA  LEU A  91      56.664  53.215  38.676  1.00  0.00           H0.      0
ATOM   1368  CB  LEU A  91      56.395  55.320  38.604  1.00  0.00           C0.      0
ATOM   1369  HB2 LEU A  91      55.514  55.433  39.236  1.00  0.00           H0.      0
ATOM   1370  HB3 LEU A  91      57.018  56.192  38.801  1.00  0.00           H0.      0
ATOM   1371  CG  LEU A  91      55.896  55.164  37.181  1.00  0.00           C0.      0
ATOM   1372  HG  LEU A  91      56.666  54.714  36.554  1.00  0.00           H0.      0
ATOM   1373  CD1 LEU A  91      54.556  54.429  37.114  1.00  0.00           C0.      0
ATOM   1374 HD11 LEU A  91      54.438  54.046  36.100  1.00  0.00           H0.      0
ATOM   1375 HD12 LEU A  91      54.555  53.564  37.777  1.00  0.00           H0.      0
ATOM   1376 HD13 LEU A  91      53.771  55.113  37.437  1.00  0.00           H0.      0
ATOM   1377  CD2 LEU A  91      55.651  56.493  36.551  1.00  0.00           C0.      0
ATOM   1378 HD21 LEU A  91      55.142  56.355  35.597  1.00  0.00           H0.      0
ATOM   1379 HD22 LEU A  91      55.028  57.147  37.161  1.00  0.00           H0.      0
ATOM   1380 HD23 LEU A  91      56.631  56.926  36.354  1.00  0.00           H0.      0
ATOM   1381  C   LEU A  91      58.662  54.126  38.635  1.00  0.00           C0.      0
ATOM   1382  O   LEU A  91      59.034  53.523  37.590  1.00  0.00           O0.      0
ATOM   1383  N   LYS A  92      59.509  54.834  39.400  1.00  0.00           N0.      0
ATOM   1384  H   LYS A  92      59.155  55.250  40.249  1.00  0.00           H0.      0
ATOM   1385  CA  LYS A  92      61.001  54.827  39.244  1.00  0.00           C0.      0
ATOM   1386  HA  LYS A  92      61.144  55.371  38.310  1.00  0.00           H0.      0
ATOM   1387  CB  LYS A  92      61.639  55.607  40.379  1.00  0.00           C0.      0
ATOM   1388  HB2 LYS A  92      61.074  55.328  41.268  1.00  0.00           H0.      0
ATOM   1389  HB3 LYS A  92      62.694  55.343  40.451  1.00  0.00           H0.      0
ATOM   1390  CG  LYS A  92      61.423  57.091  40.280  1.00  0.00           C0.      0
ATOM   1391  HG2 LYS A  92      62.067  57.385  39.450  1.00  0.00           H0.      0
ATOM   1392  HG3 LYS A  92      60.434  57.278  39.862  1.00  0.00           H0.      0
ATOM   1393  CD  LYS A  92      61.697  57.918  41.531  1.00  0.00           C0.      0
ATOM   1394  HD2 LYS A  92      61.321  58.936  41.433  1.00  0.00           H0.      0
ATOM   1395  HD3 LYS A  92      61.135  57.536  42.383  1.00  0.00           H0.      0
ATOM   1396  CE  LYS A  92      63.135  57.894  42.054  1.00  0.00           C0.      0
ATOM   1397  HE2 LYS A  92      63.022  58.289  43.063  1.00  0.00           H0.      0
ATOM   1398  HE3 LYS A  92      63.598  56.915  42.184  1.00  0.00           H0.      0
ATOM   1399  NZ  LYS A  92      64.006  58.968  41.470  1.00  0.00           N0.      0
ATOM   1400  HZ1 LYS A  92      63.490  59.835  41.418  1.00  0.00           H0.      0
ATOM   1401  HZ2 LYS A  92      64.838  59.064  42.034  1.00  0.00           H0.      0
ATOM   1402  HZ3 LYS A  92      64.275  58.761  40.518  1.00  0.00           H0.      0
ATOM   1403  C   LYS A  92      61.569  53.415  39.007  1.00  0.00           C0.      0
ATOM   1404  O   LYS A  92      62.320  53.183  38.091  1.00  0.00           O0.      0
ATOM   1405  N   TYR A  93      61.164  52.390  39.762  1.00  0.00           N0.      0
ATOM   1406  H   TYR A  93      60.468  52.557  40.474  1.00  0.00           H0.      0
ATOM   1407  CA  TYR A  93      61.515  50.956  39.461  1.00  0.00           C0.      0
ATOM   1408  HA  TYR A  93      62.592  50.962  39.296  1.00  0.00           H0.      0
ATOM   1409  CB  TYR A  93      61.144  50.151  40.774  1.00  0.00           C0.      0
ATOM   1410  HB2 TYR A  93      60.099  50.341  41.017  1.00  0.00           H0.      0
ATOM   1411  HB3 TYR A  93      61.255  49.113  40.460  1.00  0.00           H0.      0
ATOM   1412  CG  TYR A  93      62.072  50.415  41.914  1.00  0.00           C0.      0
ATOM   1413  CD1 TYR A  93      61.551  50.841  43.172  1.00  0.00           C0.      0
ATOM   1414  HD1 TYR A  93      60.508  51.103  43.276  1.00  0.00           H0.      0
ATOM   1415  CE1 TYR A  93      62.373  51.058  44.309  1.00  0.00           C0.      0
ATOM   1416  HE1 TYR A  93      61.965  51.290  45.282  1.00  0.00           H0.      0
ATOM   1417  CZ  TYR A  93      63.757  50.908  44.208  1.00  0.00           C0.      0
ATOM   1418  OH  TYR A  93      64.578  51.440  45.106  1.00  0.00           O0.      0
ATOM   1419  HH  TYR A  93      65.443  51.602  44.723  1.00  0.00           H0.      0
ATOM   1420  CE2 TYR A  93      64.260  50.560  42.921  1.00  0.00           C0.      0
ATOM   1421  HE2 TYR A  93      65.329  50.547  42.769  1.00  0.00           H0.      0
ATOM   1422  CD2 TYR A  93      63.452  50.278  41.808  1.00  0.00           C0.      0
ATOM   1423  HD2 TYR A  93      63.923  50.057  40.862  1.00  0.00           H0.      0
ATOM   1424  C   TYR A  93      60.837  50.427  38.162  1.00  0.00           C0.      0
ATOM   1425  O   TYR A  93      61.529  49.829  37.329  1.00  0.00           O0.      0
ATOM   1426  N   ALA A  94      59.543  50.735  37.916  1.00  0.00           N0.      0
ATOM   1427  H   ALA A  94      59.015  51.229  38.620  1.00  0.00           H0.      0
ATOM   1428  CA  ALA A  94      58.874  50.308  36.651  1.00  0.00           C0.      0
ATOM   1429  HA  ALA A  94      58.947  49.221  36.689  1.00  0.00           H0.      0
ATOM   1430  CB  ALA A  94      57.341  50.711  36.610  1.00  0.00           C0.      0
ATOM   1431  HB1 ALA A  94      57.046  50.610  37.655  1.00  0.00           H0.      0
ATOM   1432  HB2 ALA A  94      57.290  51.766  36.340  1.00  0.00           H0.      0
ATOM   1433  HB3 ALA A  94      56.755  50.159  35.875  1.00  0.00           H0.      0
ATOM   1434  C   ALA A  94      59.681  50.827  35.393  1.00  0.00           C0.      0
ATOM   1435  O   ALA A  94      60.053  50.022  34.590  1.00  0.00           O0.      0
ATOM   1436  N   LEU A  95      60.171  52.034  35.463  1.00  0.00           N0.      0
ATOM   1437  H   LEU A  95      59.893  52.620  36.238  1.00  0.00           H0.      0
ATOM   1438  CA  LEU A  95      61.152  52.518  34.521  1.00  0.00           C0.      0
ATOM   1439  HA  LEU A  95      60.688  52.396  33.543  1.00  0.00           H0.      0
ATOM   1440  CB  LEU A  95      61.296  53.986  34.843  1.00  0.00           C0.      0
ATOM   1441  HB2 LEU A  95      61.407  54.078  35.923  1.00  0.00           H0.      0
ATOM   1442  HB3 LEU A  95      62.186  54.434  34.401  1.00  0.00           H0.      0
ATOM   1443  CG  LEU A  95      60.075  54.835  34.500  1.00  0.00           C0.      0
ATOM   1444  HG  LEU A  95      59.177  54.262  34.731  1.00  0.00           H0.      0
ATOM   1445  CD1 LEU A  95      60.010  56.187  35.243  1.00  0.00           C0.      0
ATOM   1446 HD11 LEU A  95      59.007  56.596  35.123  1.00  0.00           H0.      0
ATOM   1447 HD12 LEU A  95      60.159  55.993  36.305  1.00  0.00           H0.      0
ATOM   1448 HD13 LEU A  95      60.814  56.844  34.909  1.00  0.00           H0.      0
ATOM   1449  CD2 LEU A  95      60.078  55.240  33.078  1.00  0.00           C0.      0
ATOM   1450 HD21 LEU A  95      60.094  54.377  32.413  1.00  0.00           H0.      0
ATOM   1451 HD22 LEU A  95      59.096  55.664  32.869  1.00  0.00           H0.      0
ATOM   1452 HD23 LEU A  95      60.863  55.976  32.902  1.00  0.00           H0.      0
ATOM   1453  C   LEU A  95      62.465  51.813  34.496  1.00  0.00           C0.      0
ATOM   1454  O   LEU A  95      62.896  51.576  33.362  1.00  0.00           O0.      0
ATOM   1455  N   LYS A  96      63.099  51.454  35.622  1.00  0.00           N0.      0
ATOM   1456  H   LYS A  96      62.582  51.801  36.417  1.00  0.00           H0.      0
ATOM   1457  CA  LYS A  96      64.313  50.589  35.724  1.00  0.00           C0.      0
ATOM   1458  HA  LYS A  96      65.148  50.997  35.154  1.00  0.00           H0.      0
ATOM   1459  CB  LYS A  96      64.792  50.643  37.161  1.00  0.00           C0.      0
ATOM   1460  HB2 LYS A  96      63.961  50.415  37.830  1.00  0.00           H0.      0
ATOM   1461  HB3 LYS A  96      65.589  49.914  37.301  1.00  0.00           H0.      0
ATOM   1462  CG  LYS A  96      65.430  51.928  37.685  1.00  0.00           C0.      0
ATOM   1463  HG2 LYS A  96      66.232  52.245  37.017  1.00  0.00           H0.      0
ATOM   1464  HG3 LYS A  96      64.660  52.695  37.609  1.00  0.00           H0.      0
ATOM   1465  CD  LYS A  96      65.863  51.978  39.122  1.00  0.00           C0.      0
ATOM   1466  HD2 LYS A  96      64.981  52.215  39.719  1.00  0.00           H0.      0
ATOM   1467  HD3 LYS A  96      66.291  51.000  39.339  1.00  0.00           H0.      0
ATOM   1468  CE  LYS A  96      66.814  53.131  39.361  1.00  0.00           C0.      0
ATOM   1469  HE2 LYS A  96      67.758  52.838  38.903  1.00  0.00           H0.      0
ATOM   1470  HE3 LYS A  96      66.451  53.987  38.792  1.00  0.00           H0.      0
ATOM   1471  NZ  LYS A  96      66.975  53.433  40.770  1.00  0.00           N0.      0
ATOM   1472  HZ1 LYS A  96      66.124  53.725  41.229  1.00  0.00           H0.      0
ATOM   1473  HZ2 LYS A  96      67.236  52.574  41.232  1.00  0.00           H0.      0
ATOM   1474  HZ3 LYS A  96      67.799  54.016  40.813  1.00  0.00           H0.      0
ATOM   1475  C   LYS A  96      64.061  49.156  35.268  1.00  0.00           C0.      0
ATOM   1476  O   LYS A  96      64.882  48.594  34.598  1.00  0.00           O0.      0
ATOM   1477  N   GLU A  97      62.870  48.566  35.419  1.00  0.00           N0.      0
ATOM   1478  H   GLU A  97      62.128  49.056  35.899  1.00  0.00           H0.      0
ATOM   1479  CA  GLU A  97      62.553  47.222  34.999  1.00  0.00           C0.      0
ATOM   1480  HA  GLU A  97      63.418  46.593  35.212  1.00  0.00           H0.      0
ATOM   1481  CB  GLU A  97      61.352  46.682  35.859  1.00  0.00           C0.      0
ATOM   1482  HB2 GLU A  97      60.571  47.423  35.692  1.00  0.00           H0.      0
ATOM   1483  HB3 GLU A  97      61.013  45.786  35.340  1.00  0.00           H0.      0
ATOM   1484  CG  GLU A  97      61.642  46.362  37.302  1.00  0.00           C0.      0
ATOM   1485  HG2 GLU A  97      62.134  47.140  37.884  1.00  0.00           H0.      0
ATOM   1486  HG3 GLU A  97      60.622  46.230  37.664  1.00  0.00           H0.      0
ATOM   1487  CD  GLU A  97      62.462  45.151  37.516  1.00  0.00           C0.      0
ATOM   1488  OE1 GLU A  97      62.510  44.667  38.700  1.00  0.00           O0.      0
ATOM   1489  OE2 GLU A  97      63.114  44.612  36.580  1.00  0.00           O0.      0
ATOM   1490  C   GLU A  97      62.293  47.170  33.456  1.00  0.00           C0.      0
ATOM   1491  O   GLU A  97      62.590  46.099  32.880  1.00  0.00           O0.      0
ATOM   1492  N   ARG A  98      61.657  48.220  32.846  1.00  0.00           N0.      0
ATOM   1493  H   ARG A  98      61.277  48.933  33.453  1.00  0.00           H0.      0
ATOM   1494  CA  ARG A  98      61.852  48.417  31.378  1.00  0.00           C0.      0
ATOM   1495  HA  ARG A  98      61.464  47.499  30.936  1.00  0.00           H0.      0
ATOM   1496  CB  ARG A  98      61.087  49.660  30.873  1.00  0.00           C0.      0
ATOM   1497  HB2 ARG A  98      60.138  49.649  31.408  1.00  0.00           H0.      0
ATOM   1498  HB3 ARG A  98      61.652  50.553  31.140  1.00  0.00           H0.      0
ATOM   1499  CG  ARG A  98      60.803  49.555  29.388  1.00  0.00           C0.      0
ATOM   1500  HG2 ARG A  98      61.712  49.380  28.812  1.00  0.00           H0.      0
ATOM   1501  HG3 ARG A  98      60.203  48.664  29.209  1.00  0.00           H0.      0
ATOM   1502  CD  ARG A  98      60.034  50.793  28.820  1.00  0.00           C0.      0
ATOM   1503  HD2 ARG A  98      59.985  50.711  27.734  1.00  0.00           H0.      0
ATOM   1504  HD3 ARG A  98      59.059  50.613  29.271  1.00  0.00           H0.      0
ATOM   1505  NE  ARG A  98      60.651  52.064  29.172  1.00  0.00           N0.      0
ATOM   1506  HE  ARG A  98      61.634  51.993  29.393  1.00  0.00           H0.      0
ATOM   1507  CZ  ARG A  98      60.144  53.319  29.101  1.00  0.00           C0.      0
ATOM   1508  NH1 ARG A  98      59.058  53.622  28.453  1.00  0.00           N0.      0
ATOM   1509 HH11 ARG A  98      58.472  52.941  27.992  1.00  0.00           H0.      0
ATOM   1510 HH12 ARG A  98      58.619  54.532  28.443  1.00  0.00           H0.      0
ATOM   1511  NH2 ARG A  98      60.848  54.215  29.592  1.00  0.00           N0.      0
ATOM   1512 HH21 ARG A  98      61.609  54.005  30.221  1.00  0.00           H0.      0
ATOM   1513 HH22 ARG A  98      60.502  55.160  29.506  1.00  0.00           H0.      0
ATOM   1514  C   ARG A  98      63.315  48.460  30.929  1.00  0.00           C0.      0
ATOM   1515  O   ARG A  98      63.673  47.592  30.119  1.00  0.00           O0.      0
ATOM   1516  N   TRP A  99      64.033  49.427  31.417  1.00  0.00           N0.      0
ATOM   1517  H   TRP A  99      63.643  50.147  32.009  1.00  0.00           H0.      0
ATOM   1518  CA  TRP A  99      65.409  49.575  30.923  1.00  0.00           C0.      0
ATOM   1519  HA  TRP A  99      65.502  50.083  29.963  1.00  0.00           H0.      0
ATOM   1520  CB  TRP A  99      66.092  50.534  31.961  1.00  0.00           C0.      0
ATOM   1521  HB2 TRP A  99      65.619  51.512  31.879  1.00  0.00           H0.      0
ATOM   1522  HB3 TRP A  99      65.956  50.126  32.963  1.00  0.00           H0.      0
ATOM   1523  CG  TRP A  99      67.506  50.887  31.767  1.00  0.00           C0.      0
ATOM   1524  CD1 TRP A  99      68.620  50.175  32.113  1.00  0.00           C0.      0
ATOM   1525  HD1 TRP A  99      68.515  49.282  32.711  1.00  0.00           H0.      0
ATOM   1526  NE1 TRP A  99      69.755  50.722  31.556  1.00  0.00           N0.      0
ATOM   1527  HE1 TRP A  99      70.685  50.414  31.799  1.00  0.00           H0.      0
ATOM   1528  CE2 TRP A  99      69.436  51.652  30.590  1.00  0.00           C0.      0
ATOM   1529  CZ2 TRP A  99      70.219  52.495  29.744  1.00  0.00           C0.      0
ATOM   1530  HZ2 TRP A  99      71.289  52.359  29.710  1.00  0.00           H0.      0
ATOM   1531  CH2 TRP A  99      69.587  53.388  29.021  1.00  0.00           C0.      0
ATOM   1532  HH2 TRP A  99      70.093  54.078  28.362  1.00  0.00           H0.      0
ATOM   1533  CZ3 TRP A  99      68.188  53.495  29.067  1.00  0.00           C0.      0
ATOM   1534  HZ3 TRP A  99      67.627  54.134  28.402  1.00  0.00           H0.      0
ATOM   1535  CE3 TRP A  99      67.414  52.718  29.912  1.00  0.00           C0.      0
ATOM   1536  HE3 TRP A  99      66.337  52.773  29.851  1.00  0.00           H0.      0
ATOM   1537  CD2 TRP A  99      68.016  51.805  30.808  1.00  0.00           C0.      0
ATOM   1538  C   TRP A  99      66.142  48.255  30.929  1.00  0.00           C0.      0
ATOM   1539  O   TRP A  99      66.742  47.927  29.935  1.00  0.00           O0.      0
ATOM   1540  N   ASN A 100      66.023  47.491  32.053  1.00  0.00           N0.      0
ATOM   1541  H   ASN A 100      65.477  47.850  32.823  1.00  0.00           H0.      0
ATOM   1542  CA  ASN A 100      66.614  46.133  32.198  1.00  0.00           C0.      0
ATOM   1543  HA  ASN A 100      67.672  46.257  32.429  1.00  0.00           H0.      0
ATOM   1544  CB  ASN A 100      65.877  45.484  33.427  1.00  0.00           C0.      0
ATOM   1545  HB2 ASN A 100      65.853  46.232  34.220  1.00  0.00           H0.      0
ATOM   1546  HB3 ASN A 100      64.853  45.202  33.180  1.00  0.00           H0.      0
ATOM   1547  CG  ASN A 100      66.436  44.257  34.038  1.00  0.00           C0.      0
ATOM   1548  OD1 ASN A 100      65.986  43.886  35.094  1.00  0.00           O0.      0
ATOM   1549  ND2 ASN A 100      67.508  43.610  33.564  1.00  0.00           N0.      0
ATOM   1550 HD21 ASN A 100      67.819  42.774  34.038  1.00  0.00           H0.      0
ATOM   1551 HD22 ASN A 100      67.933  43.854  32.681  1.00  0.00           H0.      0
ATOM   1552  C   ASN A 100      66.538  45.238  30.932  1.00  0.00           C0.      0
ATOM   1553  O   ASN A 100      67.421  44.475  30.652  1.00  0.00           O0.      0
ATOM   1554  N   ARG A 101      65.394  45.393  30.122  1.00  0.00           N0.      0
ATOM   1555  H   ARG A 101      64.700  46.095  30.340  1.00  0.00           H0.      0
ATOM   1556  CA  ARG A 101      65.160  44.502  28.937  1.00  0.00           C0.      0
ATOM   1557  HA  ARG A 101      66.137  44.186  28.570  1.00  0.00           H0.      0
ATOM   1558  CB  ARG A 101      64.434  43.256  29.408  1.00  0.00           C0.      0
ATOM   1559  HB2 ARG A 101      64.508  42.541  28.588  1.00  0.00           H0.      0
ATOM   1560  HB3 ARG A 101      64.987  42.748  30.199  1.00  0.00           H0.      0
ATOM   1561  CG  ARG A 101      63.035  43.478  29.931  1.00  0.00           C0.      0
ATOM   1562  HG2 ARG A 101      62.982  44.350  30.583  1.00  0.00           H0.      0
ATOM   1563  HG3 ARG A 101      62.380  43.683  29.084  1.00  0.00           H0.      0
ATOM   1564  CD  ARG A 101      62.355  42.299  30.652  1.00  0.00           C0.      0
ATOM   1565  HD2 ARG A 101      62.875  42.158  31.599  1.00  0.00           H0.      0
ATOM   1566  HD3 ARG A 101      61.304  42.519  30.835  1.00  0.00           H0.      0
ATOM   1567  NE  ARG A 101      62.308  41.086  29.804  1.00  0.00           N0.      0
ATOM   1568  HE  ARG A 101      62.971  41.016  29.045  1.00  0.00           H0.      0
ATOM   1569  CZ  ARG A 101      61.453  40.142  30.001  1.00  0.00           C0.      0
ATOM   1570  NH1 ARG A 101      60.716  40.051  31.083  1.00  0.00           N0.      0
ATOM   1571 HH11 ARG A 101      60.998  40.645  31.850  1.00  0.00           H0.      0
ATOM   1572 HH12 ARG A 101      60.177  39.201  31.167  1.00  0.00           H0.      0
ATOM   1573  NH2 ARG A 101      61.364  39.287  29.027  1.00  0.00           N0.      0
ATOM   1574 HH21 ARG A 101      61.973  39.467  28.241  1.00  0.00           H0.      0
ATOM   1575 HH22 ARG A 101      60.644  38.582  29.093  1.00  0.00           H0.      0
ATOM   1576  C   ARG A 101      64.611  45.295  27.776  1.00  0.00           C0.      0
ATOM   1577  O   ARG A 101      63.750  44.747  27.080  1.00  0.00           O0.      0
ATOM   1578  N   ARG A 102      65.003  46.570  27.636  1.00  0.00           N0.      0
ATOM   1579  H   ARG A 102      65.647  46.935  28.323  1.00  0.00           H0.      0
ATOM   1580  CA  ARG A 102      64.476  47.574  26.656  1.00  0.00           C0.      0
ATOM   1581  HA  ARG A 102      63.423  47.814  26.807  1.00  0.00           H0.      0
ATOM   1582  CB  ARG A 102      65.185  48.895  27.019  1.00  0.00           C0.      0
ATOM   1583  HB2 ARG A 102      64.677  49.696  26.482  1.00  0.00           H0.      0
ATOM   1584  HB3 ARG A 102      65.018  49.067  28.083  1.00  0.00           H0.      0
ATOM   1585  CG  ARG A 102      66.692  48.946  26.714  1.00  0.00           C0.      0
ATOM   1586  HG2 ARG A 102      67.304  48.413  27.442  1.00  0.00           H0.      0
ATOM   1587  HG3 ARG A 102      66.779  48.582  25.691  1.00  0.00           H0.      0
ATOM   1588  CD  ARG A 102      67.134  50.441  26.798  1.00  0.00           C0.      0
ATOM   1589  HD2 ARG A 102      66.804  50.834  25.837  1.00  0.00           H0.      0
ATOM   1590  HD3 ARG A 102      66.551  50.840  27.628  1.00  0.00           H0.      0
ATOM   1591  NE  ARG A 102      68.651  50.536  26.840  1.00  0.00           N0.      0
ATOM   1592  HE  ARG A 102      69.243  49.723  26.930  1.00  0.00           H0.      0
ATOM   1593  CZ  ARG A 102      69.343  51.574  26.307  1.00  0.00           C0.      0
ATOM   1594  NH1 ARG A 102      68.811  52.524  25.622  1.00  0.00           N0.      0
ATOM   1595 HH11 ARG A 102      67.822  52.548  25.421  1.00  0.00           H0.      0
ATOM   1596 HH12 ARG A 102      69.342  53.348  25.379  1.00  0.00           H0.      0
ATOM   1597  NH2 ARG A 102      70.598  51.541  26.550  1.00  0.00           N0.      0
ATOM   1598 HH21 ARG A 102      70.943  50.941  27.286  1.00  0.00           H0.      0
ATOM   1599 HH22 ARG A 102      71.134  52.300  26.154  1.00  0.00           H0.      0
ATOM   1600  C   ARG A 102      64.568  47.261  25.181  1.00  0.00           C0.      0
ATOM   1601  O   ARG A 102      63.965  47.973  24.372  1.00  0.00           O0.      0
ATOM   1602  N   LYS A 103      65.376  46.265  24.782  1.00  0.00           N0.      0
ATOM   1603  H   LYS A 103      65.957  45.817  25.477  1.00  0.00           H0.      0
ATOM   1604  CA  LYS A 103      65.585  45.750  23.418  1.00  0.00           C0.      0
ATOM   1605  HA  LYS A 103      65.212  46.572  22.808  1.00  0.00           H0.      0
ATOM   1606  CB  LYS A 103      67.085  45.575  23.021  1.00  0.00           C0.      0
ATOM   1607  HB2 LYS A 103      67.386  44.673  23.554  1.00  0.00           H0.      0
ATOM   1608  HB3 LYS A 103      66.985  45.400  21.949  1.00  0.00           H0.      0
ATOM   1609  CG  LYS A 103      68.030  46.745  23.262  1.00  0.00           C0.      0
ATOM   1610  HG2 LYS A 103      67.849  47.601  22.612  1.00  0.00           H0.      0
ATOM   1611  HG3 LYS A 103      68.024  47.054  24.308  1.00  0.00           H0.      0
ATOM   1612  CD  LYS A 103      69.465  46.259  22.895  1.00  0.00           C0.      0
ATOM   1613  HD2 LYS A 103      70.122  47.088  23.158  1.00  0.00           H0.      0
ATOM   1614  HD3 LYS A 103      69.828  45.385  23.436  1.00  0.00           H0.      0
ATOM   1615  CE  LYS A 103      69.708  46.059  21.400  1.00  0.00           C0.      0
ATOM   1616  HE2 LYS A 103      68.845  45.521  21.008  1.00  0.00           H0.      0
ATOM   1617  HE3 LYS A 103      69.779  47.043  20.938  1.00  0.00           H0.      0
ATOM   1618  NZ  LYS A 103      70.921  45.221  21.175  1.00  0.00           N0.      0
ATOM   1619  HZ1 LYS A 103      71.753  45.664  21.538  1.00  0.00           H0.      0
ATOM   1620  HZ2 LYS A 103      70.750  44.348  21.653  1.00  0.00           H0.      0
ATOM   1621  HZ3 LYS A 103      71.048  45.020  20.194  1.00  0.00           H0.      0
ATOM   1622  C   LYS A 103      64.800  44.541  23.041  1.00  0.00           C0.      0
ATOM   1623  O   LYS A 103      64.694  44.144  21.883  1.00  0.00           O0.      0
ATOM   1624  N   GLU A 104      64.054  43.927  24.029  1.00  0.00           N0.      0
ATOM   1625  H   GLU A 104      64.178  44.205  24.992  1.00  0.00           H0.      0
ATOM   1626  CA  GLU A 104      63.032  42.970  23.657  1.00  0.00           C0.      0
ATOM   1627  HA  GLU A 104      63.500  42.274  22.961  1.00  0.00           H0.      0
ATOM   1628  CB  GLU A 104      62.576  42.210  24.837  1.00  0.00           C0.      0
ATOM   1629  HB2 GLU A 104      61.994  42.806  25.539  1.00  0.00           H0.      0
ATOM   1630  HB3 GLU A 104      61.830  41.493  24.493  1.00  0.00           H0.      0
ATOM   1631  CG  GLU A 104      63.741  41.425  25.480  1.00  0.00           C0.      0
ATOM   1632  HG2 GLU A 104      64.341  40.916  24.726  1.00  0.00           H0.      0
ATOM   1633  HG3 GLU A 104      64.347  42.172  25.992  1.00  0.00           H0.      0
ATOM   1634  CD  GLU A 104      63.146  40.458  26.543  1.00  0.00           C0.      0
ATOM   1635  OE1 GLU A 104      62.036  39.765  26.291  1.00  0.00           O0.      0
ATOM   1636  OE2 GLU A 104      63.625  39.985  27.638  1.00  0.00           O0.      0
ATOM   1637  C   GLU A 104      61.915  43.822  22.987  1.00  0.00           C0.      0
ATOM   1638  O   GLU A 104      61.419  44.744  23.605  1.00  0.00           O0.      0
ATOM   1639  N   PRO A 105      61.446  43.574  21.784  1.00  0.00           N0.      0
ATOM   1640  CD  PRO A 105      61.657  42.318  21.112  1.00  0.00           C0.      0
ATOM   1641  HD2 PRO A 105      61.398  41.465  21.738  1.00  0.00           H0.      0
ATOM   1642  HD3 PRO A 105      62.660  42.274  20.687  1.00  0.00           H0.      0
ATOM   1643  CG  PRO A 105      60.602  42.227  19.950  1.00  0.00           C0.      0
ATOM   1644  HG2 PRO A 105      59.648  41.782  20.233  1.00  0.00           H0.      0
ATOM   1645  HG3 PRO A 105      61.106  41.802  19.082  1.00  0.00           H0.      0
ATOM   1646  CB  PRO A 105      60.342  43.701  19.622  1.00  0.00           C0.      0
ATOM   1647  HB2 PRO A 105      59.319  43.881  19.291  1.00  0.00           H0.      0
ATOM   1648  HB3 PRO A 105      61.079  43.970  18.865  1.00  0.00           H0.      0
ATOM   1649  CA  PRO A 105      60.663  44.489  20.886  1.00  0.00           C0.      0
ATOM   1650  HA  PRO A 105      61.313  45.309  20.583  1.00  0.00           H0.      0
ATOM   1651  C   PRO A 105      59.391  45.074  21.473  1.00  0.00           C0.      0
ATOM   1652  O   PRO A 105      59.014  46.177  21.135  1.00  0.00           O0.      0
ATOM   1653  N   ALA A 106      58.668  44.480  22.457  1.00  0.00           N0.      0
ATOM   1654  H   ALA A 106      59.018  43.563  22.693  1.00  0.00           H0.      0
ATOM   1655  CA  ALA A 106      57.626  45.079  23.222  1.00  0.00           C0.      0
ATOM   1656  HA  ALA A 106      57.070  45.819  22.646  1.00  0.00           H0.      0
ATOM   1657  CB  ALA A 106      56.477  44.035  23.417  1.00  0.00           C0.      0
ATOM   1658  HB1 ALA A 106      56.018  43.661  22.503  1.00  0.00           H0.      0
ATOM   1659  HB2 ALA A 106      56.915  43.203  23.969  1.00  0.00           H0.      0
ATOM   1660  HB3 ALA A 106      55.636  44.564  23.866  1.00  0.00           H0.      0
ATOM   1661  C   ALA A 106      57.998  45.788  24.491  1.00  0.00           C0.      0
ATOM   1662  O   ALA A 106      57.282  46.760  24.864  1.00  0.00           O0.      0
ATOM   1663  N   PHE A 107      59.112  45.594  25.124  1.00  0.00           N0.      0
ATOM   1664  H   PHE A 107      59.738  44.993  24.607  1.00  0.00           H0.      0
ATOM   1665  CA  PHE A 107      59.593  46.384  26.268  1.00  0.00           C0.      0
ATOM   1666  HA  PHE A 107      58.784  46.655  26.946  1.00  0.00           H0.      0
ATOM   1667  CB  PHE A 107      60.540  45.521  27.086  1.00  0.00           C0.      0
ATOM   1668  HB2 PHE A 107      61.160  44.931  26.411  1.00  0.00           H0.      0
ATOM   1669  HB3 PHE A 107      61.228  46.194  27.597  1.00  0.00           H0.      0
ATOM   1670  CG  PHE A 107      59.923  44.506  27.996  1.00  0.00           C0.      0
ATOM   1671  CD1 PHE A 107      59.726  43.261  27.537  1.00  0.00           C0.      0
ATOM   1672  HD1 PHE A 107      60.117  43.030  26.558  1.00  0.00           H0.      0
ATOM   1673  CE1 PHE A 107      59.215  42.250  28.411  1.00  0.00           C0.      0
ATOM   1674  HE1 PHE A 107      58.955  41.290  27.990  1.00  0.00           H0.      0
ATOM   1675  CZ  PHE A 107      58.683  42.598  29.674  1.00  0.00           C0.      0
ATOM   1676  HZ  PHE A 107      58.091  41.916  30.267  1.00  0.00           H0.      0
ATOM   1677  CE2 PHE A 107      58.820  43.941  30.089  1.00  0.00           C0.      0
ATOM   1678  HE2 PHE A 107      58.459  44.081  31.097  1.00  0.00           H0.      0
ATOM   1679  CD2 PHE A 107      59.449  44.869  29.298  1.00  0.00           C0.      0
ATOM   1680  HD2 PHE A 107      59.543  45.888  29.642  1.00  0.00           H0.      0
ATOM   1681  C   PHE A 107      60.281  47.667  25.720  1.00  0.00           C0.      0
ATOM   1682  O   PHE A 107      60.370  48.598  26.525  1.00  0.00           O0.      0
ATOM   1683  N   ASP A 108      60.712  47.672  24.427  1.00  0.00           N0.      0
ATOM   1684  H   ASP A 108      60.667  46.784  23.948  1.00  0.00           H0.      0
ATOM   1685  CA  ASP A 108      61.109  48.906  23.658  1.00  0.00           C0.      0
ATOM   1686  HA  ASP A 108      61.947  49.395  24.156  1.00  0.00           H0.      0
ATOM   1687  CB  ASP A 108      61.539  48.470  22.189  1.00  0.00           C0.      0
ATOM   1688  HB2 ASP A 108      62.438  47.856  22.225  1.00  0.00           H0.      0
ATOM   1689  HB3 ASP A 108      60.748  47.865  21.745  1.00  0.00           H0.      0
ATOM   1690  CG  ASP A 108      61.836  49.689  21.328  1.00  0.00           C0.      0
ATOM   1691  OD1 ASP A 108      62.888  50.328  21.608  1.00  0.00           O0.      0
ATOM   1692  OD2 ASP A 108      61.083  49.932  20.357  1.00  0.00           O0.      0
ATOM   1693  C   ASP A 108      59.918  49.889  23.588  1.00  0.00           C0.      0
ATOM   1694  O   ASP A 108      60.141  51.017  23.269  1.00  0.00           O0.      0
ATOM   1695  N   LYS A 109      58.693  49.429  23.876  1.00  0.00           N0.      0
ATOM   1696  H   LYS A 109      58.512  48.448  24.037  1.00  0.00           H0.      0
ATOM   1697  CA  LYS A 109      57.501  50.140  23.530  1.00  0.00           C0.      0
ATOM   1698  HA  LYS A 109      57.816  51.125  23.186  1.00  0.00           H0.      0
ATOM   1699  CB  LYS A 109      56.723  49.354  22.354  1.00  0.00           C0.      0
ATOM   1700  HB2 LYS A 109      56.640  48.306  22.639  1.00  0.00           H0.      0
ATOM   1701  HB3 LYS A 109      55.793  49.869  22.114  1.00  0.00           H0.      0
ATOM   1702  CG  LYS A 109      57.647  49.332  21.170  1.00  0.00           C0.      0
ATOM   1703  HG2 LYS A 109      57.974  50.321  20.851  1.00  0.00           H0.      0
ATOM   1704  HG3 LYS A 109      58.509  48.746  21.489  1.00  0.00           H0.      0
ATOM   1705  CD  LYS A 109      57.032  48.563  20.019  1.00  0.00           C0.      0
ATOM   1706  HD2 LYS A 109      56.966  47.508  20.285  1.00  0.00           H0.      0
ATOM   1707  HD3 LYS A 109      56.032  48.917  19.768  1.00  0.00           H0.      0
ATOM   1708  CE  LYS A 109      57.916  48.794  18.711  1.00  0.00           C0.      0
ATOM   1709  HE2 LYS A 109      57.490  48.284  17.847  1.00  0.00           H0.      0
ATOM   1710  HE3 LYS A 109      57.965  49.843  18.419  1.00  0.00           H0.      0
ATOM   1711  NZ  LYS A 109      59.282  48.314  18.884  1.00  0.00           N0.      0
ATOM   1712  HZ1 LYS A 109      59.897  48.854  19.476  1.00  0.00           H0.      0
ATOM   1713  HZ2 LYS A 109      59.250  47.335  19.127  1.00  0.00           H0.      0
ATOM   1714  HZ3 LYS A 109      59.714  48.120  17.992  1.00  0.00           H0.      0
ATOM   1715  C   LYS A 109      56.559  50.493  24.670  1.00  0.00           C0.      0
ATOM   1716  O   LYS A 109      55.797  51.475  24.529  1.00  0.00           O0.      0
ATOM   1717  N   TRP A 110      56.651  49.819  25.843  1.00  0.00           N0.      0
ATOM   1718  H   TRP A 110      57.370  49.128  25.998  1.00  0.00           H0.      0
ATOM   1719  CA  TRP A 110      55.744  49.945  26.930  1.00  0.00           C0.      0
ATOM   1720  HA  TRP A 110      54.714  49.779  26.614  1.00  0.00           H0.      0
ATOM   1721  CB  TRP A 110      56.147  48.776  27.937  1.00  0.00           C0.      0
ATOM   1722  HB2 TRP A 110      55.839  47.833  27.484  1.00  0.00           H0.      0
ATOM   1723  HB3 TRP A 110      57.224  48.658  28.058  1.00  0.00           H0.      0
ATOM   1724  CG  TRP A 110      55.621  48.987  29.309  1.00  0.00           C0.      0
ATOM   1725  CD1 TRP A 110      54.383  49.487  29.656  1.00  0.00           C0.      0
ATOM   1726  HD1 TRP A 110      53.631  49.895  28.997  1.00  0.00           H0.      0
ATOM   1727  NE1 TRP A 110      54.231  49.508  31.013  1.00  0.00           N0.      0
ATOM   1728  HE1 TRP A 110      53.458  49.907  31.526  1.00  0.00           H0.      0
ATOM   1729  CE2 TRP A 110      55.337  48.970  31.626  1.00  0.00           C0.      0
ATOM   1730  CZ2 TRP A 110      55.587  48.589  32.956  1.00  0.00           C0.      0
ATOM   1731  HZ2 TRP A 110      54.895  48.866  33.737  1.00  0.00           H0.      0
ATOM   1732  CH2 TRP A 110      56.871  48.041  33.267  1.00  0.00           C0.      0
ATOM   1733  HH2 TRP A 110      57.194  47.911  34.289  1.00  0.00           H0.      0
ATOM   1734  CZ3 TRP A 110      57.807  47.775  32.279  1.00  0.00           C0.      0
ATOM   1735  HZ3 TRP A 110      58.795  47.476  32.598  1.00  0.00           H0.      0
ATOM   1736  CE3 TRP A 110      57.543  47.975  30.954  1.00  0.00           C0.      0
ATOM   1737  HE3 TRP A 110      58.085  47.518  30.139  1.00  0.00           H0.      0
ATOM   1738  CD2 TRP A 110      56.260  48.609  30.569  1.00  0.00           C0.      0
ATOM   1739  C   TRP A 110      55.958  51.311  27.442  1.00  0.00           C0.      0
ATOM   1740  O   TRP A 110      57.050  51.688  27.859  1.00  0.00           O0.      0
ATOM   1741  N   VAL A 111      54.892  52.102  27.405  1.00  0.00           N0.      0
ATOM   1742  H   VAL A 111      54.091  51.682  26.956  1.00  0.00           H0.      0
ATOM   1743  CA  VAL A 111      54.826  53.588  27.726  1.00  0.00           C0.      0
ATOM   1744  HA  VAL A 111      55.831  54.006  27.666  1.00  0.00           H0.      0
ATOM   1745  CB  VAL A 111      53.906  54.357  26.797  1.00  0.00           C0.      0
ATOM   1746  HB  VAL A 111      52.937  53.862  26.743  1.00  0.00           H0.      0
ATOM   1747  CG1 VAL A 111      53.648  55.803  27.247  1.00  0.00           C0.      0
ATOM   1748 HG11 VAL A 111      54.569  56.329  27.500  1.00  0.00           H0.      0
ATOM   1749 HG12 VAL A 111      53.061  56.359  26.516  1.00  0.00           H0.      0
ATOM   1750 HG13 VAL A 111      53.022  55.828  28.138  1.00  0.00           H0.      0
ATOM   1751  CG2 VAL A 111      54.507  54.378  25.413  1.00  0.00           C0.      0
ATOM   1752 HG21 VAL A 111      55.585  54.535  25.462  1.00  0.00           H0.      0
ATOM   1753 HG22 VAL A 111      54.193  53.438  24.961  1.00  0.00           H0.      0
ATOM   1754 HG23 VAL A 111      54.152  55.129  24.707  1.00  0.00           H0.      0
ATOM   1755  C   VAL A 111      54.544  53.752  29.186  1.00  0.00           C0.      0
ATOM   1756  O   VAL A 111      53.509  53.218  29.624  1.00  0.00           O0.      0
ATOM   1757  N   ILE A 112      55.417  54.450  29.900  1.00  0.00           N0.      0
ATOM   1758  H   ILE A 112      56.235  54.898  29.514  1.00  0.00           H0.      0
ATOM   1759  CA  ILE A 112      55.365  54.509  31.385  1.00  0.00           C0.      0
ATOM   1760  HA  ILE A 112      54.355  54.181  31.632  1.00  0.00           H0.      0
ATOM   1761  CB  ILE A 112      56.411  53.636  32.047  1.00  0.00           C0.      0
ATOM   1762  HB  ILE A 112      57.382  54.081  31.831  1.00  0.00           H0.      0
ATOM   1763  CG2 ILE A 112      56.186  53.730  33.627  1.00  0.00           C0.      0
ATOM   1764 HG21 ILE A 112      56.309  54.788  33.862  1.00  0.00           H0.      0
ATOM   1765 HG22 ILE A 112      55.217  53.310  33.894  1.00  0.00           H0.      0
ATOM   1766 HG23 ILE A 112      56.998  53.175  34.096  1.00  0.00           H0.      0
ATOM   1767  CG1 ILE A 112      56.444  52.168  31.525  1.00  0.00           C0.      0
ATOM   1768 HG12 ILE A 112      55.603  51.640  31.974  1.00  0.00           H0.      0
ATOM   1769 HG13 ILE A 112      56.330  52.056  30.447  1.00  0.00           H0.      0
ATOM   1770  CD1 ILE A 112      57.798  51.630  31.975  1.00  0.00           C0.      0
ATOM   1771 HD11 ILE A 112      58.583  51.725  31.225  1.00  0.00           H0.      0
ATOM   1772 HD12 ILE A 112      58.201  52.077  32.883  1.00  0.00           H0.      0
ATOM   1773 HD13 ILE A 112      57.690  50.604  32.327  1.00  0.00           H0.      0
ATOM   1774  C   ILE A 112      55.537  55.951  31.891  1.00  0.00           C0.      0
ATOM   1775  O   ILE A 112      56.458  56.662  31.588  1.00  0.00           O0.      0
ATOM   1776  N   GLU A 113      54.488  56.512  32.478  1.00  0.00           N0.      0
ATOM   1777  H   GLU A 113      53.723  55.869  32.622  1.00  0.00           H0.      0
ATOM   1778  CA  GLU A 113      54.191  57.961  32.639  1.00  0.00           C0.      0
ATOM   1779  HA  GLU A 113      55.142  58.480  32.518  1.00  0.00           H0.      0
ATOM   1780  CB  GLU A 113      53.184  58.382  31.563  1.00  0.00           C0.      0
ATOM   1781  HB2 GLU A 113      52.315  57.773  31.812  1.00  0.00           H0.      0
ATOM   1782  HB3 GLU A 113      52.855  59.411  31.707  1.00  0.00           H0.      0
ATOM   1783  CG  GLU A 113      53.582  58.099  30.127  1.00  0.00           C0.      0
ATOM   1784  HG2 GLU A 113      53.582  57.036  29.885  1.00  0.00           H0.      0
ATOM   1785  HG3 GLU A 113      52.803  58.565  29.522  1.00  0.00           H0.      0
ATOM   1786  CD  GLU A 113      54.932  58.756  29.710  1.00  0.00           C0.      0
ATOM   1787  OE1 GLU A 113      55.721  58.278  28.909  1.00  0.00           O0.      0
ATOM   1788  OE2 GLU A 113      55.152  59.909  30.146  1.00  0.00           O0.      0
ATOM   1789  C   GLU A 113      53.610  58.332  34.057  1.00  0.00           C0.      0
ATOM   1790  O   GLU A 113      52.740  57.633  34.538  1.00  0.00           O0.      0
ATOM   1791  N   GLU A 114      54.125  59.367  34.666  1.00  0.00           N0.      0
ATOM   1792  H   GLU A 114      54.812  59.883  34.135  1.00  0.00           H0.      0
ATOM   1793  CA  GLU A 114      53.481  59.981  35.827  1.00  0.00           C0.      0
ATOM   1794  HA  GLU A 114      53.415  59.160  36.541  1.00  0.00           H0.      0
ATOM   1795  CB  GLU A 114      54.315  61.142  36.363  1.00  0.00           C0.      0
ATOM   1796  HB2 GLU A 114      55.295  60.791  36.688  1.00  0.00           H0.      0
ATOM   1797  HB3 GLU A 114      54.473  61.750  35.472  1.00  0.00           H0.      0
ATOM   1798  CG  GLU A 114      53.672  62.002  37.511  1.00  0.00           C0.      0
ATOM   1799  HG2 GLU A 114      53.116  61.345  38.179  1.00  0.00           H0.      0
ATOM   1800  HG3 GLU A 114      54.473  62.388  38.142  1.00  0.00           H0.      0
ATOM   1801  CD  GLU A 114      52.790  63.189  37.196  1.00  0.00           C0.      0
ATOM   1802  OE1 GLU A 114      53.194  64.084  36.408  1.00  0.00           O0.      0
ATOM   1803  OE2 GLU A 114      51.721  63.431  37.779  1.00  0.00           O0.      0
ATOM   1804  C   GLU A 114      51.993  60.402  35.555  1.00  0.00           C0.      0
ATOM   1805  O   GLU A 114      51.737  61.044  34.493  1.00  0.00           O0.      0
ATOM   1806  N   ALA A 115      50.987  60.066  36.371  1.00  0.00           N0.      0
ATOM   1807  H   ALA A 115      51.205  59.536  37.202  1.00  0.00           H0.      0
ATOM   1808  CA  ALA A 115      49.631  60.635  36.150  1.00  0.00           C0.      0
ATOM   1809  HA  ALA A 115      49.665  61.713  35.994  1.00  0.00           H0.      0
ATOM   1810  CB  ALA A 115      48.779  60.036  34.970  1.00  0.00           C0.      0
ATOM   1811  HB1 ALA A 115      48.568  58.978  35.129  1.00  0.00           H0.      0
ATOM   1812  HB2 ALA A 115      47.862  60.603  34.810  1.00  0.00           H0.      0
ATOM   1813  HB3 ALA A 115      49.338  60.147  34.041  1.00  0.00           H0.      0
ATOM   1814  C   ALA A 115      48.746  60.538  37.429  1.00  0.00           C0.      0
ATOM   1815  O   ALA A 115      49.156  59.952  38.392  1.00  0.00           O0.      0
ATOM   1816  N   ASN A 116      47.504  61.017  37.446  1.00  0.00           N0.      0
ATOM   1817  H   ASN A 116      47.108  61.344  36.576  1.00  0.00           H0.      0
ATOM   1818  CA  ASN A 116      46.474  60.784  38.491  1.00  0.00           C0.      0
ATOM   1819  HA  ASN A 116      46.662  59.814  38.953  1.00  0.00           H0.      0
ATOM   1820  CB  ASN A 116      46.573  61.965  39.483  1.00  0.00           C0.      0
ATOM   1821  HB2 ASN A 116      47.619  62.037  39.781  1.00  0.00           H0.      0
ATOM   1822  HB3 ASN A 116      46.156  62.835  38.975  1.00  0.00           H0.      0
ATOM   1823  CG  ASN A 116      45.720  61.812  40.718  1.00  0.00           C0.      0
ATOM   1824  OD1 ASN A 116      44.729  61.197  40.858  1.00  0.00           O0.      0
ATOM   1825  ND2 ASN A 116      46.148  62.586  41.695  1.00  0.00           N0.      0
ATOM   1826 HD21 ASN A 116      45.532  62.820  42.460  1.00  0.00           H0.      0
ATOM   1827 HD22 ASN A 116      46.853  63.269  41.456  1.00  0.00           H0.      0
ATOM   1828  C   ASN A 116      45.100  60.530  37.887  1.00  0.00           C0.      0
ATOM   1829  O   ASN A 116      44.716  61.246  36.916  1.00  0.00           O0.      0
ATOM   1830  N   TRP A 117      44.214  59.681  38.420  1.00  0.00           N0.      0
ATOM   1831  H   TRP A 117      44.601  59.129  39.172  1.00  0.00           H0.      0
ATOM   1832  CA  TRP A 117      42.934  59.399  37.865  1.00  0.00           C0.      0
ATOM   1833  HA  TRP A 117      43.111  59.078  36.839  1.00  0.00           H0.      0
ATOM   1834  CB  TRP A 117      42.291  58.210  38.634  1.00  0.00           C0.      0
ATOM   1835  HB2 TRP A 117      41.872  58.615  39.555  1.00  0.00           H0.      0
ATOM   1836  HB3 TRP A 117      41.382  58.023  38.064  1.00  0.00           H0.      0
ATOM   1837  CG  TRP A 117      43.044  56.959  38.971  1.00  0.00           C0.      0
ATOM   1838  CD1 TRP A 117      44.292  56.629  38.624  1.00  0.00           C0.      0
ATOM   1839  HD1 TRP A 117      44.994  57.194  38.029  1.00  0.00           H0.      0
ATOM   1840  NE1 TRP A 117      44.642  55.516  39.336  1.00  0.00           N0.      0
ATOM   1841  HE1 TRP A 117      45.552  55.100  39.199  1.00  0.00           H0.      0
ATOM   1842  CE2 TRP A 117      43.526  54.886  39.857  1.00  0.00           C0.      0
ATOM   1843  CZ2 TRP A 117      43.342  53.695  40.637  1.00  0.00           C0.      0
ATOM   1844  HZ2 TRP A 117      44.242  53.165  40.911  1.00  0.00           H0.      0
ATOM   1845  CH2 TRP A 117      42.040  53.356  40.926  1.00  0.00           C0.      0
ATOM   1846  HH2 TRP A 117      41.822  52.496  41.542  1.00  0.00           H0.      0
ATOM   1847  CZ3 TRP A 117      40.895  54.161  40.650  1.00  0.00           C0.      0
ATOM   1848  HZ3 TRP A 117      39.931  53.831  41.008  1.00  0.00           H0.      0
ATOM   1849  CE3 TRP A 117      41.155  55.425  40.034  1.00  0.00           C0.      0
ATOM   1850  HE3 TRP A 117      40.301  56.072  39.899  1.00  0.00           H0.      0
ATOM   1851  CD2 TRP A 117      42.469  55.785  39.603  1.00  0.00           C0.      0
ATOM   1852  C   TRP A 117      41.969  60.579  37.690  1.00  0.00           C0.      0
ATOM   1853  O   TRP A 117      41.066  60.548  36.870  1.00  0.00           O0.      0
ATOM   1854  N   LEU A 118      42.186  61.658  38.462  1.00  0.00           N0.      0
ATOM   1855  H   LEU A 118      42.997  61.552  39.054  1.00  0.00           H0.      0
ATOM   1856  CA  LEU A 118      41.479  62.974  38.408  1.00  0.00           C0.      0
ATOM   1857  HA  LEU A 118      40.441  62.729  38.186  1.00  0.00           H0.      0
ATOM   1858  CB  LEU A 118      41.814  63.719  39.721  1.00  0.00           C0.      0
ATOM   1859  HB2 LEU A 118      42.379  63.115  40.431  1.00  0.00           H0.      0
ATOM   1860  HB3 LEU A 118      42.537  64.497  39.476  1.00  0.00           H0.      0
ATOM   1861  CG  LEU A 118      40.624  64.298  40.450  1.00  0.00           C0.      0
ATOM   1862  HG  LEU A 118      40.940  64.715  41.406  1.00  0.00           H0.      0
ATOM   1863  CD1 LEU A 118      39.813  65.380  39.649  1.00  0.00           C0.      0
ATOM   1864 HD11 LEU A 118      39.202  65.928  40.366  1.00  0.00           H0.      0
ATOM   1865 HD12 LEU A 118      40.447  66.060  39.080  1.00  0.00           H0.      0
ATOM   1866 HD13 LEU A 118      39.071  64.995  38.950  1.00  0.00           H0.      0
ATOM   1867  CD2 LEU A 118      39.593  63.290  40.839  1.00  0.00           C0.      0
ATOM   1868 HD21 LEU A 118      40.045  62.359  41.181  1.00  0.00           H0.      0
ATOM   1869 HD22 LEU A 118      38.798  63.696  41.464  1.00  0.00           H0.      0
ATOM   1870 HD23 LEU A 118      39.082  63.011  39.917  1.00  0.00           H0.      0
ATOM   1871  C   LEU A 118      41.863  63.812  37.146  1.00  0.00           C0.      0
ATOM   1872  O   LEU A 118      41.202  64.793  36.810  1.00  0.00           O0.      0
ATOM   1873  N   THR A 119      42.986  63.462  36.470  1.00  0.00           N0.      0
ATOM   1874  H   THR A 119      43.538  62.676  36.781  1.00  0.00           H0.      0
ATOM   1875  CA  THR A 119      43.611  64.343  35.436  1.00  0.00           C0.      0
ATOM   1876  HA  THR A 119      42.898  65.026  34.974  1.00  0.00           H0.      0
ATOM   1877  CB  THR A 119      44.766  65.220  35.989  1.00  0.00           C0.      0
ATOM   1878  HB  THR A 119      45.303  65.715  35.180  1.00  0.00           H0.      0
ATOM   1879  CG2 THR A 119      44.159  66.332  36.834  1.00  0.00           C0.      0
ATOM   1880 HG21 THR A 119      44.979  66.882  37.295  1.00  0.00           H0.      0
ATOM   1881 HG22 THR A 119      43.500  66.967  36.241  1.00  0.00           H0.      0
ATOM   1882 HG23 THR A 119      43.510  65.946  37.620  1.00  0.00           H0.      0
ATOM   1883  OG1 THR A 119      45.610  64.469  36.786  1.00  0.00           O0.      0
ATOM   1884  HG1 THR A 119      46.290  64.005  36.293  1.00  0.00           H0.      0
ATOM   1885  C   THR A 119      44.169  63.622  34.151  1.00  0.00           C0.      0
ATOM   1886  O   THR A 119      44.927  64.131  33.296  1.00  0.00           O0.      0
ATOM   1887  N   LEU A 120      43.852  62.271  34.009  1.00  0.00           N0.      0
ATOM   1888  H   LEU A 120      43.606  61.819  34.878  1.00  0.00           H0.      0
ATOM   1889  CA  LEU A 120      44.477  61.422  32.953  1.00  0.00           C0.      0
ATOM   1890  HA  LEU A 120      45.531  61.195  33.115  1.00  0.00           H0.      0
ATOM   1891  CB  LEU A 120      43.676  60.173  32.776  1.00  0.00           C0.      0
ATOM   1892  HB2 LEU A 120      42.660  60.528  32.600  1.00  0.00           H0.      0
ATOM   1893  HB3 LEU A 120      43.933  59.670  31.844  1.00  0.00           H0.      0
ATOM   1894  CG  LEU A 120      43.656  59.156  33.933  1.00  0.00           C0.      0
ATOM   1895  HG  LEU A 120      42.995  59.622  34.664  1.00  0.00           H0.      0
ATOM   1896  CD1 LEU A 120      42.992  57.908  33.423  1.00  0.00           C0.      0
ATOM   1897 HD11 LEU A 120      41.958  58.067  33.118  1.00  0.00           H0.      0
ATOM   1898 HD12 LEU A 120      43.670  57.589  32.632  1.00  0.00           H0.      0
ATOM   1899 HD13 LEU A 120      42.865  57.119  34.165  1.00  0.00           H0.      0
ATOM   1900  CD2 LEU A 120      45.011  58.737  34.565  1.00  0.00           C0.      0
ATOM   1901 HD21 LEU A 120      45.013  57.715  34.946  1.00  0.00           H0.      0
ATOM   1902 HD22 LEU A 120      45.689  58.546  33.733  1.00  0.00           H0.      0
ATOM   1903 HD23 LEU A 120      45.483  59.337  35.343  1.00  0.00           H0.      0
ATOM   1904  C   LEU A 120      44.388  61.961  31.482  1.00  0.00           C0.      0
ATOM   1905  O   LEU A 120      45.348  61.835  30.745  1.00  0.00           O0.      0
ATOM   1906  N   ASP A 121      43.217  62.534  31.235  1.00  0.00           N0.      0
ATOM   1907  H   ASP A 121      42.489  62.660  31.924  1.00  0.00           H0.      0
ATOM   1908  CA  ASP A 121      42.951  63.275  29.960  1.00  0.00           C0.      0
ATOM   1909  HA  ASP A 121      43.150  62.629  29.105  1.00  0.00           H0.      0
ATOM   1910  CB  ASP A 121      41.490  63.693  29.728  1.00  0.00           C0.      0
ATOM   1911  HB2 ASP A 121      41.297  64.359  28.886  1.00  0.00           H0.      0
ATOM   1912  HB3 ASP A 121      41.000  62.757  29.462  1.00  0.00           H0.      0
ATOM   1913  CG  ASP A 121      40.798  64.168  30.950  1.00  0.00           C0.      0
ATOM   1914  OD1 ASP A 121      39.660  64.711  30.822  1.00  0.00           O0.      0
ATOM   1915  OD2 ASP A 121      41.326  64.023  32.059  1.00  0.00           O0.      0
ATOM   1916  C   ASP A 121      43.922  64.504  29.616  1.00  0.00           C0.      0
ATOM   1917  O   ASP A 121      44.147  64.801  28.450  1.00  0.00           O0.      0
ATOM   1918  N   LYS A 122      44.481  65.009  30.706  1.00  0.00           N0.      0
ATOM   1919  H   LYS A 122      44.361  64.566  31.606  1.00  0.00           H0.      0
ATOM   1920  CA  LYS A 122      45.509  66.050  30.628  1.00  0.00           C0.      0
ATOM   1921  HA  LYS A 122      45.417  66.638  29.714  1.00  0.00           H0.      0
ATOM   1922  CB  LYS A 122      45.313  66.977  31.786  1.00  0.00           C0.      0
ATOM   1923  HB2 LYS A 122      44.311  67.387  31.913  1.00  0.00           H0.      0
ATOM   1924  HB3 LYS A 122      45.468  66.426  32.713  1.00  0.00           H0.      0
ATOM   1925  CG  LYS A 122      46.421  68.059  31.711  1.00  0.00           C0.      0
ATOM   1926  HG2 LYS A 122      47.348  67.530  31.933  1.00  0.00           H0.      0
ATOM   1927  HG3 LYS A 122      46.454  68.499  30.715  1.00  0.00           H0.      0
ATOM   1928  CD  LYS A 122      46.143  69.260  32.544  1.00  0.00           C0.      0
ATOM   1929  HD2 LYS A 122      45.237  69.709  32.140  1.00  0.00           H0.      0
ATOM   1930  HD3 LYS A 122      45.881  69.001  33.570  1.00  0.00           H0.      0
ATOM   1931  CE  LYS A 122      47.287  70.320  32.573  1.00  0.00           C0.      0
ATOM   1932  HE2 LYS A 122      47.452  70.674  31.555  1.00  0.00           H0.      0
ATOM   1933  HE3 LYS A 122      46.800  71.139  33.103  1.00  0.00           H0.      0
ATOM   1934  NZ  LYS A 122      48.531  69.784  33.183  1.00  0.00           N0.      0
ATOM   1935  HZ1 LYS A 122      49.072  69.266  32.505  1.00  0.00           H0.      0
ATOM   1936  HZ2 LYS A 122      49.179  70.513  33.446  1.00  0.00           H0.      0
ATOM   1937  HZ3 LYS A 122      48.244  69.129  33.896  1.00  0.00           H0.      0
ATOM   1938  C   LYS A 122      46.862  65.422  30.553  1.00  0.00           C0.      0
ATOM   1939  O   LYS A 122      47.625  65.656  29.588  1.00  0.00           O0.      0
ATOM   1940  N   ASP A 123      47.171  64.574  31.510  1.00  0.00           N0.      0
ATOM   1941  H   ASP A 123      46.558  64.575  32.313  1.00  0.00           H0.      0
ATOM   1942  CA  ASP A 123      48.433  63.856  31.738  1.00  0.00           C0.      0
ATOM   1943  HA  ASP A 123      49.239  64.585  31.655  1.00  0.00           H0.      0
ATOM   1944  CB  ASP A 123      48.455  63.232  33.171  1.00  0.00           C0.      0
ATOM   1945  HB2 ASP A 123      47.513  62.707  33.331  1.00  0.00           H0.      0
ATOM   1946  HB3 ASP A 123      49.288  62.537  33.284  1.00  0.00           H0.      0
ATOM   1947  CG  ASP A 123      48.569  64.277  34.316  1.00  0.00           C0.      0
ATOM   1948  OD1 ASP A 123      49.357  65.286  34.186  1.00  0.00           O0.      0
ATOM   1949  OD2 ASP A 123      47.907  64.024  35.347  1.00  0.00           O0.      0
ATOM   1950  C   ASP A 123      48.880  62.812  30.686  1.00  0.00           C0.      0
ATOM   1951  O   ASP A 123      50.080  62.533  30.678  1.00  0.00           O0.      0
ATOM   1952  N   VAL A 124      48.051  62.198  29.856  1.00  0.00           N0.      0
ATOM   1953  H   VAL A 124      47.116  62.579  29.879  1.00  0.00           H0.      0
ATOM   1954  CA  VAL A 124      48.323  60.826  29.344  1.00  0.00           C0.      0
ATOM   1955  HA  VAL A 124      49.405  60.689  29.337  1.00  0.00           H0.      0
ATOM   1956  CB  VAL A 124      47.767  59.663  30.234  1.00  0.00           C0.      0
ATOM   1957  HB  VAL A 124      46.678  59.717  30.241  1.00  0.00           H0.      0
ATOM   1958  CG1 VAL A 124      48.293  58.386  29.616  1.00  0.00           C0.      0
ATOM   1959 HG11 VAL A 124      49.371  58.473  29.485  1.00  0.00           H0.      0
ATOM   1960 HG12 VAL A 124      48.094  57.559  30.297  1.00  0.00           H0.      0
ATOM   1961 HG13 VAL A 124      47.815  58.223  28.650  1.00  0.00           H0.      0
ATOM   1962  CG2 VAL A 124      48.172  59.916  31.702  1.00  0.00           C0.      0
ATOM   1963 HG21 VAL A 124      47.868  59.014  32.234  1.00  0.00           H0.      0
ATOM   1964 HG22 VAL A 124      49.234  60.160  31.731  1.00  0.00           H0.      0
ATOM   1965 HG23 VAL A 124      47.566  60.750  32.057  1.00  0.00           H0.      0
ATOM   1966  C   VAL A 124      47.958  60.657  27.852  1.00  0.00           C0.      0
ATOM   1967  O   VAL A 124      46.790  60.720  27.455  1.00  0.00           O0.      0
ATOM   1968  N   PRO A 125      48.949  60.472  26.917  1.00  0.00           N0.      0
ATOM   1969  CD  PRO A 125      50.393  60.338  27.162  1.00  0.00           C0.      0
ATOM   1970  HD2 PRO A 125      50.588  59.767  28.069  1.00  0.00           H0.      0
ATOM   1971  HD3 PRO A 125      50.782  61.356  27.174  1.00  0.00           H0.      0
ATOM   1972  CG  PRO A 125      50.980  59.467  26.050  1.00  0.00           C0.      0
ATOM   1973  HG2 PRO A 125      50.843  58.397  26.207  1.00  0.00           H0.      0
ATOM   1974  HG3 PRO A 125      52.009  59.720  25.794  1.00  0.00           H0.      0
ATOM   1975  CB  PRO A 125      50.090  59.862  24.872  1.00  0.00           C0.      0
ATOM   1976  HB2 PRO A 125      50.067  59.007  24.196  1.00  0.00           H0.      0
ATOM   1977  HB3 PRO A 125      50.445  60.745  24.339  1.00  0.00           H0.      0
ATOM   1978  CA  PRO A 125      48.722  60.234  25.466  1.00  0.00           C0.      0
ATOM   1979  HA  PRO A 125      48.243  61.069  24.955  1.00  0.00           H0.      0
ATOM   1980  C   PRO A 125      47.841  59.056  25.147  1.00  0.00           C0.      0
ATOM   1981  O   PRO A 125      48.074  57.994  25.644  1.00  0.00           O0.      0
ATOM   1982  N   ALA A 126      46.786  59.139  24.341  1.00  0.00           N0.      0
ATOM   1983  H   ALA A 126      46.612  60.092  24.053  1.00  0.00           H0.      0
ATOM   1984  CA  ALA A 126      46.098  57.974  23.846  1.00  0.00           C0.      0
ATOM   1985  HA  ALA A 126      46.665  57.043  23.827  1.00  0.00           H0.      0
ATOM   1986  CB  ALA A 126      45.010  57.698  24.997  1.00  0.00           C0.      0
ATOM   1987  HB1 ALA A 126      44.291  56.906  24.786  1.00  0.00           H0.      0
ATOM   1988  HB2 ALA A 126      45.448  57.466  25.968  1.00  0.00           H0.      0
ATOM   1989  HB3 ALA A 126      44.435  58.609  25.159  1.00  0.00           H0.      0
ATOM   1990  C   ALA A 126      45.403  58.003  22.408  1.00  0.00           C0.      0
ATOM   1991  O   ALA A 126      45.063  56.948  21.912  1.00  0.00           O0.      0
ATOM   1992  N   GLY A 127      45.080  59.179  21.933  1.00  0.00           N0.      0
ATOM   1993  H   GLY A 127      45.362  60.029  22.399  1.00  0.00           H0.      0
ATOM   1994  CA  GLY A 127      44.013  59.324  20.960  1.00  0.00           C0.      0
ATOM   1995  HA2 GLY A 127      44.094  60.223  20.350  1.00  0.00           H0.      0
ATOM   1996  HA3 GLY A 127      44.163  58.500  20.262  1.00  0.00           H0.      0
ATOM   1997  C   GLY A 127      42.597  59.329  21.510  1.00  0.00           C0.      0
ATOM   1998  O   GLY A 127      42.320  59.927  22.582  1.00  0.00           O0.      0
ATOM   1999  N   ASP A 128      41.822  58.517  20.824  1.00  0.00           N0.      0
ATOM   2000  H   ASP A 128      42.029  58.165  19.900  1.00  0.00           H0.      0
ATOM   2001  CA  ASP A 128      40.466  58.259  21.287  1.00  0.00           C0.      0
ATOM   2002  HA  ASP A 128      39.990  59.232  21.411  1.00  0.00           H0.      0
ATOM   2003  CB  ASP A 128      39.655  57.616  20.132  1.00  0.00           C0.      0
ATOM   2004  HB2 ASP A 128      40.269  56.821  19.710  1.00  0.00           H0.      0
ATOM   2005  HB3 ASP A 128      38.755  57.158  20.540  1.00  0.00           H0.      0
ATOM   2006  CG  ASP A 128      39.409  58.572  18.978  1.00  0.00           C0.      0
ATOM   2007  OD1 ASP A 128      39.540  59.794  19.149  1.00  0.00           O0.      0
ATOM   2008  OD2 ASP A 128      39.065  58.145  17.884  1.00  0.00           O0.      0
ATOM   2009  C   ASP A 128      40.239  57.429  22.592  1.00  0.00           C0.      0
ATOM   2010  O   ASP A 128      39.155  57.458  23.118  1.00  0.00           O0.      0
ATOM   2011  N   GLY A 129      41.302  56.718  22.973  1.00  0.00           N0.      0
ATOM   2012  H   GLY A 129      42.174  56.773  22.467  1.00  0.00           H0.      0
ATOM   2013  CA  GLY A 129      41.276  55.927  24.194  1.00  0.00           C0.      0
ATOM   2014  HA2 GLY A 129      41.698  56.622  24.920  1.00  0.00           H0.      0
ATOM   2015  HA3 GLY A 129      40.278  55.740  24.591  1.00  0.00           H0.      0
ATOM   2016  C   GLY A 129      42.031  54.635  24.245  1.00  0.00           C0.      0
ATOM   2017  O   GLY A 129      42.957  54.507  23.489  1.00  0.00           O0.      0
ATOM   2018  N   PHE A 130      41.665  53.709  25.141  1.00  0.00           N0.      0
ATOM   2019  H   PHE A 130      40.914  53.957  25.769  1.00  0.00           H0.      0
ATOM   2020  CA  PHE A 130      42.168  52.344  25.262  1.00  0.00           C0.      0
ATOM   2021  HA  PHE A 130      43.006  52.169  24.587  1.00  0.00           H0.      0
ATOM   2022  CB  PHE A 130      42.796  52.124  26.692  1.00  0.00           C0.      0
ATOM   2023  HB2 PHE A 130      42.148  52.549  27.459  1.00  0.00           H0.      0
ATOM   2024  HB3 PHE A 130      42.926  51.051  26.833  1.00  0.00           H0.      0
ATOM   2025  CG  PHE A 130      44.128  52.811  26.765  1.00  0.00           C0.      0
ATOM   2026  CD1 PHE A 130      44.171  54.036  27.449  1.00  0.00           C0.      0
ATOM   2027  HD1 PHE A 130      43.311  54.300  28.046  1.00  0.00           H0.      0
ATOM   2028  CE1 PHE A 130      45.372  54.730  27.424  1.00  0.00           C0.      0
ATOM   2029  HE1 PHE A 130      45.346  55.639  28.008  1.00  0.00           H0.      0
ATOM   2030  CZ  PHE A 130      46.550  54.295  26.743  1.00  0.00           C0.      0
ATOM   2031  HZ  PHE A 130      47.391  54.942  26.543  1.00  0.00           H0.      0
ATOM   2032  CE2 PHE A 130      46.541  53.100  26.110  1.00  0.00           C0.      0
ATOM   2033  HE2 PHE A 130      47.409  52.703  25.605  1.00  0.00           H0.      0
ATOM   2034  CD2 PHE A 130      45.288  52.374  26.121  1.00  0.00           C0.      0
ATOM   2035  HD2 PHE A 130      45.220  51.385  25.693  1.00  0.00           H0.      0
ATOM   2036  C   PHE A 130      41.047  51.324  24.948  1.00  0.00           C0.      0
ATOM   2037  O   PHE A 130      39.858  51.673  25.078  1.00  0.00           O0.      0
ATOM   2038  N   ASP A 131      41.461  50.135  24.512  1.00  0.00           N0.      0
ATOM   2039  H   ASP A 131      42.449  49.975  24.376  1.00  0.00           H0.      0
ATOM   2040  CA  ASP A 131      40.534  49.063  24.343  1.00  0.00           C0.      0
ATOM   2041  HA  ASP A 131      39.631  49.400  23.833  1.00  0.00           H0.      0
ATOM   2042  CB  ASP A 131      41.195  47.933  23.512  1.00  0.00           C0.      0
ATOM   2043  HB2 ASP A 131      41.960  47.510  24.163  1.00  0.00           H0.      0
ATOM   2044  HB3 ASP A 131      40.441  47.153  23.409  1.00  0.00           H0.      0
ATOM   2045  CG  ASP A 131      41.851  48.211  22.161  1.00  0.00           C0.      0
ATOM   2046  OD1 ASP A 131      42.677  47.357  21.748  1.00  0.00           O0.      0
ATOM   2047  OD2 ASP A 131      41.505  49.166  21.490  1.00  0.00           O0.      0
ATOM   2048  C   ASP A 131      40.109  48.476  25.738  1.00  0.00           C0.      0
ATOM   2049  O   ASP A 131      38.946  47.950  25.853  1.00  0.00           O0.      0
ATOM   2050  N   ALA A 132      41.010  48.631  26.765  1.00  0.00           N0.      0
ATOM   2051  H   ALA A 132      41.834  49.175  26.550  1.00  0.00           H0.      0
ATOM   2052  CA  ALA A 132      40.829  48.350  28.141  1.00  0.00           C0.      0
ATOM   2053  HA  ALA A 132      39.771  48.435  28.391  1.00  0.00           H0.      0
ATOM   2054  CB  ALA A 132      41.233  46.885  28.545  1.00  0.00           C0.      0
ATOM   2055  HB1 ALA A 132      40.688  46.135  27.971  1.00  0.00           H0.      0
ATOM   2056  HB2 ALA A 132      42.297  46.778  28.333  1.00  0.00           H0.      0
ATOM   2057  HB3 ALA A 132      41.090  46.685  29.607  1.00  0.00           H0.      0
ATOM   2058  C   ALA A 132      41.656  49.239  29.050  1.00  0.00           C0.      0
ATOM   2059  O   ALA A 132      42.770  49.740  28.754  1.00  0.00           O0.      0
ATOM   2060  N   VAL A 133      41.090  49.507  30.270  1.00  0.00           N0.      0
ATOM   2061  H   VAL A 133      40.185  49.118  30.493  1.00  0.00           H0.      0
ATOM   2062  CA  VAL A 133      41.806  49.928  31.472  1.00  0.00           C0.      0
ATOM   2063  HA  VAL A 133      42.804  50.148  31.093  1.00  0.00           H0.      0
ATOM   2064  CB  VAL A 133      41.241  51.288  31.957  1.00  0.00           C0.      0
ATOM   2065  HB  VAL A 133      40.252  51.060  32.355  1.00  0.00           H0.      0
ATOM   2066  CG1 VAL A 133      42.029  51.813  33.156  1.00  0.00           C0.      0
ATOM   2067 HG11 VAL A 133      41.784  51.131  33.970  1.00  0.00           H0.      0
ATOM   2068 HG12 VAL A 133      43.077  51.722  32.871  1.00  0.00           H0.      0
ATOM   2069 HG13 VAL A 133      41.683  52.823  33.374  1.00  0.00           H0.      0
ATOM   2070  CG2 VAL A 133      41.233  52.367  30.932  1.00  0.00           C0.      0
ATOM   2071 HG21 VAL A 133      42.289  52.614  30.818  1.00  0.00           H0.      0
ATOM   2072 HG22 VAL A 133      40.819  52.031  29.982  1.00  0.00           H0.      0
ATOM   2073 HG23 VAL A 133      40.718  53.216  31.380  1.00  0.00           H0.      0
ATOM   2074  C   VAL A 133      41.895  48.782  32.530  1.00  0.00           C0.      0
ATOM   2075  O   VAL A 133      40.975  47.914  32.580  1.00  0.00           O0.      0
ATOM   2076  N   ILE A 134      42.872  48.786  33.386  1.00  0.00           N0.      0
ATOM   2077  H   ILE A 134      43.521  49.547  33.245  1.00  0.00           H0.      0
ATOM   2078  CA  ILE A 134      43.072  47.811  34.500  1.00  0.00           C0.      0
ATOM   2079  HA  ILE A 134      42.055  47.566  34.807  1.00  0.00           H0.      0
ATOM   2080  CB  ILE A 134      43.773  46.482  34.091  1.00  0.00           C0.      0
ATOM   2081  HB  ILE A 134      43.642  45.779  34.914  1.00  0.00           H0.      0
ATOM   2082  CG2 ILE A 134      43.316  45.728  32.788  1.00  0.00           C0.      0
ATOM   2083 HG21 ILE A 134      43.721  44.719  32.856  1.00  0.00           H0.      0
ATOM   2084 HG22 ILE A 134      42.236  45.605  32.701  1.00  0.00           H0.      0
ATOM   2085 HG23 ILE A 134      43.677  46.190  31.870  1.00  0.00           H0.      0
ATOM   2086  CG1 ILE A 134      45.293  46.789  33.873  1.00  0.00           C0.      0
ATOM   2087 HG12 ILE A 134      45.431  47.586  33.143  1.00  0.00           H0.      0
ATOM   2088 HG13 ILE A 134      45.578  47.033  34.897  1.00  0.00           H0.      0
ATOM   2089  CD1 ILE A 134      46.160  45.600  33.523  1.00  0.00           C0.      0
ATOM   2090 HD11 ILE A 134      46.013  44.785  34.232  1.00  0.00           H0.      0
ATOM   2091 HD12 ILE A 134      45.849  45.277  32.529  1.00  0.00           H0.      0
ATOM   2092 HD13 ILE A 134      47.176  45.954  33.695  1.00  0.00           H0.      0
ATOM   2093  C   ILE A 134      43.642  48.382  35.767  1.00  0.00           C0.      0
ATOM   2094  O   ILE A 134      44.548  49.254  35.726  1.00  0.00           O0.      0
ATOM   2095  N   CYS A 135      43.172  47.950  36.934  1.00  0.00           N0.      0
ATOM   2096  H   CYS A 135      42.444  47.253  36.859  1.00  0.00           H0.      0
ATOM   2097  CA  CYS A 135      43.581  48.487  38.267  1.00  0.00           C0.      0
ATOM   2098  HA  CYS A 135      44.579  48.919  38.195  1.00  0.00           H0.      0
ATOM   2099  CB  CYS A 135      42.622  49.559  38.789  1.00  0.00           C0.      0
ATOM   2100  HB2 CYS A 135      41.909  49.224  39.541  1.00  0.00           H0.      0
ATOM   2101  HB3 CYS A 135      43.101  50.431  39.234  1.00  0.00           H0.      0
ATOM   2102  SG  CYS A 135      41.856  50.438  37.363  1.00  0.00           S0.      0
ATOM   2103  HG  CYS A 135      40.952  49.469  37.188  1.00  0.00           H0.      0
ATOM   2104  C   CYS A 135      43.552  47.287  39.170  1.00  0.00           C0.      0
ATOM   2105  O   CYS A 135      42.563  46.583  39.193  1.00  0.00           O0.      0
ATOM   2106  N   LEU A 136      44.645  47.027  39.916  1.00  0.00           N0.      0
ATOM   2107  H   LEU A 136      45.338  47.740  40.092  1.00  0.00           H0.      0
ATOM   2108  CA  LEU A 136      44.762  45.824  40.828  1.00  0.00           C0.      0
ATOM   2109  HA  LEU A 136      43.790  45.522  41.220  1.00  0.00           H0.      0
ATOM   2110  CB  LEU A 136      45.465  44.593  40.116  1.00  0.00           C0.      0
ATOM   2111  HB2 LEU A 136      46.487  44.753  39.773  1.00  0.00           H0.      0
ATOM   2112  HB3 LEU A 136      45.485  43.845  40.909  1.00  0.00           H0.      0
ATOM   2113  CG  LEU A 136      44.648  43.975  38.981  1.00  0.00           C0.      0
ATOM   2114  HG  LEU A 136      43.607  44.299  38.982  1.00  0.00           H0.      0
ATOM   2115  CD1 LEU A 136      45.333  44.442  37.668  1.00  0.00           C0.      0
ATOM   2116 HD11 LEU A 136      46.312  43.989  37.516  1.00  0.00           H0.      0
ATOM   2117 HD12 LEU A 136      44.650  44.265  36.836  1.00  0.00           H0.      0
ATOM   2118 HD13 LEU A 136      45.373  45.530  37.718  1.00  0.00           H0.      0
ATOM   2119  CD2 LEU A 136      44.733  42.462  38.907  1.00  0.00           C0.      0
ATOM   2120 HD21 LEU A 136      44.292  42.016  39.798  1.00  0.00           H0.      0
ATOM   2121 HD22 LEU A 136      44.348  42.082  37.961  1.00  0.00           H0.      0
ATOM   2122 HD23 LEU A 136      45.800  42.249  38.963  1.00  0.00           H0.      0
ATOM   2123  C   LEU A 136      45.688  46.111  42.024  1.00  0.00           C0.      0
ATOM   2124  O   LEU A 136      46.679  46.853  41.942  1.00  0.00           O0.      0
ATOM   2125  N   GLY A 137      45.482  45.371  43.128  1.00  0.00           N0.      0
ATOM   2126  H   GLY A 137      44.615  44.856  43.186  1.00  0.00           H0.      0
ATOM   2127  CA  GLY A 137      46.278  45.466  44.341  1.00  0.00           C0.      0
ATOM   2128  HA2 GLY A 137      46.423  44.452  44.714  1.00  0.00           H0.      0
ATOM   2129  HA3 GLY A 137      47.296  45.778  44.107  1.00  0.00           H0.      0
ATOM   2130  C   GLY A 137      45.777  46.223  45.488  1.00  0.00           C0.      0
ATOM   2131  O   GLY A 137      46.577  46.756  46.239  1.00  0.00           O0.      0
ATOM   2132  N   ASN A 138      44.445  46.310  45.628  1.00  0.00           N0.      0
ATOM   2133  H   ASN A 138      43.864  45.948  44.885  1.00  0.00           H0.      0
ATOM   2134  CA  ASN A 138      43.642  47.144  46.461  1.00  0.00           C0.      0
ATOM   2135  HA  ASN A 138      42.628  46.775  46.307  1.00  0.00           H0.      0
ATOM   2136  CB  ASN A 138      43.889  47.013  48.000  1.00  0.00           C0.      0
ATOM   2137  HB2 ASN A 138      44.026  45.965  48.268  1.00  0.00           H0.      0
ATOM   2138  HB3 ASN A 138      44.777  47.604  48.227  1.00  0.00           H0.      0
ATOM   2139  CG  ASN A 138      42.794  47.661  48.793  1.00  0.00           C0.      0
ATOM   2140  OD1 ASN A 138      41.652  47.786  48.458  1.00  0.00           O0.      0
ATOM   2141  ND2 ASN A 138      43.194  48.026  50.008  1.00  0.00           N0.      0
ATOM   2142 HD21 ASN A 138      42.540  48.558  50.564  1.00  0.00           H0.      0
ATOM   2143 HD22 ASN A 138      44.141  48.010  50.360  1.00  0.00           H0.      0
ATOM   2144  C   ASN A 138      43.612  48.589  45.915  1.00  0.00           C0.      0
ATOM   2145  O   ASN A 138      43.577  49.591  46.630  1.00  0.00           O0.      0
ATOM   2146  N   SER A 139      43.642  48.718  44.590  1.00  0.00           N0.      0
ATOM   2147  H   SER A 139      43.896  47.897  44.059  1.00  0.00           H0.      0
ATOM   2148  CA  SER A 139      43.653  49.885  43.809  1.00  0.00           C0.      0
ATOM   2149  HA  SER A 139      44.662  50.244  44.008  1.00  0.00           H0.      0
ATOM   2150  CB  SER A 139      43.394  49.644  42.325  1.00  0.00           C0.      0
ATOM   2151  HB2 SER A 139      43.184  50.539  41.740  1.00  0.00           H0.      0
ATOM   2152  HB3 SER A 139      44.184  49.080  41.829  1.00  0.00           H0.      0
ATOM   2153  OG  SER A 139      42.165  48.852  42.207  1.00  0.00           O0.      0
ATOM   2154  HG  SER A 139      42.341  47.977  42.560  1.00  0.00           H0.      0
ATOM   2155  C   SER A 139      42.758  50.991  44.309  1.00  0.00           C0.      0
ATOM   2156  O   SER A 139      43.114  52.168  44.398  1.00  0.00           O0.      0
ATOM   2157  N   PHE A 140      41.454  50.692  44.415  1.00  0.00           N0.      0
ATOM   2158  H   PHE A 140      41.055  49.802  44.152  1.00  0.00           H0.      0
ATOM   2159  CA  PHE A 140      40.514  51.818  44.699  1.00  0.00           C0.      0
ATOM   2160  HA  PHE A 140      40.629  52.610  43.959  1.00  0.00           H0.      0
ATOM   2161  CB  PHE A 140      39.091  51.331  44.535  1.00  0.00           C0.      0
ATOM   2162  HB2 PHE A 140      38.932  50.847  43.572  1.00  0.00           H0.      0
ATOM   2163  HB3 PHE A 140      38.904  50.530  45.250  1.00  0.00           H0.      0
ATOM   2164  CG  PHE A 140      37.987  52.302  44.886  1.00  0.00           C0.      0
ATOM   2165  CD1 PHE A 140      37.535  53.213  43.922  1.00  0.00           C0.      0
ATOM   2166  HD1 PHE A 140      37.966  53.218  42.931  1.00  0.00           H0.      0
ATOM   2167  CE1 PHE A 140      36.601  54.189  44.279  1.00  0.00           C0.      0
ATOM   2168  HE1 PHE A 140      36.376  54.924  43.521  1.00  0.00           H0.      0
ATOM   2169  CZ  PHE A 140      35.957  54.099  45.546  1.00  0.00           C0.      0
ATOM   2170  HZ  PHE A 140      35.220  54.840  45.816  1.00  0.00           H0.      0
ATOM   2171  CE2 PHE A 140      36.459  53.190  46.518  1.00  0.00           C0.      0
ATOM   2172  HE2 PHE A 140      35.938  53.107  47.460  1.00  0.00           H0.      0
ATOM   2173  CD2 PHE A 140      37.464  52.263  46.174  1.00  0.00           C0.      0
ATOM   2174  HD2 PHE A 140      37.744  51.561  46.946  1.00  0.00           H0.      0
ATOM   2175  C   PHE A 140      40.659  52.364  46.140  1.00  0.00           C0.      0
ATOM   2176  O   PHE A 140      40.406  53.553  46.383  1.00  0.00           O0.      0
ATOM   2177  N   ALA A 141      41.299  51.683  47.106  1.00  0.00           N0.      0
ATOM   2178  H   ALA A 141      41.660  50.763  46.898  1.00  0.00           H0.      0
ATOM   2179  CA  ALA A 141      41.540  52.095  48.501  1.00  0.00           C0.      0
ATOM   2180  HA  ALA A 141      40.587  52.509  48.830  1.00  0.00           H0.      0
ATOM   2181  CB  ALA A 141      41.824  50.833  49.370  1.00  0.00           C0.      0
ATOM   2182  HB1 ALA A 141      41.094  50.059  49.132  1.00  0.00           H0.      0
ATOM   2183  HB2 ALA A 141      42.773  50.406  49.047  1.00  0.00           H0.      0
ATOM   2184  HB3 ALA A 141      41.813  51.143  50.415  1.00  0.00           H0.      0
ATOM   2185  C   ALA A 141      42.574  53.216  48.661  1.00  0.00           C0.      0
ATOM   2186  O   ALA A 141      42.590  53.981  49.621  1.00  0.00           O0.      0
ATOM   2187  N   HID A 142      43.427  53.376  47.642  1.00  0.00           N0.      0
ATOM   2188  H   HID A 142      43.372  52.757  46.845  1.00  0.00           H0.      0
ATOM   2189  CA  HID A 142      44.431  54.442  47.598  1.00  0.00           C0.      0
ATOM   2190  HA  HID A 142      44.964  54.355  48.545  1.00  0.00           H0.      0
ATOM   2191  CB  HID A 142      45.497  53.996  46.570  1.00  0.00           C0.      0
ATOM   2192  HB2 HID A 142      45.108  53.339  45.792  1.00  0.00           H0.      0
ATOM   2193  HB3 HID A 142      45.981  54.902  46.207  1.00  0.00           H0.      0
ATOM   2194  CG  HID A 142      46.655  53.233  47.225  1.00  0.00           C0.      0
ATOM   2195  ND1 HID A 142      47.839  53.827  47.658  1.00  0.00           N0.      0
ATOM   2196  HD1 HID A 142      48.079  54.807  47.719  1.00  0.00           H0.      0
ATOM   2197  CE1 HID A 142      48.649  52.902  48.058  1.00  0.00           C0.      0
ATOM   2198  HE1 HID A 142      49.650  53.119  48.402  1.00  0.00           H0.      0
ATOM   2199  NE2 HID A 142      48.155  51.669  47.881  1.00  0.00           N0.      0
ATOM   2200  CD2 HID A 142      46.868  51.915  47.397  1.00  0.00           C0.      0
ATOM   2201  HD2 HID A 142      46.088  51.219  47.127  1.00  0.00           H0.      0
ATOM   2202  C   HID A 142      43.902  55.897  47.356  1.00  0.00           C0.      0
ATOM   2203  O   HID A 142      44.558  56.873  47.706  1.00  0.00           O0.      0
ATOM   2204  N   LEU A 143      42.763  56.132  46.732  1.00  0.00           N0.      0
ATOM   2205  H   LEU A 143      42.148  55.375  46.472  1.00  0.00           H0.      0
ATOM   2206  CA  LEU A 143      42.163  57.471  46.693  1.00  0.00           C0.      0
ATOM   2207  HA  LEU A 143      42.889  58.276  46.576  1.00  0.00           H0.      0
ATOM   2208  CB  LEU A 143      40.908  57.499  45.707  1.00  0.00           C0.      0
ATOM   2209  HB2 LEU A 143      40.450  56.520  45.846  1.00  0.00           H0.      0
ATOM   2210  HB3 LEU A 143      40.232  58.251  46.113  1.00  0.00           H0.      0
ATOM   2211  CG  LEU A 143      41.209  57.863  44.262  1.00  0.00           C0.      0
ATOM   2212  HG  LEU A 143      41.788  57.041  43.842  1.00  0.00           H0.      0
ATOM   2213  CD1 LEU A 143      39.915  57.955  43.446  1.00  0.00           C0.      0
ATOM   2214 HD11 LEU A 143      39.408  58.793  43.925  1.00  0.00           H0.      0
ATOM   2215 HD12 LEU A 143      40.177  58.123  42.401  1.00  0.00           H0.      0
ATOM   2216 HD13 LEU A 143      39.364  57.022  43.565  1.00  0.00           H0.      0
ATOM   2217  CD2 LEU A 143      41.967  59.172  43.935  1.00  0.00           C0.      0
ATOM   2218 HD21 LEU A 143      42.935  59.142  44.434  1.00  0.00           H0.      0
ATOM   2219 HD22 LEU A 143      42.179  59.199  42.866  1.00  0.00           H0.      0
ATOM   2220 HD23 LEU A 143      41.376  60.024  44.271  1.00  0.00           H0.      0
ATOM   2221  C   LEU A 143      41.613  57.747  48.098  1.00  0.00           C0.      0
ATOM   2222  O   LEU A 143      40.876  56.876  48.615  1.00  0.00           O0.      0
ATOM   2223  N   PRO A 144      41.884  58.841  48.872  1.00  0.00           N0.      0
ATOM   2224  CD  PRO A 144      43.153  59.591  48.854  1.00  0.00           C0.      0
ATOM   2225  HD2 PRO A 144      42.964  60.572  48.419  1.00  0.00           H0.      0
ATOM   2226  HD3 PRO A 144      43.866  59.116  48.179  1.00  0.00           H0.      0
ATOM   2227  CG  PRO A 144      43.591  59.510  50.274  1.00  0.00           C0.      0
ATOM   2228  HG2 PRO A 144      44.366  60.251  50.470  1.00  0.00           H0.      0
ATOM   2229  HG3 PRO A 144      43.809  58.490  50.592  1.00  0.00           H0.      0
ATOM   2230  CB  PRO A 144      42.340  59.885  51.022  1.00  0.00           C0.      0
ATOM   2231  HB2 PRO A 144      42.327  60.964  51.170  1.00  0.00           H0.      0
ATOM   2232  HB3 PRO A 144      42.309  59.438  52.015  1.00  0.00           H0.      0
ATOM   2233  CA  PRO A 144      41.296  59.377  50.050  1.00  0.00           C0.      0
ATOM   2234  HA  PRO A 144      40.901  58.550  50.641  1.00  0.00           H0.      0
ATOM   2235  C   PRO A 144      40.139  60.389  49.785  1.00  0.00           C0.      0
ATOM   2236  O   PRO A 144      40.007  60.929  48.667  1.00  0.00           O0.      0
ATOM   2237  N   ASP A 145      39.318  60.654  50.818  1.00  0.00           N0.      0
ATOM   2238  H   ASP A 145      39.358  60.202  51.721  1.00  0.00           H0.      0
ATOM   2239  CA  ASP A 145      38.245  61.714  50.849  1.00  0.00           C0.      0
ATOM   2240  HA  ASP A 145      37.774  61.834  49.873  1.00  0.00           H0.      0
ATOM   2241  CB  ASP A 145      37.123  61.212  51.808  1.00  0.00           C0.      0
ATOM   2242  HB2 ASP A 145      36.831  60.238  51.415  1.00  0.00           H0.      0
ATOM   2243  HB3 ASP A 145      37.545  61.029  52.796  1.00  0.00           H0.      0
ATOM   2244  CG  ASP A 145      35.917  62.021  52.025  1.00  0.00           C0.      0
ATOM   2245  OD1 ASP A 145      35.583  62.928  51.254  1.00  0.00           O0.      0
ATOM   2246  OD2 ASP A 145      35.237  61.768  53.057  1.00  0.00           O0.      0
ATOM   2247  C   ASP A 145      38.736  63.065  51.331  1.00  0.00           C0.      0
ATOM   2248  O   ASP A 145      39.687  63.147  52.046  1.00  0.00           O0.      0
ATOM   2249  N   SER A 146      38.072  64.143  50.978  1.00  0.00           N0.      0
ATOM   2250  H   SER A 146      37.238  63.991  50.429  1.00  0.00           H0.      0
ATOM   2251  CA  SER A 146      38.469  65.487  51.450  1.00  0.00           C0.      0
ATOM   2252  HA  SER A 146      39.067  65.402  52.357  1.00  0.00           H0.      0
ATOM   2253  CB  SER A 146      39.420  66.057  50.397  1.00  0.00           C0.      0
ATOM   2254  HB2 SER A 146      39.883  66.963  50.786  1.00  0.00           H0.      0
ATOM   2255  HB3 SER A 146      40.247  65.348  50.359  1.00  0.00           H0.      0
ATOM   2256  OG  SER A 146      38.822  66.334  49.209  1.00  0.00           O0.      0
ATOM   2257  HG  SER A 146      39.106  65.658  48.589  1.00  0.00           H0.      0
ATOM   2258  C   SER A 146      37.359  66.421  51.865  1.00  0.00           C0.      0
ATOM   2259  O   SER A 146      37.503  67.537  52.336  1.00  0.00           O0.      0
ATOM   2260  N   LYS A 147      36.134  66.007  51.492  1.00  0.00           N0.      0
ATOM   2261  H   LYS A 147      36.048  65.063  51.141  1.00  0.00           H0.      0
ATOM   2262  CA  LYS A 147      34.908  66.757  51.579  1.00  0.00           C0.      0
ATOM   2263  HA  LYS A 147      35.109  67.690  52.106  1.00  0.00           H0.      0
ATOM   2264  CB  LYS A 147      34.402  67.008  50.148  1.00  0.00           C0.      0
ATOM   2265  HB2 LYS A 147      34.152  66.064  49.664  1.00  0.00           H0.      0
ATOM   2266  HB3 LYS A 147      33.548  67.684  50.101  1.00  0.00           H0.      0
ATOM   2267  CG  LYS A 147      35.477  67.693  49.276  1.00  0.00           C0.      0
ATOM   2268  HG2 LYS A 147      35.735  68.606  49.813  1.00  0.00           H0.      0
ATOM   2269  HG3 LYS A 147      36.261  66.936  49.253  1.00  0.00           H0.      0
ATOM   2270  CD  LYS A 147      35.011  68.060  47.928  1.00  0.00           C0.      0
ATOM   2271  HD2 LYS A 147      34.531  67.252  47.376  1.00  0.00           H0.      0
ATOM   2272  HD3 LYS A 147      34.225  68.810  48.014  1.00  0.00           H0.      0
ATOM   2273  CE  LYS A 147      36.099  68.705  47.166  1.00  0.00           C0.      0
ATOM   2274  HE2 LYS A 147      35.692  68.786  46.158  1.00  0.00           H0.      0
ATOM   2275  HE3 LYS A 147      36.230  69.717  47.548  1.00  0.00           H0.      0
ATOM   2276  NZ  LYS A 147      37.458  68.096  47.295  1.00  0.00           N0.      0
ATOM   2277  HZ1 LYS A 147      37.542  67.326  46.648  1.00  0.00           H0.      0
ATOM   2278  HZ2 LYS A 147      38.259  68.686  47.121  1.00  0.00           H0.      0
ATOM   2279  HZ3 LYS A 147      37.629  67.753  48.230  1.00  0.00           H0.      0
ATOM   2280  C   LYS A 147      33.860  66.128  52.501  1.00  0.00           C0.      0
ATOM   2281  O   LYS A 147      32.820  66.864  52.713  1.00  0.00           O0.      0
ATOM   2282  N   GLY A 148      33.899  64.803  52.856  1.00  0.00           N0.      0
ATOM   2283  H   GLY A 148      34.649  64.198  52.550  1.00  0.00           H0.      0
ATOM   2284  CA  GLY A 148      32.854  64.009  53.531  1.00  0.00           C0.      0
ATOM   2285  HA2 GLY A 148      33.373  63.282  54.156  1.00  0.00           H0.      0
ATOM   2286  HA3 GLY A 148      32.134  64.608  54.089  1.00  0.00           H0.      0
ATOM   2287  C   GLY A 148      32.035  63.207  52.567  1.00  0.00           C0.      0
ATOM   2288  O   GLY A 148      30.786  63.217  52.602  1.00  0.00           O0.      0
ATOM   2289  N   ASP A 149      32.627  62.629  51.509  1.00  0.00           N0.      0
ATOM   2290  H   ASP A 149      33.631  62.666  51.413  1.00  0.00           H0.      0
ATOM   2291  CA  ASP A 149      31.895  61.940  50.425  1.00  0.00           C0.      0
ATOM   2292  HA  ASP A 149      31.002  61.505  50.874  1.00  0.00           H0.      0
ATOM   2293  CB  ASP A 149      31.613  63.054  49.436  1.00  0.00           C0.      0
ATOM   2294  HB2 ASP A 149      31.012  63.716  50.060  1.00  0.00           H0.      0
ATOM   2295  HB3 ASP A 149      32.589  63.445  49.148  1.00  0.00           H0.      0
ATOM   2296  CG  ASP A 149      30.934  62.716  48.144  1.00  0.00           C0.      0
ATOM   2297  OD1 ASP A 149      29.995  61.875  48.213  1.00  0.00           O0.      0
ATOM   2298  OD2 ASP A 149      31.268  63.279  47.057  1.00  0.00           O0.      0
ATOM   2299  C   ASP A 149      32.781  60.837  49.776  1.00  0.00           C0.      0
ATOM   2300  O   ASP A 149      33.861  60.446  50.273  1.00  0.00           O0.      0
ATOM   2301  N   GLN A 150      32.338  60.252  48.645  1.00  0.00           N0.      0
ATOM   2302  H   GLN A 150      31.383  60.478  48.408  1.00  0.00           H0.      0
ATOM   2303  CA  GLN A 150      33.218  59.759  47.575  1.00  0.00           C0.      0
ATOM   2304  HA  GLN A 150      34.061  59.247  48.039  1.00  0.00           H0.      0
ATOM   2305  CB  GLN A 150      32.358  58.845  46.771  1.00  0.00           C0.      0
ATOM   2306  HB2 GLN A 150      31.487  59.414  46.445  1.00  0.00           H0.      0
ATOM   2307  HB3 GLN A 150      32.877  58.594  45.846  1.00  0.00           H0.      0
ATOM   2308  CG  GLN A 150      31.847  57.481  47.373  1.00  0.00           C0.      0
ATOM   2309  HG2 GLN A 150      31.235  57.695  48.249  1.00  0.00           H0.      0
ATOM   2310  HG3 GLN A 150      31.160  57.122  46.607  1.00  0.00           H0.      0
ATOM   2311  CD  GLN A 150      32.870  56.334  47.712  1.00  0.00           C0.      0
ATOM   2312  OE1 GLN A 150      32.395  55.301  48.142  1.00  0.00           O0.      0
ATOM   2313  NE2 GLN A 150      34.148  56.470  47.497  1.00  0.00           N0.      0
ATOM   2314 HE21 GLN A 150      34.707  55.789  47.991  1.00  0.00           H0.      0
ATOM   2315 HE22 GLN A 150      34.502  57.392  47.282  1.00  0.00           H0.      0
ATOM   2316  C   GLN A 150      33.778  60.988  46.757  1.00  0.00           C0.      0
ATOM   2317  O   GLN A 150      33.637  61.058  45.531  1.00  0.00           O0.      0
ATOM   2318  N   SER A 151      34.428  61.882  47.524  1.00  0.00           N0.      0
ATOM   2319  H   SER A 151      34.597  61.677  48.498  1.00  0.00           H0.      0
ATOM   2320  CA  SER A 151      34.660  63.272  47.121  1.00  0.00           C0.      0
ATOM   2321  HA  SER A 151      33.749  63.866  47.055  1.00  0.00           H0.      0
ATOM   2322  CB  SER A 151      35.472  64.050  48.164  1.00  0.00           C0.      0
ATOM   2323  HB2 SER A 151      35.592  65.098  47.891  1.00  0.00           H0.      0
ATOM   2324  HB3 SER A 151      34.943  64.159  49.110  1.00  0.00           H0.      0
ATOM   2325  OG  SER A 151      36.736  63.336  48.422  1.00  0.00           O0.      0
ATOM   2326  HG  SER A 151      37.471  63.925  48.236  1.00  0.00           H0.      0
ATOM   2327  C   SER A 151      35.418  63.380  45.760  1.00  0.00           C0.      0
ATOM   2328  O   SER A 151      35.081  64.098  44.875  1.00  0.00           O0.      0
ATOM   2329  N   GLU A 152      36.407  62.563  45.558  1.00  0.00           N0.      0
ATOM   2330  H   GLU A 152      36.721  61.817  46.163  1.00  0.00           H0.      0
ATOM   2331  CA  GLU A 152      37.102  62.514  44.250  1.00  0.00           C0.      0
ATOM   2332  HA  GLU A 152      36.698  63.331  43.652  1.00  0.00           H0.      0
ATOM   2333  CB  GLU A 152      38.613  62.781  44.456  1.00  0.00           C0.      0
ATOM   2334  HB2 GLU A 152      38.999  62.196  45.291  1.00  0.00           H0.      0
ATOM   2335  HB3 GLU A 152      39.244  62.396  43.656  1.00  0.00           H0.      0
ATOM   2336  CG  GLU A 152      38.892  64.275  44.736  1.00  0.00           C0.      0
ATOM   2337  HG2 GLU A 152      39.952  64.341  44.978  1.00  0.00           H0.      0
ATOM   2338  HG3 GLU A 152      38.645  64.817  43.823  1.00  0.00           H0.      0
ATOM   2339  CD  GLU A 152      38.257  64.874  45.974  1.00  0.00           C0.      0
ATOM   2340  OE1 GLU A 152      37.345  65.729  45.907  1.00  0.00           O0.      0
ATOM   2341  OE2 GLU A 152      38.712  64.517  47.082  1.00  0.00           O0.      0
ATOM   2342  C   GLU A 152      36.815  61.314  43.380  1.00  0.00           C0.      0
ATOM   2343  O   GLU A 152      37.008  61.372  42.166  1.00  0.00           O0.      0
ATOM   2344  N   HIE A 153      36.462  60.153  44.067  1.00  0.00           N0.      0
ATOM   2345  H   HIE A 153      36.287  60.294  45.052  1.00  0.00           H0.      0
ATOM   2346  CA  HIE A 153      36.209  58.782  43.584  1.00  0.00           C0.      0
ATOM   2347  HA  HIE A 153      37.115  58.539  43.028  1.00  0.00           H0.      0
ATOM   2348  CB  HIE A 153      36.127  57.768  44.741  1.00  0.00           C0.      0
ATOM   2349  HB2 HIE A 153      35.103  57.417  44.874  1.00  0.00           H0.      0
ATOM   2350  HB3 HIE A 153      36.616  56.852  44.410  1.00  0.00           H0.      0
ATOM   2351  CG  HIE A 153      36.743  58.114  46.165  1.00  0.00           C0.      0
ATOM   2352  ND1 HIE A 153      36.530  59.302  46.915  1.00  0.00           N0.      0
ATOM   2353  CE1 HIE A 153      37.367  59.185  47.962  1.00  0.00           C0.      0
ATOM   2354  HE1 HIE A 153      37.376  59.850  48.813  1.00  0.00           H0.      0
ATOM   2355  NE2 HIE A 153      38.090  58.050  47.924  1.00  0.00           N0.      0
ATOM   2356  HE2 HIE A 153      38.767  57.790  48.627  1.00  0.00           H0.      0
ATOM   2357  CD2 HIE A 153      37.681  57.362  46.783  1.00  0.00           C0.      0
ATOM   2358  HD2 HIE A 153      38.047  56.403  46.448  1.00  0.00           H0.      0
ATOM   2359  C   HIE A 153      35.197  58.610  42.551  1.00  0.00           C0.      0
ATOM   2360  O   HIE A 153      35.406  57.828  41.614  1.00  0.00           O0.      0
ATOM   2361  N   ARG A 154      34.177  59.472  42.530  1.00  0.00           N0.      0
ATOM   2362  H   ARG A 154      34.090  59.912  43.436  1.00  0.00           H0.      0
ATOM   2363  CA  ARG A 154      33.216  59.655  41.441  1.00  0.00           C0.      0
ATOM   2364  HA  ARG A 154      32.675  58.781  41.076  1.00  0.00           H0.      0
ATOM   2365  CB  ARG A 154      32.092  60.674  41.990  1.00  0.00           C0.      0
ATOM   2366  HB2 ARG A 154      32.480  61.670  42.207  1.00  0.00           H0.      0
ATOM   2367  HB3 ARG A 154      31.323  60.756  41.221  1.00  0.00           H0.      0
ATOM   2368  CG  ARG A 154      31.296  60.109  43.272  1.00  0.00           C0.      0
ATOM   2369  HG2 ARG A 154      31.978  59.408  43.754  1.00  0.00           H0.      0
ATOM   2370  HG3 ARG A 154      31.098  60.881  44.016  1.00  0.00           H0.      0
ATOM   2371  CD  ARG A 154      29.910  59.391  42.877  1.00  0.00           C0.      0
ATOM   2372  HD2 ARG A 154      29.291  60.135  42.375  1.00  0.00           H0.      0
ATOM   2373  HD3 ARG A 154      30.202  58.654  42.129  1.00  0.00           H0.      0
ATOM   2374  NE  ARG A 154      29.236  58.929  44.058  1.00  0.00           N0.      0
ATOM   2375  HE  ARG A 154      29.207  59.536  44.865  1.00  0.00           H0.      0
ATOM   2376  CZ  ARG A 154      28.333  58.051  44.008  1.00  0.00           C0.      0
ATOM   2377  NH1 ARG A 154      27.853  57.589  45.157  1.00  0.00           N0.      0
ATOM   2378 HH11 ARG A 154      28.179  57.936  46.048  1.00  0.00           H0.      0
ATOM   2379 HH12 ARG A 154      27.280  56.759  45.108  1.00  0.00           H0.      0
ATOM   2380  NH2 ARG A 154      27.916  57.420  42.910  1.00  0.00           N0.      0
ATOM   2381 HH21 ARG A 154      28.337  57.651  42.022  1.00  0.00           H0.      0
ATOM   2382 HH22 ARG A 154      27.233  56.683  43.016  1.00  0.00           H0.      0
ATOM   2383  C   ARG A 154      34.001  60.153  40.213  1.00  0.00           C0.      0
ATOM   2384  O   ARG A 154      33.986  59.456  39.204  1.00  0.00           O0.      0
ATOM   2385  N   LEU A 155      34.587  61.371  40.259  1.00  0.00           N0.      0
ATOM   2386  H   LEU A 155      34.492  61.846  41.145  1.00  0.00           H0.      0
ATOM   2387  CA  LEU A 155      35.170  62.103  39.123  1.00  0.00           C0.      0
ATOM   2388  HA  LEU A 155      34.350  62.282  38.428  1.00  0.00           H0.      0
ATOM   2389  CB  LEU A 155      35.739  63.463  39.597  1.00  0.00           C0.      0
ATOM   2390  HB2 LEU A 155      36.206  63.414  40.581  1.00  0.00           H0.      0
ATOM   2391  HB3 LEU A 155      36.419  63.718  38.784  1.00  0.00           H0.      0
ATOM   2392  CG  LEU A 155      34.706  64.603  39.679  1.00  0.00           C0.      0
ATOM   2393  HG  LEU A 155      34.272  64.842  38.709  1.00  0.00           H0.      0
ATOM   2394  CD1 LEU A 155      33.522  64.473  40.687  1.00  0.00           C0.      0
ATOM   2395 HD11 LEU A 155      33.885  64.373  41.709  1.00  0.00           H0.      0
ATOM   2396 HD12 LEU A 155      32.985  65.420  40.613  1.00  0.00           H0.      0
ATOM   2397 HD13 LEU A 155      32.851  63.659  40.411  1.00  0.00           H0.      0
ATOM   2398  CD2 LEU A 155      35.501  65.863  40.113  1.00  0.00           C0.      0
ATOM   2399 HD21 LEU A 155      36.294  66.016  39.381  1.00  0.00           H0.      0
ATOM   2400 HD22 LEU A 155      34.886  66.763  40.123  1.00  0.00           H0.      0
ATOM   2401 HD23 LEU A 155      36.029  65.790  41.063  1.00  0.00           H0.      0
ATOM   2402  C   LEU A 155      36.245  61.205  38.474  1.00  0.00           C0.      0
ATOM   2403  O   LEU A 155      36.354  61.122  37.233  1.00  0.00           O0.      0
ATOM   2404  N   ALA A 156      37.027  60.565  39.350  1.00  0.00           N0.      0
ATOM   2405  H   ALA A 156      36.905  60.639  40.350  1.00  0.00           H0.      0
ATOM   2406  CA  ALA A 156      38.091  59.602  38.831  1.00  0.00           C0.      0
ATOM   2407  HA  ALA A 156      38.653  60.227  38.137  1.00  0.00           H0.      0
ATOM   2408  CB  ALA A 156      38.931  59.072  39.994  1.00  0.00           C0.      0
ATOM   2409  HB1 ALA A 156      39.467  58.162  39.724  1.00  0.00           H0.      0
ATOM   2410  HB2 ALA A 156      39.453  59.933  40.413  1.00  0.00           H0.      0
ATOM   2411  HB3 ALA A 156      38.283  58.813  40.831  1.00  0.00           H0.      0
ATOM   2412  C   ALA A 156      37.563  58.420  38.078  1.00  0.00           C0.      0
ATOM   2413  O   ALA A 156      38.101  58.055  37.017  1.00  0.00           O0.      0
ATOM   2414  N   LEU A 157      36.475  57.770  38.568  1.00  0.00           N0.      0
ATOM   2415  H   LEU A 157      36.133  58.210  39.411  1.00  0.00           H0.      0
ATOM   2416  CA  LEU A 157      35.798  56.610  37.858  1.00  0.00           C0.      0
ATOM   2417  HA  LEU A 157      36.640  55.954  37.636  1.00  0.00           H0.      0
ATOM   2418  CB  LEU A 157      34.793  55.913  38.773  1.00  0.00           C0.      0
ATOM   2419  HB2 LEU A 157      34.020  56.566  39.178  1.00  0.00           H0.      0
ATOM   2420  HB3 LEU A 157      34.221  55.214  38.162  1.00  0.00           H0.      0
ATOM   2421  CG  LEU A 157      35.379  55.008  39.861  1.00  0.00           C0.      0
ATOM   2422  HG  LEU A 157      36.180  55.488  40.424  1.00  0.00           H0.      0
ATOM   2423  CD1 LEU A 157      34.220  54.704  40.848  1.00  0.00           C0.      0
ATOM   2424 HD11 LEU A 157      34.636  54.175  41.706  1.00  0.00           H0.      0
ATOM   2425 HD12 LEU A 157      33.732  55.574  41.289  1.00  0.00           H0.      0
ATOM   2426 HD13 LEU A 157      33.391  54.178  40.376  1.00  0.00           H0.      0
ATOM   2427  CD2 LEU A 157      35.972  53.687  39.267  1.00  0.00           C0.      0
ATOM   2428 HD21 LEU A 157      35.305  53.176  38.574  1.00  0.00           H0.      0
ATOM   2429 HD22 LEU A 157      36.828  53.811  38.603  1.00  0.00           H0.      0
ATOM   2430 HD23 LEU A 157      36.225  53.033  40.102  1.00  0.00           H0.      0
ATOM   2431  C   LEU A 157      35.107  57.121  36.544  1.00  0.00           C0.      0
ATOM   2432  O   LEU A 157      35.375  56.640  35.427  1.00  0.00           O0.      0
ATOM   2433  N   LYS A 158      34.461  58.275  36.595  1.00  0.00           N0.      0
ATOM   2434  H   LYS A 158      34.323  58.688  37.506  1.00  0.00           H0.      0
ATOM   2435  CA  LYS A 158      33.958  59.043  35.390  1.00  0.00           C0.      0
ATOM   2436  HA  LYS A 158      33.196  58.372  34.993  1.00  0.00           H0.      0
ATOM   2437  CB  LYS A 158      33.260  60.324  35.893  1.00  0.00           C0.      0
ATOM   2438  HB2 LYS A 158      32.414  60.058  36.528  1.00  0.00           H0.      0
ATOM   2439  HB3 LYS A 158      33.967  60.897  36.492  1.00  0.00           H0.      0
ATOM   2440  CG  LYS A 158      32.742  61.061  34.638  1.00  0.00           C0.      0
ATOM   2441  HG2 LYS A 158      32.246  61.950  35.029  1.00  0.00           H0.      0
ATOM   2442  HG3 LYS A 158      33.600  61.414  34.066  1.00  0.00           H0.      0
ATOM   2443  CD  LYS A 158      31.624  60.464  33.811  1.00  0.00           C0.      0
ATOM   2444  HD2 LYS A 158      31.941  59.483  33.459  1.00  0.00           H0.      0
ATOM   2445  HD3 LYS A 158      30.729  60.272  34.403  1.00  0.00           H0.      0
ATOM   2446  CE  LYS A 158      31.156  61.459  32.783  1.00  0.00           C0.      0
ATOM   2447  HE2 LYS A 158      30.088  61.322  32.612  1.00  0.00           H0.      0
ATOM   2448  HE3 LYS A 158      31.210  62.430  33.274  1.00  0.00           H0.      0
ATOM   2449  NZ  LYS A 158      32.024  61.562  31.620  1.00  0.00           N0.      0
ATOM   2450  HZ1 LYS A 158      31.655  62.225  30.953  1.00  0.00           H0.      0
ATOM   2451  HZ2 LYS A 158      32.958  61.782  31.935  1.00  0.00           H0.      0
ATOM   2452  HZ3 LYS A 158      32.048  60.693  31.105  1.00  0.00           H0.      0
ATOM   2453  C   LYS A 158      35.043  59.242  34.355  1.00  0.00           C0.      0
ATOM   2454  O   LYS A 158      34.908  58.831  33.238  1.00  0.00           O0.      0
ATOM   2455  N   ASN A 159      36.179  59.850  34.763  1.00  0.00           N0.      0
ATOM   2456  H   ASN A 159      36.300  60.014  35.752  1.00  0.00           H0.      0
ATOM   2457  CA  ASN A 159      37.380  60.106  33.948  1.00  0.00           C0.      0
ATOM   2458  HA  ASN A 159      37.182  60.855  33.181  1.00  0.00           H0.      0
ATOM   2459  CB  ASN A 159      38.430  60.755  34.864  1.00  0.00           C0.      0
ATOM   2460  HB2 ASN A 159      38.017  61.518  35.525  1.00  0.00           H0.      0
ATOM   2461  HB3 ASN A 159      38.858  60.004  35.529  1.00  0.00           H0.      0
ATOM   2462  CG  ASN A 159      39.637  61.273  34.097  1.00  0.00           C0.      0
ATOM   2463  OD1 ASN A 159      40.326  60.518  33.431  1.00  0.00           O0.      0
ATOM   2464  ND2 ASN A 159      39.767  62.568  34.038  1.00  0.00           N0.      0
ATOM   2465 HD21 ASN A 159      40.511  62.981  33.493  1.00  0.00           H0.      0
ATOM   2466 HD22 ASN A 159      39.183  63.087  34.678  1.00  0.00           H0.      0
ATOM   2467  C   ASN A 159      37.994  58.827  33.291  1.00  0.00           C0.      0
ATOM   2468  O   ASN A 159      38.167  58.692  32.071  1.00  0.00           O0.      0
ATOM   2469  N   ILE A 160      37.966  57.702  34.027  1.00  0.00           N0.      0
ATOM   2470  H   ILE A 160      37.922  57.852  35.024  1.00  0.00           H0.      0
ATOM   2471  CA  ILE A 160      38.482  56.445  33.573  1.00  0.00           C0.      0
ATOM   2472  HA  ILE A 160      39.384  56.655  32.999  1.00  0.00           H0.      0
ATOM   2473  CB  ILE A 160      38.837  55.466  34.740  1.00  0.00           C0.      0
ATOM   2474  HB  ILE A 160      38.083  55.490  35.527  1.00  0.00           H0.      0
ATOM   2475  CG2 ILE A 160      38.636  53.999  34.271  1.00  0.00           C0.      0
ATOM   2476 HG21 ILE A 160      39.093  53.297  34.969  1.00  0.00           H0.      0
ATOM   2477 HG22 ILE A 160      37.581  53.811  34.471  1.00  0.00           H0.      0
ATOM   2478 HG23 ILE A 160      38.895  53.690  33.258  1.00  0.00           H0.      0
ATOM   2479  CG1 ILE A 160      40.237  55.812  35.332  1.00  0.00           C0.      0
ATOM   2480 HG12 ILE A 160      41.073  55.521  34.696  1.00  0.00           H0.      0
ATOM   2481 HG13 ILE A 160      40.466  56.851  35.570  1.00  0.00           H0.      0
ATOM   2482  CD1 ILE A 160      40.522  55.038  36.632  1.00  0.00           C0.      0
ATOM   2483 HD11 ILE A 160      40.878  54.031  36.414  1.00  0.00           H0.      0
ATOM   2484 HD12 ILE A 160      41.440  55.518  36.970  1.00  0.00           H0.      0
ATOM   2485 HD13 ILE A 160      39.725  55.152  37.367  1.00  0.00           H0.      0
ATOM   2486  C   ILE A 160      37.524  55.825  32.437  1.00  0.00           C0.      0
ATOM   2487  O   ILE A 160      37.975  55.393  31.359  1.00  0.00           O0.      0
ATOM   2488  N   ALA A 161      36.225  55.899  32.668  1.00  0.00           N0.      0
ATOM   2489  H   ALA A 161      35.964  56.415  33.496  1.00  0.00           H0.      0
ATOM   2490  CA  ALA A 161      35.175  55.558  31.719  1.00  0.00           C0.      0
ATOM   2491  HA  ALA A 161      35.406  54.545  31.392  1.00  0.00           H0.      0
ATOM   2492  CB  ALA A 161      33.788  55.628  32.350  1.00  0.00           C0.      0
ATOM   2493  HB1 ALA A 161      33.029  55.694  31.570  1.00  0.00           H0.      0
ATOM   2494  HB2 ALA A 161      33.551  54.800  33.018  1.00  0.00           H0.      0
ATOM   2495  HB3 ALA A 161      33.702  56.512  32.982  1.00  0.00           H0.      0
ATOM   2496  C   ALA A 161      35.250  56.419  30.435  1.00  0.00           C0.      0
ATOM   2497  O   ALA A 161      34.990  55.937  29.357  1.00  0.00           O0.      0
ATOM   2498  N   SER A 162      35.696  57.685  30.442  1.00  0.00           N0.      0
ATOM   2499  H   SER A 162      35.635  58.151  31.336  1.00  0.00           H0.      0
ATOM   2500  CA  SER A 162      36.119  58.402  29.203  1.00  0.00           C0.      0
ATOM   2501  HA  SER A 162      35.273  58.492  28.521  1.00  0.00           H0.      0
ATOM   2502  CB  SER A 162      36.438  59.787  29.598  1.00  0.00           C0.      0
ATOM   2503  HB2 SER A 162      35.708  60.194  30.299  1.00  0.00           H0.      0
ATOM   2504  HB3 SER A 162      37.331  59.776  30.223  1.00  0.00           H0.      0
ATOM   2505  OG  SER A 162      36.698  60.619  28.436  1.00  0.00           O0.      0
ATOM   2506  HG  SER A 162      37.650  60.690  28.327  1.00  0.00           H0.      0
ATOM   2507  C   SER A 162      37.345  57.773  28.477  1.00  0.00           C0.      0
ATOM   2508  O   SER A 162      37.399  57.841  27.236  1.00  0.00           O0.      0
ATOM   2509  N   MET A 163      38.353  57.108  29.119  1.00  0.00           N0.      0
ATOM   2510  H   MET A 163      38.211  57.052  30.117  1.00  0.00           H0.      0
ATOM   2511  CA  MET A 163      39.485  56.493  28.519  1.00  0.00           C0.      0
ATOM   2512  HA  MET A 163      39.836  57.074  27.667  1.00  0.00           H0.      0
ATOM   2513  CB  MET A 163      40.722  56.352  29.545  1.00  0.00           C0.      0
ATOM   2514  HB2 MET A 163      40.371  55.714  30.356  1.00  0.00           H0.      0
ATOM   2515  HB3 MET A 163      41.552  55.916  28.989  1.00  0.00           H0.      0
ATOM   2516  CG  MET A 163      41.102  57.647  30.170  1.00  0.00           C0.      0
ATOM   2517  HG2 MET A 163      40.162  58.083  30.509  1.00  0.00           H0.      0
ATOM   2518  HG3 MET A 163      41.688  57.359  31.043  1.00  0.00           H0.      0
ATOM   2519  SD  MET A 163      41.990  58.749  29.155  1.00  0.00           S0.      0
ATOM   2520  CE  MET A 163      43.550  57.993  28.729  1.00  0.00           C0.      0
ATOM   2521  HE1 MET A 163      43.378  57.349  27.867  1.00  0.00           H0.      0
ATOM   2522  HE2 MET A 163      44.273  58.695  28.315  1.00  0.00           H0.      0
ATOM   2523  HE3 MET A 163      44.011  57.396  29.516  1.00  0.00           H0.      0
ATOM   2524  C   MET A 163      39.179  55.107  27.982  1.00  0.00           C0.      0
ATOM   2525  O   MET A 163      40.083  54.643  27.300  1.00  0.00           O0.      0
ATOM   2526  N   VAL A 164      38.002  54.568  28.295  1.00  0.00           N0.      0
ATOM   2527  H   VAL A 164      37.383  55.047  28.933  1.00  0.00           H0.      0
ATOM   2528  CA  VAL A 164      37.493  53.405  27.773  1.00  0.00           C0.      0
ATOM   2529  HA  VAL A 164      38.312  52.744  27.487  1.00  0.00           H0.      0
ATOM   2530  CB  VAL A 164      36.640  52.642  28.749  1.00  0.00           C0.      0
ATOM   2531  HB  VAL A 164      35.722  53.121  29.086  1.00  0.00           H0.      0
ATOM   2532  CG1 VAL A 164      36.058  51.382  28.149  1.00  0.00           C0.      0
ATOM   2533 HG11 VAL A 164      35.414  51.706  27.332  1.00  0.00           H0.      0
ATOM   2534 HG12 VAL A 164      36.918  50.826  27.777  1.00  0.00           H0.      0
ATOM   2535 HG13 VAL A 164      35.462  50.768  28.823  1.00  0.00           H0.      0
ATOM   2536  CG2 VAL A 164      37.559  52.176  29.935  1.00  0.00           C0.      0
ATOM   2537 HG21 VAL A 164      38.473  51.718  29.558  1.00  0.00           H0.      0
ATOM   2538 HG22 VAL A 164      37.951  53.046  30.462  1.00  0.00           H0.      0
ATOM   2539 HG23 VAL A 164      37.009  51.544  30.632  1.00  0.00           H0.      0
ATOM   2540  C   VAL A 164      36.751  53.743  26.454  1.00  0.00           C0.      0
ATOM   2541  O   VAL A 164      35.682  54.325  26.584  1.00  0.00           O0.      0
ATOM   2542  N   ARG A 165      37.185  53.267  25.274  1.00  0.00           N0.      0
ATOM   2543  H   ARG A 165      38.068  52.779  25.228  1.00  0.00           H0.      0
ATOM   2544  CA  ARG A 165      36.491  53.424  23.967  1.00  0.00           C0.      0
ATOM   2545  HA  ARG A 165      36.252  54.487  23.987  1.00  0.00           H0.      0
ATOM   2546  CB  ARG A 165      37.492  53.189  22.790  1.00  0.00           C0.      0
ATOM   2547  HB2 ARG A 165      37.176  53.658  21.858  1.00  0.00           H0.      0
ATOM   2548  HB3 ARG A 165      38.438  53.663  23.053  1.00  0.00           H0.      0
ATOM   2549  CG  ARG A 165      37.785  51.702  22.454  1.00  0.00           C0.      0
ATOM   2550  HG2 ARG A 165      38.257  51.310  23.355  1.00  0.00           H0.      0
ATOM   2551  HG3 ARG A 165      36.798  51.259  22.319  1.00  0.00           H0.      0
ATOM   2552  CD  ARG A 165      38.627  51.339  21.168  1.00  0.00           C0.      0
ATOM   2553  HD2 ARG A 165      39.507  51.981  21.226  1.00  0.00           H0.      0
ATOM   2554  HD3 ARG A 165      38.985  50.311  21.109  1.00  0.00           H0.      0
ATOM   2555  NE  ARG A 165      37.793  51.615  19.977  1.00  0.00           N0.      0
ATOM   2556  HE  ARG A 165      37.106  50.895  19.803  1.00  0.00           H0.      0
ATOM   2557  CZ  ARG A 165      37.862  52.703  19.283  1.00  0.00           C0.      0
ATOM   2558  NH1 ARG A 165      36.916  52.831  18.373  1.00  0.00           N0.      0
ATOM   2559 HH11 ARG A 165      36.094  52.257  18.496  1.00  0.00           H0.      0
ATOM   2560 HH12 ARG A 165      36.942  53.710  17.877  1.00  0.00           H0.      0
ATOM   2561  NH2 ARG A 165      38.736  53.666  19.398  1.00  0.00           N0.      0
ATOM   2562 HH21 ARG A 165      39.630  53.566  19.857  1.00  0.00           H0.      0
ATOM   2563 HH22 ARG A 165      38.695  54.413  18.719  1.00  0.00           H0.      0
ATOM   2564  C   ARG A 165      35.175  52.607  23.742  1.00  0.00           C0.      0
ATOM   2565  O   ARG A 165      34.887  51.751  24.614  1.00  0.00           O0.      0
ATOM   2566  N   PRO A 166      34.348  52.859  22.695  1.00  0.00           N0.      0
ATOM   2567  CD  PRO A 166      34.449  54.054  21.816  1.00  0.00           C0.      0
ATOM   2568  HD2 PRO A 166      35.177  53.994  21.007  1.00  0.00           H0.      0
ATOM   2569  HD3 PRO A 166      34.709  54.991  22.308  1.00  0.00           H0.      0
ATOM   2570  CG  PRO A 166      33.018  54.080  21.127  1.00  0.00           C0.      0
ATOM   2571  HG2 PRO A 166      32.978  54.551  20.144  1.00  0.00           H0.      0
ATOM   2572  HG3 PRO A 166      32.257  54.459  21.809  1.00  0.00           H0.      0
ATOM   2573  CB  PRO A 166      32.783  52.589  21.004  1.00  0.00           C0.      0
ATOM   2574  HB2 PRO A 166      33.391  52.247  20.166  1.00  0.00           H0.      0
ATOM   2575  HB3 PRO A 166      31.722  52.395  20.848  1.00  0.00           H0.      0
ATOM   2576  CA  PRO A 166      33.215  52.038  22.357  1.00  0.00           C0.      0
ATOM   2577  HA  PRO A 166      32.392  52.230  23.045  1.00  0.00           H0.      0
ATOM   2578  C   PRO A 166      33.346  50.533  22.290  1.00  0.00           C0.      0
ATOM   2579  O   PRO A 166      34.110  49.926  21.511  1.00  0.00           O0.      0
ATOM   2580  N   GLY A 167      32.613  49.833  23.173  1.00  0.00           N0.      0
ATOM   2581  H   GLY A 167      31.930  50.386  23.671  1.00  0.00           H0.      0
ATOM   2582  CA  GLY A 167      32.681  48.370  23.399  1.00  0.00           C0.      0
ATOM   2583  HA2 GLY A 167      31.676  48.091  23.716  1.00  0.00           H0.      0
ATOM   2584  HA3 GLY A 167      32.990  47.753  22.555  1.00  0.00           H0.      0
ATOM   2585  C   GLY A 167      33.821  48.050  24.431  1.00  0.00           C0.      0
ATOM   2586  O   GLY A 167      34.036  46.871  24.709  1.00  0.00           O0.      0
ATOM   2587  N   GLY A 168      34.623  49.023  24.930  1.00  0.00           N0.      0
ATOM   2588  H   GLY A 168      34.443  49.992  24.709  1.00  0.00           H0.      0
ATOM   2589  CA  GLY A 168      35.749  48.647  25.817  1.00  0.00           C0.      0
ATOM   2590  HA2 GLY A 168      36.401  47.880  25.398  1.00  0.00           H0.      0
ATOM   2591  HA3 GLY A 168      36.400  49.520  25.868  1.00  0.00           H0.      0
ATOM   2592  C   GLY A 168      35.396  48.109  27.247  1.00  0.00           C0.      0
ATOM   2593  O   GLY A 168      34.271  47.676  27.471  1.00  0.00           O0.      0
ATOM   2594  N   LEU A 169      36.382  48.075  28.121  1.00  0.00           N0.      0
ATOM   2595  H   LEU A 169      37.292  48.285  27.735  1.00  0.00           H0.      0
ATOM   2596  CA  LEU A 169      36.435  47.226  29.338  1.00  0.00           C0.      0
ATOM   2597  HA  LEU A 169      35.423  47.147  29.735  1.00  0.00           H0.      0
ATOM   2598  CB  LEU A 169      36.958  45.822  28.949  1.00  0.00           C0.      0
ATOM   2599  HB2 LEU A 169      36.695  45.580  27.919  1.00  0.00           H0.      0
ATOM   2600  HB3 LEU A 169      38.025  45.964  28.777  1.00  0.00           H0.      0
ATOM   2601  CG  LEU A 169      36.713  44.578  29.803  1.00  0.00           C0.      0
ATOM   2602  HG  LEU A 169      37.000  44.708  30.847  1.00  0.00           H0.      0
ATOM   2603  CD1 LEU A 169      35.227  44.151  29.742  1.00  0.00           C0.      0
ATOM   2604 HD11 LEU A 169      34.587  45.015  29.919  1.00  0.00           H0.      0
ATOM   2605 HD12 LEU A 169      34.817  43.763  28.809  1.00  0.00           H0.      0
ATOM   2606 HD13 LEU A 169      35.008  43.460  30.556  1.00  0.00           H0.      0
ATOM   2607  CD2 LEU A 169      37.411  43.291  29.393  1.00  0.00           C0.      0
ATOM   2608 HD21 LEU A 169      37.115  43.118  28.359  1.00  0.00           H0.      0
ATOM   2609 HD22 LEU A 169      38.500  43.348  29.391  1.00  0.00           H0.      0
ATOM   2610 HD23 LEU A 169      37.089  42.507  30.078  1.00  0.00           H0.      0
ATOM   2611  C   LEU A 169      37.301  47.769  30.452  1.00  0.00           C0.      0
ATOM   2612  O   LEU A 169      38.219  48.461  30.138  1.00  0.00           O0.      0
ATOM   2613  N   LEU A 170      36.871  47.477  31.697  1.00  0.00           N0.      0
ATOM   2614  H   LEU A 170      36.036  46.919  31.811  1.00  0.00           H0.      0
ATOM   2615  CA  LEU A 170      37.526  47.966  32.947  1.00  0.00           C0.      0
ATOM   2616  HA  LEU A 170      38.589  48.090  32.739  1.00  0.00           H0.      0
ATOM   2617  CB  LEU A 170      36.716  49.175  33.368  1.00  0.00           C0.      0
ATOM   2618  HB2 LEU A 170      36.894  49.978  32.654  1.00  0.00           H0.      0
ATOM   2619  HB3 LEU A 170      35.658  48.973  33.198  1.00  0.00           H0.      0
ATOM   2620  CG  LEU A 170      36.965  49.699  34.822  1.00  0.00           C0.      0
ATOM   2621  HG  LEU A 170      36.817  48.863  35.505  1.00  0.00           H0.      0
ATOM   2622  CD1 LEU A 170      38.409  50.219  34.833  1.00  0.00           C0.      0
ATOM   2623 HD11 LEU A 170      38.535  50.913  34.003  1.00  0.00           H0.      0
ATOM   2624 HD12 LEU A 170      38.573  50.655  35.819  1.00  0.00           H0.      0
ATOM   2625 HD13 LEU A 170      39.123  49.406  34.703  1.00  0.00           H0.      0
ATOM   2626  CD2 LEU A 170      35.924  50.765  35.149  1.00  0.00           C0.      0
ATOM   2627 HD21 LEU A 170      36.208  51.650  34.581  1.00  0.00           H0.      0
ATOM   2628 HD22 LEU A 170      34.948  50.382  34.850  1.00  0.00           H0.      0
ATOM   2629 HD23 LEU A 170      35.986  50.959  36.220  1.00  0.00           H0.      0
ATOM   2630  C   LEU A 170      37.637  46.864  34.013  1.00  0.00           C0.      0
ATOM   2631  O   LEU A 170      36.658  46.226  34.280  1.00  0.00           O0.      0
ATOM   2632  N   VAL A 171      38.792  46.635  34.633  1.00  0.00           N0.      0
ATOM   2633  H   VAL A 171      39.566  47.218  34.348  1.00  0.00           H0.      0
ATOM   2634  CA  VAL A 171      39.012  45.825  35.816  1.00  0.00           C0.      0
ATOM   2635  HA  VAL A 171      38.071  45.379  36.135  1.00  0.00           H0.      0
ATOM   2636  CB  VAL A 171      40.198  44.869  35.461  1.00  0.00           C0.      0
ATOM   2637  HB  VAL A 171      41.063  45.476  35.195  1.00  0.00           H0.      0
ATOM   2638  CG1 VAL A 171      40.486  43.991  36.685  1.00  0.00           C0.      0
ATOM   2639 HG11 VAL A 171      39.656  43.303  36.852  1.00  0.00           H0.      0
ATOM   2640 HG12 VAL A 171      41.346  43.351  36.488  1.00  0.00           H0.      0
ATOM   2641 HG13 VAL A 171      40.734  44.532  37.598  1.00  0.00           H0.      0
ATOM   2642  CG2 VAL A 171      39.921  43.787  34.372  1.00  0.00           C0.      0
ATOM   2643 HG21 VAL A 171      40.865  43.242  34.352  1.00  0.00           H0.      0
ATOM   2644 HG22 VAL A 171      39.127  43.092  34.644  1.00  0.00           H0.      0
ATOM   2645 HG23 VAL A 171      39.747  44.306  33.429  1.00  0.00           H0.      0
ATOM   2646  C   VAL A 171      39.451  46.757  36.952  1.00  0.00           C0.      0
ATOM   2647  O   VAL A 171      40.254  47.676  36.638  1.00  0.00           O0.      0
ATOM   2648  N   ILE A 172      38.959  46.577  38.175  1.00  0.00           N0.      0
ATOM   2649  H   ILE A 172      38.268  45.851  38.299  1.00  0.00           H0.      0
ATOM   2650  CA  ILE A 172      39.274  47.450  39.337  1.00  0.00           C0.      0
ATOM   2651  HA  ILE A 172      40.360  47.548  39.350  1.00  0.00           H0.      0
ATOM   2652  CB  ILE A 172      38.523  48.871  39.304  1.00  0.00           C0.      0
ATOM   2653  HB  ILE A 172      38.783  49.306  38.339  1.00  0.00           H0.      0
ATOM   2654  CG2 ILE A 172      36.958  48.701  39.333  1.00  0.00           C0.      0
ATOM   2655 HG21 ILE A 172      36.411  49.630  39.176  1.00  0.00           H0.      0
ATOM   2656 HG22 ILE A 172      36.585  48.101  38.503  1.00  0.00           H0.      0
ATOM   2657 HG23 ILE A 172      36.664  48.120  40.207  1.00  0.00           H0.      0
ATOM   2658  CG1 ILE A 172      38.947  49.798  40.490  1.00  0.00           C0.      0
ATOM   2659 HG12 ILE A 172      38.234  49.672  41.305  1.00  0.00           H0.      0
ATOM   2660 HG13 ILE A 172      39.936  49.565  40.885  1.00  0.00           H0.      0
ATOM   2661  CD1 ILE A 172      38.850  51.213  39.996  1.00  0.00           C0.      0
ATOM   2662 HD11 ILE A 172      39.054  51.828  40.873  1.00  0.00           H0.      0
ATOM   2663 HD12 ILE A 172      39.661  51.412  39.296  1.00  0.00           H0.      0
ATOM   2664 HD13 ILE A 172      37.822  51.428  39.702  1.00  0.00           H0.      0
ATOM   2665  C   ILE A 172      38.919  46.693  40.677  1.00  0.00           C0.      0
ATOM   2666  O   ILE A 172      37.987  45.900  40.599  1.00  0.00           O0.      0
ATOM   2667  N   ASP A 173      39.703  46.847  41.739  1.00  0.00           N0.      0
ATOM   2668  H   ASP A 173      40.539  47.399  41.614  1.00  0.00           H0.      0
ATOM   2669  CA  ASP A 173      39.736  46.012  42.975  1.00  0.00           C0.      0
ATOM   2670  HA  ASP A 173      38.764  45.518  42.979  1.00  0.00           H0.      0
ATOM   2671  CB  ASP A 173      40.801  44.880  42.916  1.00  0.00           C0.      0
ATOM   2672  HB2 ASP A 173      40.475  44.127  43.634  1.00  0.00           H0.      0
ATOM   2673  HB3 ASP A 173      40.818  44.563  41.873  1.00  0.00           H0.      0
ATOM   2674  CG  ASP A 173      42.141  45.365  43.328  1.00  0.00           C0.      0
ATOM   2675  OD1 ASP A 173      42.941  44.634  43.931  1.00  0.00           O0.      0
ATOM   2676  OD2 ASP A 173      42.544  46.504  42.959  1.00  0.00           O0.      0
ATOM   2677  C   ASP A 173      39.832  46.795  44.261  1.00  0.00           C0.      0
ATOM   2678  O   ASP A 173      40.045  47.983  44.308  1.00  0.00           O0.      0
ATOM   2679  N   HIE A 174      39.407  46.148  45.350  1.00  0.00           N0.      0
ATOM   2680  H   HIE A 174      39.081  45.196  45.260  1.00  0.00           H0.      0
ATOM   2681  CA  HIE A 174      39.344  46.639  46.714  1.00  0.00           C0.      0
ATOM   2682  HA  HIE A 174      40.285  47.166  46.875  1.00  0.00           H0.      0
ATOM   2683  CB  HIE A 174      38.214  47.707  46.936  1.00  0.00           C0.      0
ATOM   2684  HB2 HIE A 174      38.314  48.174  47.916  1.00  0.00           H0.      0
ATOM   2685  HB3 HIE A 174      38.389  48.580  46.308  1.00  0.00           H0.      0
ATOM   2686  CG  HIE A 174      36.765  47.275  46.646  1.00  0.00           C0.      0
ATOM   2687  ND1 HIE A 174      35.716  46.947  47.528  1.00  0.00           N0.      0
ATOM   2688  CE1 HIE A 174      34.760  46.488  46.720  1.00  0.00           C0.      0
ATOM   2689  HE1 HIE A 174      33.881  46.015  47.130  1.00  0.00           H0.      0
ATOM   2690  NE2 HIE A 174      35.081  46.395  45.401  1.00  0.00           N0.      0
ATOM   2691  HE2 HIE A 174      34.558  45.977  44.645  1.00  0.00           H0.      0
ATOM   2692  CD2 HIE A 174      36.380  46.961  45.396  1.00  0.00           C0.      0
ATOM   2693  HD2 HIE A 174      37.088  47.057  44.587  1.00  0.00           H0.      0
ATOM   2694  C   HIE A 174      39.303  45.432  47.692  1.00  0.00           C0.      0
ATOM   2695  O   HIE A 174      38.763  44.361  47.476  1.00  0.00           O0.      0
ATOM   2696  N   ARG A 175      39.834  45.676  48.903  1.00  0.00           N0.      0
ATOM   2697  H   ARG A 175      40.313  46.565  48.917  1.00  0.00           H0.      0
ATOM   2698  CA  ARG A 175      39.786  44.732  50.025  1.00  0.00           C0.      0
ATOM   2699  HA  ARG A 175      40.099  43.786  49.583  1.00  0.00           H0.      0
ATOM   2700  CB  ARG A 175      40.743  45.123  51.225  1.00  0.00           C0.      0
ATOM   2701  HB2 ARG A 175      40.664  46.201  51.367  1.00  0.00           H0.      0
ATOM   2702  HB3 ARG A 175      40.459  44.630  52.154  1.00  0.00           H0.      0
ATOM   2703  CG  ARG A 175      42.116  44.575  50.916  1.00  0.00           C0.      0
ATOM   2704  HG2 ARG A 175      42.179  43.495  50.783  1.00  0.00           H0.      0
ATOM   2705  HG3 ARG A 175      42.562  44.969  50.002  1.00  0.00           H0.      0
ATOM   2706  CD  ARG A 175      43.027  45.041  52.090  1.00  0.00           C0.      0
ATOM   2707  HD2 ARG A 175      43.197  46.112  51.987  1.00  0.00           H0.      0
ATOM   2708  HD3 ARG A 175      42.643  44.847  53.092  1.00  0.00           H0.      0
ATOM   2709  NE  ARG A 175      44.289  44.306  52.080  1.00  0.00           N0.      0
ATOM   2710  HE  ARG A 175      45.080  44.640  51.548  1.00  0.00           H0.      0
ATOM   2711  CZ  ARG A 175      44.592  43.120  52.681  1.00  0.00           C0.      0
ATOM   2712  NH1 ARG A 175      43.759  42.458  53.417  1.00  0.00           N0.      0
ATOM   2713 HH11 ARG A 175      42.775  42.675  53.350  1.00  0.00           H0.      0
ATOM   2714 HH12 ARG A 175      44.089  41.560  53.738  1.00  0.00           H0.      0
ATOM   2715  NH2 ARG A 175      45.701  42.599  52.404  1.00  0.00           N0.      0
ATOM   2716 HH21 ARG A 175      46.165  43.027  51.615  1.00  0.00           H0.      0
ATOM   2717 HH22 ARG A 175      45.966  41.648  52.616  1.00  0.00           H0.      0
ATOM   2718  C   ARG A 175      38.343  44.519  50.462  1.00  0.00           C0.      0
ATOM   2719  O   ARG A 175      37.569  45.498  50.557  1.00  0.00           O0.      0
ATOM   2720  N   ASN A 176      37.999  43.305  50.922  1.00  0.00           N0.      0
ATOM   2721  H   ASN A 176      38.523  42.475  50.681  1.00  0.00           H0.      0
ATOM   2722  CA  ASN A 176      36.878  43.013  51.844  1.00  0.00           C0.      0
ATOM   2723  HA  ASN A 176      35.972  43.544  51.555  1.00  0.00           H0.      0
ATOM   2724  CB  ASN A 176      36.601  41.464  51.816  1.00  0.00           C0.      0
ATOM   2725  HB2 ASN A 176      36.452  41.126  50.791  1.00  0.00           H0.      0
ATOM   2726  HB3 ASN A 176      37.393  40.867  52.269  1.00  0.00           H0.      0
ATOM   2727  CG  ASN A 176      35.431  41.038  52.560  1.00  0.00           C0.      0
ATOM   2728  OD1 ASN A 176      34.863  41.809  53.334  1.00  0.00           O0.      0
ATOM   2729  ND2 ASN A 176      34.953  39.771  52.424  1.00  0.00           N0.      0
ATOM   2730 HD21 ASN A 176      34.052  39.434  52.730  1.00  0.00           H0.      0
ATOM   2731 HD22 ASN A 176      35.428  39.082  51.859  1.00  0.00           H0.      0
ATOM   2732  C   ASN A 176      37.296  43.352  53.240  1.00  0.00           C0.      0
ATOM   2733  O   ASN A 176      38.367  42.831  53.609  1.00  0.00           O0.      0
ATOM   2734  N   TYR A 177      36.581  44.228  53.937  1.00  0.00           N0.      0
ATOM   2735  H   TYR A 177      35.731  44.532  53.485  1.00  0.00           H0.      0
ATOM   2736  CA  TYR A 177      36.920  44.661  55.313  1.00  0.00           C0.      0
ATOM   2737  HA  TYR A 177      37.884  44.285  55.657  1.00  0.00           H0.      0
ATOM   2738  CB  TYR A 177      37.016  46.225  55.368  1.00  0.00           C0.      0
ATOM   2739  HB2 TYR A 177      36.095  46.748  55.110  1.00  0.00           H0.      0
ATOM   2740  HB3 TYR A 177      37.176  46.469  56.418  1.00  0.00           H0.      0
ATOM   2741  CG  TYR A 177      38.027  46.858  54.509  1.00  0.00           C0.      0
ATOM   2742  CD1 TYR A 177      39.283  47.080  55.120  1.00  0.00           C0.      0
ATOM   2743  HD1 TYR A 177      39.494  46.830  56.149  1.00  0.00           H0.      0
ATOM   2744  CE1 TYR A 177      40.233  47.859  54.426  1.00  0.00           C0.      0
ATOM   2745  HE1 TYR A 177      41.143  48.180  54.910  1.00  0.00           H0.      0
ATOM   2746  CZ  TYR A 177      40.004  48.199  53.069  1.00  0.00           C0.      0
ATOM   2747  OH  TYR A 177      40.917  48.891  52.292  1.00  0.00           O0.      0
ATOM   2748  HH  TYR A 177      40.439  49.416  51.646  1.00  0.00           H0.      0
ATOM   2749  CE2 TYR A 177      38.777  47.936  52.452  1.00  0.00           C0.      0
ATOM   2750  HE2 TYR A 177      38.529  48.415  51.516  1.00  0.00           H0.      0
ATOM   2751  CD2 TYR A 177      37.747  47.288  53.172  1.00  0.00           C0.      0
ATOM   2752  HD2 TYR A 177      36.825  47.125  52.634  1.00  0.00           H0.      0
ATOM   2753  C   TYR A 177      35.801  44.252  56.275  1.00  0.00           C0.      0
ATOM   2754  O   TYR A 177      36.075  44.339  57.488  1.00  0.00           O0.      0
ATOM   2755  N   ASP A 178      34.618  43.784  55.838  1.00  0.00           N0.      0
ATOM   2756  H   ASP A 178      34.457  43.611  54.857  1.00  0.00           H0.      0
ATOM   2757  CA  ASP A 178      33.528  43.377  56.753  1.00  0.00           C0.      0
ATOM   2758  HA  ASP A 178      33.090  44.239  57.257  1.00  0.00           H0.      0
ATOM   2759  CB  ASP A 178      32.381  42.713  55.997  1.00  0.00           C0.      0
ATOM   2760  HB2 ASP A 178      32.744  41.795  55.535  1.00  0.00           H0.      0
ATOM   2761  HB3 ASP A 178      31.662  42.323  56.717  1.00  0.00           H0.      0
ATOM   2762  CG  ASP A 178      31.639  43.624  55.003  1.00  0.00           C0.      0
ATOM   2763  OD1 ASP A 178      31.844  44.844  54.937  1.00  0.00           O0.      0
ATOM   2764  OD2 ASP A 178      30.810  43.067  54.206  1.00  0.00           O0.      0
ATOM   2765  C   ASP A 178      34.118  42.325  57.748  1.00  0.00           C0.      0
ATOM   2766  O   ASP A 178      33.754  42.326  58.933  1.00  0.00           O0.      0
ATOM   2767  N   TYR A 179      35.139  41.485  57.448  1.00  0.00           N0.      0
ATOM   2768  H   TYR A 179      35.476  41.419  56.499  1.00  0.00           H0.      0
ATOM   2769  CA  TYR A 179      35.793  40.645  58.483  1.00  0.00           C0.      0
ATOM   2770  HA  TYR A 179      35.011  39.993  58.871  1.00  0.00           H0.      0
ATOM   2771  CB  TYR A 179      36.737  39.625  57.782  1.00  0.00           C0.      0
ATOM   2772  HB2 TYR A 179      36.158  39.061  57.050  1.00  0.00           H0.      0
ATOM   2773  HB3 TYR A 179      37.449  40.211  57.201  1.00  0.00           H0.      0
ATOM   2774  CG  TYR A 179      37.405  38.585  58.657  1.00  0.00           C0.      0
ATOM   2775  CD1 TYR A 179      38.660  38.950  59.148  1.00  0.00           C0.      0
ATOM   2776  HD1 TYR A 179      39.005  39.923  58.830  1.00  0.00           H0.      0
ATOM   2777  CE1 TYR A 179      39.391  37.980  59.883  1.00  0.00           C0.      0
ATOM   2778  HE1 TYR A 179      40.343  38.202  60.343  1.00  0.00           H0.      0
ATOM   2779  CZ  TYR A 179      38.899  36.640  60.027  1.00  0.00           C0.      0
ATOM   2780  OH  TYR A 179      39.617  35.729  60.735  1.00  0.00           O0.      0
ATOM   2781  HH  TYR A 179      39.294  34.835  60.603  1.00  0.00           H0.      0
ATOM   2782  CE2 TYR A 179      37.671  36.322  59.439  1.00  0.00           C0.      0
ATOM   2783  HE2 TYR A 179      37.333  35.298  59.490  1.00  0.00           H0.      0
ATOM   2784  CD2 TYR A 179      36.887  37.292  58.828  1.00  0.00           C0.      0
ATOM   2785  HD2 TYR A 179      35.963  37.100  58.302  1.00  0.00           H0.      0
ATOM   2786  C   TYR A 179      36.661  41.437  59.466  1.00  0.00           C0.      0
ATOM   2787  O   TYR A 179      36.716  41.198  60.624  1.00  0.00           O0.      0
ATOM   2788  N   ILE A 180      37.350  42.454  58.970  1.00  0.00           N0.      0
ATOM   2789  H   ILE A 180      37.277  42.686  57.990  1.00  0.00           H0.      0
ATOM   2790  CA  ILE A 180      38.241  43.335  59.678  1.00  0.00           C0.      0
ATOM   2791  HA  ILE A 180      38.880  42.744  60.335  1.00  0.00           H0.      0
ATOM   2792  CB  ILE A 180      39.092  44.072  58.717  1.00  0.00           C0.      0
ATOM   2793  HB  ILE A 180      38.463  44.596  57.997  1.00  0.00           H0.      0
ATOM   2794  CG2 ILE A 180      39.815  45.155  59.460  1.00  0.00           C0.      0
ATOM   2795 HG21 ILE A 180      40.513  45.733  58.855  1.00  0.00           H0.      0
ATOM   2796 HG22 ILE A 180      39.063  45.844  59.846  1.00  0.00           H0.      0
ATOM   2797 HG23 ILE A 180      40.352  44.782  60.332  1.00  0.00           H0.      0
ATOM   2798  CG1 ILE A 180      40.204  43.160  58.070  1.00  0.00           C0.      0
ATOM   2799 HG12 ILE A 180      40.894  42.900  58.873  1.00  0.00           H0.      0
ATOM   2800 HG13 ILE A 180      39.755  42.263  57.645  1.00  0.00           H0.      0
ATOM   2801  CD1 ILE A 180      40.963  43.707  56.838  1.00  0.00           C0.      0
ATOM   2802 HD11 ILE A 180      40.296  43.864  55.990  1.00  0.00           H0.      0
ATOM   2803 HD12 ILE A 180      41.257  44.715  57.131  1.00  0.00           H0.      0
ATOM   2804 HD13 ILE A 180      41.834  43.085  56.629  1.00  0.00           H0.      0
ATOM   2805  C   ILE A 180      37.447  44.176  60.681  1.00  0.00           C0.      0
ATOM   2806  O   ILE A 180      37.833  44.185  61.834  1.00  0.00           O0.      0
ATOM   2807  N   LEU A 181      36.286  44.702  60.381  1.00  0.00           N0.      0
ATOM   2808  H   LEU A 181      35.944  44.586  59.438  1.00  0.00           H0.      0
ATOM   2809  CA  LEU A 181      35.321  45.260  61.319  1.00  0.00           C0.      0
ATOM   2810  HA  LEU A 181      35.805  46.051  61.892  1.00  0.00           H0.      0
ATOM   2811  CB  LEU A 181      34.179  45.901  60.537  1.00  0.00           C0.      0
ATOM   2812  HB2 LEU A 181      33.520  45.084  60.241  1.00  0.00           H0.      0
ATOM   2813  HB3 LEU A 181      33.557  46.391  61.285  1.00  0.00           H0.      0
ATOM   2814  CG  LEU A 181      34.490  46.929  59.435  1.00  0.00           C0.      0
ATOM   2815  HG  LEU A 181      35.087  46.355  58.725  1.00  0.00           H0.      0
ATOM   2816  CD1 LEU A 181      33.157  47.445  58.779  1.00  0.00           C0.      0
ATOM   2817 HD11 LEU A 181      32.682  46.621  58.246  1.00  0.00           H0.      0
ATOM   2818 HD12 LEU A 181      32.497  47.802  59.570  1.00  0.00           H0.      0
ATOM   2819 HD13 LEU A 181      33.440  48.180  58.025  1.00  0.00           H0.      0
ATOM   2820  CD2 LEU A 181      35.143  48.148  60.125  1.00  0.00           C0.      0
ATOM   2821 HD21 LEU A 181      34.427  48.645  60.780  1.00  0.00           H0.      0
ATOM   2822 HD22 LEU A 181      36.117  47.925  60.561  1.00  0.00           H0.      0
ATOM   2823 HD23 LEU A 181      35.444  48.895  59.391  1.00  0.00           H0.      0
ATOM   2824  C   LEU A 181      34.746  44.250  62.369  1.00  0.00           C0.      0
ATOM   2825  O   LEU A 181      34.532  44.655  63.532  1.00  0.00           O0.      0
ATOM   2826  N   SER A 182      34.473  43.042  61.940  1.00  0.00           N0.      0
ATOM   2827  H   SER A 182      34.666  42.898  60.959  1.00  0.00           H0.      0
ATOM   2828  CA  SER A 182      33.974  41.941  62.781  1.00  0.00           C0.      0
ATOM   2829  HA  SER A 182      33.069  42.210  63.325  1.00  0.00           H0.      0
ATOM   2830  CB  SER A 182      33.543  40.729  61.889  1.00  0.00           C0.      0
ATOM   2831  HB2 SER A 182      32.741  41.079  61.240  1.00  0.00           H0.      0
ATOM   2832  HB3 SER A 182      34.423  40.368  61.356  1.00  0.00           H0.      0
ATOM   2833  OG  SER A 182      32.956  39.617  62.560  1.00  0.00           O0.      0
ATOM   2834  HG  SER A 182      32.104  39.947  62.854  1.00  0.00           H0.      0
ATOM   2835  C   SER A 182      34.920  41.340  63.787  1.00  0.00           C0.      0
ATOM   2836  O   SER A 182      34.523  40.673  64.736  1.00  0.00           O0.      0
ATOM   2837  N   THR A 183      36.229  41.518  63.523  1.00  0.00           N0.      0
ATOM   2838  H   THR A 183      36.509  42.036  62.702  1.00  0.00           H0.      0
ATOM   2839  CA  THR A 183      37.320  40.811  64.240  1.00  0.00           C0.      0
ATOM   2840  HA  THR A 183      36.912  40.474  65.192  1.00  0.00           H0.      0
ATOM   2841  CB  THR A 183      37.690  39.485  63.528  1.00  0.00           C0.      0
ATOM   2842  HB  THR A 183      38.295  38.982  64.282  1.00  0.00           H0.      0
ATOM   2843  CG2 THR A 183      36.442  38.683  63.238  1.00  0.00           C0.      0
ATOM   2844 HG21 THR A 183      36.699  37.683  62.890  1.00  0.00           H0.      0
ATOM   2845 HG22 THR A 183      35.860  38.538  64.148  1.00  0.00           H0.      0
ATOM   2846 HG23 THR A 183      35.972  39.216  62.412  1.00  0.00           H0.      0
ATOM   2847  OG1 THR A 183      38.485  39.566  62.407  1.00  0.00           O0.      0
ATOM   2848  HG1 THR A 183      37.930  39.579  61.624  1.00  0.00           H0.      0
ATOM   2849  C   THR A 183      38.624  41.523  64.575  1.00  0.00           C0.      0
ATOM   2850  O   THR A 183      39.258  41.053  65.492  1.00  0.00           O0.      0
ATOM   2851  N   GLY A 184      38.965  42.632  63.962  1.00  0.00           N0.      0
ATOM   2852  H   GLY A 184      38.365  42.968  63.222  1.00  0.00           H0.      0
ATOM   2853  CA  GLY A 184      40.248  43.302  64.345  1.00  0.00           C0.      0
ATOM   2854  HA2 GLY A 184      40.170  44.368  64.130  1.00  0.00           H0.      0
ATOM   2855  HA3 GLY A 184      40.413  43.055  65.394  1.00  0.00           H0.      0
ATOM   2856  C   GLY A 184      41.488  42.789  63.537  1.00  0.00           C0.      0
ATOM   2857  O   GLY A 184      42.601  43.344  63.656  1.00  0.00           O0.      0
ATOM   2858  N   CYS A 185      41.355  41.760  62.713  1.00  0.00           N0.      0
ATOM   2859  H   CYS A 185      40.396  41.585  62.449  1.00  0.00           H0.      0
ATOM   2860  CA  CYS A 185      42.479  41.017  62.114  1.00  0.00           C0.      0
ATOM   2861  HA  CYS A 185      43.362  41.652  62.045  1.00  0.00           H0.      0
ATOM   2862  CB  CYS A 185      42.865  39.795  62.922  1.00  0.00           C0.      0
ATOM   2863  HB2 CYS A 185      43.535  39.285  62.230  1.00  0.00           H0.      0
ATOM   2864  HB3 CYS A 185      43.471  40.021  63.799  1.00  0.00           H0.      0
ATOM   2865  SG  CYS A 185      41.539  38.638  63.200  1.00  0.00           S0.      0
ATOM   2866  HG  CYS A 185      40.506  39.484  63.238  1.00  0.00           H0.      0
ATOM   2867  C   CYS A 185      42.037  40.729  60.675  1.00  0.00           C0.      0
ATOM   2868  O   CYS A 185      40.856  40.805  60.309  1.00  0.00           O0.      0
ATOM   2869  N   ALA A 186      43.025  40.517  59.816  1.00  0.00           N0.      0
ATOM   2870  H   ALA A 186      43.932  40.516  60.262  1.00  0.00           H0.      0
ATOM   2871  CA  ALA A 186      42.843  40.261  58.322  1.00  0.00           C0.      0
ATOM   2872  HA  ALA A 186      42.055  40.928  57.974  1.00  0.00           H0.      0
ATOM   2873  CB  ALA A 186      44.025  40.707  57.563  1.00  0.00           C0.      0
ATOM   2874  HB1 ALA A 186      44.177  41.785  57.626  1.00  0.00           H0.      0
ATOM   2875  HB2 ALA A 186      44.908  40.167  57.903  1.00  0.00           H0.      0
ATOM   2876  HB3 ALA A 186      43.876  40.405  56.526  1.00  0.00           H0.      0
ATOM   2877  C   ALA A 186      42.360  38.763  58.097  1.00  0.00           C0.      0
ATOM   2878  O   ALA A 186      42.828  37.851  58.810  1.00  0.00           O0.      0
ATOM   2879  N   PRO A 187      41.581  38.438  57.052  1.00  0.00           N0.      0
ATOM   2880  CD  PRO A 187      41.098  39.395  56.045  1.00  0.00           C0.      0
ATOM   2881  HD2 PRO A 187      41.872  39.511  55.286  1.00  0.00           H0.      0
ATOM   2882  HD3 PRO A 187      40.855  40.375  56.456  1.00  0.00           H0.      0
ATOM   2883  CG  PRO A 187      39.786  38.769  55.503  1.00  0.00           C0.      0
ATOM   2884  HG2 PRO A 187      39.346  39.203  54.605  1.00  0.00           H0.      0
ATOM   2885  HG3 PRO A 187      39.064  38.804  56.319  1.00  0.00           H0.      0
ATOM   2886  CB  PRO A 187      40.209  37.317  55.351  1.00  0.00           C0.      0
ATOM   2887  HB2 PRO A 187      40.758  37.115  54.431  1.00  0.00           H0.      0
ATOM   2888  HB3 PRO A 187      39.357  36.644  55.448  1.00  0.00           H0.      0
ATOM   2889  CA  PRO A 187      41.081  37.116  56.617  1.00  0.00           C0.      0
ATOM   2890  HA  PRO A 187      40.391  36.912  57.436  1.00  0.00           H0.      0
ATOM   2891  C   PRO A 187      42.089  36.015  56.474  1.00  0.00           C0.      0
ATOM   2892  O   PRO A 187      43.246  36.307  56.007  1.00  0.00           O0.      0
ATOM   2893  N   PRO A 188      41.717  34.753  56.751  1.00  0.00           N0.      0
ATOM   2894  CD  PRO A 188      40.466  34.241  57.263  1.00  0.00           C0.      0
ATOM   2895  HD2 PRO A 188      39.660  34.550  56.598  1.00  0.00           H0.      0
ATOM   2896  HD3 PRO A 188      40.272  34.782  58.189  1.00  0.00           H0.      0
ATOM   2897  CG  PRO A 188      40.650  32.705  57.362  1.00  0.00           C0.      0
ATOM   2898  HG2 PRO A 188      40.204  32.216  56.496  1.00  0.00           H0.      0
ATOM   2899  HG3 PRO A 188      40.139  32.315  58.242  1.00  0.00           H0.      0
ATOM   2900  CB  PRO A 188      42.120  32.427  57.292  1.00  0.00           C0.      0
ATOM   2901  HB2 PRO A 188      42.257  31.391  56.981  1.00  0.00           H0.      0
ATOM   2902  HB3 PRO A 188      42.644  32.638  58.225  1.00  0.00           H0.      0
ATOM   2903  CA  PRO A 188      42.468  33.545  56.372  1.00  0.00           C0.      0
ATOM   2904  HA  PRO A 188      43.535  33.732  56.495  1.00  0.00           H0.      0
ATOM   2905  C   PRO A 188      42.328  33.246  54.832  1.00  0.00           C0.      0
ATOM   2906  O   PRO A 188      41.295  33.606  54.236  1.00  0.00           O0.      0
ATOM   2907  N   GLY A 189      43.444  32.757  54.242  1.00  0.00           N0.      0
ATOM   2908  H   GLY A 189      44.211  32.437  54.817  1.00  0.00           H0.      0
ATOM   2909  CA  GLY A 189      43.608  32.341  52.822  1.00  0.00           C0.      0
ATOM   2910  HA2 GLY A 189      44.611  31.924  52.740  1.00  0.00           H0.      0
ATOM   2911  HA3 GLY A 189      42.773  31.683  52.583  1.00  0.00           H0.      0
ATOM   2912  C   GLY A 189      43.654  33.491  51.857  1.00  0.00           C0.      0
ATOM   2913  O   GLY A 189      43.700  34.639  52.168  1.00  0.00           O0.      0
ATOM   2914  N   LYS A 190      43.486  33.115  50.559  1.00  0.00           N0.      0
ATOM   2915  H   LYS A 190      43.627  32.128  50.399  1.00  0.00           H0.      0
ATOM   2916  CA  LYS A 190      43.187  33.938  49.344  1.00  0.00           C0.      0
ATOM   2917  HA  LYS A 190      43.225  33.396  48.399  1.00  0.00           H0.      0
ATOM   2918  CB  LYS A 190      41.759  34.516  49.360  1.00  0.00           C0.      0
ATOM   2919  HB2 LYS A 190      41.679  35.191  50.212  1.00  0.00           H0.      0
ATOM   2920  HB3 LYS A 190      41.586  35.214  48.541  1.00  0.00           H0.      0
ATOM   2921  CG  LYS A 190      40.710  33.354  49.547  1.00  0.00           C0.      0
ATOM   2922  HG2 LYS A 190      40.915  32.927  50.528  1.00  0.00           H0.      0
ATOM   2923  HG3 LYS A 190      39.771  33.893  49.420  1.00  0.00           H0.      0
ATOM   2924  CD  LYS A 190      40.856  32.185  48.575  1.00  0.00           C0.      0
ATOM   2925  HD2 LYS A 190      40.958  32.579  47.564  1.00  0.00           H0.      0
ATOM   2926  HD3 LYS A 190      41.701  31.532  48.790  1.00  0.00           H0.      0
ATOM   2927  CE  LYS A 190      39.597  31.327  48.561  1.00  0.00           C0.      0
ATOM   2928  HE2 LYS A 190      39.343  30.986  49.565  1.00  0.00           H0.      0
ATOM   2929  HE3 LYS A 190      38.681  31.866  48.317  1.00  0.00           H0.      0
ATOM   2930  NZ  LYS A 190      39.786  30.126  47.704  1.00  0.00           N0.      0
ATOM   2931  HZ1 LYS A 190      40.698  29.725  47.871  1.00  0.00           H0.      0
ATOM   2932  HZ2 LYS A 190      39.040  29.487  47.937  1.00  0.00           H0.      0
ATOM   2933  HZ3 LYS A 190      39.717  30.382  46.729  1.00  0.00           H0.      0
ATOM   2934  C   LYS A 190      44.291  34.929  49.128  1.00  0.00           C0.      0
ATOM   2935  O   LYS A 190      44.007  36.065  48.731  1.00  0.00           O0.      0
ATOM   2936  N   ASN A 191      45.560  34.700  49.446  1.00  0.00           N0.      0
ATOM   2937  H   ASN A 191      45.810  33.823  49.879  1.00  0.00           H0.      0
ATOM   2938  CA  ASN A 191      46.660  35.552  49.268  1.00  0.00           C0.      0
ATOM   2939  HA  ASN A 191      46.400  36.603  49.392  1.00  0.00           H0.      0
ATOM   2940  CB  ASN A 191      47.810  35.203  50.219  1.00  0.00           C0.      0
ATOM   2941  HB2 ASN A 191      47.399  35.048  51.217  1.00  0.00           H0.      0
ATOM   2942  HB3 ASN A 191      48.301  34.300  49.859  1.00  0.00           H0.      0
ATOM   2943  CG  ASN A 191      48.930  36.261  50.468  1.00  0.00           C0.      0
ATOM   2944  OD1 ASN A 191      48.858  37.458  50.106  1.00  0.00           O0.      0
ATOM   2945  ND2 ASN A 191      49.957  35.880  51.173  1.00  0.00           N0.      0
ATOM   2946 HD21 ASN A 191      50.783  36.447  51.297  1.00  0.00           H0.      0
ATOM   2947 HD22 ASN A 191      50.031  34.932  51.514  1.00  0.00           H0.      0
ATOM   2948  C   ASN A 191      47.132  35.595  47.807  1.00  0.00           C0.      0
ATOM   2949  O   ASN A 191      48.153  35.044  47.511  1.00  0.00           O0.      0
ATOM   2950  N   ILE A 192      46.380  36.243  46.926  1.00  0.00           N0.      0
ATOM   2951  H   ILE A 192      45.468  36.520  47.261  1.00  0.00           H0.      0
ATOM   2952  CA  ILE A 192      46.602  36.341  45.476  1.00  0.00           C0.      0
ATOM   2953  HA  ILE A 192      46.976  35.357  45.195  1.00  0.00           H0.      0
ATOM   2954  CB  ILE A 192      45.237  36.590  44.780  1.00  0.00           C0.      0
ATOM   2955  HB  ILE A 192      45.429  36.587  43.707  1.00  0.00           H0.      0
ATOM   2956  CG2 ILE A 192      44.311  35.437  45.124  1.00  0.00           C0.      0
ATOM   2957 HG21 ILE A 192      43.306  35.683  44.780  1.00  0.00           H0.      0
ATOM   2958 HG22 ILE A 192      44.710  34.548  44.635  1.00  0.00           H0.      0
ATOM   2959 HG23 ILE A 192      44.218  35.340  46.206  1.00  0.00           H0.      0
ATOM   2960  CG1 ILE A 192      44.661  37.989  45.133  1.00  0.00           C0.      0
ATOM   2961 HG12 ILE A 192      44.293  37.917  46.156  1.00  0.00           H0.      0
ATOM   2962 HG13 ILE A 192      45.418  38.774  45.127  1.00  0.00           H0.      0
ATOM   2963  CD1 ILE A 192      43.511  38.421  44.210  1.00  0.00           C0.      0
ATOM   2964 HD11 ILE A 192      43.806  38.497  43.164  1.00  0.00           H0.      0
ATOM   2965 HD12 ILE A 192      42.665  37.762  44.409  1.00  0.00           H0.      0
ATOM   2966 HD13 ILE A 192      43.182  39.437  44.425  1.00  0.00           H0.      0
ATOM   2967  C   ILE A 192      47.717  37.328  45.071  1.00  0.00           C0.      0
ATOM   2968  O   ILE A 192      48.249  37.133  44.043  1.00  0.00           O0.      0
ATOM   2969  N   TYR A 193      48.153  38.289  45.889  1.00  0.00           N0.      0
ATOM   2970  H   TYR A 193      47.710  38.421  46.786  1.00  0.00           H0.      0
ATOM   2971  CA  TYR A 193      49.102  39.343  45.376  1.00  0.00           C0.      0
ATOM   2972  HA  TYR A 193      49.256  39.058  44.336  1.00  0.00           H0.      0
ATOM   2973  CB  TYR A 193      48.480  40.781  45.432  1.00  0.00           C0.      0
ATOM   2974  HB2 TYR A 193      48.334  41.052  46.478  1.00  0.00           H0.      0
ATOM   2975  HB3 TYR A 193      49.238  41.462  45.046  1.00  0.00           H0.      0
ATOM   2976  CG  TYR A 193      47.190  41.091  44.646  1.00  0.00           C0.      0
ATOM   2977  CD1 TYR A 193      45.997  41.508  45.296  1.00  0.00           C0.      0
ATOM   2978  HD1 TYR A 193      46.021  41.584  46.373  1.00  0.00           H0.      0
ATOM   2979  CE1 TYR A 193      44.957  42.039  44.564  1.00  0.00           C0.      0
ATOM   2980  HE1 TYR A 193      44.120  42.450  45.109  1.00  0.00           H0.      0
ATOM   2981  CZ  TYR A 193      44.967  41.971  43.123  1.00  0.00           C0.      0
ATOM   2982  OH  TYR A 193      43.872  42.412  42.469  1.00  0.00           O0.      0
ATOM   2983  HH  TYR A 193      43.351  42.875  43.129  1.00  0.00           H0.      0
ATOM   2984  CE2 TYR A 193      46.133  41.487  42.455  1.00  0.00           C0.      0
ATOM   2985  HE2 TYR A 193      46.179  41.267  41.399  1.00  0.00           H0.      0
ATOM   2986  CD2 TYR A 193      47.251  41.056  43.234  1.00  0.00           C0.      0
ATOM   2987  HD2 TYR A 193      48.091  40.588  42.743  1.00  0.00           H0.      0
ATOM   2988  C   TYR A 193      50.377  39.321  46.163  1.00  0.00           C0.      0
ATOM   2989  O   TYR A 193      51.373  39.620  45.515  1.00  0.00           O0.      0
ATOM   2990  N   TYR A 194      50.462  38.834  47.437  1.00  0.00           N0.      0
ATOM   2991  H   TYR A 194      49.612  38.632  47.944  1.00  0.00           H0.      0
ATOM   2992  CA  TYR A 194      51.618  39.147  48.338  1.00  0.00           C0.      0
ATOM   2993  HA  TYR A 194      52.391  39.461  47.636  1.00  0.00           H0.      0
ATOM   2994  CB  TYR A 194      51.236  40.416  49.144  1.00  0.00           C0.      0
ATOM   2995  HB2 TYR A 194      50.500  40.056  49.862  1.00  0.00           H0.      0
ATOM   2996  HB3 TYR A 194      52.148  40.537  49.729  1.00  0.00           H0.      0
ATOM   2997  CG  TYR A 194      50.858  41.685  48.400  1.00  0.00           C0.      0
ATOM   2998  CD1 TYR A 194      49.559  42.197  48.432  1.00  0.00           C0.      0
ATOM   2999  HD1 TYR A 194      48.903  41.726  49.149  1.00  0.00           H0.      0
ATOM   3000  CE1 TYR A 194      49.147  43.198  47.618  1.00  0.00           C0.      0
ATOM   3001  HE1 TYR A 194      48.140  43.569  47.734  1.00  0.00           H0.      0
ATOM   3002  CZ  TYR A 194      50.054  43.756  46.719  1.00  0.00           C0.      0
ATOM   3003  OH  TYR A 194      49.743  44.835  46.004  1.00  0.00           O0.      0
ATOM   3004  HH  TYR A 194      50.386  45.005  45.312  1.00  0.00           H0.      0
ATOM   3005  CE2 TYR A 194      51.338  43.221  46.543  1.00  0.00           C0.      0
ATOM   3006  HE2 TYR A 194      52.061  43.663  45.874  1.00  0.00           H0.      0
ATOM   3007  CD2 TYR A 194      51.742  42.183  47.393  1.00  0.00           C0.      0
ATOM   3008  HD2 TYR A 194      52.753  41.802  47.374  1.00  0.00           H0.      0
ATOM   3009  C   TYR A 194      52.141  37.914  49.092  1.00  0.00           C0.      0
ATOM   3010  O   TYR A 194      52.193  37.831  50.319  1.00  0.00           O0.      0
ATOM   3011  N   LYS A 195      52.395  36.848  48.336  1.00  0.00           N0.      0
ATOM   3012  H   LYS A 195      52.299  36.978  47.339  1.00  0.00           H0.      0
ATOM   3013  CA  LYS A 195      52.846  35.514  48.845  1.00  0.00           C0.      0
ATOM   3014  HA  LYS A 195      52.047  35.243  49.535  1.00  0.00           H0.      0
ATOM   3015  CB  LYS A 195      52.790  34.546  47.673  1.00  0.00           C0.      0
ATOM   3016  HB2 LYS A 195      53.417  34.952  46.880  1.00  0.00           H0.      0
ATOM   3017  HB3 LYS A 195      53.076  33.538  47.976  1.00  0.00           H0.      0
ATOM   3018  CG  LYS A 195      51.376  34.365  47.024  1.00  0.00           C0.      0
ATOM   3019  HG2 LYS A 195      50.779  33.899  47.809  1.00  0.00           H0.      0
ATOM   3020  HG3 LYS A 195      50.950  35.347  46.818  1.00  0.00           H0.      0
ATOM   3021  CD  LYS A 195      51.487  33.551  45.708  1.00  0.00           C0.      0
ATOM   3022  HD2 LYS A 195      51.957  34.168  44.943  1.00  0.00           H0.      0
ATOM   3023  HD3 LYS A 195      52.022  32.604  45.794  1.00  0.00           H0.      0
ATOM   3024  CE  LYS A 195      50.116  33.173  45.110  1.00  0.00           C0.      0
ATOM   3025  HE2 LYS A 195      49.657  34.041  44.636  1.00  0.00           H0.      0
ATOM   3026  HE3 LYS A 195      50.356  32.531  44.262  1.00  0.00           H0.      0
ATOM   3027  NZ  LYS A 195      49.167  32.549  46.063  1.00  0.00           N0.      0
ATOM   3028  HZ1 LYS A 195      48.783  33.296  46.623  1.00  0.00           H0.      0
ATOM   3029  HZ2 LYS A 195      48.400  32.186  45.515  1.00  0.00           H0.      0
ATOM   3030  HZ3 LYS A 195      49.655  31.813  46.553  1.00  0.00           H0.      0
ATOM   3031  C   LYS A 195      54.164  35.291  49.595  1.00  0.00           C0.      0
ATOM   3032  O   LYS A 195      54.491  34.115  49.802  1.00  0.00           O0.      0
ATOM   3033  N   SER A 196      54.828  36.322  50.049  1.00  0.00           N0.      0
ATOM   3034  H   SER A 196      54.613  37.246  49.701  1.00  0.00           H0.      0
ATOM   3035  CA  SER A 196      56.137  36.173  50.624  1.00  0.00           C0.      0
ATOM   3036  HA  SER A 196      56.819  35.613  49.983  1.00  0.00           H0.      0
ATOM   3037  CB  SER A 196      56.786  37.517  50.886  1.00  0.00           C0.      0
ATOM   3038  HB2 SER A 196      56.592  38.207  50.065  1.00  0.00           H0.      0
ATOM   3039  HB3 SER A 196      56.303  37.884  51.791  1.00  0.00           H0.      0
ATOM   3040  OG  SER A 196      58.180  37.348  50.951  1.00  0.00           O0.      0
ATOM   3041  HG  SER A 196      58.553  38.210  50.751  1.00  0.00           H0.      0
ATOM   3042  C   SER A 196      56.201  35.472  51.969  1.00  0.00           C0.      0
ATOM   3043  O   SER A 196      55.553  35.889  52.918  1.00  0.00           O0.      0
ATOM   3044  N   ASP A 197      57.137  34.605  52.181  1.00  0.00           N0.      0
ATOM   3045  H   ASP A 197      57.688  34.425  51.354  1.00  0.00           H0.      0
ATOM   3046  CA  ASP A 197      57.451  33.759  53.373  1.00  0.00           C0.      0
ATOM   3047  HA  ASP A 197      56.555  33.658  53.985  1.00  0.00           H0.      0
ATOM   3048  CB  ASP A 197      57.998  32.359  52.921  1.00  0.00           C0.      0
ATOM   3049  HB2 ASP A 197      58.907  32.419  52.322  1.00  0.00           H0.      0
ATOM   3050  HB3 ASP A 197      58.349  31.950  53.868  1.00  0.00           H0.      0
ATOM   3051  CG  ASP A 197      57.047  31.411  52.313  1.00  0.00           C0.      0
ATOM   3052  OD1 ASP A 197      57.569  30.371  51.812  1.00  0.00           O0.      0
ATOM   3053  OD2 ASP A 197      55.815  31.505  52.351  1.00  0.00           O0.      0
ATOM   3054  C   ASP A 197      58.431  34.606  54.292  1.00  0.00           C0.      0
ATOM   3055  O   ASP A 197      58.535  34.360  55.438  1.00  0.00           O0.      0
ATOM   3056  N   LEU A 198      59.082  35.633  53.746  1.00  0.00           N0.      0
ATOM   3057  H   LEU A 198      58.865  35.776  52.770  1.00  0.00           H0.      0
ATOM   3058  CA  LEU A 198      59.953  36.665  54.448  1.00  0.00           C0.      0
ATOM   3059  HA  LEU A 198      60.509  36.197  55.261  1.00  0.00           H0.      0
ATOM   3060  CB  LEU A 198      60.939  37.278  53.390  1.00  0.00           C0.      0
ATOM   3061  HB2 LEU A 198      60.395  37.769  52.584  1.00  0.00           H0.      0
ATOM   3062  HB3 LEU A 198      61.559  38.089  53.772  1.00  0.00           H0.      0
ATOM   3063  CG  LEU A 198      61.908  36.301  52.683  1.00  0.00           C0.      0
ATOM   3064  HG  LEU A 198      61.359  35.480  52.222  1.00  0.00           H0.      0
ATOM   3065  CD1 LEU A 198      62.587  37.189  51.656  1.00  0.00           C0.      0
ATOM   3066 HD11 LEU A 198      63.108  38.047  52.081  1.00  0.00           H0.      0
ATOM   3067 HD12 LEU A 198      63.431  36.612  51.279  1.00  0.00           H0.      0
ATOM   3068 HD13 LEU A 198      61.897  37.466  50.859  1.00  0.00           H0.      0
ATOM   3069  CD2 LEU A 198      62.929  35.743  53.606  1.00  0.00           C0.      0
ATOM   3070 HD21 LEU A 198      63.704  36.470  53.851  1.00  0.00           H0.      0
ATOM   3071 HD22 LEU A 198      62.462  35.163  54.402  1.00  0.00           H0.      0
ATOM   3072 HD23 LEU A 198      63.459  35.001  53.008  1.00  0.00           H0.      0
ATOM   3073  C   LEU A 198      59.063  37.706  55.077  1.00  0.00           C0.      0
ATOM   3074  O   LEU A 198      59.542  38.453  55.909  1.00  0.00           O0.      0
ATOM   3075  N   THR A 199      57.777  37.803  54.772  1.00  0.00           N0.      0
ATOM   3076  H   THR A 199      57.377  37.196  54.071  1.00  0.00           H0.      0
ATOM   3077  CA  THR A 199      56.812  38.616  55.572  1.00  0.00           C0.      0
ATOM   3078  HA  THR A 199      57.358  39.546  55.731  1.00  0.00           H0.      0
ATOM   3079  CB  THR A 199      55.519  38.901  54.775  1.00  0.00           C0.      0
ATOM   3080  HB  THR A 199      55.137  37.945  54.417  1.00  0.00           H0.      0
ATOM   3081  CG2 THR A 199      54.342  39.675  55.435  1.00  0.00           C0.      0
ATOM   3082 HG21 THR A 199      54.618  40.730  55.433  1.00  0.00           H0.      0
ATOM   3083 HG22 THR A 199      53.530  39.571  54.716  1.00  0.00           H0.      0
ATOM   3084 HG23 THR A 199      54.013  39.270  56.392  1.00  0.00           H0.      0
ATOM   3085  OG1 THR A 199      55.878  39.569  53.542  1.00  0.00           O0.      0
ATOM   3086  HG1 THR A 199      55.348  39.107  52.889  1.00  0.00           H0.      0
ATOM   3087  C   THR A 199      56.552  37.996  56.895  1.00  0.00           C0.      0
ATOM   3088  O   THR A 199      55.800  37.052  57.057  1.00  0.00           O0.      0
ATOM   3089  N   LYS A 200      57.268  38.468  57.961  1.00  0.00           N0.      0
ATOM   3090  H   LYS A 200      57.902  39.248  57.858  1.00  0.00           H0.      0
ATOM   3091  CA  LYS A 200      57.329  37.767  59.249  1.00  0.00           C0.      0
ATOM   3092  HA  LYS A 200      57.273  36.696  59.052  1.00  0.00           H0.      0
ATOM   3093  CB  LYS A 200      58.689  38.002  59.976  1.00  0.00           C0.      0
ATOM   3094  HB2 LYS A 200      58.804  38.973  60.458  1.00  0.00           H0.      0
ATOM   3095  HB3 LYS A 200      58.677  37.374  60.867  1.00  0.00           H0.      0
ATOM   3096  CG  LYS A 200      59.907  37.727  59.178  1.00  0.00           C0.      0
ATOM   3097  HG2 LYS A 200      60.131  38.561  58.513  1.00  0.00           H0.      0
ATOM   3098  HG3 LYS A 200      60.737  37.714  59.884  1.00  0.00           H0.      0
ATOM   3099  CD  LYS A 200      59.957  36.419  58.355  1.00  0.00           C0.      0
ATOM   3100  HD2 LYS A 200      59.001  36.389  57.831  1.00  0.00           H0.      0
ATOM   3101  HD3 LYS A 200      60.815  36.505  57.688  1.00  0.00           H0.      0
ATOM   3102  CE  LYS A 200      60.143  35.251  59.288  1.00  0.00           C0.      0
ATOM   3103  HE2 LYS A 200      59.439  35.319  60.117  1.00  0.00           H0.      0
ATOM   3104  HE3 LYS A 200      59.970  34.318  58.751  1.00  0.00           H0.      0
ATOM   3105  NZ  LYS A 200      61.533  35.119  59.984  1.00  0.00           N0.      0
ATOM   3106  HZ1 LYS A 200      62.251  35.632  59.494  1.00  0.00           H0.      0
ATOM   3107  HZ2 LYS A 200      61.533  35.546  60.900  1.00  0.00           H0.      0
ATOM   3108  HZ3 LYS A 200      61.740  34.154  60.201  1.00  0.00           H0.      0
ATOM   3109  C   LYS A 200      56.141  38.268  60.123  1.00  0.00           C0.      0
ATOM   3110  O   LYS A 200      55.776  37.599  61.079  1.00  0.00           O0.      0
ATOM   3111  N   ASP A 201      55.446  39.379  59.749  1.00  0.00           N0.      0
ATOM   3112  H   ASP A 201      55.946  39.877  59.026  1.00  0.00           H0.      0
ATOM   3113  CA  ASP A 201      54.300  39.956  60.417  1.00  0.00           C0.      0
ATOM   3114  HA  ASP A 201      53.727  39.055  60.637  1.00  0.00           H0.      0
ATOM   3115  CB  ASP A 201      54.682  40.582  61.750  1.00  0.00           C0.      0
ATOM   3116  HB2 ASP A 201      55.665  40.288  62.119  1.00  0.00           H0.      0
ATOM   3117  HB3 ASP A 201      54.800  41.634  61.490  1.00  0.00           H0.      0
ATOM   3118  CG  ASP A 201      53.676  40.513  62.805  1.00  0.00           C0.      0
ATOM   3119  OD1 ASP A 201      53.865  41.147  63.864  1.00  0.00           O0.      0
ATOM   3120  OD2 ASP A 201      52.686  39.781  62.671  1.00  0.00           O0.      0
ATOM   3121  C   ASP A 201      53.356  40.862  59.579  1.00  0.00           C0.      0
ATOM   3122  O   ASP A 201      53.784  41.884  58.973  1.00  0.00           O0.      0
ATOM   3123  N   ILE A 202      52.061  40.606  59.673  1.00  0.00           N0.      0
ATOM   3124  H   ILE A 202      51.722  39.800  60.179  1.00  0.00           H0.      0
ATOM   3125  CA  ILE A 202      50.923  41.550  59.372  1.00  0.00           C0.      0
ATOM   3126  HA  ILE A 202      51.344  42.496  59.032  1.00  0.00           H0.      0
ATOM   3127  CB  ILE A 202      49.922  40.882  58.369  1.00  0.00           C0.      0
ATOM   3128  HB  ILE A 202      49.405  40.100  58.924  1.00  0.00           H0.      0
ATOM   3129  CG2 ILE A 202      48.923  41.920  57.910  1.00  0.00           C0.      0
ATOM   3130 HG21 ILE A 202      48.385  41.546  57.039  1.00  0.00           H0.      0
ATOM   3131 HG22 ILE A 202      48.133  42.138  58.628  1.00  0.00           H0.      0
ATOM   3132 HG23 ILE A 202      49.458  42.822  57.613  1.00  0.00           H0.      0
ATOM   3133  CG1 ILE A 202      50.736  40.358  57.103  1.00  0.00           C0.      0
ATOM   3134 HG12 ILE A 202      50.133  40.627  56.236  1.00  0.00           H0.      0
ATOM   3135 HG13 ILE A 202      51.682  40.896  57.044  1.00  0.00           H0.      0
ATOM   3136  CD1 ILE A 202      50.842  38.881  56.911  1.00  0.00           C0.      0
ATOM   3137 HD11 ILE A 202      51.460  38.368  57.648  1.00  0.00           H0.      0
ATOM   3138 HD12 ILE A 202      49.893  38.352  56.999  1.00  0.00           H0.      0
ATOM   3139 HD13 ILE A 202      51.253  38.779  55.907  1.00  0.00           H0.      0
ATOM   3140  C   ILE A 202      50.226  41.976  60.644  1.00  0.00           C0.      0
ATOM   3141  O   ILE A 202      49.828  41.131  61.447  1.00  0.00           O0.      0
ATOM   3142  N   THR A 203      49.956  43.266  60.848  1.00  0.00           N0.      0
ATOM   3143  H   THR A 203      50.322  43.916  60.166  1.00  0.00           H0.      0
ATOM   3144  CA  THR A 203      49.326  43.868  61.976  1.00  0.00           C0.      0
ATOM   3145  HA  THR A 203      48.749  43.084  62.468  1.00  0.00           H0.      0
ATOM   3146  CB  THR A 203      50.321  44.530  63.003  1.00  0.00           C0.      0
ATOM   3147  HB  THR A 203      50.515  45.567  62.729  1.00  0.00           H0.      0
ATOM   3148  CG2 THR A 203      49.798  44.500  64.411  1.00  0.00           C0.      0
ATOM   3149 HG21 THR A 203      48.741  44.751  64.495  1.00  0.00           H0.      0
ATOM   3150 HG22 THR A 203      49.882  43.478  64.782  1.00  0.00           H0.      0
ATOM   3151 HG23 THR A 203      50.421  45.094  65.080  1.00  0.00           H0.      0
ATOM   3152  OG1 THR A 203      51.546  43.829  63.095  1.00  0.00           O0.      0
ATOM   3153  HG1 THR A 203      51.348  42.963  63.458  1.00  0.00           H0.      0
ATOM   3154  C   THR A 203      48.279  44.845  61.444  1.00  0.00           C0.      0
ATOM   3155  O   THR A 203      48.566  46.078  61.276  1.00  0.00           O0.      0
ATOM   3156  N   THR A 204      47.001  44.365  61.323  1.00  0.00           N0.      0
ATOM   3157  H   THR A 204      46.949  43.358  61.379  1.00  0.00           H0.      0
ATOM   3158  CA  THR A 204      45.769  45.168  61.202  1.00  0.00           C0.      0
ATOM   3159  HA  THR A 204      45.998  45.903  60.430  1.00  0.00           H0.      0
ATOM   3160  CB  THR A 204      44.546  44.344  60.775  1.00  0.00           C0.      0
ATOM   3161  HB  THR A 204      44.371  43.635  61.584  1.00  0.00           H0.      0
ATOM   3162  CG2 THR A 204      43.212  45.067  60.546  1.00  0.00           C0.      0
ATOM   3163 HG21 THR A 204      42.434  44.318  60.696  1.00  0.00           H0.      0
ATOM   3164 HG22 THR A 204      42.987  45.759  61.357  1.00  0.00           H0.      0
ATOM   3165 HG23 THR A 204      43.163  45.466  59.533  1.00  0.00           H0.      0
ATOM   3166  OG1 THR A 204      44.748  43.558  59.625  1.00  0.00           O0.      0
ATOM   3167  HG1 THR A 204      45.152  42.704  59.793  1.00  0.00           H0.      0
ATOM   3168  C   THR A 204      45.447  45.966  62.530  1.00  0.00           C0.      0
ATOM   3169  O   THR A 204      45.400  45.472  63.672  1.00  0.00           O0.      0
ATOM   3170  N   SER A 205      45.071  47.257  62.390  1.00  0.00           N0.      0
ATOM   3171  H   SER A 205      45.295  47.722  61.522  1.00  0.00           H0.      0
ATOM   3172  CA  SER A 205      44.441  48.173  63.410  1.00  0.00           C0.      0
ATOM   3173  HA  SER A 205      44.095  47.559  64.242  1.00  0.00           H0.      0
ATOM   3174  CB  SER A 205      45.472  48.984  64.152  1.00  0.00           C0.      0
ATOM   3175  HB2 SER A 205      46.052  49.709  63.580  1.00  0.00           H0.      0
ATOM   3176  HB3 SER A 205      44.921  49.616  64.848  1.00  0.00           H0.      0
ATOM   3177  OG  SER A 205      46.408  48.136  64.787  1.00  0.00           O0.      0
ATOM   3178  HG  SER A 205      47.161  48.097  64.193  1.00  0.00           H0.      0
ATOM   3179  C   SER A 205      43.258  48.984  62.883  1.00  0.00           C0.      0
ATOM   3180  O   SER A 205      43.144  49.205  61.692  1.00  0.00           O0.      0
ATOM   3181  N   VAL A 206      42.381  49.584  63.711  1.00  0.00           N0.      0
ATOM   3182  H   VAL A 206      42.521  49.540  64.710  1.00  0.00           H0.      0
ATOM   3183  CA  VAL A 206      41.272  50.369  63.188  1.00  0.00           C0.      0
ATOM   3184  HA  VAL A 206      41.366  50.531  62.114  1.00  0.00           H0.      0
ATOM   3185  CB  VAL A 206      39.958  49.573  63.254  1.00  0.00           C0.      0
ATOM   3186  HB  VAL A 206      39.890  49.312  64.310  1.00  0.00           H0.      0
ATOM   3187  CG1 VAL A 206      38.723  50.282  62.719  1.00  0.00           C0.      0
ATOM   3188 HG11 VAL A 206      37.868  49.607  62.678  1.00  0.00           H0.      0
ATOM   3189 HG12 VAL A 206      38.538  51.129  63.379  1.00  0.00           H0.      0
ATOM   3190 HG13 VAL A 206      38.954  50.599  61.702  1.00  0.00           H0.      0
ATOM   3191  CG2 VAL A 206      40.092  48.180  62.595  1.00  0.00           C0.      0
ATOM   3192 HG21 VAL A 206      40.872  47.649  63.142  1.00  0.00           H0.      0
ATOM   3193 HG22 VAL A 206      39.166  47.625  62.744  1.00  0.00           H0.      0
ATOM   3194 HG23 VAL A 206      40.271  48.361  61.535  1.00  0.00           H0.      0
ATOM   3195  C   VAL A 206      41.116  51.674  64.017  1.00  0.00           C0.      0
ATOM   3196  O   VAL A 206      41.201  51.691  65.211  1.00  0.00           O0.      0
ATOM   3197  N   LEU A 207      40.861  52.712  63.290  1.00  0.00           N0.      0
ATOM   3198  H   LEU A 207      40.850  52.612  62.286  1.00  0.00           H0.      0
ATOM   3199  CA  LEU A 207      40.491  54.049  63.908  1.00  0.00           C0.      0
ATOM   3200  HA  LEU A 207      40.315  53.966  64.980  1.00  0.00           H0.      0
ATOM   3201  CB  LEU A 207      41.453  55.114  63.286  1.00  0.00           C0.      0
ATOM   3202  HB2 LEU A 207      42.414  54.780  63.678  1.00  0.00           H0.      0
ATOM   3203  HB3 LEU A 207      41.606  54.918  62.225  1.00  0.00           H0.      0
ATOM   3204  CG  LEU A 207      41.189  56.686  63.469  1.00  0.00           C0.      0
ATOM   3205  HG  LEU A 207      40.709  56.892  64.427  1.00  0.00           H0.      0
ATOM   3206  CD1 LEU A 207      42.519  57.368  63.541  1.00  0.00           C0.      0
ATOM   3207 HD11 LEU A 207      43.137  56.856  64.279  1.00  0.00           H0.      0
ATOM   3208 HD12 LEU A 207      43.051  57.505  62.600  1.00  0.00           H0.      0
ATOM   3209 HD13 LEU A 207      42.334  58.372  63.923  1.00  0.00           H0.      0
ATOM   3210  CD2 LEU A 207      40.386  57.146  62.267  1.00  0.00           C0.      0
ATOM   3211 HD21 LEU A 207      39.333  56.869  62.227  1.00  0.00           H0.      0
ATOM   3212 HD22 LEU A 207      40.277  58.213  62.462  1.00  0.00           H0.      0
ATOM   3213 HD23 LEU A 207      40.892  57.016  61.311  1.00  0.00           H0.      0
ATOM   3214  C   LEU A 207      39.048  54.359  63.487  1.00  0.00           C0.      0
ATOM   3215  O   LEU A 207      38.620  54.124  62.356  1.00  0.00           O0.      0
ATOM   3216  N   THR A 208      38.374  55.134  64.274  1.00  0.00           N0.      0
ATOM   3217  H   THR A 208      38.715  55.383  65.192  1.00  0.00           H0.      0
ATOM   3218  CA  THR A 208      37.022  55.601  64.075  1.00  0.00           C0.      0
ATOM   3219  HA  THR A 208      36.611  55.175  63.160  1.00  0.00           H0.      0
ATOM   3220  CB  THR A 208      36.016  55.046  65.122  1.00  0.00           C0.      0
ATOM   3221  HB  THR A 208      34.972  55.187  64.840  1.00  0.00           H0.      0
ATOM   3222  CG2 THR A 208      36.167  53.499  65.149  1.00  0.00           C0.      0
ATOM   3223 HG21 THR A 208      35.395  53.067  65.787  1.00  0.00           H0.      0
ATOM   3224 HG22 THR A 208      36.008  53.097  64.148  1.00  0.00           H0.      0
ATOM   3225 HG23 THR A 208      37.149  53.163  65.483  1.00  0.00           H0.      0
ATOM   3226  OG1 THR A 208      36.074  55.620  66.364  1.00  0.00           O0.      0
ATOM   3227  HG1 THR A 208      36.889  55.304  66.760  1.00  0.00           H0.      0
ATOM   3228  C   THR A 208      36.944  57.190  64.050  1.00  0.00           C0.      0
ATOM   3229  O   THR A 208      37.841  57.944  64.479  1.00  0.00           O0.      0
ATOM   3230  N   VAL A 209      35.823  57.652  63.493  1.00  0.00           N0.      0
ATOM   3231  H   VAL A 209      35.172  56.985  63.102  1.00  0.00           H0.      0
ATOM   3232  CA  VAL A 209      35.437  59.061  63.441  1.00  0.00           C0.      0
ATOM   3233  HA  VAL A 209      35.776  59.571  64.342  1.00  0.00           H0.      0
ATOM   3234  CB  VAL A 209      35.791  59.955  62.170  1.00  0.00           C0.      0
ATOM   3235  HB  VAL A 209      35.438  59.441  61.276  1.00  0.00           H0.      0
ATOM   3236  CG1 VAL A 209      35.289  61.439  62.225  1.00  0.00           C0.      0
ATOM   3237 HG11 VAL A 209      35.666  62.130  61.472  1.00  0.00           H0.      0
ATOM   3238 HG12 VAL A 209      34.206  61.423  62.108  1.00  0.00           H0.      0
ATOM   3239 HG13 VAL A 209      35.523  61.930  63.169  1.00  0.00           H0.      0
ATOM   3240  CG2 VAL A 209      37.316  60.030  62.189  1.00  0.00           C0.      0
ATOM   3241 HG21 VAL A 209      37.603  60.733  61.407  1.00  0.00           H0.      0
ATOM   3242 HG22 VAL A 209      37.742  60.342  63.142  1.00  0.00           H0.      0
ATOM   3243 HG23 VAL A 209      37.729  59.046  61.965  1.00  0.00           H0.      0
ATOM   3244  C   VAL A 209      33.921  59.178  63.682  1.00  0.00           C0.      0
ATOM   3245  O   VAL A 209      33.124  58.431  63.109  1.00  0.00           O0.      0
ATOM   3246  N   ASN A 210      33.519  60.069  64.635  1.00  0.00           N0.      0
ATOM   3247  H   ASN A 210      34.250  60.577  65.112  1.00  0.00           H0.      0
ATOM   3248  CA  ASN A 210      32.100  60.228  64.971  1.00  0.00           C0.      0
ATOM   3249  HA  ASN A 210      32.050  60.648  65.975  1.00  0.00           H0.      0
ATOM   3250  CB  ASN A 210      31.356  61.256  64.136  1.00  0.00           C0.      0
ATOM   3251  HB2 ASN A 210      31.164  60.786  63.171  1.00  0.00           H0.      0
ATOM   3252  HB3 ASN A 210      30.378  61.388  64.598  1.00  0.00           H0.      0
ATOM   3253  CG  ASN A 210      32.043  62.630  64.003  1.00  0.00           C0.      0
ATOM   3254  OD1 ASN A 210      32.353  63.259  64.925  1.00  0.00           O0.      0
ATOM   3255  ND2 ASN A 210      32.195  63.151  62.763  1.00  0.00           N0.      0
ATOM   3256 HD21 ASN A 210      32.630  64.058  62.677  1.00  0.00           H0.      0
ATOM   3257 HD22 ASN A 210      31.913  62.633  61.942  1.00  0.00           H0.      0
ATOM   3258  C   ASN A 210      31.301  58.913  65.218  1.00  0.00           C0.      0
ATOM   3259  O   ASN A 210      30.196  58.863  64.614  1.00  0.00           O0.      0
ATOM   3260  N   ASN A 211      31.774  57.851  65.875  1.00  0.00           N0.      0
ATOM   3261  H   ASN A 211      32.563  58.024  66.481  1.00  0.00           H0.      0
ATOM   3262  CA  ASN A 211      31.108  56.628  66.104  1.00  0.00           C0.      0
ATOM   3263  HA  ASN A 211      31.864  56.107  66.690  1.00  0.00           H0.      0
ATOM   3264  CB  ASN A 211      29.918  56.766  67.132  1.00  0.00           C0.      0
ATOM   3265  HB2 ASN A 211      29.110  57.224  66.561  1.00  0.00           H0.      0
ATOM   3266  HB3 ASN A 211      29.642  55.767  67.469  1.00  0.00           H0.      0
ATOM   3267  CG  ASN A 211      30.195  57.795  68.264  1.00  0.00           C0.      0
ATOM   3268  OD1 ASN A 211      29.592  58.843  68.493  1.00  0.00           O0.      0
ATOM   3269  ND2 ASN A 211      31.080  57.573  69.129  1.00  0.00           N0.      0
ATOM   3270 HD21 ASN A 211      31.135  58.153  69.954  1.00  0.00           H0.      0
ATOM   3271 HD22 ASN A 211      31.592  56.706  69.053  1.00  0.00           H0.      0
ATOM   3272  C   ASN A 211      30.948  55.733  64.796  1.00  0.00           C0.      0
ATOM   3273  O   ASN A 211      30.052  54.913  64.731  1.00  0.00           O0.      0
ATOM   3274  N   LYS A 212      31.821  55.775  63.833  1.00  0.00           N0.      0
ATOM   3275  H   LYS A 212      32.413  56.588  63.749  1.00  0.00           H0.      0
ATOM   3276  CA  LYS A 212      31.883  54.783  62.720  1.00  0.00           C0.      0
ATOM   3277  HA  LYS A 212      31.562  53.848  63.180  1.00  0.00           H0.      0
ATOM   3278  CB  LYS A 212      30.971  55.340  61.628  1.00  0.00           C0.      0
ATOM   3279  HB2 LYS A 212      30.037  55.470  62.174  1.00  0.00           H0.      0
ATOM   3280  HB3 LYS A 212      31.411  56.305  61.379  1.00  0.00           H0.      0
ATOM   3281  CG  LYS A 212      30.832  54.469  60.418  1.00  0.00           C0.      0
ATOM   3282  HG2 LYS A 212      31.819  54.514  59.957  1.00  0.00           H0.      0
ATOM   3283  HG3 LYS A 212      30.756  53.455  60.811  1.00  0.00           H0.      0
ATOM   3284  CD  LYS A 212      29.594  54.718  59.471  1.00  0.00           C0.      0
ATOM   3285  HD2 LYS A 212      29.480  53.928  58.729  1.00  0.00           H0.      0
ATOM   3286  HD3 LYS A 212      28.715  54.896  60.090  1.00  0.00           H0.      0
ATOM   3287  CE  LYS A 212      29.971  56.029  58.694  1.00  0.00           C0.      0
ATOM   3288  HE2 LYS A 212      30.334  56.766  59.411  1.00  0.00           H0.      0
ATOM   3289  HE3 LYS A 212      30.777  55.806  57.995  1.00  0.00           H0.      0
ATOM   3290  NZ  LYS A 212      28.877  56.628  57.928  1.00  0.00           N0.      0
ATOM   3291  HZ1 LYS A 212      28.343  57.209  58.558  1.00  0.00           H0.      0
ATOM   3292  HZ2 LYS A 212      29.242  57.257  57.227  1.00  0.00           H0.      0
ATOM   3293  HZ3 LYS A 212      28.193  56.029  57.487  1.00  0.00           H0.      0
ATOM   3294  C   LYS A 212      33.365  54.651  62.397  1.00  0.00           C0.      0
ATOM   3295  O   LYS A 212      34.125  55.604  62.511  1.00  0.00           O0.      0
ATOM   3296  N   ALA A 213      33.680  53.471  61.836  1.00  0.00           N0.      0
ATOM   3297  H   ALA A 213      33.022  52.707  61.878  1.00  0.00           H0.      0
ATOM   3298  CA  ALA A 213      34.981  53.258  61.203  1.00  0.00           C0.      0
ATOM   3299  HA  ALA A 213      35.758  53.378  61.958  1.00  0.00           H0.      0
ATOM   3300  CB  ALA A 213      35.132  51.785  60.848  1.00  0.00           C0.      0
ATOM   3301  HB1 ALA A 213      36.089  51.480  60.423  1.00  0.00           H0.      0
ATOM   3302  HB2 ALA A 213      35.041  51.136  61.719  1.00  0.00           H0.      0
ATOM   3303  HB3 ALA A 213      34.270  51.536  60.229  1.00  0.00           H0.      0
ATOM   3304  C   ALA A 213      35.361  54.304  60.167  1.00  0.00           C0.      0
ATOM   3305  O   ALA A 213      34.548  54.687  59.372  1.00  0.00           O0.      0
ATOM   3306  N   HIE A 214      36.654  54.658  60.186  1.00  0.00           N0.      0
ATOM   3307  H   HIE A 214      37.297  54.109  60.738  1.00  0.00           H0.      0
ATOM   3308  CA  HIE A 214      37.198  55.718  59.320  1.00  0.00           C0.      0
ATOM   3309  HA  HIE A 214      36.596  55.650  58.414  1.00  0.00           H0.      0
ATOM   3310  CB  HIE A 214      37.010  57.096  60.014  1.00  0.00           C0.      0
ATOM   3311  HB2 HIE A 214      35.928  57.131  60.142  1.00  0.00           H0.      0
ATOM   3312  HB3 HIE A 214      37.429  57.129  61.020  1.00  0.00           H0.      0
ATOM   3313  CG  HIE A 214      37.458  58.260  59.126  1.00  0.00           C0.      0
ATOM   3314  ND1 HIE A 214      36.736  58.823  58.092  1.00  0.00           N0.      0
ATOM   3315  CE1 HIE A 214      37.420  59.904  57.651  1.00  0.00           C0.      0
ATOM   3316  HE1 HIE A 214      37.068  60.619  56.922  1.00  0.00           H0.      0
ATOM   3317  NE2 HIE A 214      38.547  60.051  58.423  1.00  0.00           N0.      0
ATOM   3318  HE2 HIE A 214      39.072  60.914  58.414  1.00  0.00           H0.      0
ATOM   3319  CD2 HIE A 214      38.605  58.993  59.311  1.00  0.00           C0.      0
ATOM   3320  HD2 HIE A 214      39.352  58.826  60.073  1.00  0.00           H0.      0
ATOM   3321  C   HIE A 214      38.641  55.481  58.882  1.00  0.00           C0.      0
ATOM   3322  O   HIE A 214      39.000  56.016  57.825  1.00  0.00           O0.      0
ATOM   3323  N   MET A 215      39.418  54.576  59.510  1.00  0.00           N0.      0
ATOM   3324  H   MET A 215      39.126  54.187  60.395  1.00  0.00           H0.      0
ATOM   3325  CA  MET A 215      40.675  54.099  58.894  1.00  0.00           C0.      0
ATOM   3326  HA  MET A 215      40.567  54.006  57.814  1.00  0.00           H0.      0
ATOM   3327  CB  MET A 215      41.907  54.950  59.148  1.00  0.00           C0.      0
ATOM   3328  HB2 MET A 215      41.807  55.990  58.837  1.00  0.00           H0.      0
ATOM   3329  HB3 MET A 215      41.919  55.019  60.236  1.00  0.00           H0.      0
ATOM   3330  CG  MET A 215      43.268  54.416  58.657  1.00  0.00           C0.      0
ATOM   3331  HG2 MET A 215      43.525  53.632  59.370  1.00  0.00           H0.      0
ATOM   3332  HG3 MET A 215      43.156  54.115  57.616  1.00  0.00           H0.      0
ATOM   3333  SD  MET A 215      44.441  55.857  58.642  1.00  0.00           S0.      0
ATOM   3334  CE  MET A 215      43.913  56.615  57.061  1.00  0.00           C0.      0
ATOM   3335  HE1 MET A 215      43.361  55.928  56.420  1.00  0.00           H0.      0
ATOM   3336  HE2 MET A 215      43.119  57.353  57.180  1.00  0.00           H0.      0
ATOM   3337  HE3 MET A 215      44.752  57.054  56.522  1.00  0.00           H0.      0
ATOM   3338  C   MET A 215      40.910  52.646  59.299  1.00  0.00           C0.      0
ATOM   3339  O   MET A 215      40.648  52.312  60.480  1.00  0.00           O0.      0
ATOM   3340  N   VAL A 216      41.513  51.872  58.367  1.00  0.00           N0.      0
ATOM   3341  H   VAL A 216      41.753  52.330  57.499  1.00  0.00           H0.      0
ATOM   3342  CA  VAL A 216      42.197  50.586  58.582  1.00  0.00           C0.      0
ATOM   3343  HA  VAL A 216      41.953  50.234  59.584  1.00  0.00           H0.      0
ATOM   3344  CB  VAL A 216      41.631  49.423  57.774  1.00  0.00           C0.      0
ATOM   3345  HB  VAL A 216      41.709  49.712  56.726  1.00  0.00           H0.      0
ATOM   3346  CG1 VAL A 216      42.291  48.089  58.182  1.00  0.00           C0.      0
ATOM   3347 HG11 VAL A 216      43.376  48.098  58.073  1.00  0.00           H0.      0
ATOM   3348 HG12 VAL A 216      42.086  47.945  59.243  1.00  0.00           H0.      0
ATOM   3349 HG13 VAL A 216      41.835  47.291  57.597  1.00  0.00           H0.      0
ATOM   3350  CG2 VAL A 216      40.075  49.179  58.067  1.00  0.00           C0.      0
ATOM   3351 HG21 VAL A 216      39.887  48.599  58.971  1.00  0.00           H0.      0
ATOM   3352 HG22 VAL A 216      39.572  50.146  58.063  1.00  0.00           H0.      0
ATOM   3353 HG23 VAL A 216      39.586  48.614  57.274  1.00  0.00           H0.      0
ATOM   3354  C   VAL A 216      43.713  50.757  58.361  1.00  0.00           C0.      0
ATOM   3355  O   VAL A 216      44.241  51.131  57.375  1.00  0.00           O0.      0
ATOM   3356  N   THR A 217      44.432  50.380  59.394  1.00  0.00           N0.      0
ATOM   3357  H   THR A 217      43.959  49.985  60.195  1.00  0.00           H0.      0
ATOM   3358  CA  THR A 217      45.950  50.403  59.329  1.00  0.00           C0.      0
ATOM   3359  HA  THR A 217      46.227  50.903  58.401  1.00  0.00           H0.      0
ATOM   3360  CB  THR A 217      46.499  50.956  60.648  1.00  0.00           C0.      0
ATOM   3361  HB  THR A 217      45.965  50.455  61.455  1.00  0.00           H0.      0
ATOM   3362  CG2 THR A 217      48.010  50.878  60.695  1.00  0.00           C0.      0
ATOM   3363 HG21 THR A 217      48.290  49.826  60.665  1.00  0.00           H0.      0
ATOM   3364 HG22 THR A 217      48.405  51.392  59.818  1.00  0.00           H0.      0
ATOM   3365 HG23 THR A 217      48.491  51.252  61.598  1.00  0.00           H0.      0
ATOM   3366  OG1 THR A 217      46.214  52.351  60.407  1.00  0.00           O0.      0
ATOM   3367  HG1 THR A 217      45.308  52.552  60.656  1.00  0.00           H0.      0
ATOM   3368  C   THR A 217      46.573  49.017  59.189  1.00  0.00           C0.      0
ATOM   3369  O   THR A 217      46.145  48.085  59.857  1.00  0.00           O0.      0
ATOM   3370  N   LEU A 218      47.564  48.910  58.275  1.00  0.00           N0.      0
ATOM   3371  H   LEU A 218      47.797  49.773  57.805  1.00  0.00           H0.      0
ATOM   3372  CA  LEU A 218      48.271  47.694  57.928  1.00  0.00           C0.      0
ATOM   3373  HA  LEU A 218      47.956  46.909  58.616  1.00  0.00           H0.      0
ATOM   3374  CB  LEU A 218      47.864  47.284  56.506  1.00  0.00           C0.      0
ATOM   3375  HB2 LEU A 218      48.089  48.141  55.872  1.00  0.00           H0.      0
ATOM   3376  HB3 LEU A 218      48.508  46.434  56.282  1.00  0.00           H0.      0
ATOM   3377  CG  LEU A 218      46.368  46.933  56.175  1.00  0.00           C0.      0
ATOM   3378  HG  LEU A 218      45.778  47.802  56.467  1.00  0.00           H0.      0
ATOM   3379  CD1 LEU A 218      46.267  46.860  54.616  1.00  0.00           C0.      0
ATOM   3380 HD11 LEU A 218      45.236  46.927  54.268  1.00  0.00           H0.      0
ATOM   3381 HD12 LEU A 218      46.850  47.642  54.129  1.00  0.00           H0.      0
ATOM   3382 HD13 LEU A 218      46.603  45.894  54.241  1.00  0.00           H0.      0
ATOM   3383  CD2 LEU A 218      45.979  45.628  56.923  1.00  0.00           C0.      0
ATOM   3384 HD21 LEU A 218      46.648  44.779  56.784  1.00  0.00           H0.      0
ATOM   3385 HD22 LEU A 218      45.996  45.847  57.990  1.00  0.00           H0.      0
ATOM   3386 HD23 LEU A 218      44.999  45.278  56.598  1.00  0.00           H0.      0
ATOM   3387  C   LEU A 218      49.766  47.858  58.060  1.00  0.00           C0.      0
ATOM   3388  O   LEU A 218      50.451  48.404  57.234  1.00  0.00           O0.      0
ATOM   3389  N   ASP A 219      50.296  47.530  59.261  1.00  0.00           N0.      0
ATOM   3390  H   ASP A 219      49.797  46.951  59.921  1.00  0.00           H0.      0
ATOM   3391  CA  ASP A 219      51.736  47.436  59.539  1.00  0.00           C0.      0
ATOM   3392  HA  ASP A 219      52.243  48.242  59.008  1.00  0.00           H0.      0
ATOM   3393  CB  ASP A 219      51.938  47.585  61.074  1.00  0.00           C0.      0
ATOM   3394  HB2 ASP A 219      51.145  46.996  61.534  1.00  0.00           H0.      0
ATOM   3395  HB3 ASP A 219      52.965  47.326  61.333  1.00  0.00           H0.      0
ATOM   3396  CG  ASP A 219      51.714  49.018  61.629  1.00  0.00           C0.      0
ATOM   3397  OD1 ASP A 219      51.106  49.081  62.752  1.00  0.00           O0.      0
ATOM   3398  OD2 ASP A 219      52.288  50.073  61.195  1.00  0.00           O0.      0
ATOM   3399  C   ASP A 219      52.232  46.115  59.055  1.00  0.00           C0.      0
ATOM   3400  O   ASP A 219      51.618  45.071  59.366  1.00  0.00           O0.      0
ATOM   3401  N   TYR A 220      53.454  46.132  58.502  1.00  0.00           N0.      0
ATOM   3402  H   TYR A 220      53.932  47.022  58.517  1.00  0.00           H0.      0
ATOM   3403  CA  TYR A 220      54.152  45.076  57.909  1.00  0.00           C0.      0
ATOM   3404  HA  TYR A 220      53.666  44.154  58.227  1.00  0.00           H0.      0
ATOM   3405  CB  TYR A 220      54.263  45.145  56.382  1.00  0.00           C0.      0
ATOM   3406  HB2 TYR A 220      54.864  46.009  56.096  1.00  0.00           H0.      0
ATOM   3407  HB3 TYR A 220      54.795  44.260  56.035  1.00  0.00           H0.      0
ATOM   3408  CG  TYR A 220      52.870  45.075  55.707  1.00  0.00           C0.      0
ATOM   3409  CD1 TYR A 220      52.163  46.277  55.393  1.00  0.00           C0.      0
ATOM   3410  HD1 TYR A 220      52.561  47.266  55.568  1.00  0.00           H0.      0
ATOM   3411  CE1 TYR A 220      50.820  46.162  54.966  1.00  0.00           C0.      0
ATOM   3412  HE1 TYR A 220      50.348  47.130  54.885  1.00  0.00           H0.      0
ATOM   3413  CZ  TYR A 220      50.157  44.957  54.671  1.00  0.00           C0.      0
ATOM   3414  OH  TYR A 220      48.993  44.849  53.992  1.00  0.00           O0.      0
ATOM   3415  HH  TYR A 220      48.503  44.055  54.219  1.00  0.00           H0.      0
ATOM   3416  CE2 TYR A 220      50.876  43.804  54.977  1.00  0.00           C0.      0
ATOM   3417  HE2 TYR A 220      50.455  42.877  54.616  1.00  0.00           H0.      0
ATOM   3418  CD2 TYR A 220      52.210  43.870  55.505  1.00  0.00           C0.      0
ATOM   3419  HD2 TYR A 220      52.724  42.941  55.704  1.00  0.00           H0.      0
ATOM   3420  C   TYR A 220      55.615  45.031  58.381  1.00  0.00           C0.      0
ATOM   3421  O   TYR A 220      56.257  46.095  58.646  1.00  0.00           O0.      0
ATOM   3422  N   THR A 221      56.089  43.809  58.637  1.00  0.00           N0.      0
ATOM   3423  H   THR A 221      55.332  43.167  58.823  1.00  0.00           H0.      0
ATOM   3424  CA  THR A 221      57.497  43.567  58.995  1.00  0.00           C0.      0
ATOM   3425  HA  THR A 221      57.993  44.496  58.715  1.00  0.00           H0.      0
ATOM   3426  CB  THR A 221      57.737  43.114  60.453  1.00  0.00           C0.      0
ATOM   3427  HB  THR A 221      57.097  42.239  60.565  1.00  0.00           H0.      0
ATOM   3428  CG2 THR A 221      59.124  42.870  60.836  1.00  0.00           C0.      0
ATOM   3429 HG21 THR A 221      59.423  41.984  60.276  1.00  0.00           H0.      0
ATOM   3430 HG22 THR A 221      59.839  43.653  60.583  1.00  0.00           H0.      0
ATOM   3431 HG23 THR A 221      59.173  42.677  61.907  1.00  0.00           H0.      0
ATOM   3432  OG1 THR A 221      57.242  44.100  61.312  1.00  0.00           O0.      0
ATOM   3433  HG1 THR A 221      56.358  44.230  60.961  1.00  0.00           H0.      0
ATOM   3434  C   THR A 221      58.069  42.531  58.031  1.00  0.00           C0.      0
ATOM   3435  O   THR A 221      57.712  41.320  57.972  1.00  0.00           O0.      0
ATOM   3436  N   VAL A 222      59.056  42.934  57.202  1.00  0.00           N0.      0
ATOM   3437  H   VAL A 222      59.332  43.903  57.281  1.00  0.00           H0.      0
ATOM   3438  CA  VAL A 222      59.532  42.145  56.082  1.00  0.00           C0.      0
ATOM   3439  HA  VAL A 222      59.090  41.150  56.126  1.00  0.00           H0.      0
ATOM   3440  CB  VAL A 222      58.998  42.671  54.753  1.00  0.00           C0.      0
ATOM   3441  HB  VAL A 222      59.182  43.742  54.676  1.00  0.00           H0.      0
ATOM   3442  CG1 VAL A 222      59.573  42.112  53.506  1.00  0.00           C0.      0
ATOM   3443 HG11 VAL A 222      60.663  42.141  53.489  1.00  0.00           H0.      0
ATOM   3444 HG12 VAL A 222      59.275  41.067  53.428  1.00  0.00           H0.      0
ATOM   3445 HG13 VAL A 222      59.156  42.579  52.614  1.00  0.00           H0.      0
ATOM   3446  CG2 VAL A 222      57.487  42.610  54.675  1.00  0.00           C0.      0
ATOM   3447 HG21 VAL A 222      57.140  42.778  53.655  1.00  0.00           H0.      0
ATOM   3448 HG22 VAL A 222      57.101  41.642  54.996  1.00  0.00           H0.      0
ATOM   3449 HG23 VAL A 222      57.074  43.399  55.303  1.00  0.00           H0.      0
ATOM   3450  C   VAL A 222      61.124  41.867  56.173  1.00  0.00           C0.      0
ATOM   3451  O   VAL A 222      61.889  42.832  56.316  1.00  0.00           O0.      0
ATOM   3452  N   GLN A 223      61.561  40.643  56.200  1.00  0.00           N0.      0
ATOM   3453  H   GLN A 223      60.946  39.844  56.142  1.00  0.00           H0.      0
ATOM   3454  CA  GLN A 223      62.951  40.318  56.465  1.00  0.00           C0.      0
ATOM   3455  HA  GLN A 223      63.321  40.863  57.333  1.00  0.00           H0.      0
ATOM   3456  CB  GLN A 223      63.058  38.841  56.827  1.00  0.00           C0.      0
ATOM   3457  HB2 GLN A 223      62.368  38.828  57.670  1.00  0.00           H0.      0
ATOM   3458  HB3 GLN A 223      62.616  38.272  56.009  1.00  0.00           H0.      0
ATOM   3459  CG  GLN A 223      64.519  38.369  57.115  1.00  0.00           C0.      0
ATOM   3460  HG2 GLN A 223      64.959  37.925  56.221  1.00  0.00           H0.      0
ATOM   3461  HG3 GLN A 223      65.175  39.066  57.637  1.00  0.00           H0.      0
ATOM   3462  CD  GLN A 223      64.466  37.302  58.210  1.00  0.00           C0.      0
ATOM   3463  OE1 GLN A 223      63.438  36.759  58.613  1.00  0.00           O0.      0
ATOM   3464  NE2 GLN A 223      65.635  37.063  58.815  1.00  0.00           N0.      0
ATOM   3465 HE21 GLN A 223      65.632  36.333  59.514  1.00  0.00           H0.      0
ATOM   3466 HE22 GLN A 223      66.546  37.388  58.525  1.00  0.00           H0.      0
ATOM   3467  C   GLN A 223      63.718  40.589  55.221  1.00  0.00           C0.      0
ATOM   3468  O   GLN A 223      63.182  40.230  54.207  1.00  0.00           O0.      0
ATOM   3469  N   VAL A 224      64.977  41.070  55.291  1.00  0.00           N0.      0
ATOM   3470  H   VAL A 224      65.348  41.141  56.227  1.00  0.00           H0.      0
ATOM   3471  CA  VAL A 224      65.764  41.397  54.116  1.00  0.00           C0.      0
ATOM   3472  HA  VAL A 224      65.084  41.284  53.272  1.00  0.00           H0.      0
ATOM   3473  CB  VAL A 224      66.182  42.831  54.071  1.00  0.00           C0.      0
ATOM   3474  HB  VAL A 224      66.974  42.990  54.802  1.00  0.00           H0.      0
ATOM   3475  CG1 VAL A 224      66.707  43.278  52.707  1.00  0.00           C0.      0
ATOM   3476 HG11 VAL A 224      65.885  43.390  52.000  1.00  0.00           H0.      0
ATOM   3477 HG12 VAL A 224      67.124  44.282  52.792  1.00  0.00           H0.      0
ATOM   3478 HG13 VAL A 224      67.474  42.630  52.284  1.00  0.00           H0.      0
ATOM   3479  CG2 VAL A 224      64.942  43.819  54.450  1.00  0.00           C0.      0
ATOM   3480 HG21 VAL A 224      64.624  43.727  55.489  1.00  0.00           H0.      0
ATOM   3481 HG22 VAL A 224      65.042  44.880  54.223  1.00  0.00           H0.      0
ATOM   3482 HG23 VAL A 224      64.160  43.401  53.816  1.00  0.00           H0.      0
ATOM   3483  C   VAL A 224      66.926  40.474  53.952  1.00  0.00           C0.      0
ATOM   3484  O   VAL A 224      67.552  40.268  54.982  1.00  0.00           O0.      0
ATOM   3485  N   PRO A 225      67.251  39.889  52.850  1.00  0.00           N0.      0
ATOM   3486  CD  PRO A 225      66.374  39.558  51.726  1.00  0.00           C0.      0
ATOM   3487  HD2 PRO A 225      66.389  40.465  51.121  1.00  0.00           H0.      0
ATOM   3488  HD3 PRO A 225      65.383  39.278  52.081  1.00  0.00           H0.      0
ATOM   3489  CG  PRO A 225      67.041  38.500  50.810  1.00  0.00           C0.      0
ATOM   3490  HG2 PRO A 225      66.827  38.659  49.753  1.00  0.00           H0.      0
ATOM   3491  HG3 PRO A 225      66.800  37.527  51.238  1.00  0.00           H0.      0
ATOM   3492  CB  PRO A 225      68.497  38.859  51.064  1.00  0.00           C0.      0
ATOM   3493  HB2 PRO A 225      68.674  39.749  50.461  1.00  0.00           H0.      0
ATOM   3494  HB3 PRO A 225      69.143  38.012  50.831  1.00  0.00           H0.      0
ATOM   3495  CA  PRO A 225      68.535  39.223  52.607  1.00  0.00           C0.      0
ATOM   3496  HA  PRO A 225      68.693  38.416  53.322  1.00  0.00           H0.      0
ATOM   3497  C   PRO A 225      69.726  40.139  52.812  1.00  0.00           C0.      0
ATOM   3498  O   PRO A 225      69.577  41.373  52.675  1.00  0.00           O0.      0
ATOM   3499  N   GLY A 226      70.929  39.602  52.952  1.00  0.00           N0.      0
ATOM   3500  H   GLY A 226      70.970  38.598  52.843  1.00  0.00           H0.      0
ATOM   3501  CA  GLY A 226      72.252  40.272  53.006  1.00  0.00           C0.      0
ATOM   3502  HA2 GLY A 226      72.326  40.831  52.073  1.00  0.00           H0.      0
ATOM   3503  HA3 GLY A 226      72.274  40.986  53.829  1.00  0.00           H0.      0
ATOM   3504  C   GLY A 226      73.440  39.390  53.008  1.00  0.00           C0.      0
ATOM   3505  O   GLY A 226      73.267  38.184  52.903  1.00  0.00           O0.      0
ATOM   3506  N   ALA A 227      74.622  39.914  53.118  1.00  0.00           N0.      0
ATOM   3507  H   ALA A 227      74.744  40.917  53.105  1.00  0.00           H0.      0
ATOM   3508  CA  ALA A 227      75.851  39.114  53.148  1.00  0.00           C0.      0
ATOM   3509  HA  ALA A 227      75.644  38.313  52.438  1.00  0.00           H0.      0
ATOM   3510  CB  ALA A 227      77.152  39.843  52.670  1.00  0.00           C0.      0
ATOM   3511  HB1 ALA A 227      77.439  40.566  53.433  1.00  0.00           H0.      0
ATOM   3512  HB2 ALA A 227      78.092  39.314  52.510  1.00  0.00           H0.      0
ATOM   3513  HB3 ALA A 227      76.931  40.460  51.799  1.00  0.00           H0.      0
ATOM   3514  C   ALA A 227      76.039  38.254  54.398  1.00  0.00           C0.      0
ATOM   3515  O   ALA A 227      75.643  38.607  55.524  1.00  0.00           O0.      0
ATOM   3516  N   GLY A 228      76.554  37.038  54.212  1.00  0.00           N0.      0
ATOM   3517  H   GLY A 228      76.467  36.606  53.304  1.00  0.00           H0.      0
ATOM   3518  CA  GLY A 228      76.830  36.069  55.279  1.00  0.00           C0.      0
ATOM   3519  HA2 GLY A 228      75.955  35.992  55.924  1.00  0.00           H0.      0
ATOM   3520  HA3 GLY A 228      77.059  35.109  54.817  1.00  0.00           H0.      0
ATOM   3521  C   GLY A 228      78.025  36.516  56.172  1.00  0.00           C0.      0
ATOM   3522  O   GLY A 228      79.270  36.261  55.913  1.00  0.00           O0.      0
ATOM   3523  N   ARG A 229      77.615  37.234  57.224  1.00  0.00           N0.      0
ATOM   3524  H   ARG A 229      76.620  37.302  57.384  1.00  0.00           H0.      0
ATOM   3525  CA  ARG A 229      78.419  37.738  58.333  1.00  0.00           C0.      0
ATOM   3526  HA  ARG A 229      79.234  37.036  58.509  1.00  0.00           H0.      0
ATOM   3527  CB  ARG A 229      78.887  39.153  58.064  1.00  0.00           C0.      0
ATOM   3528  HB2 ARG A 229      79.328  39.472  59.008  1.00  0.00           H0.      0
ATOM   3529  HB3 ARG A 229      79.611  39.119  57.250  1.00  0.00           H0.      0
ATOM   3530  CG  ARG A 229      77.781  40.141  57.571  1.00  0.00           C0.      0
ATOM   3531  HG2 ARG A 229      77.187  39.829  56.712  1.00  0.00           H0.      0
ATOM   3532  HG3 ARG A 229      77.129  40.294  58.430  1.00  0.00           H0.      0
ATOM   3533  CD  ARG A 229      78.396  41.459  57.130  1.00  0.00           C0.      0
ATOM   3534  HD2 ARG A 229      78.940  41.393  56.188  1.00  0.00           H0.      0
ATOM   3535  HD3 ARG A 229      77.622  42.213  56.987  1.00  0.00           H0.      0
ATOM   3536  NE  ARG A 229      79.254  41.975  58.199  1.00  0.00           N0.      0
ATOM   3537  HE  ARG A 229      79.086  41.527  59.089  1.00  0.00           H0.      0
ATOM   3538  CZ  ARG A 229      80.212  42.914  58.104  1.00  0.00           C0.      0
ATOM   3539  NH1 ARG A 229      80.532  43.600  57.059  1.00  0.00           N0.      0
ATOM   3540 HH11 ARG A 229      79.969  43.536  56.223  1.00  0.00           H0.      0
ATOM   3541 HH12 ARG A 229      81.139  44.406  57.101  1.00  0.00           H0.      0
ATOM   3542  NH2 ARG A 229      80.787  43.131  59.220  1.00  0.00           N0.      0
ATOM   3543 HH21 ARG A 229      80.448  42.545  59.969  1.00  0.00           H0.      0
ATOM   3544 HH22 ARG A 229      81.303  43.977  59.415  1.00  0.00           H0.      0
ATOM   3545  C   ARG A 229      77.564  37.810  59.556  1.00  0.00           C0.      0
ATOM   3546  O   ARG A 229      76.303  37.677  59.464  1.00  0.00           O0.      0
ATOM   3547  N   ASP A 230      78.191  37.850  60.745  1.00  0.00           N0.      0
ATOM   3548  H   ASP A 230      79.199  37.912  60.748  1.00  0.00           H0.      0
ATOM   3549  CA  ASP A 230      77.588  37.745  62.047  1.00  0.00           C0.      0
ATOM   3550  HA  ASP A 230      76.715  37.094  61.993  1.00  0.00           H0.      0
ATOM   3551  CB  ASP A 230      78.679  37.179  63.029  1.00  0.00           C0.      0
ATOM   3552  HB2 ASP A 230      78.237  36.797  63.950  1.00  0.00           H0.      0
ATOM   3553  HB3 ASP A 230      79.128  36.380  62.440  1.00  0.00           H0.      0
ATOM   3554  CG  ASP A 230      79.824  38.157  63.443  1.00  0.00           C0.      0
ATOM   3555  OD1 ASP A 230      80.007  39.310  62.908  1.00  0.00           O0.      0
ATOM   3556  OD2 ASP A 230      80.619  37.805  64.370  1.00  0.00           O0.      0
ATOM   3557  C   ASP A 230      77.014  39.037  62.616  1.00  0.00           C0.      0
ATOM   3558  O   ASP A 230      76.605  39.071  63.762  1.00  0.00           O0.      0
ATOM   3559  N   GLY A 231      76.914  40.105  61.808  1.00  0.00           N0.      0
ATOM   3560  H   GLY A 231      77.262  39.959  60.871  1.00  0.00           H0.      0
ATOM   3561  CA  GLY A 231      76.182  41.349  62.124  1.00  0.00           C0.      0
ATOM   3562  HA2 GLY A 231      76.625  41.667  63.068  1.00  0.00           H0.      0
ATOM   3563  HA3 GLY A 231      76.264  42.139  61.377  1.00  0.00           H0.      0
ATOM   3564  C   GLY A 231      74.681  40.974  62.177  1.00  0.00           C0.      0
ATOM   3565  O   GLY A 231      74.157  39.876  61.930  1.00  0.00           O0.      0
ATOM   3566  N   ALA A 232      73.870  41.986  62.519  1.00  0.00           N0.      0
ATOM   3567  H   ALA A 232      74.193  42.866  62.896  1.00  0.00           H0.      0
ATOM   3568  CA  ALA A 232      72.415  41.964  62.435  1.00  0.00           C0.      0
ATOM   3569  HA  ALA A 232      72.101  41.296  63.237  1.00  0.00           H0.      0
ATOM   3570  CB  ALA A 232      71.796  43.343  62.902  1.00  0.00           C0.      0
ATOM   3571  HB1 ALA A 232      72.625  44.038  62.772  1.00  0.00           H0.      0
ATOM   3572  HB2 ALA A 232      71.049  43.649  62.170  1.00  0.00           H0.      0
ATOM   3573  HB3 ALA A 232      71.402  43.376  63.918  1.00  0.00           H0.      0
ATOM   3574  C   ALA A 232      71.861  41.485  61.042  1.00  0.00           C0.      0
ATOM   3575  O   ALA A 232      72.316  41.946  59.942  1.00  0.00           O0.      0
ATOM   3576  N   PRO A 233      70.777  40.676  61.149  1.00  0.00           N0.      0
ATOM   3577  CD  PRO A 233      70.386  39.867  62.236  1.00  0.00           C0.      0
ATOM   3578  HD2 PRO A 233      69.659  40.365  62.877  1.00  0.00           H0.      0
ATOM   3579  HD3 PRO A 233      71.208  39.547  62.877  1.00  0.00           H0.      0
ATOM   3580  CG  PRO A 233      69.642  38.680  61.632  1.00  0.00           C0.      0
ATOM   3581  HG2 PRO A 233      68.804  38.459  62.293  1.00  0.00           H0.      0
ATOM   3582  HG3 PRO A 233      70.278  37.805  61.492  1.00  0.00           H0.      0
ATOM   3583  CB  PRO A 233      69.050  39.143  60.328  1.00  0.00           C0.      0
ATOM   3584  HB2 PRO A 233      68.004  39.430  60.435  1.00  0.00           H0.      0
ATOM   3585  HB3 PRO A 233      69.096  38.410  59.523  1.00  0.00           H0.      0
ATOM   3586  CA  PRO A 233      69.997  40.348  59.982  1.00  0.00           C0.      0
ATOM   3587  HA  PRO A 233      70.683  39.962  59.228  1.00  0.00           H0.      0
ATOM   3588  C   PRO A 233      69.244  41.567  59.538  1.00  0.00           C0.      0
ATOM   3589  O   PRO A 233      68.864  42.343  60.370  1.00  0.00           O0.      0
ATOM   3590  N   GLY A 234      69.015  41.670  58.228  1.00  0.00           N0.      0
ATOM   3591  H   GLY A 234      69.394  40.889  57.711  1.00  0.00           H0.      0
ATOM   3592  CA  GLY A 234      68.251  42.728  57.716  1.00  0.00           C0.      0
ATOM   3593  HA2 GLY A 234      68.559  43.650  58.208  1.00  0.00           H0.      0
ATOM   3594  HA3 GLY A 234      68.400  42.737  56.636  1.00  0.00           H0.      0
ATOM   3595  C   GLY A 234      66.705  42.543  57.992  1.00  0.00           C0.      0
ATOM   3596  O   GLY A 234      66.145  41.460  57.942  1.00  0.00           O0.      0
ATOM   3597  N   PHE A 235      66.077  43.716  58.282  1.00  0.00           N0.      0
ATOM   3598  H   PHE A 235      66.610  44.526  58.564  1.00  0.00           H0.      0
ATOM   3599  CA  PHE A 235      64.661  43.905  58.208  1.00  0.00           C0.      0
ATOM   3600  HA  PHE A 235      64.228  43.071  57.656  1.00  0.00           H0.      0
ATOM   3601  CB  PHE A 235      64.138  43.709  59.661  1.00  0.00           C0.      0
ATOM   3602  HB2 PHE A 235      64.775  44.157  60.423  1.00  0.00           H0.      0
ATOM   3603  HB3 PHE A 235      63.194  44.244  59.767  1.00  0.00           H0.      0
ATOM   3604  CG  PHE A 235      63.787  42.310  59.941  1.00  0.00           C0.      0
ATOM   3605  CD1 PHE A 235      64.766  41.446  60.361  1.00  0.00           C0.      0
ATOM   3606  HD1 PHE A 235      65.740  41.805  60.658  1.00  0.00           H0.      0
ATOM   3607  CE1 PHE A 235      64.423  40.120  60.546  1.00  0.00           C0.      0
ATOM   3608  HE1 PHE A 235      65.198  39.463  60.914  1.00  0.00           H0.      0
ATOM   3609  CZ  PHE A 235      63.073  39.686  60.399  1.00  0.00           C0.      0
ATOM   3610  HZ  PHE A 235      62.896  38.641  60.607  1.00  0.00           H0.      0
ATOM   3611  CE2 PHE A 235      62.099  40.650  60.072  1.00  0.00           C0.      0
ATOM   3612  HE2 PHE A 235      61.054  40.389  59.990  1.00  0.00           H0.      0
ATOM   3613  CD2 PHE A 235      62.431  41.929  59.700  1.00  0.00           C0.      0
ATOM   3614  HD2 PHE A 235      61.693  42.606  59.296  1.00  0.00           H0.      0
ATOM   3615  C   PHE A 235      64.189  45.272  57.715  1.00  0.00           C0.      0
ATOM   3616  O   PHE A 235      65.000  46.179  57.635  1.00  0.00           O0.      0
ATOM   3617  N   SER A 236      62.880  45.348  57.407  1.00  0.00           N0.      0
ATOM   3618  H   SER A 236      62.378  44.472  57.417  1.00  0.00           H0.      0
ATOM   3619  CA  SER A 236      62.193  46.603  57.206  1.00  0.00           C0.      0
ATOM   3620  HA  SER A 236      62.846  47.385  57.592  1.00  0.00           H0.      0
ATOM   3621  CB  SER A 236      61.935  46.917  55.723  1.00  0.00           C0.      0
ATOM   3622  HB2 SER A 236      62.896  47.089  55.237  1.00  0.00           H0.      0
ATOM   3623  HB3 SER A 236      61.422  46.033  55.344  1.00  0.00           H0.      0
ATOM   3624  OG  SER A 236      61.103  48.004  55.488  1.00  0.00           O0.      0
ATOM   3625  HG  SER A 236      60.934  48.198  54.563  1.00  0.00           H0.      0
ATOM   3626  C   SER A 236      60.823  46.532  57.884  1.00  0.00           C0.      0
ATOM   3627  O   SER A 236      60.209  45.447  57.969  1.00  0.00           O0.      0
ATOM   3628  N   LYS A 237      60.342  47.688  58.318  1.00  0.00           N0.      0
ATOM   3629  H   LYS A 237      60.929  48.510  58.311  1.00  0.00           H0.      0
ATOM   3630  CA  LYS A 237      58.955  47.967  58.636  1.00  0.00           C0.      0
ATOM   3631  HA  LYS A 237      58.368  47.071  58.435  1.00  0.00           H0.      0
ATOM   3632  CB  LYS A 237      58.744  48.261  60.085  1.00  0.00           C0.      0
ATOM   3633  HB2 LYS A 237      59.161  49.243  60.309  1.00  0.00           H0.      0
ATOM   3634  HB3 LYS A 237      57.671  48.275  60.280  1.00  0.00           H0.      0
ATOM   3635  CG  LYS A 237      59.315  47.181  61.000  1.00  0.00           C0.      0
ATOM   3636  HG2 LYS A 237      58.850  46.289  60.582  1.00  0.00           H0.      0
ATOM   3637  HG3 LYS A 237      60.400  47.120  60.915  1.00  0.00           H0.      0
ATOM   3638  CD  LYS A 237      58.967  47.392  62.474  1.00  0.00           C0.      0
ATOM   3639  HD2 LYS A 237      59.193  48.417  62.765  1.00  0.00           H0.      0
ATOM   3640  HD3 LYS A 237      57.878  47.402  62.510  1.00  0.00           H0.      0
ATOM   3641  CE  LYS A 237      59.608  46.444  63.516  1.00  0.00           C0.      0
ATOM   3642  HE2 LYS A 237      60.608  46.206  63.153  1.00  0.00           H0.      0
ATOM   3643  HE3 LYS A 237      59.769  46.838  64.519  1.00  0.00           H0.      0
ATOM   3644  NZ  LYS A 237      58.813  45.287  63.642  1.00  0.00           N0.      0
ATOM   3645  HZ1 LYS A 237      57.872  45.410  63.989  1.00  0.00           H0.      0
ATOM   3646  HZ2 LYS A 237      58.679  44.823  62.754  1.00  0.00           H0.      0
ATOM   3647  HZ3 LYS A 237      59.184  44.576  64.256  1.00  0.00           H0.      0
ATOM   3648  C   LYS A 237      58.387  49.163  57.855  1.00  0.00           C0.      0
ATOM   3649  O   LYS A 237      59.058  50.141  57.564  1.00  0.00           O0.      0
ATOM   3650  N   PHE A 238      57.103  49.095  57.639  1.00  0.00           N0.      0
ATOM   3651  H   PHE A 238      56.650  48.212  57.828  1.00  0.00           H0.      0
ATOM   3652  CA  PHE A 238      56.346  50.064  56.859  1.00  0.00           C0.      0
ATOM   3653  HA  PHE A 238      56.644  51.069  57.156  1.00  0.00           H0.      0
ATOM   3654  CB  PHE A 238      56.610  49.868  55.329  1.00  0.00           C0.      0
ATOM   3655  HB2 PHE A 238      56.126  50.596  54.679  1.00  0.00           H0.      0
ATOM   3656  HB3 PHE A 238      57.649  50.052  55.053  1.00  0.00           H0.      0
ATOM   3657  CG  PHE A 238      56.330  48.499  54.774  1.00  0.00           C0.      0
ATOM   3658  CD1 PHE A 238      57.366  47.568  54.624  1.00  0.00           C0.      0
ATOM   3659  HD1 PHE A 238      58.308  47.752  55.118  1.00  0.00           H0.      0
ATOM   3660  CE1 PHE A 238      57.094  46.396  53.881  1.00  0.00           C0.      0
ATOM   3661  HE1 PHE A 238      57.852  45.647  53.703  1.00  0.00           H0.      0
ATOM   3662  CZ  PHE A 238      55.891  46.135  53.292  1.00  0.00           C0.      0
ATOM   3663  HZ  PHE A 238      55.643  45.259  52.710  1.00  0.00           H0.      0
ATOM   3664  CE2 PHE A 238      54.864  47.073  53.519  1.00  0.00           C0.      0
ATOM   3665  HE2 PHE A 238      53.860  46.892  53.166  1.00  0.00           H0.      0
ATOM   3666  CD2 PHE A 238      55.070  48.247  54.217  1.00  0.00           C0.      0
ATOM   3667  HD2 PHE A 238      54.331  49.027  54.320  1.00  0.00           H0.      0
ATOM   3668  C   PHE A 238      54.807  49.961  57.124  1.00  0.00           C0.      0
ATOM   3669  O   PHE A 238      54.387  48.910  57.685  1.00  0.00           O0.      0
ATOM   3670  N   ARG A 239      54.069  51.048  56.931  1.00  0.00           N0.      0
ATOM   3671  H   ARG A 239      54.472  51.793  56.382  1.00  0.00           H0.      0
ATOM   3672  CA  ARG A 239      52.594  51.127  57.214  1.00  0.00           C0.      0
ATOM   3673  HA  ARG A 239      52.188  50.217  57.656  1.00  0.00           H0.      0
ATOM   3674  CB  ARG A 239      52.404  52.258  58.234  1.00  0.00           C0.      0
ATOM   3675  HB2 ARG A 239      52.958  51.891  59.097  1.00  0.00           H0.      0
ATOM   3676  HB3 ARG A 239      52.744  53.190  57.784  1.00  0.00           H0.      0
ATOM   3677  CG  ARG A 239      50.974  52.476  58.581  1.00  0.00           C0.      0
ATOM   3678  HG2 ARG A 239      50.406  52.823  57.717  1.00  0.00           H0.      0
ATOM   3679  HG3 ARG A 239      50.531  51.555  58.959  1.00  0.00           H0.      0
ATOM   3680  CD  ARG A 239      50.917  53.447  59.810  1.00  0.00           C0.      0
ATOM   3681  HD2 ARG A 239      51.587  54.239  59.476  1.00  0.00           H0.      0
ATOM   3682  HD3 ARG A 239      49.872  53.706  59.984  1.00  0.00           H0.      0
ATOM   3683  NE  ARG A 239      51.371  52.732  61.034  1.00  0.00           N0.      0
ATOM   3684  HE  ARG A 239      51.766  51.803  61.032  1.00  0.00           H0.      0
ATOM   3685  CZ  ARG A 239      51.032  53.015  62.226  1.00  0.00           C0.      0
ATOM   3686  NH1 ARG A 239      50.892  54.245  62.660  1.00  0.00           N0.      0
ATOM   3687 HH11 ARG A 239      50.942  55.037  62.035  1.00  0.00           H0.      0
ATOM   3688 HH12 ARG A 239      50.753  54.478  63.633  1.00  0.00           H0.      0
ATOM   3689  NH2 ARG A 239      50.789  52.009  63.037  1.00  0.00           N0.      0
ATOM   3690 HH21 ARG A 239      50.920  51.035  62.806  1.00  0.00           H0.      0
ATOM   3691 HH22 ARG A 239      50.616  52.315  63.984  1.00  0.00           H0.      0
ATOM   3692  C   ARG A 239      51.879  51.445  55.902  1.00  0.00           C0.      0
ATOM   3693  O   ARG A 239      52.237  52.372  55.247  1.00  0.00           O0.      0
ATOM   3694  N   LEU A 240      50.779  50.714  55.563  1.00  0.00           N0.      0
ATOM   3695  H   LEU A 240      50.603  49.907  56.144  1.00  0.00           H0.      0
ATOM   3696  CA  LEU A 240      49.685  51.153  54.696  1.00  0.00           C0.      0
ATOM   3697  HA  LEU A 240      50.010  51.982  54.067  1.00  0.00           H0.      0
ATOM   3698  CB  LEU A 240      49.298  49.991  53.740  1.00  0.00           C0.      0
ATOM   3699  HB2 LEU A 240      49.201  49.053  54.287  1.00  0.00           H0.      0
ATOM   3700  HB3 LEU A 240      48.376  50.354  53.284  1.00  0.00           H0.      0
ATOM   3701  CG  LEU A 240      50.117  49.639  52.494  1.00  0.00           C0.      0
ATOM   3702  HG  LEU A 240      51.164  49.484  52.753  1.00  0.00           H0.      0
ATOM   3703  CD1 LEU A 240      49.603  48.335  51.827  1.00  0.00           C0.      0
ATOM   3704 HD11 LEU A 240      48.599  48.446  51.419  1.00  0.00           H0.      0
ATOM   3705 HD12 LEU A 240      50.168  48.056  50.937  1.00  0.00           H0.      0
ATOM   3706 HD13 LEU A 240      49.663  47.483  52.504  1.00  0.00           H0.      0
ATOM   3707  CD2 LEU A 240      50.125  50.748  51.348  1.00  0.00           C0.      0
ATOM   3708 HD21 LEU A 240      50.818  51.536  51.643  1.00  0.00           H0.      0
ATOM   3709 HD22 LEU A 240      50.551  50.307  50.447  1.00  0.00           H0.      0
ATOM   3710 HD23 LEU A 240      49.117  51.144  51.220  1.00  0.00           H0.      0
ATOM   3711  C   LEU A 240      48.523  51.676  55.583  1.00  0.00           C0.      0
ATOM   3712  O   LEU A 240      48.430  51.226  56.756  1.00  0.00           O0.      0
ATOM   3713  N   SER A 241      47.672  52.579  54.979  1.00  0.00           N0.      0
ATOM   3714  H   SER A 241      47.705  52.821  54.000  1.00  0.00           H0.      0
ATOM   3715  CA  SER A 241      46.552  53.203  55.749  1.00  0.00           C0.      0
ATOM   3716  HA  SER A 241      46.241  52.489  56.512  1.00  0.00           H0.      0
ATOM   3717  CB  SER A 241      47.019  54.464  56.517  1.00  0.00           C0.      0
ATOM   3718  HB2 SER A 241      47.466  55.146  55.794  1.00  0.00           H0.      0
ATOM   3719  HB3 SER A 241      46.163  54.982  56.950  1.00  0.00           H0.      0
ATOM   3720  OG  SER A 241      48.011  54.159  57.501  1.00  0.00           O0.      0
ATOM   3721  HG  SER A 241      47.615  53.618  58.188  1.00  0.00           H0.      0
ATOM   3722  C   SER A 241      45.416  53.548  54.835  1.00  0.00           C0.      0
ATOM   3723  O   SER A 241      45.449  54.567  54.152  1.00  0.00           O0.      0
ATOM   3724  N   TYR A 242      44.387  52.749  54.935  1.00  0.00           N0.      0
ATOM   3725  H   TYR A 242      44.532  51.996  55.592  1.00  0.00           H0.      0
ATOM   3726  CA  TYR A 242      43.171  52.772  54.080  1.00  0.00           C0.      0
ATOM   3727  HA  TYR A 242      43.406  53.475  53.281  1.00  0.00           H0.      0
ATOM   3728  CB  TYR A 242      43.041  51.370  53.379  1.00  0.00           C0.      0
ATOM   3729  HB2 TYR A 242      42.995  50.636  54.184  1.00  0.00           H0.      0
ATOM   3730  HB3 TYR A 242      42.075  51.362  52.874  1.00  0.00           H0.      0
ATOM   3731  CG  TYR A 242      44.226  51.060  52.458  1.00  0.00           C0.      0
ATOM   3732  CD1 TYR A 242      44.557  51.877  51.405  1.00  0.00           C0.      0
ATOM   3733  HD1 TYR A 242      44.020  52.811  51.327  1.00  0.00           H0.      0
ATOM   3734  CE1 TYR A 242      45.558  51.462  50.507  1.00  0.00           C0.      0
ATOM   3735  HE1 TYR A 242      45.871  52.127  49.716  1.00  0.00           H0.      0
ATOM   3736  CZ  TYR A 242      46.161  50.114  50.596  1.00  0.00           C0.      0
ATOM   3737  OH  TYR A 242      47.166  49.755  49.812  1.00  0.00           O0.      0
ATOM   3738  HH  TYR A 242      47.613  50.527  49.455  1.00  0.00           H0.      0
ATOM   3739  CE2 TYR A 242      45.700  49.289  51.636  1.00  0.00           C0.      0
ATOM   3740  HE2 TYR A 242      46.069  48.282  51.505  1.00  0.00           H0.      0
ATOM   3741  CD2 TYR A 242      44.801  49.779  52.602  1.00  0.00           C0.      0
ATOM   3742  HD2 TYR A 242      44.405  49.049  53.293  1.00  0.00           H0.      0
ATOM   3743  C   TYR A 242      41.864  53.117  54.691  1.00  0.00           C0.      0
ATOM   3744  O   TYR A 242      41.526  52.894  55.847  1.00  0.00           O0.      0
ATOM   3745  N   TYR A 243      40.969  53.794  53.945  1.00  0.00           N0.      0
ATOM   3746  H   TYR A 243      41.378  54.170  53.102  1.00  0.00           H0.      0
ATOM   3747  CA  TYR A 243      39.592  53.838  54.152  1.00  0.00           C0.      0
ATOM   3748  HA  TYR A 243      39.523  54.408  55.079  1.00  0.00           H0.      0
ATOM   3749  CB  TYR A 243      38.954  54.765  53.113  1.00  0.00           C0.      0
ATOM   3750  HB2 TYR A 243      39.514  55.684  52.940  1.00  0.00           H0.      0
ATOM   3751  HB3 TYR A 243      39.034  54.243  52.159  1.00  0.00           H0.      0
ATOM   3752  CG  TYR A 243      37.474  54.999  53.450  1.00  0.00           C0.      0
ATOM   3753  CD1 TYR A 243      37.089  55.964  54.435  1.00  0.00           C0.      0
ATOM   3754  HD1 TYR A 243      37.863  56.632  54.783  1.00  0.00           H0.      0
ATOM   3755  CE1 TYR A 243      35.744  56.189  54.781  1.00  0.00           C0.      0
ATOM   3756  HE1 TYR A 243      35.391  56.985  55.419  1.00  0.00           H0.      0
ATOM   3757  CZ  TYR A 243      34.815  55.323  54.251  1.00  0.00           C0.      0
ATOM   3758  OH  TYR A 243      33.509  55.640  54.470  1.00  0.00           O0.      0
ATOM   3759  HH  TYR A 243      33.425  56.278  55.182  1.00  0.00           H0.      0
ATOM   3760  CE2 TYR A 243      35.165  54.271  53.426  1.00  0.00           C0.      0
ATOM   3761  HE2 TYR A 243      34.375  53.722  52.936  1.00  0.00           H0.      0
ATOM   3762  CD2 TYR A 243      36.502  54.080  52.965  1.00  0.00           C0.      0
ATOM   3763  HD2 TYR A 243      36.765  53.347  52.216  1.00  0.00           H0.      0
ATOM   3764  C   TYR A 243      38.999  52.439  54.238  1.00  0.00           C0.      0
ATOM   3765  O   TYR A 243      39.442  51.545  53.552  1.00  0.00           O0.      0
ATOM   3766  N   PRO A 244      37.983  52.184  55.154  1.00  0.00           N0.      0
ATOM   3767  CD  PRO A 244      37.493  53.017  56.169  1.00  0.00           C0.      0
ATOM   3768  HD2 PRO A 244      36.675  53.672  55.870  1.00  0.00           H0.      0
ATOM   3769  HD3 PRO A 244      38.285  53.572  56.672  1.00  0.00           H0.      0
ATOM   3770  CG  PRO A 244      36.913  52.208  57.236  1.00  0.00           C0.      0
ATOM   3771  HG2 PRO A 244      35.873  52.474  57.424  1.00  0.00           H0.      0
ATOM   3772  HG3 PRO A 244      37.498  52.285  58.152  1.00  0.00           H0.      0
ATOM   3773  CB  PRO A 244      36.907  50.769  56.653  1.00  0.00           C0.      0
ATOM   3774  HB2 PRO A 244      35.963  50.232  56.750  1.00  0.00           H0.      0
ATOM   3775  HB3 PRO A 244      37.608  50.141  57.201  1.00  0.00           H0.      0
ATOM   3776  CA  PRO A 244      37.261  50.883  55.194  1.00  0.00           C0.      0
ATOM   3777  HA  PRO A 244      37.933  50.077  54.899  1.00  0.00           H0.      0
ATOM   3778  C   PRO A 244      36.010  50.927  54.281  1.00  0.00           C0.      0
ATOM   3779  O   PRO A 244      34.927  51.376  54.667  1.00  0.00           O0.      0
ATOM   3780  N   HIE A 245      36.185  50.466  53.074  1.00  0.00           N0.      0
ATOM   3781  H   HIE A 245      37.103  50.078  52.910  1.00  0.00           H0.      0
ATOM   3782  CA  HIE A 245      35.184  50.426  52.049  1.00  0.00           C0.      0
ATOM   3783  HA  HIE A 245      34.850  51.434  51.803  1.00  0.00           H0.      0
ATOM   3784  CB  HIE A 245      35.892  49.928  50.758  1.00  0.00           C0.      0
ATOM   3785  HB2 HIE A 245      36.440  49.006  50.957  1.00  0.00           H0.      0
ATOM   3786  HB3 HIE A 245      35.220  49.827  49.906  1.00  0.00           H0.      0
ATOM   3787  CG  HIE A 245      36.925  50.901  50.419  1.00  0.00           C0.      0
ATOM   3788  ND1 HIE A 245      38.215  51.065  50.889  1.00  0.00           N0.      0
ATOM   3789  CE1 HIE A 245      38.684  52.262  50.514  1.00  0.00           C0.      0
ATOM   3790  HE1 HIE A 245      39.609  52.765  50.757  1.00  0.00           H0.      0
ATOM   3791  NE2 HIE A 245      37.696  52.954  49.861  1.00  0.00           N0.      0
ATOM   3792  HE2 HIE A 245      37.705  53.929  49.597  1.00  0.00           H0.      0
ATOM   3793  CD2 HIE A 245      36.602  52.109  49.765  1.00  0.00           C0.      0
ATOM   3794  HD2 HIE A 245      35.595  52.384  49.489  1.00  0.00           H0.      0
ATOM   3795  C   HIE A 245      34.070  49.463  52.367  1.00  0.00           C0.      0
ATOM   3796  O   HIE A 245      34.283  48.444  53.031  1.00  0.00           O0.      0
ATOM   3797  N   CYS A 246      32.848  49.714  51.824  1.00  0.00           N0.      0
ATOM   3798  H   CYS A 246      32.778  50.625  51.392  1.00  0.00           H0.      0
ATOM   3799  CA  CYS A 246      31.710  48.831  51.677  1.00  0.00           C0.      0
ATOM   3800  HA  CYS A 246      31.930  47.834  52.058  1.00  0.00           H0.      0
ATOM   3801  CB  CYS A 246      30.387  49.398  52.369  1.00  0.00           C0.      0
ATOM   3802  HB2 CYS A 246      30.641  49.583  53.413  1.00  0.00           H0.      0
ATOM   3803  HB3 CYS A 246      30.090  50.317  51.864  1.00  0.00           H0.      0
ATOM   3804  SG  CYS A 246      29.025  48.147  52.219  1.00  0.00           S0.      0
ATOM   3805  HG  CYS A 246      28.016  48.918  52.634  1.00  0.00           H0.      0
ATOM   3806  C   CYS A 246      31.493  48.548  50.170  1.00  0.00           C0.      0
ATOM   3807  O   CYS A 246      31.280  49.428  49.343  1.00  0.00           O0.      0
ATOM   3808  N   LEU A 247      31.425  47.220  49.901  1.00  0.00           N0.      0
ATOM   3809  H   LEU A 247      31.394  46.638  50.725  1.00  0.00           H0.      0
ATOM   3810  CA  LEU A 247      31.121  46.533  48.594  1.00  0.00           C0.      0
ATOM   3811  HA  LEU A 247      31.878  46.772  47.848  1.00  0.00           H0.      0
ATOM   3812  CB  LEU A 247      31.285  44.980  48.878  1.00  0.00           C0.      0
ATOM   3813  HB2 LEU A 247      32.329  44.894  49.180  1.00  0.00           H0.      0
ATOM   3814  HB3 LEU A 247      30.878  44.669  49.840  1.00  0.00           H0.      0
ATOM   3815  CG  LEU A 247      30.904  43.919  47.884  1.00  0.00           C0.      0
ATOM   3816  HG  LEU A 247      31.238  42.986  48.339  1.00  0.00           H0.      0
ATOM   3817  CD1 LEU A 247      29.331  43.727  47.692  1.00  0.00           C0.      0
ATOM   3818 HD11 LEU A 247      28.751  44.527  47.233  1.00  0.00           H0.      0
ATOM   3819 HD12 LEU A 247      29.282  42.841  47.060  1.00  0.00           H0.      0
ATOM   3820 HD13 LEU A 247      28.850  43.595  48.661  1.00  0.00           H0.      0
ATOM   3821  CD2 LEU A 247      31.590  44.157  46.553  1.00  0.00           C0.      0
ATOM   3822 HD21 LEU A 247      32.553  43.668  46.406  1.00  0.00           H0.      0
ATOM   3823 HD22 LEU A 247      31.052  43.758  45.693  1.00  0.00           H0.      0
ATOM   3824 HD23 LEU A 247      31.798  45.191  46.277  1.00  0.00           H0.      0
ATOM   3825  C   LEU A 247      29.815  46.978  47.911  1.00  0.00           C0.      0
ATOM   3826  O   LEU A 247      29.886  47.165  46.708  1.00  0.00           O0.      0
ATOM   3827  N   ALA A 248      28.764  47.142  48.676  1.00  0.00           N0.      0
ATOM   3828  H   ALA A 248      28.914  46.936  49.653  1.00  0.00           H0.      0
ATOM   3829  CA  ALA A 248      27.488  47.734  48.285  1.00  0.00           C0.      0
ATOM   3830  HA  ALA A 248      27.142  47.133  47.445  1.00  0.00           H0.      0
ATOM   3831  CB  ALA A 248      26.356  47.468  49.396  1.00  0.00           C0.      0
ATOM   3832  HB1 ALA A 248      26.649  46.576  49.951  1.00  0.00           H0.      0
ATOM   3833  HB2 ALA A 248      26.342  48.279  50.124  1.00  0.00           H0.      0
ATOM   3834  HB3 ALA A 248      25.359  47.400  48.960  1.00  0.00           H0.      0
ATOM   3835  C   ALA A 248      27.632  49.196  47.876  1.00  0.00           C0.      0
ATOM   3836  O   ALA A 248      27.417  49.583  46.752  1.00  0.00           O0.      0
ATOM   3837  N   SER A 249      28.291  49.998  48.717  1.00  0.00           N0.      0
ATOM   3838  H   SER A 249      28.727  49.588  49.531  1.00  0.00           H0.      0
ATOM   3839  CA  SER A 249      28.412  51.427  48.365  1.00  0.00           C0.      0
ATOM   3840  HA  SER A 249      27.403  51.809  48.210  1.00  0.00           H0.      0
ATOM   3841  CB  SER A 249      29.173  52.134  49.499  1.00  0.00           C0.      0
ATOM   3842  HB2 SER A 249      30.176  51.736  49.656  1.00  0.00           H0.      0
ATOM   3843  HB3 SER A 249      29.258  53.209  49.338  1.00  0.00           H0.      0
ATOM   3844  OG  SER A 249      28.366  51.968  50.699  1.00  0.00           O0.      0
ATOM   3845  HG  SER A 249      27.676  52.631  50.773  1.00  0.00           H0.      0
ATOM   3846  C   SER A 249      29.276  51.594  47.195  1.00  0.00           C0.      0
ATOM   3847  O   SER A 249      29.034  52.467  46.343  1.00  0.00           O0.      0
ATOM   3848  N   PHE A 250      30.280  50.732  47.080  1.00  0.00           N0.      0
ATOM   3849  H   PHE A 250      30.660  50.303  47.912  1.00  0.00           H0.      0
ATOM   3850  CA  PHE A 250      31.070  50.614  45.818  1.00  0.00           C0.      0
ATOM   3851  HA  PHE A 250      31.485  51.577  45.521  1.00  0.00           H0.      0
ATOM   3852  CB  PHE A 250      32.254  49.655  46.032  1.00  0.00           C0.      0
ATOM   3853  HB2 PHE A 250      32.824  50.078  46.859  1.00  0.00           H0.      0
ATOM   3854  HB3 PHE A 250      31.798  48.700  46.292  1.00  0.00           H0.      0
ATOM   3855  CG  PHE A 250      33.111  49.536  44.800  1.00  0.00           C0.      0
ATOM   3856  CD1 PHE A 250      32.940  48.470  43.929  1.00  0.00           C0.      0
ATOM   3857  HD1 PHE A 250      32.190  47.698  44.014  1.00  0.00           H0.      0
ATOM   3858  CE1 PHE A 250      33.631  48.557  42.652  1.00  0.00           C0.      0
ATOM   3859  HE1 PHE A 250      33.486  47.770  41.927  1.00  0.00           H0.      0
ATOM   3860  CZ  PHE A 250      34.372  49.640  42.316  1.00  0.00           C0.      0
ATOM   3861  HZ  PHE A 250      34.756  49.729  41.311  1.00  0.00           H0.      0
ATOM   3862  CE2 PHE A 250      34.577  50.694  43.229  1.00  0.00           C0.      0
ATOM   3863  HE2 PHE A 250      35.117  51.575  42.917  1.00  0.00           H0.      0
ATOM   3864  CD2 PHE A 250      33.978  50.600  44.490  1.00  0.00           C0.      0
ATOM   3865  HD2 PHE A 250      34.118  51.468  45.117  1.00  0.00           H0.      0
ATOM   3866  C   PHE A 250      30.345  50.137  44.563  1.00  0.00           C0.      0
ATOM   3867  O   PHE A 250      30.572  50.708  43.490  1.00  0.00           O0.      0
ATOM   3868  N   THR A 251      29.489  49.102  44.645  1.00  0.00           N0.      0
ATOM   3869  H   THR A 251      29.177  48.741  45.535  1.00  0.00           H0.      0
ATOM   3870  CA  THR A 251      28.736  48.541  43.475  1.00  0.00           C0.      0
ATOM   3871  HA  THR A 251      29.401  48.281  42.651  1.00  0.00           H0.      0
ATOM   3872  CB  THR A 251      28.001  47.227  43.808  1.00  0.00           C0.      0
ATOM   3873  HB  THR A 251      27.195  47.547  44.468  1.00  0.00           H0.      0
ATOM   3874  CG2 THR A 251      27.254  46.600  42.661  1.00  0.00           C0.      0
ATOM   3875 HG21 THR A 251      26.449  47.247  42.313  1.00  0.00           H0.      0
ATOM   3876 HG22 THR A 251      27.946  46.235  41.901  1.00  0.00           H0.      0
ATOM   3877 HG23 THR A 251      26.835  45.631  42.932  1.00  0.00           H0.      0
ATOM   3878  OG1 THR A 251      28.939  46.248  44.318  1.00  0.00           O0.      0
ATOM   3879  HG1 THR A 251      29.455  46.705  44.985  1.00  0.00           H0.      0
ATOM   3880  C   THR A 251      27.783  49.661  42.936  1.00  0.00           C0.      0
ATOM   3881  O   THR A 251      27.506  49.703  41.729  1.00  0.00           O0.      0
ATOM   3882  N   GLU A 252      27.334  50.555  43.775  1.00  0.00           N0.      0
ATOM   3883  H   GLU A 252      27.418  50.382  44.766  1.00  0.00           H0.      0
ATOM   3884  CA  GLU A 252      26.470  51.585  43.406  1.00  0.00           C0.      0
ATOM   3885  HA  GLU A 252      25.622  51.233  42.819  1.00  0.00           H0.      0
ATOM   3886  CB  GLU A 252      25.802  52.097  44.700  1.00  0.00           C0.      0
ATOM   3887  HB2 GLU A 252      25.191  51.264  45.047  1.00  0.00           H0.      0
ATOM   3888  HB3 GLU A 252      26.458  52.349  45.533  1.00  0.00           H0.      0
ATOM   3889  CG  GLU A 252      24.934  53.320  44.369  1.00  0.00           C0.      0
ATOM   3890  HG2 GLU A 252      24.324  53.144  43.483  1.00  0.00           H0.      0
ATOM   3891  HG3 GLU A 252      24.059  53.251  45.016  1.00  0.00           H0.      0
ATOM   3892  CD  GLU A 252      25.602  54.680  44.382  1.00  0.00           C0.      0
ATOM   3893  OE1 GLU A 252      25.393  55.533  43.488  1.00  0.00           O0.      0
ATOM   3894  OE2 GLU A 252      26.494  54.973  45.245  1.00  0.00           O0.      0
ATOM   3895  C   GLU A 252      27.230  52.636  42.615  1.00  0.00           C0.      0
ATOM   3896  O   GLU A 252      26.698  53.103  41.609  1.00  0.00           O0.      0
ATOM   3897  N   LEU A 253      28.394  53.045  43.121  1.00  0.00           N0.      0
ATOM   3898  H   LEU A 253      28.581  52.663  44.037  1.00  0.00           H0.      0
ATOM   3899  CA  LEU A 253      29.385  53.995  42.651  1.00  0.00           C0.      0
ATOM   3900  HA  LEU A 253      28.864  54.943  42.511  1.00  0.00           H0.      0
ATOM   3901  CB  LEU A 253      30.516  54.129  43.666  1.00  0.00           C0.      0
ATOM   3902  HB2 LEU A 253      30.186  54.587  44.598  1.00  0.00           H0.      0
ATOM   3903  HB3 LEU A 253      30.892  53.136  43.912  1.00  0.00           H0.      0
ATOM   3904  CG  LEU A 253      31.809  54.899  43.321  1.00  0.00           C0.      0
ATOM   3905  HG  LEU A 253      32.220  54.499  42.394  1.00  0.00           H0.      0
ATOM   3906  CD1 LEU A 253      31.648  56.380  43.253  1.00  0.00           C0.      0
ATOM   3907 HD11 LEU A 253      31.328  56.763  44.221  1.00  0.00           H0.      0
ATOM   3908 HD12 LEU A 253      32.643  56.787  43.069  1.00  0.00           H0.      0
ATOM   3909 HD13 LEU A 253      30.970  56.694  42.459  1.00  0.00           H0.      0
ATOM   3910  CD2 LEU A 253      32.796  54.604  44.412  1.00  0.00           C0.      0
ATOM   3911 HD21 LEU A 253      32.492  54.930  45.406  1.00  0.00           H0.      0
ATOM   3912 HD22 LEU A 253      32.945  53.534  44.556  1.00  0.00           H0.      0
ATOM   3913 HD23 LEU A 253      33.784  54.998  44.174  1.00  0.00           H0.      0
ATOM   3914  C   LEU A 253      30.012  53.605  41.267  1.00  0.00           C0.      0
ATOM   3915  O   LEU A 253      30.005  54.368  40.312  1.00  0.00           O0.      0
ATOM   3916  N   VAL A 254      30.396  52.310  41.162  1.00  0.00           N0.      0
ATOM   3917  H   VAL A 254      30.393  51.656  41.931  1.00  0.00           H0.      0
ATOM   3918  CA  VAL A 254      31.080  51.856  39.899  1.00  0.00           C0.      0
ATOM   3919  HA  VAL A 254      31.725  52.693  39.631  1.00  0.00           H0.      0
ATOM   3920  CB  VAL A 254      31.946  50.557  40.190  1.00  0.00           C0.      0
ATOM   3921  HB  VAL A 254      32.574  50.698  41.069  1.00  0.00           H0.      0
ATOM   3922  CG1 VAL A 254      31.120  49.346  40.260  1.00  0.00           C0.      0
ATOM   3923 HG11 VAL A 254      30.422  49.502  41.082  1.00  0.00           H0.      0
ATOM   3924 HG12 VAL A 254      30.543  49.334  39.335  1.00  0.00           H0.      0
ATOM   3925 HG13 VAL A 254      31.699  48.446  40.470  1.00  0.00           H0.      0
ATOM   3926  CG2 VAL A 254      33.026  50.478  39.053  1.00  0.00           C0.      0
ATOM   3927 HG21 VAL A 254      33.484  49.529  39.334  1.00  0.00           H0.      0
ATOM   3928 HG22 VAL A 254      32.488  50.487  38.105  1.00  0.00           H0.      0
ATOM   3929 HG23 VAL A 254      33.713  51.323  39.098  1.00  0.00           H0.      0
ATOM   3930  C   VAL A 254      30.134  51.760  38.697  1.00  0.00           C0.      0
ATOM   3931  O   VAL A 254      30.594  51.960  37.566  1.00  0.00           O0.      0
ATOM   3932  N   GLN A 255      28.876  51.280  38.929  1.00  0.00           N0.      0
ATOM   3933  H   GLN A 255      28.605  50.909  39.829  1.00  0.00           H0.      0
ATOM   3934  CA  GLN A 255      27.846  51.422  37.846  1.00  0.00           C0.      0
ATOM   3935  HA  GLN A 255      28.219  50.895  36.969  1.00  0.00           H0.      0
ATOM   3936  CB  GLN A 255      26.554  50.790  38.228  1.00  0.00           C0.      0
ATOM   3937  HB2 GLN A 255      26.124  51.129  39.170  1.00  0.00           H0.      0
ATOM   3938  HB3 GLN A 255      25.812  50.910  37.438  1.00  0.00           H0.      0
ATOM   3939  CG  GLN A 255      26.786  49.264  38.423  1.00  0.00           C0.      0
ATOM   3940  HG2 GLN A 255      27.272  48.919  37.510  1.00  0.00           H0.      0
ATOM   3941  HG3 GLN A 255      27.541  49.096  39.191  1.00  0.00           H0.      0
ATOM   3942  CD  GLN A 255      25.603  48.372  38.762  1.00  0.00           C0.      0
ATOM   3943  OE1 GLN A 255      24.441  48.642  38.527  1.00  0.00           O0.      0
ATOM   3944  NE2 GLN A 255      25.837  47.196  39.369  1.00  0.00           N0.      0
ATOM   3945 HE21 GLN A 255      25.071  46.559  39.532  1.00  0.00           H0.      0
ATOM   3946 HE22 GLN A 255      26.740  47.118  39.816  1.00  0.00           H0.      0
ATOM   3947  C   GLN A 255      27.682  52.929  37.469  1.00  0.00           C0.      0
ATOM   3948  O   GLN A 255      27.738  53.249  36.273  1.00  0.00           O0.      0
ATOM   3949  N   GLU A 256      27.564  53.751  38.543  1.00  0.00           N0.      0
ATOM   3950  H   GLU A 256      27.508  53.371  39.477  1.00  0.00           H0.      0
ATOM   3951  CA  GLU A 256      27.258  55.209  38.255  1.00  0.00           C0.      0
ATOM   3952  HA  GLU A 256      26.454  55.265  37.521  1.00  0.00           H0.      0
ATOM   3953  CB  GLU A 256      26.813  55.862  39.533  1.00  0.00           C0.      0
ATOM   3954  HB2 GLU A 256      25.874  55.406  39.847  1.00  0.00           H0.      0
ATOM   3955  HB3 GLU A 256      27.617  55.789  40.264  1.00  0.00           H0.      0
ATOM   3956  CG  GLU A 256      26.524  57.355  39.413  1.00  0.00           C0.      0
ATOM   3957  HG2 GLU A 256      25.880  57.597  38.567  1.00  0.00           H0.      0
ATOM   3958  HG3 GLU A 256      25.930  57.591  40.296  1.00  0.00           H0.      0
ATOM   3959  CD  GLU A 256      27.817  58.283  39.514  1.00  0.00           C0.      0
ATOM   3960  OE1 GLU A 256      27.899  59.308  38.752  1.00  0.00           O0.      0
ATOM   3961  OE2 GLU A 256      28.660  58.106  40.426  1.00  0.00           O0.      0
ATOM   3962  C   GLU A 256      28.386  55.971  37.514  1.00  0.00           C0.      0
ATOM   3963  O   GLU A 256      28.093  56.960  36.799  1.00  0.00           O0.      0
ATOM   3964  N   ALA A 257      29.613  55.483  37.540  1.00  0.00           N0.      0
ATOM   3965  H   ALA A 257      29.771  54.751  38.218  1.00  0.00           H0.      0
ATOM   3966  CA  ALA A 257      30.692  55.990  36.696  1.00  0.00           C0.      0
ATOM   3967  HA  ALA A 257      30.954  57.032  36.882  1.00  0.00           H0.      0
ATOM   3968  CB  ALA A 257      31.902  55.121  37.057  1.00  0.00           C0.      0
ATOM   3969  HB1 ALA A 257      31.894  54.205  36.467  1.00  0.00           H0.      0
ATOM   3970  HB2 ALA A 257      32.806  55.681  36.819  1.00  0.00           H0.      0
ATOM   3971  HB3 ALA A 257      31.886  54.929  38.130  1.00  0.00           H0.      0
ATOM   3972  C   ALA A 257      30.453  55.885  35.161  1.00  0.00           C0.      0
ATOM   3973  O   ALA A 257      31.133  56.627  34.456  1.00  0.00           O0.      0
ATOM   3974  N   PHE A 258      29.625  54.983  34.714  1.00  0.00           N0.      0
ATOM   3975  H   PHE A 258      29.320  54.392  35.473  1.00  0.00           H0.      0
ATOM   3976  CA  PHE A 258      29.196  54.920  33.313  1.00  0.00           C0.      0
ATOM   3977  HA  PHE A 258      29.760  55.547  32.623  1.00  0.00           H0.      0
ATOM   3978  CB  PHE A 258      29.273  53.492  32.825  1.00  0.00           C0.      0
ATOM   3979  HB2 PHE A 258      28.742  52.888  33.561  1.00  0.00           H0.      0
ATOM   3980  HB3 PHE A 258      28.725  53.324  31.898  1.00  0.00           H0.      0
ATOM   3981  CG  PHE A 258      30.719  53.010  32.759  1.00  0.00           C0.      0
ATOM   3982  CD1 PHE A 258      31.456  53.069  31.545  1.00  0.00           C0.      0
ATOM   3983  HD1 PHE A 258      31.134  53.470  30.595  1.00  0.00           H0.      0
ATOM   3984  CE1 PHE A 258      32.765  52.647  31.526  1.00  0.00           C0.      0
ATOM   3985  HE1 PHE A 258      33.272  52.669  30.572  1.00  0.00           H0.      0
ATOM   3986  CZ  PHE A 258      33.431  52.128  32.657  1.00  0.00           C0.      0
ATOM   3987  HZ  PHE A 258      34.475  51.871  32.758  1.00  0.00           H0.      0
ATOM   3988  CE2 PHE A 258      32.691  52.184  33.894  1.00  0.00           C0.      0
ATOM   3989  HE2 PHE A 258      33.176  51.872  34.807  1.00  0.00           H0.      0
ATOM   3990  CD2 PHE A 258      31.354  52.562  33.963  1.00  0.00           C0.      0
ATOM   3991  HD2 PHE A 258      30.766  52.416  34.858  1.00  0.00           H0.      0
ATOM   3992  C   PHE A 258      27.738  55.445  33.225  1.00  0.00           C0.      0
ATOM   3993  O   PHE A 258      27.168  55.551  32.141  1.00  0.00           O0.      0
ATOM   3994  N   GLY A 259      27.032  55.744  34.300  1.00  0.00           N0.      0
ATOM   3995  H   GLY A 259      27.494  55.748  35.199  1.00  0.00           H0.      0
ATOM   3996  CA  GLY A 259      25.582  55.976  34.402  1.00  0.00           C0.      0
ATOM   3997  HA2 GLY A 259      25.480  56.300  35.438  1.00  0.00           H0.      0
ATOM   3998  HA3 GLY A 259      25.160  56.758  33.770  1.00  0.00           H0.      0
ATOM   3999  C   GLY A 259      24.669  54.844  34.244  1.00  0.00           C0.      0
ATOM   4000  O   GLY A 259      23.603  55.073  33.751  1.00  0.00           O0.      0
ATOM   4001  N   GLY A 260      25.150  53.602  34.374  1.00  0.00           N0.      0
ATOM   4002  H   GLY A 260      26.095  53.413  34.676  1.00  0.00           H0.      0
ATOM   4003  CA  GLY A 260      24.437  52.394  34.072  1.00  0.00           C0.      0
ATOM   4004  HA2 GLY A 260      24.736  51.634  34.794  1.00  0.00           H0.      0
ATOM   4005  HA3 GLY A 260      23.406  52.611  34.351  1.00  0.00           H0.      0
ATOM   4006  C   GLY A 260      24.380  51.866  32.594  1.00  0.00           C0.      0
ATOM   4007  O   GLY A 260      23.866  50.803  32.319  1.00  0.00           O0.      0
ATOM   4008  N   ARG A 261      25.007  52.611  31.591  1.00  0.00           N0.      0
ATOM   4009  H   ARG A 261      25.167  53.565  31.882  1.00  0.00           H0.      0
ATOM   4010  CA  ARG A 261      25.341  52.292  30.193  1.00  0.00           C0.      0
ATOM   4011  HA  ARG A 261      24.523  51.737  29.734  1.00  0.00           H0.      0
ATOM   4012  CB  ARG A 261      25.677  53.539  29.374  1.00  0.00           C0.      0
ATOM   4013  HB2 ARG A 261      26.570  54.091  29.669  1.00  0.00           H0.      0
ATOM   4014  HB3 ARG A 261      25.811  53.112  28.381  1.00  0.00           H0.      0
ATOM   4015  CG  ARG A 261      24.563  54.599  29.389  1.00  0.00           C0.      0
ATOM   4016  HG2 ARG A 261      24.283  55.003  30.362  1.00  0.00           H0.      0
ATOM   4017  HG3 ARG A 261      24.888  55.535  28.935  1.00  0.00           H0.      0
ATOM   4018  CD  ARG A 261      23.305  54.125  28.675  1.00  0.00           C0.      0
ATOM   4019  HD2 ARG A 261      22.975  53.126  28.960  1.00  0.00           H0.      0
ATOM   4020  HD3 ARG A 261      22.575  54.870  28.992  1.00  0.00           H0.      0
ATOM   4021  NE  ARG A 261      23.525  54.292  27.262  1.00  0.00           N0.      0
ATOM   4022  HE  ARG A 261      24.399  54.638  26.895  1.00  0.00           H0.      0
ATOM   4023  CZ  ARG A 261      22.694  53.897  26.303  1.00  0.00           C0.      0
ATOM   4024  NH1 ARG A 261      23.028  54.029  25.095  1.00  0.00           N0.      0
ATOM   4025 HH11 ARG A 261      23.992  54.259  24.897  1.00  0.00           H0.      0
ATOM   4026 HH12 ARG A 261      22.526  53.523  24.379  1.00  0.00           H0.      0
ATOM   4027  NH2 ARG A 261      21.540  53.346  26.519  1.00  0.00           N0.      0
ATOM   4028 HH21 ARG A 261      21.186  53.129  27.440  1.00  0.00           H0.      0
ATOM   4029 HH22 ARG A 261      20.910  53.202  25.742  1.00  0.00           H0.      0
ATOM   4030  C   ARG A 261      26.612  51.409  30.245  1.00  0.00           C0.      0
ATOM   4031  O   ARG A 261      27.653  51.571  29.604  1.00  0.00           O0.      0
ATOM   4032  N   CYS A 262      26.455  50.290  31.003  1.00  0.00           N0.      0
ATOM   4033  H   CYS A 262      25.590  50.213  31.518  1.00  0.00           H0.      0
ATOM   4034  CA  CYS A 262      27.444  49.305  31.211  1.00  0.00           C0.      0
ATOM   4035  HA  CYS A 262      28.048  49.079  30.332  1.00  0.00           H0.      0
ATOM   4036  CB  CYS A 262      28.460  49.833  32.230  1.00  0.00           C0.      0
ATOM   4037  HB2 CYS A 262      29.303  49.150  32.336  1.00  0.00           H0.      0
ATOM   4038  HB3 CYS A 262      28.981  50.720  31.870  1.00  0.00           H0.      0
ATOM   4039  SG  CYS A 262      27.745  50.261  33.836  1.00  0.00           S0.      0
ATOM   4040  HG  CYS A 262      26.780  49.351  34.000  1.00  0.00           H0.      0
ATOM   4041  C   CYS A 262      26.831  47.985  31.730  1.00  0.00           C0.      0
ATOM   4042  O   CYS A 262      25.841  47.985  32.562  1.00  0.00           O0.      0
ATOM   4043  N   GLN A 263      27.528  46.851  31.434  1.00  0.00           N0.      0
ATOM   4044  H   GLN A 263      28.347  46.891  30.844  1.00  0.00           H0.      0
ATOM   4045  CA  GLN A 263      27.299  45.529  32.066  1.00  0.00           C0.      0
ATOM   4046  HA  GLN A 263      26.264  45.594  32.401  1.00  0.00           H0.      0
ATOM   4047  CB  GLN A 263      27.222  44.408  31.032  1.00  0.00           C0.      0
ATOM   4048  HB2 GLN A 263      28.200  44.261  30.575  1.00  0.00           H0.      0
ATOM   4049  HB3 GLN A 263      26.861  43.483  31.482  1.00  0.00           H0.      0
ATOM   4050  CG  GLN A 263      26.213  44.707  29.861  1.00  0.00           C0.      0
ATOM   4051  HG2 GLN A 263      25.232  44.840  30.317  1.00  0.00           H0.      0
ATOM   4052  HG3 GLN A 263      26.548  45.649  29.427  1.00  0.00           H0.      0
ATOM   4053  CD  GLN A 263      26.136  43.534  28.840  1.00  0.00           C0.      0
ATOM   4054  OE1 GLN A 263      26.816  42.507  28.945  1.00  0.00           O0.      0
ATOM   4055  NE2 GLN A 263      25.337  43.635  27.822  1.00  0.00           N0.      0
ATOM   4056 HE21 GLN A 263      25.335  42.824  27.219  1.00  0.00           H0.      0
ATOM   4057 HE22 GLN A 263      24.702  44.415  27.730  1.00  0.00           H0.      0
ATOM   4058  C   GLN A 263      28.252  45.245  33.263  1.00  0.00           C0.      0
ATOM   4059  O   GLN A 263      29.461  45.519  33.046  1.00  0.00           O0.      0
ATOM   4060  N   HID A 264      27.695  44.814  34.420  1.00  0.00           N0.      0
ATOM   4061  H   HID A 264      26.687  44.846  34.474  1.00  0.00           H0.      0
ATOM   4062  CA  HID A 264      28.502  44.756  35.685  1.00  0.00           C0.      0
ATOM   4063  HA  HID A 264      29.453  45.262  35.521  1.00  0.00           H0.      0
ATOM   4064  CB  HID A 264      27.699  45.585  36.706  1.00  0.00           C0.      0
ATOM   4065  HB2 HID A 264      27.518  46.644  36.517  1.00  0.00           H0.      0
ATOM   4066  HB3 HID A 264      26.672  45.225  36.641  1.00  0.00           H0.      0
ATOM   4067  CG  HID A 264      28.286  45.439  38.140  1.00  0.00           C0.      0
ATOM   4068  ND1 HID A 264      28.239  44.402  39.028  1.00  0.00           N0.      0
ATOM   4069  HD1 HID A 264      27.548  43.670  39.104  1.00  0.00           H0.      0
ATOM   4070  CE1 HID A 264      29.093  44.647  39.996  1.00  0.00           C0.      0
ATOM   4071  HE1 HID A 264      29.097  44.059  40.902  1.00  0.00           H0.      0
ATOM   4072  NE2 HID A 264      29.768  45.791  39.781  1.00  0.00           N0.      0
ATOM   4073  CD2 HID A 264      29.347  46.258  38.539  1.00  0.00           C0.      0
ATOM   4074  HD2 HID A 264      29.591  47.150  37.982  1.00  0.00           H0.      0
ATOM   4075  C   HID A 264      28.760  43.339  36.151  1.00  0.00           C0.      0
ATOM   4076  O   HID A 264      27.883  42.517  36.017  1.00  0.00           O0.      0
ATOM   4077  N   SER A 265      29.941  43.076  36.657  1.00  0.00           N0.      0
ATOM   4078  H   SER A 265      30.682  43.762  36.639  1.00  0.00           H0.      0
ATOM   4079  CA  SER A 265      30.266  41.787  37.222  1.00  0.00           C0.      0
ATOM   4080  HA  SER A 265      29.391  41.411  37.752  1.00  0.00           H0.      0
ATOM   4081  CB  SER A 265      30.639  40.784  36.057  1.00  0.00           C0.      0
ATOM   4082  HB2 SER A 265      29.851  40.874  35.310  1.00  0.00           H0.      0
ATOM   4083  HB3 SER A 265      31.632  41.110  35.749  1.00  0.00           H0.      0
ATOM   4084  OG  SER A 265      30.559  39.468  36.458  1.00  0.00           O0.      0
ATOM   4085  HG  SER A 265      29.616  39.302  36.386  1.00  0.00           H0.      0
ATOM   4086  C   SER A 265      31.348  41.828  38.265  1.00  0.00           C0.      0
ATOM   4087  O   SER A 265      32.319  42.584  38.103  1.00  0.00           O0.      0
ATOM   4088  N   VAL A 266      31.177  41.088  39.376  1.00  0.00           N0.      0
ATOM   4089  H   VAL A 266      30.415  40.436  39.492  1.00  0.00           H0.      0
ATOM   4090  CA  VAL A 266      32.077  41.066  40.519  1.00  0.00           C0.      0
ATOM   4091  HA  VAL A 266      32.987  41.556  40.174  1.00  0.00           H0.      0
ATOM   4092  CB  VAL A 266      31.575  41.656  41.793  1.00  0.00           C0.      0
ATOM   4093  HB  VAL A 266      31.391  42.719  41.636  1.00  0.00           H0.      0
ATOM   4094  CG1 VAL A 266      30.218  41.005  42.182  1.00  0.00           C0.      0
ATOM   4095 HG11 VAL A 266      30.313  39.920  42.197  1.00  0.00           H0.      0
ATOM   4096 HG12 VAL A 266      29.759  41.352  43.107  1.00  0.00           H0.      0
ATOM   4097 HG13 VAL A 266      29.353  41.410  41.655  1.00  0.00           H0.      0
ATOM   4098  CG2 VAL A 266      32.573  41.651  42.976  1.00  0.00           C0.      0
ATOM   4099 HG21 VAL A 266      32.765  40.627  43.296  1.00  0.00           H0.      0
ATOM   4100 HG22 VAL A 266      33.567  42.013  42.714  1.00  0.00           H0.      0
ATOM   4101 HG23 VAL A 266      32.106  42.266  43.745  1.00  0.00           H0.      0
ATOM   4102  C   VAL A 266      32.470  39.593  40.677  1.00  0.00           C0.      0
ATOM   4103  O   VAL A 266      31.742  38.654  40.434  1.00  0.00           O0.      0
ATOM   4104  N   LEU A 267      33.788  39.441  41.122  1.00  0.00           N0.      0
ATOM   4105  H   LEU A 267      34.289  40.258  41.440  1.00  0.00           H0.      0
ATOM   4106  CA  LEU A 267      34.591  38.185  41.312  1.00  0.00           C0.      0
ATOM   4107  HA  LEU A 267      33.959  37.312  41.150  1.00  0.00           H0.      0
ATOM   4108  CB  LEU A 267      35.651  37.920  40.328  1.00  0.00           C0.      0
ATOM   4109  HB2 LEU A 267      36.421  38.687  40.420  1.00  0.00           H0.      0
ATOM   4110  HB3 LEU A 267      36.179  36.990  40.539  1.00  0.00           H0.      0
ATOM   4111  CG  LEU A 267      35.177  37.958  38.814  1.00  0.00           C0.      0
ATOM   4112  HG  LEU A 267      34.098  37.801  38.801  1.00  0.00           H0.      0
ATOM   4113  CD1 LEU A 267      35.373  39.310  38.224  1.00  0.00           C0.      0
ATOM   4114 HD11 LEU A 267      34.748  39.391  37.334  1.00  0.00           H0.      0
ATOM   4115 HD12 LEU A 267      35.101  40.087  38.939  1.00  0.00           H0.      0
ATOM   4116 HD13 LEU A 267      36.434  39.415  37.999  1.00  0.00           H0.      0
ATOM   4117  CD2 LEU A 267      35.750  36.910  37.900  1.00  0.00           C0.      0
ATOM   4118 HD21 LEU A 267      36.822  37.100  37.948  1.00  0.00           H0.      0
ATOM   4119 HD22 LEU A 267      35.680  35.907  38.321  1.00  0.00           H0.      0
ATOM   4120 HD23 LEU A 267      35.270  36.844  36.923  1.00  0.00           H0.      0
ATOM   4121  C   LEU A 267      35.159  38.244  42.801  1.00  0.00           C0.      0
ATOM   4122  O   LEU A 267      35.491  39.299  43.356  1.00  0.00           O0.      0
ATOM   4123  N   GLY A 268      35.276  37.080  43.320  1.00  0.00           N0.      0
ATOM   4124  H   GLY A 268      35.140  36.371  42.614  1.00  0.00           H0.      0
ATOM   4125  CA  GLY A 268      35.998  36.741  44.488  1.00  0.00           C0.      0
ATOM   4126  HA2 GLY A 268      36.045  37.530  45.238  1.00  0.00           H0.      0
ATOM   4127  HA3 GLY A 268      35.543  35.911  45.028  1.00  0.00           H0.      0
ATOM   4128  C   GLY A 268      37.428  36.445  44.238  1.00  0.00           C0.      0
ATOM   4129  O   GLY A 268      38.188  37.269  43.783  1.00  0.00           O0.      0
ATOM   4130  N   ASP A 269      37.835  35.214  44.479  1.00  0.00           N0.      0
ATOM   4131  H   ASP A 269      37.101  34.551  44.682  1.00  0.00           H0.      0
ATOM   4132  CA  ASP A 269      39.155  34.630  44.125  1.00  0.00           C0.      0
ATOM   4133  HA  ASP A 269      39.958  35.342  44.316  1.00  0.00           H0.      0
ATOM   4134  CB  ASP A 269      39.435  33.340  44.989  1.00  0.00           C0.      0
ATOM   4135  HB2 ASP A 269      40.457  33.064  44.730  1.00  0.00           H0.      0
ATOM   4136  HB3 ASP A 269      39.319  33.618  46.037  1.00  0.00           H0.      0
ATOM   4137  CG  ASP A 269      38.503  32.194  44.681  1.00  0.00           C0.      0
ATOM   4138  OD1 ASP A 269      38.767  31.089  45.150  1.00  0.00           O0.      0
ATOM   4139  OD2 ASP A 269      37.510  32.305  43.963  1.00  0.00           O0.      0
ATOM   4140  C   ASP A 269      39.300  34.441  42.637  1.00  0.00           C0.      0
ATOM   4141  O   ASP A 269      39.738  33.328  42.183  1.00  0.00           O0.      0
ATOM   4142  N   PHE A 270      38.822  35.386  41.810  1.00  0.00           N0.      0
ATOM   4143  H   PHE A 270      38.497  36.244  42.232  1.00  0.00           H0.      0
ATOM   4144  CA  PHE A 270      38.666  35.302  40.314  1.00  0.00           C0.      0
ATOM   4145  HA  PHE A 270      38.255  36.213  39.880  1.00  0.00           H0.      0
ATOM   4146  CB  PHE A 270      40.049  35.116  39.464  1.00  0.00           C0.      0
ATOM   4147  HB2 PHE A 270      40.412  34.118  39.710  1.00  0.00           H0.      0
ATOM   4148  HB3 PHE A 270      39.655  35.375  38.481  1.00  0.00           H0.      0
ATOM   4149  CG  PHE A 270      41.175  36.104  39.808  1.00  0.00           C0.      0
ATOM   4150  CD1 PHE A 270      42.125  35.692  40.715  1.00  0.00           C0.      0
ATOM   4151  HD1 PHE A 270      42.087  34.672  41.069  1.00  0.00           H0.      0
ATOM   4152  CE1 PHE A 270      43.111  36.623  41.177  1.00  0.00           C0.      0
ATOM   4153  HE1 PHE A 270      43.761  36.233  41.946  1.00  0.00           H0.      0
ATOM   4154  CZ  PHE A 270      43.159  37.949  40.747  1.00  0.00           C0.      0
ATOM   4155  HZ  PHE A 270      43.859  38.690  41.104  1.00  0.00           H0.      0
ATOM   4156  CE2 PHE A 270      42.201  38.369  39.831  1.00  0.00           C0.      0
ATOM   4157  HE2 PHE A 270      42.228  39.396  39.496  1.00  0.00           H0.      0
ATOM   4158  CD2 PHE A 270      41.230  37.419  39.338  1.00  0.00           C0.      0
ATOM   4159  HD2 PHE A 270      40.498  37.801  38.642  1.00  0.00           H0.      0
ATOM   4160  C   PHE A 270      37.586  34.318  39.892  1.00  0.00           C0.      0
ATOM   4161  O   PHE A 270      37.470  34.048  38.688  1.00  0.00           O0.      0
ATOM   4162  N   LYS A 271      36.894  33.725  40.889  1.00  0.00           N0.      0
ATOM   4163  H   LYS A 271      37.144  33.964  41.838  1.00  0.00           H0.      0
ATOM   4164  CA  LYS A 271      35.556  33.108  40.700  1.00  0.00           C0.      0
ATOM   4165  HA  LYS A 271      35.567  32.776  39.662  1.00  0.00           H0.      0
ATOM   4166  CB  LYS A 271      35.401  31.815  41.567  1.00  0.00           C0.      0
ATOM   4167  HB2 LYS A 271      35.538  32.064  42.619  1.00  0.00           H0.      0
ATOM   4168  HB3 LYS A 271      34.331  31.617  41.512  1.00  0.00           H0.      0
ATOM   4169  CG  LYS A 271      36.177  30.555  41.183  1.00  0.00           C0.      0
ATOM   4170  HG2 LYS A 271      35.972  30.510  40.113  1.00  0.00           H0.      0
ATOM   4171  HG3 LYS A 271      37.255  30.705  41.251  1.00  0.00           H0.      0
ATOM   4172  CD  LYS A 271      35.780  29.251  41.825  1.00  0.00           C0.      0
ATOM   4173  HD2 LYS A 271      34.800  28.898  41.503  1.00  0.00           H0.      0
ATOM   4174  HD3 LYS A 271      36.448  28.483  41.435  1.00  0.00           H0.      0
ATOM   4175  CE  LYS A 271      35.736  29.214  43.391  1.00  0.00           C0.      0
ATOM   4176  HE2 LYS A 271      35.193  30.111  43.691  1.00  0.00           H0.      0
ATOM   4177  HE3 LYS A 271      35.323  28.258  43.711  1.00  0.00           H0.      0
ATOM   4178  NZ  LYS A 271      37.132  29.374  43.999  1.00  0.00           N0.      0
ATOM   4179  HZ1 LYS A 271      37.770  28.705  43.591  1.00  0.00           H0.      0
ATOM   4180  HZ2 LYS A 271      37.558  30.283  43.890  1.00  0.00           H0.      0
ATOM   4181  HZ3 LYS A 271      37.085  29.320  45.006  1.00  0.00           H0.      0
ATOM   4182  C   LYS A 271      34.457  34.153  40.821  1.00  0.00           C0.      0
ATOM   4183  O   LYS A 271      34.730  35.115  41.469  1.00  0.00           O0.      0
ATOM   4184  N   PRO A 272      33.262  33.986  40.223  1.00  0.00           N0.      0
ATOM   4185  CD  PRO A 272      32.850  32.788  39.434  1.00  0.00           C0.      0
ATOM   4186  HD2 PRO A 272      33.067  31.884  40.004  1.00  0.00           H0.      0
ATOM   4187  HD3 PRO A 272      33.338  32.785  38.459  1.00  0.00           H0.      0
ATOM   4188  CG  PRO A 272      31.320  33.028  39.176  1.00  0.00           C0.      0
ATOM   4189  HG2 PRO A 272      30.698  32.530  39.919  1.00  0.00           H0.      0
ATOM   4190  HG3 PRO A 272      31.072  32.697  38.167  1.00  0.00           H0.      0
ATOM   4191  CB  PRO A 272      31.098  34.488  39.349  1.00  0.00           C0.      0
ATOM   4192  HB2 PRO A 272      30.056  34.639  39.633  1.00  0.00           H0.      0
ATOM   4193  HB3 PRO A 272      31.213  34.871  38.335  1.00  0.00           H0.      0
ATOM   4194  CA  PRO A 272      32.161  34.910  40.380  1.00  0.00           C0.      0
ATOM   4195  HA  PRO A 272      32.503  35.891  40.050  1.00  0.00           H0.      0
ATOM   4196  C   PRO A 272      31.623  35.052  41.763  1.00  0.00           C0.      0
ATOM   4197  O   PRO A 272      31.822  34.162  42.583  1.00  0.00           O0.      0
ATOM   4198  N   TYR A 273      30.919  36.172  42.074  1.00  0.00           N0.      0
ATOM   4199  H   TYR A 273      30.816  36.824  41.309  1.00  0.00           H0.      0
ATOM   4200  CA  TYR A 273      30.427  36.397  43.426  1.00  0.00           C0.      0
ATOM   4201  HA  TYR A 273      30.306  35.462  43.972  1.00  0.00           H0.      0
ATOM   4202  CB  TYR A 273      31.540  37.198  44.308  1.00  0.00           C0.      0
ATOM   4203  HB2 TYR A 273      32.292  36.462  44.595  1.00  0.00           H0.      0
ATOM   4204  HB3 TYR A 273      32.043  37.921  43.667  1.00  0.00           H0.      0
ATOM   4205  CG  TYR A 273      31.122  37.925  45.606  1.00  0.00           C0.      0
ATOM   4206  CD1 TYR A 273      30.952  37.078  46.748  1.00  0.00           C0.      0
ATOM   4207  HD1 TYR A 273      31.055  36.018  46.570  1.00  0.00           H0.      0
ATOM   4208  CE1 TYR A 273      30.526  37.579  47.993  1.00  0.00           C0.      0
ATOM   4209  HE1 TYR A 273      30.225  36.900  48.778  1.00  0.00           H0.      0
ATOM   4210  CZ  TYR A 273      30.217  38.947  48.049  1.00  0.00           C0.      0
ATOM   4211  OH  TYR A 273      29.674  39.502  49.192  1.00  0.00           O0.      0
ATOM   4212  HH  TYR A 273      29.757  38.864  49.905  1.00  0.00           H0.      0
ATOM   4213  CE2 TYR A 273      30.479  39.847  46.963  1.00  0.00           C0.      0
ATOM   4214  HE2 TYR A 273      30.340  40.897  47.177  1.00  0.00           H0.      0
ATOM   4215  CD2 TYR A 273      30.979  39.303  45.779  1.00  0.00           C0.      0
ATOM   4216  HD2 TYR A 273      31.169  39.949  44.934  1.00  0.00           H0.      0
ATOM   4217  C   TYR A 273      29.065  37.083  43.434  1.00  0.00           C0.      0
ATOM   4218  O   TYR A 273      28.681  37.840  42.546  1.00  0.00           O0.      0
ATOM   4219  N   ARG A 274      28.405  36.924  44.550  1.00  0.00           N0.      0
ATOM   4220  H   ARG A 274      28.864  36.410  45.287  1.00  0.00           H0.      0
ATOM   4221  CA  ARG A 274      27.078  37.585  44.811  1.00  0.00           C0.      0
ATOM   4222  HA  ARG A 274      27.091  38.500  44.218  1.00  0.00           H0.      0
ATOM   4223  CB  ARG A 274      25.959  36.688  44.270  1.00  0.00           C0.      0
ATOM   4224  HB2 ARG A 274      26.296  36.557  43.242  1.00  0.00           H0.      0
ATOM   4225  HB3 ARG A 274      25.917  35.718  44.767  1.00  0.00           H0.      0
ATOM   4226  CG  ARG A 274      24.576  37.350  44.357  1.00  0.00           C0.      0
ATOM   4227  HG2 ARG A 274      24.410  37.981  45.230  1.00  0.00           H0.      0
ATOM   4228  HG3 ARG A 274      24.403  37.983  43.486  1.00  0.00           H0.      0
ATOM   4229  CD  ARG A 274      23.544  36.246  44.424  1.00  0.00           C0.      0
ATOM   4230  HD2 ARG A 274      22.510  36.517  44.208  1.00  0.00           H0.      0
ATOM   4231  HD3 ARG A 274      23.941  35.457  43.785  1.00  0.00           H0.      0
ATOM   4232  NE  ARG A 274      23.572  35.742  45.809  1.00  0.00           N0.      0
ATOM   4233  HE  ARG A 274      24.268  35.082  46.124  1.00  0.00           H0.      0
ATOM   4234  CZ  ARG A 274      22.720  36.077  46.780  1.00  0.00           C0.      0
ATOM   4235  NH1 ARG A 274      21.763  36.919  46.440  1.00  0.00           N0.      0
ATOM   4236 HH11 ARG A 274      21.837  37.435  45.575  1.00  0.00           H0.      0
ATOM   4237 HH12 ARG A 274      21.114  37.144  47.180  1.00  0.00           H0.      0
ATOM   4238  NH2 ARG A 274      22.788  35.400  47.969  1.00  0.00           N0.      0
ATOM   4239 HH21 ARG A 274      23.241  34.497  47.961  1.00  0.00           H0.      0
ATOM   4240 HH22 ARG A 274      22.240  35.665  48.775  1.00  0.00           H0.      0
ATOM   4241  C   ARG A 274      26.925  38.000  46.327  1.00  0.00           C0.      0
ATOM   4242  O   ARG A 274      27.128  37.098  47.146  1.00  0.00           O0.      0
ATOM   4243  N   PRO A 275      26.520  39.301  46.592  1.00  0.00           N0.      0
ATOM   4244  CD  PRO A 275      26.150  40.303  45.582  1.00  0.00           C0.      0
ATOM   4245  HD2 PRO A 275      25.685  39.825  44.720  1.00  0.00           H0.      0
ATOM   4246  HD3 PRO A 275      27.031  40.846  45.240  1.00  0.00           H0.      0
ATOM   4247  CG  PRO A 275      24.995  41.059  46.162  1.00  0.00           C0.      0
ATOM   4248  HG2 PRO A 275      24.070  40.486  46.105  1.00  0.00           H0.      0
ATOM   4249  HG3 PRO A 275      24.889  42.025  45.667  1.00  0.00           H0.      0
ATOM   4250  CB  PRO A 275      25.389  41.080  47.641  1.00  0.00           C0.      0
ATOM   4251  HB2 PRO A 275      24.537  41.256  48.299  1.00  0.00           H0.      0
ATOM   4252  HB3 PRO A 275      26.128  41.865  47.800  1.00  0.00           H0.      0
ATOM   4253  CA  PRO A 275      26.096  39.708  47.899  1.00  0.00           C0.      0
ATOM   4254  HA  PRO A 275      26.958  39.871  48.545  1.00  0.00           H0.      0
ATOM   4255  C   PRO A 275      25.008  38.739  48.489  1.00  0.00           C0.      0
ATOM   4256  O   PRO A 275      24.168  38.220  47.802  1.00  0.00           O0.      0
ATOM   4257  N   GLY A 276      25.056  38.485  49.777  1.00  0.00           N0.      0
ATOM   4258  H   GLY A 276      25.792  38.868  50.352  1.00  0.00           H0.      0
ATOM   4259  CA  GLY A 276      24.228  37.513  50.442  1.00  0.00           C0.      0
ATOM   4260  HA2 GLY A 276      23.948  37.736  51.472  1.00  0.00           H0.      0
ATOM   4261  HA3 GLY A 276      23.268  37.395  49.941  1.00  0.00           H0.      0
ATOM   4262  C   GLY A 276      24.788  36.155  50.615  1.00  0.00           C0.      0
ATOM   4263  O   GLY A 276      24.360  35.412  51.473  1.00  0.00           O0.      0
ATOM   4264  N   GLN A 277      25.877  35.861  49.923  1.00  0.00           N0.      0
ATOM   4265  H   GLN A 277      26.238  36.567  49.297  1.00  0.00           H0.      0
ATOM   4266  CA  GLN A 277      26.684  34.782  50.265  1.00  0.00           C0.      0
ATOM   4267  HA  GLN A 277      26.021  33.920  50.339  1.00  0.00           H0.      0
ATOM   4268  CB  GLN A 277      27.703  34.552  49.146  1.00  0.00           C0.      0
ATOM   4269  HB2 GLN A 277      28.262  35.454  48.895  1.00  0.00           H0.      0
ATOM   4270  HB3 GLN A 277      28.475  33.828  49.407  1.00  0.00           H0.      0
ATOM   4271  CG  GLN A 277      27.082  33.987  47.944  1.00  0.00           C0.      0
ATOM   4272  HG2 GLN A 277      26.665  32.999  48.138  1.00  0.00           H0.      0
ATOM   4273  HG3 GLN A 277      26.248  34.632  47.668  1.00  0.00           H0.      0
ATOM   4274  CD  GLN A 277      27.932  33.987  46.659  1.00  0.00           C0.      0
ATOM   4275  OE1 GLN A 277      29.069  34.371  46.576  1.00  0.00           O0.      0
ATOM   4276  NE2 GLN A 277      27.459  33.299  45.642  1.00  0.00           N0.      0
ATOM   4277 HE21 GLN A 277      28.101  33.149  44.876  1.00  0.00           H0.      0
ATOM   4278 HE22 GLN A 277      26.587  32.798  45.733  1.00  0.00           H0.      0
ATOM   4279  C   GLN A 277      27.360  35.029  51.640  1.00  0.00           C0.      0
ATOM   4280  O   GLN A 277      27.703  36.134  52.053  1.00  0.00           O0.      0
ATOM   4281  N   ALA A 278      27.637  33.948  52.279  1.00  0.00           N0.      0
ATOM   4282  H   ALA A 278      27.443  33.039  51.882  1.00  0.00           H0.      0
ATOM   4283  CA  ALA A 278      28.330  33.903  53.619  1.00  0.00           C0.      0
ATOM   4284  HA  ALA A 278      28.109  34.790  54.213  1.00  0.00           H0.      0
ATOM   4285  CB  ALA A 278      27.780  32.718  54.409  1.00  0.00           C0.      0
ATOM   4286  HB1 ALA A 278      28.085  32.697  55.456  1.00  0.00           H0.      0
ATOM   4287  HB2 ALA A 278      26.701  32.853  54.480  1.00  0.00           H0.      0
ATOM   4288  HB3 ALA A 278      27.958  31.792  53.861  1.00  0.00           H0.      0
ATOM   4289  C   ALA A 278      29.828  33.870  53.494  1.00  0.00           C0.      0
ATOM   4290  O   ALA A 278      30.531  34.305  54.379  1.00  0.00           O0.      0
ATOM   4291  N   TYR A 279      30.298  33.385  52.352  1.00  0.00           N0.      0
ATOM   4292  H   TYR A 279      29.575  33.283  51.653  1.00  0.00           H0.      0
ATOM   4293  CA  TYR A 279      31.737  33.366  51.885  1.00  0.00           C0.      0
ATOM   4294  HA  TYR A 279      32.144  32.741  52.679  1.00  0.00           H0.      0
ATOM   4295  CB  TYR A 279      31.814  32.656  50.508  1.00  0.00           C0.      0
ATOM   4296  HB2 TYR A 279      31.759  31.603  50.786  1.00  0.00           H0.      0
ATOM   4297  HB3 TYR A 279      30.959  32.770  49.842  1.00  0.00           H0.      0
ATOM   4298  CG  TYR A 279      33.086  32.849  49.693  1.00  0.00           C0.      0
ATOM   4299  CD1 TYR A 279      33.059  33.655  48.551  1.00  0.00           C0.      0
ATOM   4300  HD1 TYR A 279      32.153  34.160  48.251  1.00  0.00           H0.      0
ATOM   4301  CE1 TYR A 279      34.261  33.786  47.803  1.00  0.00           C0.      0
ATOM   4302  HE1 TYR A 279      34.216  34.250  46.828  1.00  0.00           H0.      0
ATOM   4303  CZ  TYR A 279      35.380  33.029  48.095  1.00  0.00           C0.      0
ATOM   4304  OH  TYR A 279      36.427  32.947  47.260  1.00  0.00           O0.      0
ATOM   4305  HH  TYR A 279      36.445  33.535  46.502  1.00  0.00           H0.      0
ATOM   4306  CE2 TYR A 279      35.386  32.222  49.245  1.00  0.00           C0.      0
ATOM   4307  HE2 TYR A 279      36.302  31.692  49.461  1.00  0.00           H0.      0
ATOM   4308  CD2 TYR A 279      34.204  32.126  50.041  1.00  0.00           C0.      0
ATOM   4309  HD2 TYR A 279      34.259  31.510  50.926  1.00  0.00           H0.      0
ATOM   4310  C   TYR A 279      32.433  34.719  51.924  1.00  0.00           C0.      0
ATOM   4311  O   TYR A 279      31.768  35.768  51.827  1.00  0.00           O0.      0
ATOM   4312  N   VAL A 280      33.749  34.699  52.121  1.00  0.00           N0.      0
ATOM   4313  H   VAL A 280      34.242  33.826  51.997  1.00  0.00           H0.      0
ATOM   4314  CA  VAL A 280      34.561  35.880  52.469  1.00  0.00           C0.      0
ATOM   4315  HA  VAL A 280      34.056  36.823  52.261  1.00  0.00           H0.      0
ATOM   4316  CB  VAL A 280      34.726  36.088  54.050  1.00  0.00           C0.      0
ATOM   4317  HB  VAL A 280      34.887  35.095  54.468  1.00  0.00           H0.      0
ATOM   4318  CG1 VAL A 280      35.901  36.992  54.530  1.00  0.00           C0.      0
ATOM   4319 HG11 VAL A 280      35.956  37.215  55.596  1.00  0.00           H0.      0
ATOM   4320 HG12 VAL A 280      36.845  36.572  54.185  1.00  0.00           H0.      0
ATOM   4321 HG13 VAL A 280      35.854  37.976  54.062  1.00  0.00           H0.      0
ATOM   4322  CG2 VAL A 280      33.507  36.630  54.705  1.00  0.00           C0.      0
ATOM   4323 HG21 VAL A 280      32.612  36.075  54.423  1.00  0.00           H0.      0
ATOM   4324 HG22 VAL A 280      33.574  36.484  55.783  1.00  0.00           H0.      0
ATOM   4325 HG23 VAL A 280      33.493  37.675  54.395  1.00  0.00           H0.      0
ATOM   4326  C   VAL A 280      35.895  35.860  51.656  1.00  0.00           C0.      0
ATOM   4327  O   VAL A 280      36.951  35.396  52.118  1.00  0.00           O0.      0
ATOM   4328  N   PRO A 281      35.856  36.378  50.369  1.00  0.00           N0.      0
ATOM   4329  CD  PRO A 281      34.730  37.145  49.818  1.00  0.00           C0.      0
ATOM   4330  HD2 PRO A 281      34.305  37.872  50.510  1.00  0.00           H0.      0
ATOM   4331  HD3 PRO A 281      34.071  36.357  49.455  1.00  0.00           H0.      0
ATOM   4332  CG  PRO A 281      35.344  37.903  48.583  1.00  0.00           C0.      0
ATOM   4333  HG2 PRO A 281      35.610  38.919  48.878  1.00  0.00           H0.      0
ATOM   4334  HG3 PRO A 281      34.702  37.817  47.707  1.00  0.00           H0.      0
ATOM   4335  CB  PRO A 281      36.604  37.170  48.312  1.00  0.00           C0.      0
ATOM   4336  HB2 PRO A 281      37.347  37.919  48.036  1.00  0.00           H0.      0
ATOM   4337  HB3 PRO A 281      36.458  36.387  47.569  1.00  0.00           H0.      0
ATOM   4338  CA  PRO A 281      37.081  36.688  49.655  1.00  0.00           C0.      0
ATOM   4339  HA  PRO A 281      37.727  35.821  49.518  1.00  0.00           H0.      0
ATOM   4340  C   PRO A 281      37.902  37.682  50.375  1.00  0.00           C0.      0
ATOM   4341  O   PRO A 281      37.345  38.561  51.077  1.00  0.00           O0.      0
ATOM   4342  N   CYS A 282      39.207  37.638  50.274  1.00  0.00           N0.      0
ATOM   4343  H   CYS A 282      39.669  36.864  49.819  1.00  0.00           H0.      0
ATOM   4344  CA  CYS A 282      40.079  38.629  50.969  1.00  0.00           C0.      0
ATOM   4345  HA  CYS A 282      39.739  38.845  51.982  1.00  0.00           H0.      0
ATOM   4346  CB  CYS A 282      41.473  38.105  51.062  1.00  0.00           C0.      0
ATOM   4347  HB2 CYS A 282      41.421  37.290  51.783  1.00  0.00           H0.      0
ATOM   4348  HB3 CYS A 282      41.784  37.750  50.080  1.00  0.00           H0.      0
ATOM   4349  SG  CYS A 282      42.551  39.494  51.572  1.00  0.00           S0.      0
ATOM   4350  HG  CYS A 282      42.786  39.996  50.357  1.00  0.00           H0.      0
ATOM   4351  C   CYS A 282      39.843  39.967  50.234  1.00  0.00           C0.      0
ATOM   4352  O   CYS A 282      39.795  41.068  50.804  1.00  0.00           O0.      0
ATOM   4353  N   TYR A 283      39.807  39.864  48.914  1.00  0.00           N0.      0
ATOM   4354  H   TYR A 283      39.856  38.936  48.517  1.00  0.00           H0.      0
ATOM   4355  CA  TYR A 283      39.595  40.991  47.994  1.00  0.00           C0.      0
ATOM   4356  HA  TYR A 283      39.364  41.903  48.544  1.00  0.00           H0.      0
ATOM   4357  CB  TYR A 283      40.811  41.276  47.062  1.00  0.00           C0.      0
ATOM   4358  HB2 TYR A 283      40.841  40.602  46.206  1.00  0.00           H0.      0
ATOM   4359  HB3 TYR A 283      40.608  42.222  46.560  1.00  0.00           H0.      0
ATOM   4360  CG  TYR A 283      42.238  41.342  47.686  1.00  0.00           C0.      0
ATOM   4361  CD1 TYR A 283      43.011  40.168  47.782  1.00  0.00           C0.      0
ATOM   4362  HD1 TYR A 283      42.576  39.273  47.363  1.00  0.00           H0.      0
ATOM   4363  CE1 TYR A 283      44.316  40.243  48.319  1.00  0.00           C0.      0
ATOM   4364  HE1 TYR A 283      45.039  39.440  48.309  1.00  0.00           H0.      0
ATOM   4365  CZ  TYR A 283      44.819  41.481  48.794  1.00  0.00           C0.      0
ATOM   4366  OH  TYR A 283      46.070  41.544  49.334  1.00  0.00           O0.      0
ATOM   4367  HH  TYR A 283      46.406  42.420  49.537  1.00  0.00           H0.      0
ATOM   4368  CE2 TYR A 283      44.046  42.673  48.668  1.00  0.00           C0.      0
ATOM   4369  HE2 TYR A 283      44.536  43.580  48.989  1.00  0.00           H0.      0
ATOM   4370  CD2 TYR A 283      42.782  42.600  48.074  1.00  0.00           C0.      0
ATOM   4371  HD2 TYR A 283      42.165  43.480  47.964  1.00  0.00           H0.      0
ATOM   4372  C   TYR A 283      38.336  40.738  47.069  1.00  0.00           C0.      0
ATOM   4373  O   TYR A 283      38.121  39.684  46.444  1.00  0.00           O0.      0
ATOM   4374  N   PHE A 284      37.535  41.836  46.845  1.00  0.00           N0.      0
ATOM   4375  H   PHE A 284      37.656  42.679  47.388  1.00  0.00           H0.      0
ATOM   4376  CA  PHE A 284      36.644  41.987  45.655  1.00  0.00           C0.      0
ATOM   4377  HA  PHE A 284      36.151  41.032  45.474  1.00  0.00           H0.      0
ATOM   4378  CB  PHE A 284      35.595  43.030  45.983  1.00  0.00           C0.      0
ATOM   4379  HB2 PHE A 284      36.023  43.994  46.260  1.00  0.00           H0.      0
ATOM   4380  HB3 PHE A 284      34.959  43.301  45.140  1.00  0.00           H0.      0
ATOM   4381  CG  PHE A 284      34.794  42.630  47.220  1.00  0.00           C0.      0
ATOM   4382  CD1 PHE A 284      34.972  43.420  48.356  1.00  0.00           C0.      0
ATOM   4383  HD1 PHE A 284      35.532  44.343  48.336  1.00  0.00           H0.      0
ATOM   4384  CE1 PHE A 284      34.283  42.967  49.477  1.00  0.00           C0.      0
ATOM   4385  HE1 PHE A 284      34.206  43.675  50.288  1.00  0.00           H0.      0
ATOM   4386  CZ  PHE A 284      33.568  41.763  49.530  1.00  0.00           C0.      0
ATOM   4387  HZ  PHE A 284      33.176  41.446  50.485  1.00  0.00           H0.      0
ATOM   4388  CE2 PHE A 284      33.496  40.978  48.345  1.00  0.00           C0.      0
ATOM   4389  HE2 PHE A 284      33.007  40.016  48.390  1.00  0.00           H0.      0
ATOM   4390  CD2 PHE A 284      34.066  41.406  47.180  1.00  0.00           C0.      0
ATOM   4391  HD2 PHE A 284      34.138  40.849  46.258  1.00  0.00           H0.      0
ATOM   4392  C   PHE A 284      37.418  42.420  44.416  1.00  0.00           C0.      0
ATOM   4393  O   PHE A 284      38.269  43.308  44.607  1.00  0.00           O0.      0
ATOM   4394  N   ILE A 285      37.119  41.870  43.179  1.00  0.00           N0.      0
ATOM   4395  H   ILE A 285      36.375  41.189  43.125  1.00  0.00           H0.      0
ATOM   4396  CA  ILE A 285      37.611  42.348  41.886  1.00  0.00           C0.      0
ATOM   4397  HA  ILE A 285      38.052  43.329  42.067  1.00  0.00           H0.      0
ATOM   4398  CB  ILE A 285      38.600  41.247  41.327  1.00  0.00           C0.      0
ATOM   4399  HB  ILE A 285      38.200  40.253  41.523  1.00  0.00           H0.      0
ATOM   4400  CG2 ILE A 285      38.732  41.429  39.839  1.00  0.00           C0.      0
ATOM   4401 HG21 ILE A 285      38.931  42.495  39.728  1.00  0.00           H0.      0
ATOM   4402 HG22 ILE A 285      39.585  40.817  39.545  1.00  0.00           H0.      0
ATOM   4403 HG23 ILE A 285      37.812  41.275  39.274  1.00  0.00           H0.      0
ATOM   4404  CG1 ILE A 285      40.064  41.372  41.849  1.00  0.00           C0.      0
ATOM   4405 HG12 ILE A 285      40.790  41.051  41.102  1.00  0.00           H0.      0
ATOM   4406 HG13 ILE A 285      40.365  42.371  42.167  1.00  0.00           H0.      0
ATOM   4407  CD1 ILE A 285      40.269  40.500  43.053  1.00  0.00           C0.      0
ATOM   4408 HD11 ILE A 285      40.109  39.483  42.695  1.00  0.00           H0.      0
ATOM   4409 HD12 ILE A 285      41.290  40.654  43.405  1.00  0.00           H0.      0
ATOM   4410 HD13 ILE A 285      39.579  40.787  43.846  1.00  0.00           H0.      0
ATOM   4411  C   ILE A 285      36.389  42.564  41.067  1.00  0.00           C0.      0
ATOM   4412  O   ILE A 285      35.453  41.789  41.198  1.00  0.00           O0.      0
ATOM   4413  N   HID A 286      36.288  43.695  40.376  1.00  0.00           N0.      0
ATOM   4414  H   HID A 286      37.090  44.299  40.269  1.00  0.00           H0.      0
ATOM   4415  CA  HID A 286      35.205  43.973  39.424  1.00  0.00           C0.      0
ATOM   4416  HA  HID A 286      34.394  43.245  39.465  1.00  0.00           H0.      0
ATOM   4417  CB  HID A 286      34.518  45.294  39.797  1.00  0.00           C0.      0
ATOM   4418  HB2 HID A 286      35.214  46.118  39.954  1.00  0.00           H0.      0
ATOM   4419  HB3 HID A 286      33.795  45.437  38.994  1.00  0.00           H0.      0
ATOM   4420  CG  HID A 286      33.871  45.173  41.122  1.00  0.00           C0.      0
ATOM   4421  ND1 HID A 286      32.521  45.265  41.331  1.00  0.00           N0.      0
ATOM   4422  HD1 HID A 286      31.868  45.586  40.630  1.00  0.00           H0.      0
ATOM   4423  CE1 HID A 286      32.265  45.211  42.672  1.00  0.00           C0.      0
ATOM   4424  HE1 HID A 286      31.312  45.339  43.164  1.00  0.00           H0.      0
ATOM   4425  NE2 HID A 286      33.368  45.126  43.348  1.00  0.00           N0.      0
ATOM   4426  CD2 HID A 286      34.416  45.086  42.392  1.00  0.00           C0.      0
ATOM   4427  HD2 HID A 286      35.477  45.032  42.582  1.00  0.00           H0.      0
ATOM   4428  C   HID A 286      35.647  44.079  37.942  1.00  0.00           C0.      0
ATOM   4429  O   HID A 286      36.811  44.332  37.656  1.00  0.00           O0.      0
ATOM   4430  N   VAL A 287      34.685  43.787  37.029  1.00  0.00           N0.      0
ATOM   4431  H   VAL A 287      33.876  43.307  37.397  1.00  0.00           H0.      0
ATOM   4432  CA  VAL A 287      34.675  43.922  35.600  1.00  0.00           C0.      0
ATOM   4433  HA  VAL A 287      35.623  44.419  35.393  1.00  0.00           H0.      0
ATOM   4434  CB  VAL A 287      34.883  42.559  34.862  1.00  0.00           C0.      0
ATOM   4435  HB  VAL A 287      33.955  41.990  34.804  1.00  0.00           H0.      0
ATOM   4436  CG1 VAL A 287      35.333  42.895  33.469  1.00  0.00           C0.      0
ATOM   4437 HG11 VAL A 287      35.492  42.026  32.830  1.00  0.00           H0.      0
ATOM   4438 HG12 VAL A 287      34.685  43.610  32.964  1.00  0.00           H0.      0
ATOM   4439 HG13 VAL A 287      36.346  43.268  33.318  1.00  0.00           H0.      0
ATOM   4440  CG2 VAL A 287      36.038  41.814  35.470  1.00  0.00           C0.      0
ATOM   4441 HG21 VAL A 287      36.946  42.414  35.409  1.00  0.00           H0.      0
ATOM   4442 HG22 VAL A 287      35.877  41.533  36.511  1.00  0.00           H0.      0
ATOM   4443 HG23 VAL A 287      36.115  40.839  34.990  1.00  0.00           H0.      0
ATOM   4444  C   VAL A 287      33.522  44.668  35.052  1.00  0.00           C0.      0
ATOM   4445  O   VAL A 287      32.379  44.218  35.280  1.00  0.00           O0.      0
ATOM   4446  N   LEU A 288      33.713  45.678  34.293  1.00  0.00           N0.      0
ATOM   4447  H   LEU A 288      34.654  45.947  34.046  1.00  0.00           H0.      0
ATOM   4448  CA  LEU A 288      32.618  46.546  33.720  1.00  0.00           C0.      0
ATOM   4449  HA  LEU A 288      31.624  46.154  33.936  1.00  0.00           H0.      0
ATOM   4450  CB  LEU A 288      32.757  47.925  34.340  1.00  0.00           C0.      0
ATOM   4451  HB2 LEU A 288      33.831  48.108  34.366  1.00  0.00           H0.      0
ATOM   4452  HB3 LEU A 288      32.390  48.608  33.574  1.00  0.00           H0.      0
ATOM   4453  CG  LEU A 288      32.110  48.295  35.623  1.00  0.00           C0.      0
ATOM   4454  HG  LEU A 288      32.419  49.306  35.891  1.00  0.00           H0.      0
ATOM   4455  CD1 LEU A 288      30.624  48.067  35.400  1.00  0.00           C0.      0
ATOM   4456 HD11 LEU A 288      30.337  48.160  34.353  1.00  0.00           H0.      0
ATOM   4457 HD12 LEU A 288      30.431  47.038  35.705  1.00  0.00           H0.      0
ATOM   4458 HD13 LEU A 288      29.991  48.636  36.081  1.00  0.00           H0.      0
ATOM   4459  CD2 LEU A 288      32.592  47.503  36.823  1.00  0.00           C0.      0
ATOM   4460 HD21 LEU A 288      31.971  47.641  37.708  1.00  0.00           H0.      0
ATOM   4461 HD22 LEU A 288      32.464  46.433  36.655  1.00  0.00           H0.      0
ATOM   4462 HD23 LEU A 288      33.649  47.695  37.005  1.00  0.00           H0.      0
ATOM   4463  C   LEU A 288      32.845  46.657  32.204  1.00  0.00           C0.      0
ATOM   4464  O   LEU A 288      33.926  47.042  31.801  1.00  0.00           O0.      0
ATOM   4465  N   LYS A 289      31.946  46.184  31.401  1.00  0.00           N0.      0
ATOM   4466  H   LYS A 289      31.089  45.778  31.746  1.00  0.00           H0.      0
ATOM   4467  CA  LYS A 289      31.964  46.432  29.882  1.00  0.00           C0.      0
ATOM   4468  HA  LYS A 289      32.969  46.490  29.464  1.00  0.00           H0.      0
ATOM   4469  CB  LYS A 289      31.254  45.312  29.151  1.00  0.00           C0.      0
ATOM   4470  HB2 LYS A 289      31.546  44.362  29.597  1.00  0.00           H0.      0
ATOM   4471  HB3 LYS A 289      30.180  45.480  29.238  1.00  0.00           H0.      0
ATOM   4472  CG  LYS A 289      31.410  45.396  27.643  1.00  0.00           C0.      0
ATOM   4473  HG2 LYS A 289      31.320  46.441  27.347  1.00  0.00           H0.      0
ATOM   4474  HG3 LYS A 289      32.461  45.136  27.513  1.00  0.00           H0.      0
ATOM   4475  CD  LYS A 289      30.578  44.469  26.688  1.00  0.00           C0.      0
ATOM   4476  HD2 LYS A 289      30.796  43.433  26.949  1.00  0.00           H0.      0
ATOM   4477  HD3 LYS A 289      29.501  44.635  26.731  1.00  0.00           H0.      0
ATOM   4478  CE  LYS A 289      31.046  44.801  25.291  1.00  0.00           C0.      0
ATOM   4479  HE2 LYS A 289      30.754  45.830  25.077  1.00  0.00           H0.      0
ATOM   4480  HE3 LYS A 289      32.093  44.514  25.198  1.00  0.00           H0.      0
ATOM   4481  NZ  LYS A 289      30.319  43.908  24.385  1.00  0.00           N0.      0
ATOM   4482  HZ1 LYS A 289      29.342  44.024  24.614  1.00  0.00           H0.      0
ATOM   4483  HZ2 LYS A 289      30.488  44.222  23.440  1.00  0.00           H0.      0
ATOM   4484  HZ3 LYS A 289      30.595  42.951  24.549  1.00  0.00           H0.      0
ATOM   4485  C   LYS A 289      31.171  47.714  29.614  1.00  0.00           C0.      0
ATOM   4486  O   LYS A 289      30.121  47.933  30.184  1.00  0.00           O0.      0
ATOM   4487  N   LYS A 290      31.698  48.601  28.838  1.00  0.00           N0.      0
ATOM   4488  H   LYS A 290      32.446  48.167  28.316  1.00  0.00           H0.      0
ATOM   4489  CA  LYS A 290      31.031  49.847  28.350  1.00  0.00           C0.      0
ATOM   4490  HA  LYS A 290      30.354  50.223  29.118  1.00  0.00           H0.      0
ATOM   4491  CB  LYS A 290      32.181  50.766  27.970  1.00  0.00           C0.      0
ATOM   4492  HB2 LYS A 290      32.816  50.778  28.856  1.00  0.00           H0.      0
ATOM   4493  HB3 LYS A 290      32.641  50.316  27.090  1.00  0.00           H0.      0
ATOM   4494  CG  LYS A 290      31.777  52.184  27.741  1.00  0.00           C0.      0
ATOM   4495  HG2 LYS A 290      30.920  52.190  27.068  1.00  0.00           H0.      0
ATOM   4496  HG3 LYS A 290      31.400  52.454  28.728  1.00  0.00           H0.      0
ATOM   4497  CD  LYS A 290      32.830  53.183  27.284  1.00  0.00           C0.      0
ATOM   4498  HD2 LYS A 290      33.502  53.285  28.136  1.00  0.00           H0.      0
ATOM   4499  HD3 LYS A 290      33.416  52.808  26.445  1.00  0.00           H0.      0
ATOM   4500  CE  LYS A 290      32.245  54.561  26.963  1.00  0.00           C0.      0
ATOM   4501  HE2 LYS A 290      32.043  54.643  25.895  1.00  0.00           H0.      0
ATOM   4502  HE3 LYS A 290      31.351  54.804  27.537  1.00  0.00           H0.      0
ATOM   4503  NZ  LYS A 290      33.178  55.625  27.110  1.00  0.00           N0.      0
ATOM   4504  HZ1 LYS A 290      32.941  56.500  26.664  1.00  0.00           H0.      0
ATOM   4505  HZ2 LYS A 290      33.207  55.961  28.062  1.00  0.00           H0.      0
ATOM   4506  HZ3 LYS A 290      34.103  55.325  26.837  1.00  0.00           H0.      0
ATOM   4507  C   LYS A 290      30.271  49.555  27.062  1.00  0.00           C0.      0
ATOM   4508  O   LYS A 290      30.807  48.994  26.095  1.00  0.00           O0.      0
ATOM   4509  N   THR A 291      28.954  49.845  26.968  1.00  0.00           N0.      0
ATOM   4510  H   THR A 291      28.545  50.257  27.795  1.00  0.00           H0.      0
ATOM   4511  CA  THR A 291      27.998  49.218  26.043  1.00  0.00           C0.      0
ATOM   4512  HA  THR A 291      28.634  48.744  25.296  1.00  0.00           H0.      0
ATOM   4513  CB  THR A 291      27.090  48.186  26.591  1.00  0.00           C0.      0
ATOM   4514  HB  THR A 291      26.254  48.109  25.896  1.00  0.00           H0.      0
ATOM   4515  CG2 THR A 291      27.733  46.772  26.810  1.00  0.00           C0.      0
ATOM   4516 HG21 THR A 291      28.167  46.424  25.872  1.00  0.00           H0.      0
ATOM   4517 HG22 THR A 291      28.429  46.822  27.647  1.00  0.00           H0.      0
ATOM   4518 HG23 THR A 291      26.885  46.124  27.031  1.00  0.00           H0.      0
ATOM   4519  OG1 THR A 291      26.462  48.706  27.740  1.00  0.00           O0.      0
ATOM   4520  HG1 THR A 291      25.579  48.994  27.496  1.00  0.00           H0.      0
ATOM   4521  C   THR A 291      27.156  50.224  25.185  1.00  0.00           C0.      0
ATOM   4522  O   THR A 291      26.302  49.842  24.352  1.00  0.00           O0.      0
ATOM   4523  N   GLY A 292      27.226  51.573  25.481  1.00  0.00           N0.      0
ATOM   4524  H   GLY A 292      27.890  51.931  26.152  1.00  0.00           H0.      0
ATOM   4525  CA  GLY A 292      26.503  52.561  24.804  1.00  0.00           C0.      0
ATOM   4526  HA2 GLY A 292      26.671  52.635  23.730  1.00  0.00           H0.      0
ATOM   4527  HA3 GLY A 292      25.457  52.311  24.983  1.00  0.00           H0.      0
ATOM   4528  C   GLY A 292      26.674  53.951  25.328  1.00  0.00           C0.      0
ATOM   4529  O   GLY A 292      25.817  54.839  25.212  1.00  0.00           O0.      0
ATOM   4530  OXT GLY A 292      27.686  54.072  26.054  1.00  0.00           O0.      0
ATOM   4531  N   ACT A 294      48.104  46.864  48.544  1.00  0.00           N0.      0
ATOM   4532  CA  ACT A 294      48.371  45.774  49.538  1.00  0.00           C0.      0
ATOM   4533  C   ACT A 294      47.042  45.138  50.105  1.00  0.00           C0.      0
ATOM   4534  O   ACT A 294      46.149  45.897  50.380  1.00  0.00           O0.      0
ATOM   4535  CE  ACT A 294      49.412  47.527  48.075  1.00  0.00           C0.      0
ATOM   4536  OXT ACT A 294      46.949  43.946  50.262  1.00  0.00           O0.      0
ATOM   4537  HE1 ACT A 294      49.777  48.348  48.693  1.00  0.00           H0.      0
ATOM   4538  HE2 ACT A 294      50.169  46.742  48.088  1.00  0.00           H0.      0
ATOM   4539  HE3 ACT A 294      49.319  47.782  47.018  1.00  0.00           H0.      0
ATOM   4540  H1  ACT A 294      48.800  46.150  50.469  1.00  0.00           H0.      0
ATOM   4541  H3  ACT A 294      48.970  44.957  49.132  1.00  0.00           H0.      0
ATOM   4542  H01 ACT A 294      47.421  47.541  48.915  1.00  0.00           H0.      0
ATOM   4543  H02 ACT A 294      47.716  46.420  47.700  1.00  0.00           H0.      0
ATOM   4544  CA' SAM A 293      50.855  47.158  42.046  1.00  0.00           C0.      0
ATOM   4545  CB  SAM A 293      50.466  48.329  42.994  1.00  0.00           C0.      0
[truncated: 6,254,513 more chars]
