# Supplementary material for: Computational Investigation of GNMT-Catalyzed Methyl Transfer Reaction: Integrating MD, QM, and ML Approaches
Source: J Comput Chem. Author manuscript; Available in PMC 2026 Jun 29. (PMC13312424; doi:10.1002/jcc.70434)
Supplement: SI-3 [file NIHMS2188582-supplement-SI-3.zip › MD-frame-pdbs/clustering-R2-10481.pdb]

ATOM      1  N   VAL A   1      27.670  66.222  32.504  1.00  0.00           N0.      0
ATOM      2  H1  VAL A   1      28.482  65.879  32.012  1.00  0.00           H0.      0
ATOM      3  H2  VAL A   1      27.833  67.146  32.880  1.00  0.00           H0.      0
ATOM      4  H3  VAL A   1      26.967  66.403  31.802  1.00  0.00           H0.      0
ATOM      5  CA  VAL A   1      27.072  65.378  33.553  1.00  0.00           C0.      0
ATOM      6  HA  VAL A   1      26.876  64.476  32.972  1.00  0.00           H0.      0
ATOM      7  CB  VAL A   1      28.068  65.125  34.694  1.00  0.00           C0.      0
ATOM      8  HB  VAL A   1      28.230  65.988  35.340  1.00  0.00           H0.      0
ATOM      9  CG1 VAL A   1      27.560  64.104  35.662  1.00  0.00           C0.      0
ATOM     10 HG11 VAL A   1      26.627  64.348  36.170  1.00  0.00           H0.      0
ATOM     11 HG12 VAL A   1      27.384  63.114  35.241  1.00  0.00           H0.      0
ATOM     12 HG13 VAL A   1      28.348  63.976  36.405  1.00  0.00           H0.      0
ATOM     13  CG2 VAL A   1      29.473  64.776  34.155  1.00  0.00           C0.      0
ATOM     14 HG21 VAL A   1      29.443  63.775  33.724  1.00  0.00           H0.      0
ATOM     15 HG22 VAL A   1      29.870  65.512  33.457  1.00  0.00           H0.      0
ATOM     16 HG23 VAL A   1      30.202  64.729  34.964  1.00  0.00           H0.      0
ATOM     17  C   VAL A   1      25.746  65.877  33.949  1.00  0.00           C0.      0
ATOM     18  O   VAL A   1      25.814  66.735  34.838  1.00  0.00           O0.      0
ATOM     19  N   ASP A   2      24.613  65.424  33.426  1.00  0.00           N0.      0
ATOM     20  H   ASP A   2      24.695  64.702  32.724  1.00  0.00           H0.      0
ATOM     21  CA  ASP A   2      23.280  65.902  33.762  1.00  0.00           C0.      0
ATOM     22  HA  ASP A   2      23.289  66.991  33.716  1.00  0.00           H0.      0
ATOM     23  CB  ASP A   2      22.256  65.448  32.689  1.00  0.00           C0.      0
ATOM     24  HB2 ASP A   2      22.552  64.428  32.443  1.00  0.00           H0.      0
ATOM     25  HB3 ASP A   2      21.232  65.427  33.062  1.00  0.00           H0.      0
ATOM     26  CG  ASP A   2      22.322  66.195  31.376  1.00  0.00           C0.      0
ATOM     27  OD1 ASP A   2      23.318  66.922  31.238  1.00  0.00           O0.      0
ATOM     28  OD2 ASP A   2      21.557  65.882  30.475  1.00  0.00           O0.      0
ATOM     29  C   ASP A   2      22.763  65.576  35.160  1.00  0.00           C0.      0
ATOM     30  O   ASP A   2      21.745  66.082  35.635  1.00  0.00           O0.      0
ATOM     31  N   SER A   3      23.431  64.571  35.784  1.00  0.00           N0.      0
ATOM     32  H   SER A   3      24.313  64.237  35.423  1.00  0.00           H0.      0
ATOM     33  CA  SER A   3      23.064  64.066  37.149  1.00  0.00           C0.      0
ATOM     34  HA  SER A   3      22.746  64.964  37.679  1.00  0.00           H0.      0
ATOM     35  CB  SER A   3      21.903  63.078  36.980  1.00  0.00           C0.      0
ATOM     36  HB2 SER A   3      21.601  62.737  37.971  1.00  0.00           H0.      0
ATOM     37  HB3 SER A   3      21.082  63.651  36.550  1.00  0.00           H0.      0
ATOM     38  OG  SER A   3      22.136  61.954  36.176  1.00  0.00           O0.      0
ATOM     39  HG  SER A   3      21.794  61.205  36.671  1.00  0.00           H0.      0
ATOM     40  C   SER A   3      24.150  63.363  37.952  1.00  0.00           C0.      0
ATOM     41  O   SER A   3      25.185  62.878  37.539  1.00  0.00           O0.      0
ATOM     42  N   VAL A   4      23.966  63.485  39.309  1.00  0.00           N0.      0
ATOM     43  H   VAL A   4      23.232  64.074  39.676  1.00  0.00           H0.      0
ATOM     44  CA  VAL A   4      25.028  63.012  40.209  1.00  0.00           C0.      0
ATOM     45  HA  VAL A   4      25.996  63.318  39.812  1.00  0.00           H0.      0
ATOM     46  CB  VAL A   4      24.701  63.635  41.566  1.00  0.00           C0.      0
ATOM     47  HB  VAL A   4      23.726  63.312  41.931  1.00  0.00           H0.      0
ATOM     48  CG1 VAL A   4      25.709  63.147  42.614  1.00  0.00           C0.      0
ATOM     49 HG11 VAL A   4      25.512  63.788  43.473  1.00  0.00           H0.      0
ATOM     50 HG12 VAL A   4      25.549  62.076  42.741  1.00  0.00           H0.      0
ATOM     51 HG13 VAL A   4      26.750  63.292  42.326  1.00  0.00           H0.      0
ATOM     52  CG2 VAL A   4      24.712  65.156  41.480  1.00  0.00           C0.      0
ATOM     53 HG21 VAL A   4      24.476  65.638  42.428  1.00  0.00           H0.      0
ATOM     54 HG22 VAL A   4      25.719  65.543  41.324  1.00  0.00           H0.      0
ATOM     55 HG23 VAL A   4      23.964  65.575  40.808  1.00  0.00           H0.      0
ATOM     56  C   VAL A   4      24.981  61.501  40.238  1.00  0.00           C0.      0
ATOM     57  O   VAL A   4      23.916  60.850  40.225  1.00  0.00           O0.      0
ATOM     58  N   TYR A   5      26.139  60.837  40.212  1.00  0.00           N0.      0
ATOM     59  H   TYR A   5      27.002  61.343  40.350  1.00  0.00           H0.      0
ATOM     60  CA  TYR A   5      26.226  59.387  39.866  1.00  0.00           C0.      0
ATOM     61  HA  TYR A   5      25.874  59.221  38.848  1.00  0.00           H0.      0
ATOM     62  CB  TYR A   5      27.631  58.890  39.909  1.00  0.00           C0.      0
ATOM     63  HB2 TYR A   5      27.606  57.983  39.306  1.00  0.00           H0.      0
ATOM     64  HB3 TYR A   5      28.271  59.674  39.504  1.00  0.00           H0.      0
ATOM     65  CG  TYR A   5      28.143  58.311  41.198  1.00  0.00           C0.      0
ATOM     66  CD1 TYR A   5      28.461  56.917  41.341  1.00  0.00           C0.      0
ATOM     67  HD1 TYR A   5      28.400  56.343  40.428  1.00  0.00           H0.      0
ATOM     68  CE1 TYR A   5      29.131  56.393  42.504  1.00  0.00           C0.      0
ATOM     69  HE1 TYR A   5      29.337  55.333  42.465  1.00  0.00           H0.      0
ATOM     70  CZ  TYR A   5      29.490  57.293  43.572  1.00  0.00           C0.      0
ATOM     71  OH  TYR A   5      30.130  56.779  44.636  1.00  0.00           O0.      0
ATOM     72  HH  TYR A   5      30.507  55.940  44.362  1.00  0.00           H0.      0
ATOM     73  CE2 TYR A   5      29.064  58.670  43.428  1.00  0.00           C0.      0
ATOM     74  HE2 TYR A   5      29.367  59.374  44.188  1.00  0.00           H0.      0
ATOM     75  CD2 TYR A   5      28.424  59.178  42.241  1.00  0.00           C0.      0
ATOM     76  HD2 TYR A   5      28.373  60.248  42.105  1.00  0.00           H0.      0
ATOM     77  C   TYR A   5      25.289  58.446  40.609  1.00  0.00           C0.      0
ATOM     78  O   TYR A   5      24.676  57.518  40.030  1.00  0.00           O0.      0
ATOM     79  N   ARG A   6      25.104  58.594  41.944  1.00  0.00           N0.      0
ATOM     80  H   ARG A   6      25.707  59.307  42.329  1.00  0.00           H0.      0
ATOM     81  CA  ARG A   6      24.051  57.946  42.808  1.00  0.00           C0.      0
ATOM     82  HA  ARG A   6      23.171  57.654  42.236  1.00  0.00           H0.      0
ATOM     83  CB  ARG A   6      24.584  56.610  43.365  1.00  0.00           C0.      0
ATOM     84  HB2 ARG A   6      23.841  56.010  43.891  1.00  0.00           H0.      0
ATOM     85  HB3 ARG A   6      24.870  55.969  42.532  1.00  0.00           H0.      0
ATOM     86  CG  ARG A   6      25.776  56.734  44.376  1.00  0.00           C0.      0
ATOM     87  HG2 ARG A   6      26.672  57.194  43.960  1.00  0.00           H0.      0
ATOM     88  HG3 ARG A   6      25.484  57.330  45.240  1.00  0.00           H0.      0
ATOM     89  CD  ARG A   6      26.254  55.328  44.766  1.00  0.00           C0.      0
ATOM     90  HD2 ARG A   6      25.526  54.844  45.417  1.00  0.00           H0.      0
ATOM     91  HD3 ARG A   6      26.411  54.642  43.933  1.00  0.00           H0.      0
ATOM     92  NE  ARG A   6      27.409  55.450  45.607  1.00  0.00           N0.      0
ATOM     93  HE  ARG A   6      27.557  56.379  45.975  1.00  0.00           H0.      0
ATOM     94  CZ  ARG A   6      28.114  54.433  46.053  1.00  0.00           C0.      0
ATOM     95  NH1 ARG A   6      29.090  54.549  46.947  1.00  0.00           N0.      0
ATOM     96 HH11 ARG A   6      29.181  55.421  47.449  1.00  0.00           H0.      0
ATOM     97 HH12 ARG A   6      29.435  53.646  47.239  1.00  0.00           H0.      0
ATOM     98  NH2 ARG A   6      28.004  53.200  45.626  1.00  0.00           N0.      0
ATOM     99 HH21 ARG A   6      27.549  53.092  44.731  1.00  0.00           H0.      0
ATOM    100 HH22 ARG A   6      28.524  52.442  46.042  1.00  0.00           H0.      0
ATOM    101  C   ARG A   6      23.560  58.939  43.868  1.00  0.00           C0.      0
ATOM    102  O   ARG A   6      24.279  59.869  44.141  1.00  0.00           O0.      0
ATOM    103  N   THR A   7      22.340  58.745  44.411  1.00  0.00           N0.      0
ATOM    104  H   THR A   7      21.831  57.940  44.076  1.00  0.00           H0.      0
ATOM    105  CA  THR A   7      21.685  59.475  45.547  1.00  0.00           C0.      0
ATOM    106  HA  THR A   7      21.725  60.541  45.322  1.00  0.00           H0.      0
ATOM    107  CB  THR A   7      20.237  59.197  45.699  1.00  0.00           C0.      0
ATOM    108  HB  THR A   7      19.934  59.421  46.722  1.00  0.00           H0.      0
ATOM    109  CG2 THR A   7      19.402  59.942  44.681  1.00  0.00           C0.      0
ATOM    110 HG21 THR A   7      19.556  61.021  44.713  1.00  0.00           H0.      0
ATOM    111 HG22 THR A   7      19.437  59.563  43.659  1.00  0.00           H0.      0
ATOM    112 HG23 THR A   7      18.377  59.817  45.029  1.00  0.00           H0.      0
ATOM    113  OG1 THR A   7      19.987  57.868  45.451  1.00  0.00           O0.      0
ATOM    114  HG1 THR A   7      19.531  57.573  46.243  1.00  0.00           H0.      0
ATOM    115  C   THR A   7      22.505  59.349  46.877  1.00  0.00           C0.      0
ATOM    116  O   THR A   7      23.306  58.415  47.039  1.00  0.00           O0.      0
ATOM    117  N   ARG A   8      22.303  60.225  47.866  1.00  0.00           N0.      0
ATOM    118  H   ARG A   8      21.667  61.003  47.760  1.00  0.00           H0.      0
ATOM    119  CA  ARG A   8      23.105  60.034  49.129  1.00  0.00           C0.      0
ATOM    120  HA  ARG A   8      24.136  59.689  49.049  1.00  0.00           H0.      0
ATOM    121  CB  ARG A   8      23.184  61.297  49.928  1.00  0.00           C0.      0
ATOM    122  HB2 ARG A   8      22.219  61.751  50.155  1.00  0.00           H0.      0
ATOM    123  HB3 ARG A   8      23.725  61.059  50.844  1.00  0.00           H0.      0
ATOM    124  CG  ARG A   8      24.012  62.361  49.233  1.00  0.00           C0.      0
ATOM    125  HG2 ARG A   8      24.884  61.829  48.852  1.00  0.00           H0.      0
ATOM    126  HG3 ARG A   8      23.581  62.748  48.310  1.00  0.00           H0.      0
ATOM    127  CD  ARG A   8      24.561  63.529  50.109  1.00  0.00           C0.      0
ATOM    128  HD2 ARG A   8      23.774  64.283  50.092  1.00  0.00           H0.      0
ATOM    129  HD3 ARG A   8      24.639  63.176  51.137  1.00  0.00           H0.      0
ATOM    130  NE  ARG A   8      25.831  64.033  49.470  1.00  0.00           N0.      0
ATOM    131  HE  ARG A   8      26.133  63.480  48.681  1.00  0.00           H0.      0
ATOM    132  CZ  ARG A   8      26.479  65.186  49.643  1.00  0.00           C0.      0
ATOM    133  NH1 ARG A   8      27.498  65.521  48.931  1.00  0.00           N0.      0
ATOM    134 HH11 ARG A   8      27.768  65.019  48.098  1.00  0.00           H0.      0
ATOM    135 HH12 ARG A   8      27.941  66.398  49.165  1.00  0.00           H0.      0
ATOM    136  NH2 ARG A   8      26.208  65.973  50.678  1.00  0.00           N0.      0
ATOM    137 HH21 ARG A   8      25.480  65.640  51.295  1.00  0.00           H0.      0
ATOM    138 HH22 ARG A   8      26.755  66.801  50.866  1.00  0.00           H0.      0
ATOM    139  C   ARG A   8      22.421  58.975  49.985  1.00  0.00           C0.      0
ATOM    140  O   ARG A   8      21.236  58.759  49.907  1.00  0.00           O0.      0
ATOM    141  N   SER A   9      23.137  58.387  50.918  1.00  0.00           N0.      0
ATOM    142  H   SER A   9      24.022  58.806  51.166  1.00  0.00           H0.      0
ATOM    143  CA  SER A   9      22.672  57.246  51.806  1.00  0.00           C0.      0
ATOM    144  HA  SER A   9      21.830  56.651  51.453  1.00  0.00           H0.      0
ATOM    145  CB  SER A   9      23.854  56.321  52.116  1.00  0.00           C0.      0
ATOM    146  HB2 SER A   9      24.305  55.900  51.217  1.00  0.00           H0.      0
ATOM    147  HB3 SER A   9      24.608  56.955  52.581  1.00  0.00           H0.      0
ATOM    148  OG  SER A   9      23.513  55.302  53.051  1.00  0.00           O0.      0
ATOM    149  HG  SER A   9      23.015  54.653  52.549  1.00  0.00           H0.      0
ATOM    150  C   SER A   9      22.029  57.772  53.100  1.00  0.00           C0.      0
ATOM    151  O   SER A   9      22.075  59.021  53.376  1.00  0.00           O0.      0
ATOM    152  N   LEU A  10      21.337  56.922  53.905  1.00  0.00           N0.      0
ATOM    153  H   LEU A  10      21.537  55.933  53.870  1.00  0.00           H0.      0
ATOM    154  CA  LEU A  10      20.572  57.489  55.092  1.00  0.00           C0.      0
ATOM    155  HA  LEU A  10      19.867  58.234  54.722  1.00  0.00           H0.      0
ATOM    156  CB  LEU A  10      19.629  56.506  55.714  1.00  0.00           C0.      0
ATOM    157  HB2 LEU A  10      20.197  55.780  56.295  1.00  0.00           H0.      0
ATOM    158  HB3 LEU A  10      19.021  57.094  56.402  1.00  0.00           H0.      0
ATOM    159  CG  LEU A  10      18.713  55.696  54.826  1.00  0.00           C0.      0
ATOM    160  HG  LEU A  10      19.215  55.143  54.032  1.00  0.00           H0.      0
ATOM    161  CD1 LEU A  10      17.687  54.837  55.643  1.00  0.00           C0.      0
ATOM    162 HD11 LEU A  10      18.220  54.142  56.291  1.00  0.00           H0.      0
ATOM    163 HD12 LEU A  10      17.084  55.440  56.323  1.00  0.00           H0.      0
ATOM    164 HD13 LEU A  10      17.048  54.238  54.995  1.00  0.00           H0.      0
ATOM    165  CD2 LEU A  10      17.774  56.669  54.106  1.00  0.00           C0.      0
ATOM    166 HD21 LEU A  10      18.414  57.278  53.468  1.00  0.00           H0.      0
ATOM    167 HD22 LEU A  10      17.083  56.147  53.444  1.00  0.00           H0.      0
ATOM    168 HD23 LEU A  10      17.263  57.391  54.743  1.00  0.00           H0.      0
ATOM    169  C   LEU A  10      21.515  58.105  56.058  1.00  0.00           C0.      0
ATOM    170  O   LEU A  10      22.474  57.437  56.394  1.00  0.00           O0.      0
ATOM    171  N   GLY A  11      21.358  59.380  56.499  1.00  0.00           N0.      0
ATOM    172  H   GLY A  11      20.569  59.939  56.209  1.00  0.00           H0.      0
ATOM    173  CA  GLY A  11      22.061  59.994  57.582  1.00  0.00           C0.      0
ATOM    174  HA2 GLY A  11      21.665  61.006  57.662  1.00  0.00           H0.      0
ATOM    175  HA3 GLY A  11      21.973  59.455  58.526  1.00  0.00           H0.      0
ATOM    176  C   GLY A  11      23.569  60.182  57.343  1.00  0.00           C0.      0
ATOM    177  O   GLY A  11      24.319  60.309  58.320  1.00  0.00           O0.      0
ATOM    178  N   VAL A  12      23.985  59.987  56.082  1.00  0.00           N0.      0
ATOM    179  H   VAL A  12      23.253  59.830  55.404  1.00  0.00           H0.      0
ATOM    180  CA  VAL A  12      25.383  60.094  55.566  1.00  0.00           C0.      0
ATOM    181  HA  VAL A  12      26.081  60.281  56.382  1.00  0.00           H0.      0
ATOM    182  CB  VAL A  12      25.746  58.742  54.919  1.00  0.00           C0.      0
ATOM    183  HB  VAL A  12      24.983  58.501  54.179  1.00  0.00           H0.      0
ATOM    184  CG1 VAL A  12      27.090  58.804  54.260  1.00  0.00           C0.      0
ATOM    185 HG11 VAL A  12      27.468  57.795  54.090  1.00  0.00           H0.      0
ATOM    186 HG12 VAL A  12      26.935  59.351  53.330  1.00  0.00           H0.      0
ATOM    187 HG13 VAL A  12      27.812  59.308  54.902  1.00  0.00           H0.      0
ATOM    188  CG2 VAL A  12      25.806  57.623  56.023  1.00  0.00           C0.      0
ATOM    189 HG21 VAL A  12      26.700  57.733  56.636  1.00  0.00           H0.      0
ATOM    190 HG22 VAL A  12      24.954  57.607  56.702  1.00  0.00           H0.      0
ATOM    191 HG23 VAL A  12      25.787  56.671  55.493  1.00  0.00           H0.      0
ATOM    192  C   VAL A  12      25.613  61.178  54.522  1.00  0.00           C0.      0
ATOM    193  O   VAL A  12      24.836  61.235  53.527  1.00  0.00           O0.      0
ATOM    194  N   ALA A  13      26.652  61.980  54.693  1.00  0.00           N0.      0
ATOM    195  H   ALA A  13      27.354  61.553  55.280  1.00  0.00           H0.      0
ATOM    196  CA  ALA A  13      26.860  63.238  54.029  1.00  0.00           C0.      0
ATOM    197  HA  ALA A  13      25.866  63.605  53.774  1.00  0.00           H0.      0
ATOM    198  CB  ALA A  13      27.512  64.151  55.052  1.00  0.00           C0.      0
ATOM    199  HB1 ALA A  13      26.852  64.245  55.914  1.00  0.00           H0.      0
ATOM    200  HB2 ALA A  13      28.504  63.763  55.286  1.00  0.00           H0.      0
ATOM    201  HB3 ALA A  13      27.551  65.187  54.716  1.00  0.00           H0.      0
ATOM    202  C   ALA A  13      27.669  63.229  52.659  1.00  0.00           C0.      0
ATOM    203  O   ALA A  13      28.336  64.230  52.288  1.00  0.00           O0.      0
ATOM    204  N   ALA A  14      27.488  62.110  51.954  1.00  0.00           N0.      0
ATOM    205  H   ALA A  14      26.891  61.460  52.444  1.00  0.00           H0.      0
ATOM    206  CA  ALA A  14      28.227  61.724  50.753  1.00  0.00           C0.      0
ATOM    207  HA  ALA A  14      28.588  62.523  50.106  1.00  0.00           H0.      0
ATOM    208  CB  ALA A  14      29.553  61.089  51.217  1.00  0.00           C0.      0
ATOM    209  HB1 ALA A  14      30.180  61.943  51.471  1.00  0.00           H0.      0
ATOM    210  HB2 ALA A  14      29.445  60.317  51.979  1.00  0.00           H0.      0
ATOM    211  HB3 ALA A  14      29.982  60.599  50.342  1.00  0.00           H0.      0
ATOM    212  C   ALA A  14      27.361  60.817  49.786  1.00  0.00           C0.      0
ATOM    213  O   ALA A  14      26.460  60.079  50.162  1.00  0.00           O0.      0
ATOM    214  N   GLU A  15      27.684  60.837  48.516  1.00  0.00           N0.      0
ATOM    215  H   GLU A  15      28.366  61.502  48.181  1.00  0.00           H0.      0
ATOM    216  CA  GLU A  15      27.240  59.758  47.568  1.00  0.00           C0.      0
ATOM    217  HA  GLU A  15      26.345  59.269  47.954  1.00  0.00           H0.      0
ATOM    218  CB  GLU A  15      26.766  60.420  46.219  1.00  0.00           C0.      0
ATOM    219  HB2 GLU A  15      26.683  59.666  45.437  1.00  0.00           H0.      0
ATOM    220  HB3 GLU A  15      25.760  60.781  46.434  1.00  0.00           H0.      0
ATOM    221  CG  GLU A  15      27.465  61.678  45.689  1.00  0.00           C0.      0
ATOM    222  HG2 GLU A  15      28.535  61.475  45.647  1.00  0.00           H0.      0
ATOM    223  HG3 GLU A  15      27.109  61.721  44.660  1.00  0.00           H0.      0
ATOM    224  CD  GLU A  15      27.156  63.041  46.382  1.00  0.00           C0.      0
ATOM    225  OE1 GLU A  15      28.173  63.645  46.869  1.00  0.00           O0.      0
ATOM    226  OE2 GLU A  15      25.981  63.350  46.600  1.00  0.00           O0.      0
ATOM    227  C   GLU A  15      28.396  58.803  47.288  1.00  0.00           C0.      0
ATOM    228  O   GLU A  15      28.163  57.623  47.095  1.00  0.00           O0.      0
ATOM    229  N   GLY A  16      29.579  59.417  47.285  1.00  0.00           N0.      0
ATOM    230  H   GLY A  16      29.564  60.425  47.348  1.00  0.00           H0.      0
ATOM    231  CA  GLY A  16      30.808  58.660  47.174  1.00  0.00           C0.      0
ATOM    232  HA2 GLY A  16      31.369  58.655  48.109  1.00  0.00           H0.      0
ATOM    233  HA3 GLY A  16      30.518  57.616  47.053  1.00  0.00           H0.      0
ATOM    234  C   GLY A  16      31.770  59.111  46.097  1.00  0.00           C0.      0
ATOM    235  O   GLY A  16      31.775  60.295  45.814  1.00  0.00           O0.      0
ATOM    236  N   ILE A  17      32.621  58.234  45.563  1.00  0.00           N0.      0
ATOM    237  H   ILE A  17      32.713  57.341  46.026  1.00  0.00           H0.      0
ATOM    238  CA  ILE A  17      33.562  58.460  44.503  1.00  0.00           C0.      0
ATOM    239  HA  ILE A  17      33.946  59.479  44.459  1.00  0.00           H0.      0
ATOM    240  CB  ILE A  17      34.893  57.635  44.883  1.00  0.00           C0.      0
ATOM    241  HB  ILE A  17      34.572  56.620  45.118  1.00  0.00           H0.      0
ATOM    242  CG2 ILE A  17      36.056  57.566  43.830  1.00  0.00           C0.      0
ATOM    243 HG21 ILE A  17      36.871  57.161  44.429  1.00  0.00           H0.      0
ATOM    244 HG22 ILE A  17      35.810  57.076  42.888  1.00  0.00           H0.      0
ATOM    245 HG23 ILE A  17      36.495  58.547  43.650  1.00  0.00           H0.      0
ATOM    246  CG1 ILE A  17      35.531  58.230  46.185  1.00  0.00           C0.      0
ATOM    247 HG12 ILE A  17      36.028  59.170  45.947  1.00  0.00           H0.      0
ATOM    248 HG13 ILE A  17      34.825  58.723  46.853  1.00  0.00           H0.      0
ATOM    249  CD1 ILE A  17      36.368  57.274  47.059  1.00  0.00           C0.      0
ATOM    250 HD11 ILE A  17      35.923  56.284  46.965  1.00  0.00           H0.      0
ATOM    251 HD12 ILE A  17      37.367  57.210  46.628  1.00  0.00           H0.      0
ATOM    252 HD13 ILE A  17      36.498  57.709  48.050  1.00  0.00           H0.      0
ATOM    253  C   ILE A  17      33.045  58.030  43.210  1.00  0.00           C0.      0
ATOM    254  O   ILE A  17      33.092  56.857  42.971  1.00  0.00           O0.      0
ATOM    255  N   PRO A  18      32.496  58.865  42.238  1.00  0.00           N0.      0
ATOM    256  CD  PRO A  18      32.504  60.357  42.373  1.00  0.00           C0.      0
ATOM    257  HD2 PRO A  18      33.447  60.825  42.091  1.00  0.00           H0.      0
ATOM    258  HD3 PRO A  18      32.188  60.670  43.368  1.00  0.00           H0.      0
ATOM    259  CG  PRO A  18      31.433  60.830  41.353  1.00  0.00           C0.      0
ATOM    260  HG2 PRO A  18      31.688  61.866  41.128  1.00  0.00           H0.      0
ATOM    261  HG3 PRO A  18      30.508  60.784  41.928  1.00  0.00           H0.      0
ATOM    262  CB  PRO A  18      31.571  59.809  40.188  1.00  0.00           C0.      0
ATOM    263  HB2 PRO A  18      32.449  60.053  39.591  1.00  0.00           H0.      0
ATOM    264  HB3 PRO A  18      30.689  59.653  39.567  1.00  0.00           H0.      0
ATOM    265  CA  PRO A  18      32.057  58.543  40.882  1.00  0.00           C0.      0
ATOM    266  HA  PRO A  18      31.336  57.743  41.051  1.00  0.00           H0.      0
ATOM    267  C   PRO A  18      33.236  57.901  40.186  1.00  0.00           C0.      0
ATOM    268  O   PRO A  18      34.420  57.975  40.593  1.00  0.00           O0.      0
ATOM    269  N   ASP A  19      33.103  57.272  39.023  1.00  0.00           N0.      0
ATOM    270  H   ASP A  19      32.314  57.450  38.419  1.00  0.00           H0.      0
ATOM    271  CA  ASP A  19      34.189  56.657  38.144  1.00  0.00           C0.      0
ATOM    272  HA  ASP A  19      34.668  55.923  38.792  1.00  0.00           H0.      0
ATOM    273  CB  ASP A  19      33.603  56.015  36.837  1.00  0.00           C0.      0
ATOM    274  HB2 ASP A  19      32.798  55.346  37.140  1.00  0.00           H0.      0
ATOM    275  HB3 ASP A  19      33.106  56.861  36.360  1.00  0.00           H0.      0
ATOM    276  CG  ASP A  19      34.529  55.301  35.883  1.00  0.00           C0.      0
ATOM    277  OD1 ASP A  19      34.024  54.395  35.193  1.00  0.00           O0.      0
ATOM    278  OD2 ASP A  19      35.733  55.508  35.965  1.00  0.00           O0.      0
ATOM    279  C   ASP A  19      35.240  57.690  37.724  1.00  0.00           C0.      0
ATOM    280  O   ASP A  19      35.001  58.710  36.985  1.00  0.00           O0.      0
ATOM    281  N   GLN A  20      36.427  57.498  38.303  1.00  0.00           N0.      0
ATOM    282  H   GLN A  20      36.586  56.635  38.803  1.00  0.00           H0.      0
ATOM    283  CA  GLN A  20      37.612  58.399  38.179  1.00  0.00           C0.      0
ATOM    284  HA  GLN A  20      37.283  59.435  38.265  1.00  0.00           H0.      0
ATOM    285  CB  GLN A  20      38.552  58.221  39.391  1.00  0.00           C0.      0
ATOM    286  HB2 GLN A  20      38.820  57.165  39.355  1.00  0.00           H0.      0
ATOM    287  HB3 GLN A  20      39.465  58.815  39.384  1.00  0.00           H0.      0
ATOM    288  CG  GLN A  20      37.948  58.418  40.817  1.00  0.00           C0.      0
ATOM    289  HG2 GLN A  20      37.084  57.755  40.877  1.00  0.00           H0.      0
ATOM    290  HG3 GLN A  20      38.635  58.008  41.557  1.00  0.00           H0.      0
ATOM    291  CD  GLN A  20      37.522  59.885  41.027  1.00  0.00           C0.      0
ATOM    292  OE1 GLN A  20      38.380  60.755  41.018  1.00  0.00           O0.      0
ATOM    293  NE2 GLN A  20      36.253  60.173  41.174  1.00  0.00           N0.      0
ATOM    294 HE21 GLN A  20      36.063  61.164  41.220  1.00  0.00           H0.      0
ATOM    295 HE22 GLN A  20      35.564  59.437  41.228  1.00  0.00           H0.      0
ATOM    296  C   GLN A  20      38.318  58.295  36.804  1.00  0.00           C0.      0
ATOM    297  O   GLN A  20      39.138  59.160  36.583  1.00  0.00           O0.      0
ATOM    298  N   TYR A  21      38.173  57.331  35.903  1.00  0.00           N0.      0
ATOM    299  H   TYR A  21      37.424  56.683  36.098  1.00  0.00           H0.      0
ATOM    300  CA  TYR A  21      38.960  57.040  34.725  1.00  0.00           C0.      0
ATOM    301  HA  TYR A  21      39.771  57.763  34.641  1.00  0.00           H0.      0
ATOM    302  CB  TYR A  21      39.798  55.745  34.754  1.00  0.00           C0.      0
ATOM    303  HB2 TYR A  21      39.190  54.841  34.727  1.00  0.00           H0.      0
ATOM    304  HB3 TYR A  21      40.412  55.602  33.864  1.00  0.00           H0.      0
ATOM    305  CG  TYR A  21      40.712  55.771  35.930  1.00  0.00           C0.      0
ATOM    306  CD1 TYR A  21      40.238  55.305  37.191  1.00  0.00           C0.      0
ATOM    307  HD1 TYR A  21      39.200  55.072  37.377  1.00  0.00           H0.      0
ATOM    308  CE1 TYR A  21      41.108  55.254  38.255  1.00  0.00           C0.      0
ATOM    309  HE1 TYR A  21      40.755  54.874  39.203  1.00  0.00           H0.      0
ATOM    310  CZ  TYR A  21      42.457  55.543  38.012  1.00  0.00           C0.      0
ATOM    311  OH  TYR A  21      43.231  55.488  39.074  1.00  0.00           O0.      0
ATOM    312  HH  TYR A  21      42.739  55.092  39.797  1.00  0.00           H0.      0
ATOM    313  CE2 TYR A  21      42.988  55.850  36.774  1.00  0.00           C0.      0
ATOM    314  HE2 TYR A  21      44.066  55.916  36.744  1.00  0.00           H0.      0
ATOM    315  CD2 TYR A  21      42.097  55.956  35.684  1.00  0.00           C0.      0
ATOM    316  HD2 TYR A  21      42.506  56.188  34.711  1.00  0.00           H0.      0
ATOM    317  C   TYR A  21      38.204  57.105  33.356  1.00  0.00           C0.      0
ATOM    318  O   TYR A  21      38.829  56.798  32.313  1.00  0.00           O0.      0
ATOM    319  N   ALA A  22      36.858  57.432  33.398  1.00  0.00           N0.      0
ATOM    320  H   ALA A  22      36.384  57.153  34.245  1.00  0.00           H0.      0
ATOM    321  CA  ALA A  22      36.032  57.240  32.210  1.00  0.00           C0.      0
ATOM    322  HA  ALA A  22      36.239  56.262  31.775  1.00  0.00           H0.      0
ATOM    323  CB  ALA A  22      34.538  57.177  32.610  1.00  0.00           C0.      0
ATOM    324  HB1 ALA A  22      33.837  56.784  31.872  1.00  0.00           H0.      0
ATOM    325  HB2 ALA A  22      34.477  56.442  33.412  1.00  0.00           H0.      0
ATOM    326  HB3 ALA A  22      34.086  58.064  33.054  1.00  0.00           H0.      0
ATOM    327  C   ALA A  22      36.257  58.276  31.117  1.00  0.00           C0.      0
ATOM    328  O   ALA A  22      35.881  57.975  29.995  1.00  0.00           O0.      0
ATOM    329  N   ASP A  23      36.828  59.471  31.441  1.00  0.00           N0.      0
ATOM    330  H   ASP A  23      37.083  59.636  32.405  1.00  0.00           H0.      0
ATOM    331  CA  ASP A  23      37.035  60.517  30.512  1.00  0.00           C0.      0
ATOM    332  HA  ASP A  23      36.200  60.477  29.813  1.00  0.00           H0.      0
ATOM    333  CB  ASP A  23      37.180  61.906  31.154  1.00  0.00           C0.      0
ATOM    334  HB2 ASP A  23      37.406  62.550  30.304  1.00  0.00           H0.      0
ATOM    335  HB3 ASP A  23      36.229  62.126  31.641  1.00  0.00           H0.      0
ATOM    336  CG  ASP A  23      38.358  61.994  32.166  1.00  0.00           C0.      0
ATOM    337  OD1 ASP A  23      38.966  60.962  32.539  1.00  0.00           O0.      0
ATOM    338  OD2 ASP A  23      38.687  63.031  32.661  1.00  0.00           O0.      0
ATOM    339  C   ASP A  23      38.321  60.233  29.699  1.00  0.00           C0.      0
ATOM    340  O   ASP A  23      38.512  60.871  28.677  1.00  0.00           O0.      0
ATOM    341  N   GLY A  24      39.157  59.266  30.082  1.00  0.00           N0.      0
ATOM    342  H   GLY A  24      39.018  58.972  31.038  1.00  0.00           H0.      0
ATOM    343  CA  GLY A  24      40.384  58.873  29.392  1.00  0.00           C0.      0
ATOM    344  HA2 GLY A  24      40.630  57.843  29.651  1.00  0.00           H0.      0
ATOM    345  HA3 GLY A  24      40.095  58.899  28.341  1.00  0.00           H0.      0
ATOM    346  C   GLY A  24      41.705  59.653  29.657  1.00  0.00           C0.      0
ATOM    347  O   GLY A  24      42.784  59.274  29.095  1.00  0.00           O0.      0
ATOM    348  N   GLU A  25      41.725  60.773  30.370  1.00  0.00           N0.      0
ATOM    349  H   GLU A  25      40.984  60.783  31.057  1.00  0.00           H0.      0
ATOM    350  CA  GLU A  25      42.893  61.612  30.479  1.00  0.00           C0.      0
ATOM    351  HA  GLU A  25      43.350  61.822  29.512  1.00  0.00           H0.      0
ATOM    352  CB  GLU A  25      42.368  62.963  31.088  1.00  0.00           C0.      0
ATOM    353  HB2 GLU A  25      41.879  62.671  32.018  1.00  0.00           H0.      0
ATOM    354  HB3 GLU A  25      43.233  63.598  31.280  1.00  0.00           H0.      0
ATOM    355  CG  GLU A  25      41.467  63.729  30.143  1.00  0.00           C0.      0
ATOM    356  HG2 GLU A  25      40.577  63.194  29.811  1.00  0.00           H0.      0
ATOM    357  HG3 GLU A  25      41.027  64.498  30.777  1.00  0.00           H0.      0
ATOM    358  CD  GLU A  25      42.126  64.315  28.857  1.00  0.00           C0.      0
ATOM    359  OE1 GLU A  25      42.027  63.738  27.741  1.00  0.00           O0.      0
ATOM    360  OE2 GLU A  25      42.742  65.388  28.957  1.00  0.00           O0.      0
ATOM    361  C   GLU A  25      43.998  60.977  31.291  1.00  0.00           C0.      0
ATOM    362  O   GLU A  25      45.115  61.410  31.171  1.00  0.00           O0.      0
ATOM    363  N   ALA A  26      43.762  60.046  32.232  1.00  0.00           N0.      0
ATOM    364  H   ALA A  26      42.789  59.809  32.366  1.00  0.00           H0.      0
ATOM    365  CA  ALA A  26      44.868  59.280  32.854  1.00  0.00           C0.      0
ATOM    366  HA  ALA A  26      45.695  59.990  32.849  1.00  0.00           H0.      0
ATOM    367  CB  ALA A  26      44.483  58.803  34.207  1.00  0.00           C0.      0
ATOM    368  HB1 ALA A  26      43.642  58.118  34.101  1.00  0.00           H0.      0
ATOM    369  HB2 ALA A  26      45.319  58.417  34.791  1.00  0.00           H0.      0
ATOM    370  HB3 ALA A  26      43.993  59.620  34.737  1.00  0.00           H0.      0
ATOM    371  C   ALA A  26      45.531  58.240  31.887  1.00  0.00           C0.      0
ATOM    372  O   ALA A  26      46.741  58.230  31.593  1.00  0.00           O0.      0
ATOM    373  N   ALA A  27      44.641  57.518  31.241  1.00  0.00           N0.      0
ATOM    374  H   ALA A  27      43.682  57.580  31.551  1.00  0.00           H0.      0
ATOM    375  CA  ALA A  27      44.956  56.381  30.345  1.00  0.00           C0.      0
ATOM    376  HA  ALA A  27      45.410  55.547  30.881  1.00  0.00           H0.      0
ATOM    377  CB  ALA A  27      43.640  55.923  29.693  1.00  0.00           C0.      0
ATOM    378  HB1 ALA A  27      43.848  54.996  29.158  1.00  0.00           H0.      0
ATOM    379  HB2 ALA A  27      42.888  55.707  30.451  1.00  0.00           H0.      0
ATOM    380  HB3 ALA A  27      43.128  56.710  29.140  1.00  0.00           H0.      0
ATOM    381  C   ALA A  27      45.857  56.705  29.165  1.00  0.00           C0.      0
ATOM    382  O   ALA A  27      46.894  56.026  28.980  1.00  0.00           O0.      0
ATOM    383  N   ARG A  28      45.621  57.808  28.411  1.00  0.00           N0.      0
ATOM    384  H   ARG A  28      44.859  58.425  28.651  1.00  0.00           H0.      0
ATOM    385  CA  ARG A  28      46.396  58.257  27.263  1.00  0.00           C0.      0
ATOM    386  HA  ARG A  28      46.582  57.427  26.582  1.00  0.00           H0.      0
ATOM    387  CB  ARG A  28      45.564  59.183  26.370  1.00  0.00           C0.      0
ATOM    388  HB2 ARG A  28      46.064  59.128  25.403  1.00  0.00           H0.      0
ATOM    389  HB3 ARG A  28      44.578  58.749  26.207  1.00  0.00           H0.      0
ATOM    390  CG  ARG A  28      45.375  60.632  26.973  1.00  0.00           C0.      0
ATOM    391  HG2 ARG A  28      44.839  60.636  27.922  1.00  0.00           H0.      0
ATOM    392  HG3 ARG A  28      46.342  61.085  27.192  1.00  0.00           H0.      0
ATOM    393  CD  ARG A  28      44.723  61.577  25.998  1.00  0.00           C0.      0
ATOM    394  HD2 ARG A  28      45.503  61.760  25.259  1.00  0.00           H0.      0
ATOM    395  HD3 ARG A  28      43.825  61.133  25.569  1.00  0.00           H0.      0
ATOM    396  NE  ARG A  28      44.440  62.891  26.593  1.00  0.00           N0.      0
ATOM    397  HE  ARG A  28      43.469  63.108  26.764  1.00  0.00           H0.      0
ATOM    398  CZ  ARG A  28      45.205  63.971  26.711  1.00  0.00           C0.      0
ATOM    399  NH1 ARG A  28      46.449  63.923  26.283  1.00  0.00           N0.      0
ATOM    400 HH11 ARG A  28      46.827  63.076  25.883  1.00  0.00           H0.      0
ATOM    401 HH12 ARG A  28      47.020  64.753  26.219  1.00  0.00           H0.      0
ATOM    402  NH2 ARG A  28      44.807  65.042  27.242  1.00  0.00           N0.      0
ATOM    403 HH21 ARG A  28      44.024  65.142  27.872  1.00  0.00           H0.      0
ATOM    404 HH22 ARG A  28      45.458  65.806  27.360  1.00  0.00           H0.      0
ATOM    405  C   ARG A  28      47.756  58.862  27.655  1.00  0.00           C0.      0
ATOM    406  O   ARG A  28      48.482  59.229  26.782  1.00  0.00           O0.      0
ATOM    407  N   VAL A  29      48.083  59.068  28.966  1.00  0.00           N0.      0
ATOM    408  H   VAL A  29      47.392  58.819  29.659  1.00  0.00           H0.      0
ATOM    409  CA  VAL A  29      49.397  59.598  29.467  1.00  0.00           C0.      0
ATOM    410  HA  VAL A  29      50.125  59.530  28.659  1.00  0.00           H0.      0
ATOM    411  CB  VAL A  29      49.348  61.087  29.921  1.00  0.00           C0.      0
ATOM    412  HB  VAL A  29      50.315  61.469  30.249  1.00  0.00           H0.      0
ATOM    413  CG1 VAL A  29      48.976  61.974  28.713  1.00  0.00           C0.      0
ATOM    414 HG11 VAL A  29      49.494  61.624  27.820  1.00  0.00           H0.      0
ATOM    415 HG12 VAL A  29      47.913  61.890  28.491  1.00  0.00           H0.      0
ATOM    416 HG13 VAL A  29      49.134  63.041  28.870  1.00  0.00           H0.      0
ATOM    417  CG2 VAL A  29      48.377  61.371  30.986  1.00  0.00           C0.      0
ATOM    418 HG21 VAL A  29      48.457  62.416  31.285  1.00  0.00           H0.      0
ATOM    419 HG22 VAL A  29      47.416  61.300  30.477  1.00  0.00           H0.      0
ATOM    420 HG23 VAL A  29      48.379  60.662  31.814  1.00  0.00           H0.      0
ATOM    421  C   VAL A  29      50.003  58.756  30.490  1.00  0.00           C0.      0
ATOM    422  O   VAL A  29      51.054  59.046  30.973  1.00  0.00           O0.      0
ATOM    423  N   TRP A  30      49.464  57.605  30.814  1.00  0.00           N0.      0
ATOM    424  H   TRP A  30      48.582  57.419  30.358  1.00  0.00           H0.      0
ATOM    425  CA  TRP A  30      50.009  56.726  31.907  1.00  0.00           C0.      0
ATOM    426  HA  TRP A  30      49.937  57.362  32.789  1.00  0.00           H0.      0
ATOM    427  CB  TRP A  30      48.977  55.559  32.225  1.00  0.00           C0.      0
ATOM    428  HB2 TRP A  30      48.005  55.991  31.989  1.00  0.00           H0.      0
ATOM    429  HB3 TRP A  30      49.168  54.764  31.504  1.00  0.00           H0.      0
ATOM    430  CG  TRP A  30      48.951  54.935  33.566  1.00  0.00           C0.      0
ATOM    431  CD1 TRP A  30      49.335  53.650  33.856  1.00  0.00           C0.      0
ATOM    432  HD1 TRP A  30      49.816  52.950  33.189  1.00  0.00           H0.      0
ATOM    433  NE1 TRP A  30      49.088  53.399  35.186  1.00  0.00           N0.      0
ATOM    434  HE1 TRP A  30      49.454  52.605  35.692  1.00  0.00           H0.      0
ATOM    435  CE2 TRP A  30      48.323  54.358  35.757  1.00  0.00           C0.      0
ATOM    436  CZ2 TRP A  30      47.860  54.530  37.088  1.00  0.00           C0.      0
ATOM    437  HZ2 TRP A  30      48.099  53.747  37.792  1.00  0.00           H0.      0
ATOM    438  CH2 TRP A  30      47.119  55.681  37.313  1.00  0.00           C0.      0
ATOM    439  HH2 TRP A  30      46.578  55.851  38.232  1.00  0.00           H0.      0
ATOM    440  CZ3 TRP A  30      46.842  56.695  36.371  1.00  0.00           C0.      0
ATOM    441  HZ3 TRP A  30      46.141  57.468  36.651  1.00  0.00           H0.      0
ATOM    442  CE3 TRP A  30      47.372  56.559  35.073  1.00  0.00           C0.      0
ATOM    443  HE3 TRP A  30      47.148  57.341  34.362  1.00  0.00           H0.      0
ATOM    444  CD2 TRP A  30      48.220  55.434  34.790  1.00  0.00           C0.      0
ATOM    445  C   TRP A  30      51.426  56.244  31.746  1.00  0.00           C0.      0
ATOM    446  O   TRP A  30      52.233  56.226  32.657  1.00  0.00           O0.      0
ATOM    447  N   GLN A  31      51.822  56.055  30.492  1.00  0.00           N0.      0
ATOM    448  H   GLN A  31      51.097  56.240  29.813  1.00  0.00           H0.      0
ATOM    449  CA  GLN A  31      53.167  55.855  29.989  1.00  0.00           C0.      0
ATOM    450  HA  GLN A  31      53.570  54.978  30.496  1.00  0.00           H0.      0
ATOM    451  CB  GLN A  31      53.227  55.560  28.549  1.00  0.00           C0.      0
ATOM    452  HB2 GLN A  31      54.143  55.019  28.309  1.00  0.00           H0.      0
ATOM    453  HB3 GLN A  31      52.373  54.918  28.333  1.00  0.00           H0.      0
ATOM    454  CG  GLN A  31      53.041  56.782  27.536  1.00  0.00           C0.      0
ATOM    455  HG2 GLN A  31      53.723  57.587  27.810  1.00  0.00           H0.      0
ATOM    456  HG3 GLN A  31      53.348  56.320  26.598  1.00  0.00           H0.      0
ATOM    457  CD  GLN A  31      51.647  57.377  27.348  1.00  0.00           C0.      0
ATOM    458  OE1 GLN A  31      50.641  57.010  27.917  1.00  0.00           O0.      0
ATOM    459  NE2 GLN A  31      51.434  58.387  26.543  1.00  0.00           N0.      0
ATOM    460 HE21 GLN A  31      50.461  58.655  26.540  1.00  0.00           H0.      0
ATOM    461 HE22 GLN A  31      52.151  58.978  26.145  1.00  0.00           H0.      0
ATOM    462  C   GLN A  31      54.129  56.994  30.352  1.00  0.00           C0.      0
ATOM    463  O   GLN A  31      55.277  56.703  30.421  1.00  0.00           O0.      0
ATOM    464  N   LEU A  32      53.775  58.251  30.557  1.00  0.00           N0.      0
ATOM    465  H   LEU A  32      52.798  58.477  30.678  1.00  0.00           H0.      0
ATOM    466  CA  LEU A  32      54.715  59.287  31.029  1.00  0.00           C0.      0
ATOM    467  HA  LEU A  32      55.734  58.909  30.951  1.00  0.00           H0.      0
ATOM    468  CB  LEU A  32      54.541  60.672  30.406  1.00  0.00           C0.      0
ATOM    469  HB2 LEU A  32      53.535  61.073  30.522  1.00  0.00           H0.      0
ATOM    470  HB3 LEU A  32      55.295  61.374  30.764  1.00  0.00           H0.      0
ATOM    471  CG  LEU A  32      54.756  60.670  28.917  1.00  0.00           C0.      0
ATOM    472  HG  LEU A  32      53.992  60.092  28.396  1.00  0.00           H0.      0
ATOM    473  CD1 LEU A  32      54.759  62.089  28.443  1.00  0.00           C0.      0
ATOM    474 HD11 LEU A  32      53.905  62.645  28.830  1.00  0.00           H0.      0
ATOM    475 HD12 LEU A  32      55.677  62.625  28.682  1.00  0.00           H0.      0
ATOM    476 HD13 LEU A  32      54.725  62.062  27.353  1.00  0.00           H0.      0
ATOM    477  CD2 LEU A  32      56.118  60.015  28.585  1.00  0.00           C0.      0
ATOM    478 HD21 LEU A  32      56.010  58.937  28.465  1.00  0.00           H0.      0
ATOM    479 HD22 LEU A  32      56.515  60.438  27.662  1.00  0.00           H0.      0
ATOM    480 HD23 LEU A  32      56.851  60.269  29.350  1.00  0.00           H0.      0
ATOM    481  C   LEU A  32      54.516  59.519  32.557  1.00  0.00           C0.      0
ATOM    482  O   LEU A  32      55.406  59.957  33.255  1.00  0.00           O0.      0
ATOM    483  N   TYR A  33      53.359  59.204  33.161  1.00  0.00           N0.      0
ATOM    484  H   TYR A  33      52.618  58.834  32.582  1.00  0.00           H0.      0
ATOM    485  CA  TYR A  33      53.213  59.203  34.616  1.00  0.00           C0.      0
ATOM    486  HA  TYR A  33      53.668  60.120  34.992  1.00  0.00           H0.      0
ATOM    487  CB  TYR A  33      51.722  59.344  34.956  1.00  0.00           C0.      0
ATOM    488  HB2 TYR A  33      51.424  60.371  34.744  1.00  0.00           H0.      0
ATOM    489  HB3 TYR A  33      51.204  58.629  34.316  1.00  0.00           H0.      0
ATOM    490  CG  TYR A  33      51.349  58.966  36.375  1.00  0.00           C0.      0
ATOM    491  CD1 TYR A  33      50.508  57.901  36.529  1.00  0.00           C0.      0
ATOM    492  HD1 TYR A  33      50.110  57.345  35.692  1.00  0.00           H0.      0
ATOM    493  CE1 TYR A  33      50.177  57.523  37.883  1.00  0.00           C0.      0
ATOM    494  HE1 TYR A  33      49.519  56.673  37.985  1.00  0.00           H0.      0
ATOM    495  CZ  TYR A  33      50.641  58.256  38.970  1.00  0.00           C0.      0
ATOM    496  OH  TYR A  33      50.305  57.862  40.234  1.00  0.00           O0.      0
ATOM    497  HH  TYR A  33      49.478  57.375  40.253  1.00  0.00           H0.      0
ATOM    498  CE2 TYR A  33      51.523  59.339  38.793  1.00  0.00           C0.      0
ATOM    499  HE2 TYR A  33      51.892  59.830  39.682  1.00  0.00           H0.      0
ATOM    500  CD2 TYR A  33      51.849  59.680  37.485  1.00  0.00           C0.      0
ATOM    501  HD2 TYR A  33      52.563  60.453  37.241  1.00  0.00           H0.      0
ATOM    502  C   TYR A  33      54.010  58.074  35.419  1.00  0.00           C0.      0
ATOM    503  O   TYR A  33      54.589  58.316  36.491  1.00  0.00           O0.      0
ATOM    504  N   ILE A  34      54.053  56.881  34.833  1.00  0.00           N0.      0
ATOM    505  H   ILE A  34      53.406  56.728  34.072  1.00  0.00           H0.      0
ATOM    506  CA  ILE A  34      54.854  55.805  35.285  1.00  0.00           C0.      0
ATOM    507  HA  ILE A  34      54.706  55.702  36.360  1.00  0.00           H0.      0
ATOM    508  CB  ILE A  34      54.413  54.490  34.575  1.00  0.00           C0.      0
ATOM    509  HB  ILE A  34      54.223  54.765  33.537  1.00  0.00           H0.      0
ATOM    510  CG2 ILE A  34      55.436  53.355  34.497  1.00  0.00           C0.      0
ATOM    511 HG21 ILE A  34      56.449  53.716  34.317  1.00  0.00           H0.      0
ATOM    512 HG22 ILE A  34      55.568  52.874  35.466  1.00  0.00           H0.      0
ATOM    513 HG23 ILE A  34      55.141  52.625  33.743  1.00  0.00           H0.      0
ATOM    514  CG1 ILE A  34      53.045  53.996  35.166  1.00  0.00           C0.      0
ATOM    515 HG12 ILE A  34      53.092  53.947  36.254  1.00  0.00           H0.      0
ATOM    516 HG13 ILE A  34      52.295  54.779  35.049  1.00  0.00           H0.      0
ATOM    517  CD1 ILE A  34      52.486  52.679  34.545  1.00  0.00           C0.      0
ATOM    518 HD11 ILE A  34      51.556  52.333  34.997  1.00  0.00           H0.      0
ATOM    519 HD12 ILE A  34      52.217  53.010  33.542  1.00  0.00           H0.      0
ATOM    520 HD13 ILE A  34      53.261  51.917  34.459  1.00  0.00           H0.      0
ATOM    521  C   ILE A  34      56.341  56.096  35.145  1.00  0.00           C0.      0
ATOM    522  O   ILE A  34      57.127  55.963  36.061  1.00  0.00           O0.      0
ATOM    523  N   GLY A  35      56.724  56.529  33.963  1.00  0.00           N0.      0
ATOM    524  H   GLY A  35      56.021  56.488  33.238  1.00  0.00           H0.      0
ATOM    525  CA  GLY A  35      58.100  56.769  33.521  1.00  0.00           C0.      0
ATOM    526  HA2 GLY A  35      58.142  57.668  32.907  1.00  0.00           H0.      0
ATOM    527  HA3 GLY A  35      58.798  57.035  34.316  1.00  0.00           H0.      0
ATOM    528  C   GLY A  35      58.702  55.700  32.653  1.00  0.00           C0.      0
ATOM    529  O   GLY A  35      58.001  55.173  31.867  1.00  0.00           O0.      0
ATOM    530  N   ASP A  36      59.962  55.381  32.923  1.00  0.00           N0.      0
ATOM    531  H   ASP A  36      60.497  55.903  33.602  1.00  0.00           H0.      0
ATOM    532  CA  ASP A  36      60.527  54.067  32.450  1.00  0.00           C0.      0
ATOM    533  HA  ASP A  36      60.252  54.025  31.397  1.00  0.00           H0.      0
ATOM    534  CB  ASP A  36      62.062  54.189  32.480  1.00  0.00           C0.      0
ATOM    535  HB2 ASP A  36      62.389  55.067  31.922  1.00  0.00           H0.      0
ATOM    536  HB3 ASP A  36      62.376  54.230  33.523  1.00  0.00           H0.      0
ATOM    537  CG  ASP A  36      62.713  52.992  31.764  1.00  0.00           C0.      0
ATOM    538  OD1 ASP A  36      64.002  52.965  31.684  1.00  0.00           O0.      0
ATOM    539  OD2 ASP A  36      61.982  52.167  31.275  1.00  0.00           O0.      0
ATOM    540  C   ASP A  36      59.993  52.880  33.217  1.00  0.00           C0.      0
ATOM    541  O   ASP A  36      60.335  52.638  34.360  1.00  0.00           O0.      0
ATOM    542  N   THR A  37      59.121  52.130  32.640  1.00  0.00           N0.      0
ATOM    543  H   THR A  37      58.788  52.418  31.731  1.00  0.00           H0.      0
ATOM    544  CA  THR A  37      58.455  50.959  33.207  1.00  0.00           C0.      0
ATOM    545  HA  THR A  37      58.089  51.293  34.179  1.00  0.00           H0.      0
ATOM    546  CB  THR A  37      57.305  50.454  32.275  1.00  0.00           C0.      0
ATOM    547  HB  THR A  37      57.737  49.795  31.522  1.00  0.00           H0.      0
ATOM    548  CG2 THR A  37      56.185  49.584  32.822  1.00  0.00           C0.      0
ATOM    549 HG21 THR A  37      55.799  49.922  33.783  1.00  0.00           H0.      0
ATOM    550 HG22 THR A  37      55.453  49.601  32.014  1.00  0.00           H0.      0
ATOM    551 HG23 THR A  37      56.558  48.578  33.011  1.00  0.00           H0.      0
ATOM    552  OG1 THR A  37      56.558  51.494  31.600  1.00  0.00           O0.      0
ATOM    553  HG1 THR A  37      57.026  51.701  30.788  1.00  0.00           H0.      0
ATOM    554  C   THR A  37      59.370  49.754  33.444  1.00  0.00           C0.      0
ATOM    555  O   THR A  37      59.156  48.898  34.377  1.00  0.00           O0.      0
ATOM    556  N   ARG A  38      60.517  49.689  32.798  1.00  0.00           N0.      0
ATOM    557  H   ARG A  38      60.584  50.168  31.911  1.00  0.00           H0.      0
ATOM    558  CA  ARG A  38      61.636  48.785  33.113  1.00  0.00           C0.      0
ATOM    559  HA  ARG A  38      61.133  47.830  33.267  1.00  0.00           H0.      0
ATOM    560  CB  ARG A  38      62.649  48.650  31.920  1.00  0.00           C0.      0
ATOM    561  HB2 ARG A  38      63.227  49.574  31.910  1.00  0.00           H0.      0
ATOM    562  HB3 ARG A  38      63.089  47.671  32.110  1.00  0.00           H0.      0
ATOM    563  CG  ARG A  38      62.076  48.481  30.461  1.00  0.00           C0.      0
ATOM    564  HG2 ARG A  38      61.829  47.425  30.350  1.00  0.00           H0.      0
ATOM    565  HG3 ARG A  38      61.195  49.112  30.346  1.00  0.00           H0.      0
ATOM    566  CD  ARG A  38      63.051  48.844  29.401  1.00  0.00           C0.      0
ATOM    567  HD2 ARG A  38      63.982  48.298  29.553  1.00  0.00           H0.      0
ATOM    568  HD3 ARG A  38      62.565  48.750  28.430  1.00  0.00           H0.      0
ATOM    569  NE  ARG A  38      63.558  50.269  29.531  1.00  0.00           N0.      0
ATOM    570  HE  ARG A  38      62.998  50.776  30.202  1.00  0.00           H0.      0
ATOM    571  CZ  ARG A  38      64.628  50.810  28.999  1.00  0.00           C0.      0
ATOM    572  NH1 ARG A  38      65.368  50.339  28.026  1.00  0.00           N0.      0
ATOM    573 HH11 ARG A  38      65.180  49.496  27.502  1.00  0.00           H0.      0
ATOM    574 HH12 ARG A  38      66.183  50.860  27.734  1.00  0.00           H0.      0
ATOM    575  NH2 ARG A  38      65.016  51.956  29.426  1.00  0.00           N0.      0
ATOM    576 HH21 ARG A  38      64.649  52.403  30.254  1.00  0.00           H0.      0
ATOM    577 HH22 ARG A  38      65.859  52.393  29.080  1.00  0.00           H0.      0
ATOM    578  C   ARG A  38      62.416  49.098  34.430  1.00  0.00           C0.      0
ATOM    579  O   ARG A  38      62.745  48.251  35.277  1.00  0.00           O0.      0
ATOM    580  N   SER A  39      62.414  50.408  34.706  1.00  0.00           N0.      0
ATOM    581  H   SER A  39      62.230  51.065  33.961  1.00  0.00           H0.      0
ATOM    582  CA  SER A  39      62.886  50.939  35.974  1.00  0.00           C0.      0
ATOM    583  HA  SER A  39      63.839  50.446  36.162  1.00  0.00           H0.      0
ATOM    584  CB  SER A  39      63.226  52.479  35.983  1.00  0.00           C0.      0
ATOM    585  HB2 SER A  39      64.046  52.672  35.292  1.00  0.00           H0.      0
ATOM    586  HB3 SER A  39      62.258  52.956  35.825  1.00  0.00           H0.      0
ATOM    587  OG  SER A  39      63.618  52.911  37.212  1.00  0.00           O0.      0
ATOM    588  HG  SER A  39      63.809  53.850  37.152  1.00  0.00           H0.      0
ATOM    589  C   SER A  39      61.923  50.606  37.177  1.00  0.00           C0.      0
ATOM    590  O   SER A  39      62.281  50.220  38.316  1.00  0.00           O0.      0
ATOM    591  N   ARG A  40      60.548  50.603  36.882  1.00  0.00           N0.      0
ATOM    592  H   ARG A  40      60.212  50.923  35.985  1.00  0.00           H0.      0
ATOM    593  CA  ARG A  40      59.534  50.120  37.827  1.00  0.00           C0.      0
ATOM    594  HA  ARG A  40      59.766  50.541  38.805  1.00  0.00           H0.      0
ATOM    595  CB  ARG A  40      58.154  50.619  37.486  1.00  0.00           C0.      0
ATOM    596  HB2 ARG A  40      58.151  51.693  37.670  1.00  0.00           H0.      0
ATOM    597  HB3 ARG A  40      57.941  50.504  36.424  1.00  0.00           H0.      0
ATOM    598  CG  ARG A  40      56.953  49.977  38.128  1.00  0.00           C0.      0
ATOM    599  HG2 ARG A  40      56.957  48.888  38.078  1.00  0.00           H0.      0
ATOM    600  HG3 ARG A  40      56.936  50.250  39.183  1.00  0.00           H0.      0
ATOM    601  CD  ARG A  40      55.573  50.341  37.456  1.00  0.00           C0.      0
ATOM    602  HD2 ARG A  40      55.317  51.400  37.461  1.00  0.00           H0.      0
ATOM    603  HD3 ARG A  40      55.603  49.981  36.428  1.00  0.00           H0.      0
ATOM    604  NE  ARG A  40      54.491  49.548  38.093  1.00  0.00           N0.      0
ATOM    605  HE  ARG A  40      54.542  48.540  38.051  1.00  0.00           H0.      0
ATOM    606  CZ  ARG A  40      53.261  49.840  38.415  1.00  0.00           C0.      0
ATOM    607  NH1 ARG A  40      52.804  51.020  38.368  1.00  0.00           N0.      0
ATOM    608 HH11 ARG A  40      53.443  51.801  38.343  1.00  0.00           H0.      0
ATOM    609 HH12 ARG A  40      51.799  51.115  38.412  1.00  0.00           H0.      0
ATOM    610  NH2 ARG A  40      52.446  48.908  38.729  1.00  0.00           N0.      0
ATOM    611 HH21 ARG A  40      52.687  47.962  38.471  1.00  0.00           H0.      0
ATOM    612 HH22 ARG A  40      51.456  49.099  38.780  1.00  0.00           H0.      0
ATOM    613  C   ARG A  40      59.526  48.635  38.138  1.00  0.00           C0.      0
ATOM    614  O   ARG A  40      59.380  48.315  39.309  1.00  0.00           O0.      0
ATOM    615  N   THR A  41      59.473  47.812  37.093  1.00  0.00           N0.      0
ATOM    616  H   THR A  41      59.407  48.290  36.206  1.00  0.00           H0.      0
ATOM    617  CA  THR A  41      59.330  46.373  37.204  1.00  0.00           C0.      0
ATOM    618  HA  THR A  41      58.400  46.152  37.726  1.00  0.00           H0.      0
ATOM    619  CB  THR A  41      59.306  45.706  35.818  1.00  0.00           C0.      0
ATOM    620  HB  THR A  41      60.185  46.069  35.285  1.00  0.00           H0.      0
ATOM    621  CG2 THR A  41      59.522  44.172  35.812  1.00  0.00           C0.      0
ATOM    622 HG21 THR A  41      59.330  43.753  34.824  1.00  0.00           H0.      0
ATOM    623 HG22 THR A  41      60.521  43.888  36.144  1.00  0.00           H0.      0
ATOM    624 HG23 THR A  41      58.870  43.563  36.438  1.00  0.00           H0.      0
ATOM    625  OG1 THR A  41      58.151  45.935  34.977  1.00  0.00           O0.      0
ATOM    626  HG1 THR A  41      58.367  45.812  34.050  1.00  0.00           H0.      0
ATOM    627  C   THR A  41      60.349  45.807  38.130  1.00  0.00           C0.      0
ATOM    628  O   THR A  41      60.032  44.879  38.948  1.00  0.00           O0.      0
ATOM    629  N   ALA A  42      61.576  46.297  38.061  1.00  0.00           N0.      0
ATOM    630  H   ALA A  42      61.837  46.919  37.309  1.00  0.00           H0.      0
ATOM    631  CA  ALA A  42      62.629  45.981  38.972  1.00  0.00           C0.      0
ATOM    632  HA  ALA A  42      62.948  44.981  38.678  1.00  0.00           H0.      0
ATOM    633  CB  ALA A  42      63.768  46.916  38.659  1.00  0.00           C0.      0
ATOM    634  HB1 ALA A  42      64.606  46.787  39.345  1.00  0.00           H0.      0
ATOM    635  HB2 ALA A  42      64.171  46.824  37.651  1.00  0.00           H0.      0
ATOM    636  HB3 ALA A  42      63.527  47.962  38.851  1.00  0.00           H0.      0
ATOM    637  C   ALA A  42      62.240  46.067  40.449  1.00  0.00           C0.      0
ATOM    638  O   ALA A  42      62.635  45.146  41.231  1.00  0.00           O0.      0
ATOM    639  N   GLU A  43      61.375  46.973  40.851  1.00  0.00           N0.      0
ATOM    640  H   GLU A  43      60.979  47.669  40.235  1.00  0.00           H0.      0
ATOM    641  CA  GLU A  43      61.007  47.046  42.248  1.00  0.00           C0.      0
ATOM    642  HA  GLU A  43      61.968  46.984  42.759  1.00  0.00           H0.      0
ATOM    643  CB  GLU A  43      60.125  48.320  42.547  1.00  0.00           C0.      0
ATOM    644  HB2 GLU A  43      59.211  48.307  41.954  1.00  0.00           H0.      0
ATOM    645  HB3 GLU A  43      59.890  48.393  43.608  1.00  0.00           H0.      0
ATOM    646  CG  GLU A  43      60.843  49.638  42.302  1.00  0.00           C0.      0
ATOM    647  HG2 GLU A  43      61.059  49.583  41.235  1.00  0.00           H0.      0
ATOM    648  HG3 GLU A  43      60.194  50.510  42.382  1.00  0.00           H0.      0
ATOM    649  CD  GLU A  43      62.237  49.777  42.854  1.00  0.00           C0.      0
ATOM    650  OE1 GLU A  43      62.473  49.339  43.974  1.00  0.00           O0.      0
ATOM    651  OE2 GLU A  43      63.073  50.543  42.294  1.00  0.00           O0.      0
ATOM    652  C   GLU A  43      60.220  45.909  42.817  1.00  0.00           C0.      0
ATOM    653  O   GLU A  43      60.266  45.736  44.019  1.00  0.00           O0.      0
ATOM    654  N   TYR A  44      59.658  45.079  41.953  1.00  0.00           N0.      0
ATOM    655  H   TYR A  44      59.548  45.451  41.021  1.00  0.00           H0.      0
ATOM    656  CA  TYR A  44      58.882  43.953  42.504  1.00  0.00           C0.      0
ATOM    657  HA  TYR A  44      59.243  43.813  43.523  1.00  0.00           H0.      0
ATOM    658  CB  TYR A  44      57.387  44.339  42.618  1.00  0.00           C0.      0
ATOM    659  HB2 TYR A  44      56.800  43.490  42.968  1.00  0.00           H0.      0
ATOM    660  HB3 TYR A  44      57.311  45.100  43.395  1.00  0.00           H0.      0
ATOM    661  CG  TYR A  44      56.756  44.985  41.382  1.00  0.00           C0.      0
ATOM    662  CD1 TYR A  44      56.083  46.222  41.519  1.00  0.00           C0.      0
ATOM    663  HD1 TYR A  44      56.029  46.745  42.462  1.00  0.00           H0.      0
ATOM    664  CE1 TYR A  44      55.597  46.820  40.333  1.00  0.00           C0.      0
ATOM    665  HE1 TYR A  44      55.028  47.736  40.398  1.00  0.00           H0.      0
ATOM    666  CZ  TYR A  44      55.736  46.189  39.051  1.00  0.00           C0.      0
ATOM    667  OH  TYR A  44      55.194  46.692  37.919  1.00  0.00           O0.      0
ATOM    668  HH  TYR A  44      55.804  46.571  37.188  1.00  0.00           H0.      0
ATOM    669  CE2 TYR A  44      56.456  44.979  38.949  1.00  0.00           C0.      0
ATOM    670  HE2 TYR A  44      56.634  44.613  37.949  1.00  0.00           H0.      0
ATOM    671  CD2 TYR A  44      56.897  44.339  40.114  1.00  0.00           C0.      0
ATOM    672  HD2 TYR A  44      57.530  43.471  40.001  1.00  0.00           H0.      0
ATOM    673  C   TYR A  44      59.154  42.560  41.838  1.00  0.00           C0.      0
ATOM    674  O   TYR A  44      58.730  41.496  42.384  1.00  0.00           O0.      0
ATOM    675  N   LYS A  45      59.793  42.428  40.649  1.00  0.00           N0.      0
ATOM    676  H   LYS A  45      59.946  43.306  40.174  1.00  0.00           H0.      0
ATOM    677  CA  LYS A  45      59.900  41.109  39.825  1.00  0.00           C0.      0
ATOM    678  HA  LYS A  45      58.884  40.800  39.582  1.00  0.00           H0.      0
ATOM    679  CB  LYS A  45      60.657  41.308  38.454  1.00  0.00           C0.      0
ATOM    680  HB2 LYS A  45      60.076  42.043  37.897  1.00  0.00           H0.      0
ATOM    681  HB3 LYS A  45      61.643  41.717  38.675  1.00  0.00           H0.      0
ATOM    682  CG  LYS A  45      60.915  40.037  37.615  1.00  0.00           C0.      0
ATOM    683  HG2 LYS A  45      61.535  39.354  38.196  1.00  0.00           H0.      0
ATOM    684  HG3 LYS A  45      59.952  39.542  37.489  1.00  0.00           H0.      0
ATOM    685  CD  LYS A  45      61.318  40.350  36.145  1.00  0.00           C0.      0
ATOM    686  HD2 LYS A  45      60.489  40.895  35.694  1.00  0.00           H0.      0
ATOM    687  HD3 LYS A  45      62.231  40.944  36.097  1.00  0.00           H0.      0
ATOM    688  CE  LYS A  45      61.487  39.009  35.370  1.00  0.00           C0.      0
ATOM    689  HE2 LYS A  45      62.241  38.357  35.810  1.00  0.00           H0.      0
ATOM    690  HE3 LYS A  45      60.523  38.502  35.422  1.00  0.00           H0.      0
ATOM    691  NZ  LYS A  45      61.872  39.286  33.945  1.00  0.00           N0.      0
ATOM    692  HZ1 LYS A  45      62.138  38.504  33.364  1.00  0.00           H0.      0
ATOM    693  HZ2 LYS A  45      61.194  39.831  33.431  1.00  0.00           H0.      0
ATOM    694  HZ3 LYS A  45      62.760  39.766  33.959  1.00  0.00           H0.      0
ATOM    695  C   LYS A  45      60.424  39.983  40.604  1.00  0.00           C0.      0
ATOM    696  O   LYS A  45      59.828  38.985  40.679  1.00  0.00           O0.      0
ATOM    697  N   ALA A  46      61.525  40.223  41.223  1.00  0.00           N0.      0
ATOM    698  H   ALA A  46      61.829  41.185  41.163  1.00  0.00           H0.      0
ATOM    699  CA  ALA A  46      62.218  39.133  41.917  1.00  0.00           C0.      0
ATOM    700  HA  ALA A  46      62.230  38.204  41.347  1.00  0.00           H0.      0
ATOM    701  CB  ALA A  46      63.628  39.611  42.221  1.00  0.00           C0.      0
ATOM    702  HB1 ALA A  46      63.601  40.501  42.849  1.00  0.00           H0.      0
ATOM    703  HB2 ALA A  46      64.109  38.811  42.783  1.00  0.00           H0.      0
ATOM    704  HB3 ALA A  46      64.038  39.844  41.238  1.00  0.00           H0.      0
ATOM    705  C   ALA A  46      61.469  38.716  43.151  1.00  0.00           C0.      0
ATOM    706  O   ALA A  46      61.279  37.523  43.363  1.00  0.00           O0.      0
ATOM    707  N   TRP A  47      61.000  39.612  44.127  1.00  0.00           N0.      0
ATOM    708  H   TRP A  47      61.230  40.576  43.933  1.00  0.00           H0.      0
ATOM    709  CA  TRP A  47      60.162  39.248  45.346  1.00  0.00           C0.      0
ATOM    710  HA  TRP A  47      60.567  38.400  45.899  1.00  0.00           H0.      0
ATOM    711  CB  TRP A  47      60.016  40.531  46.259  1.00  0.00           C0.      0
ATOM    712  HB2 TRP A  47      60.933  40.993  46.624  1.00  0.00           H0.      0
ATOM    713  HB3 TRP A  47      59.609  41.305  45.609  1.00  0.00           H0.      0
ATOM    714  CG  TRP A  47      59.043  40.257  47.321  1.00  0.00           C0.      0
ATOM    715  CD1 TRP A  47      59.237  39.471  48.400  1.00  0.00           C0.      0
ATOM    716  HD1 TRP A  47      60.201  39.052  48.647  1.00  0.00           H0.      0
ATOM    717  NE1 TRP A  47      58.027  39.240  49.048  1.00  0.00           N0.      0
ATOM    718  HE1 TRP A  47      57.856  38.885  49.978  1.00  0.00           H0.      0
ATOM    719  CE2 TRP A  47      57.004  39.912  48.428  1.00  0.00           C0.      0
ATOM    720  CZ2 TRP A  47      55.621  39.979  48.663  1.00  0.00           C0.      0
ATOM    721  HZ2 TRP A  47      55.149  39.475  49.494  1.00  0.00           H0.      0
ATOM    722  CH2 TRP A  47      54.785  40.693  47.760  1.00  0.00           C0.      0
ATOM    723  HH2 TRP A  47      53.721  40.798  47.915  1.00  0.00           H0.      0
ATOM    724  CZ3 TRP A  47      55.407  41.412  46.678  1.00  0.00           C0.      0
ATOM    725  HZ3 TRP A  47      54.838  41.991  45.966  1.00  0.00           H0.      0
ATOM    726  CE3 TRP A  47      56.767  41.346  46.505  1.00  0.00           C0.      0
ATOM    727  HE3 TRP A  47      57.216  41.789  45.628  1.00  0.00           H0.      0
ATOM    728  CD2 TRP A  47      57.645  40.595  47.335  1.00  0.00           C0.      0
ATOM    729  C   TRP A  47      58.787  38.627  44.918  1.00  0.00           C0.      0
ATOM    730  O   TRP A  47      58.278  37.565  45.357  1.00  0.00           O0.      0
ATOM    731  N   LEU A  48      58.111  39.310  43.933  1.00  0.00           N0.      0
ATOM    732  H   LEU A  48      58.574  40.103  43.512  1.00  0.00           H0.      0
ATOM    733  CA  LEU A  48      56.687  38.972  43.451  1.00  0.00           C0.      0
ATOM    734  HA  LEU A  48      56.164  38.785  44.389  1.00  0.00           H0.      0
ATOM    735  CB  LEU A  48      55.986  40.182  42.833  1.00  0.00           C0.      0
ATOM    736  HB2 LEU A  48      56.072  41.028  43.515  1.00  0.00           H0.      0
ATOM    737  HB3 LEU A  48      56.475  40.361  41.875  1.00  0.00           H0.      0
ATOM    738  CG  LEU A  48      54.486  39.861  42.582  1.00  0.00           C0.      0
ATOM    739  HG  LEU A  48      54.285  39.151  41.780  1.00  0.00           H0.      0
ATOM    740  CD1 LEU A  48      53.624  39.308  43.805  1.00  0.00           C0.      0
ATOM    741 HD11 LEU A  48      52.576  39.608  43.825  1.00  0.00           H0.      0
ATOM    742 HD12 LEU A  48      53.724  38.223  43.838  1.00  0.00           H0.      0
ATOM    743 HD13 LEU A  48      54.065  39.603  44.757  1.00  0.00           H0.      0
ATOM    744  CD2 LEU A  48      53.762  41.220  42.242  1.00  0.00           C0.      0
ATOM    745 HD21 LEU A  48      54.078  41.588  41.266  1.00  0.00           H0.      0
ATOM    746 HD22 LEU A  48      52.734  40.942  42.012  1.00  0.00           H0.      0
ATOM    747 HD23 LEU A  48      53.772  41.976  43.027  1.00  0.00           H0.      0
ATOM    748  C   LEU A  48      56.572  37.613  42.738  1.00  0.00           C0.      0
ATOM    749  O   LEU A  48      55.857  36.689  43.101  1.00  0.00           O0.      0
ATOM    750  N   LEU A  49      57.470  37.352  41.758  1.00  0.00           N0.      0
ATOM    751  H   LEU A  49      58.166  38.063  41.586  1.00  0.00           H0.      0
ATOM    752  CA  LEU A  49      57.672  36.053  41.106  1.00  0.00           C0.      0
ATOM    753  HA  LEU A  49      56.725  35.684  40.713  1.00  0.00           H0.      0
ATOM    754  CB  LEU A  49      58.576  36.097  39.926  1.00  0.00           C0.      0
ATOM    755  HB2 LEU A  49      59.567  36.498  40.138  1.00  0.00           H0.      0
ATOM    756  HB3 LEU A  49      58.732  35.062  39.622  1.00  0.00           H0.      0
ATOM    757  CG  LEU A  49      57.959  36.966  38.731  1.00  0.00           C0.      0
ATOM    758  HG  LEU A  49      57.736  37.974  39.081  1.00  0.00           H0.      0
ATOM    759  CD1 LEU A  49      59.001  37.029  37.609  1.00  0.00           C0.      0
ATOM    760 HD11 LEU A  49      58.706  37.749  36.846  1.00  0.00           H0.      0
ATOM    761 HD12 LEU A  49      59.919  37.297  38.132  1.00  0.00           H0.      0
ATOM    762 HD13 LEU A  49      59.057  36.024  37.192  1.00  0.00           H0.      0
ATOM    763  CD2 LEU A  49      56.598  36.504  38.103  1.00  0.00           C0.      0
ATOM    764 HD21 LEU A  49      56.347  36.973  37.152  1.00  0.00           H0.      0
ATOM    765 HD22 LEU A  49      56.588  35.419  38.001  1.00  0.00           H0.      0
ATOM    766 HD23 LEU A  49      55.773  36.749  38.772  1.00  0.00           H0.      0
ATOM    767  C   LEU A  49      58.308  35.011  42.057  1.00  0.00           C0.      0
ATOM    768  O   LEU A  49      58.006  33.790  42.002  1.00  0.00           O0.      0
ATOM    769  N   GLY A  50      59.106  35.399  43.100  1.00  0.00           N0.      0
ATOM    770  H   GLY A  50      59.406  36.362  43.158  1.00  0.00           H0.      0
ATOM    771  CA  GLY A  50      59.409  34.487  44.225  1.00  0.00           C0.      0
ATOM    772  HA2 GLY A  50      59.909  33.605  43.826  1.00  0.00           H0.      0
ATOM    773  HA3 GLY A  50      60.022  34.888  45.032  1.00  0.00           H0.      0
ATOM    774  C   GLY A  50      58.167  33.999  44.883  1.00  0.00           C0.      0
ATOM    775  O   GLY A  50      58.034  32.801  45.052  1.00  0.00           O0.      0
ATOM    776  N   LEU A  51      57.172  34.868  45.135  1.00  0.00           N0.      0
ATOM    777  H   LEU A  51      57.445  35.838  45.066  1.00  0.00           H0.      0
ATOM    778  CA  LEU A  51      55.949  34.500  45.860  1.00  0.00           C0.      0
ATOM    779  HA  LEU A  51      56.327  33.987  46.745  1.00  0.00           H0.      0
ATOM    780  CB  LEU A  51      55.240  35.827  46.374  1.00  0.00           C0.      0
ATOM    781  HB2 LEU A  51      55.948  36.434  46.938  1.00  0.00           H0.      0
ATOM    782  HB3 LEU A  51      55.083  36.398  45.459  1.00  0.00           H0.      0
ATOM    783  CG  LEU A  51      53.804  35.701  47.036  1.00  0.00           C0.      0
ATOM    784  HG  LEU A  51      53.188  35.002  46.472  1.00  0.00           H0.      0
ATOM    785  CD1 LEU A  51      53.996  35.101  48.445  1.00  0.00           C0.      0
ATOM    786 HD11 LEU A  51      54.963  35.429  48.827  1.00  0.00           H0.      0
ATOM    787 HD12 LEU A  51      53.159  35.469  49.039  1.00  0.00           H0.      0
ATOM    788 HD13 LEU A  51      53.914  34.014  48.465  1.00  0.00           H0.      0
ATOM    789  CD2 LEU A  51      53.056  36.987  47.101  1.00  0.00           C0.      0
ATOM    790 HD21 LEU A  51      53.795  37.707  47.453  1.00  0.00           H0.      0
ATOM    791 HD22 LEU A  51      52.827  37.233  46.063  1.00  0.00           H0.      0
ATOM    792 HD23 LEU A  51      52.206  36.919  47.779  1.00  0.00           H0.      0
ATOM    793  C   LEU A  51      54.979  33.554  45.019  1.00  0.00           C0.      0
ATOM    794  O   LEU A  51      54.392  32.635  45.633  1.00  0.00           O0.      0
ATOM    795  N   LEU A  52      54.876  33.815  43.710  1.00  0.00           N0.      0
ATOM    796  H   LEU A  52      55.500  34.498  43.305  1.00  0.00           H0.      0
ATOM    797  CA  LEU A  52      54.085  33.009  42.825  1.00  0.00           C0.      0
ATOM    798  HA  LEU A  52      53.167  32.750  43.353  1.00  0.00           H0.      0
ATOM    799  CB  LEU A  52      53.867  33.755  41.547  1.00  0.00           C0.      0
ATOM    800  HB2 LEU A  52      54.829  33.894  41.053  1.00  0.00           H0.      0
ATOM    801  HB3 LEU A  52      53.199  33.147  40.936  1.00  0.00           H0.      0
ATOM    802  CG  LEU A  52      53.158  35.161  41.775  1.00  0.00           C0.      0
ATOM    803  HG  LEU A  52      53.834  35.739  42.405  1.00  0.00           H0.      0
ATOM    804  CD1 LEU A  52      53.123  36.047  40.511  1.00  0.00           C0.      0
ATOM    805 HD11 LEU A  52      54.168  36.083  40.201  1.00  0.00           H0.      0
ATOM    806 HD12 LEU A  52      52.524  35.498  39.785  1.00  0.00           H0.      0
ATOM    807 HD13 LEU A  52      52.789  36.984  40.957  1.00  0.00           H0.      0
ATOM    808  CD2 LEU A  52      51.816  34.845  42.459  1.00  0.00           C0.      0
ATOM    809 HD21 LEU A  52      51.897  34.669  43.532  1.00  0.00           H0.      0
ATOM    810 HD22 LEU A  52      51.084  35.645  42.356  1.00  0.00           H0.      0
ATOM    811 HD23 LEU A  52      51.352  34.023  41.913  1.00  0.00           H0.      0
ATOM    812  C   LEU A  52      54.724  31.604  42.592  1.00  0.00           C0.      0
ATOM    813  O   LEU A  52      54.059  30.567  42.599  1.00  0.00           O0.      0
ATOM    814  N   ARG A  53      56.026  31.636  42.423  1.00  0.00           N0.      0
ATOM    815  H   ARG A  53      56.453  32.552  42.408  1.00  0.00           H0.      0
ATOM    816  CA  ARG A  53      56.918  30.429  42.341  1.00  0.00           C0.      0
ATOM    817  HA  ARG A  53      56.588  29.768  41.539  1.00  0.00           H0.      0
ATOM    818  CB  ARG A  53      58.411  30.726  41.894  1.00  0.00           C0.      0
ATOM    819  HB2 ARG A  53      58.665  31.543  42.570  1.00  0.00           H0.      0
ATOM    820  HB3 ARG A  53      58.972  29.801  42.027  1.00  0.00           H0.      0
ATOM    821  CG  ARG A  53      58.598  31.221  40.392  1.00  0.00           C0.      0
ATOM    822  HG2 ARG A  53      58.390  30.356  39.762  1.00  0.00           H0.      0
ATOM    823  HG3 ARG A  53      57.811  31.957  40.225  1.00  0.00           H0.      0
ATOM    824  CD  ARG A  53      59.896  31.811  40.273  1.00  0.00           C0.      0
ATOM    825  HD2 ARG A  53      60.075  32.457  41.132  1.00  0.00           H0.      0
ATOM    826  HD3 ARG A  53      60.728  31.110  40.341  1.00  0.00           H0.      0
ATOM    827  NE  ARG A  53      60.015  32.730  39.081  1.00  0.00           N0.      0
ATOM    828  HE  ARG A  53      59.375  32.612  38.308  1.00  0.00           H0.      0
ATOM    829  CZ  ARG A  53      60.934  33.638  38.833  1.00  0.00           C0.      0
ATOM    830  NH1 ARG A  53      61.896  33.880  39.600  1.00  0.00           N0.      0
ATOM    831 HH11 ARG A  53      61.905  33.403  40.490  1.00  0.00           H0.      0
ATOM    832 HH12 ARG A  53      62.274  34.816  39.555  1.00  0.00           H0.      0
ATOM    833  NH2 ARG A  53      60.913  34.193  37.630  1.00  0.00           N0.      0
ATOM    834 HH21 ARG A  53      60.150  33.910  37.032  1.00  0.00           H0.      0
ATOM    835 HH22 ARG A  53      61.625  34.850  37.344  1.00  0.00           H0.      0
ATOM    836  C   ARG A  53      56.895  29.515  43.524  1.00  0.00           C0.      0
ATOM    837  O   ARG A  53      56.870  28.306  43.279  1.00  0.00           O0.      0
ATOM    838  N   GLN A  54      56.946  30.078  44.765  1.00  0.00           N0.      0
ATOM    839  H   GLN A  54      57.140  31.069  44.754  1.00  0.00           H0.      0
ATOM    840  CA  GLN A  54      56.963  29.306  45.987  1.00  0.00           C0.      0
ATOM    841  HA  GLN A  54      57.747  28.558  45.870  1.00  0.00           H0.      0
ATOM    842  CB  GLN A  54      57.123  30.242  47.172  1.00  0.00           C0.      0
ATOM    843  HB2 GLN A  54      56.403  31.021  46.924  1.00  0.00           H0.      0
ATOM    844  HB3 GLN A  54      56.724  29.792  48.081  1.00  0.00           H0.      0
ATOM    845  CG  GLN A  54      58.552  30.678  47.437  1.00  0.00           C0.      0
ATOM    846  HG2 GLN A  54      59.008  29.992  48.151  1.00  0.00           H0.      0
ATOM    847  HG3 GLN A  54      59.078  30.433  46.514  1.00  0.00           H0.      0
ATOM    848  CD  GLN A  54      58.815  32.111  47.738  1.00  0.00           C0.      0
ATOM    849  OE1 GLN A  54      57.977  32.872  48.151  1.00  0.00           O0.      0
ATOM    850  NE2 GLN A  54      60.066  32.488  47.745  1.00  0.00           N0.      0
ATOM    851 HE21 GLN A  54      60.376  33.405  48.035  1.00  0.00           H0.      0
ATOM    852 HE22 GLN A  54      60.782  31.775  47.741  1.00  0.00           H0.      0
ATOM    853  C   GLN A  54      55.730  28.477  46.164  1.00  0.00           C0.      0
ATOM    854  O   GLN A  54      55.742  27.369  46.695  1.00  0.00           O0.      0
ATOM    855  N   HIP A  55      54.565  28.957  45.689  1.00  0.00           N0.      0
ATOM    856  H   HIP A  55      54.501  29.818  45.166  1.00  0.00           H0.      0
ATOM    857  CA  HIP A  55      53.315  28.148  45.490  1.00  0.00           C0.      0
ATOM    858  HA  HIP A  55      53.042  27.471  46.300  1.00  0.00           H0.      0
ATOM    859  CB  HIP A  55      52.175  29.212  45.263  1.00  0.00           C0.      0
ATOM    860  HB2 HIP A  55      52.515  30.102  45.794  1.00  0.00           H0.      0
ATOM    861  HB3 HIP A  55      52.189  29.458  44.201  1.00  0.00           H0.      0
ATOM    862  CG  HIP A  55      50.845  28.731  45.821  1.00  0.00           C0.      0
ATOM    863  ND1 HIP A  55      50.488  28.680  47.192  1.00  0.00           N0.      0
ATOM    864  HD1 HIP A  55      51.108  28.865  47.968  1.00  0.00           H0.      0
ATOM    865  CE1 HIP A  55      49.385  27.958  47.260  1.00  0.00           C0.      0
ATOM    866  HE1 HIP A  55      48.853  27.571  48.117  1.00  0.00           H0.      0
ATOM    867  NE2 HIP A  55      48.951  27.637  46.030  1.00  0.00           N0.      0
ATOM    868  HE2 HIP A  55      48.199  27.009  45.784  1.00  0.00           H0.      0
ATOM    869  CD2 HIP A  55      49.780  28.191  45.170  1.00  0.00           C0.      0
ATOM    870  HD2 HIP A  55      49.745  28.038  44.101  1.00  0.00           H0.      0
ATOM    871  C   HIP A  55      53.266  27.257  44.238  1.00  0.00           C0.      0
ATOM    872  O   HIP A  55      52.443  26.366  44.126  1.00  0.00           O0.      0
ATOM    873  N   GLY A  56      54.187  27.455  43.295  1.00  0.00           N0.      0
ATOM    874  H   GLY A  56      54.948  28.106  43.430  1.00  0.00           H0.      0
ATOM    875  CA  GLY A  56      54.248  26.639  42.005  1.00  0.00           C0.      0
ATOM    876  HA2 GLY A  56      55.070  27.010  41.393  1.00  0.00           H0.      0
ATOM    877  HA3 GLY A  56      54.235  25.577  42.253  1.00  0.00           H0.      0
ATOM    878  C   GLY A  56      52.998  26.950  41.135  1.00  0.00           C0.      0
ATOM    879  O   GLY A  56      52.542  26.049  40.447  1.00  0.00           O0.      0
ATOM    880  N   CYS A  57      52.596  28.240  40.930  1.00  0.00           N0.      0
ATOM    881  H   CYS A  57      53.306  28.892  41.231  1.00  0.00           H0.      0
ATOM    882  CA  CYS A  57      51.336  28.733  40.346  1.00  0.00           C0.      0
ATOM    883  HA  CYS A  57      50.444  28.298  40.798  1.00  0.00           H0.      0
ATOM    884  CB  CYS A  57      51.177  30.233  40.445  1.00  0.00           C0.      0
ATOM    885  HB2 CYS A  57      52.068  30.744  40.080  1.00  0.00           H0.      0
ATOM    886  HB3 CYS A  57      50.344  30.586  39.837  1.00  0.00           H0.      0
ATOM    887  SG  CYS A  57      51.003  30.688  42.157  1.00  0.00           S0.      0
ATOM    888  HG  CYS A  57      52.289  30.514  42.477  1.00  0.00           H0.      0
ATOM    889  C   CYS A  57      51.350  28.377  38.875  1.00  0.00           C0.      0
ATOM    890  O   CYS A  57      52.413  28.159  38.203  1.00  0.00           O0.      0
ATOM    891  N   HIE A  58      50.159  28.269  38.295  1.00  0.00           N0.      0
ATOM    892  H   HIE A  58      49.362  28.275  38.916  1.00  0.00           H0.      0
ATOM    893  CA  HIE A  58      49.770  28.213  36.907  1.00  0.00           C0.      0
ATOM    894  HA  HIE A  58      50.690  28.119  36.332  1.00  0.00           H0.      0
ATOM    895  CB  HIE A  58      48.915  26.884  36.826  1.00  0.00           C0.      0
ATOM    896  HB2 HIE A  58      49.588  26.160  37.286  1.00  0.00           H0.      0
ATOM    897  HB3 HIE A  58      48.027  26.929  37.456  1.00  0.00           H0.      0
ATOM    898  CG  HIE A  58      48.630  26.364  35.421  1.00  0.00           C0.      0
ATOM    899  ND1 HIE A  58      47.809  26.924  34.464  1.00  0.00           N0.      0
ATOM    900  CE1 HIE A  58      47.599  26.005  33.561  1.00  0.00           C0.      0
ATOM    901  HE1 HIE A  58      46.823  26.073  32.812  1.00  0.00           H0.      0
ATOM    902  NE2 HIE A  58      48.360  25.008  33.827  1.00  0.00           N0.      0
ATOM    903  HE2 HIE A  58      48.333  24.180  33.249  1.00  0.00           H0.      0
ATOM    904  CD2 HIE A  58      49.061  25.161  35.001  1.00  0.00           C0.      0
ATOM    905  HD2 HIE A  58      49.756  24.509  35.510  1.00  0.00           H0.      0
ATOM    906  C   HIE A  58      48.888  29.416  36.539  1.00  0.00           C0.      0
ATOM    907  O   HIE A  58      49.050  30.092  35.530  1.00  0.00           O0.      0
ATOM    908  N   ARG A  59      47.950  29.741  37.388  1.00  0.00           N0.      0
ATOM    909  H   ARG A  59      48.045  29.292  38.288  1.00  0.00           H0.      0
ATOM    910  CA  ARG A  59      46.775  30.455  36.918  1.00  0.00           C0.      0
ATOM    911  HA  ARG A  59      46.823  30.746  35.868  1.00  0.00           H0.      0
ATOM    912  CB  ARG A  59      45.529  29.665  37.076  1.00  0.00           C0.      0
ATOM    913  HB2 ARG A  59      45.754  28.756  36.518  1.00  0.00           H0.      0
ATOM    914  HB3 ARG A  59      45.344  29.480  38.135  1.00  0.00           H0.      0
ATOM    915  CG  ARG A  59      44.336  30.288  36.320  1.00  0.00           C0.      0
ATOM    916  HG2 ARG A  59      44.286  31.344  36.585  1.00  0.00           H0.      0
ATOM    917  HG3 ARG A  59      44.624  30.180  35.274  1.00  0.00           H0.      0
ATOM    918  CD  ARG A  59      42.966  29.674  36.551  1.00  0.00           C0.      0
ATOM    919  HD2 ARG A  59      43.020  28.600  36.374  1.00  0.00           H0.      0
ATOM    920  HD3 ARG A  59      42.813  29.802  37.623  1.00  0.00           H0.      0
ATOM    921  NE  ARG A  59      41.958  30.218  35.596  1.00  0.00           N0.      0
ATOM    922  HE  ARG A  59      42.305  30.551  34.708  1.00  0.00           H0.      0
ATOM    923  CZ  ARG A  59      40.681  30.313  35.834  1.00  0.00           C0.      0
ATOM    924  NH1 ARG A  59      40.104  29.843  36.870  1.00  0.00           N0.      0
ATOM    925 HH11 ARG A  59      40.672  29.391  37.572  1.00  0.00           H0.      0
ATOM    926 HH12 ARG A  59      39.106  29.923  37.004  1.00  0.00           H0.      0
ATOM    927  NH2 ARG A  59      39.868  30.755  34.924  1.00  0.00           N0.      0
ATOM    928 HH21 ARG A  59      40.312  31.090  34.080  1.00  0.00           H0.      0
ATOM    929 HH22 ARG A  59      38.893  30.945  35.107  1.00  0.00           H0.      0
ATOM    930  C   ARG A  59      46.655  31.718  37.820  1.00  0.00           C0.      0
ATOM    931  O   ARG A  59      46.515  31.554  39.065  1.00  0.00           O0.      0
ATOM    932  N   VAL A  60      46.743  32.930  37.256  1.00  0.00           N0.      0
ATOM    933  H   VAL A  60      46.858  33.045  36.259  1.00  0.00           H0.      0
ATOM    934  CA  VAL A  60      46.730  34.164  38.092  1.00  0.00           C0.      0
ATOM    935  HA  VAL A  60      46.232  33.900  39.025  1.00  0.00           H0.      0
ATOM    936  CB  VAL A  60      48.119  34.755  38.347  1.00  0.00           C0.      0
ATOM    937  HB  VAL A  60      48.021  35.654  38.955  1.00  0.00           H0.      0
ATOM    938  CG1 VAL A  60      49.080  33.761  39.003  1.00  0.00           C0.      0
ATOM    939 HG11 VAL A  60      49.409  32.928  38.381  1.00  0.00           H0.      0
ATOM    940 HG12 VAL A  60      50.078  34.152  39.201  1.00  0.00           H0.      0
ATOM    941 HG13 VAL A  60      48.592  33.335  39.879  1.00  0.00           H0.      0
ATOM    942  CG2 VAL A  60      48.873  35.200  37.074  1.00  0.00           C0.      0
ATOM    943 HG21 VAL A  60      48.870  34.419  36.314  1.00  0.00           H0.      0
ATOM    944 HG22 VAL A  60      48.356  36.014  36.565  1.00  0.00           H0.      0
ATOM    945 HG23 VAL A  60      49.904  35.533  37.185  1.00  0.00           H0.      0
ATOM    946  C   VAL A  60      45.811  35.233  37.573  1.00  0.00           C0.      0
ATOM    947  O   VAL A  60      45.785  35.381  36.365  1.00  0.00           O0.      0
ATOM    948  N   LEU A  61      45.262  36.058  38.473  1.00  0.00           N0.      0
ATOM    949  H   LEU A  61      45.388  35.912  39.465  1.00  0.00           H0.      0
ATOM    950  CA  LEU A  61      44.372  37.128  38.144  1.00  0.00           C0.      0
ATOM    951  HA  LEU A  61      44.220  37.154  37.065  1.00  0.00           H0.      0
ATOM    952  CB  LEU A  61      42.956  36.980  38.868  1.00  0.00           C0.      0
ATOM    953  HB2 LEU A  61      42.529  36.085  38.416  1.00  0.00           H0.      0
ATOM    954  HB3 LEU A  61      43.146  36.799  39.926  1.00  0.00           H0.      0
ATOM    955  CG  LEU A  61      41.861  38.082  38.740  1.00  0.00           C0.      0
ATOM    956  HG  LEU A  61      42.229  39.042  39.104  1.00  0.00           H0.      0
ATOM    957  CD1 LEU A  61      41.447  38.187  37.222  1.00  0.00           C0.      0
ATOM    958 HD11 LEU A  61      40.650  38.914  37.066  1.00  0.00           H0.      0
ATOM    959 HD12 LEU A  61      42.251  38.667  36.662  1.00  0.00           H0.      0
ATOM    960 HD13 LEU A  61      41.054  37.252  36.824  1.00  0.00           H0.      0
ATOM    961  CD2 LEU A  61      40.641  37.684  39.575  1.00  0.00           C0.      0
ATOM    962 HD21 LEU A  61      40.926  37.877  40.609  1.00  0.00           H0.      0
ATOM    963 HD22 LEU A  61      39.770  38.278  39.298  1.00  0.00           H0.      0
ATOM    964 HD23 LEU A  61      40.272  36.663  39.477  1.00  0.00           H0.      0
ATOM    965  C   LEU A  61      45.035  38.498  38.676  1.00  0.00           C0.      0
ATOM    966  O   LEU A  61      45.162  38.689  39.852  1.00  0.00           O0.      0
ATOM    967  N   ASH A  62      45.434  39.437  37.825  1.00  0.00           N0.      0
ATOM    968  H   ASH A  62      45.431  39.195  36.844  1.00  0.00           H0.      0
ATOM    969  CA  ASH A  62      45.704  40.849  38.112  1.00  0.00           C0.      0
ATOM    970  HA  ASH A  62      46.184  40.999  39.079  1.00  0.00           H0.      0
ATOM    971  CB  ASH A  62      46.621  41.405  37.036  1.00  0.00           C0.      0
ATOM    972  HB2 ASH A  62      47.382  40.629  36.957  1.00  0.00           H0.      0
ATOM    973  HB3 ASH A  62      46.188  41.458  36.037  1.00  0.00           H0.      0
ATOM    974  CG  ASH A  62      47.141  42.738  37.513  1.00  0.00           C0.      0
ATOM    975  OD1 ASH A  62      46.512  43.794  37.514  1.00  0.00           O0.      0
ATOM    976  OD2 ASH A  62      48.414  42.657  37.997  1.00  0.00           O0.      0
ATOM    977  HD2 ASH A  62      48.714  43.547  37.798  1.00  0.00           H0.      0
ATOM    978  C   ASH A  62      44.384  41.531  38.042  1.00  0.00           C0.      0
ATOM    979  O   ASH A  62      43.895  41.951  37.056  1.00  0.00           O0.      0
ATOM    980  N   VAL A  63      43.796  41.757  39.238  1.00  0.00           N0.      0
ATOM    981  H   VAL A  63      44.357  41.462  40.024  1.00  0.00           H0.      0
ATOM    982  CA  VAL A  63      42.441  42.329  39.487  1.00  0.00           C0.      0
ATOM    983  HA  VAL A  63      41.860  41.940  38.651  1.00  0.00           H0.      0
ATOM    984  CB  VAL A  63      41.884  41.734  40.703  1.00  0.00           C0.      0
ATOM    985  HB  VAL A  63      42.162  40.682  40.633  1.00  0.00           H0.      0
ATOM    986  CG1 VAL A  63      42.373  42.332  42.050  1.00  0.00           C0.      0
ATOM    987 HG11 VAL A  63      42.161  41.683  42.899  1.00  0.00           H0.      0
ATOM    988 HG12 VAL A  63      43.424  42.571  41.889  1.00  0.00           H0.      0
ATOM    989 HG13 VAL A  63      41.875  43.280  42.254  1.00  0.00           H0.      0
ATOM    990  CG2 VAL A  63      40.375  41.810  40.673  1.00  0.00           C0.      0
ATOM    991 HG21 VAL A  63      40.061  41.325  41.598  1.00  0.00           H0.      0
ATOM    992 HG22 VAL A  63      39.967  42.819  40.732  1.00  0.00           H0.      0
ATOM    993 HG23 VAL A  63      39.965  41.335  39.782  1.00  0.00           H0.      0
ATOM    994  C   VAL A  63      42.415  43.874  39.434  1.00  0.00           C0.      0
ATOM    995  O   VAL A  63      41.389  44.427  39.685  1.00  0.00           O0.      0
ATOM    996  N   ALA A  64      43.506  44.533  38.915  1.00  0.00           N0.      0
ATOM    997  H   ALA A  64      44.247  43.975  38.514  1.00  0.00           H0.      0
ATOM    998  CA  ALA A  64      43.618  45.975  38.743  1.00  0.00           C0.      0
ATOM    999  HA  ALA A  64      42.611  46.343  38.549  1.00  0.00           H0.      0
ATOM   1000  CB  ALA A  64      43.961  46.549  40.145  1.00  0.00           C0.      0
ATOM   1001  HB1 ALA A  64      44.990  46.277  40.382  1.00  0.00           H0.      0
ATOM   1002  HB2 ALA A  64      43.869  47.634  40.086  1.00  0.00           H0.      0
ATOM   1003  HB3 ALA A  64      43.229  46.239  40.891  1.00  0.00           H0.      0
ATOM   1004  C   ALA A  64      44.588  46.379  37.588  1.00  0.00           C0.      0
ATOM   1005  O   ALA A  64      45.569  47.106  37.762  1.00  0.00           O0.      0
ATOM   1006  N   CYS A  65      44.294  45.879  36.371  1.00  0.00           N0.      0
ATOM   1007  H   CYS A  65      43.435  45.352  36.293  1.00  0.00           H0.      0
ATOM   1008  CA  CYS A  65      45.201  45.761  35.260  1.00  0.00           C0.      0
ATOM   1009  HA  CYS A  65      46.035  45.110  35.523  1.00  0.00           H0.      0
ATOM   1010  CB  CYS A  65      44.587  44.935  34.186  1.00  0.00           C0.      0
ATOM   1011  HB2 CYS A  65      44.514  43.891  34.489  1.00  0.00           H0.      0
ATOM   1012  HB3 CYS A  65      43.571  45.295  34.027  1.00  0.00           H0.      0
ATOM   1013  SG  CYS A  65      45.472  44.957  32.588  1.00  0.00           S0.      0
ATOM   1014  HG  CYS A  65      44.877  46.033  32.065  1.00  0.00           H0.      0
ATOM   1015  C   CYS A  65      45.624  47.169  34.839  1.00  0.00           C0.      0
ATOM   1016  O   CYS A  65      46.833  47.407  34.631  1.00  0.00           O0.      0
ATOM   1017  N   GLY A  66      44.653  48.097  34.663  1.00  0.00           N0.      0
ATOM   1018  H   GLY A  66      43.696  47.888  34.911  1.00  0.00           H0.      0
ATOM   1019  CA  GLY A  66      44.912  49.340  34.012  1.00  0.00           C0.      0
ATOM   1020  HA2 GLY A  66      43.960  49.807  33.761  1.00  0.00           H0.      0
ATOM   1021  HA3 GLY A  66      45.555  50.010  34.582  1.00  0.00           H0.      0
ATOM   1022  C   GLY A  66      45.478  49.045  32.605  1.00  0.00           C0.      0
ATOM   1023  O   GLY A  66      44.818  48.447  31.755  1.00  0.00           O0.      0
ATOM   1024  N   THR A  67      46.676  49.603  32.285  1.00  0.00           N0.      0
ATOM   1025  H   THR A  67      47.217  50.030  33.025  1.00  0.00           H0.      0
ATOM   1026  CA  THR A  67      47.401  49.588  31.020  1.00  0.00           C0.      0
ATOM   1027  HA  THR A  67      46.622  49.440  30.272  1.00  0.00           H0.      0
ATOM   1028  CB  THR A  67      48.165  50.892  30.851  1.00  0.00           C0.      0
ATOM   1029  HB  THR A  67      48.678  50.804  29.894  1.00  0.00           H0.      0
ATOM   1030  CG2 THR A  67      47.401  52.160  31.047  1.00  0.00           C0.      0
ATOM   1031 HG21 THR A  67      46.517  52.090  30.413  1.00  0.00           H0.      0
ATOM   1032 HG22 THR A  67      47.154  52.344  32.093  1.00  0.00           H0.      0
ATOM   1033 HG23 THR A  67      48.085  52.897  30.626  1.00  0.00           H0.      0
ATOM   1034  OG1 THR A  67      49.145  50.951  31.910  1.00  0.00           O0.      0
ATOM   1035  HG1 THR A  67      49.908  51.479  31.662  1.00  0.00           H0.      0
ATOM   1036  C   THR A  67      48.317  48.429  30.771  1.00  0.00           C0.      0
ATOM   1037  O   THR A  67      49.109  48.466  29.800  1.00  0.00           O0.      0
ATOM   1038  N   GLY A  68      48.335  47.372  31.683  1.00  0.00           N0.      0
ATOM   1039  H   GLY A  68      47.708  47.495  32.465  1.00  0.00           H0.      0
ATOM   1040  CA  GLY A  68      49.045  46.099  31.502  1.00  0.00           C0.      0
ATOM   1041  HA2 GLY A  68      48.360  45.285  31.740  1.00  0.00           H0.      0
ATOM   1042  HA3 GLY A  68      49.225  45.942  30.438  1.00  0.00           H0.      0
ATOM   1043  C   GLY A  68      50.372  46.001  32.201  1.00  0.00           C0.      0
ATOM   1044  O   GLY A  68      50.966  44.928  32.264  1.00  0.00           O0.      0
ATOM   1045  N   VAL A  69      50.864  47.090  32.803  1.00  0.00           N0.      0
ATOM   1046  H   VAL A  69      50.299  47.924  32.735  1.00  0.00           H0.      0
ATOM   1047  CA  VAL A  69      52.298  47.147  33.236  1.00  0.00           C0.      0
ATOM   1048  HA  VAL A  69      52.920  47.095  32.342  1.00  0.00           H0.      0
ATOM   1049  CB  VAL A  69      52.625  48.545  33.755  1.00  0.00           C0.      0
ATOM   1050  HB  VAL A  69      53.657  48.536  34.108  1.00  0.00           H0.      0
ATOM   1051  CG1 VAL A  69      52.446  49.585  32.614  1.00  0.00           C0.      0
ATOM   1052 HG11 VAL A  69      52.985  49.236  31.734  1.00  0.00           H0.      0
ATOM   1053 HG12 VAL A  69      51.451  49.754  32.201  1.00  0.00           H0.      0
ATOM   1054 HG13 VAL A  69      52.987  50.507  32.826  1.00  0.00           H0.      0
ATOM   1055  CG2 VAL A  69      51.776  49.091  34.876  1.00  0.00           C0.      0
ATOM   1056 HG21 VAL A  69      52.408  49.717  35.506  1.00  0.00           H0.      0
ATOM   1057 HG22 VAL A  69      50.958  49.682  34.464  1.00  0.00           H0.      0
ATOM   1058 HG23 VAL A  69      51.503  48.309  35.585  1.00  0.00           H0.      0
ATOM   1059  C   VAL A  69      52.728  46.138  34.280  1.00  0.00           C0.      0
ATOM   1060  O   VAL A  69      53.908  45.871  34.451  1.00  0.00           O0.      0
ATOM   1061  N   ASP A  70      51.807  45.554  34.981  1.00  0.00           N0.      0
ATOM   1062  H   ASP A  70      50.853  45.883  34.929  1.00  0.00           H0.      0
ATOM   1063  CA  ASP A  70      52.074  44.539  36.047  1.00  0.00           C0.      0
ATOM   1064  HA  ASP A  70      53.138  44.305  36.073  1.00  0.00           H0.      0
ATOM   1065  CB  ASP A  70      51.855  45.212  37.428  1.00  0.00           C0.      0
ATOM   1066  HB2 ASP A  70      52.270  44.490  38.131  1.00  0.00           H0.      0
ATOM   1067  HB3 ASP A  70      52.582  46.012  37.563  1.00  0.00           H0.      0
ATOM   1068  CG  ASP A  70      50.420  45.659  37.765  1.00  0.00           C0.      0
ATOM   1069  OD1 ASP A  70      49.510  44.880  37.349  1.00  0.00           O0.      0
ATOM   1070  OD2 ASP A  70      50.194  46.742  38.361  1.00  0.00           O0.      0
ATOM   1071  C   ASP A  70      51.450  43.117  35.763  1.00  0.00           C0.      0
ATOM   1072  O   ASP A  70      51.837  42.120  36.284  1.00  0.00           O0.      0
ATOM   1073  N   SER A  71      50.693  43.086  34.651  1.00  0.00           N0.      0
ATOM   1074  H   SER A  71      50.379  43.955  34.244  1.00  0.00           H0.      0
ATOM   1075  CA  SER A  71      50.169  41.854  34.060  1.00  0.00           C0.      0
ATOM   1076  HA  SER A  71      49.992  41.095  34.822  1.00  0.00           H0.      0
ATOM   1077  CB  SER A  71      48.800  42.060  33.389  1.00  0.00           C0.      0
ATOM   1078  HB2 SER A  71      48.861  42.491  32.389  1.00  0.00           H0.      0
ATOM   1079  HB3 SER A  71      48.474  41.057  33.114  1.00  0.00           H0.      0
ATOM   1080  OG  SER A  71      47.824  42.700  34.087  1.00  0.00           O0.      0
ATOM   1081  HG  SER A  71      48.025  43.638  34.117  1.00  0.00           H0.      0
ATOM   1082  C   SER A  71      51.134  41.363  33.019  1.00  0.00           C0.      0
ATOM   1083  O   SER A  71      51.185  40.186  32.835  1.00  0.00           O0.      0
ATOM   1084  N   ILE A  72      51.857  42.232  32.325  1.00  0.00           N0.      0
ATOM   1085  H   ILE A  72      51.596  43.173  32.583  1.00  0.00           H0.      0
ATOM   1086  CA  ILE A  72      52.909  41.867  31.288  1.00  0.00           C0.      0
ATOM   1087  HA  ILE A  72      52.366  41.205  30.615  1.00  0.00           H0.      0
ATOM   1088  CB  ILE A  72      53.365  43.093  30.480  1.00  0.00           C0.      0
ATOM   1089  HB  ILE A  72      53.640  43.775  31.285  1.00  0.00           H0.      0
ATOM   1090  CG2 ILE A  72      54.608  42.869  29.547  1.00  0.00           C0.      0
ATOM   1091 HG21 ILE A  72      54.366  42.196  28.724  1.00  0.00           H0.      0
ATOM   1092 HG22 ILE A  72      54.887  43.855  29.175  1.00  0.00           H0.      0
ATOM   1093 HG23 ILE A  72      55.388  42.393  30.141  1.00  0.00           H0.      0
ATOM   1094  CG1 ILE A  72      52.168  43.632  29.623  1.00  0.00           C0.      0
ATOM   1095 HG12 ILE A  72      52.100  42.908  28.811  1.00  0.00           H0.      0
ATOM   1096 HG13 ILE A  72      51.284  43.547  30.255  1.00  0.00           H0.      0
ATOM   1097  CD1 ILE A  72      52.142  45.009  28.983  1.00  0.00           C0.      0
ATOM   1098 HD11 ILE A  72      51.229  45.188  28.415  1.00  0.00           H0.      0
ATOM   1099 HD12 ILE A  72      52.370  45.679  29.812  1.00  0.00           H0.      0
ATOM   1100 HD13 ILE A  72      52.928  45.126  28.237  1.00  0.00           H0.      0
ATOM   1101  C   ILE A  72      54.098  40.999  31.810  1.00  0.00           C0.      0
ATOM   1102  O   ILE A  72      54.245  39.876  31.309  1.00  0.00           O0.      0
ATOM   1103  N   MET A  73      54.641  41.462  32.933  1.00  0.00           N0.      0
ATOM   1104  H   MET A  73      54.337  42.363  33.271  1.00  0.00           H0.      0
ATOM   1105  CA  MET A  73      55.571  40.675  33.795  1.00  0.00           C0.      0
ATOM   1106  HA  MET A  73      56.519  40.661  33.257  1.00  0.00           H0.      0
ATOM   1107  CB  MET A  73      55.683  41.468  35.112  1.00  0.00           C0.      0
ATOM   1108  HB2 MET A  73      55.874  42.515  34.879  1.00  0.00           H0.      0
ATOM   1109  HB3 MET A  73      54.709  41.504  35.598  1.00  0.00           H0.      0
ATOM   1110  CG  MET A  73      56.718  40.800  36.020  1.00  0.00           C0.      0
ATOM   1111  HG2 MET A  73      56.513  39.731  36.075  1.00  0.00           H0.      0
ATOM   1112  HG3 MET A  73      57.727  40.975  35.646  1.00  0.00           H0.      0
ATOM   1113  SD  MET A  73      56.799  41.490  37.690  1.00  0.00           S0.      0
ATOM   1114  CE  MET A  73      55.342  40.751  38.464  1.00  0.00           C0.      0
ATOM   1115  HE1 MET A  73      55.135  41.118  39.470  1.00  0.00           H0.      0
ATOM   1116  HE2 MET A  73      54.424  40.833  37.883  1.00  0.00           H0.      0
ATOM   1117  HE3 MET A  73      55.466  39.668  38.495  1.00  0.00           H0.      0
ATOM   1118  C   MET A  73      54.994  39.240  33.945  1.00  0.00           C0.      0
ATOM   1119  O   MET A  73      55.704  38.291  33.638  1.00  0.00           O0.      0
ATOM   1120  N   LEU A  74      53.730  39.068  34.330  1.00  0.00           N0.      0
ATOM   1121  H   LEU A  74      53.250  39.868  34.718  1.00  0.00           H0.      0
ATOM   1122  CA  LEU A  74      53.226  37.718  34.651  1.00  0.00           C0.      0
ATOM   1123  HA  LEU A  74      53.943  37.300  35.356  1.00  0.00           H0.      0
ATOM   1124  CB  LEU A  74      51.908  37.842  35.318  1.00  0.00           C0.      0
ATOM   1125  HB2 LEU A  74      51.242  38.436  34.691  1.00  0.00           H0.      0
ATOM   1126  HB3 LEU A  74      51.508  36.839  35.467  1.00  0.00           H0.      0
ATOM   1127  CG  LEU A  74      51.867  38.649  36.601  1.00  0.00           C0.      0
ATOM   1128  HG  LEU A  74      52.232  39.630  36.295  1.00  0.00           H0.      0
ATOM   1129  CD1 LEU A  74      50.472  38.879  37.131  1.00  0.00           C0.      0
ATOM   1130 HD11 LEU A  74      50.226  37.982  37.699  1.00  0.00           H0.      0
ATOM   1131 HD12 LEU A  74      50.648  39.724  37.797  1.00  0.00           H0.      0
ATOM   1132 HD13 LEU A  74      49.800  39.136  36.312  1.00  0.00           H0.      0
ATOM   1133  CD2 LEU A  74      52.837  38.167  37.666  1.00  0.00           C0.      0
ATOM   1134 HD21 LEU A  74      52.984  37.088  37.622  1.00  0.00           H0.      0
ATOM   1135 HD22 LEU A  74      53.857  38.462  37.419  1.00  0.00           H0.      0
ATOM   1136 HD23 LEU A  74      52.491  38.577  38.615  1.00  0.00           H0.      0
ATOM   1137  C   LEU A  74      53.086  36.918  33.318  1.00  0.00           C0.      0
ATOM   1138  O   LEU A  74      53.320  35.722  33.288  1.00  0.00           O0.      0
ATOM   1139  N   VAL A  75      52.614  37.542  32.273  1.00  0.00           N0.      0
ATOM   1140  H   VAL A  75      52.609  38.552  32.271  1.00  0.00           H0.      0
ATOM   1141  CA  VAL A  75      52.594  36.836  30.951  1.00  0.00           C0.      0
ATOM   1142  HA  VAL A  75      52.034  35.926  31.168  1.00  0.00           H0.      0
ATOM   1143  CB  VAL A  75      51.759  37.662  29.977  1.00  0.00           C0.      0
ATOM   1144  HB  VAL A  75      52.353  38.553  29.769  1.00  0.00           H0.      0
ATOM   1145  CG1 VAL A  75      51.803  37.002  28.641  1.00  0.00           C0.      0
ATOM   1146 HG11 VAL A  75      52.723  37.099  28.064  1.00  0.00           H0.      0
ATOM   1147 HG12 VAL A  75      51.616  35.938  28.790  1.00  0.00           H0.      0
ATOM   1148 HG13 VAL A  75      51.094  37.447  27.943  1.00  0.00           H0.      0
ATOM   1149  CG2 VAL A  75      50.281  37.842  30.386  1.00  0.00           C0.      0
ATOM   1150 HG21 VAL A  75      50.173  38.094  31.441  1.00  0.00           H0.      0
ATOM   1151 HG22 VAL A  75      49.688  38.538  29.793  1.00  0.00           H0.      0
ATOM   1152 HG23 VAL A  75      49.741  36.901  30.280  1.00  0.00           H0.      0
ATOM   1153  C   VAL A  75      53.940  36.436  30.430  1.00  0.00           C0.      0
ATOM   1154  O   VAL A  75      54.151  35.258  29.984  1.00  0.00           O0.      0
ATOM   1155  N   GLU A  76      55.050  37.210  30.507  1.00  0.00           N0.      0
ATOM   1156  H   GLU A  76      54.909  38.165  30.802  1.00  0.00           H0.      0
ATOM   1157  CA  GLU A  76      56.407  36.862  30.059  1.00  0.00           C0.      0
ATOM   1158  HA  GLU A  76      56.214  36.595  29.020  1.00  0.00           H0.      0
ATOM   1159  CB  GLU A  76      57.227  38.099  30.061  1.00  0.00           C0.      0
ATOM   1160  HB2 GLU A  76      57.160  38.534  31.058  1.00  0.00           H0.      0
ATOM   1161  HB3 GLU A  76      58.274  37.907  29.826  1.00  0.00           H0.      0
ATOM   1162  CG  GLU A  76      56.675  39.165  29.002  1.00  0.00           C0.      0
ATOM   1163  HG2 GLU A  76      55.596  39.220  29.143  1.00  0.00           H0.      0
ATOM   1164  HG3 GLU A  76      56.928  40.182  29.300  1.00  0.00           H0.      0
ATOM   1165  CD  GLU A  76      57.263  39.080  27.582  1.00  0.00           C0.      0
ATOM   1166  OE1 GLU A  76      57.682  40.137  27.051  1.00  0.00           O0.      0
ATOM   1167  OE2 GLU A  76      57.264  38.019  26.937  1.00  0.00           O0.      0
ATOM   1168  C   GLU A  76      57.094  35.761  30.903  1.00  0.00           C0.      0
ATOM   1169  O   GLU A  76      58.086  35.237  30.497  1.00  0.00           O0.      0
ATOM   1170  N   GLU A  77      56.728  35.631  32.167  1.00  0.00           N0.      0
ATOM   1171  H   GLU A  77      55.917  36.119  32.520  1.00  0.00           H0.      0
ATOM   1172  CA  GLU A  77      57.009  34.471  33.037  1.00  0.00           C0.      0
ATOM   1173  HA  GLU A  77      58.058  34.192  32.937  1.00  0.00           H0.      0
ATOM   1174  CB  GLU A  77      56.569  34.902  34.443  1.00  0.00           C0.      0
ATOM   1175  HB2 GLU A  77      57.121  35.754  34.842  1.00  0.00           H0.      0
ATOM   1176  HB3 GLU A  77      55.585  35.343  34.287  1.00  0.00           H0.      0
ATOM   1177  CG  GLU A  77      56.431  33.842  35.536  1.00  0.00           C0.      0
ATOM   1178  HG2 GLU A  77      55.816  34.356  36.275  1.00  0.00           H0.      0
ATOM   1179  HG3 GLU A  77      55.893  32.949  35.217  1.00  0.00           H0.      0
ATOM   1180  CD  GLU A  77      57.859  33.473  36.058  1.00  0.00           C0.      0
ATOM   1181  OE1 GLU A  77      58.063  32.705  37.030  1.00  0.00           O0.      0
ATOM   1182  OE2 GLU A  77      58.823  34.045  35.565  1.00  0.00           O0.      0
ATOM   1183  C   GLU A  77      56.235  33.187  32.635  1.00  0.00           C0.      0
ATOM   1184  O   GLU A  77      56.623  32.084  32.977  1.00  0.00           O0.      0
ATOM   1185  N   GLY A  78      55.100  33.336  31.897  1.00  0.00           N0.      0
ATOM   1186  H   GLY A  78      54.839  34.271  31.619  1.00  0.00           H0.      0
ATOM   1187  CA  GLY A  78      54.564  32.167  31.085  1.00  0.00           C0.      0
ATOM   1188  HA2 GLY A  78      54.431  32.456  30.042  1.00  0.00           H0.      0
ATOM   1189  HA3 GLY A  78      55.215  31.294  31.139  1.00  0.00           H0.      0
ATOM   1190  C   GLY A  78      53.203  31.628  31.672  1.00  0.00           C0.      0
ATOM   1191  O   GLY A  78      52.838  30.447  31.403  1.00  0.00           O0.      0
ATOM   1192  N   PHE A  79      52.585  32.370  32.586  1.00  0.00           N0.      0
ATOM   1193  H   PHE A  79      53.044  33.257  32.735  1.00  0.00           H0.      0
ATOM   1194  CA  PHE A  79      51.356  31.965  33.218  1.00  0.00           C0.      0
ATOM   1195  HA  PHE A  79      51.486  30.920  33.502  1.00  0.00           H0.      0
ATOM   1196  CB  PHE A  79      51.104  32.695  34.551  1.00  0.00           C0.      0
ATOM   1197  HB2 PHE A  79      50.855  33.742  34.383  1.00  0.00           H0.      0
ATOM   1198  HB3 PHE A  79      50.244  32.291  35.084  1.00  0.00           H0.      0
ATOM   1199  CG  PHE A  79      52.174  32.543  35.566  1.00  0.00           C0.      0
ATOM   1200  CD1 PHE A  79      52.573  31.242  35.956  1.00  0.00           C0.      0
ATOM   1201  HD1 PHE A  79      52.332  30.296  35.493  1.00  0.00           H0.      0
ATOM   1202  CE1 PHE A  79      53.398  31.234  37.089  1.00  0.00           C0.      0
ATOM   1203  HE1 PHE A  79      53.852  30.310  37.416  1.00  0.00           H0.      0
ATOM   1204  CZ  PHE A  79      53.655  32.284  37.940  1.00  0.00           C0.      0
ATOM   1205  HZ  PHE A  79      54.135  32.176  38.901  1.00  0.00           H0.      0
ATOM   1206  CE2 PHE A  79      53.155  33.523  37.595  1.00  0.00           C0.      0
ATOM   1207  HE2 PHE A  79      53.380  34.399  38.185  1.00  0.00           H0.      0
ATOM   1208  CD2 PHE A  79      52.532  33.664  36.322  1.00  0.00           C0.      0
ATOM   1209  HD2 PHE A  79      52.269  34.651  35.973  1.00  0.00           H0.      0
ATOM   1210  C   PHE A  79      50.089  31.923  32.314  1.00  0.00           C0.      0
ATOM   1211  O   PHE A  79      49.987  32.613  31.307  1.00  0.00           O0.      0
ATOM   1212  N   SER A  80      49.086  31.229  32.832  1.00  0.00           N0.      0
ATOM   1213  H   SER A  80      49.333  30.783  33.704  1.00  0.00           H0.      0
ATOM   1214  CA  SER A  80      47.663  31.237  32.361  1.00  0.00           C0.      0
ATOM   1215  HA  SER A  80      47.621  31.437  31.290  1.00  0.00           H0.      0
ATOM   1216  CB  SER A  80      46.950  29.946  32.516  1.00  0.00           C0.      0
ATOM   1217  HB2 SER A  80      46.787  29.623  33.544  1.00  0.00           H0.      0
ATOM   1218  HB3 SER A  80      45.933  30.078  32.148  1.00  0.00           H0.      0
ATOM   1219  OG  SER A  80      47.584  28.952  31.822  1.00  0.00           O0.      0
ATOM   1220  HG  SER A  80      48.377  28.864  32.356  1.00  0.00           H0.      0
ATOM   1221  C   SER A  80      46.927  32.457  33.003  1.00  0.00           C0.      0
ATOM   1222  O   SER A  80      46.244  32.302  34.010  1.00  0.00           O0.      0
ATOM   1223  N   VAL A  81      47.238  33.696  32.565  1.00  0.00           N0.      0
ATOM   1224  H   VAL A  81      47.762  33.715  31.701  1.00  0.00           H0.      0
ATOM   1225  CA  VAL A  81      46.858  34.935  33.197  1.00  0.00           C0.      0
ATOM   1226  HA  VAL A  81      46.869  34.793  34.278  1.00  0.00           H0.      0
ATOM   1227  CB  VAL A  81      47.960  36.021  32.896  1.00  0.00           C0.      0
ATOM   1228  HB  VAL A  81      47.871  36.024  31.809  1.00  0.00           H0.      0
ATOM   1229  CG1 VAL A  81      47.610  37.481  33.362  1.00  0.00           C0.      0
ATOM   1230 HG11 VAL A  81      46.713  37.809  32.837  1.00  0.00           H0.      0
ATOM   1231 HG12 VAL A  81      47.397  37.506  34.431  1.00  0.00           H0.      0
ATOM   1232 HG13 VAL A  81      48.415  38.164  33.092  1.00  0.00           H0.      0
ATOM   1233  CG2 VAL A  81      49.354  35.649  33.404  1.00  0.00           C0.      0
ATOM   1234 HG21 VAL A  81      49.495  35.604  34.484  1.00  0.00           H0.      0
ATOM   1235 HG22 VAL A  81      49.825  34.790  32.928  1.00  0.00           H0.      0
ATOM   1236 HG23 VAL A  81      49.893  36.520  33.030  1.00  0.00           H0.      0
ATOM   1237  C   VAL A  81      45.439  35.312  32.868  1.00  0.00           C0.      0
ATOM   1238  O   VAL A  81      44.814  35.091  31.769  1.00  0.00           O0.      0
ATOM   1239  N   THR A  82      44.905  36.042  33.771  1.00  0.00           N0.      0
ATOM   1240  H   THR A  82      45.218  36.152  34.725  1.00  0.00           H0.      0
ATOM   1241  CA  THR A  82      43.750  36.864  33.519  1.00  0.00           C0.      0
ATOM   1242  HA  THR A  82      43.605  37.014  32.449  1.00  0.00           H0.      0
ATOM   1243  CB  THR A  82      42.466  36.188  34.107  1.00  0.00           C0.      0
ATOM   1244  HB  THR A  82      42.629  36.062  35.178  1.00  0.00           H0.      0
ATOM   1245  CG2 THR A  82      41.101  36.894  33.967  1.00  0.00           C0.      0
ATOM   1246 HG21 THR A  82      40.825  37.111  32.935  1.00  0.00           H0.      0
ATOM   1247 HG22 THR A  82      40.301  36.349  34.468  1.00  0.00           H0.      0
ATOM   1248 HG23 THR A  82      41.191  37.889  34.405  1.00  0.00           H0.      0
ATOM   1249  OG1 THR A  82      42.203  34.944  33.482  1.00  0.00           O0.      0
ATOM   1250  HG1 THR A  82      42.964  34.380  33.639  1.00  0.00           H0.      0
ATOM   1251  C   THR A  82      43.886  38.212  34.221  1.00  0.00           C0.      0
ATOM   1252  O   THR A  82      44.683  38.400  35.154  1.00  0.00           O0.      0
ATOM   1253  N   SER A  83      43.286  39.269  33.550  1.00  0.00           N0.      0
ATOM   1254  H   SER A  83      42.842  39.069  32.666  1.00  0.00           H0.      0
ATOM   1255  CA  SER A  83      43.372  40.646  33.913  1.00  0.00           C0.      0
ATOM   1256  HA  SER A  83      43.851  40.815  34.877  1.00  0.00           H0.      0
ATOM   1257  CB  SER A  83      44.051  41.509  32.787  1.00  0.00           C0.      0
ATOM   1258  HB2 SER A  83      43.684  41.313  31.779  1.00  0.00           H0.      0
ATOM   1259  HB3 SER A  83      43.956  42.543  33.118  1.00  0.00           H0.      0
ATOM   1260  OG  SER A  83      45.430  41.178  32.825  1.00  0.00           O0.      0
ATOM   1261  HG  SER A  83      45.949  41.867  33.247  1.00  0.00           H0.      0
ATOM   1262  C   SER A  83      41.956  41.224  34.019  1.00  0.00           C0.      0
ATOM   1263  O   SER A  83      41.183  40.969  33.163  1.00  0.00           O0.      0
ATOM   1264  N   VAL A  84      41.739  42.067  35.063  1.00  0.00           N0.      0
ATOM   1265  H   VAL A  84      42.426  42.062  35.804  1.00  0.00           H0.      0
ATOM   1266  CA  VAL A  84      40.494  42.789  35.249  1.00  0.00           C0.      0
ATOM   1267  HA  VAL A  84      39.860  42.617  34.379  1.00  0.00           H0.      0
ATOM   1268  CB  VAL A  84      39.712  42.185  36.318  1.00  0.00           C0.      0
ATOM   1269  HB  VAL A  84      40.371  41.810  37.101  1.00  0.00           H0.      0
ATOM   1270  CG1 VAL A  84      38.828  43.254  37.068  1.00  0.00           C0.      0
ATOM   1271 HG11 VAL A  84      38.343  42.742  37.899  1.00  0.00           H0.      0
ATOM   1272 HG12 VAL A  84      39.328  44.149  37.437  1.00  0.00           H0.      0
ATOM   1273 HG13 VAL A  84      38.073  43.440  36.305  1.00  0.00           H0.      0
ATOM   1274  CG2 VAL A  84      38.912  40.922  35.931  1.00  0.00           C0.      0
ATOM   1275 HG21 VAL A  84      38.032  41.228  35.364  1.00  0.00           H0.      0
ATOM   1276 HG22 VAL A  84      39.579  40.190  35.475  1.00  0.00           H0.      0
ATOM   1277 HG23 VAL A  84      38.496  40.581  36.879  1.00  0.00           H0.      0
ATOM   1278  C   VAL A  84      40.858  44.305  35.341  1.00  0.00           C0.      0
ATOM   1279  O   VAL A  84      41.728  44.673  36.142  1.00  0.00           O0.      0
ATOM   1280  N   ASP A  85      40.073  45.216  34.704  1.00  0.00           N0.      0
ATOM   1281  H   ASP A  85      39.373  44.936  34.032  1.00  0.00           H0.      0
ATOM   1282  CA  ASP A  85      39.885  46.608  35.093  1.00  0.00           C0.      0
ATOM   1283  HA  ASP A  85      40.014  46.762  36.164  1.00  0.00           H0.      0
ATOM   1284  CB  ASP A  85      41.044  47.469  34.480  1.00  0.00           C0.      0
ATOM   1285  HB2 ASP A  85      41.979  46.910  34.519  1.00  0.00           H0.      0
ATOM   1286  HB3 ASP A  85      40.770  47.686  33.448  1.00  0.00           H0.      0
ATOM   1287  CG  ASP A  85      41.267  48.802  35.206  1.00  0.00           C0.      0
ATOM   1288  OD1 ASP A  85      42.245  48.901  35.970  1.00  0.00           O0.      0
ATOM   1289  OD2 ASP A  85      40.379  49.725  35.047  1.00  0.00           O0.      0
ATOM   1290  C   ASP A  85      38.581  47.149  34.694  1.00  0.00           C0.      0
ATOM   1291  O   ASP A  85      38.305  47.021  33.488  1.00  0.00           O0.      0
ATOM   1292  N   ALA A  86      37.808  47.830  35.521  1.00  0.00           N0.      0
ATOM   1293  H   ALA A  86      38.071  47.900  36.494  1.00  0.00           H0.      0
ATOM   1294  CA  ALA A  86      36.491  48.390  35.151  1.00  0.00           C0.      0
ATOM   1295  HA  ALA A  86      35.992  47.515  34.733  1.00  0.00           H0.      0
ATOM   1296  CB  ALA A  86      35.802  48.872  36.374  1.00  0.00           C0.      0
ATOM   1297  HB1 ALA A  86      36.431  49.568  36.929  1.00  0.00           H0.      0
ATOM   1298  HB2 ALA A  86      34.806  49.276  36.190  1.00  0.00           H0.      0
ATOM   1299  HB3 ALA A  86      35.789  47.950  36.955  1.00  0.00           H0.      0
ATOM   1300  C   ALA A  86      36.463  49.603  34.191  1.00  0.00           C0.      0
ATOM   1301  O   ALA A  86      35.393  49.978  33.656  1.00  0.00           O0.      0
ATOM   1302  N   SER A  87      37.634  50.220  33.929  1.00  0.00           N0.      0
ATOM   1303  H   SER A  87      38.469  49.850  34.360  1.00  0.00           H0.      0
ATOM   1304  CA  SER A  87      37.779  51.266  32.871  1.00  0.00           C0.      0
ATOM   1305  HA  SER A  87      36.884  51.863  32.694  1.00  0.00           H0.      0
ATOM   1306  CB  SER A  87      39.020  52.093  33.116  1.00  0.00           C0.      0
ATOM   1307  HB2 SER A  87      38.947  52.416  34.154  1.00  0.00           H0.      0
ATOM   1308  HB3 SER A  87      39.974  51.565  33.117  1.00  0.00           H0.      0
ATOM   1309  OG  SER A  87      39.054  53.150  32.217  1.00  0.00           O0.      0
ATOM   1310  HG  SER A  87      38.506  53.793  32.673  1.00  0.00           H0.      0
ATOM   1311  C   SER A  87      37.957  50.626  31.492  1.00  0.00           C0.      0
ATOM   1312  O   SER A  87      38.899  49.873  31.256  1.00  0.00           O0.      0
ATOM   1313  N   ASP A  88      37.087  50.956  30.567  1.00  0.00           N0.      0
ATOM   1314  H   ASP A  88      36.300  51.503  30.885  1.00  0.00           H0.      0
ATOM   1315  CA  ASP A  88      37.377  50.910  29.134  1.00  0.00           C0.      0
ATOM   1316  HA  ASP A  88      37.588  49.881  28.844  1.00  0.00           H0.      0
ATOM   1317  CB  ASP A  88      36.196  51.276  28.256  1.00  0.00           C0.      0
ATOM   1318  HB2 ASP A  88      36.352  51.037  27.204  1.00  0.00           H0.      0
ATOM   1319  HB3 ASP A  88      35.339  50.643  28.485  1.00  0.00           H0.      0
ATOM   1320  CG  ASP A  88      35.682  52.704  28.291  1.00  0.00           C0.      0
ATOM   1321  OD1 ASP A  88      34.925  53.107  27.354  1.00  0.00           O0.      0
ATOM   1322  OD2 ASP A  88      36.003  53.458  29.235  1.00  0.00           O0.      0
ATOM   1323  C   ASP A  88      38.579  51.650  28.720  1.00  0.00           C0.      0
ATOM   1324  O   ASP A  88      39.424  51.063  28.047  1.00  0.00           O0.      0
ATOM   1325  N   LYS A  89      38.827  52.923  29.140  1.00  0.00           N0.      0
ATOM   1326  H   LYS A  89      38.205  53.293  29.844  1.00  0.00           H0.      0
ATOM   1327  CA  LYS A  89      39.904  53.762  28.482  1.00  0.00           C0.      0
ATOM   1328  HA  LYS A  89      39.855  53.772  27.393  1.00  0.00           H0.      0
ATOM   1329  CB  LYS A  89      39.732  55.282  28.875  1.00  0.00           C0.      0
ATOM   1330  HB2 LYS A  89      40.080  55.351  29.905  1.00  0.00           H0.      0
ATOM   1331  HB3 LYS A  89      40.349  56.001  28.335  1.00  0.00           H0.      0
ATOM   1332  CG  LYS A  89      38.305  55.874  28.794  1.00  0.00           C0.      0
ATOM   1333  HG2 LYS A  89      37.718  55.419  29.591  1.00  0.00           H0.      0
ATOM   1334  HG3 LYS A  89      38.187  56.927  29.049  1.00  0.00           H0.      0
ATOM   1335  CD  LYS A  89      37.794  55.652  27.378  1.00  0.00           C0.      0
ATOM   1336  HD2 LYS A  89      38.583  55.856  26.655  1.00  0.00           H0.      0
ATOM   1337  HD3 LYS A  89      37.511  54.605  27.269  1.00  0.00           H0.      0
ATOM   1338  CE  LYS A  89      36.406  56.228  27.030  1.00  0.00           C0.      0
ATOM   1339  HE2 LYS A  89      36.569  57.298  26.903  1.00  0.00           H0.      0
ATOM   1340  HE3 LYS A  89      36.097  56.014  26.007  1.00  0.00           H0.      0
ATOM   1341  NZ  LYS A  89      35.354  55.899  27.925  1.00  0.00           N0.      0
ATOM   1342  HZ1 LYS A  89      34.466  56.290  27.645  1.00  0.00           H0.      0
ATOM   1343  HZ2 LYS A  89      35.347  54.895  28.032  1.00  0.00           H0.      0
ATOM   1344  HZ3 LYS A  89      35.519  56.263  28.853  1.00  0.00           H0.      0
ATOM   1345  C   LYS A  89      41.278  53.243  28.827  1.00  0.00           C0.      0
ATOM   1346  O   LYS A  89      42.108  53.120  27.910  1.00  0.00           O0.      0
ATOM   1347  N   MET A  90      41.432  52.717  30.019  1.00  0.00           N0.      0
ATOM   1348  H   MET A  90      40.658  52.838  30.656  1.00  0.00           H0.      0
ATOM   1349  CA  MET A  90      42.706  52.104  30.485  1.00  0.00           C0.      0
ATOM   1350  HA  MET A  90      43.541  52.715  30.143  1.00  0.00           H0.      0
ATOM   1351  CB  MET A  90      42.817  52.106  32.061  1.00  0.00           C0.      0
ATOM   1352  HB2 MET A  90      42.119  51.414  32.534  1.00  0.00           H0.      0
ATOM   1353  HB3 MET A  90      43.793  51.670  32.276  1.00  0.00           H0.      0
ATOM   1354  CG  MET A  90      42.776  53.479  32.816  1.00  0.00           C0.      0
ATOM   1355  HG2 MET A  90      42.226  54.168  32.176  1.00  0.00           H0.      0
ATOM   1356  HG3 MET A  90      42.158  53.438  33.713  1.00  0.00           H0.      0
ATOM   1357  SD  MET A  90      44.386  54.259  33.207  1.00  0.00           S0.      0
ATOM   1358  CE  MET A  90      44.688  53.480  34.825  1.00  0.00           C0.      0
ATOM   1359  HE1 MET A  90      43.871  53.778  35.482  1.00  0.00           H0.      0
ATOM   1360  HE2 MET A  90      44.834  52.402  34.761  1.00  0.00           H0.      0
ATOM   1361  HE3 MET A  90      45.606  53.882  35.252  1.00  0.00           H0.      0
ATOM   1362  C   MET A  90      42.887  50.745  29.911  1.00  0.00           C0.      0
ATOM   1363  O   MET A  90      43.934  50.539  29.307  1.00  0.00           O0.      0
ATOM   1364  N   LEU A  91      41.923  49.852  30.118  1.00  0.00           N0.      0
ATOM   1365  H   LEU A  91      41.084  49.996  30.662  1.00  0.00           H0.      0
ATOM   1366  CA  LEU A  91      42.138  48.480  29.649  1.00  0.00           C0.      0
ATOM   1367  HA  LEU A  91      43.115  48.188  30.037  1.00  0.00           H0.      0
ATOM   1368  CB  LEU A  91      41.005  47.568  30.193  1.00  0.00           C0.      0
ATOM   1369  HB2 LEU A  91      40.900  47.836  31.244  1.00  0.00           H0.      0
ATOM   1370  HB3 LEU A  91      40.058  47.768  29.691  1.00  0.00           H0.      0
ATOM   1371  CG  LEU A  91      41.240  46.080  30.171  1.00  0.00           C0.      0
ATOM   1372  HG  LEU A  91      41.257  45.670  29.161  1.00  0.00           H0.      0
ATOM   1373  CD1 LEU A  91      42.436  45.741  31.112  1.00  0.00           C0.      0
ATOM   1374 HD11 LEU A  91      42.367  46.238  32.080  1.00  0.00           H0.      0
ATOM   1375 HD12 LEU A  91      42.474  44.683  31.370  1.00  0.00           H0.      0
ATOM   1376 HD13 LEU A  91      43.325  46.001  30.538  1.00  0.00           H0.      0
ATOM   1377  CD2 LEU A  91      40.075  45.423  30.875  1.00  0.00           C0.      0
ATOM   1378 HD21 LEU A  91      39.252  45.359  30.163  1.00  0.00           H0.      0
ATOM   1379 HD22 LEU A  91      40.437  44.437  31.165  1.00  0.00           H0.      0
ATOM   1380 HD23 LEU A  91      39.783  45.888  31.817  1.00  0.00           H0.      0
ATOM   1381  C   LEU A  91      42.288  48.361  28.094  1.00  0.00           C0.      0
ATOM   1382  O   LEU A  91      42.696  47.348  27.541  1.00  0.00           O0.      0
ATOM   1383  N   LYS A  92      41.925  49.382  27.261  1.00  0.00           N0.      0
ATOM   1384  H   LYS A  92      41.436  50.118  27.751  1.00  0.00           H0.      0
ATOM   1385  CA  LYS A  92      42.141  49.363  25.800  1.00  0.00           C0.      0
ATOM   1386  HA  LYS A  92      41.729  48.499  25.278  1.00  0.00           H0.      0
ATOM   1387  CB  LYS A  92      41.425  50.609  25.239  1.00  0.00           C0.      0
ATOM   1388  HB2 LYS A  92      40.428  50.567  25.678  1.00  0.00           H0.      0
ATOM   1389  HB3 LYS A  92      41.758  51.554  25.668  1.00  0.00           H0.      0
ATOM   1390  CG  LYS A  92      41.487  50.691  23.688  1.00  0.00           C0.      0
ATOM   1391  HG2 LYS A  92      40.907  51.569  23.405  1.00  0.00           H0.      0
ATOM   1392  HG3 LYS A  92      42.518  50.810  23.355  1.00  0.00           H0.      0
ATOM   1393  CD  LYS A  92      40.716  49.516  23.028  1.00  0.00           C0.      0
ATOM   1394  HD2 LYS A  92      41.381  48.653  22.992  1.00  0.00           H0.      0
ATOM   1395  HD3 LYS A  92      39.862  49.212  23.634  1.00  0.00           H0.      0
ATOM   1396  CE  LYS A  92      40.181  49.838  21.614  1.00  0.00           C0.      0
ATOM   1397  HE2 LYS A  92      39.464  50.655  21.691  1.00  0.00           H0.      0
ATOM   1398  HE3 LYS A  92      41.024  50.266  21.072  1.00  0.00           H0.      0
ATOM   1399  NZ  LYS A  92      39.715  48.620  20.952  1.00  0.00           N0.      0
ATOM   1400  HZ1 LYS A  92      39.227  48.770  20.081  1.00  0.00           H0.      0
ATOM   1401  HZ2 LYS A  92      40.408  47.920  20.729  1.00  0.00           H0.      0
ATOM   1402  HZ3 LYS A  92      39.020  48.137  21.503  1.00  0.00           H0.      0
ATOM   1403  C   LYS A  92      43.612  49.339  25.385  1.00  0.00           C0.      0
ATOM   1404  O   LYS A  92      43.962  48.780  24.327  1.00  0.00           O0.      0
ATOM   1405  N   TYR A  93      44.479  50.046  26.169  1.00  0.00           N0.      0
ATOM   1406  H   TYR A  93      44.139  50.598  26.943  1.00  0.00           H0.      0
ATOM   1407  CA  TYR A  93      45.927  49.866  25.980  1.00  0.00           C0.      0
ATOM   1408  HA  TYR A  93      46.158  50.172  24.959  1.00  0.00           H0.      0
ATOM   1409  CB  TYR A  93      46.739  50.774  26.929  1.00  0.00           C0.      0
ATOM   1410  HB2 TYR A  93      46.364  50.792  27.952  1.00  0.00           H0.      0
ATOM   1411  HB3 TYR A  93      47.785  50.481  26.840  1.00  0.00           H0.      0
ATOM   1412  CG  TYR A  93      46.792  52.211  26.419  1.00  0.00           C0.      0
ATOM   1413  CD1 TYR A  93      45.901  53.211  26.847  1.00  0.00           C0.      0
ATOM   1414  HD1 TYR A  93      45.180  53.003  27.624  1.00  0.00           H0.      0
ATOM   1415  CE1 TYR A  93      45.845  54.453  26.165  1.00  0.00           C0.      0
ATOM   1416  HE1 TYR A  93      45.150  55.216  26.483  1.00  0.00           H0.      0
ATOM   1417  CZ  TYR A  93      46.642  54.739  24.999  1.00  0.00           C0.      0
ATOM   1418  OH  TYR A  93      46.306  55.854  24.323  1.00  0.00           O0.      0
ATOM   1419  HH  TYR A  93      46.775  55.878  23.486  1.00  0.00           H0.      0
ATOM   1420  CE2 TYR A  93      47.600  53.723  24.654  1.00  0.00           C0.      0
ATOM   1421  HE2 TYR A  93      48.220  54.002  23.815  1.00  0.00           H0.      0
ATOM   1422  CD2 TYR A  93      47.592  52.434  25.228  1.00  0.00           C0.      0
ATOM   1423  HD2 TYR A  93      48.143  51.585  24.853  1.00  0.00           H0.      0
ATOM   1424  C   TYR A  93      46.371  48.446  26.169  1.00  0.00           C0.      0
ATOM   1425  O   TYR A  93      47.215  48.071  25.373  1.00  0.00           O0.      0
ATOM   1426  N   ALA A  94      45.859  47.785  27.172  1.00  0.00           N0.      0
ATOM   1427  H   ALA A  94      45.024  48.151  27.609  1.00  0.00           H0.      0
ATOM   1428  CA  ALA A  94      46.348  46.455  27.527  1.00  0.00           C0.      0
ATOM   1429  HA  ALA A  94      47.434  46.448  27.440  1.00  0.00           H0.      0
ATOM   1430  CB  ALA A  94      45.839  46.079  28.970  1.00  0.00           C0.      0
ATOM   1431  HB1 ALA A  94      44.786  46.359  28.989  1.00  0.00           H0.      0
ATOM   1432  HB2 ALA A  94      45.899  45.001  29.118  1.00  0.00           H0.      0
ATOM   1433  HB3 ALA A  94      46.381  46.653  29.722  1.00  0.00           H0.      0
ATOM   1434  C   ALA A  94      45.894  45.378  26.445  1.00  0.00           C0.      0
ATOM   1435  O   ALA A  94      46.607  44.477  26.078  1.00  0.00           O0.      0
ATOM   1436  N   LEU A  95      44.652  45.644  25.954  1.00  0.00           N0.      0
ATOM   1437  H   LEU A  95      44.216  46.461  26.358  1.00  0.00           H0.      0
ATOM   1438  CA  LEU A  95      43.968  44.996  24.784  1.00  0.00           C0.      0
ATOM   1439  HA  LEU A  95      43.968  43.920  24.957  1.00  0.00           H0.      0
ATOM   1440  CB  LEU A  95      42.508  45.352  24.585  1.00  0.00           C0.      0
ATOM   1441  HB2 LEU A  95      42.321  46.426  24.586  1.00  0.00           H0.      0
ATOM   1442  HB3 LEU A  95      42.083  44.989  23.649  1.00  0.00           H0.      0
ATOM   1443  CG  LEU A  95      41.599  44.860  25.732  1.00  0.00           C0.      0
ATOM   1444  HG  LEU A  95      42.208  44.856  26.636  1.00  0.00           H0.      0
ATOM   1445  CD1 LEU A  95      40.357  45.692  25.995  1.00  0.00           C0.      0
ATOM   1446 HD11 LEU A  95      40.630  46.714  26.258  1.00  0.00           H0.      0
ATOM   1447 HD12 LEU A  95      39.791  45.818  25.072  1.00  0.00           H0.      0
ATOM   1448 HD13 LEU A  95      39.714  45.306  26.785  1.00  0.00           H0.      0
ATOM   1449  CD2 LEU A  95      41.030  43.432  25.488  1.00  0.00           C0.      0
ATOM   1450 HD21 LEU A  95      40.557  43.132  26.423  1.00  0.00           H0.      0
ATOM   1451 HD22 LEU A  95      40.173  43.457  24.814  1.00  0.00           H0.      0
ATOM   1452 HD23 LEU A  95      41.810  42.772  25.111  1.00  0.00           H0.      0
ATOM   1453  C   LEU A  95      44.765  45.217  23.452  1.00  0.00           C0.      0
ATOM   1454  O   LEU A  95      44.861  44.336  22.644  1.00  0.00           O0.      0
ATOM   1455  N   LYS A  96      45.388  46.369  23.318  1.00  0.00           N0.      0
ATOM   1456  H   LYS A  96      45.075  47.086  23.957  1.00  0.00           H0.      0
ATOM   1457  CA  LYS A  96      46.172  46.723  22.161  1.00  0.00           C0.      0
ATOM   1458  HA  LYS A  96      45.720  46.335  21.248  1.00  0.00           H0.      0
ATOM   1459  CB  LYS A  96      46.096  48.261  21.977  1.00  0.00           C0.      0
ATOM   1460  HB2 LYS A  96      45.068  48.530  22.220  1.00  0.00           H0.      0
ATOM   1461  HB3 LYS A  96      46.813  48.722  22.655  1.00  0.00           H0.      0
ATOM   1462  CG  LYS A  96      46.466  48.768  20.603  1.00  0.00           C0.      0
ATOM   1463  HG2 LYS A  96      47.479  48.502  20.300  1.00  0.00           H0.      0
ATOM   1464  HG3 LYS A  96      45.739  48.440  19.860  1.00  0.00           H0.      0
ATOM   1465  CD  LYS A  96      46.462  50.292  20.606  1.00  0.00           C0.      0
ATOM   1466  HD2 LYS A  96      45.535  50.643  21.059  1.00  0.00           H0.      0
ATOM   1467  HD3 LYS A  96      47.280  50.783  21.134  1.00  0.00           H0.      0
ATOM   1468  CE  LYS A  96      46.490  50.731  19.123  1.00  0.00           C0.      0
ATOM   1469  HE2 LYS A  96      47.492  50.544  18.737  1.00  0.00           H0.      0
ATOM   1470  HE3 LYS A  96      45.776  50.078  18.623  1.00  0.00           H0.      0
ATOM   1471  NZ  LYS A  96      46.140  52.164  18.952  1.00  0.00           N0.      0
ATOM   1472  HZ1 LYS A  96      46.534  52.690  19.720  1.00  0.00           H0.      0
ATOM   1473  HZ2 LYS A  96      46.513  52.539  18.092  1.00  0.00           H0.      0
ATOM   1474  HZ3 LYS A  96      45.180  52.395  18.741  1.00  0.00           H0.      0
ATOM   1475  C   LYS A  96      47.638  46.226  22.160  1.00  0.00           C0.      0
ATOM   1476  O   LYS A  96      48.295  46.156  21.152  1.00  0.00           O0.      0
ATOM   1477  N   GLU A  97      48.207  46.122  23.309  1.00  0.00           N0.      0
ATOM   1478  H   GLU A  97      47.703  46.417  24.133  1.00  0.00           H0.      0
ATOM   1479  CA  GLU A  97      49.521  45.540  23.461  1.00  0.00           C0.      0
ATOM   1480  HA  GLU A  97      50.225  45.982  22.756  1.00  0.00           H0.      0
ATOM   1481  CB  GLU A  97      50.032  45.795  24.903  1.00  0.00           C0.      0
ATOM   1482  HB2 GLU A  97      50.366  46.832  24.942  1.00  0.00           H0.      0
ATOM   1483  HB3 GLU A  97      49.291  45.517  25.652  1.00  0.00           H0.      0
ATOM   1484  CG  GLU A  97      51.294  44.999  25.243  1.00  0.00           C0.      0
ATOM   1485  HG2 GLU A  97      51.597  45.285  26.250  1.00  0.00           H0.      0
ATOM   1486  HG3 GLU A  97      51.102  43.926  25.282  1.00  0.00           H0.      0
ATOM   1487  CD  GLU A  97      52.563  45.256  24.261  1.00  0.00           C0.      0
ATOM   1488  OE1 GLU A  97      53.542  44.519  24.296  1.00  0.00           O0.      0
ATOM   1489  OE2 GLU A  97      52.593  46.243  23.518  1.00  0.00           O0.      0
ATOM   1490  C   GLU A  97      49.424  44.007  23.249  1.00  0.00           C0.      0
ATOM   1491  O   GLU A  97      50.171  43.374  22.474  1.00  0.00           O0.      0
ATOM   1492  N   ARG A  98      48.366  43.424  23.920  1.00  0.00           N0.      0
ATOM   1493  H   ARG A  98      47.912  43.954  24.650  1.00  0.00           H0.      0
ATOM   1494  CA  ARG A  98      48.072  42.011  23.621  1.00  0.00           C0.      0
ATOM   1495  HA  ARG A  98      48.907  41.437  24.022  1.00  0.00           H0.      0
ATOM   1496  CB  ARG A  98      46.884  41.484  24.455  1.00  0.00           C0.      0
ATOM   1497  HB2 ARG A  98      47.131  41.857  25.450  1.00  0.00           H0.      0
ATOM   1498  HB3 ARG A  98      45.952  41.940  24.121  1.00  0.00           H0.      0
ATOM   1499  CG  ARG A  98      46.800  39.977  24.450  1.00  0.00           C0.      0
ATOM   1500  HG2 ARG A  98      46.915  39.519  23.467  1.00  0.00           H0.      0
ATOM   1501  HG3 ARG A  98      47.575  39.679  25.155  1.00  0.00           H0.      0
ATOM   1502  CD  ARG A  98      45.441  39.446  25.093  1.00  0.00           C0.      0
ATOM   1503  HD2 ARG A  98      45.604  38.447  25.498  1.00  0.00           H0.      0
ATOM   1504  HD3 ARG A  98      45.185  40.132  25.900  1.00  0.00           H0.      0
ATOM   1505  NE  ARG A  98      44.364  39.466  24.139  1.00  0.00           N0.      0
ATOM   1506  HE  ARG A  98      44.506  39.893  23.235  1.00  0.00           H0.      0
ATOM   1507  CZ  ARG A  98      43.100  39.223  24.368  1.00  0.00           C0.      0
ATOM   1508  NH1 ARG A  98      42.684  38.560  25.371  1.00  0.00           N0.      0
ATOM   1509 HH11 ARG A  98      43.311  38.070  25.993  1.00  0.00           H0.      0
ATOM   1510 HH12 ARG A  98      41.713  38.315  25.503  1.00  0.00           H0.      0
ATOM   1511  NH2 ARG A  98      42.262  39.730  23.535  1.00  0.00           N0.      0
ATOM   1512 HH21 ARG A  98      42.566  40.390  22.834  1.00  0.00           H0.      0
ATOM   1513 HH22 ARG A  98      41.293  39.633  23.802  1.00  0.00           H0.      0
ATOM   1514  C   ARG A  98      47.876  41.821  22.172  1.00  0.00           C0.      0
ATOM   1515  O   ARG A  98      48.365  40.835  21.587  1.00  0.00           O0.      0
ATOM   1516  N   TRP A  99      47.245  42.686  21.423  1.00  0.00           N0.      0
ATOM   1517  H   TRP A  99      46.839  43.421  21.983  1.00  0.00           H0.      0
ATOM   1518  CA  TRP A  99      46.893  42.536  19.997  1.00  0.00           C0.      0
ATOM   1519  HA  TRP A  99      46.191  41.702  19.987  1.00  0.00           H0.      0
ATOM   1520  CB  TRP A  99      46.105  43.774  19.564  1.00  0.00           C0.      0
ATOM   1521  HB2 TRP A  99      45.235  43.882  20.212  1.00  0.00           H0.      0
ATOM   1522  HB3 TRP A  99      46.723  44.657  19.727  1.00  0.00           H0.      0
ATOM   1523  CG  TRP A  99      45.674  43.961  18.160  1.00  0.00           C0.      0
ATOM   1524  CD1 TRP A  99      44.554  43.474  17.610  1.00  0.00           C0.      0
ATOM   1525  HD1 TRP A  99      43.729  42.995  18.115  1.00  0.00           H0.      0
ATOM   1526  NE1 TRP A  99      44.579  43.727  16.210  1.00  0.00           N0.      0
ATOM   1527  HE1 TRP A  99      43.942  43.310  15.546  1.00  0.00           H0.      0
ATOM   1528  CE2 TRP A  99      45.648  44.473  15.877  1.00  0.00           C0.      0
ATOM   1529  CZ2 TRP A  99      46.091  44.880  14.641  1.00  0.00           C0.      0
ATOM   1530  HZ2 TRP A  99      45.500  44.798  13.740  1.00  0.00           H0.      0
ATOM   1531  CH2 TRP A  99      47.346  45.411  14.504  1.00  0.00           C0.      0
ATOM   1532  HH2 TRP A  99      47.657  45.801  13.546  1.00  0.00           H0.      0
ATOM   1533  CZ3 TRP A  99      48.159  45.527  15.700  1.00  0.00           C0.      0
ATOM   1534  HZ3 TRP A  99      49.148  45.928  15.537  1.00  0.00           H0.      0
ATOM   1535  CE3 TRP A  99      47.699  45.093  16.962  1.00  0.00           C0.      0
ATOM   1536  HE3 TRP A  99      48.371  44.990  17.801  1.00  0.00           H0.      0
ATOM   1537  CD2 TRP A  99      46.463  44.541  17.060  1.00  0.00           C0.      0
ATOM   1538  C   TRP A  99      48.169  42.298  19.059  1.00  0.00           C0.      0
ATOM   1539  O   TRP A  99      48.125  41.465  18.119  1.00  0.00           O0.      0
ATOM   1540  N   ASN A 100      49.270  42.886  19.438  1.00  0.00           N0.      0
ATOM   1541  H   ASN A 100      49.255  43.581  20.171  1.00  0.00           H0.      0
ATOM   1542  CA  ASN A 100      50.519  42.736  18.770  1.00  0.00           C0.      0
ATOM   1543  HA  ASN A 100      50.324  42.846  17.703  1.00  0.00           H0.      0
ATOM   1544  CB  ASN A 100      51.368  43.988  19.165  1.00  0.00           C0.      0
ATOM   1545  HB2 ASN A 100      50.867  44.948  19.288  1.00  0.00           H0.      0
ATOM   1546  HB3 ASN A 100      51.963  43.710  20.035  1.00  0.00           H0.      0
ATOM   1547  CG  ASN A 100      52.403  44.295  18.127  1.00  0.00           C0.      0
ATOM   1548  OD1 ASN A 100      52.113  44.603  16.950  1.00  0.00           O0.      0
ATOM   1549  ND2 ASN A 100      53.641  44.260  18.378  1.00  0.00           N0.      0
ATOM   1550 HD21 ASN A 100      54.241  44.546  17.617  1.00  0.00           H0.      0
ATOM   1551 HD22 ASN A 100      53.934  44.438  19.328  1.00  0.00           H0.      0
ATOM   1552  C   ASN A 100      51.290  41.481  19.037  1.00  0.00           C0.      0
ATOM   1553  O   ASN A 100      52.165  41.128  18.245  1.00  0.00           O0.      0
ATOM   1554  N   ARG A 101      50.863  40.719  20.050  1.00  0.00           N0.      0
ATOM   1555  H   ARG A 101      50.091  41.062  20.602  1.00  0.00           H0.      0
ATOM   1556  CA  ARG A 101      51.633  39.567  20.585  1.00  0.00           C0.      0
ATOM   1557  HA  ARG A 101      52.410  39.298  19.869  1.00  0.00           H0.      0
ATOM   1558  CB  ARG A 101      52.302  39.982  21.929  1.00  0.00           C0.      0
ATOM   1559  HB2 ARG A 101      51.545  40.355  22.619  1.00  0.00           H0.      0
ATOM   1560  HB3 ARG A 101      52.904  39.149  22.294  1.00  0.00           H0.      0
ATOM   1561  CG  ARG A 101      53.186  41.240  21.684  1.00  0.00           C0.      0
ATOM   1562  HG2 ARG A 101      53.867  41.051  20.854  1.00  0.00           H0.      0
ATOM   1563  HG3 ARG A 101      52.469  42.019  21.426  1.00  0.00           H0.      0
ATOM   1564  CD  ARG A 101      53.995  41.616  22.989  1.00  0.00           C0.      0
ATOM   1565  HD2 ARG A 101      54.487  42.565  22.775  1.00  0.00           H0.      0
ATOM   1566  HD3 ARG A 101      53.368  41.654  23.880  1.00  0.00           H0.      0
ATOM   1567  NE  ARG A 101      55.027  40.505  23.152  1.00  0.00           N0.      0
ATOM   1568  HE  ARG A 101      55.108  39.764  22.470  1.00  0.00           H0.      0
ATOM   1569  CZ  ARG A 101      55.820  40.313  24.189  1.00  0.00           C0.      0
ATOM   1570  NH1 ARG A 101      55.986  41.183  25.168  1.00  0.00           N0.      0
ATOM   1571 HH11 ARG A 101      55.319  41.932  25.285  1.00  0.00           H0.      0
ATOM   1572 HH12 ARG A 101      56.754  40.953  25.782  1.00  0.00           H0.      0
ATOM   1573  NH2 ARG A 101      56.660  39.285  24.365  1.00  0.00           N0.      0
ATOM   1574 HH21 ARG A 101      56.588  38.603  23.624  1.00  0.00           H0.      0
ATOM   1575 HH22 ARG A 101      57.153  39.071  25.221  1.00  0.00           H0.      0
ATOM   1576  C   ARG A 101      50.847  38.319  20.811  1.00  0.00           C0.      0
ATOM   1577  O   ARG A 101      51.353  37.347  21.316  1.00  0.00           O0.      0
ATOM   1578  N   ARG A 102      49.554  38.288  20.401  1.00  0.00           N0.      0
ATOM   1579  H   ARG A 102      49.168  39.155  20.054  1.00  0.00           H0.      0
ATOM   1580  CA  ARG A 102      48.631  37.154  20.566  1.00  0.00           C0.      0
ATOM   1581  HA  ARG A 102      48.661  36.856  21.614  1.00  0.00           H0.      0
ATOM   1582  CB  ARG A 102      47.133  37.580  20.272  1.00  0.00           C0.      0
ATOM   1583  HB2 ARG A 102      46.431  36.957  20.827  1.00  0.00           H0.      0
ATOM   1584  HB3 ARG A 102      47.026  38.610  20.611  1.00  0.00           H0.      0
ATOM   1585  CG  ARG A 102      46.787  37.514  18.750  1.00  0.00           C0.      0
ATOM   1586  HG2 ARG A 102      47.478  38.161  18.210  1.00  0.00           H0.      0
ATOM   1587  HG3 ARG A 102      46.803  36.524  18.295  1.00  0.00           H0.      0
ATOM   1588  CD  ARG A 102      45.359  38.114  18.796  1.00  0.00           C0.      0
ATOM   1589  HD2 ARG A 102      44.737  37.311  19.191  1.00  0.00           H0.      0
ATOM   1590  HD3 ARG A 102      45.317  38.928  19.520  1.00  0.00           H0.      0
ATOM   1591  NE  ARG A 102      44.935  38.743  17.494  1.00  0.00           N0.      0
ATOM   1592  HE  ARG A 102      45.505  38.590  16.675  1.00  0.00           H0.      0
ATOM   1593  CZ  ARG A 102      43.996  39.644  17.329  1.00  0.00           C0.      0
ATOM   1594  NH1 ARG A 102      43.308  40.010  18.359  1.00  0.00           N0.      0
ATOM   1595 HH11 ARG A 102      43.341  39.501  19.230  1.00  0.00           H0.      0
ATOM   1596 HH12 ARG A 102      42.481  40.551  18.148  1.00  0.00           H0.      0
ATOM   1597  NH2 ARG A 102      43.777  40.100  16.123  1.00  0.00           N0.      0
ATOM   1598 HH21 ARG A 102      44.320  39.706  15.368  1.00  0.00           H0.      0
ATOM   1599 HH22 ARG A 102      43.175  40.898  15.980  1.00  0.00           H0.      0
ATOM   1600  C   ARG A 102      48.983  35.829  19.859  1.00  0.00           C0.      0
ATOM   1601  O   ARG A 102      48.356  34.840  20.038  1.00  0.00           O0.      0
ATOM   1602  N   LYS A 103      50.107  35.818  19.164  1.00  0.00           N0.      0
ATOM   1603  H   LYS A 103      50.503  36.742  19.064  1.00  0.00           H0.      0
ATOM   1604  CA  LYS A 103      50.817  34.654  18.616  1.00  0.00           C0.      0
ATOM   1605  HA  LYS A 103      49.975  34.003  18.380  1.00  0.00           H0.      0
ATOM   1606  CB  LYS A 103      51.408  35.138  17.307  1.00  0.00           C0.      0
ATOM   1607  HB2 LYS A 103      50.600  35.485  16.663  1.00  0.00           H0.      0
ATOM   1608  HB3 LYS A 103      52.083  35.966  17.523  1.00  0.00           H0.      0
ATOM   1609  CG  LYS A 103      52.309  34.079  16.606  1.00  0.00           C0.      0
ATOM   1610  HG2 LYS A 103      53.161  33.875  17.255  1.00  0.00           H0.      0
ATOM   1611  HG3 LYS A 103      51.752  33.160  16.427  1.00  0.00           H0.      0
ATOM   1612  CD  LYS A 103      52.865  34.527  15.307  1.00  0.00           C0.      0
ATOM   1613  HD2 LYS A 103      52.072  34.524  14.560  1.00  0.00           H0.      0
ATOM   1614  HD3 LYS A 103      53.310  35.518  15.393  1.00  0.00           H0.      0
ATOM   1615  CE  LYS A 103      54.047  33.627  14.779  1.00  0.00           C0.      0
ATOM   1616  HE2 LYS A 103      55.008  33.882  15.227  1.00  0.00           H0.      0
ATOM   1617  HE3 LYS A 103      53.738  32.638  15.118  1.00  0.00           H0.      0
ATOM   1618  NZ  LYS A 103      54.355  33.699  13.315  1.00  0.00           N0.      0
ATOM   1619  HZ1 LYS A 103      55.170  33.139  13.110  1.00  0.00           H0.      0
ATOM   1620  HZ2 LYS A 103      53.636  33.442  12.655  1.00  0.00           H0.      0
ATOM   1621  HZ3 LYS A 103      54.494  34.673  13.090  1.00  0.00           H0.      0
ATOM   1622  C   LYS A 103      51.673  33.949  19.591  1.00  0.00           C0.      0
ATOM   1623  O   LYS A 103      51.735  32.704  19.566  1.00  0.00           O0.      0
ATOM   1624  N   GLU A 104      52.289  34.726  20.486  1.00  0.00           N0.      0
ATOM   1625  H   GLU A 104      52.047  35.690  20.664  1.00  0.00           H0.      0
ATOM   1626  CA  GLU A 104      53.174  34.166  21.480  1.00  0.00           C0.      0
ATOM   1627  HA  GLU A 104      53.997  33.589  21.059  1.00  0.00           H0.      0
ATOM   1628  CB  GLU A 104      53.904  35.299  22.225  1.00  0.00           C0.      0
ATOM   1629  HB2 GLU A 104      53.158  35.883  22.764  1.00  0.00           H0.      0
ATOM   1630  HB3 GLU A 104      54.498  34.765  22.967  1.00  0.00           H0.      0
ATOM   1631  CG  GLU A 104      54.750  36.179  21.327  1.00  0.00           C0.      0
ATOM   1632  HG2 GLU A 104      55.352  35.519  20.702  1.00  0.00           H0.      0
ATOM   1633  HG3 GLU A 104      54.171  36.787  20.631  1.00  0.00           H0.      0
ATOM   1634  CD  GLU A 104      55.689  37.062  22.218  1.00  0.00           C0.      0
ATOM   1635  OE1 GLU A 104      56.356  36.570  23.205  1.00  0.00           O0.      0
ATOM   1636  OE2 GLU A 104      55.862  38.252  21.923  1.00  0.00           O0.      0
ATOM   1637  C   GLU A 104      52.390  33.318  22.519  1.00  0.00           C0.      0
ATOM   1638  O   GLU A 104      51.445  33.868  23.204  1.00  0.00           O0.      0
ATOM   1639  N   PRO A 105      52.715  31.981  22.783  1.00  0.00           N0.      0
ATOM   1640  CD  PRO A 105      53.891  31.320  22.255  1.00  0.00           C0.      0
ATOM   1641  HD2 PRO A 105      54.801  31.697  22.721  1.00  0.00           H0.      0
ATOM   1642  HD3 PRO A 105      54.034  31.398  21.177  1.00  0.00           H0.      0
ATOM   1643  CG  PRO A 105      53.565  29.845  22.487  1.00  0.00           C0.      0
ATOM   1644  HG2 PRO A 105      54.501  29.317  22.667  1.00  0.00           H0.      0
ATOM   1645  HG3 PRO A 105      53.018  29.366  21.675  1.00  0.00           H0.      0
ATOM   1646  CB  PRO A 105      52.560  29.807  23.674  1.00  0.00           C0.      0
ATOM   1647  HB2 PRO A 105      53.124  30.034  24.579  1.00  0.00           H0.      0
ATOM   1648  HB3 PRO A 105      51.864  28.972  23.743  1.00  0.00           H0.      0
ATOM   1649  CA  PRO A 105      51.809  31.123  23.552  1.00  0.00           C0.      0
ATOM   1650  HA  PRO A 105      50.965  30.965  22.880  1.00  0.00           H0.      0
ATOM   1651  C   PRO A 105      51.240  31.424  24.933  1.00  0.00           C0.      0
ATOM   1652  O   PRO A 105      50.433  30.660  25.360  1.00  0.00           O0.      0
ATOM   1653  N   ALA A 106      51.897  32.323  25.634  1.00  0.00           N0.      0
ATOM   1654  H   ALA A 106      52.720  32.721  25.204  1.00  0.00           H0.      0
ATOM   1655  CA  ALA A 106      51.333  32.826  26.889  1.00  0.00           C0.      0
ATOM   1656  HA  ALA A 106      50.694  32.035  27.281  1.00  0.00           H0.      0
ATOM   1657  CB  ALA A 106      52.482  33.132  27.829  1.00  0.00           C0.      0
ATOM   1658  HB1 ALA A 106      53.156  33.913  27.478  1.00  0.00           H0.      0
ATOM   1659  HB2 ALA A 106      52.118  33.512  28.783  1.00  0.00           H0.      0
ATOM   1660  HB3 ALA A 106      52.876  32.154  28.107  1.00  0.00           H0.      0
ATOM   1661  C   ALA A 106      50.526  34.095  26.671  1.00  0.00           C0.      0
ATOM   1662  O   ALA A 106      49.464  34.290  27.298  1.00  0.00           O0.      0
ATOM   1663  N   PHE A 107      50.905  35.063  25.824  1.00  0.00           N0.      0
ATOM   1664  H   PHE A 107      51.791  34.902  25.366  1.00  0.00           H0.      0
ATOM   1665  CA  PHE A 107      50.069  36.213  25.467  1.00  0.00           C0.      0
ATOM   1666  HA  PHE A 107      49.843  36.759  26.383  1.00  0.00           H0.      0
ATOM   1667  CB  PHE A 107      50.720  37.106  24.451  1.00  0.00           C0.      0
ATOM   1668  HB2 PHE A 107      51.222  36.585  23.636  1.00  0.00           H0.      0
ATOM   1669  HB3 PHE A 107      49.985  37.729  23.941  1.00  0.00           H0.      0
ATOM   1670  CG  PHE A 107      51.750  38.042  25.018  1.00  0.00           C0.      0
ATOM   1671  CD1 PHE A 107      53.045  37.607  25.398  1.00  0.00           C0.      0
ATOM   1672  HD1 PHE A 107      53.297  36.603  25.091  1.00  0.00           H0.      0
ATOM   1673  CE1 PHE A 107      53.910  38.393  26.155  1.00  0.00           C0.      0
ATOM   1674  HE1 PHE A 107      54.939  38.120  26.339  1.00  0.00           H0.      0
ATOM   1675  CZ  PHE A 107      53.546  39.631  26.565  1.00  0.00           C0.      0
ATOM   1676  HZ  PHE A 107      54.329  40.259  26.963  1.00  0.00           H0.      0
ATOM   1677  CE2 PHE A 107      52.268  40.096  26.187  1.00  0.00           C0.      0
ATOM   1678  HE2 PHE A 107      51.845  41.001  26.598  1.00  0.00           H0.      0
ATOM   1679  CD2 PHE A 107      51.350  39.314  25.446  1.00  0.00           C0.      0
ATOM   1680  HD2 PHE A 107      50.351  39.625  25.179  1.00  0.00           H0.      0
ATOM   1681  C   PHE A 107      48.834  35.751  24.657  1.00  0.00           C0.      0
ATOM   1682  O   PHE A 107      47.809  36.337  24.776  1.00  0.00           O0.      0
ATOM   1683  N   ASP A 108      48.924  34.591  24.048  1.00  0.00           N0.      0
ATOM   1684  H   ASP A 108      49.805  34.105  23.952  1.00  0.00           H0.      0
ATOM   1685  CA  ASP A 108      47.768  33.786  23.493  1.00  0.00           C0.      0
ATOM   1686  HA  ASP A 108      47.252  34.358  22.722  1.00  0.00           H0.      0
ATOM   1687  CB  ASP A 108      48.352  32.454  22.938  1.00  0.00           C0.      0
ATOM   1688  HB2 ASP A 108      49.158  32.751  22.267  1.00  0.00           H0.      0
ATOM   1689  HB3 ASP A 108      48.885  32.017  23.782  1.00  0.00           H0.      0
ATOM   1690  CG  ASP A 108      47.376  31.486  22.357  1.00  0.00           C0.      0
ATOM   1691  OD1 ASP A 108      46.577  31.909  21.544  1.00  0.00           O0.      0
ATOM   1692  OD2 ASP A 108      47.570  30.267  22.476  1.00  0.00           O0.      0
ATOM   1693  C   ASP A 108      46.737  33.425  24.512  1.00  0.00           C0.      0
ATOM   1694  O   ASP A 108      45.604  33.772  24.466  1.00  0.00           O0.      0
ATOM   1695  N   LYS A 109      47.189  32.878  25.669  1.00  0.00           N0.      0
ATOM   1696  H   LYS A 109      48.195  32.801  25.649  1.00  0.00           H0.      0
ATOM   1697  CA  LYS A 109      46.433  32.333  26.739  1.00  0.00           C0.      0
ATOM   1698  HA  LYS A 109      45.536  31.933  26.266  1.00  0.00           H0.      0
ATOM   1699  CB  LYS A 109      47.153  31.225  27.528  1.00  0.00           C0.      0
ATOM   1700  HB2 LYS A 109      48.214  31.465  27.601  1.00  0.00           H0.      0
ATOM   1701  HB3 LYS A 109      46.755  31.257  28.543  1.00  0.00           H0.      0
ATOM   1702  CG  LYS A 109      47.062  29.876  26.859  1.00  0.00           C0.      0
ATOM   1703  HG2 LYS A 109      46.008  29.668  26.678  1.00  0.00           H0.      0
ATOM   1704  HG3 LYS A 109      47.368  29.920  25.813  1.00  0.00           H0.      0
ATOM   1705  CD  LYS A 109      47.700  28.870  27.743  1.00  0.00           C0.      0
ATOM   1706  HD2 LYS A 109      48.748  29.104  27.926  1.00  0.00           H0.      0
ATOM   1707  HD3 LYS A 109      47.232  28.864  28.727  1.00  0.00           H0.      0
ATOM   1708  CE  LYS A 109      47.427  27.420  27.176  1.00  0.00           C0.      0
ATOM   1709  HE2 LYS A 109      46.367  27.273  26.969  1.00  0.00           H0.      0
ATOM   1710  HE3 LYS A 109      47.871  27.436  26.181  1.00  0.00           H0.      0
ATOM   1711  NZ  LYS A 109      47.995  26.366  27.963  1.00  0.00           N0.      0
ATOM   1712  HZ1 LYS A 109      47.961  25.467  27.503  1.00  0.00           H0.      0
ATOM   1713  HZ2 LYS A 109      48.955  26.590  28.182  1.00  0.00           H0.      0
ATOM   1714  HZ3 LYS A 109      47.572  26.321  28.879  1.00  0.00           H0.      0
ATOM   1715  C   LYS A 109      45.934  33.500  27.648  1.00  0.00           C0.      0
ATOM   1716  O   LYS A 109      44.947  33.326  28.340  1.00  0.00           O0.      0
ATOM   1717  N   TRP A 110      46.388  34.744  27.446  1.00  0.00           N0.      0
ATOM   1718  H   TRP A 110      47.112  34.927  26.766  1.00  0.00           H0.      0
ATOM   1719  CA  TRP A 110      46.102  35.999  28.233  1.00  0.00           C0.      0
ATOM   1720  HA  TRP A 110      46.198  35.668  29.267  1.00  0.00           H0.      0
ATOM   1721  CB  TRP A 110      46.978  37.228  27.815  1.00  0.00           C0.      0
ATOM   1722  HB2 TRP A 110      48.014  36.897  27.750  1.00  0.00           H0.      0
ATOM   1723  HB3 TRP A 110      46.786  37.540  26.788  1.00  0.00           H0.      0
ATOM   1724  CG  TRP A 110      46.977  38.495  28.661  1.00  0.00           C0.      0
ATOM   1725  CD1 TRP A 110      46.245  38.550  29.846  1.00  0.00           C0.      0
ATOM   1726  HD1 TRP A 110      45.591  37.797  30.262  1.00  0.00           H0.      0
ATOM   1727  NE1 TRP A 110      46.377  39.823  30.303  1.00  0.00           N0.      0
ATOM   1728  HE1 TRP A 110      45.834  40.111  31.104  1.00  0.00           H0.      0
ATOM   1729  CE2 TRP A 110      47.166  40.605  29.566  1.00  0.00           C0.      0
ATOM   1730  CZ2 TRP A 110      47.538  41.977  29.675  1.00  0.00           C0.      0
ATOM   1731  HZ2 TRP A 110      47.192  42.679  30.420  1.00  0.00           H0.      0
ATOM   1732  CH2 TRP A 110      48.496  42.463  28.723  1.00  0.00           C0.      0
ATOM   1733  HH2 TRP A 110      48.993  43.413  28.851  1.00  0.00           H0.      0
ATOM   1734  CZ3 TRP A 110      49.048  41.577  27.732  1.00  0.00           C0.      0
ATOM   1735  HZ3 TRP A 110      49.767  41.949  27.017  1.00  0.00           H0.      0
ATOM   1736  CE3 TRP A 110      48.561  40.255  27.634  1.00  0.00           C0.      0
ATOM   1737  HE3 TRP A 110      48.987  39.595  26.893  1.00  0.00           H0.      0
ATOM   1738  CD2 TRP A 110      47.654  39.796  28.575  1.00  0.00           C0.      0
ATOM   1739  C   TRP A 110      44.630  36.499  28.033  1.00  0.00           C0.      0
ATOM   1740  O   TRP A 110      44.299  36.964  26.901  1.00  0.00           O0.      0
ATOM   1741  N   VAL A 111      43.722  36.253  29.028  1.00  0.00           N0.      0
ATOM   1742  H   VAL A 111      43.954  35.799  29.901  1.00  0.00           H0.      0
ATOM   1743  CA  VAL A 111      42.363  36.698  28.984  1.00  0.00           C0.      0
ATOM   1744  HA  VAL A 111      41.996  36.771  27.960  1.00  0.00           H0.      0
ATOM   1745  CB  VAL A 111      41.465  35.616  29.762  1.00  0.00           C0.      0
ATOM   1746  HB  VAL A 111      42.000  35.375  30.681  1.00  0.00           H0.      0
ATOM   1747  CG1 VAL A 111      40.078  36.142  30.068  1.00  0.00           C0.      0
ATOM   1748 HG11 VAL A 111      39.430  36.436  29.243  1.00  0.00           H0.      0
ATOM   1749 HG12 VAL A 111      39.548  35.360  30.612  1.00  0.00           H0.      0
ATOM   1750 HG13 VAL A 111      40.115  37.010  30.726  1.00  0.00           H0.      0
ATOM   1751  CG2 VAL A 111      41.192  34.315  28.934  1.00  0.00           C0.      0
ATOM   1752 HG21 VAL A 111      40.480  34.523  28.134  1.00  0.00           H0.      0
ATOM   1753 HG22 VAL A 111      42.068  34.040  28.347  1.00  0.00           H0.      0
ATOM   1754 HG23 VAL A 111      40.814  33.536  29.595  1.00  0.00           H0.      0
ATOM   1755  C   VAL A 111      42.154  38.165  29.658  1.00  0.00           C0.      0
ATOM   1756  O   VAL A 111      42.697  38.482  30.687  1.00  0.00           O0.      0
ATOM   1757  N   ILE A 112      41.342  39.077  29.066  1.00  0.00           N0.      0
ATOM   1758  H   ILE A 112      40.974  38.861  28.151  1.00  0.00           H0.      0
ATOM   1759  CA  ILE A 112      41.120  40.395  29.625  1.00  0.00           C0.      0
ATOM   1760  HA  ILE A 112      41.656  40.470  30.571  1.00  0.00           H0.      0
ATOM   1761  CB  ILE A 112      41.875  41.395  28.681  1.00  0.00           C0.      0
ATOM   1762  HB  ILE A 112      41.386  41.258  27.717  1.00  0.00           H0.      0
ATOM   1763  CG2 ILE A 112      41.635  42.834  29.111  1.00  0.00           C0.      0
ATOM   1764 HG21 ILE A 112      42.138  42.923  30.074  1.00  0.00           H0.      0
ATOM   1765 HG22 ILE A 112      42.085  43.615  28.498  1.00  0.00           H0.      0
ATOM   1766 HG23 ILE A 112      40.575  43.086  29.123  1.00  0.00           H0.      0
ATOM   1767  CG1 ILE A 112      43.353  41.128  28.495  1.00  0.00           C0.      0
ATOM   1768 HG12 ILE A 112      43.798  40.951  29.473  1.00  0.00           H0.      0
ATOM   1769 HG13 ILE A 112      43.494  40.177  27.981  1.00  0.00           H0.      0
ATOM   1770  CD1 ILE A 112      44.160  42.158  27.716  1.00  0.00           C0.      0
ATOM   1771 HD11 ILE A 112      44.455  43.070  28.235  1.00  0.00           H0.      0
ATOM   1772 HD12 ILE A 112      45.112  41.699  27.450  1.00  0.00           H0.      0
ATOM   1773 HD13 ILE A 112      43.631  42.409  26.797  1.00  0.00           H0.      0
ATOM   1774  C   ILE A 112      39.568  40.605  29.925  1.00  0.00           C0.      0
ATOM   1775  O   ILE A 112      38.773  40.413  29.000  1.00  0.00           O0.      0
ATOM   1776  N   GLU A 113      39.126  41.094  31.107  1.00  0.00           N0.      0
ATOM   1777  H   GLU A 113      39.684  41.090  31.949  1.00  0.00           H0.      0
ATOM   1778  CA  GLU A 113      37.686  41.204  31.443  1.00  0.00           C0.      0
ATOM   1779  HA  GLU A 113      37.022  41.048  30.593  1.00  0.00           H0.      0
ATOM   1780  CB  GLU A 113      37.436  39.918  32.308  1.00  0.00           C0.      0
ATOM   1781  HB2 GLU A 113      37.558  39.054  31.656  1.00  0.00           H0.      0
ATOM   1782  HB3 GLU A 113      38.063  40.013  33.195  1.00  0.00           H0.      0
ATOM   1783  CG  GLU A 113      36.042  39.966  32.838  1.00  0.00           C0.      0
ATOM   1784  HG2 GLU A 113      35.976  39.046  33.418  1.00  0.00           H0.      0
ATOM   1785  HG3 GLU A 113      35.919  40.786  33.546  1.00  0.00           H0.      0
ATOM   1786  CD  GLU A 113      34.931  39.901  31.751  1.00  0.00           C0.      0
ATOM   1787  OE1 GLU A 113      34.142  40.797  31.631  1.00  0.00           O0.      0
ATOM   1788  OE2 GLU A 113      34.893  38.866  31.028  1.00  0.00           O0.      0
ATOM   1789  C   GLU A 113      37.292  42.532  32.122  1.00  0.00           C0.      0
ATOM   1790  O   GLU A 113      37.894  42.934  33.102  1.00  0.00           O0.      0
ATOM   1791  N   GLU A 114      36.190  43.209  31.717  1.00  0.00           N0.      0
ATOM   1792  H   GLU A 114      35.613  42.784  31.006  1.00  0.00           H0.      0
ATOM   1793  CA  GLU A 114      35.729  44.530  32.162  1.00  0.00           C0.      0
ATOM   1794  HA  GLU A 114      36.674  45.071  32.210  1.00  0.00           H0.      0
ATOM   1795  CB  GLU A 114      35.031  45.217  31.028  1.00  0.00           C0.      0
ATOM   1796  HB2 GLU A 114      34.684  46.177  31.409  1.00  0.00           H0.      0
ATOM   1797  HB3 GLU A 114      35.740  45.282  30.202  1.00  0.00           H0.      0
ATOM   1798  CG  GLU A 114      33.687  44.605  30.538  1.00  0.00           C0.      0
ATOM   1799  HG2 GLU A 114      33.645  43.523  30.662  1.00  0.00           H0.      0
ATOM   1800  HG3 GLU A 114      32.906  44.865  31.253  1.00  0.00           H0.      0
ATOM   1801  CD  GLU A 114      33.232  44.899  29.134  1.00  0.00           C0.      0
ATOM   1802  OE1 GLU A 114      32.913  43.925  28.403  1.00  0.00           O0.      0
ATOM   1803  OE2 GLU A 114      33.168  46.051  28.780  1.00  0.00           O0.      0
ATOM   1804  C   GLU A 114      34.958  44.575  33.552  1.00  0.00           C0.      0
ATOM   1805  O   GLU A 114      34.003  45.336  33.691  1.00  0.00           O0.      0
ATOM   1806  N   ALA A 115      35.157  43.580  34.414  1.00  0.00           N0.      0
ATOM   1807  H   ALA A 115      35.695  42.785  34.098  1.00  0.00           H0.      0
ATOM   1808  CA  ALA A 115      34.456  43.430  35.665  1.00  0.00           C0.      0
ATOM   1809  HA  ALA A 115      33.396  43.337  35.429  1.00  0.00           H0.      0
ATOM   1810  CB  ALA A 115      34.823  42.166  36.309  1.00  0.00           C0.      0
ATOM   1811  HB1 ALA A 115      34.092  41.925  37.081  1.00  0.00           H0.      0
ATOM   1812  HB2 ALA A 115      34.763  41.412  35.524  1.00  0.00           H0.      0
ATOM   1813  HB3 ALA A 115      35.773  42.192  36.842  1.00  0.00           H0.      0
ATOM   1814  C   ALA A 115      34.654  44.531  36.709  1.00  0.00           C0.      0
ATOM   1815  O   ALA A 115      35.716  45.170  36.734  1.00  0.00           O0.      0
ATOM   1816  N   ASN A 116      33.643  44.796  37.520  1.00  0.00           N0.      0
ATOM   1817  H   ASN A 116      32.926  44.091  37.616  1.00  0.00           H0.      0
ATOM   1818  CA  ASN A 116      33.853  45.568  38.765  1.00  0.00           C0.      0
ATOM   1819  HA  ASN A 116      34.539  46.363  38.472  1.00  0.00           H0.      0
ATOM   1820  CB  ASN A 116      32.557  46.314  39.108  1.00  0.00           C0.      0
ATOM   1821  HB2 ASN A 116      32.188  46.686  38.152  1.00  0.00           H0.      0
ATOM   1822  HB3 ASN A 116      31.853  45.642  39.600  1.00  0.00           H0.      0
ATOM   1823  CG  ASN A 116      32.831  47.594  39.946  1.00  0.00           C0.      0
ATOM   1824  OD1 ASN A 116      33.236  47.656  41.108  1.00  0.00           O0.      0
ATOM   1825  ND2 ASN A 116      32.397  48.685  39.417  1.00  0.00           N0.      0
ATOM   1826 HD21 ASN A 116      32.462  49.456  40.066  1.00  0.00           H0.      0
ATOM   1827 HD22 ASN A 116      31.853  48.779  38.571  1.00  0.00           H0.      0
ATOM   1828  C   ASN A 116      34.433  44.665  39.909  1.00  0.00           C0.      0
ATOM   1829  O   ASN A 116      34.190  43.476  39.942  1.00  0.00           O0.      0
ATOM   1830  N   TRP A 117      35.157  45.257  40.917  1.00  0.00           N0.      0
ATOM   1831  H   TRP A 117      35.424  46.204  40.692  1.00  0.00           H0.      0
ATOM   1832  CA  TRP A 117      35.452  44.605  42.184  1.00  0.00           C0.      0
ATOM   1833  HA  TRP A 117      36.012  43.698  41.955  1.00  0.00           H0.      0
ATOM   1834  CB  TRP A 117      36.388  45.461  43.073  1.00  0.00           C0.      0
ATOM   1835  HB2 TRP A 117      35.735  46.241  43.464  1.00  0.00           H0.      0
ATOM   1836  HB3 TRP A 117      36.715  44.912  43.957  1.00  0.00           H0.      0
ATOM   1837  CG  TRP A 117      37.635  45.967  42.354  1.00  0.00           C0.      0
ATOM   1838  CD1 TRP A 117      38.325  45.171  41.494  1.00  0.00           C0.      0
ATOM   1839  HD1 TRP A 117      38.099  44.124  41.353  1.00  0.00           H0.      0
ATOM   1840  NE1 TRP A 117      39.452  45.853  40.980  1.00  0.00           N0.      0
ATOM   1841  HE1 TRP A 117      40.179  45.419  40.429  1.00  0.00           H0.      0
ATOM   1842  CE2 TRP A 117      39.538  47.052  41.625  1.00  0.00           C0.      0
ATOM   1843  CZ2 TRP A 117      40.462  48.091  41.447  1.00  0.00           C0.      0
ATOM   1844  HZ2 TRP A 117      41.255  47.951  40.728  1.00  0.00           H0.      0
ATOM   1845  CH2 TRP A 117      40.268  49.261  42.135  1.00  0.00           C0.      0
ATOM   1846  HH2 TRP A 117      40.919  50.111  41.993  1.00  0.00           H0.      0
ATOM   1847  CZ3 TRP A 117      39.208  49.334  43.113  1.00  0.00           C0.      0
ATOM   1848  HZ3 TRP A 117      38.984  50.207  43.709  1.00  0.00           H0.      0
ATOM   1849  CE3 TRP A 117      38.302  48.280  43.336  1.00  0.00           C0.      0
ATOM   1850  HE3 TRP A 117      37.376  48.304  43.892  1.00  0.00           H0.      0
ATOM   1851  CD2 TRP A 117      38.435  47.158  42.516  1.00  0.00           C0.      0
ATOM   1852  C   TRP A 117      34.242  44.168  42.969  1.00  0.00           C0.      0
ATOM   1853  O   TRP A 117      34.294  43.183  43.695  1.00  0.00           O0.      0
ATOM   1854  N   LEU A 118      33.102  44.860  42.761  1.00  0.00           N0.      0
ATOM   1855  H   LEU A 118      33.079  45.752  42.286  1.00  0.00           H0.      0
ATOM   1856  CA  LEU A 118      31.800  44.407  43.340  1.00  0.00           C0.      0
ATOM   1857  HA  LEU A 118      31.996  44.036  44.346  1.00  0.00           H0.      0
ATOM   1858  CB  LEU A 118      31.027  45.725  43.419  1.00  0.00           C0.      0
ATOM   1859  HB2 LEU A 118      31.160  46.308  42.508  1.00  0.00           H0.      0
ATOM   1860  HB3 LEU A 118      29.945  45.613  43.494  1.00  0.00           H0.      0
ATOM   1861  CG  LEU A 118      31.466  46.643  44.609  1.00  0.00           C0.      0
ATOM   1862  HG  LEU A 118      32.552  46.637  44.698  1.00  0.00           H0.      0
ATOM   1863  CD1 LEU A 118      30.863  48.043  44.538  1.00  0.00           C0.      0
ATOM   1864 HD11 LEU A 118      29.792  48.135  44.720  1.00  0.00           H0.      0
ATOM   1865 HD12 LEU A 118      31.489  48.742  45.094  1.00  0.00           H0.      0
ATOM   1866 HD13 LEU A 118      31.091  48.401  43.534  1.00  0.00           H0.      0
ATOM   1867  CD2 LEU A 118      30.849  45.956  45.918  1.00  0.00           C0.      0
ATOM   1868 HD21 LEU A 118      31.182  46.520  46.790  1.00  0.00           H0.      0
ATOM   1869 HD22 LEU A 118      29.764  45.920  45.820  1.00  0.00           H0.      0
ATOM   1870 HD23 LEU A 118      31.228  44.936  45.994  1.00  0.00           H0.      0
ATOM   1871  C   LEU A 118      31.112  43.310  42.555  1.00  0.00           C0.      0
ATOM   1872  O   LEU A 118      29.956  43.122  42.767  1.00  0.00           O0.      0
ATOM   1873  N   THR A 119      31.822  42.733  41.534  1.00  0.00           N0.      0
ATOM   1874  H   THR A 119      32.719  43.139  41.308  1.00  0.00           H0.      0
ATOM   1875  CA  THR A 119      31.197  41.730  40.592  1.00  0.00           C0.      0
ATOM   1876  HA  THR A 119      30.336  41.249  41.057  1.00  0.00           H0.      0
ATOM   1877  CB  THR A 119      30.511  42.324  39.307  1.00  0.00           C0.      0
ATOM   1878  HB  THR A 119      29.959  41.544  38.783  1.00  0.00           H0.      0
ATOM   1879  CG2 THR A 119      29.441  43.326  39.653  1.00  0.00           C0.      0
ATOM   1880 HG21 THR A 119      29.840  44.184  40.193  1.00  0.00           H0.      0
ATOM   1881 HG22 THR A 119      28.958  43.723  38.760  1.00  0.00           H0.      0
ATOM   1882 HG23 THR A 119      28.620  42.879  40.212  1.00  0.00           H0.      0
ATOM   1883  OG1 THR A 119      31.363  43.061  38.491  1.00  0.00           O0.      0
ATOM   1884  HG1 THR A 119      31.077  42.803  37.612  1.00  0.00           H0.      0
ATOM   1885  C   THR A 119      32.019  40.573  40.102  1.00  0.00           C0.      0
ATOM   1886  O   THR A 119      31.640  39.810  39.184  1.00  0.00           O0.      0
ATOM   1887  N   LEU A 120      33.217  40.430  40.731  1.00  0.00           N0.      0
ATOM   1888  H   LEU A 120      33.311  40.734  41.689  1.00  0.00           H0.      0
ATOM   1889  CA  LEU A 120      34.121  39.338  40.316  1.00  0.00           C0.      0
ATOM   1890  HA  LEU A 120      34.484  39.644  39.335  1.00  0.00           H0.      0
ATOM   1891  CB  LEU A 120      35.283  39.271  41.278  1.00  0.00           C0.      0
ATOM   1892  HB2 LEU A 120      34.726  39.147  42.206  1.00  0.00           H0.      0
ATOM   1893  HB3 LEU A 120      35.948  38.453  40.998  1.00  0.00           H0.      0
ATOM   1894  CG  LEU A 120      36.198  40.593  41.287  1.00  0.00           C0.      0
ATOM   1895  HG  LEU A 120      35.631  41.524  41.313  1.00  0.00           H0.      0
ATOM   1896  CD1 LEU A 120      37.211  40.618  42.412  1.00  0.00           C0.      0
ATOM   1897 HD11 LEU A 120      37.838  41.499  42.269  1.00  0.00           H0.      0
ATOM   1898 HD12 LEU A 120      36.625  40.641  43.331  1.00  0.00           H0.      0
ATOM   1899 HD13 LEU A 120      37.735  39.667  42.318  1.00  0.00           H0.      0
ATOM   1900  CD2 LEU A 120      37.044  40.660  40.018  1.00  0.00           C0.      0
ATOM   1901 HD21 LEU A 120      36.390  40.879  39.174  1.00  0.00           H0.      0
ATOM   1902 HD22 LEU A 120      37.759  41.480  40.080  1.00  0.00           H0.      0
ATOM   1903 HD23 LEU A 120      37.612  39.737  39.898  1.00  0.00           H0.      0
ATOM   1904  C   LEU A 120      33.405  37.974  40.210  1.00  0.00           C0.      0
ATOM   1905  O   LEU A 120      33.523  37.253  39.310  1.00  0.00           O0.      0
ATOM   1906  N   ASP A 121      32.637  37.677  41.293  1.00  0.00           N0.      0
ATOM   1907  H   ASP A 121      32.570  38.439  41.953  1.00  0.00           H0.      0
ATOM   1908  CA  ASP A 121      31.802  36.508  41.526  1.00  0.00           C0.      0
ATOM   1909  HA  ASP A 121      32.432  35.648  41.301  1.00  0.00           H0.      0
ATOM   1910  CB  ASP A 121      31.514  36.441  43.007  1.00  0.00           C0.      0
ATOM   1911  HB2 ASP A 121      32.422  36.700  43.552  1.00  0.00           H0.      0
ATOM   1912  HB3 ASP A 121      30.807  37.254  43.175  1.00  0.00           H0.      0
ATOM   1913  CG  ASP A 121      30.954  35.067  43.464  1.00  0.00           C0.      0
ATOM   1914  OD1 ASP A 121      31.558  34.011  43.088  1.00  0.00           O0.      0
ATOM   1915  OD2 ASP A 121      30.120  34.927  44.346  1.00  0.00           O0.      0
ATOM   1916  C   ASP A 121      30.538  36.510  40.535  1.00  0.00           C0.      0
ATOM   1917  O   ASP A 121      29.584  35.700  40.748  1.00  0.00           O0.      0
ATOM   1918  N   LYS A 122      30.412  37.255  39.463  1.00  0.00           N0.      0
ATOM   1919  H   LYS A 122      31.199  37.843  39.230  1.00  0.00           H0.      0
ATOM   1920  CA  LYS A 122      29.425  37.086  38.371  1.00  0.00           C0.      0
ATOM   1921  HA  LYS A 122      28.897  36.134  38.434  1.00  0.00           H0.      0
ATOM   1922  CB  LYS A 122      28.284  38.075  38.516  1.00  0.00           C0.      0
ATOM   1923  HB2 LYS A 122      28.631  39.081  38.279  1.00  0.00           H0.      0
ATOM   1924  HB3 LYS A 122      27.497  37.780  37.822  1.00  0.00           H0.      0
ATOM   1925  CG  LYS A 122      27.566  38.082  39.938  1.00  0.00           C0.      0
ATOM   1926  HG2 LYS A 122      27.413  37.013  40.085  1.00  0.00           H0.      0
ATOM   1927  HG3 LYS A 122      28.211  38.506  40.707  1.00  0.00           H0.      0
ATOM   1928  CD  LYS A 122      26.286  38.845  39.947  1.00  0.00           C0.      0
ATOM   1929  HD2 LYS A 122      26.548  39.901  39.889  1.00  0.00           H0.      0
ATOM   1930  HD3 LYS A 122      25.607  38.554  39.146  1.00  0.00           H0.      0
ATOM   1931  CE  LYS A 122      25.399  38.734  41.177  1.00  0.00           C0.      0
ATOM   1932  HE2 LYS A 122      25.139  37.688  41.338  1.00  0.00           H0.      0
ATOM   1933  HE3 LYS A 122      26.036  38.886  42.049  1.00  0.00           H0.      0
ATOM   1934  NZ  LYS A 122      24.225  39.683  41.121  1.00  0.00           N0.      0
ATOM   1935  HZ1 LYS A 122      23.767  39.360  40.281  1.00  0.00           H0.      0
ATOM   1936  HZ2 LYS A 122      23.590  39.539  41.893  1.00  0.00           H0.      0
ATOM   1937  HZ3 LYS A 122      24.578  40.627  41.174  1.00  0.00           H0.      0
ATOM   1938  C   LYS A 122      29.968  37.165  37.028  1.00  0.00           C0.      0
ATOM   1939  O   LYS A 122      29.781  36.339  36.173  1.00  0.00           O0.      0
ATOM   1940  N   ASP A 123      30.870  38.138  36.922  1.00  0.00           N0.      0
ATOM   1941  H   ASP A 123      31.010  38.691  37.755  1.00  0.00           H0.      0
ATOM   1942  CA  ASP A 123      31.404  38.645  35.681  1.00  0.00           C0.      0
ATOM   1943  HA  ASP A 123      30.740  38.365  34.863  1.00  0.00           H0.      0
ATOM   1944  CB  ASP A 123      31.508  40.174  35.724  1.00  0.00           C0.      0
ATOM   1945  HB2 ASP A 123      32.246  40.527  36.444  1.00  0.00           H0.      0
ATOM   1946  HB3 ASP A 123      31.979  40.508  34.799  1.00  0.00           H0.      0
ATOM   1947  CG  ASP A 123      30.228  41.080  35.893  1.00  0.00           C0.      0
ATOM   1948  OD1 ASP A 123      30.376  42.359  35.825  1.00  0.00           O0.      0
ATOM   1949  OD2 ASP A 123      29.059  40.601  35.868  1.00  0.00           O0.      0
ATOM   1950  C   ASP A 123      32.734  37.935  35.284  1.00  0.00           C0.      0
ATOM   1951  O   ASP A 123      32.919  37.695  34.060  1.00  0.00           O0.      0
ATOM   1952  N   VAL A 124      33.641  37.533  36.179  1.00  0.00           N0.      0
ATOM   1953  H   VAL A 124      33.376  37.622  37.149  1.00  0.00           H0.      0
ATOM   1954  CA  VAL A 124      34.943  36.898  35.790  1.00  0.00           C0.      0
ATOM   1955  HA  VAL A 124      35.368  37.471  34.966  1.00  0.00           H0.      0
ATOM   1956  CB  VAL A 124      35.905  37.108  37.023  1.00  0.00           C0.      0
ATOM   1957  HB  VAL A 124      35.444  36.880  37.984  1.00  0.00           H0.      0
ATOM   1958  CG1 VAL A 124      37.174  36.236  36.892  1.00  0.00           C0.      0
ATOM   1959 HG11 VAL A 124      36.899  35.183  36.947  1.00  0.00           H0.      0
ATOM   1960 HG12 VAL A 124      37.785  36.467  36.019  1.00  0.00           H0.      0
ATOM   1961 HG13 VAL A 124      37.788  36.312  37.790  1.00  0.00           H0.      0
ATOM   1962  CG2 VAL A 124      36.435  38.588  36.902  1.00  0.00           C0.      0
ATOM   1963 HG21 VAL A 124      37.055  38.736  37.786  1.00  0.00           H0.      0
ATOM   1964 HG22 VAL A 124      37.023  38.711  35.993  1.00  0.00           H0.      0
ATOM   1965 HG23 VAL A 124      35.660  39.352  36.965  1.00  0.00           H0.      0
ATOM   1966  C   VAL A 124      34.807  35.436  35.365  1.00  0.00           C0.      0
ATOM   1967  O   VAL A 124      33.922  34.764  35.900  1.00  0.00           O0.      0
ATOM   1968  N   PRO A 125      35.713  34.940  34.506  1.00  0.00           N0.      0
ATOM   1969  CD  PRO A 125      36.398  35.802  33.475  1.00  0.00           C0.      0
ATOM   1970  HD2 PRO A 125      37.261  36.365  33.830  1.00  0.00           H0.      0
ATOM   1971  HD3 PRO A 125      35.810  36.550  32.944  1.00  0.00           H0.      0
ATOM   1972  CG  PRO A 125      36.736  34.845  32.393  1.00  0.00           C0.      0
ATOM   1973  HG2 PRO A 125      37.580  35.250  31.835  1.00  0.00           H0.      0
ATOM   1974  HG3 PRO A 125      35.854  34.724  31.764  1.00  0.00           H0.      0
ATOM   1975  CB  PRO A 125      36.986  33.461  33.008  1.00  0.00           C0.      0
ATOM   1976  HB2 PRO A 125      38.029  33.542  33.314  1.00  0.00           H0.      0
ATOM   1977  HB3 PRO A 125      36.774  32.675  32.283  1.00  0.00           H0.      0
ATOM   1978  CA  PRO A 125      35.959  33.492  34.206  1.00  0.00           C0.      0
ATOM   1979  HA  PRO A 125      35.081  32.972  33.823  1.00  0.00           H0.      0
ATOM   1980  C   PRO A 125      36.562  32.724  35.392  1.00  0.00           C0.      0
ATOM   1981  O   PRO A 125      37.608  32.099  35.324  1.00  0.00           O0.      0
ATOM   1982  N   ALA A 126      35.899  32.802  36.550  1.00  0.00           N0.      0
ATOM   1983  H   ALA A 126      35.006  33.274  36.555  1.00  0.00           H0.      0
ATOM   1984  CA  ALA A 126      36.301  32.262  37.857  1.00  0.00           C0.      0
ATOM   1985  HA  ALA A 126      37.253  32.719  38.127  1.00  0.00           H0.      0
ATOM   1986  CB  ALA A 126      35.120  32.580  38.862  1.00  0.00           C0.      0
ATOM   1987  HB1 ALA A 126      35.483  32.431  39.879  1.00  0.00           H0.      0
ATOM   1988  HB2 ALA A 126      34.815  33.618  38.735  1.00  0.00           H0.      0
ATOM   1989  HB3 ALA A 126      34.270  31.922  38.679  1.00  0.00           H0.      0
ATOM   1990  C   ALA A 126      36.679  30.765  37.768  1.00  0.00           C0.      0
ATOM   1991  O   ALA A 126      37.795  30.436  38.207  1.00  0.00           O0.      0
ATOM   1992  N   GLY A 127      35.824  29.900  37.253  1.00  0.00           N0.      0
ATOM   1993  H   GLY A 127      35.020  30.228  36.737  1.00  0.00           H0.      0
ATOM   1994  CA  GLY A 127      35.996  28.428  37.281  1.00  0.00           C0.      0
ATOM   1995  HA2 GLY A 127      35.090  27.929  36.938  1.00  0.00           H0.      0
ATOM   1996  HA3 GLY A 127      36.696  28.131  36.500  1.00  0.00           H0.      0
ATOM   1997  C   GLY A 127      36.418  27.847  38.611  1.00  0.00           C0.      0
ATOM   1998  O   GLY A 127      36.036  28.359  39.635  1.00  0.00           O0.      0
ATOM   1999  N   ASP A 128      37.345  26.887  38.501  1.00  0.00           N0.      0
ATOM   2000  H   ASP A 128      37.442  26.646  37.525  1.00  0.00           H0.      0
ATOM   2001  CA  ASP A 128      38.190  26.257  39.573  1.00  0.00           C0.      0
ATOM   2002  HA  ASP A 128      37.508  25.888  40.339  1.00  0.00           H0.      0
ATOM   2003  CB  ASP A 128      38.926  25.031  39.015  1.00  0.00           C0.      0
ATOM   2004  HB2 ASP A 128      39.301  24.503  39.892  1.00  0.00           H0.      0
ATOM   2005  HB3 ASP A 128      38.186  24.430  38.488  1.00  0.00           H0.      0
ATOM   2006  CG  ASP A 128      40.125  25.283  38.066  1.00  0.00           C0.      0
ATOM   2007  OD1 ASP A 128      41.004  24.413  37.946  1.00  0.00           O0.      0
ATOM   2008  OD2 ASP A 128      40.052  26.278  37.299  1.00  0.00           O0.      0
ATOM   2009  C   ASP A 128      39.225  27.246  40.250  1.00  0.00           C0.      0
ATOM   2010  O   ASP A 128      40.151  26.756  40.904  1.00  0.00           O0.      0
ATOM   2011  N   GLY A 129      38.953  28.514  40.158  1.00  0.00           N0.      0
ATOM   2012  H   GLY A 129      38.139  28.829  39.649  1.00  0.00           H0.      0
ATOM   2013  CA  GLY A 129      39.712  29.573  40.763  1.00  0.00           C0.      0
ATOM   2014  HA2 GLY A 129      39.153  30.494  40.596  1.00  0.00           H0.      0
ATOM   2015  HA3 GLY A 129      39.698  29.335  41.826  1.00  0.00           H0.      0
ATOM   2016  C   GLY A 129      41.132  29.841  40.259  1.00  0.00           C0.      0
ATOM   2017  O   GLY A 129      41.546  29.150  39.373  1.00  0.00           O0.      0
ATOM   2018  N   PHE A 130      41.745  30.830  40.893  1.00  0.00           N0.      0
ATOM   2019  H   PHE A 130      41.167  31.375  41.517  1.00  0.00           H0.      0
ATOM   2020  CA  PHE A 130      43.096  31.268  40.620  1.00  0.00           C0.      0
ATOM   2021  HA  PHE A 130      43.537  30.816  39.732  1.00  0.00           H0.      0
ATOM   2022  CB  PHE A 130      43.018  32.808  40.429  1.00  0.00           C0.      0
ATOM   2023  HB2 PHE A 130      42.515  33.271  41.277  1.00  0.00           H0.      0
ATOM   2024  HB3 PHE A 130      44.045  33.168  40.488  1.00  0.00           H0.      0
ATOM   2025  CG  PHE A 130      42.252  33.282  39.172  1.00  0.00           C0.      0
ATOM   2026  CD1 PHE A 130      40.864  33.434  39.195  1.00  0.00           C0.      0
ATOM   2027  HD1 PHE A 130      40.270  33.266  40.081  1.00  0.00           H0.      0
ATOM   2028  CE1 PHE A 130      40.091  33.738  38.053  1.00  0.00           C0.      0
ATOM   2029  HE1 PHE A 130      39.015  33.837  38.074  1.00  0.00           H0.      0
ATOM   2030  CZ  PHE A 130      40.732  33.995  36.825  1.00  0.00           C0.      0
ATOM   2031  HZ  PHE A 130      40.185  34.231  35.925  1.00  0.00           H0.      0
ATOM   2032  CE2 PHE A 130      42.119  33.756  36.774  1.00  0.00           C0.      0
ATOM   2033  HE2 PHE A 130      42.703  33.734  35.865  1.00  0.00           H0.      0
ATOM   2034  CD2 PHE A 130      42.945  33.449  37.928  1.00  0.00           C0.      0
ATOM   2035  HD2 PHE A 130      44.010  33.316  37.806  1.00  0.00           H0.      0
ATOM   2036  C   PHE A 130      43.981  30.902  41.789  1.00  0.00           C0.      0
ATOM   2037  O   PHE A 130      43.614  30.792  42.971  1.00  0.00           O0.      0
ATOM   2038  N   ASP A 131      45.251  30.702  41.550  1.00  0.00           N0.      0
ATOM   2039  H   ASP A 131      45.505  30.931  40.600  1.00  0.00           H0.      0
ATOM   2040  CA  ASP A 131      46.315  30.514  42.574  1.00  0.00           C0.      0
ATOM   2041  HA  ASP A 131      45.907  29.836  43.323  1.00  0.00           H0.      0
ATOM   2042  CB  ASP A 131      47.596  29.888  42.007  1.00  0.00           C0.      0
ATOM   2043  HB2 ASP A 131      48.023  30.627  41.330  1.00  0.00           H0.      0
ATOM   2044  HB3 ASP A 131      48.333  29.628  42.767  1.00  0.00           H0.      0
ATOM   2045  CG  ASP A 131      47.468  28.587  41.114  1.00  0.00           C0.      0
ATOM   2046  OD1 ASP A 131      48.117  28.545  40.038  1.00  0.00           O0.      0
ATOM   2047  OD2 ASP A 131      46.788  27.588  41.546  1.00  0.00           O0.      0
ATOM   2048  C   ASP A 131      46.748  31.863  43.208  1.00  0.00           C0.      0
ATOM   2049  O   ASP A 131      46.950  31.794  44.402  1.00  0.00           O0.      0
ATOM   2050  N   ALA A 132      46.800  32.952  42.480  1.00  0.00           N0.      0
ATOM   2051  H   ALA A 132      46.581  32.972  41.494  1.00  0.00           H0.      0
ATOM   2052  CA  ALA A 132      47.095  34.245  43.035  1.00  0.00           C0.      0
ATOM   2053  HA  ALA A 132      46.953  34.215  44.115  1.00  0.00           H0.      0
ATOM   2054  CB  ALA A 132      48.553  34.514  42.820  1.00  0.00           C0.      0
ATOM   2055  HB1 ALA A 132      48.654  34.731  41.757  1.00  0.00           H0.      0
ATOM   2056  HB2 ALA A 132      48.817  35.495  43.216  1.00  0.00           H0.      0
ATOM   2057  HB3 ALA A 132      49.209  33.713  43.161  1.00  0.00           H0.      0
ATOM   2058  C   ALA A 132      46.182  35.363  42.399  1.00  0.00           C0.      0
ATOM   2059  O   ALA A 132      45.967  35.327  41.169  1.00  0.00           O0.      0
ATOM   2060  N   VAL A 133      45.531  36.177  43.204  1.00  0.00           N0.      0
ATOM   2061  H   VAL A 133      45.644  35.968  44.186  1.00  0.00           H0.      0
ATOM   2062  CA  VAL A 133      44.938  37.465  42.830  1.00  0.00           C0.      0
ATOM   2063  HA  VAL A 133      44.828  37.513  41.746  1.00  0.00           H0.      0
ATOM   2064  CB  VAL A 133      43.590  37.657  43.551  1.00  0.00           C0.      0
ATOM   2065  HB  VAL A 133      43.681  37.479  44.622  1.00  0.00           H0.      0
ATOM   2066  CG1 VAL A 133      42.935  38.975  43.317  1.00  0.00           C0.      0
ATOM   2067 HG11 VAL A 133      43.427  39.826  43.787  1.00  0.00           H0.      0
ATOM   2068 HG12 VAL A 133      42.915  39.093  42.233  1.00  0.00           H0.      0
ATOM   2069 HG13 VAL A 133      41.974  38.950  43.831  1.00  0.00           H0.      0
ATOM   2070  CG2 VAL A 133      42.630  36.564  43.066  1.00  0.00           C0.      0
ATOM   2071 HG21 VAL A 133      41.696  36.639  43.623  1.00  0.00           H0.      0
ATOM   2072 HG22 VAL A 133      42.339  36.704  42.025  1.00  0.00           H0.      0
ATOM   2073 HG23 VAL A 133      43.098  35.582  43.132  1.00  0.00           H0.      0
ATOM   2074  C   VAL A 133      46.019  38.534  43.239  1.00  0.00           C0.      0
ATOM   2075  O   VAL A 133      46.706  38.352  44.250  1.00  0.00           O0.      0
ATOM   2076  N   ILE A 134      46.177  39.560  42.353  1.00  0.00           N0.      0
ATOM   2077  H   ILE A 134      45.683  39.529  41.473  1.00  0.00           H0.      0
ATOM   2078  CA  ILE A 134      47.222  40.582  42.391  1.00  0.00           C0.      0
ATOM   2079  HA  ILE A 134      47.623  40.555  43.404  1.00  0.00           H0.      0
ATOM   2080  CB  ILE A 134      48.268  40.296  41.345  1.00  0.00           C0.      0
ATOM   2081  HB  ILE A 134      47.808  40.051  40.387  1.00  0.00           H0.      0
ATOM   2082  CG2 ILE A 134      49.180  41.514  41.167  1.00  0.00           C0.      0
ATOM   2083 HG21 ILE A 134      49.523  41.876  42.136  1.00  0.00           H0.      0
ATOM   2084 HG22 ILE A 134      49.955  41.230  40.455  1.00  0.00           H0.      0
ATOM   2085 HG23 ILE A 134      48.589  42.294  40.687  1.00  0.00           H0.      0
ATOM   2086  CG1 ILE A 134      49.220  39.126  41.692  1.00  0.00           C0.      0
ATOM   2087 HG12 ILE A 134      48.592  38.257  41.494  1.00  0.00           H0.      0
ATOM   2088 HG13 ILE A 134      50.039  39.005  40.984  1.00  0.00           H0.      0
ATOM   2089  CD1 ILE A 134      49.845  39.036  43.118  1.00  0.00           C0.      0
ATOM   2090 HD11 ILE A 134      50.568  38.220  43.129  1.00  0.00           H0.      0
ATOM   2091 HD12 ILE A 134      50.339  39.976  43.362  1.00  0.00           H0.      0
ATOM   2092 HD13 ILE A 134      49.087  38.755  43.849  1.00  0.00           H0.      0
ATOM   2093  C   ILE A 134      46.472  41.878  42.147  1.00  0.00           C0.      0
ATOM   2094  O   ILE A 134      45.721  41.912  41.209  1.00  0.00           O0.      0
ATOM   2095  N   CYS A 135      46.643  42.896  43.069  1.00  0.00           N0.      0
ATOM   2096  H   CYS A 135      47.182  42.682  43.896  1.00  0.00           H0.      0
ATOM   2097  CA  CYS A 135      46.217  44.270  43.032  1.00  0.00           C0.      0
ATOM   2098  HA  CYS A 135      45.925  44.671  42.061  1.00  0.00           H0.      0
ATOM   2099  CB  CYS A 135      44.934  44.374  43.915  1.00  0.00           C0.      0
ATOM   2100  HB2 CYS A 135      44.231  43.590  43.633  1.00  0.00           H0.      0
ATOM   2101  HB3 CYS A 135      45.186  44.247  44.968  1.00  0.00           H0.      0
ATOM   2102  SG  CYS A 135      44.208  46.039  43.676  1.00  0.00           S0.      0
ATOM   2103  HG  CYS A 135      45.171  46.629  44.390  1.00  0.00           H0.      0
ATOM   2104  C   CYS A 135      47.383  45.112  43.570  1.00  0.00           C0.      0
ATOM   2105  O   CYS A 135      47.679  45.015  44.762  1.00  0.00           O0.      0
ATOM   2106  N   LEU A 136      47.854  46.025  42.691  1.00  0.00           N0.      0
ATOM   2107  H   LEU A 136      47.834  45.779  41.712  1.00  0.00           H0.      0
ATOM   2108  CA  LEU A 136      48.838  47.050  43.028  1.00  0.00           C0.      0
ATOM   2109  HA  LEU A 136      48.959  47.187  44.103  1.00  0.00           H0.      0
ATOM   2110  CB  LEU A 136      50.209  46.593  42.469  1.00  0.00           C0.      0
ATOM   2111  HB2 LEU A 136      50.150  46.557  41.381  1.00  0.00           H0.      0
ATOM   2112  HB3 LEU A 136      50.981  47.288  42.798  1.00  0.00           H0.      0
ATOM   2113  CG  LEU A 136      50.601  45.189  42.875  1.00  0.00           C0.      0
ATOM   2114  HG  LEU A 136      49.878  44.455  42.520  1.00  0.00           H0.      0
ATOM   2115  CD1 LEU A 136      51.873  44.862  42.093  1.00  0.00           C0.      0
ATOM   2116 HD11 LEU A 136      52.654  45.576  42.354  1.00  0.00           H0.      0
ATOM   2117 HD12 LEU A 136      52.280  43.868  42.282  1.00  0.00           H0.      0
ATOM   2118 HD13 LEU A 136      51.605  44.972  41.042  1.00  0.00           H0.      0
ATOM   2119  CD2 LEU A 136      50.999  44.869  44.354  1.00  0.00           C0.      0
ATOM   2120 HD21 LEU A 136      51.137  43.800  44.517  1.00  0.00           H0.      0
ATOM   2121 HD22 LEU A 136      51.880  45.441  44.642  1.00  0.00           H0.      0
ATOM   2122 HD23 LEU A 136      50.286  45.180  45.118  1.00  0.00           H0.      0
ATOM   2123  C   LEU A 136      48.574  48.441  42.469  1.00  0.00           C0.      0
ATOM   2124  O   LEU A 136      47.728  48.624  41.562  1.00  0.00           O0.      0
ATOM   2125  N   GLY A 137      49.468  49.367  42.805  1.00  0.00           N0.      0
ATOM   2126  H   GLY A 137      50.148  49.050  43.481  1.00  0.00           H0.      0
ATOM   2127  CA  GLY A 137      49.418  50.705  42.356  1.00  0.00           C0.      0
ATOM   2128  HA2 GLY A 137      50.420  51.127  42.433  1.00  0.00           H0.      0
ATOM   2129  HA3 GLY A 137      49.041  50.706  41.334  1.00  0.00           H0.      0
ATOM   2130  C   GLY A 137      48.551  51.700  43.151  1.00  0.00           C0.      0
ATOM   2131  O   GLY A 137      48.263  52.841  42.758  1.00  0.00           O0.      0
ATOM   2132  N   ASN A 138      48.173  51.306  44.364  1.00  0.00           N0.      0
ATOM   2133  H   ASN A 138      48.551  50.439  44.719  1.00  0.00           H0.      0
ATOM   2134  CA  ASN A 138      47.166  51.825  45.221  1.00  0.00           C0.      0
ATOM   2135  HA  ASN A 138      46.942  51.196  46.082  1.00  0.00           H0.      0
ATOM   2136  CB  ASN A 138      47.702  53.041  45.912  1.00  0.00           C0.      0
ATOM   2137  HB2 ASN A 138      48.495  52.754  46.603  1.00  0.00           H0.      0
ATOM   2138  HB3 ASN A 138      48.091  53.702  45.137  1.00  0.00           H0.      0
ATOM   2139  CG  ASN A 138      46.649  53.694  46.867  1.00  0.00           C0.      0
ATOM   2140  OD1 ASN A 138      46.108  53.052  47.730  1.00  0.00           O0.      0
ATOM   2141  ND2 ASN A 138      46.296  54.935  46.762  1.00  0.00           N0.      0
ATOM   2142 HD21 ASN A 138      45.602  55.213  47.440  1.00  0.00           H0.      0
ATOM   2143 HD22 ASN A 138      46.774  55.539  46.109  1.00  0.00           H0.      0
ATOM   2144  C   ASN A 138      45.730  52.034  44.614  1.00  0.00           C0.      0
ATOM   2145  O   ASN A 138      45.350  53.112  44.262  1.00  0.00           O0.      0
ATOM   2146  N   SER A 139      45.036  50.919  44.425  1.00  0.00           N0.      0
ATOM   2147  H   SER A 139      45.381  50.056  44.819  1.00  0.00           H0.      0
ATOM   2148  CA  SER A 139      43.892  50.761  43.560  1.00  0.00           C0.      0
ATOM   2149  HA  SER A 139      43.878  51.649  42.929  1.00  0.00           H0.      0
ATOM   2150  CB  SER A 139      44.131  49.520  42.720  1.00  0.00           C0.      0
ATOM   2151  HB2 SER A 139      44.089  48.583  43.274  1.00  0.00           H0.      0
ATOM   2152  HB3 SER A 139      43.264  49.456  42.062  1.00  0.00           H0.      0
ATOM   2153  OG  SER A 139      45.300  49.613  41.862  1.00  0.00           O0.      0
ATOM   2154  HG  SER A 139      46.028  49.137  42.269  1.00  0.00           H0.      0
ATOM   2155  C   SER A 139      42.586  50.650  44.267  1.00  0.00           C0.      0
ATOM   2156  O   SER A 139      41.734  51.471  44.069  1.00  0.00           O0.      0
ATOM   2157  N   PHE A 140      42.468  49.745  45.276  1.00  0.00           N0.      0
ATOM   2158  H   PHE A 140      43.363  49.322  45.479  1.00  0.00           H0.      0
ATOM   2159  CA  PHE A 140      41.258  49.293  45.990  1.00  0.00           C0.      0
ATOM   2160  HA  PHE A 140      40.496  48.924  45.303  1.00  0.00           H0.      0
ATOM   2161  CB  PHE A 140      41.628  48.091  46.900  1.00  0.00           C0.      0
ATOM   2162  HB2 PHE A 140      41.932  47.285  46.233  1.00  0.00           H0.      0
ATOM   2163  HB3 PHE A 140      42.412  48.293  47.630  1.00  0.00           H0.      0
ATOM   2164  CG  PHE A 140      40.482  47.623  47.773  1.00  0.00           C0.      0
ATOM   2165  CD1 PHE A 140      39.644  46.619  47.366  1.00  0.00           C0.      0
ATOM   2166  HD1 PHE A 140      39.877  46.249  46.378  1.00  0.00           H0.      0
ATOM   2167  CE1 PHE A 140      38.531  46.168  48.147  1.00  0.00           C0.      0
ATOM   2168  HE1 PHE A 140      38.043  45.256  47.839  1.00  0.00           H0.      0
ATOM   2169  CZ  PHE A 140      38.277  46.696  49.434  1.00  0.00           C0.      0
ATOM   2170  HZ  PHE A 140      37.511  46.309  50.090  1.00  0.00           H0.      0
ATOM   2171  CE2 PHE A 140      39.241  47.619  49.883  1.00  0.00           C0.      0
ATOM   2172  HE2 PHE A 140      39.171  47.945  50.910  1.00  0.00           H0.      0
ATOM   2173  CD2 PHE A 140      40.363  48.047  49.104  1.00  0.00           C0.      0
ATOM   2174  HD2 PHE A 140      41.043  48.736  49.584  1.00  0.00           H0.      0
ATOM   2175  C   PHE A 140      40.770  50.482  46.795  1.00  0.00           C0.      0
ATOM   2176  O   PHE A 140      39.558  50.640  47.083  1.00  0.00           O0.      0
ATOM   2177  N   ALA A 141      41.608  51.478  47.063  1.00  0.00           N0.      0
ATOM   2178  H   ALA A 141      42.585  51.257  46.933  1.00  0.00           H0.      0
ATOM   2179  CA  ALA A 141      41.305  52.748  47.750  1.00  0.00           C0.      0
ATOM   2180  HA  ALA A 141      40.794  52.287  48.595  1.00  0.00           H0.      0
ATOM   2181  CB  ALA A 141      42.586  53.414  48.274  1.00  0.00           C0.      0
ATOM   2182  HB1 ALA A 141      42.324  54.352  48.764  1.00  0.00           H0.      0
ATOM   2183  HB2 ALA A 141      43.021  52.740  49.011  1.00  0.00           H0.      0
ATOM   2184  HB3 ALA A 141      43.308  53.553  47.469  1.00  0.00           H0.      0
ATOM   2185  C   ALA A 141      40.310  53.722  47.113  1.00  0.00           C0.      0
ATOM   2186  O   ALA A 141      39.881  54.718  47.672  1.00  0.00           O0.      0
ATOM   2187  N   HID A 142      39.888  53.428  45.855  1.00  0.00           N0.      0
ATOM   2188  H   HID A 142      40.294  52.682  45.307  1.00  0.00           H0.      0
ATOM   2189  CA  HID A 142      38.894  54.241  45.132  1.00  0.00           C0.      0
ATOM   2190  HA  HID A 142      39.043  55.308  45.298  1.00  0.00           H0.      0
ATOM   2191  CB  HID A 142      39.003  54.007  43.597  1.00  0.00           C0.      0
ATOM   2192  HB2 HID A 142      38.960  52.955  43.318  1.00  0.00           H0.      0
ATOM   2193  HB3 HID A 142      38.119  54.473  43.162  1.00  0.00           H0.      0
ATOM   2194  CG  HID A 142      40.172  54.651  42.876  1.00  0.00           C0.      0
ATOM   2195  ND1 HID A 142      40.521  55.940  42.921  1.00  0.00           N0.      0
ATOM   2196  HD1 HID A 142      40.110  56.686  43.464  1.00  0.00           H0.      0
ATOM   2197  CE1 HID A 142      41.549  56.108  42.030  1.00  0.00           C0.      0
ATOM   2198  HE1 HID A 142      41.915  57.107  41.843  1.00  0.00           H0.      0
ATOM   2199  NE2 HID A 142      41.911  54.949  41.476  1.00  0.00           N0.      0
ATOM   2200  CD2 HID A 142      40.988  54.039  41.997  1.00  0.00           C0.      0
ATOM   2201  HD2 HID A 142      40.878  52.988  41.772  1.00  0.00           H0.      0
ATOM   2202  C   HID A 142      37.493  53.878  45.597  1.00  0.00           C0.      0
ATOM   2203  O   HID A 142      36.528  54.572  45.196  1.00  0.00           O0.      0
ATOM   2204  N   LEU A 143      37.264  52.783  46.273  1.00  0.00           N0.      0
ATOM   2205  H   LEU A 143      37.966  52.185  46.683  1.00  0.00           H0.      0
ATOM   2206  CA  LEU A 143      35.911  52.538  46.826  1.00  0.00           C0.      0
ATOM   2207  HA  LEU A 143      35.191  52.774  46.043  1.00  0.00           H0.      0
ATOM   2208  CB  LEU A 143      35.821  51.051  47.205  1.00  0.00           C0.      0
ATOM   2209  HB2 LEU A 143      36.570  50.818  47.961  1.00  0.00           H0.      0
ATOM   2210  HB3 LEU A 143      34.886  50.875  47.737  1.00  0.00           H0.      0
ATOM   2211  CG  LEU A 143      35.976  50.041  46.101  1.00  0.00           C0.      0
ATOM   2212  HG  LEU A 143      36.750  50.435  45.443  1.00  0.00           H0.      0
ATOM   2213  CD1 LEU A 143      36.512  48.680  46.589  1.00  0.00           C0.      0
ATOM   2214 HD11 LEU A 143      35.814  48.131  47.220  1.00  0.00           H0.      0
ATOM   2215 HD12 LEU A 143      36.681  48.078  45.696  1.00  0.00           H0.      0
ATOM   2216 HD13 LEU A 143      37.417  48.938  47.140  1.00  0.00           H0.      0
ATOM   2217  CD2 LEU A 143      34.635  49.782  45.301  1.00  0.00           C0.      0
ATOM   2218 HD21 LEU A 143      34.806  49.330  44.324  1.00  0.00           H0.      0
ATOM   2219 HD22 LEU A 143      33.890  49.274  45.914  1.00  0.00           H0.      0
ATOM   2220 HD23 LEU A 143      34.223  50.756  45.035  1.00  0.00           H0.      0
ATOM   2221  C   LEU A 143      35.636  53.363  48.041  1.00  0.00           C0.      0
ATOM   2222  O   LEU A 143      36.233  53.182  49.049  1.00  0.00           O0.      0
ATOM   2223  N   PRO A 144      34.587  54.204  48.034  1.00  0.00           N0.      0
ATOM   2224  CD  PRO A 144      33.513  54.058  47.032  1.00  0.00           C0.      0
ATOM   2225  HD2 PRO A 144      33.275  53.002  46.901  1.00  0.00           H0.      0
ATOM   2226  HD3 PRO A 144      33.886  54.424  46.076  1.00  0.00           H0.      0
ATOM   2227  CG  PRO A 144      32.380  54.912  47.609  1.00  0.00           C0.      0
ATOM   2228  HG2 PRO A 144      31.654  54.298  48.142  1.00  0.00           H0.      0
ATOM   2229  HG3 PRO A 144      31.938  55.395  46.737  1.00  0.00           H0.      0
ATOM   2230  CB  PRO A 144      33.098  55.885  48.479  1.00  0.00           C0.      0
ATOM   2231  HB2 PRO A 144      32.498  56.353  49.260  1.00  0.00           H0.      0
ATOM   2232  HB3 PRO A 144      33.479  56.730  47.905  1.00  0.00           H0.      0
ATOM   2233  CA  PRO A 144      34.227  55.129  49.137  1.00  0.00           C0.      0
ATOM   2234  HA  PRO A 144      34.983  55.890  49.328  1.00  0.00           H0.      0
ATOM   2235  C   PRO A 144      33.730  54.455  50.445  1.00  0.00           C0.      0
ATOM   2236  O   PRO A 144      33.214  53.317  50.459  1.00  0.00           O0.      0
ATOM   2237  N   ASP A 145      33.698  55.265  51.477  1.00  0.00           N0.      0
ATOM   2238  H   ASP A 145      34.225  56.117  51.350  1.00  0.00           H0.      0
ATOM   2239  CA  ASP A 145      32.721  55.242  52.577  1.00  0.00           C0.      0
ATOM   2240  HA  ASP A 145      32.321  54.236  52.699  1.00  0.00           H0.      0
ATOM   2241  CB  ASP A 145      33.464  55.665  53.838  1.00  0.00           C0.      0
ATOM   2242  HB2 ASP A 145      34.151  54.880  54.155  1.00  0.00           H0.      0
ATOM   2243  HB3 ASP A 145      34.142  56.489  53.617  1.00  0.00           H0.      0
ATOM   2244  CG  ASP A 145      32.574  55.924  55.059  1.00  0.00           C0.      0
ATOM   2245  OD1 ASP A 145      31.561  55.217  55.293  1.00  0.00           O0.      0
ATOM   2246  OD2 ASP A 145      32.789  56.951  55.706  1.00  0.00           O0.      0
ATOM   2247  C   ASP A 145      31.623  56.246  52.227  1.00  0.00           C0.      0
ATOM   2248  O   ASP A 145      31.883  57.487  52.321  1.00  0.00           O0.      0
ATOM   2249  N   SER A 146      30.475  55.686  51.834  1.00  0.00           N0.      0
ATOM   2250  H   SER A 146      30.366  54.682  51.835  1.00  0.00           H0.      0
ATOM   2251  CA  SER A 146      29.279  56.569  51.495  1.00  0.00           C0.      0
ATOM   2252  HA  SER A 146      29.344  57.533  52.000  1.00  0.00           H0.      0
ATOM   2253  CB  SER A 146      29.465  56.943  50.043  1.00  0.00           C0.      0
ATOM   2254  HB2 SER A 146      28.677  57.626  49.725  1.00  0.00           H0.      0
ATOM   2255  HB3 SER A 146      30.487  57.264  49.845  1.00  0.00           H0.      0
ATOM   2256  OG  SER A 146      29.319  55.705  49.402  1.00  0.00           O0.      0
ATOM   2257  HG  SER A 146      29.813  55.024  49.864  1.00  0.00           H0.      0
ATOM   2258  C   SER A 146      27.833  56.087  51.797  1.00  0.00           C0.      0
ATOM   2259  O   SER A 146      26.886  56.662  51.286  1.00  0.00           O0.      0
ATOM   2260  N   LYS A 147      27.874  55.024  52.620  1.00  0.00           N0.      0
ATOM   2261  H   LYS A 147      28.761  54.794  53.045  1.00  0.00           H0.      0
ATOM   2262  CA  LYS A 147      26.676  54.134  52.848  1.00  0.00           C0.      0
ATOM   2263  HA  LYS A 147      25.821  54.739  52.544  1.00  0.00           H0.      0
ATOM   2264  CB  LYS A 147      26.797  52.800  52.085  1.00  0.00           C0.      0
ATOM   2265  HB2 LYS A 147      27.783  52.413  52.343  1.00  0.00           H0.      0
ATOM   2266  HB3 LYS A 147      25.997  52.091  52.300  1.00  0.00           H0.      0
ATOM   2267  CG  LYS A 147      26.747  53.067  50.598  1.00  0.00           C0.      0
ATOM   2268  HG2 LYS A 147      25.798  53.581  50.446  1.00  0.00           H0.      0
ATOM   2269  HG3 LYS A 147      27.483  53.841  50.381  1.00  0.00           H0.      0
ATOM   2270  CD  LYS A 147      26.838  51.707  49.841  1.00  0.00           C0.      0
ATOM   2271  HD2 LYS A 147      27.821  51.279  50.034  1.00  0.00           H0.      0
ATOM   2272  HD3 LYS A 147      26.002  51.098  50.186  1.00  0.00           H0.      0
ATOM   2273  CE  LYS A 147      26.661  52.066  48.374  1.00  0.00           C0.      0
ATOM   2274  HE2 LYS A 147      26.081  52.988  48.333  1.00  0.00           H0.      0
ATOM   2275  HE3 LYS A 147      27.598  52.404  47.931  1.00  0.00           H0.      0
ATOM   2276  NZ  LYS A 147      25.940  51.083  47.497  1.00  0.00           N0.      0
ATOM   2277  HZ1 LYS A 147      25.502  51.636  46.775  1.00  0.00           H0.      0
ATOM   2278  HZ2 LYS A 147      26.523  50.321  47.180  1.00  0.00           H0.      0
ATOM   2279  HZ3 LYS A 147      25.174  50.616  47.960  1.00  0.00           H0.      0
ATOM   2280  C   LYS A 147      26.484  53.766  54.313  1.00  0.00           C0.      0
ATOM   2281  O   LYS A 147      25.552  52.958  54.560  1.00  0.00           O0.      0
ATOM   2282  N   GLY A 148      27.217  54.370  55.319  1.00  0.00           N0.      0
ATOM   2283  H   GLY A 148      27.996  54.965  55.078  1.00  0.00           H0.      0
ATOM   2284  CA  GLY A 148      27.018  54.248  56.748  1.00  0.00           C0.      0
ATOM   2285  HA2 GLY A 148      27.180  55.247  57.152  1.00  0.00           H0.      0
ATOM   2286  HA3 GLY A 148      25.963  54.019  56.894  1.00  0.00           H0.      0
ATOM   2287  C   GLY A 148      27.918  53.218  57.425  1.00  0.00           C0.      0
ATOM   2288  O   GLY A 148      28.012  53.312  58.620  1.00  0.00           O0.      0
ATOM   2289  N   ASP A 149      28.501  52.296  56.684  1.00  0.00           N0.      0
ATOM   2290  H   ASP A 149      28.117  52.111  55.769  1.00  0.00           H0.      0
ATOM   2291  CA  ASP A 149      29.345  51.201  57.186  1.00  0.00           C0.      0
ATOM   2292  HA  ASP A 149      29.825  51.410  58.142  1.00  0.00           H0.      0
ATOM   2293  CB  ASP A 149      28.443  49.876  57.404  1.00  0.00           C0.      0
ATOM   2294  HB2 ASP A 149      27.562  50.245  57.929  1.00  0.00           H0.      0
ATOM   2295  HB3 ASP A 149      28.039  49.529  56.454  1.00  0.00           H0.      0
ATOM   2296  CG  ASP A 149      29.131  48.690  58.065  1.00  0.00           C0.      0
ATOM   2297  OD1 ASP A 149      28.533  47.583  58.078  1.00  0.00           O0.      0
ATOM   2298  OD2 ASP A 149      30.299  48.698  58.521  1.00  0.00           O0.      0
ATOM   2299  C   ASP A 149      30.368  50.888  56.044  1.00  0.00           C0.      0
ATOM   2300  O   ASP A 149      30.194  51.379  54.929  1.00  0.00           O0.      0
ATOM   2301  N   GLN A 150      31.406  50.021  56.311  1.00  0.00           N0.      0
ATOM   2302  H   GLN A 150      31.464  49.651  57.249  1.00  0.00           H0.      0
ATOM   2303  CA  GLN A 150      32.389  49.481  55.322  1.00  0.00           C0.      0
ATOM   2304  HA  GLN A 150      32.556  50.287  54.607  1.00  0.00           H0.      0
ATOM   2305  CB  GLN A 150      33.754  49.100  55.963  1.00  0.00           C0.      0
ATOM   2306  HB2 GLN A 150      33.636  48.086  56.345  1.00  0.00           H0.      0
ATOM   2307  HB3 GLN A 150      34.519  49.003  55.193  1.00  0.00           H0.      0
ATOM   2308  CG  GLN A 150      34.289  50.036  56.975  1.00  0.00           C0.      0
ATOM   2309  HG2 GLN A 150      33.822  49.739  57.914  1.00  0.00           H0.      0
ATOM   2310  HG3 GLN A 150      35.364  49.930  57.121  1.00  0.00           H0.      0
ATOM   2311  CD  GLN A 150      34.015  51.522  56.665  1.00  0.00           C0.      0
ATOM   2312  OE1 GLN A 150      33.497  52.284  57.375  1.00  0.00           O0.      0
ATOM   2313  NE2 GLN A 150      34.499  51.943  55.487  1.00  0.00           N0.      0
ATOM   2314 HE21 GLN A 150      34.386  52.931  55.308  1.00  0.00           H0.      0
ATOM   2315 HE22 GLN A 150      34.939  51.367  54.783  1.00  0.00           H0.      0
ATOM   2316  C   GLN A 150      31.815  48.359  54.390  1.00  0.00           C0.      0
ATOM   2317  O   GLN A 150      32.551  47.514  53.902  1.00  0.00           O0.      0
ATOM   2318  N   SER A 151      30.498  48.264  54.280  1.00  0.00           N0.      0
ATOM   2319  H   SER A 151      30.009  48.902  54.893  1.00  0.00           H0.      0
ATOM   2320  CA  SER A 151      29.804  47.162  53.567  1.00  0.00           C0.      0
ATOM   2321  HA  SER A 151      30.075  46.226  54.055  1.00  0.00           H0.      0
ATOM   2322  CB  SER A 151      28.327  47.316  53.730  1.00  0.00           C0.      0
ATOM   2323  HB2 SER A 151      27.702  46.520  53.325  1.00  0.00           H0.      0
ATOM   2324  HB3 SER A 151      28.112  47.272  54.798  1.00  0.00           H0.      0
ATOM   2325  OG  SER A 151      27.787  48.426  53.064  1.00  0.00           O0.      0
ATOM   2326  HG  SER A 151      27.614  48.202  52.146  1.00  0.00           H0.      0
ATOM   2327  C   SER A 151      30.241  47.070  51.975  1.00  0.00           C0.      0
ATOM   2328  O   SER A 151      30.552  45.946  51.507  1.00  0.00           O0.      0
ATOM   2329  N   GLU A 152      30.488  48.239  51.317  1.00  0.00           N0.      0
ATOM   2330  H   GLU A 152      30.519  49.084  51.870  1.00  0.00           H0.      0
ATOM   2331  CA  GLU A 152      30.982  48.336  49.975  1.00  0.00           C0.      0
ATOM   2332  HA  GLU A 152      30.426  47.683  49.301  1.00  0.00           H0.      0
ATOM   2333  CB  GLU A 152      30.803  49.806  49.433  1.00  0.00           C0.      0
ATOM   2334  HB2 GLU A 152      29.807  50.106  49.761  1.00  0.00           H0.      0
ATOM   2335  HB3 GLU A 152      31.485  50.510  49.909  1.00  0.00           H0.      0
ATOM   2336  CG  GLU A 152      30.895  49.839  47.913  1.00  0.00           C0.      0
ATOM   2337  HG2 GLU A 152      31.936  49.809  47.593  1.00  0.00           H0.      0
ATOM   2338  HG3 GLU A 152      30.452  48.908  47.560  1.00  0.00           H0.      0
ATOM   2339  CD  GLU A 152      30.139  51.091  47.298  1.00  0.00           C0.      0
ATOM   2340  OE1 GLU A 152      29.863  50.969  46.085  1.00  0.00           O0.      0
ATOM   2341  OE2 GLU A 152      29.703  52.015  48.023  1.00  0.00           O0.      0
ATOM   2342  C   GLU A 152      32.442  47.833  49.870  1.00  0.00           C0.      0
ATOM   2343  O   GLU A 152      32.798  47.068  48.995  1.00  0.00           O0.      0
ATOM   2344  N   HIE A 153      33.297  48.094  50.873  1.00  0.00           N0.      0
ATOM   2345  H   HIE A 153      32.878  48.471  51.711  1.00  0.00           H0.      0
ATOM   2346  CA  HIE A 153      34.634  47.537  50.933  1.00  0.00           C0.      0
ATOM   2347  HA  HIE A 153      35.170  47.631  49.989  1.00  0.00           H0.      0
ATOM   2348  CB  HIE A 153      35.335  48.297  52.056  1.00  0.00           C0.      0
ATOM   2349  HB2 HIE A 153      34.861  48.019  52.997  1.00  0.00           H0.      0
ATOM   2350  HB3 HIE A 153      36.391  48.034  52.122  1.00  0.00           H0.      0
ATOM   2351  CG  HIE A 153      35.342  49.786  51.994  1.00  0.00           C0.      0
ATOM   2352  ND1 HIE A 153      34.923  50.630  53.003  1.00  0.00           N0.      0
ATOM   2353  CE1 HIE A 153      35.233  51.919  52.585  1.00  0.00           C0.      0
ATOM   2354  HE1 HIE A 153      35.109  52.830  53.151  1.00  0.00           H0.      0
ATOM   2355  NE2 HIE A 153      35.910  51.830  51.435  1.00  0.00           N0.      0
ATOM   2356  HE2 HIE A 153      36.122  52.637  50.865  1.00  0.00           H0.      0
ATOM   2357  CD2 HIE A 153      35.992  50.555  51.036  1.00  0.00           C0.      0
ATOM   2358  HD2 HIE A 153      36.411  50.168  50.118  1.00  0.00           H0.      0
ATOM   2359  C   HIE A 153      34.653  46.031  51.147  1.00  0.00           C0.      0
ATOM   2360  O   HIE A 153      35.328  45.264  50.428  1.00  0.00           O0.      0
ATOM   2361  N   ARG A 154      33.736  45.630  52.056  1.00  0.00           N0.      0
ATOM   2362  H   ARG A 154      33.164  46.363  52.452  1.00  0.00           H0.      0
ATOM   2363  CA  ARG A 154      33.630  44.227  52.541  1.00  0.00           C0.      0
ATOM   2364  HA  ARG A 154      34.603  43.803  52.787  1.00  0.00           H0.      0
ATOM   2365  CB  ARG A 154      32.613  44.249  53.713  1.00  0.00           C0.      0
ATOM   2366  HB2 ARG A 154      32.904  45.041  54.403  1.00  0.00           H0.      0
ATOM   2367  HB3 ARG A 154      31.674  44.605  53.290  1.00  0.00           H0.      0
ATOM   2368  CG  ARG A 154      32.512  43.041  54.657  1.00  0.00           C0.      0
ATOM   2369  HG2 ARG A 154      32.243  42.098  54.181  1.00  0.00           H0.      0
ATOM   2370  HG3 ARG A 154      33.505  42.927  55.092  1.00  0.00           H0.      0
ATOM   2371  CD  ARG A 154      31.493  43.368  55.750  1.00  0.00           C0.      0
ATOM   2372  HD2 ARG A 154      30.534  43.617  55.295  1.00  0.00           H0.      0
ATOM   2373  HD3 ARG A 154      31.421  42.587  56.507  1.00  0.00           H0.      0
ATOM   2374  NE  ARG A 154      31.869  44.541  56.574  1.00  0.00           N0.      0
ATOM   2375  HE  ARG A 154      32.779  44.569  57.010  1.00  0.00           H0.      0
ATOM   2376  CZ  ARG A 154      31.039  45.430  57.071  1.00  0.00           C0.      0
ATOM   2377  NH1 ARG A 154      31.394  46.528  57.648  1.00  0.00           N0.      0
ATOM   2378 HH11 ARG A 154      32.385  46.685  57.767  1.00  0.00           H0.      0
ATOM   2379 HH12 ARG A 154      30.723  47.142  58.088  1.00  0.00           H0.      0
ATOM   2380  NH2 ARG A 154      29.743  45.320  56.922  1.00  0.00           N0.      0
ATOM   2381 HH21 ARG A 154      29.388  44.378  57.011  1.00  0.00           H0.      0
ATOM   2382 HH22 ARG A 154      29.230  46.033  57.420  1.00  0.00           H0.      0
ATOM   2383  C   ARG A 154      33.108  43.342  51.401  1.00  0.00           C0.      0
ATOM   2384  O   ARG A 154      33.665  42.294  51.183  1.00  0.00           O0.      0
ATOM   2385  N   LEU A 155      32.074  43.770  50.649  1.00  0.00           N0.      0
ATOM   2386  H   LEU A 155      31.640  44.641  50.918  1.00  0.00           H0.      0
ATOM   2387  CA  LEU A 155      31.514  43.017  49.509  1.00  0.00           C0.      0
ATOM   2388  HA  LEU A 155      31.092  42.047  49.774  1.00  0.00           H0.      0
ATOM   2389  CB  LEU A 155      30.228  43.605  49.026  1.00  0.00           C0.      0
ATOM   2390  HB2 LEU A 155      29.548  43.895  49.828  1.00  0.00           H0.      0
ATOM   2391  HB3 LEU A 155      30.534  44.546  48.568  1.00  0.00           H0.      0
ATOM   2392  CG  LEU A 155      29.377  42.828  48.058  1.00  0.00           C0.      0
ATOM   2393  HG  LEU A 155      30.001  42.700  47.174  1.00  0.00           H0.      0
ATOM   2394  CD1 LEU A 155      29.047  41.376  48.376  1.00  0.00           C0.      0
ATOM   2395 HD11 LEU A 155      28.580  40.851  47.543  1.00  0.00           H0.      0
ATOM   2396 HD12 LEU A 155      29.958  40.793  48.517  1.00  0.00           H0.      0
ATOM   2397 HD13 LEU A 155      28.332  41.324  49.197  1.00  0.00           H0.      0
ATOM   2398  CD2 LEU A 155      28.128  43.561  47.687  1.00  0.00           C0.      0
ATOM   2399 HD21 LEU A 155      28.431  44.537  47.308  1.00  0.00           H0.      0
ATOM   2400 HD22 LEU A 155      27.602  43.089  46.857  1.00  0.00           H0.      0
ATOM   2401 HD23 LEU A 155      27.428  43.652  48.518  1.00  0.00           H0.      0
ATOM   2402  C   LEU A 155      32.550  42.823  48.459  1.00  0.00           C0.      0
ATOM   2403  O   LEU A 155      32.609  41.841  47.776  1.00  0.00           O0.      0
ATOM   2404  N   ALA A 156      33.419  43.792  48.145  1.00  0.00           N0.      0
ATOM   2405  H   ALA A 156      33.347  44.650  48.674  1.00  0.00           H0.      0
ATOM   2406  CA  ALA A 156      34.538  43.744  47.146  1.00  0.00           C0.      0
ATOM   2407  HA  ALA A 156      34.155  43.355  46.202  1.00  0.00           H0.      0
ATOM   2408  CB  ALA A 156      35.059  45.203  46.966  1.00  0.00           C0.      0
ATOM   2409  HB1 ALA A 156      35.949  45.158  46.338  1.00  0.00           H0.      0
ATOM   2410  HB2 ALA A 156      34.308  45.705  46.356  1.00  0.00           H0.      0
ATOM   2411  HB3 ALA A 156      35.193  45.704  47.925  1.00  0.00           H0.      0
ATOM   2412  C   ALA A 156      35.670  42.778  47.641  1.00  0.00           C0.      0
ATOM   2413  O   ALA A 156      36.191  41.966  46.877  1.00  0.00           O0.      0
ATOM   2414  N   LEU A 157      35.951  42.710  48.950  1.00  0.00           N0.      0
ATOM   2415  H   LEU A 157      35.570  43.397  49.585  1.00  0.00           H0.      0
ATOM   2416  CA  LEU A 157      36.812  41.657  49.503  1.00  0.00           C0.      0
ATOM   2417  HA  LEU A 157      37.712  41.531  48.901  1.00  0.00           H0.      0
ATOM   2418  CB  LEU A 157      37.278  42.062  50.858  1.00  0.00           C0.      0
ATOM   2419  HB2 LEU A 157      36.431  42.557  51.331  1.00  0.00           H0.      0
ATOM   2420  HB3 LEU A 157      37.545  41.164  51.415  1.00  0.00           H0.      0
ATOM   2421  CG  LEU A 157      38.428  43.092  50.820  1.00  0.00           C0.      0
ATOM   2422  HG  LEU A 157      38.204  43.756  49.985  1.00  0.00           H0.      0
ATOM   2423  CD1 LEU A 157      38.556  43.873  52.135  1.00  0.00           C0.      0
ATOM   2424 HD11 LEU A 157      39.014  43.312  52.949  1.00  0.00           H0.      0
ATOM   2425 HD12 LEU A 157      39.197  44.753  52.077  1.00  0.00           H0.      0
ATOM   2426 HD13 LEU A 157      37.575  44.221  52.462  1.00  0.00           H0.      0
ATOM   2427  CD2 LEU A 157      39.825  42.491  50.541  1.00  0.00           C0.      0
ATOM   2428 HD21 LEU A 157      40.647  43.155  50.807  1.00  0.00           H0.      0
ATOM   2429 HD22 LEU A 157      40.108  41.590  51.085  1.00  0.00           H0.      0
ATOM   2430 HD23 LEU A 157      39.870  42.435  49.453  1.00  0.00           H0.      0
ATOM   2431  C   LEU A 157      36.213  40.162  49.576  1.00  0.00           C0.      0
ATOM   2432  O   LEU A 157      36.912  39.126  49.405  1.00  0.00           O0.      0
ATOM   2433  N   LYS A 158      34.892  40.149  49.705  1.00  0.00           N0.      0
ATOM   2434  H   LYS A 158      34.322  40.920  50.023  1.00  0.00           H0.      0
ATOM   2435  CA  LYS A 158      34.239  38.823  49.472  1.00  0.00           C0.      0
ATOM   2436  HA  LYS A 158      34.727  37.985  49.969  1.00  0.00           H0.      0
ATOM   2437  CB  LYS A 158      32.766  38.892  50.019  1.00  0.00           C0.      0
ATOM   2438  HB2 LYS A 158      32.267  39.812  49.717  1.00  0.00           H0.      0
ATOM   2439  HB3 LYS A 158      32.263  38.067  49.515  1.00  0.00           H0.      0
ATOM   2440  CG  LYS A 158      32.662  38.678  51.529  1.00  0.00           C0.      0
ATOM   2441  HG2 LYS A 158      33.216  37.787  51.824  1.00  0.00           H0.      0
ATOM   2442  HG3 LYS A 158      33.078  39.570  51.999  1.00  0.00           H0.      0
ATOM   2443  CD  LYS A 158      31.226  38.338  51.932  1.00  0.00           C0.      0
ATOM   2444  HD2 LYS A 158      30.530  39.153  51.735  1.00  0.00           H0.      0
ATOM   2445  HD3 LYS A 158      30.884  37.449  51.402  1.00  0.00           H0.      0
ATOM   2446  CE  LYS A 158      31.241  38.269  53.465  1.00  0.00           C0.      0
ATOM   2447  HE2 LYS A 158      31.918  37.498  53.834  1.00  0.00           H0.      0
ATOM   2448  HE3 LYS A 158      31.675  39.129  53.976  1.00  0.00           H0.      0
ATOM   2449  NZ  LYS A 158      29.845  38.081  54.004  1.00  0.00           N0.      0
ATOM   2450  HZ1 LYS A 158      29.270  37.387  53.549  1.00  0.00           H0.      0
ATOM   2451  HZ2 LYS A 158      29.816  37.879  54.993  1.00  0.00           H0.      0
ATOM   2452  HZ3 LYS A 158      29.402  38.984  53.910  1.00  0.00           H0.      0
ATOM   2453  C   LYS A 158      34.246  38.379  47.978  1.00  0.00           C0.      0
ATOM   2454  O   LYS A 158      34.431  37.223  47.688  1.00  0.00           O0.      0
ATOM   2455  N   ASN A 159      33.967  39.312  47.039  1.00  0.00           N0.      0
ATOM   2456  H   ASN A 159      33.665  40.216  47.372  1.00  0.00           H0.      0
ATOM   2457  CA  ASN A 159      34.124  39.069  45.659  1.00  0.00           C0.      0
ATOM   2458  HA  ASN A 159      33.492  38.240  45.340  1.00  0.00           H0.      0
ATOM   2459  CB  ASN A 159      33.760  40.310  44.851  1.00  0.00           C0.      0
ATOM   2460  HB2 ASN A 159      33.955  41.188  45.466  1.00  0.00           H0.      0
ATOM   2461  HB3 ASN A 159      34.285  40.406  43.901  1.00  0.00           H0.      0
ATOM   2462  CG  ASN A 159      32.300  40.310  44.550  1.00  0.00           C0.      0
ATOM   2463  OD1 ASN A 159      31.918  39.821  43.494  1.00  0.00           O0.      0
ATOM   2464  ND2 ASN A 159      31.394  40.696  45.406  1.00  0.00           N0.      0
ATOM   2465 HD21 ASN A 159      30.407  40.716  45.192  1.00  0.00           H0.      0
ATOM   2466 HD22 ASN A 159      31.597  41.093  46.312  1.00  0.00           H0.      0
ATOM   2467  C   ASN A 159      35.466  38.585  45.268  1.00  0.00           C0.      0
ATOM   2468  O   ASN A 159      35.617  37.646  44.501  1.00  0.00           O0.      0
ATOM   2469  N   ILE A 160      36.545  39.210  45.754  1.00  0.00           N0.      0
ATOM   2470  H   ILE A 160      36.359  40.047  46.288  1.00  0.00           H0.      0
ATOM   2471  CA  ILE A 160      37.973  38.917  45.575  1.00  0.00           C0.      0
ATOM   2472  HA  ILE A 160      38.228  38.957  44.516  1.00  0.00           H0.      0
ATOM   2473  CB  ILE A 160      38.772  40.037  46.278  1.00  0.00           C0.      0
ATOM   2474  HB  ILE A 160      38.162  40.400  47.105  1.00  0.00           H0.      0
ATOM   2475  CG2 ILE A 160      40.219  39.599  46.788  1.00  0.00           C0.      0
ATOM   2476 HG21 ILE A 160      40.114  38.916  47.631  1.00  0.00           H0.      0
ATOM   2477 HG22 ILE A 160      40.662  38.983  46.005  1.00  0.00           H0.      0
ATOM   2478 HG23 ILE A 160      40.748  40.457  47.202  1.00  0.00           H0.      0
ATOM   2479  CG1 ILE A 160      38.930  41.260  45.420  1.00  0.00           C0.      0
ATOM   2480 HG12 ILE A 160      37.928  41.358  45.003  1.00  0.00           H0.      0
ATOM   2481 HG13 ILE A 160      39.110  42.180  45.977  1.00  0.00           H0.      0
ATOM   2482  CD1 ILE A 160      39.936  41.173  44.290  1.00  0.00           C0.      0
ATOM   2483 HD11 ILE A 160      40.936  41.004  44.689  1.00  0.00           H0.      0
ATOM   2484 HD12 ILE A 160      39.682  40.336  43.639  1.00  0.00           H0.      0
ATOM   2485 HD13 ILE A 160      39.842  42.152  43.822  1.00  0.00           H0.      0
ATOM   2486  C   ILE A 160      38.283  37.517  46.121  1.00  0.00           C0.      0
ATOM   2487  O   ILE A 160      38.782  36.640  45.431  1.00  0.00           O0.      0
ATOM   2488  N   ALA A 161      37.987  37.246  47.419  1.00  0.00           N0.      0
ATOM   2489  H   ALA A 161      37.485  37.885  48.019  1.00  0.00           H0.      0
ATOM   2490  CA  ALA A 161      38.141  35.935  48.080  1.00  0.00           C0.      0
ATOM   2491  HA  ALA A 161      39.223  35.853  48.182  1.00  0.00           H0.      0
ATOM   2492  CB  ALA A 161      37.460  35.962  49.442  1.00  0.00           C0.      0
ATOM   2493  HB1 ALA A 161      36.439  36.325  49.329  1.00  0.00           H0.      0
ATOM   2494  HB2 ALA A 161      37.322  34.927  49.755  1.00  0.00           H0.      0
ATOM   2495  HB3 ALA A 161      38.135  36.444  50.148  1.00  0.00           H0.      0
ATOM   2496  C   ALA A 161      37.578  34.745  47.263  1.00  0.00           C0.      0
ATOM   2497  O   ALA A 161      38.261  33.725  47.227  1.00  0.00           O0.      0
ATOM   2498  N   SER A 162      36.336  34.824  46.848  1.00  0.00           N0.      0
ATOM   2499  H   SER A 162      35.791  35.632  47.112  1.00  0.00           H0.      0
ATOM   2500  CA  SER A 162      35.678  33.754  45.985  1.00  0.00           C0.      0
ATOM   2501  HA  SER A 162      35.799  32.810  46.518  1.00  0.00           H0.      0
ATOM   2502  CB  SER A 162      34.140  34.109  45.915  1.00  0.00           C0.      0
ATOM   2503  HB2 SER A 162      33.859  35.067  45.479  1.00  0.00           H0.      0
ATOM   2504  HB3 SER A 162      33.622  33.315  45.378  1.00  0.00           H0.      0
ATOM   2505  OG  SER A 162      33.510  34.068  47.199  1.00  0.00           O0.      0
ATOM   2506  HG  SER A 162      32.572  34.258  47.129  1.00  0.00           H0.      0
ATOM   2507  C   SER A 162      36.426  33.450  44.696  1.00  0.00           C0.      0
ATOM   2508  O   SER A 162      36.242  32.329  44.172  1.00  0.00           O0.      0
ATOM   2509  N   MET A 163      37.410  34.263  44.199  1.00  0.00           N0.      0
ATOM   2510  H   MET A 163      37.625  35.122  44.685  1.00  0.00           H0.      0
ATOM   2511  CA  MET A 163      38.211  33.886  43.039  1.00  0.00           C0.      0
ATOM   2512  HA  MET A 163      37.606  33.379  42.287  1.00  0.00           H0.      0
ATOM   2513  CB  MET A 163      38.791  35.231  42.473  1.00  0.00           C0.      0
ATOM   2514  HB2 MET A 163      39.399  35.784  43.189  1.00  0.00           H0.      0
ATOM   2515  HB3 MET A 163      39.285  34.926  41.550  1.00  0.00           H0.      0
ATOM   2516  CG  MET A 163      37.780  36.251  42.022  1.00  0.00           C0.      0
ATOM   2517  HG2 MET A 163      37.149  36.611  42.834  1.00  0.00           H0.      0
ATOM   2518  HG3 MET A 163      38.348  37.110  41.665  1.00  0.00           H0.      0
ATOM   2519  SD  MET A 163      36.824  35.667  40.490  1.00  0.00           S0.      0
ATOM   2520  CE  MET A 163      35.364  34.969  41.363  1.00  0.00           C0.      0
ATOM   2521  HE1 MET A 163      35.645  34.096  41.952  1.00  0.00           H0.      0
ATOM   2522  HE2 MET A 163      34.977  35.717  42.055  1.00  0.00           H0.      0
ATOM   2523  HE3 MET A 163      34.707  34.567  40.592  1.00  0.00           H0.      0
ATOM   2524  C   MET A 163      39.478  33.111  43.365  1.00  0.00           C0.      0
ATOM   2525  O   MET A 163      39.926  32.309  42.578  1.00  0.00           O0.      0
ATOM   2526  N   VAL A 164      39.987  33.131  44.651  1.00  0.00           N0.      0
ATOM   2527  H   VAL A 164      39.316  33.555  45.276  1.00  0.00           H0.      0
ATOM   2528  CA  VAL A 164      41.247  32.423  45.078  1.00  0.00           C0.      0
ATOM   2529  HA  VAL A 164      41.977  32.601  44.289  1.00  0.00           H0.      0
ATOM   2530  CB  VAL A 164      41.773  33.040  46.398  1.00  0.00           C0.      0
ATOM   2531  HB  VAL A 164      40.980  32.854  47.122  1.00  0.00           H0.      0
ATOM   2532  CG1 VAL A 164      43.101  32.453  46.837  1.00  0.00           C0.      0
ATOM   2533 HG11 VAL A 164      42.940  31.432  47.184  1.00  0.00           H0.      0
ATOM   2534 HG12 VAL A 164      43.742  32.539  45.960  1.00  0.00           H0.      0
ATOM   2535 HG13 VAL A 164      43.588  33.059  47.601  1.00  0.00           H0.      0
ATOM   2536  CG2 VAL A 164      41.982  34.525  46.254  1.00  0.00           C0.      0
ATOM   2537 HG21 VAL A 164      42.392  34.920  45.325  1.00  0.00           H0.      0
ATOM   2538 HG22 VAL A 164      41.021  35.040  46.246  1.00  0.00           H0.      0
ATOM   2539 HG23 VAL A 164      42.530  34.891  47.123  1.00  0.00           H0.      0
ATOM   2540  C   VAL A 164      40.951  30.925  45.217  1.00  0.00           C0.      0
ATOM   2541  O   VAL A 164      39.848  30.566  45.647  1.00  0.00           O0.      0
ATOM   2542  N   ARG A 165      41.831  30.042  44.840  1.00  0.00           N0.      0
ATOM   2543  H   ARG A 165      42.645  30.341  44.323  1.00  0.00           H0.      0
ATOM   2544  CA  ARG A 165      41.786  28.572  45.105  1.00  0.00           C0.      0
ATOM   2545  HA  ARG A 165      40.817  28.218  44.753  1.00  0.00           H0.      0
ATOM   2546  CB  ARG A 165      42.877  27.813  44.363  1.00  0.00           C0.      0
ATOM   2547  HB2 ARG A 165      43.736  28.483  44.404  1.00  0.00           H0.      0
ATOM   2548  HB3 ARG A 165      43.117  26.864  44.842  1.00  0.00           H0.      0
ATOM   2549  CG  ARG A 165      42.452  27.612  42.887  1.00  0.00           C0.      0
ATOM   2550  HG2 ARG A 165      41.705  26.819  42.882  1.00  0.00           H0.      0
ATOM   2551  HG3 ARG A 165      41.996  28.553  42.580  1.00  0.00           H0.      0
ATOM   2552  CD  ARG A 165      43.569  27.214  41.861  1.00  0.00           C0.      0
ATOM   2553  HD2 ARG A 165      44.315  28.005  41.943  1.00  0.00           H0.      0
ATOM   2554  HD3 ARG A 165      44.152  26.409  42.308  1.00  0.00           H0.      0
ATOM   2555  NE  ARG A 165      43.060  26.950  40.468  1.00  0.00           N0.      0
ATOM   2556  HE  ARG A 165      42.060  26.900  40.334  1.00  0.00           H0.      0
ATOM   2557  CZ  ARG A 165      43.792  26.736  39.443  1.00  0.00           C0.      0
ATOM   2558  NH1 ARG A 165      43.206  26.423  38.310  1.00  0.00           N0.      0
ATOM   2559 HH11 ARG A 165      42.204  26.431  38.179  1.00  0.00           H0.      0
ATOM   2560 HH12 ARG A 165      43.769  26.281  37.483  1.00  0.00           H0.      0
ATOM   2561  NH2 ARG A 165      45.107  26.774  39.372  1.00  0.00           N0.      0
ATOM   2562 HH21 ARG A 165      45.632  26.910  40.224  1.00  0.00           H0.      0
ATOM   2563 HH22 ARG A 165      45.670  26.478  38.587  1.00  0.00           H0.      0
ATOM   2564  C   ARG A 165      41.920  28.170  46.629  1.00  0.00           C0.      0
ATOM   2565  O   ARG A 165      42.325  29.012  47.431  1.00  0.00           O0.      0
ATOM   2566  N   PRO A 166      41.521  26.897  47.053  1.00  0.00           N0.      0
ATOM   2567  CD  PRO A 166      40.983  25.797  46.348  1.00  0.00           C0.      0
ATOM   2568  HD2 PRO A 166      41.418  25.670  45.357  1.00  0.00           H0.      0
ATOM   2569  HD3 PRO A 166      39.911  25.992  46.312  1.00  0.00           H0.      0
ATOM   2570  CG  PRO A 166      41.129  24.600  47.234  1.00  0.00           C0.      0
ATOM   2571  HG2 PRO A 166      42.109  24.184  46.998  1.00  0.00           H0.      0
ATOM   2572  HG3 PRO A 166      40.258  23.969  47.061  1.00  0.00           H0.      0
ATOM   2573  CB  PRO A 166      41.189  25.148  48.676  1.00  0.00           C0.      0
ATOM   2574  HB2 PRO A 166      41.854  24.525  49.275  1.00  0.00           H0.      0
ATOM   2575  HB3 PRO A 166      40.180  25.310  49.055  1.00  0.00           H0.      0
ATOM   2576  CA  PRO A 166      41.871  26.502  48.422  1.00  0.00           C0.      0
ATOM   2577  HA  PRO A 166      41.362  27.148  49.138  1.00  0.00           H0.      0
ATOM   2578  C   PRO A 166      43.395  26.464  48.771  1.00  0.00           C0.      0
ATOM   2579  O   PRO A 166      44.145  26.112  47.904  1.00  0.00           O0.      0
ATOM   2580  N   GLY A 167      43.761  27.230  49.842  1.00  0.00           N0.      0
ATOM   2581  H   GLY A 167      43.112  27.559  50.542  1.00  0.00           H0.      0
ATOM   2582  CA  GLY A 167      45.179  27.502  50.114  1.00  0.00           C0.      0
ATOM   2583  HA2 GLY A 167      45.275  27.890  51.128  1.00  0.00           H0.      0
ATOM   2584  HA3 GLY A 167      45.787  26.599  50.069  1.00  0.00           H0.      0
ATOM   2585  C   GLY A 167      45.922  28.497  49.166  1.00  0.00           C0.      0
ATOM   2586  O   GLY A 167      47.085  28.773  49.344  1.00  0.00           O0.      0
ATOM   2587  N   GLY A 168      45.181  29.054  48.194  1.00  0.00           N0.      0
ATOM   2588  H   GLY A 168      44.181  28.915  48.208  1.00  0.00           H0.      0
ATOM   2589  CA  GLY A 168      45.802  30.049  47.293  1.00  0.00           C0.      0
ATOM   2590  HA2 GLY A 168      46.731  29.681  46.857  1.00  0.00           H0.      0
ATOM   2591  HA3 GLY A 168      45.136  30.324  46.475  1.00  0.00           H0.      0
ATOM   2592  C   GLY A 168      46.043  31.439  47.901  1.00  0.00           C0.      0
ATOM   2593  O   GLY A 168      45.727  31.660  49.082  1.00  0.00           O0.      0
ATOM   2594  N   LEU A 169      46.339  32.417  47.101  1.00  0.00           N0.      0
ATOM   2595  H   LEU A 169      46.511  32.058  46.172  1.00  0.00           H0.      0
ATOM   2596  CA  LEU A 169      47.051  33.667  47.479  1.00  0.00           C0.      0
ATOM   2597  HA  LEU A 169      47.007  33.781  48.563  1.00  0.00           H0.      0
ATOM   2598  CB  LEU A 169      48.541  33.597  46.964  1.00  0.00           C0.      0
ATOM   2599  HB2 LEU A 169      48.566  33.426  45.888  1.00  0.00           H0.      0
ATOM   2600  HB3 LEU A 169      48.914  34.581  47.249  1.00  0.00           H0.      0
ATOM   2601  CG  LEU A 169      49.433  32.515  47.562  1.00  0.00           C0.      0
ATOM   2602  HG  LEU A 169      48.792  31.634  47.590  1.00  0.00           H0.      0
ATOM   2603  CD1 LEU A 169      50.740  32.265  46.815  1.00  0.00           C0.      0
ATOM   2604 HD11 LEU A 169      50.470  31.993  45.795  1.00  0.00           H0.      0
ATOM   2605 HD12 LEU A 169      51.436  33.101  46.755  1.00  0.00           H0.      0
ATOM   2606 HD13 LEU A 169      51.229  31.382  47.228  1.00  0.00           H0.      0
ATOM   2607  CD2 LEU A 169      49.727  32.912  49.060  1.00  0.00           C0.      0
ATOM   2608 HD21 LEU A 169      50.253  33.864  49.136  1.00  0.00           H0.      0
ATOM   2609 HD22 LEU A 169      48.795  32.982  49.620  1.00  0.00           H0.      0
ATOM   2610 HD23 LEU A 169      50.320  32.129  49.532  1.00  0.00           H0.      0
ATOM   2611  C   LEU A 169      46.422  34.980  46.964  1.00  0.00           C0.      0
ATOM   2612  O   LEU A 169      45.773  35.068  45.931  1.00  0.00           O0.      0
ATOM   2613  N   LEU A 170      46.558  36.086  47.724  1.00  0.00           N0.      0
ATOM   2614  H   LEU A 170      47.016  35.973  48.618  1.00  0.00           H0.      0
ATOM   2615  CA  LEU A 170      45.960  37.394  47.383  1.00  0.00           C0.      0
ATOM   2616  HA  LEU A 170      45.844  37.456  46.301  1.00  0.00           H0.      0
ATOM   2617  CB  LEU A 170      44.615  37.648  48.096  1.00  0.00           C0.      0
ATOM   2618  HB2 LEU A 170      43.762  37.297  47.514  1.00  0.00           H0.      0
ATOM   2619  HB3 LEU A 170      44.551  37.263  49.114  1.00  0.00           H0.      0
ATOM   2620  CG  LEU A 170      44.183  39.205  48.166  1.00  0.00           C0.      0
ATOM   2621  HG  LEU A 170      44.971  39.842  48.569  1.00  0.00           H0.      0
ATOM   2622  CD1 LEU A 170      43.903  39.802  46.745  1.00  0.00           C0.      0
ATOM   2623 HD11 LEU A 170      42.953  39.442  46.349  1.00  0.00           H0.      0
ATOM   2624 HD12 LEU A 170      43.962  40.889  46.798  1.00  0.00           H0.      0
ATOM   2625 HD13 LEU A 170      44.696  39.482  46.069  1.00  0.00           H0.      0
ATOM   2626  CD2 LEU A 170      42.985  39.446  49.079  1.00  0.00           C0.      0
ATOM   2627 HD21 LEU A 170      42.512  40.376  48.766  1.00  0.00           H0.      0
ATOM   2628 HD22 LEU A 170      42.308  38.619  48.866  1.00  0.00           H0.      0
ATOM   2629 HD23 LEU A 170      43.182  39.574  50.143  1.00  0.00           H0.      0
ATOM   2630  C   LEU A 170      47.011  38.450  47.814  1.00  0.00           C0.      0
ATOM   2631  O   LEU A 170      47.419  38.462  48.957  1.00  0.00           O0.      0
ATOM   2632  N   VAL A 171      47.340  39.406  46.927  1.00  0.00           N0.      0
ATOM   2633  H   VAL A 171      46.900  39.323  46.022  1.00  0.00           H0.      0
ATOM   2634  CA  VAL A 171      48.198  40.567  47.227  1.00  0.00           C0.      0
ATOM   2635  HA  VAL A 171      48.466  40.570  48.284  1.00  0.00           H0.      0
ATOM   2636  CB  VAL A 171      49.476  40.407  46.411  1.00  0.00           C0.      0
ATOM   2637  HB  VAL A 171      49.143  40.403  45.373  1.00  0.00           H0.      0
ATOM   2638  CG1 VAL A 171      50.491  41.611  46.512  1.00  0.00           C0.      0
ATOM   2639 HG11 VAL A 171      50.826  41.694  47.546  1.00  0.00           H0.      0
ATOM   2640 HG12 VAL A 171      51.430  41.571  45.960  1.00  0.00           H0.      0
ATOM   2641 HG13 VAL A 171      49.987  42.555  46.309  1.00  0.00           H0.      0
ATOM   2642  CG2 VAL A 171      50.335  39.193  46.719  1.00  0.00           C0.      0
ATOM   2643 HG21 VAL A 171      51.263  39.110  46.154  1.00  0.00           H0.      0
ATOM   2644 HG22 VAL A 171      50.577  39.226  47.781  1.00  0.00           H0.      0
ATOM   2645 HG23 VAL A 171      49.794  38.272  46.501  1.00  0.00           H0.      0
ATOM   2646  C   VAL A 171      47.423  41.872  46.886  1.00  0.00           C0.      0
ATOM   2647  O   VAL A 171      46.920  42.043  45.768  1.00  0.00           O0.      0
ATOM   2648  N   ILE A 172      47.339  42.801  47.877  1.00  0.00           N0.      0
ATOM   2649  H   ILE A 172      47.901  42.601  48.692  1.00  0.00           H0.      0
ATOM   2650  CA  ILE A 172      46.523  44.051  47.860  1.00  0.00           C0.      0
ATOM   2651  HA  ILE A 172      46.347  44.323  46.819  1.00  0.00           H0.      0
ATOM   2652  CB  ILE A 172      45.077  43.867  48.354  1.00  0.00           C0.      0
ATOM   2653  HB  ILE A 172      44.681  42.969  47.879  1.00  0.00           H0.      0
ATOM   2654  CG2 ILE A 172      45.046  43.480  49.849  1.00  0.00           C0.      0
ATOM   2655 HG21 ILE A 172      45.204  44.396  50.418  1.00  0.00           H0.      0
ATOM   2656 HG22 ILE A 172      44.125  43.015  50.199  1.00  0.00           H0.      0
ATOM   2657 HG23 ILE A 172      45.838  42.780  50.118  1.00  0.00           H0.      0
ATOM   2658  CG1 ILE A 172      44.100  45.066  48.074  1.00  0.00           C0.      0
ATOM   2659 HG12 ILE A 172      44.207  45.881  48.790  1.00  0.00           H0.      0
ATOM   2660 HG13 ILE A 172      44.405  45.589  47.168  1.00  0.00           H0.      0
ATOM   2661  CD1 ILE A 172      42.635  44.690  48.238  1.00  0.00           C0.      0
ATOM   2662 HD11 ILE A 172      42.410  43.896  47.525  1.00  0.00           H0.      0
ATOM   2663 HD12 ILE A 172      42.471  44.416  49.280  1.00  0.00           H0.      0
ATOM   2664 HD13 ILE A 172      42.040  45.589  48.080  1.00  0.00           H0.      0
ATOM   2665  C   ILE A 172      47.197  45.244  48.574  1.00  0.00           C0.      0
ATOM   2666  O   ILE A 172      47.596  45.061  49.752  1.00  0.00           O0.      0
ATOM   2667  N   ASP A 173      47.412  46.381  48.025  1.00  0.00           N0.      0
ATOM   2668  H   ASP A 173      47.103  46.560  47.081  1.00  0.00           H0.      0
ATOM   2669  CA  ASP A 173      48.119  47.509  48.684  1.00  0.00           C0.      0
ATOM   2670  HA  ASP A 173      48.621  47.231  49.611  1.00  0.00           H0.      0
ATOM   2671  CB  ASP A 173      49.408  47.897  47.785  1.00  0.00           C0.      0
ATOM   2672  HB2 ASP A 173      49.934  48.669  48.347  1.00  0.00           H0.      0
ATOM   2673  HB3 ASP A 173      50.032  47.024  47.596  1.00  0.00           H0.      0
ATOM   2674  CG  ASP A 173      49.137  48.610  46.413  1.00  0.00           C0.      0
ATOM   2675  OD1 ASP A 173      50.070  49.214  45.850  1.00  0.00           O0.      0
ATOM   2676  OD2 ASP A 173      47.972  48.664  45.998  1.00  0.00           O0.      0
ATOM   2677  C   ASP A 173      47.295  48.770  49.060  1.00  0.00           C0.      0
ATOM   2678  O   ASP A 173      46.108  48.910  48.709  1.00  0.00           O0.      0
ATOM   2679  N   HIE A 174      47.828  49.579  49.878  1.00  0.00           N0.      0
ATOM   2680  H   HIE A 174      48.735  49.354  50.263  1.00  0.00           H0.      0
ATOM   2681  CA  HIE A 174      47.211  50.914  50.222  1.00  0.00           C0.      0
ATOM   2682  HA  HIE A 174      46.717  51.319  49.339  1.00  0.00           H0.      0
ATOM   2683  CB  HIE A 174      46.068  50.736  51.220  1.00  0.00           C0.      0
ATOM   2684  HB2 HIE A 174      45.562  51.683  51.409  1.00  0.00           H0.      0
ATOM   2685  HB3 HIE A 174      45.341  50.056  50.775  1.00  0.00           H0.      0
ATOM   2686  CG  HIE A 174      46.432  50.179  52.581  1.00  0.00           C0.      0
ATOM   2687  ND1 HIE A 174      46.825  50.842  53.763  1.00  0.00           N0.      0
ATOM   2688  CE1 HIE A 174      47.212  49.975  54.702  1.00  0.00           C0.      0
ATOM   2689  HE1 HIE A 174      47.632  50.276  55.650  1.00  0.00           H0.      0
ATOM   2690  NE2 HIE A 174      47.074  48.695  54.183  1.00  0.00           N0.      0
ATOM   2691  HE2 HIE A 174      47.311  47.839  54.664  1.00  0.00           H0.      0
ATOM   2692  CD2 HIE A 174      46.553  48.804  52.884  1.00  0.00           C0.      0
ATOM   2693  HD2 HIE A 174      46.393  47.974  52.213  1.00  0.00           H0.      0
ATOM   2694  C   HIE A 174      48.273  51.896  50.668  1.00  0.00           C0.      0
ATOM   2695  O   HIE A 174      49.234  51.524  51.292  1.00  0.00           O0.      0
ATOM   2696  N   ARG A 175      48.154  53.154  50.272  1.00  0.00           N0.      0
ATOM   2697  H   ARG A 175      47.280  53.342  49.802  1.00  0.00           H0.      0
ATOM   2698  CA  ARG A 175      48.967  54.273  50.605  1.00  0.00           C0.      0
ATOM   2699  HA  ARG A 175      50.023  54.051  50.448  1.00  0.00           H0.      0
ATOM   2700  CB  ARG A 175      48.515  55.378  49.638  1.00  0.00           C0.      0
ATOM   2701  HB2 ARG A 175      48.359  54.936  48.654  1.00  0.00           H0.      0
ATOM   2702  HB3 ARG A 175      47.540  55.750  49.954  1.00  0.00           H0.      0
ATOM   2703  CG  ARG A 175      49.448  56.515  49.464  1.00  0.00           C0.      0
ATOM   2704  HG2 ARG A 175      49.602  56.991  50.432  1.00  0.00           H0.      0
ATOM   2705  HG3 ARG A 175      50.369  56.083  49.074  1.00  0.00           H0.      0
ATOM   2706  CD  ARG A 175      48.986  57.592  48.490  1.00  0.00           C0.      0
ATOM   2707  HD2 ARG A 175      48.053  57.221  48.066  1.00  0.00           H0.      0
ATOM   2708  HD3 ARG A 175      48.852  58.570  48.952  1.00  0.00           H0.      0
ATOM   2709  NE  ARG A 175      49.901  57.761  47.365  1.00  0.00           N0.      0
ATOM   2710  HE  ARG A 175      49.525  57.603  46.441  1.00  0.00           H0.      0
ATOM   2711  CZ  ARG A 175      51.183  58.138  47.348  1.00  0.00           C0.      0
ATOM   2712  NH1 ARG A 175      51.968  58.299  48.392  1.00  0.00           N0.      0
ATOM   2713 HH11 ARG A 175      51.546  58.258  49.309  1.00  0.00           H0.      0
ATOM   2714 HH12 ARG A 175      52.944  58.374  48.144  1.00  0.00           H0.      0
ATOM   2715  NH2 ARG A 175      51.634  58.471  46.153  1.00  0.00           N0.      0
ATOM   2716 HH21 ARG A 175      51.038  58.181  45.391  1.00  0.00           H0.      0
ATOM   2717 HH22 ARG A 175      52.557  58.873  46.069  1.00  0.00           H0.      0
ATOM   2718  C   ARG A 175      48.977  54.595  52.052  1.00  0.00           C0.      0
ATOM   2719  O   ARG A 175      47.959  54.502  52.757  1.00  0.00           O0.      0
ATOM   2720  N   ASN A 176      50.101  55.117  52.536  1.00  0.00           N0.      0
ATOM   2721  H   ASN A 176      50.853  55.123  51.861  1.00  0.00           H0.      0
ATOM   2722  CA  ASN A 176      50.294  55.709  53.850  1.00  0.00           C0.      0
ATOM   2723  HA  ASN A 176      49.602  55.213  54.530  1.00  0.00           H0.      0
ATOM   2724  CB  ASN A 176      51.756  55.436  54.205  1.00  0.00           C0.      0
ATOM   2725  HB2 ASN A 176      52.027  54.405  54.431  1.00  0.00           H0.      0
ATOM   2726  HB3 ASN A 176      52.331  55.819  53.363  1.00  0.00           H0.      0
ATOM   2727  CG  ASN A 176      52.226  56.342  55.325  1.00  0.00           C0.      0
ATOM   2728  OD1 ASN A 176      51.428  56.590  56.252  1.00  0.00           O0.      0
ATOM   2729  ND2 ASN A 176      53.439  56.853  55.340  1.00  0.00           N0.      0
ATOM   2730 HD21 ASN A 176      53.804  57.290  56.173  1.00  0.00           H0.      0
ATOM   2731 HD22 ASN A 176      54.123  56.497  54.688  1.00  0.00           H0.      0
ATOM   2732  C   ASN A 176      49.776  57.124  53.719  1.00  0.00           C0.      0
ATOM   2733  O   ASN A 176      50.538  58.054  53.454  1.00  0.00           O0.      0
ATOM   2734  N   TYR A 177      48.436  57.329  53.785  1.00  0.00           N0.      0
ATOM   2735  H   TYR A 177      47.813  56.574  54.037  1.00  0.00           H0.      0
ATOM   2736  CA  TYR A 177      47.829  58.665  53.761  1.00  0.00           C0.      0
ATOM   2737  HA  TYR A 177      48.221  59.226  52.913  1.00  0.00           H0.      0
ATOM   2738  CB  TYR A 177      46.270  58.510  53.605  1.00  0.00           C0.      0
ATOM   2739  HB2 TYR A 177      45.829  57.907  54.398  1.00  0.00           H0.      0
ATOM   2740  HB3 TYR A 177      45.862  59.520  53.591  1.00  0.00           H0.      0
ATOM   2741  CG  TYR A 177      45.832  57.932  52.264  1.00  0.00           C0.      0
ATOM   2742  CD1 TYR A 177      45.752  58.725  51.116  1.00  0.00           C0.      0
ATOM   2743  HD1 TYR A 177      46.159  59.723  51.041  1.00  0.00           H0.      0
ATOM   2744  CE1 TYR A 177      45.354  58.194  49.850  1.00  0.00           C0.      0
ATOM   2745  HE1 TYR A 177      45.329  58.864  49.003  1.00  0.00           H0.      0
ATOM   2746  CZ  TYR A 177      44.831  56.904  49.753  1.00  0.00           C0.      0
ATOM   2747  OH  TYR A 177      44.556  56.425  48.542  1.00  0.00           O0.      0
ATOM   2748  HH  TYR A 177      44.608  57.099  47.860  1.00  0.00           H0.      0
ATOM   2749  CE2 TYR A 177      44.914  56.071  50.843  1.00  0.00           C0.      0
ATOM   2750  HE2 TYR A 177      44.596  55.040  50.787  1.00  0.00           H0.      0
ATOM   2751  CD2 TYR A 177      45.437  56.606  52.049  1.00  0.00           C0.      0
ATOM   2752  HD2 TYR A 177      45.504  55.924  52.883  1.00  0.00           H0.      0
ATOM   2753  C   TYR A 177      48.148  59.487  54.999  1.00  0.00           C0.      0
ATOM   2754  O   TYR A 177      48.202  60.712  54.961  1.00  0.00           O0.      0
ATOM   2755  N   ASP A 178      48.411  58.813  56.149  1.00  0.00           N0.      0
ATOM   2756  H   ASP A 178      48.203  57.827  56.200  1.00  0.00           H0.      0
ATOM   2757  CA  ASP A 178      48.719  59.382  57.413  1.00  0.00           C0.      0
ATOM   2758  HA  ASP A 178      47.847  59.931  57.768  1.00  0.00           H0.      0
ATOM   2759  CB  ASP A 178      48.994  58.312  58.450  1.00  0.00           C0.      0
ATOM   2760  HB2 ASP A 178      48.085  57.731  58.607  1.00  0.00           H0.      0
ATOM   2761  HB3 ASP A 178      49.732  57.587  58.108  1.00  0.00           H0.      0
ATOM   2762  CG  ASP A 178      49.454  58.972  59.795  1.00  0.00           C0.      0
ATOM   2763  OD1 ASP A 178      48.592  59.534  60.560  1.00  0.00           O0.      0
ATOM   2764  OD2 ASP A 178      50.678  58.830  60.036  1.00  0.00           O0.      0
ATOM   2765  C   ASP A 178      49.908  60.368  57.415  1.00  0.00           C0.      0
ATOM   2766  O   ASP A 178      49.923  61.414  57.989  1.00  0.00           O0.      0
ATOM   2767  N   TYR A 179      50.875  60.124  56.537  1.00  0.00           N0.      0
ATOM   2768  H   TYR A 179      50.840  59.255  56.023  1.00  0.00           H0.      0
ATOM   2769  CA  TYR A 179      51.982  61.072  56.318  1.00  0.00           C0.      0
ATOM   2770  HA  TYR A 179      52.424  61.291  57.290  1.00  0.00           H0.      0
ATOM   2771  CB  TYR A 179      53.135  60.288  55.750  1.00  0.00           C0.      0
ATOM   2772  HB2 TYR A 179      53.267  59.371  56.325  1.00  0.00           H0.      0
ATOM   2773  HB3 TYR A 179      52.993  60.051  54.695  1.00  0.00           H0.      0
ATOM   2774  CG  TYR A 179      54.466  61.001  55.886  1.00  0.00           C0.      0
ATOM   2775  CD1 TYR A 179      54.872  61.936  54.885  1.00  0.00           C0.      0
ATOM   2776  HD1 TYR A 179      54.248  62.257  54.064  1.00  0.00           H0.      0
ATOM   2777  CE1 TYR A 179      56.123  62.584  54.905  1.00  0.00           C0.      0
ATOM   2778  HE1 TYR A 179      56.361  63.169  54.028  1.00  0.00           H0.      0
ATOM   2779  CZ  TYR A 179      57.001  62.311  55.968  1.00  0.00           C0.      0
ATOM   2780  OH  TYR A 179      58.276  62.719  55.883  1.00  0.00           O0.      0
ATOM   2781  HH  TYR A 179      58.280  63.307  55.125  1.00  0.00           H0.      0
ATOM   2782  CE2 TYR A 179      56.633  61.373  56.906  1.00  0.00           C0.      0
ATOM   2783  HE2 TYR A 179      57.399  61.098  57.615  1.00  0.00           H0.      0
ATOM   2784  CD2 TYR A 179      55.394  60.781  57.004  1.00  0.00           C0.      0
ATOM   2785  HD2 TYR A 179      55.107  60.129  57.816  1.00  0.00           H0.      0
ATOM   2786  C   TYR A 179      51.491  62.455  55.686  1.00  0.00           C0.      0
ATOM   2787  O   TYR A 179      51.857  63.534  56.093  1.00  0.00           O0.      0
ATOM   2788  N   ILE A 180      50.606  62.326  54.686  1.00  0.00           N0.      0
ATOM   2789  H   ILE A 180      50.215  61.398  54.608  1.00  0.00           H0.      0
ATOM   2790  CA  ILE A 180      49.997  63.423  53.987  1.00  0.00           C0.      0
ATOM   2791  HA  ILE A 180      50.670  64.248  53.756  1.00  0.00           H0.      0
ATOM   2792  CB  ILE A 180      49.364  62.874  52.681  1.00  0.00           C0.      0
ATOM   2793  HB  ILE A 180      48.694  62.055  52.942  1.00  0.00           H0.      0
ATOM   2794  CG2 ILE A 180      48.672  63.871  51.811  1.00  0.00           C0.      0
ATOM   2795 HG21 ILE A 180      47.772  64.187  52.338  1.00  0.00           H0.      0
ATOM   2796 HG22 ILE A 180      49.287  64.738  51.568  1.00  0.00           H0.      0
ATOM   2797 HG23 ILE A 180      48.214  63.398  50.943  1.00  0.00           H0.      0
ATOM   2798  CG1 ILE A 180      50.470  62.310  51.772  1.00  0.00           C0.      0
ATOM   2799 HG12 ILE A 180      50.830  63.149  51.177  1.00  0.00           H0.      0
ATOM   2800 HG13 ILE A 180      51.270  61.928  52.406  1.00  0.00           H0.      0
ATOM   2801  CD1 ILE A 180      49.919  61.097  50.930  1.00  0.00           C0.      0
ATOM   2802 HD11 ILE A 180      48.898  61.157  50.553  1.00  0.00           H0.      0
ATOM   2803 HD12 ILE A 180      50.621  60.973  50.106  1.00  0.00           H0.      0
ATOM   2804 HD13 ILE A 180      49.881  60.097  51.360  1.00  0.00           H0.      0
ATOM   2805  C   ILE A 180      48.920  64.095  54.847  1.00  0.00           C0.      0
ATOM   2806  O   ILE A 180      48.763  65.308  54.659  1.00  0.00           O0.      0
ATOM   2807  N   LEU A 181      48.198  63.375  55.684  1.00  0.00           N0.      0
ATOM   2808  H   LEU A 181      48.305  62.372  55.738  1.00  0.00           H0.      0
ATOM   2809  CA  LEU A 181      47.268  63.933  56.652  1.00  0.00           C0.      0
ATOM   2810  HA  LEU A 181      46.512  64.572  56.195  1.00  0.00           H0.      0
ATOM   2811  CB  LEU A 181      46.433  62.948  57.393  1.00  0.00           C0.      0
ATOM   2812  HB2 LEU A 181      47.039  62.349  58.073  1.00  0.00           H0.      0
ATOM   2813  HB3 LEU A 181      45.776  63.542  58.028  1.00  0.00           H0.      0
ATOM   2814  CG  LEU A 181      45.340  62.042  56.758  1.00  0.00           C0.      0
ATOM   2815  HG  LEU A 181      45.742  61.160  56.259  1.00  0.00           H0.      0
ATOM   2816  CD1 LEU A 181      44.418  61.606  57.927  1.00  0.00           C0.      0
ATOM   2817 HD11 LEU A 181      43.501  61.169  57.532  1.00  0.00           H0.      0
ATOM   2818 HD12 LEU A 181      45.027  60.969  58.569  1.00  0.00           H0.      0
ATOM   2819 HD13 LEU A 181      44.063  62.478  58.475  1.00  0.00           H0.      0
ATOM   2820  CD2 LEU A 181      44.342  62.683  55.806  1.00  0.00           C0.      0
ATOM   2821 HD21 LEU A 181      43.753  61.830  55.468  1.00  0.00           H0.      0
ATOM   2822 HD22 LEU A 181      43.737  63.414  56.342  1.00  0.00           H0.      0
ATOM   2823 HD23 LEU A 181      44.951  63.229  55.086  1.00  0.00           H0.      0
ATOM   2824  C   LEU A 181      48.108  64.771  57.631  1.00  0.00           C0.      0
ATOM   2825  O   LEU A 181      47.773  65.969  57.796  1.00  0.00           O0.      0
ATOM   2826  N   SER A 182      49.184  64.226  58.229  1.00  0.00           N0.      0
ATOM   2827  H   SER A 182      49.377  63.251  58.051  1.00  0.00           H0.      0
ATOM   2828  CA  SER A 182      49.943  64.979  59.262  1.00  0.00           C0.      0
ATOM   2829  HA  SER A 182      49.087  65.369  59.812  1.00  0.00           H0.      0
ATOM   2830  CB  SER A 182      50.744  63.917  60.053  1.00  0.00           C0.      0
ATOM   2831  HB2 SER A 182      51.184  64.409  60.921  1.00  0.00           H0.      0
ATOM   2832  HB3 SER A 182      50.018  63.193  60.422  1.00  0.00           H0.      0
ATOM   2833  OG  SER A 182      51.665  63.260  59.218  1.00  0.00           O0.      0
ATOM   2834  HG  SER A 182      51.175  62.626  58.690  1.00  0.00           H0.      0
ATOM   2835  C   SER A 182      50.840  66.129  58.765  1.00  0.00           C0.      0
ATOM   2836  O   SER A 182      51.098  67.094  59.508  1.00  0.00           O0.      0
ATOM   2837  N   THR A 183      51.368  66.064  57.546  1.00  0.00           N0.      0
ATOM   2838  H   THR A 183      51.167  65.201  57.062  1.00  0.00           H0.      0
ATOM   2839  CA  THR A 183      52.378  67.046  57.041  1.00  0.00           C0.      0
ATOM   2840  HA  THR A 183      52.451  67.786  57.837  1.00  0.00           H0.      0
ATOM   2841  CB  THR A 183      53.780  66.353  57.046  1.00  0.00           C0.      0
ATOM   2842  HB  THR A 183      54.534  67.102  56.805  1.00  0.00           H0.      0
ATOM   2843  CG2 THR A 183      54.273  65.747  58.341  1.00  0.00           C0.      0
ATOM   2844 HG21 THR A 183      53.649  64.936  58.715  1.00  0.00           H0.      0
ATOM   2845 HG22 THR A 183      55.269  65.330  58.188  1.00  0.00           H0.      0
ATOM   2846 HG23 THR A 183      54.276  66.452  59.171  1.00  0.00           H0.      0
ATOM   2847  OG1 THR A 183      53.913  65.442  55.959  1.00  0.00           O0.      0
ATOM   2848  HG1 THR A 183      53.463  64.639  56.231  1.00  0.00           H0.      0
ATOM   2849  C   THR A 183      52.086  67.678  55.701  1.00  0.00           C0.      0
ATOM   2850  O   THR A 183      52.766  68.592  55.295  1.00  0.00           O0.      0
ATOM   2851  N   GLY A 184      51.049  67.187  55.003  1.00  0.00           N0.      0
ATOM   2852  H   GLY A 184      50.359  66.685  55.542  1.00  0.00           H0.      0
ATOM   2853  CA  GLY A 184      50.541  67.759  53.727  1.00  0.00           C0.      0
ATOM   2854  HA2 GLY A 184      49.561  67.322  53.536  1.00  0.00           H0.      0
ATOM   2855  HA3 GLY A 184      50.486  68.833  53.904  1.00  0.00           H0.      0
ATOM   2856  C   GLY A 184      51.417  67.457  52.505  1.00  0.00           C0.      0
ATOM   2857  O   GLY A 184      51.239  68.103  51.492  1.00  0.00           O0.      0
ATOM   2858  N   CYS A 185      52.322  66.528  52.587  1.00  0.00           N0.      0
ATOM   2859  H   CYS A 185      52.464  66.123  53.501  1.00  0.00           H0.      0
ATOM   2860  CA  CYS A 185      53.156  65.934  51.511  1.00  0.00           C0.      0
ATOM   2861  HA  CYS A 185      52.780  66.207  50.525  1.00  0.00           H0.      0
ATOM   2862  CB  CYS A 185      54.667  66.473  51.605  1.00  0.00           C0.      0
ATOM   2863  HB2 CYS A 185      54.679  67.039  52.537  1.00  0.00           H0.      0
ATOM   2864  HB3 CYS A 185      55.412  65.677  51.614  1.00  0.00           H0.      0
ATOM   2865  SG  CYS A 185      54.963  67.568  50.157  1.00  0.00           S0.      0
ATOM   2866  HG  CYS A 185      54.763  66.642  49.214  1.00  0.00           H0.      0
ATOM   2867  C   CYS A 185      53.174  64.362  51.642  1.00  0.00           C0.      0
ATOM   2868  O   CYS A 185      53.139  63.795  52.709  1.00  0.00           O0.      0
ATOM   2869  N   ALA A 186      53.490  63.731  50.543  1.00  0.00           N0.      0
ATOM   2870  H   ALA A 186      53.603  64.244  49.681  1.00  0.00           H0.      0
ATOM   2871  CA  ALA A 186      53.813  62.259  50.566  1.00  0.00           C0.      0
ATOM   2872  HA  ALA A 186      53.105  61.774  51.238  1.00  0.00           H0.      0
ATOM   2873  CB  ALA A 186      53.821  61.751  49.164  1.00  0.00           C0.      0
ATOM   2874  HB1 ALA A 186      52.840  61.959  48.738  1.00  0.00           H0.      0
ATOM   2875  HB2 ALA A 186      54.603  62.314  48.653  1.00  0.00           H0.      0
ATOM   2876  HB3 ALA A 186      54.031  60.682  49.196  1.00  0.00           H0.      0
ATOM   2877  C   ALA A 186      55.164  62.042  51.179  1.00  0.00           C0.      0
ATOM   2878  O   ALA A 186      56.003  62.951  51.221  1.00  0.00           O0.      0
ATOM   2879  N   PRO A 187      55.518  60.866  51.718  1.00  0.00           N0.      0
ATOM   2880  CD  PRO A 187      54.647  59.723  51.863  1.00  0.00           C0.      0
ATOM   2881  HD2 PRO A 187      54.544  59.190  50.918  1.00  0.00           H0.      0
ATOM   2882  HD3 PRO A 187      53.709  59.938  52.374  1.00  0.00           H0.      0
ATOM   2883  CG  PRO A 187      55.465  58.863  52.869  1.00  0.00           C0.      0
ATOM   2884  HG2 PRO A 187      55.186  57.811  52.805  1.00  0.00           H0.      0
ATOM   2885  HG3 PRO A 187      55.416  59.304  53.865  1.00  0.00           H0.      0
ATOM   2886  CB  PRO A 187      56.877  59.120  52.403  1.00  0.00           C0.      0
ATOM   2887  HB2 PRO A 187      57.150  58.491  51.556  1.00  0.00           H0.      0
ATOM   2888  HB3 PRO A 187      57.622  59.055  53.196  1.00  0.00           H0.      0
ATOM   2889  CA  PRO A 187      56.875  60.574  52.040  1.00  0.00           C0.      0
ATOM   2890  HA  PRO A 187      57.215  61.054  52.957  1.00  0.00           H0.      0
ATOM   2891  C   PRO A 187      57.946  60.962  50.982  1.00  0.00           C0.      0
ATOM   2892  O   PRO A 187      57.555  61.008  49.820  1.00  0.00           O0.      0
ATOM   2893  N   PRO A 188      59.281  61.135  51.288  1.00  0.00           N0.      0
ATOM   2894  CD  PRO A 188      59.843  61.130  52.618  1.00  0.00           C0.      0
ATOM   2895  HD2 PRO A 188      59.635  60.239  53.211  1.00  0.00           H0.      0
ATOM   2896  HD3 PRO A 188      59.547  62.026  53.163  1.00  0.00           H0.      0
ATOM   2897  CG  PRO A 188      61.379  61.262  52.434  1.00  0.00           C0.      0
ATOM   2898  HG2 PRO A 188      61.943  60.334  52.526  1.00  0.00           H0.      0
ATOM   2899  HG3 PRO A 188      61.707  61.920  53.240  1.00  0.00           H0.      0
ATOM   2900  CB  PRO A 188      61.523  61.831  51.031  1.00  0.00           C0.      0
ATOM   2901  HB2 PRO A 188      62.428  61.396  50.606  1.00  0.00           H0.      0
ATOM   2902  HB3 PRO A 188      61.676  62.906  51.127  1.00  0.00           H0.      0
ATOM   2903  CA  PRO A 188      60.276  61.482  50.309  1.00  0.00           C0.      0
ATOM   2904  HA  PRO A 188      59.912  62.340  49.744  1.00  0.00           H0.      0
ATOM   2905  C   PRO A 188      60.516  60.331  49.270  1.00  0.00           C0.      0
ATOM   2906  O   PRO A 188      60.405  59.188  49.594  1.00  0.00           O0.      0
ATOM   2907  N   GLY A 189      61.030  60.707  48.093  1.00  0.00           N0.      0
ATOM   2908  H   GLY A 189      61.320  61.673  48.050  1.00  0.00           H0.      0
ATOM   2909  CA  GLY A 189      61.777  59.690  47.260  1.00  0.00           C0.      0
ATOM   2910  HA2 GLY A 189      62.709  60.151  46.931  1.00  0.00           H0.      0
ATOM   2911  HA3 GLY A 189      62.020  58.830  47.883  1.00  0.00           H0.      0
ATOM   2912  C   GLY A 189      60.948  59.108  46.084  1.00  0.00           C0.      0
ATOM   2913  O   GLY A 189      59.715  59.075  46.048  1.00  0.00           O0.      0
ATOM   2914  N   LYS A 190      61.624  58.806  44.997  1.00  0.00           N0.      0
ATOM   2915  H   LYS A 190      62.619  58.697  45.132  1.00  0.00           H0.      0
ATOM   2916  CA  LYS A 190      61.129  58.349  43.709  1.00  0.00           C0.      0
ATOM   2917  HA  LYS A 190      60.513  59.134  43.271  1.00  0.00           H0.      0
ATOM   2918  CB  LYS A 190      62.270  58.081  42.735  1.00  0.00           C0.      0
ATOM   2919  HB2 LYS A 190      62.814  57.266  43.212  1.00  0.00           H0.      0
ATOM   2920  HB3 LYS A 190      61.750  57.829  41.811  1.00  0.00           H0.      0
ATOM   2921  CG  LYS A 190      63.209  59.249  42.332  1.00  0.00           C0.      0
ATOM   2922  HG2 LYS A 190      63.774  59.632  43.182  1.00  0.00           H0.      0
ATOM   2923  HG3 LYS A 190      63.936  58.953  41.576  1.00  0.00           H0.      0
ATOM   2924  CD  LYS A 190      62.487  60.453  41.745  1.00  0.00           C0.      0
ATOM   2925  HD2 LYS A 190      62.217  61.100  42.580  1.00  0.00           H0.      0
ATOM   2926  HD3 LYS A 190      63.249  60.952  41.146  1.00  0.00           H0.      0
ATOM   2927  CE  LYS A 190      61.279  60.123  40.855  1.00  0.00           C0.      0
ATOM   2928  HE2 LYS A 190      61.559  59.253  40.260  1.00  0.00           H0.      0
ATOM   2929  HE3 LYS A 190      60.420  59.788  41.437  1.00  0.00           H0.      0
ATOM   2930  NZ  LYS A 190      60.764  61.277  40.010  1.00  0.00           N0.      0
ATOM   2931  HZ1 LYS A 190      60.060  60.821  39.448  1.00  0.00           H0.      0
ATOM   2932  HZ2 LYS A 190      60.318  61.943  40.626  1.00  0.00           H0.      0
ATOM   2933  HZ3 LYS A 190      61.493  61.738  39.485  1.00  0.00           H0.      0
ATOM   2934  C   LYS A 190      60.204  57.187  43.879  1.00  0.00           C0.      0
ATOM   2935  O   LYS A 190      60.548  56.160  44.413  1.00  0.00           O0.      0
ATOM   2936  N   ASN A 191      58.927  57.384  43.659  1.00  0.00           N0.      0
ATOM   2937  H   ASN A 191      58.727  58.313  43.316  1.00  0.00           H0.      0
ATOM   2938  CA  ASN A 191      57.834  56.502  43.843  1.00  0.00           C0.      0
ATOM   2939  HA  ASN A 191      57.549  56.432  44.892  1.00  0.00           H0.      0
ATOM   2940  CB  ASN A 191      56.583  57.230  43.251  1.00  0.00           C0.      0
ATOM   2941  HB2 ASN A 191      56.492  58.221  43.697  1.00  0.00           H0.      0
ATOM   2942  HB3 ASN A 191      56.675  57.224  42.165  1.00  0.00           H0.      0
ATOM   2943  CG  ASN A 191      55.280  56.464  43.634  1.00  0.00           C0.      0
ATOM   2944  OD1 ASN A 191      55.071  55.328  43.242  1.00  0.00           O0.      0
ATOM   2945  ND2 ASN A 191      54.406  57.224  44.273  1.00  0.00           N0.      0
ATOM   2946 HD21 ASN A 191      53.492  56.795  44.277  1.00  0.00           H0.      0
ATOM   2947 HD22 ASN A 191      54.631  58.184  44.495  1.00  0.00           H0.      0
ATOM   2948  C   ASN A 191      58.090  55.154  43.157  1.00  0.00           C0.      0
ATOM   2949  O   ASN A 191      58.233  55.102  41.990  1.00  0.00           O0.      0
ATOM   2950  N   ILE A 192      58.021  54.048  43.972  1.00  0.00           N0.      0
ATOM   2951  H   ILE A 192      57.803  54.141  44.953  1.00  0.00           H0.      0
ATOM   2952  CA  ILE A 192      58.349  52.711  43.437  1.00  0.00           C0.      0
ATOM   2953  HA  ILE A 192      59.382  52.741  43.091  1.00  0.00           H0.      0
ATOM   2954  CB  ILE A 192      58.159  51.692  44.639  1.00  0.00           C0.      0
ATOM   2955  HB  ILE A 192      58.083  50.743  44.109  1.00  0.00           H0.      0
ATOM   2956  CG2 ILE A 192      59.365  51.730  45.535  1.00  0.00           C0.      0
ATOM   2957 HG21 ILE A 192      60.266  51.567  44.944  1.00  0.00           H0.      0
ATOM   2958 HG22 ILE A 192      59.322  52.619  46.165  1.00  0.00           H0.      0
ATOM   2959 HG23 ILE A 192      59.238  50.883  46.209  1.00  0.00           H0.      0
ATOM   2960  CG1 ILE A 192      56.732  51.835  45.323  1.00  0.00           C0.      0
ATOM   2961 HG12 ILE A 192      56.554  52.814  45.768  1.00  0.00           H0.      0
ATOM   2962 HG13 ILE A 192      55.912  51.743  44.611  1.00  0.00           H0.      0
ATOM   2963  CD1 ILE A 192      56.491  50.908  46.495  1.00  0.00           C0.      0
ATOM   2964 HD11 ILE A 192      57.221  51.207  47.247  1.00  0.00           H0.      0
ATOM   2965 HD12 ILE A 192      55.489  51.190  46.818  1.00  0.00           H0.      0
ATOM   2966 HD13 ILE A 192      56.508  49.869  46.166  1.00  0.00           H0.      0
ATOM   2967  C   ILE A 192      57.453  52.401  42.183  1.00  0.00           C0.      0
ATOM   2968  O   ILE A 192      57.980  51.825  41.252  1.00  0.00           O0.      0
ATOM   2969  N   TYR A 193      56.166  52.820  42.123  1.00  0.00           N0.      0
ATOM   2970  H   TYR A 193      55.864  53.343  42.931  1.00  0.00           H0.      0
ATOM   2971  CA  TYR A 193      55.193  52.535  41.062  1.00  0.00           C0.      0
ATOM   2972  HA  TYR A 193      55.547  51.589  40.651  1.00  0.00           H0.      0
ATOM   2973  CB  TYR A 193      53.770  52.323  41.569  1.00  0.00           C0.      0
ATOM   2974  HB2 TYR A 193      53.443  53.241  42.057  1.00  0.00           H0.      0
ATOM   2975  HB3 TYR A 193      53.115  52.136  40.717  1.00  0.00           H0.      0
ATOM   2976  CG  TYR A 193      53.567  51.223  42.597  1.00  0.00           C0.      0
ATOM   2977  CD1 TYR A 193      53.689  49.867  42.228  1.00  0.00           C0.      0
ATOM   2978  HD1 TYR A 193      54.020  49.642  41.224  1.00  0.00           H0.      0
ATOM   2979  CE1 TYR A 193      53.419  48.777  43.095  1.00  0.00           C0.      0
ATOM   2980  HE1 TYR A 193      53.468  47.776  42.692  1.00  0.00           H0.      0
ATOM   2981  CZ  TYR A 193      52.874  49.046  44.373  1.00  0.00           C0.      0
ATOM   2982  OH  TYR A 193      52.280  48.080  45.135  1.00  0.00           O0.      0
ATOM   2983  HH  TYR A 193      51.522  48.527  45.517  1.00  0.00           H0.      0
ATOM   2984  CE2 TYR A 193      52.752  50.448  44.759  1.00  0.00           C0.      0
ATOM   2985  HE2 TYR A 193      52.382  50.662  45.751  1.00  0.00           H0.      0
ATOM   2986  CD2 TYR A 193      53.072  51.509  43.852  1.00  0.00           C0.      0
ATOM   2987  HD2 TYR A 193      52.935  52.543  44.132  1.00  0.00           H0.      0
ATOM   2988  C   TYR A 193      55.191  53.562  39.905  1.00  0.00           C0.      0
ATOM   2989  O   TYR A 193      54.753  53.219  38.797  1.00  0.00           O0.      0
ATOM   2990  N   TYR A 194      55.420  54.808  40.298  1.00  0.00           N0.      0
ATOM   2991  H   TYR A 194      55.917  54.825  41.177  1.00  0.00           H0.      0
ATOM   2992  CA  TYR A 194      55.339  56.039  39.541  1.00  0.00           C0.      0
ATOM   2993  HA  TYR A 194      55.263  55.812  38.477  1.00  0.00           H0.      0
ATOM   2994  CB  TYR A 194      54.024  56.740  39.765  1.00  0.00           C0.      0
ATOM   2995  HB2 TYR A 194      54.040  57.292  40.705  1.00  0.00           H0.      0
ATOM   2996  HB3 TYR A 194      53.900  57.523  39.018  1.00  0.00           H0.      0
ATOM   2997  CG  TYR A 194      52.833  55.806  39.916  1.00  0.00           C0.      0
ATOM   2998  CD1 TYR A 194      52.224  55.638  41.156  1.00  0.00           C0.      0
ATOM   2999  HD1 TYR A 194      52.660  56.205  41.965  1.00  0.00           H0.      0
ATOM   3000  CE1 TYR A 194      51.025  54.859  41.316  1.00  0.00           C0.      0
ATOM   3001  HE1 TYR A 194      50.509  54.824  42.264  1.00  0.00           H0.      0
ATOM   3002  CZ  TYR A 194      50.445  54.272  40.193  1.00  0.00           C0.      0
ATOM   3003  OH  TYR A 194      49.277  53.581  40.391  1.00  0.00           O0.      0
ATOM   3004  HH  TYR A 194      49.042  53.361  41.296  1.00  0.00           H0.      0
ATOM   3005  CE2 TYR A 194      51.048  54.414  38.887  1.00  0.00           C0.      0
ATOM   3006  HE2 TYR A 194      50.479  53.934  38.105  1.00  0.00           H0.      0
ATOM   3007  CD2 TYR A 194      52.258  55.133  38.795  1.00  0.00           C0.      0
ATOM   3008  HD2 TYR A 194      52.774  55.251  37.853  1.00  0.00           H0.      0
ATOM   3009  C   TYR A 194      56.608  56.922  39.517  1.00  0.00           C0.      0
ATOM   3010  O   TYR A 194      56.552  58.075  39.875  1.00  0.00           O0.      0
ATOM   3011  N   LYS A 195      57.734  56.320  39.032  1.00  0.00           N0.      0
ATOM   3012  H   LYS A 195      57.664  55.380  38.670  1.00  0.00           H0.      0
ATOM   3013  CA  LYS A 195      59.088  56.940  39.047  1.00  0.00           C0.      0
ATOM   3014  HA  LYS A 195      59.234  57.220  40.090  1.00  0.00           H0.      0
ATOM   3015  CB  LYS A 195      60.207  55.913  38.695  1.00  0.00           C0.      0
ATOM   3016  HB2 LYS A 195      59.908  55.487  37.737  1.00  0.00           H0.      0
ATOM   3017  HB3 LYS A 195      61.187  56.364  38.538  1.00  0.00           H0.      0
ATOM   3018  CG  LYS A 195      60.374  54.927  39.884  1.00  0.00           C0.      0
ATOM   3019  HG2 LYS A 195      60.638  55.510  40.766  1.00  0.00           H0.      0
ATOM   3020  HG3 LYS A 195      59.490  54.328  40.104  1.00  0.00           H0.      0
ATOM   3021  CD  LYS A 195      61.500  53.997  39.430  1.00  0.00           C0.      0
ATOM   3022  HD2 LYS A 195      61.135  53.513  38.524  1.00  0.00           H0.      0
ATOM   3023  HD3 LYS A 195      62.454  54.479  39.218  1.00  0.00           H0.      0
ATOM   3024  CE  LYS A 195      61.882  53.026  40.566  1.00  0.00           C0.      0
ATOM   3025  HE2 LYS A 195      62.210  53.440  41.520  1.00  0.00           H0.      0
ATOM   3026  HE3 LYS A 195      61.005  52.412  40.772  1.00  0.00           H0.      0
ATOM   3027  NZ  LYS A 195      63.006  52.209  40.119  1.00  0.00           N0.      0
ATOM   3028  HZ1 LYS A 195      63.382  51.636  40.860  1.00  0.00           H0.      0
ATOM   3029  HZ2 LYS A 195      62.655  51.633  39.367  1.00  0.00           H0.      0
ATOM   3030  HZ3 LYS A 195      63.746  52.761  39.708  1.00  0.00           H0.      0
ATOM   3031  C   LYS A 195      59.257  58.218  38.212  1.00  0.00           C0.      0
ATOM   3032  O   LYS A 195      60.301  58.874  38.337  1.00  0.00           O0.      0
ATOM   3033  N   SER A 196      58.259  58.676  37.432  1.00  0.00           N0.      0
ATOM   3034  H   SER A 196      57.404  58.141  37.464  1.00  0.00           H0.      0
ATOM   3035  CA  SER A 196      58.331  59.793  36.541  1.00  0.00           C0.      0
ATOM   3036  HA  SER A 196      58.954  59.361  35.757  1.00  0.00           H0.      0
ATOM   3037  CB  SER A 196      56.976  60.158  36.084  1.00  0.00           C0.      0
ATOM   3038  HB2 SER A 196      56.534  59.240  35.697  1.00  0.00           H0.      0
ATOM   3039  HB3 SER A 196      56.365  60.592  36.876  1.00  0.00           H0.      0
ATOM   3040  OG  SER A 196      57.022  61.071  35.046  1.00  0.00           O0.      0
ATOM   3041  HG  SER A 196      56.471  60.934  34.271  1.00  0.00           H0.      0
ATOM   3042  C   SER A 196      58.942  61.052  37.093  1.00  0.00           C0.      0
ATOM   3043  O   SER A 196      58.577  61.580  38.205  1.00  0.00           O0.      0
ATOM   3044  N   ASP A 197      59.810  61.698  36.247  1.00  0.00           N0.      0
ATOM   3045  H   ASP A 197      60.128  61.173  35.446  1.00  0.00           H0.      0
ATOM   3046  CA  ASP A 197      60.385  63.061  36.307  1.00  0.00           C0.      0
ATOM   3047  HA  ASP A 197      60.287  63.331  37.358  1.00  0.00           H0.      0
ATOM   3048  CB  ASP A 197      61.889  63.055  35.820  1.00  0.00           C0.      0
ATOM   3049  HB2 ASP A 197      61.867  62.806  34.759  1.00  0.00           H0.      0
ATOM   3050  HB3 ASP A 197      62.269  64.074  35.899  1.00  0.00           H0.      0
ATOM   3051  CG  ASP A 197      62.884  62.087  36.542  1.00  0.00           C0.      0
ATOM   3052  OD1 ASP A 197      63.729  61.346  35.891  1.00  0.00           O0.      0
ATOM   3053  OD2 ASP A 197      62.743  61.875  37.794  1.00  0.00           O0.      0
ATOM   3054  C   ASP A 197      59.540  64.056  35.488  1.00  0.00           C0.      0
ATOM   3055  O   ASP A 197      59.633  65.298  35.629  1.00  0.00           O0.      0
ATOM   3056  N   LEU A 198      58.686  63.539  34.586  1.00  0.00           N0.      0
ATOM   3057  H   LEU A 198      58.700  62.529  34.622  1.00  0.00           H0.      0
ATOM   3058  CA  LEU A 198      57.913  64.486  33.683  1.00  0.00           C0.      0
ATOM   3059  HA  LEU A 198      58.426  65.427  33.488  1.00  0.00           H0.      0
ATOM   3060  CB  LEU A 198      57.652  63.820  32.355  1.00  0.00           C0.      0
ATOM   3061  HB2 LEU A 198      57.285  62.829  32.624  1.00  0.00           H0.      0
ATOM   3062  HB3 LEU A 198      56.787  64.221  31.827  1.00  0.00           H0.      0
ATOM   3063  CG  LEU A 198      58.992  63.692  31.504  1.00  0.00           C0.      0
ATOM   3064  HG  LEU A 198      59.755  63.210  32.115  1.00  0.00           H0.      0
ATOM   3065  CD1 LEU A 198      58.500  62.826  30.275  1.00  0.00           C0.      0
ATOM   3066 HD11 LEU A 198      57.536  63.112  29.855  1.00  0.00           H0.      0
ATOM   3067 HD12 LEU A 198      59.346  62.879  29.590  1.00  0.00           H0.      0
ATOM   3068 HD13 LEU A 198      58.404  61.783  30.576  1.00  0.00           H0.      0
ATOM   3069  CD2 LEU A 198      59.495  64.993  30.899  1.00  0.00           C0.      0
ATOM   3070 HD21 LEU A 198      60.265  64.960  30.128  1.00  0.00           H0.      0
ATOM   3071 HD22 LEU A 198      58.624  65.502  30.486  1.00  0.00           H0.      0
ATOM   3072 HD23 LEU A 198      59.833  65.715  31.643  1.00  0.00           H0.      0
ATOM   3073  C   LEU A 198      56.509  64.875  34.300  1.00  0.00           C0.      0
ATOM   3074  O   LEU A 198      55.824  65.761  33.727  1.00  0.00           O0.      0
ATOM   3075  N   THR A 199      56.060  64.276  35.382  1.00  0.00           N0.      0
ATOM   3076  H   THR A 199      56.575  63.484  35.739  1.00  0.00           H0.      0
ATOM   3077  CA  THR A 199      54.905  64.681  36.132  1.00  0.00           C0.      0
ATOM   3078  HA  THR A 199      54.126  64.893  35.400  1.00  0.00           H0.      0
ATOM   3079  CB  THR A 199      54.426  63.601  37.078  1.00  0.00           C0.      0
ATOM   3080  HB  THR A 199      55.208  63.325  37.786  1.00  0.00           H0.      0
ATOM   3081  CG2 THR A 199      53.183  63.900  37.887  1.00  0.00           C0.      0
ATOM   3082 HG21 THR A 199      53.535  64.779  38.427  1.00  0.00           H0.      0
ATOM   3083 HG22 THR A 199      52.445  64.195  37.141  1.00  0.00           H0.      0
ATOM   3084 HG23 THR A 199      52.960  63.046  38.526  1.00  0.00           H0.      0
ATOM   3085  OG1 THR A 199      54.264  62.401  36.417  1.00  0.00           O0.      0
ATOM   3086  HG1 THR A 199      54.541  61.682  36.989  1.00  0.00           H0.      0
ATOM   3087  C   THR A 199      55.217  65.916  36.904  1.00  0.00           C0.      0
ATOM   3088  O   THR A 199      55.791  65.838  37.985  1.00  0.00           O0.      0
ATOM   3089  N   LYS A 200      55.094  67.128  36.316  1.00  0.00           N0.      0
ATOM   3090  H   LYS A 200      54.579  67.216  35.451  1.00  0.00           H0.      0
ATOM   3091  CA  LYS A 200      55.831  68.262  36.789  1.00  0.00           C0.      0
ATOM   3092  HA  LYS A 200      56.867  68.094  37.082  1.00  0.00           H0.      0
ATOM   3093  CB  LYS A 200      55.791  69.345  35.699  1.00  0.00           C0.      0
ATOM   3094  HB2 LYS A 200      54.758  69.464  35.370  1.00  0.00           H0.      0
ATOM   3095  HB3 LYS A 200      56.144  70.314  36.051  1.00  0.00           H0.      0
ATOM   3096  CG  LYS A 200      56.743  69.091  34.471  1.00  0.00           C0.      0
ATOM   3097  HG2 LYS A 200      56.299  68.296  33.873  1.00  0.00           H0.      0
ATOM   3098  HG3 LYS A 200      56.734  70.035  33.926  1.00  0.00           H0.      0
ATOM   3099  CD  LYS A 200      58.279  68.783  34.688  1.00  0.00           C0.      0
ATOM   3100  HD2 LYS A 200      58.392  67.738  34.975  1.00  0.00           H0.      0
ATOM   3101  HD3 LYS A 200      58.788  68.872  33.728  1.00  0.00           H0.      0
ATOM   3102  CE  LYS A 200      59.016  69.692  35.682  1.00  0.00           C0.      0
ATOM   3103  HE2 LYS A 200      58.927  70.670  35.209  1.00  0.00           H0.      0
ATOM   3104  HE3 LYS A 200      58.470  69.723  36.625  1.00  0.00           H0.      0
ATOM   3105  NZ  LYS A 200      60.465  69.355  36.050  1.00  0.00           N0.      0
ATOM   3106  HZ1 LYS A 200      60.951  70.031  36.622  1.00  0.00           H0.      0
ATOM   3107  HZ2 LYS A 200      60.562  68.392  36.338  1.00  0.00           H0.      0
ATOM   3108  HZ3 LYS A 200      60.987  69.408  35.187  1.00  0.00           H0.      0
ATOM   3109  C   LYS A 200      55.193  68.784  38.126  1.00  0.00           C0.      0
ATOM   3110  O   LYS A 200      55.821  69.647  38.718  1.00  0.00           O0.      0
ATOM   3111  N   ASP A 201      53.979  68.316  38.514  1.00  0.00           N0.      0
ATOM   3112  H   ASP A 201      53.603  67.710  37.800  1.00  0.00           H0.      0
ATOM   3113  CA  ASP A 201      53.134  68.743  39.656  1.00  0.00           C0.      0
ATOM   3114  HA  ASP A 201      53.682  68.799  40.596  1.00  0.00           H0.      0
ATOM   3115  CB  ASP A 201      52.425  70.042  39.344  1.00  0.00           C0.      0
ATOM   3116  HB2 ASP A 201      53.288  70.703  39.268  1.00  0.00           H0.      0
ATOM   3117  HB3 ASP A 201      51.798  69.929  38.460  1.00  0.00           H0.      0
ATOM   3118  CG  ASP A 201      51.669  70.514  40.546  1.00  0.00           C0.      0
ATOM   3119  OD1 ASP A 201      52.240  70.724  41.616  1.00  0.00           O0.      0
ATOM   3120  OD2 ASP A 201      50.426  70.570  40.443  1.00  0.00           O0.      0
ATOM   3121  C   ASP A 201      52.040  67.765  40.038  1.00  0.00           C0.      0
ATOM   3122  O   ASP A 201      51.300  67.194  39.233  1.00  0.00           O0.      0
ATOM   3123  N   ILE A 202      51.795  67.594  41.309  1.00  0.00           N0.      0
ATOM   3124  H   ILE A 202      52.350  68.250  41.840  1.00  0.00           H0.      0
ATOM   3125  CA  ILE A 202      50.667  66.891  41.983  1.00  0.00           C0.      0
ATOM   3126  HA  ILE A 202      49.864  66.820  41.249  1.00  0.00           H0.      0
ATOM   3127  CB  ILE A 202      51.093  65.471  42.479  1.00  0.00           C0.      0
ATOM   3128  HB  ILE A 202      51.830  65.637  43.264  1.00  0.00           H0.      0
ATOM   3129  CG2 ILE A 202      49.952  64.765  43.153  1.00  0.00           C0.      0
ATOM   3130 HG21 ILE A 202      50.344  64.107  43.927  1.00  0.00           H0.      0
ATOM   3131 HG22 ILE A 202      49.272  65.487  43.605  1.00  0.00           H0.      0
ATOM   3132 HG23 ILE A 202      49.258  64.296  42.455  1.00  0.00           H0.      0
ATOM   3133  CG1 ILE A 202      51.700  64.558  41.492  1.00  0.00           C0.      0
ATOM   3134 HG12 ILE A 202      50.927  63.894  41.106  1.00  0.00           H0.      0
ATOM   3135 HG13 ILE A 202      52.111  65.071  40.622  1.00  0.00           H0.      0
ATOM   3136  CD1 ILE A 202      52.895  63.743  42.095  1.00  0.00           C0.      0
ATOM   3137 HD11 ILE A 202      52.632  63.037  42.883  1.00  0.00           H0.      0
ATOM   3138 HD12 ILE A 202      53.222  63.101  41.277  1.00  0.00           H0.      0
ATOM   3139 HD13 ILE A 202      53.688  64.429  42.391  1.00  0.00           H0.      0
ATOM   3140  C   ILE A 202      50.254  67.763  43.130  1.00  0.00           C0.      0
ATOM   3141  O   ILE A 202      50.896  67.917  44.162  1.00  0.00           O0.      0
ATOM   3142  N   THR A 203      49.054  68.275  43.010  1.00  0.00           N0.      0
ATOM   3143  H   THR A 203      48.475  68.029  42.219  1.00  0.00           H0.      0
ATOM   3144  CA  THR A 203      48.340  69.103  43.966  1.00  0.00           C0.      0
ATOM   3145  HA  THR A 203      49.036  69.589  44.651  1.00  0.00           H0.      0
ATOM   3146  CB  THR A 203      47.773  70.344  43.237  1.00  0.00           C0.      0
ATOM   3147  HB  THR A 203      47.205  69.916  42.411  1.00  0.00           H0.      0
ATOM   3148  CG2 THR A 203      46.807  71.214  43.982  1.00  0.00           C0.      0
ATOM   3149 HG21 THR A 203      47.448  71.627  44.761  1.00  0.00           H0.      0
ATOM   3150 HG22 THR A 203      46.463  72.071  43.403  1.00  0.00           H0.      0
ATOM   3151 HG23 THR A 203      45.961  70.698  44.436  1.00  0.00           H0.      0
ATOM   3152  OG1 THR A 203      48.788  71.187  42.741  1.00  0.00           O0.      0
ATOM   3153  HG1 THR A 203      49.234  70.700  42.044  1.00  0.00           H0.      0
ATOM   3154  C   THR A 203      47.243  68.218  44.682  1.00  0.00           C0.      0
ATOM   3155  O   THR A 203      46.635  67.385  44.024  1.00  0.00           O0.      0
ATOM   3156  N   THR A 204      47.106  68.399  45.978  1.00  0.00           N0.      0
ATOM   3157  H   THR A 204      47.551  69.193  46.416  1.00  0.00           H0.      0
ATOM   3158  CA  THR A 204      46.253  67.492  46.791  1.00  0.00           C0.      0
ATOM   3159  HA  THR A 204      45.736  66.746  46.188  1.00  0.00           H0.      0
ATOM   3160  CB  THR A 204      47.155  66.537  47.669  1.00  0.00           C0.      0
ATOM   3161  HB  THR A 204      47.659  67.156  48.412  1.00  0.00           H0.      0
ATOM   3162  CG2 THR A 204      46.479  65.342  48.394  1.00  0.00           C0.      0
ATOM   3163 HG21 THR A 204      47.232  64.771  48.938  1.00  0.00           H0.      0
ATOM   3164 HG22 THR A 204      45.714  65.705  49.080  1.00  0.00           H0.      0
ATOM   3165 HG23 THR A 204      45.908  64.749  47.680  1.00  0.00           H0.      0
ATOM   3166  OG1 THR A 204      48.038  65.758  46.844  1.00  0.00           O0.      0
ATOM   3167  HG1 THR A 204      48.577  66.449  46.453  1.00  0.00           H0.      0
ATOM   3168  C   THR A 204      45.209  68.228  47.683  1.00  0.00           C0.      0
ATOM   3169  O   THR A 204      45.436  69.367  48.041  1.00  0.00           O0.      0
ATOM   3170  N   SER A 205      44.094  67.583  48.044  1.00  0.00           N0.      0
ATOM   3171  H   SER A 205      43.985  66.724  47.524  1.00  0.00           H0.      0
ATOM   3172  CA  SER A 205      43.008  67.958  49.010  1.00  0.00           C0.      0
ATOM   3173  HA  SER A 205      43.439  68.744  49.630  1.00  0.00           H0.      0
ATOM   3174  CB  SER A 205      41.731  68.466  48.266  1.00  0.00           C0.      0
ATOM   3175  HB2 SER A 205      42.007  69.399  47.773  1.00  0.00           H0.      0
ATOM   3176  HB3 SER A 205      41.554  67.771  47.445  1.00  0.00           H0.      0
ATOM   3177  OG  SER A 205      40.519  68.526  49.004  1.00  0.00           O0.      0
ATOM   3178  HG  SER A 205      39.953  69.193  48.607  1.00  0.00           H0.      0
ATOM   3179  C   SER A 205      42.632  66.807  49.969  1.00  0.00           C0.      0
ATOM   3180  O   SER A 205      42.720  65.674  49.527  1.00  0.00           O0.      0
ATOM   3181  N   VAL A 206      41.939  67.112  51.121  1.00  0.00           N0.      0
ATOM   3182  H   VAL A 206      41.951  68.070  51.442  1.00  0.00           H0.      0
ATOM   3183  CA  VAL A 206      41.328  66.108  51.989  1.00  0.00           C0.      0
ATOM   3184  HA  VAL A 206      41.055  65.241  51.388  1.00  0.00           H0.      0
ATOM   3185  CB  VAL A 206      42.281  65.615  53.090  1.00  0.00           C0.      0
ATOM   3186  HB  VAL A 206      43.167  65.306  52.536  1.00  0.00           H0.      0
ATOM   3187  CG1 VAL A 206      42.972  66.728  53.910  1.00  0.00           C0.      0
ATOM   3188 HG11 VAL A 206      43.517  67.393  53.240  1.00  0.00           H0.      0
ATOM   3189 HG12 VAL A 206      42.227  67.220  54.536  1.00  0.00           H0.      0
ATOM   3190 HG13 VAL A 206      43.747  66.308  54.551  1.00  0.00           H0.      0
ATOM   3191  CG2 VAL A 206      41.780  64.479  53.922  1.00  0.00           C0.      0
ATOM   3192 HG21 VAL A 206      41.052  64.793  54.670  1.00  0.00           H0.      0
ATOM   3193 HG22 VAL A 206      41.108  63.903  53.286  1.00  0.00           H0.      0
ATOM   3194 HG23 VAL A 206      42.596  63.919  54.377  1.00  0.00           H0.      0
ATOM   3195  C   VAL A 206      39.984  66.545  52.646  1.00  0.00           C0.      0
ATOM   3196  O   VAL A 206      39.810  67.632  53.295  1.00  0.00           O0.      0
ATOM   3197  N   LEU A 207      38.854  65.876  52.375  1.00  0.00           N0.      0
ATOM   3198  H   LEU A 207      38.929  65.037  51.819  1.00  0.00           H0.      0
ATOM   3199  CA  LEU A 207      37.602  66.174  52.926  1.00  0.00           C0.      0
ATOM   3200  HA  LEU A 207      37.559  67.230  53.192  1.00  0.00           H0.      0
ATOM   3201  CB  LEU A 207      36.498  65.935  51.885  1.00  0.00           C0.      0
ATOM   3202  HB2 LEU A 207      36.308  64.870  51.756  1.00  0.00           H0.      0
ATOM   3203  HB3 LEU A 207      35.570  66.307  52.319  1.00  0.00           H0.      0
ATOM   3204  CG  LEU A 207      36.658  66.547  50.475  1.00  0.00           C0.      0
ATOM   3205  HG  LEU A 207      37.388  65.928  49.953  1.00  0.00           H0.      0
ATOM   3206  CD1 LEU A 207      35.342  66.593  49.698  1.00  0.00           C0.      0
ATOM   3207 HD11 LEU A 207      35.017  65.560  49.574  1.00  0.00           H0.      0
ATOM   3208 HD12 LEU A 207      34.541  67.223  50.086  1.00  0.00           H0.      0
ATOM   3209 HD13 LEU A 207      35.512  66.993  48.698  1.00  0.00           H0.      0
ATOM   3210  CD2 LEU A 207      36.936  68.095  50.577  1.00  0.00           C0.      0
ATOM   3211 HD21 LEU A 207      37.753  68.252  51.281  1.00  0.00           H0.      0
ATOM   3212 HD22 LEU A 207      37.343  68.475  49.640  1.00  0.00           H0.      0
ATOM   3213 HD23 LEU A 207      36.155  68.690  51.048  1.00  0.00           H0.      0
ATOM   3214  C   LEU A 207      37.318  65.446  54.192  1.00  0.00           C0.      0
ATOM   3215  O   LEU A 207      37.967  64.432  54.483  1.00  0.00           O0.      0
ATOM   3216  N   THR A 208      36.343  65.921  55.080  1.00  0.00           N0.      0
ATOM   3217  H   THR A 208      35.703  66.661  54.829  1.00  0.00           H0.      0
ATOM   3218  CA  THR A 208      36.224  65.390  56.455  1.00  0.00           C0.      0
ATOM   3219  HA  THR A 208      36.397  64.314  56.458  1.00  0.00           H0.      0
ATOM   3220  CB  THR A 208      37.345  65.966  57.312  1.00  0.00           C0.      0
ATOM   3221  HB  THR A 208      38.297  65.771  56.819  1.00  0.00           H0.      0
ATOM   3222  CG2 THR A 208      37.226  67.462  57.523  1.00  0.00           C0.      0
ATOM   3223 HG21 THR A 208      36.362  67.703  58.143  1.00  0.00           H0.      0
ATOM   3224 HG22 THR A 208      38.135  67.884  57.951  1.00  0.00           H0.      0
ATOM   3225 HG23 THR A 208      37.175  68.030  56.594  1.00  0.00           H0.      0
ATOM   3226  OG1 THR A 208      37.338  65.529  58.660  1.00  0.00           O0.      0
ATOM   3227  HG1 THR A 208      37.281  64.570  58.652  1.00  0.00           H0.      0
ATOM   3228  C   THR A 208      34.791  65.619  57.027  1.00  0.00           C0.      0
ATOM   3229  O   THR A 208      33.979  66.410  56.577  1.00  0.00           O0.      0
ATOM   3230  N   VAL A 209      34.404  64.661  57.921  1.00  0.00           N0.      0
ATOM   3231  H   VAL A 209      35.083  64.006  58.283  1.00  0.00           H0.      0
ATOM   3232  CA  VAL A 209      33.132  64.548  58.610  1.00  0.00           C0.      0
ATOM   3233  HA  VAL A 209      32.787  65.549  58.869  1.00  0.00           H0.      0
ATOM   3234  CB  VAL A 209      32.090  63.784  57.822  1.00  0.00           C0.      0
ATOM   3235  HB  VAL A 209      32.616  62.942  57.372  1.00  0.00           H0.      0
ATOM   3236  CG1 VAL A 209      30.891  63.205  58.653  1.00  0.00           C0.      0
ATOM   3237 HG11 VAL A 209      30.048  63.076  57.975  1.00  0.00           H0.      0
ATOM   3238 HG12 VAL A 209      31.012  62.191  59.034  1.00  0.00           H0.      0
ATOM   3239 HG13 VAL A 209      30.615  63.828  59.504  1.00  0.00           H0.      0
ATOM   3240  CG2 VAL A 209      31.424  64.626  56.733  1.00  0.00           C0.      0
ATOM   3241 HG21 VAL A 209      31.053  65.544  57.188  1.00  0.00           H0.      0
ATOM   3242 HG22 VAL A 209      32.185  65.027  56.063  1.00  0.00           H0.      0
ATOM   3243 HG23 VAL A 209      30.582  64.122  56.260  1.00  0.00           H0.      0
ATOM   3244  C   VAL A 209      33.424  63.720  59.880  1.00  0.00           C0.      0
ATOM   3245  O   VAL A 209      34.323  62.838  59.926  1.00  0.00           O0.      0
ATOM   3246  N   ASN A 210      32.790  64.085  61.020  1.00  0.00           N0.      0
ATOM   3247  H   ASN A 210      32.281  64.956  60.976  1.00  0.00           H0.      0
ATOM   3248  CA  ASN A 210      33.055  63.590  62.417  1.00  0.00           C0.      0
ATOM   3249  HA  ASN A 210      32.552  64.248  63.125  1.00  0.00           H0.      0
ATOM   3250  CB  ASN A 210      32.545  62.131  62.599  1.00  0.00           C0.      0
ATOM   3251  HB2 ASN A 210      33.091  61.473  61.923  1.00  0.00           H0.      0
ATOM   3252  HB3 ASN A 210      32.777  61.801  63.612  1.00  0.00           H0.      0
ATOM   3253  CG  ASN A 210      31.020  62.027  62.439  1.00  0.00           C0.      0
ATOM   3254  OD1 ASN A 210      30.349  63.053  62.633  1.00  0.00           O0.      0
ATOM   3255  ND2 ASN A 210      30.475  60.900  62.020  1.00  0.00           N0.      0
ATOM   3256 HD21 ASN A 210      29.465  60.876  62.007  1.00  0.00           H0.      0
ATOM   3257 HD22 ASN A 210      31.039  60.074  61.884  1.00  0.00           H0.      0
ATOM   3258  C   ASN A 210      34.583  63.703  62.855  1.00  0.00           C0.      0
ATOM   3259  O   ASN A 210      35.036  63.005  63.772  1.00  0.00           O0.      0
ATOM   3260  N   ASN A 211      35.380  64.630  62.312  1.00  0.00           N0.      0
ATOM   3261  H   ASN A 211      34.901  65.163  61.600  1.00  0.00           H0.      0
ATOM   3262  CA  ASN A 211      36.878  64.678  62.346  1.00  0.00           C0.      0
ATOM   3263  HA  ASN A 211      37.081  65.571  61.754  1.00  0.00           H0.      0
ATOM   3264  CB  ASN A 211      37.426  65.104  63.683  1.00  0.00           C0.      0
ATOM   3265  HB2 ASN A 211      36.628  65.754  64.044  1.00  0.00           H0.      0
ATOM   3266  HB3 ASN A 211      37.617  64.265  64.351  1.00  0.00           H0.      0
ATOM   3267  CG  ASN A 211      38.710  65.922  63.460  1.00  0.00           C0.      0
ATOM   3268  OD1 ASN A 211      38.741  66.842  62.684  1.00  0.00           O0.      0
ATOM   3269  ND2 ASN A 211      39.837  65.426  63.913  1.00  0.00           N0.      0
ATOM   3270 HD21 ASN A 211      40.693  65.934  63.745  1.00  0.00           H0.      0
ATOM   3271 HD22 ASN A 211      39.919  64.537  64.386  1.00  0.00           H0.      0
ATOM   3272  C   ASN A 211      37.625  63.649  61.446  1.00  0.00           C0.      0
ATOM   3273  O   ASN A 211      38.828  63.750  61.149  1.00  0.00           O0.      0
ATOM   3274  N   LYS A 212      36.908  62.552  60.998  1.00  0.00           N0.      0
ATOM   3275  H   LYS A 212      35.973  62.510  61.377  1.00  0.00           H0.      0
ATOM   3276  CA  LYS A 212      37.492  61.480  60.139  1.00  0.00           C0.      0
ATOM   3277  HA  LYS A 212      38.462  61.226  60.568  1.00  0.00           H0.      0
ATOM   3278  CB  LYS A 212      36.528  60.271  60.147  1.00  0.00           C0.      0
ATOM   3279  HB2 LYS A 212      36.113  60.067  61.134  1.00  0.00           H0.      0
ATOM   3280  HB3 LYS A 212      35.607  60.372  59.574  1.00  0.00           H0.      0
ATOM   3281  CG  LYS A 212      37.213  58.977  59.681  1.00  0.00           C0.      0
ATOM   3282  HG2 LYS A 212      37.300  59.028  58.596  1.00  0.00           H0.      0
ATOM   3283  HG3 LYS A 212      38.149  58.855  60.226  1.00  0.00           H0.      0
ATOM   3284  CD  LYS A 212      36.352  57.698  59.944  1.00  0.00           C0.      0
ATOM   3285  HD2 LYS A 212      36.261  57.607  61.026  1.00  0.00           H0.      0
ATOM   3286  HD3 LYS A 212      35.403  57.981  59.488  1.00  0.00           H0.      0
ATOM   3287  CE  LYS A 212      37.077  56.521  59.430  1.00  0.00           C0.      0
ATOM   3288  HE2 LYS A 212      37.187  56.726  58.365  1.00  0.00           H0.      0
ATOM   3289  HE3 LYS A 212      38.062  56.494  59.895  1.00  0.00           H0.      0
ATOM   3290  NZ  LYS A 212      36.408  55.290  59.655  1.00  0.00           N0.      0
ATOM   3291  HZ1 LYS A 212      35.804  55.314  60.465  1.00  0.00           H0.      0
ATOM   3292  HZ2 LYS A 212      35.662  55.178  58.983  1.00  0.00           H0.      0
ATOM   3293  HZ3 LYS A 212      36.953  54.452  59.515  1.00  0.00           H0.      0
ATOM   3294  C   LYS A 212      37.659  62.042  58.748  1.00  0.00           C0.      0
ATOM   3295  O   LYS A 212      36.756  62.730  58.277  1.00  0.00           O0.      0
ATOM   3296  N   ALA A 213      38.689  61.629  57.996  1.00  0.00           N0.      0
ATOM   3297  H   ALA A 213      39.373  60.963  58.324  1.00  0.00           H0.      0
ATOM   3298  CA  ALA A 213      38.894  61.987  56.549  1.00  0.00           C0.      0
ATOM   3299  HA  ALA A 213      38.423  62.963  56.438  1.00  0.00           H0.      0
ATOM   3300  CB  ALA A 213      40.391  62.089  56.138  1.00  0.00           C0.      0
ATOM   3301  HB1 ALA A 213      40.963  62.930  56.531  1.00  0.00           H0.      0
ATOM   3302  HB2 ALA A 213      40.828  61.105  56.312  1.00  0.00           H0.      0
ATOM   3303  HB3 ALA A 213      40.208  62.256  55.076  1.00  0.00           H0.      0
ATOM   3304  C   ALA A 213      38.109  60.924  55.682  1.00  0.00           C0.      0
ATOM   3305  O   ALA A 213      38.253  59.713  55.957  1.00  0.00           O0.      0
ATOM   3306  N   HIE A 214      37.341  61.327  54.620  1.00  0.00           N0.      0
ATOM   3307  H   HIE A 214      37.258  62.320  54.452  1.00  0.00           H0.      0
ATOM   3308  CA  HIE A 214      36.553  60.431  53.784  1.00  0.00           C0.      0
ATOM   3309  HA  HIE A 214      36.557  59.415  54.178  1.00  0.00           H0.      0
ATOM   3310  CB  HIE A 214      35.061  60.771  53.892  1.00  0.00           C0.      0
ATOM   3311  HB2 HIE A 214      34.581  59.926  53.400  1.00  0.00           H0.      0
ATOM   3312  HB3 HIE A 214      34.715  60.626  54.916  1.00  0.00           H0.      0
ATOM   3313  CG  HIE A 214      34.593  62.100  53.383  1.00  0.00           C0.      0
ATOM   3314  ND1 HIE A 214      34.277  62.375  52.059  1.00  0.00           N0.      0
ATOM   3315  CE1 HIE A 214      33.805  63.582  52.003  1.00  0.00           C0.      0
ATOM   3316  HE1 HIE A 214      33.237  64.013  51.193  1.00  0.00           H0.      0
ATOM   3317  NE2 HIE A 214      33.779  64.090  53.201  1.00  0.00           N0.      0
ATOM   3318  HE2 HIE A 214      33.332  64.980  53.373  1.00  0.00           H0.      0
ATOM   3319  CD2 HIE A 214      34.295  63.195  54.127  1.00  0.00           C0.      0
ATOM   3320  HD2 HIE A 214      34.309  63.190  55.207  1.00  0.00           H0.      0
ATOM   3321  C   HIE A 214      36.959  60.461  52.380  1.00  0.00           C0.      0
ATOM   3322  O   HIE A 214      36.910  59.399  51.697  1.00  0.00           O0.      0
ATOM   3323  N   MET A 215      37.503  61.588  51.861  1.00  0.00           N0.      0
ATOM   3324  H   MET A 215      37.455  62.445  52.393  1.00  0.00           H0.      0
ATOM   3325  CA  MET A 215      38.231  61.568  50.587  1.00  0.00           C0.      0
ATOM   3326  HA  MET A 215      38.505  60.556  50.289  1.00  0.00           H0.      0
ATOM   3327  CB  MET A 215      37.429  62.187  49.514  1.00  0.00           C0.      0
ATOM   3328  HB2 MET A 215      36.979  63.116  49.864  1.00  0.00           H0.      0
ATOM   3329  HB3 MET A 215      37.983  62.288  48.580  1.00  0.00           H0.      0
ATOM   3330  CG  MET A 215      36.222  61.284  49.203  1.00  0.00           C0.      0
ATOM   3331  HG2 MET A 215      36.447  60.225  49.077  1.00  0.00           H0.      0
ATOM   3332  HG3 MET A 215      35.547  61.355  50.056  1.00  0.00           H0.      0
ATOM   3333  SD  MET A 215      35.286  61.921  47.787  1.00  0.00           S0.      0
ATOM   3334  CE  MET A 215      33.736  61.279  48.358  1.00  0.00           C0.      0
ATOM   3335  HE1 MET A 215      33.714  60.198  48.227  1.00  0.00           H0.      0
ATOM   3336  HE2 MET A 215      33.430  61.499  49.381  1.00  0.00           H0.      0
ATOM   3337  HE3 MET A 215      32.953  61.711  47.734  1.00  0.00           H0.      0
ATOM   3338  C   MET A 215      39.574  62.314  50.621  1.00  0.00           C0.      0
ATOM   3339  O   MET A 215      39.723  63.288  51.355  1.00  0.00           O0.      0
ATOM   3340  N   VAL A 216      40.544  61.824  49.799  1.00  0.00           N0.      0
ATOM   3341  H   VAL A 216      40.381  60.993  49.249  1.00  0.00           H0.      0
ATOM   3342  CA  VAL A 216      41.738  62.630  49.482  1.00  0.00           C0.      0
ATOM   3343  HA  VAL A 216      41.728  63.669  49.811  1.00  0.00           H0.      0
ATOM   3344  CB  VAL A 216      43.079  61.858  50.047  1.00  0.00           C0.      0
ATOM   3345  HB  VAL A 216      43.042  60.801  49.782  1.00  0.00           H0.      0
ATOM   3346  CG1 VAL A 216      44.402  62.485  49.526  1.00  0.00           C0.      0
ATOM   3347 HG11 VAL A 216      44.538  62.184  48.488  1.00  0.00           H0.      0
ATOM   3348 HG12 VAL A 216      44.449  63.564  49.672  1.00  0.00           H0.      0
ATOM   3349 HG13 VAL A 216      45.164  61.920  50.063  1.00  0.00           H0.      0
ATOM   3350  CG2 VAL A 216      43.214  61.912  51.532  1.00  0.00           C0.      0
ATOM   3351 HG21 VAL A 216      43.314  62.956  51.829  1.00  0.00           H0.      0
ATOM   3352 HG22 VAL A 216      42.359  61.523  52.084  1.00  0.00           H0.      0
ATOM   3353 HG23 VAL A 216      44.003  61.276  51.933  1.00  0.00           H0.      0
ATOM   3354  C   VAL A 216      41.731  62.698  47.907  1.00  0.00           C0.      0
ATOM   3355  O   VAL A 216      41.389  61.668  47.296  1.00  0.00           O0.      0
ATOM   3356  N   THR A 217      42.093  63.861  47.303  1.00  0.00           N0.      0
ATOM   3357  H   THR A 217      42.367  64.656  47.862  1.00  0.00           H0.      0
ATOM   3358  CA  THR A 217      41.980  63.992  45.870  1.00  0.00           C0.      0
ATOM   3359  HA  THR A 217      41.836  63.056  45.331  1.00  0.00           H0.      0
ATOM   3360  CB  THR A 217      40.812  64.891  45.464  1.00  0.00           C0.      0
ATOM   3361  HB  THR A 217      40.915  65.920  45.809  1.00  0.00           H0.      0
ATOM   3362  CG2 THR A 217      40.722  64.866  43.862  1.00  0.00           C0.      0
ATOM   3363 HG21 THR A 217      39.671  65.009  43.611  1.00  0.00           H0.      0
ATOM   3364 HG22 THR A 217      41.315  65.734  43.573  1.00  0.00           H0.      0
ATOM   3365 HG23 THR A 217      41.050  63.925  43.420  1.00  0.00           H0.      0
ATOM   3366  OG1 THR A 217      39.641  64.318  45.855  1.00  0.00           O0.      0
ATOM   3367  HG1 THR A 217      39.438  64.659  46.728  1.00  0.00           H0.      0
ATOM   3368  C   THR A 217      43.267  64.537  45.346  1.00  0.00           C0.      0
ATOM   3369  O   THR A 217      43.640  65.644  45.766  1.00  0.00           O0.      0
ATOM   3370  N   LEU A 218      43.899  63.795  44.417  1.00  0.00           N0.      0
ATOM   3371  H   LEU A 218      43.452  62.964  44.057  1.00  0.00           H0.      0
ATOM   3372  CA  LEU A 218      45.150  64.174  43.780  1.00  0.00           C0.      0
ATOM   3373  HA  LEU A 218      45.540  65.093  44.216  1.00  0.00           H0.      0
ATOM   3374  CB  LEU A 218      46.281  63.120  43.849  1.00  0.00           C0.      0
ATOM   3375  HB2 LEU A 218      45.848  62.170  43.536  1.00  0.00           H0.      0
ATOM   3376  HB3 LEU A 218      47.087  63.311  43.141  1.00  0.00           H0.      0
ATOM   3377  CG  LEU A 218      46.882  62.667  45.130  1.00  0.00           C0.      0
ATOM   3378  HG  LEU A 218      47.419  63.565  45.439  1.00  0.00           H0.      0
ATOM   3379  CD1 LEU A 218      46.038  62.189  46.340  1.00  0.00           C0.      0
ATOM   3380 HD11 LEU A 218      45.434  63.065  46.573  1.00  0.00           H0.      0
ATOM   3381 HD12 LEU A 218      45.501  61.269  46.109  1.00  0.00           H0.      0
ATOM   3382 HD13 LEU A 218      46.764  61.988  47.128  1.00  0.00           H0.      0
ATOM   3383  CD2 LEU A 218      47.871  61.588  44.724  1.00  0.00           C0.      0
ATOM   3384 HD21 LEU A 218      48.627  61.910  44.007  1.00  0.00           H0.      0
ATOM   3385 HD22 LEU A 218      48.331  61.192  45.629  1.00  0.00           H0.      0
ATOM   3386 HD23 LEU A 218      47.396  60.701  44.303  1.00  0.00           H0.      0
ATOM   3387  C   LEU A 218      44.850  64.545  42.356  1.00  0.00           C0.      0
ATOM   3388  O   LEU A 218      44.177  63.819  41.601  1.00  0.00           O0.      0
ATOM   3389  N   ASP A 219      45.314  65.771  42.017  1.00  0.00           N0.      0
ATOM   3390  H   ASP A 219      45.636  66.344  42.783  1.00  0.00           H0.      0
ATOM   3391  CA  ASP A 219      45.274  66.414  40.722  1.00  0.00           C0.      0
ATOM   3392  HA  ASP A 219      44.735  65.804  39.998  1.00  0.00           H0.      0
ATOM   3393  CB  ASP A 219      44.528  67.736  40.922  1.00  0.00           C0.      0
ATOM   3394  HB2 ASP A 219      43.463  67.666  41.145  1.00  0.00           H0.      0
ATOM   3395  HB3 ASP A 219      44.988  68.287  41.742  1.00  0.00           H0.      0
ATOM   3396  CG  ASP A 219      44.551  68.537  39.604  1.00  0.00           C0.      0
ATOM   3397  OD1 ASP A 219      44.794  69.744  39.677  1.00  0.00           O0.      0
ATOM   3398  OD2 ASP A 219      44.173  67.995  38.553  1.00  0.00           O0.      0
ATOM   3399  C   ASP A 219      46.717  66.571  40.118  1.00  0.00           C0.      0
ATOM   3400  O   ASP A 219      47.551  67.263  40.750  1.00  0.00           O0.      0
ATOM   3401  N   TYR A 220      46.971  65.850  39.063  1.00  0.00           N0.      0
ATOM   3402  H   TYR A 220      46.159  65.632  38.504  1.00  0.00           H0.      0
ATOM   3403  CA  TYR A 220      48.264  65.622  38.358  1.00  0.00           C0.      0
ATOM   3404  HA  TYR A 220      49.089  65.733  39.062  1.00  0.00           H0.      0
ATOM   3405  CB  TYR A 220      48.144  64.179  37.799  1.00  0.00           C0.      0
ATOM   3406  HB2 TYR A 220      47.190  64.151  37.273  1.00  0.00           H0.      0
ATOM   3407  HB3 TYR A 220      48.979  64.118  37.101  1.00  0.00           H0.      0
ATOM   3408  CG  TYR A 220      48.249  63.030  38.823  1.00  0.00           C0.      0
ATOM   3409  CD1 TYR A 220      47.100  62.514  39.452  1.00  0.00           C0.      0
ATOM   3410  HD1 TYR A 220      46.153  62.880  39.084  1.00  0.00           H0.      0
ATOM   3411  CE1 TYR A 220      47.229  61.634  40.569  1.00  0.00           C0.      0
ATOM   3412  HE1 TYR A 220      46.368  61.259  41.104  1.00  0.00           H0.      0
ATOM   3413  CZ  TYR A 220      48.532  61.160  40.851  1.00  0.00           C0.      0
ATOM   3414  OH  TYR A 220      48.622  60.245  41.909  1.00  0.00           O0.      0
ATOM   3415  HH  TYR A 220      49.560  60.054  41.987  1.00  0.00           H0.      0
ATOM   3416  CE2 TYR A 220      49.712  61.720  40.319  1.00  0.00           C0.      0
ATOM   3417  HE2 TYR A 220      50.728  61.598  40.666  1.00  0.00           H0.      0
ATOM   3418  CD2 TYR A 220      49.530  62.597  39.249  1.00  0.00           C0.      0
ATOM   3419  HD2 TYR A 220      50.311  62.992  38.616  1.00  0.00           H0.      0
ATOM   3420  C   TYR A 220      48.449  66.677  37.264  1.00  0.00           C0.      0
ATOM   3421  O   TYR A 220      47.431  67.187  36.686  1.00  0.00           O0.      0
ATOM   3422  N   THR A 221      49.672  67.090  36.950  1.00  0.00           N0.      0
ATOM   3423  H   THR A 221      50.468  66.872  37.531  1.00  0.00           H0.      0
ATOM   3424  CA  THR A 221      50.138  67.763  35.675  1.00  0.00           C0.      0
ATOM   3425  HA  THR A 221      49.354  67.777  34.918  1.00  0.00           H0.      0
ATOM   3426  CB  THR A 221      50.515  69.278  35.901  1.00  0.00           C0.      0
ATOM   3427  HB  THR A 221      51.513  69.433  36.310  1.00  0.00           H0.      0
ATOM   3428  CG2 THR A 221      50.603  70.003  34.502  1.00  0.00           C0.      0
ATOM   3429 HG21 THR A 221      51.073  70.986  34.516  1.00  0.00           H0.      0
ATOM   3430 HG22 THR A 221      51.150  69.351  33.820  1.00  0.00           H0.      0
ATOM   3431 HG23 THR A 221      49.572  70.083  34.158  1.00  0.00           H0.      0
ATOM   3432  OG1 THR A 221      49.411  69.791  36.680  1.00  0.00           O0.      0
ATOM   3433  HG1 THR A 221      49.488  69.493  37.589  1.00  0.00           H0.      0
ATOM   3434  C   THR A 221      51.336  66.966  35.157  1.00  0.00           C0.      0
ATOM   3435  O   THR A 221      52.300  66.626  35.898  1.00  0.00           O0.      0
ATOM   3436  N   VAL A 222      51.270  66.696  33.801  1.00  0.00           N0.      0
ATOM   3437  H   VAL A 222      50.443  66.966  33.288  1.00  0.00           H0.      0
ATOM   3438  CA  VAL A 222      52.153  65.830  33.069  1.00  0.00           C0.      0
ATOM   3439  HA  VAL A 222      53.061  65.769  33.669  1.00  0.00           H0.      0
ATOM   3440  CB  VAL A 222      51.439  64.433  32.855  1.00  0.00           C0.      0
ATOM   3441  HB  VAL A 222      50.441  64.536  32.429  1.00  0.00           H0.      0
ATOM   3442  CG1 VAL A 222      52.179  63.520  31.931  1.00  0.00           C0.      0
ATOM   3443 HG11 VAL A 222      52.467  63.932  30.964  1.00  0.00           H0.      0
ATOM   3444 HG12 VAL A 222      53.051  63.051  32.387  1.00  0.00           H0.      0
ATOM   3445 HG13 VAL A 222      51.596  62.612  31.775  1.00  0.00           H0.      0
ATOM   3446  CG2 VAL A 222      51.345  63.591  34.113  1.00  0.00           C0.      0
ATOM   3447 HG21 VAL A 222      52.333  63.420  34.540  1.00  0.00           H0.      0
ATOM   3448 HG22 VAL A 222      50.695  63.984  34.895  1.00  0.00           H0.      0
ATOM   3449 HG23 VAL A 222      51.014  62.586  33.852  1.00  0.00           H0.      0
ATOM   3450  C   VAL A 222      52.656  66.469  31.815  1.00  0.00           C0.      0
ATOM   3451  O   VAL A 222      51.895  66.947  31.002  1.00  0.00           O0.      0
ATOM   3452  N   GLN A 223      54.028  66.654  31.717  1.00  0.00           N0.      0
ATOM   3453  H   GLN A 223      54.749  66.370  32.365  1.00  0.00           H0.      0
ATOM   3454  CA  GLN A 223      54.632  67.318  30.505  1.00  0.00           C0.      0
ATOM   3455  HA  GLN A 223      53.863  68.030  30.206  1.00  0.00           H0.      0
ATOM   3456  CB  GLN A 223      55.991  67.926  30.981  1.00  0.00           C0.      0
ATOM   3457  HB2 GLN A 223      55.787  68.539  31.859  1.00  0.00           H0.      0
ATOM   3458  HB3 GLN A 223      56.686  67.112  31.188  1.00  0.00           H0.      0
ATOM   3459  CG  GLN A 223      56.562  68.840  29.898  1.00  0.00           C0.      0
ATOM   3460  HG2 GLN A 223      56.667  68.239  28.995  1.00  0.00           H0.      0
ATOM   3461  HG3 GLN A 223      55.964  69.713  29.638  1.00  0.00           H0.      0
ATOM   3462  CD  GLN A 223      57.931  69.361  30.311  1.00  0.00           C0.      0
ATOM   3463  OE1 GLN A 223      58.167  70.244  31.139  1.00  0.00           O0.      0
ATOM   3464  NE2 GLN A 223      58.915  68.643  29.956  1.00  0.00           N0.      0
ATOM   3465 HE21 GLN A 223      59.836  68.902  30.279  1.00  0.00           H0.      0
ATOM   3466 HE22 GLN A 223      58.879  67.920  29.251  1.00  0.00           H0.      0
ATOM   3467  C   GLN A 223      54.721  66.371  29.235  1.00  0.00           C0.      0
ATOM   3468  O   GLN A 223      55.638  65.579  29.136  1.00  0.00           O0.      0
ATOM   3469  N   VAL A 224      53.737  66.452  28.350  1.00  0.00           N0.      0
ATOM   3470  H   VAL A 224      52.939  67.033  28.562  1.00  0.00           H0.      0
ATOM   3471  CA  VAL A 224      53.794  65.762  27.055  1.00  0.00           C0.      0
ATOM   3472  HA  VAL A 224      54.075  64.734  27.285  1.00  0.00           H0.      0
ATOM   3473  CB  VAL A 224      52.312  65.689  26.519  1.00  0.00           C0.      0
ATOM   3474  HB  VAL A 224      52.334  65.228  25.531  1.00  0.00           H0.      0
ATOM   3475  CG1 VAL A 224      51.598  64.703  27.428  1.00  0.00           C0.      0
ATOM   3476 HG11 VAL A 224      51.775  64.960  28.473  1.00  0.00           H0.      0
ATOM   3477 HG12 VAL A 224      50.562  64.558  27.124  1.00  0.00           H0.      0
ATOM   3478 HG13 VAL A 224      52.193  63.795  27.328  1.00  0.00           H0.      0
ATOM   3479  CG2 VAL A 224      51.597  67.072  26.468  1.00  0.00           C0.      0
ATOM   3480 HG21 VAL A 224      51.618  67.482  27.477  1.00  0.00           H0.      0
ATOM   3481 HG22 VAL A 224      52.054  67.736  25.734  1.00  0.00           H0.      0
ATOM   3482 HG23 VAL A 224      50.526  66.978  26.287  1.00  0.00           H0.      0
ATOM   3483  C   VAL A 224      54.809  66.361  26.127  1.00  0.00           C0.      0
ATOM   3484  O   VAL A 224      54.808  67.579  26.020  1.00  0.00           O0.      0
ATOM   3485  N   PRO A 225      55.698  65.543  25.445  1.00  0.00           N0.      0
ATOM   3486  CD  PRO A 225      55.775  64.075  25.576  1.00  0.00           C0.      0
ATOM   3487  HD2 PRO A 225      54.785  63.631  25.479  1.00  0.00           H0.      0
ATOM   3488  HD3 PRO A 225      56.271  63.788  26.503  1.00  0.00           H0.      0
ATOM   3489  CG  PRO A 225      56.575  63.721  24.377  1.00  0.00           C0.      0
ATOM   3490  HG2 PRO A 225      55.978  63.575  23.476  1.00  0.00           H0.      0
ATOM   3491  HG3 PRO A 225      57.204  62.854  24.580  1.00  0.00           H0.      0
ATOM   3492  CB  PRO A 225      57.511  64.848  24.148  1.00  0.00           C0.      0
ATOM   3493  HB2 PRO A 225      57.841  64.901  23.111  1.00  0.00           H0.      0
ATOM   3494  HB3 PRO A 225      58.322  64.737  24.868  1.00  0.00           H0.      0
ATOM   3495  CA  PRO A 225      56.609  66.020  24.516  1.00  0.00           C0.      0
ATOM   3496  HA  PRO A 225      57.183  66.774  25.055  1.00  0.00           H0.      0
ATOM   3497  C   PRO A 225      55.854  66.504  23.255  1.00  0.00           C0.      0
ATOM   3498  O   PRO A 225      54.720  66.058  22.936  1.00  0.00           O0.      0
ATOM   3499  N   GLY A 226      56.460  67.367  22.477  1.00  0.00           N0.      0
ATOM   3500  H   GLY A 226      57.350  67.713  22.805  1.00  0.00           H0.      0
ATOM   3501  CA  GLY A 226      56.031  67.663  21.156  1.00  0.00           C0.      0
ATOM   3502  HA2 GLY A 226      56.864  68.085  20.594  1.00  0.00           H0.      0
ATOM   3503  HA3 GLY A 226      55.880  66.715  20.642  1.00  0.00           H0.      0
ATOM   3504  C   GLY A 226      54.830  68.647  20.933  1.00  0.00           C0.      0
ATOM   3505  O   GLY A 226      54.740  69.346  19.922  1.00  0.00           O0.      0
ATOM   3506  N   ALA A 227      54.013  68.719  21.928  1.00  0.00           N0.      0
ATOM   3507  H   ALA A 227      54.108  68.074  22.700  1.00  0.00           H0.      0
ATOM   3508  CA  ALA A 227      52.842  69.577  21.866  1.00  0.00           C0.      0
ATOM   3509  HA  ALA A 227      52.418  69.227  20.925  1.00  0.00           H0.      0
ATOM   3510  CB  ALA A 227      51.892  69.351  23.070  1.00  0.00           C0.      0
ATOM   3511  HB1 ALA A 227      51.527  68.324  23.080  1.00  0.00           H0.      0
ATOM   3512  HB2 ALA A 227      52.390  69.461  24.034  1.00  0.00           H0.      0
ATOM   3513  HB3 ALA A 227      51.034  70.015  23.180  1.00  0.00           H0.      0
ATOM   3514  C   ALA A 227      53.089  71.067  21.678  1.00  0.00           C0.      0
ATOM   3515  O   ALA A 227      52.100  71.783  21.444  1.00  0.00           O0.      0
ATOM   3516  N   GLY A 228      54.287  71.648  21.854  1.00  0.00           N0.      0
ATOM   3517  H   GLY A 228      55.040  70.984  21.964  1.00  0.00           H0.      0
ATOM   3518  CA  GLY A 228      54.675  73.053  21.726  1.00  0.00           C0.      0
ATOM   3519  HA2 GLY A 228      53.839  73.742  21.845  1.00  0.00           H0.      0
ATOM   3520  HA3 GLY A 228      55.270  73.471  22.538  1.00  0.00           H0.      0
ATOM   3521  C   GLY A 228      55.374  73.445  20.349  1.00  0.00           C0.      0
ATOM   3522  O   GLY A 228      56.029  72.538  19.749  1.00  0.00           O0.      0
ATOM   3523  N   ARG A 229      55.301  74.757  19.921  1.00  0.00           N0.      0
ATOM   3524  H   ARG A 229      54.893  75.396  20.588  1.00  0.00           H0.      0
ATOM   3525  CA  ARG A 229      55.789  75.144  18.565  1.00  0.00           C0.      0
ATOM   3526  HA  ARG A 229      55.396  74.424  17.847  1.00  0.00           H0.      0
ATOM   3527  CB  ARG A 229      55.546  76.578  18.308  1.00  0.00           C0.      0
ATOM   3528  HB2 ARG A 229      55.884  77.190  19.144  1.00  0.00           H0.      0
ATOM   3529  HB3 ARG A 229      56.136  76.880  17.442  1.00  0.00           H0.      0
ATOM   3530  CG  ARG A 229      54.137  76.989  18.094  1.00  0.00           C0.      0
ATOM   3531  HG2 ARG A 229      53.684  76.498  17.232  1.00  0.00           H0.      0
ATOM   3532  HG3 ARG A 229      53.586  76.645  18.969  1.00  0.00           H0.      0
ATOM   3533  CD  ARG A 229      53.888  78.549  17.903  1.00  0.00           C0.      0
ATOM   3534  HD2 ARG A 229      52.880  78.697  18.291  1.00  0.00           H0.      0
ATOM   3535  HD3 ARG A 229      54.544  79.129  18.552  1.00  0.00           H0.      0
ATOM   3536  NE  ARG A 229      53.997  79.025  16.481  1.00  0.00           N0.      0
ATOM   3537  HE  ARG A 229      54.767  78.718  15.905  1.00  0.00           H0.      0
ATOM   3538  CZ  ARG A 229      53.253  79.934  15.977  1.00  0.00           C0.      0
ATOM   3539  NH1 ARG A 229      52.399  80.651  16.631  1.00  0.00           N0.      0
ATOM   3540 HH11 ARG A 229      52.245  80.369  17.588  1.00  0.00           H0.      0
ATOM   3541 HH12 ARG A 229      51.830  81.389  16.241  1.00  0.00           H0.      0
ATOM   3542  NH2 ARG A 229      53.321  80.200  14.712  1.00  0.00           N0.      0
ATOM   3543 HH21 ARG A 229      54.089  79.835  14.169  1.00  0.00           H0.      0
ATOM   3544 HH22 ARG A 229      52.794  80.915  14.231  1.00  0.00           H0.      0
ATOM   3545  C   ARG A 229      57.281  74.847  18.389  1.00  0.00           C0.      0
ATOM   3546  O   ARG A 229      58.117  74.902  19.290  1.00  0.00           O0.      0
ATOM   3547  N   ASP A 230      57.554  74.310  17.179  1.00  0.00           N0.      0
ATOM   3548  H   ASP A 230      56.808  74.222  16.504  1.00  0.00           H0.      0
ATOM   3549  CA  ASP A 230      58.860  73.638  16.897  1.00  0.00           C0.      0
ATOM   3550  HA  ASP A 230      58.625  73.081  15.990  1.00  0.00           H0.      0
ATOM   3551  CB  ASP A 230      60.029  74.533  16.591  1.00  0.00           C0.      0
ATOM   3552  HB2 ASP A 230      59.721  75.295  15.874  1.00  0.00           H0.      0
ATOM   3553  HB3 ASP A 230      60.356  75.033  17.503  1.00  0.00           H0.      0
ATOM   3554  CG  ASP A 230      61.114  73.927  15.752  1.00  0.00           C0.      0
ATOM   3555  OD1 ASP A 230      62.255  74.415  15.769  1.00  0.00           O0.      0
ATOM   3556  OD2 ASP A 230      60.890  72.941  14.985  1.00  0.00           O0.      0
ATOM   3557  C   ASP A 230      59.387  72.461  17.796  1.00  0.00           C0.      0
ATOM   3558  O   ASP A 230      60.575  72.432  18.091  1.00  0.00           O0.      0
ATOM   3559  N   GLY A 231      58.472  71.556  18.227  1.00  0.00           N0.      0
ATOM   3560  H   GLY A 231      57.533  71.623  17.861  1.00  0.00           H0.      0
ATOM   3561  CA  GLY A 231      58.890  70.361  18.989  1.00  0.00           C0.      0
ATOM   3562  HA2 GLY A 231      58.127  69.585  18.929  1.00  0.00           H0.      0
ATOM   3563  HA3 GLY A 231      59.760  70.015  18.431  1.00  0.00           H0.      0
ATOM   3564  C   GLY A 231      59.179  70.624  20.493  1.00  0.00           C0.      0
ATOM   3565  O   GLY A 231      59.703  69.739  21.199  1.00  0.00           O0.      0
ATOM   3566  N   ALA A 232      58.724  71.760  21.037  1.00  0.00           N0.      0
ATOM   3567  H   ALA A 232      58.274  72.459  20.463  1.00  0.00           H0.      0
ATOM   3568  CA  ALA A 232      58.718  72.011  22.487  1.00  0.00           C0.      0
ATOM   3569  HA  ALA A 232      59.741  71.803  22.799  1.00  0.00           H0.      0
ATOM   3570  CB  ALA A 232      58.557  73.538  22.704  1.00  0.00           C0.      0
ATOM   3571  HB1 ALA A 232      58.760  73.755  23.753  1.00  0.00           H0.      0
ATOM   3572  HB2 ALA A 232      59.242  74.162  22.131  1.00  0.00           H0.      0
ATOM   3573  HB3 ALA A 232      57.527  73.753  22.419  1.00  0.00           H0.      0
ATOM   3574  C   ALA A 232      57.713  71.091  23.236  1.00  0.00           C0.      0
ATOM   3575  O   ALA A 232      56.765  70.535  22.647  1.00  0.00           O0.      0
ATOM   3576  N   PRO A 233      57.873  70.927  24.591  1.00  0.00           N0.      0
ATOM   3577  CD  PRO A 233      59.005  71.419  25.425  1.00  0.00           C0.      0
ATOM   3578  HD2 PRO A 233      58.898  72.453  25.754  1.00  0.00           H0.      0
ATOM   3579  HD3 PRO A 233      59.932  71.083  24.960  1.00  0.00           H0.      0
ATOM   3580  CG  PRO A 233      58.896  70.411  26.614  1.00  0.00           C0.      0
ATOM   3581  HG2 PRO A 233      59.340  70.766  27.544  1.00  0.00           H0.      0
ATOM   3582  HG3 PRO A 233      59.539  69.620  26.228  1.00  0.00           H0.      0
ATOM   3583  CB  PRO A 233      57.470  69.856  26.810  1.00  0.00           C0.      0
ATOM   3584  HB2 PRO A 233      56.963  70.364  27.630  1.00  0.00           H0.      0
ATOM   3585  HB3 PRO A 233      57.486  68.798  27.072  1.00  0.00           H0.      0
ATOM   3586  CA  PRO A 233      56.836  70.217  25.426  1.00  0.00           C0.      0
ATOM   3587  HA  PRO A 233      56.543  69.280  24.953  1.00  0.00           H0.      0
ATOM   3588  C   PRO A 233      55.558  71.061  25.543  1.00  0.00           C0.      0
ATOM   3589  O   PRO A 233      55.599  72.252  25.407  1.00  0.00           O0.      0
ATOM   3590  N   GLY A 234      54.463  70.414  25.911  1.00  0.00           N0.      0
ATOM   3591  H   GLY A 234      54.542  69.407  25.893  1.00  0.00           H0.      0
ATOM   3592  CA  GLY A 234      53.234  71.036  26.449  1.00  0.00           C0.      0
ATOM   3593  HA2 GLY A 234      53.401  72.058  26.791  1.00  0.00           H0.      0
ATOM   3594  HA3 GLY A 234      52.428  71.007  25.716  1.00  0.00           H0.      0
ATOM   3595  C   GLY A 234      52.840  70.269  27.732  1.00  0.00           C0.      0
ATOM   3596  O   GLY A 234      53.623  69.525  28.313  1.00  0.00           O0.      0
ATOM   3597  N   PHE A 235      51.602  70.395  28.157  1.00  0.00           N0.      0
ATOM   3598  H   PHE A 235      50.991  70.874  27.511  1.00  0.00           H0.      0
ATOM   3599  CA  PHE A 235      51.060  69.869  29.425  1.00  0.00           C0.      0
ATOM   3600  HA  PHE A 235      51.789  69.201  29.884  1.00  0.00           H0.      0
ATOM   3601  CB  PHE A 235      50.748  70.912  30.444  1.00  0.00           C0.      0
ATOM   3602  HB2 PHE A 235      50.145  71.673  29.949  1.00  0.00           H0.      0
ATOM   3603  HB3 PHE A 235      50.244  70.468  31.302  1.00  0.00           H0.      0
ATOM   3604  CG  PHE A 235      51.902  71.724  31.044  1.00  0.00           C0.      0
ATOM   3605  CD1 PHE A 235      53.157  71.014  31.371  1.00  0.00           C0.      0
ATOM   3606  HD1 PHE A 235      53.190  69.935  31.364  1.00  0.00           H0.      0
ATOM   3607  CE1 PHE A 235      54.182  71.815  31.803  1.00  0.00           C0.      0
ATOM   3608  HE1 PHE A 235      55.112  71.302  32.002  1.00  0.00           H0.      0
ATOM   3609  CZ  PHE A 235      54.170  73.200  31.856  1.00  0.00           C0.      0
ATOM   3610  HZ  PHE A 235      55.071  73.787  31.956  1.00  0.00           H0.      0
ATOM   3611  CE2 PHE A 235      52.985  73.881  31.554  1.00  0.00           C0.      0
ATOM   3612  HE2 PHE A 235      52.909  74.950  31.422  1.00  0.00           H0.      0
ATOM   3613  CD2 PHE A 235      51.853  73.131  31.106  1.00  0.00           C0.      0
ATOM   3614  HD2 PHE A 235      50.927  73.643  30.889  1.00  0.00           H0.      0
ATOM   3615  C   PHE A 235      49.779  69.052  29.182  1.00  0.00           C0.      0
ATOM   3616  O   PHE A 235      48.988  69.484  28.358  1.00  0.00           O0.      0
ATOM   3617  N   SER A 236      49.474  68.115  30.053  1.00  0.00           N0.      0
ATOM   3618  H   SER A 236      50.288  67.677  30.460  1.00  0.00           H0.      0
ATOM   3619  CA  SER A 236      48.247  67.351  30.118  1.00  0.00           C0.      0
ATOM   3620  HA  SER A 236      47.420  67.905  29.674  1.00  0.00           H0.      0
ATOM   3621  CB  SER A 236      48.260  66.086  29.173  1.00  0.00           C0.      0
ATOM   3622  HB2 SER A 236      48.757  66.291  28.224  1.00  0.00           H0.      0
ATOM   3623  HB3 SER A 236      48.754  65.242  29.654  1.00  0.00           H0.      0
ATOM   3624  OG  SER A 236      46.910  65.767  28.961  1.00  0.00           O0.      0
ATOM   3625  HG  SER A 236      46.635  65.096  29.590  1.00  0.00           H0.      0
ATOM   3626  C   SER A 236      47.964  67.081  31.561  1.00  0.00           C0.      0
ATOM   3627  O   SER A 236      48.911  67.013  32.314  1.00  0.00           O0.      0
ATOM   3628  N   LYS A 237      46.676  66.962  32.077  1.00  0.00           N0.      0
ATOM   3629  H   LYS A 237      45.990  66.841  31.346  1.00  0.00           H0.      0
ATOM   3630  CA  LYS A 237      46.351  66.737  33.472  1.00  0.00           C0.      0
ATOM   3631  HA  LYS A 237      47.213  66.390  34.041  1.00  0.00           H0.      0
ATOM   3632  CB  LYS A 237      45.839  68.062  34.103  1.00  0.00           C0.      0
ATOM   3633  HB2 LYS A 237      44.865  68.292  33.672  1.00  0.00           H0.      0
ATOM   3634  HB3 LYS A 237      45.737  67.879  35.173  1.00  0.00           H0.      0
ATOM   3635  CG  LYS A 237      46.718  69.327  34.132  1.00  0.00           C0.      0
ATOM   3636  HG2 LYS A 237      47.605  69.066  34.708  1.00  0.00           H0.      0
ATOM   3637  HG3 LYS A 237      47.030  69.663  33.143  1.00  0.00           H0.      0
ATOM   3638  CD  LYS A 237      46.183  70.552  34.854  1.00  0.00           C0.      0
ATOM   3639  HD2 LYS A 237      47.006  71.238  35.056  1.00  0.00           H0.      0
ATOM   3640  HD3 LYS A 237      45.514  71.085  34.178  1.00  0.00           H0.      0
ATOM   3641  CE  LYS A 237      45.303  70.328  36.097  1.00  0.00           C0.      0
ATOM   3642  HE2 LYS A 237      44.789  71.195  36.514  1.00  0.00           H0.      0
ATOM   3643  HE3 LYS A 237      44.433  69.743  35.798  1.00  0.00           H0.      0
ATOM   3644  NZ  LYS A 237      46.116  69.682  37.120  1.00  0.00           N0.      0
ATOM   3645  HZ1 LYS A 237      46.764  70.325  37.552  1.00  0.00           H0.      0
ATOM   3646  HZ2 LYS A 237      45.499  69.368  37.856  1.00  0.00           H0.      0
ATOM   3647  HZ3 LYS A 237      46.589  68.833  36.846  1.00  0.00           H0.      0
ATOM   3648  C   LYS A 237      45.298  65.612  33.604  1.00  0.00           C0.      0
ATOM   3649  O   LYS A 237      44.586  65.315  32.623  1.00  0.00           O0.      0
ATOM   3650  N   PHE A 238      45.246  64.970  34.809  1.00  0.00           N0.      0
ATOM   3651  H   PHE A 238      45.683  65.458  35.577  1.00  0.00           H0.      0
ATOM   3652  CA  PHE A 238      44.140  64.167  35.230  1.00  0.00           C0.      0
ATOM   3653  HA  PHE A 238      43.230  64.493  34.725  1.00  0.00           H0.      0
ATOM   3654  CB  PHE A 238      44.358  62.691  34.801  1.00  0.00           C0.      0
ATOM   3655  HB2 PHE A 238      43.581  62.092  35.276  1.00  0.00           H0.      0
ATOM   3656  HB3 PHE A 238      44.057  62.673  33.754  1.00  0.00           H0.      0
ATOM   3657  CG  PHE A 238      45.642  62.028  35.140  1.00  0.00           C0.      0
ATOM   3658  CD1 PHE A 238      46.781  62.256  34.339  1.00  0.00           C0.      0
ATOM   3659  HD1 PHE A 238      46.734  62.879  33.458  1.00  0.00           H0.      0
ATOM   3660  CE1 PHE A 238      48.028  61.658  34.737  1.00  0.00           C0.      0
ATOM   3661  HE1 PHE A 238      48.920  61.841  34.157  1.00  0.00           H0.      0
ATOM   3662  CZ  PHE A 238      48.146  60.934  35.948  1.00  0.00           C0.      0
ATOM   3663  HZ  PHE A 238      49.161  60.753  36.269  1.00  0.00           H0.      0
ATOM   3664  CE2 PHE A 238      46.997  60.632  36.657  1.00  0.00           C0.      0
ATOM   3665  HE2 PHE A 238      47.091  59.995  37.525  1.00  0.00           H0.      0
ATOM   3666  CD2 PHE A 238      45.757  61.161  36.229  1.00  0.00           C0.      0
ATOM   3667  HD2 PHE A 238      44.892  60.850  36.795  1.00  0.00           H0.      0
ATOM   3668  C   PHE A 238      43.887  64.171  36.758  1.00  0.00           C0.      0
ATOM   3669  O   PHE A 238      44.782  64.485  37.542  1.00  0.00           O0.      0
ATOM   3670  N   ARG A 239      42.693  63.826  37.139  1.00  0.00           N0.      0
ATOM   3671  H   ARG A 239      41.921  63.627  36.519  1.00  0.00           H0.      0
ATOM   3672  CA  ARG A 239      42.300  64.081  38.581  1.00  0.00           C0.      0
ATOM   3673  HA  ARG A 239      43.155  64.306  39.219  1.00  0.00           H0.      0
ATOM   3674  CB  ARG A 239      41.304  65.276  38.659  1.00  0.00           C0.      0
ATOM   3675  HB2 ARG A 239      41.683  66.129  38.096  1.00  0.00           H0.      0
ATOM   3676  HB3 ARG A 239      40.295  65.057  38.309  1.00  0.00           H0.      0
ATOM   3677  CG  ARG A 239      41.203  65.792  40.089  1.00  0.00           C0.      0
ATOM   3678  HG2 ARG A 239      40.743  65.043  40.734  1.00  0.00           H0.      0
ATOM   3679  HG3 ARG A 239      42.214  65.952  40.463  1.00  0.00           H0.      0
ATOM   3680  CD  ARG A 239      40.428  67.092  40.195  1.00  0.00           C0.      0
ATOM   3681  HD2 ARG A 239      40.974  67.855  39.639  1.00  0.00           H0.      0
ATOM   3682  HD3 ARG A 239      39.498  67.039  39.629  1.00  0.00           H0.      0
ATOM   3683  NE  ARG A 239      40.184  67.552  41.557  1.00  0.00           N0.      0
ATOM   3684  HE  ARG A 239      40.951  68.091  41.935  1.00  0.00           H0.      0
ATOM   3685  CZ  ARG A 239      39.049  67.445  42.267  1.00  0.00           C0.      0
ATOM   3686  NH1 ARG A 239      38.012  66.822  41.837  1.00  0.00           N0.      0
ATOM   3687 HH11 ARG A 239      38.151  66.402  40.929  1.00  0.00           H0.      0
ATOM   3688 HH12 ARG A 239      37.207  66.728  42.439  1.00  0.00           H0.      0
ATOM   3689  NH2 ARG A 239      39.028  67.881  43.476  1.00  0.00           N0.      0
ATOM   3690 HH21 ARG A 239      39.761  68.462  43.857  1.00  0.00           H0.      0
ATOM   3691 HH22 ARG A 239      38.168  67.957  44.001  1.00  0.00           H0.      0
ATOM   3692  C   ARG A 239      41.764  62.741  39.200  1.00  0.00           C0.      0
ATOM   3693  O   ARG A 239      40.886  62.198  38.485  1.00  0.00           O0.      0
ATOM   3694  N   LEU A 240      42.168  62.296  40.382  1.00  0.00           N0.      0
ATOM   3695  H   LEU A 240      42.653  63.020  40.893  1.00  0.00           H0.      0
ATOM   3696  CA  LEU A 240      41.888  61.040  41.011  1.00  0.00           C0.      0
ATOM   3697  HA  LEU A 240      40.974  60.621  40.591  1.00  0.00           H0.      0
ATOM   3698  CB  LEU A 240      43.174  60.285  40.753  1.00  0.00           C0.      0
ATOM   3699  HB2 LEU A 240      44.072  60.819  41.062  1.00  0.00           H0.      0
ATOM   3700  HB3 LEU A 240      43.255  59.417  41.407  1.00  0.00           H0.      0
ATOM   3701  CG  LEU A 240      43.406  59.892  39.312  1.00  0.00           C0.      0
ATOM   3702  HG  LEU A 240      43.685  60.782  38.748  1.00  0.00           H0.      0
ATOM   3703  CD1 LEU A 240      44.612  58.942  39.206  1.00  0.00           C0.      0
ATOM   3704 HD11 LEU A 240      44.350  57.986  39.658  1.00  0.00           H0.      0
ATOM   3705 HD12 LEU A 240      44.919  58.735  38.181  1.00  0.00           H0.      0
ATOM   3706 HD13 LEU A 240      45.441  59.323  39.801  1.00  0.00           H0.      0
ATOM   3707  CD2 LEU A 240      42.256  59.137  38.661  1.00  0.00           C0.      0
ATOM   3708 HD21 LEU A 240      42.449  58.713  37.675  1.00  0.00           H0.      0
ATOM   3709 HD22 LEU A 240      42.082  58.305  39.343  1.00  0.00           H0.      0
ATOM   3710 HD23 LEU A 240      41.345  59.715  38.510  1.00  0.00           H0.      0
ATOM   3711  C   LEU A 240      41.609  61.211  42.512  1.00  0.00           C0.      0
ATOM   3712  O   LEU A 240      42.503  61.571  43.269  1.00  0.00           O0.      0
ATOM   3713  N   SER A 241      40.426  60.827  42.925  1.00  0.00           N0.      0
ATOM   3714  H   SER A 241      39.800  60.439  42.233  1.00  0.00           H0.      0
ATOM   3715  CA  SER A 241      40.091  60.744  44.344  1.00  0.00           C0.      0
ATOM   3716  HA  SER A 241      40.778  61.312  44.971  1.00  0.00           H0.      0
ATOM   3717  CB  SER A 241      38.639  61.317  44.439  1.00  0.00           C0.      0
ATOM   3718  HB2 SER A 241      38.550  62.175  43.773  1.00  0.00           H0.      0
ATOM   3719  HB3 SER A 241      37.939  60.547  44.114  1.00  0.00           H0.      0
ATOM   3720  OG  SER A 241      38.315  61.668  45.734  1.00  0.00           O0.      0
ATOM   3721  HG  SER A 241      38.914  62.399  45.904  1.00  0.00           H0.      0
ATOM   3722  C   SER A 241      40.191  59.274  44.913  1.00  0.00           C0.      0
ATOM   3723  O   SER A 241      40.240  58.325  44.175  1.00  0.00           O0.      0
ATOM   3724  N   TYR A 242      40.234  59.095  46.240  1.00  0.00           N0.      0
ATOM   3725  H   TYR A 242      40.103  59.912  46.819  1.00  0.00           H0.      0
ATOM   3726  CA  TYR A 242      40.555  57.898  46.965  1.00  0.00           C0.      0
ATOM   3727  HA  TYR A 242      39.900  57.080  46.665  1.00  0.00           H0.      0
ATOM   3728  CB  TYR A 242      42.112  57.554  47.041  1.00  0.00           C0.      0
ATOM   3729  HB2 TYR A 242      42.461  58.379  47.663  1.00  0.00           H0.      0
ATOM   3730  HB3 TYR A 242      42.185  56.577  47.519  1.00  0.00           H0.      0
ATOM   3731  CG  TYR A 242      42.894  57.590  45.735  1.00  0.00           C0.      0
ATOM   3732  CD1 TYR A 242      43.351  56.373  45.175  1.00  0.00           C0.      0
ATOM   3733  HD1 TYR A 242      43.031  55.473  45.679  1.00  0.00           H0.      0
ATOM   3734  CE1 TYR A 242      43.998  56.306  43.957  1.00  0.00           C0.      0
ATOM   3735  HE1 TYR A 242      44.160  55.355  43.470  1.00  0.00           H0.      0
ATOM   3736  CZ  TYR A 242      44.471  57.542  43.457  1.00  0.00           C0.      0
ATOM   3737  OH  TYR A 242      45.055  57.568  42.267  1.00  0.00           O0.      0
ATOM   3738  HH  TYR A 242      45.770  56.939  42.141  1.00  0.00           H0.      0
ATOM   3739  CE2 TYR A 242      44.207  58.774  44.098  1.00  0.00           C0.      0
ATOM   3740  HE2 TYR A 242      44.639  59.689  43.719  1.00  0.00           H0.      0
ATOM   3741  CD2 TYR A 242      43.414  58.803  45.268  1.00  0.00           C0.      0
ATOM   3742  HD2 TYR A 242      43.060  59.756  45.630  1.00  0.00           H0.      0
ATOM   3743  C   TYR A 242      40.017  58.091  48.392  1.00  0.00           C0.      0
ATOM   3744  O   TYR A 242      39.955  59.241  48.826  1.00  0.00           O0.      0
ATOM   3745  N   TYR A 243      39.746  56.994  49.135  1.00  0.00           N0.      0
ATOM   3746  H   TYR A 243      39.755  56.110  48.647  1.00  0.00           H0.      0
ATOM   3747  CA  TYR A 243      39.346  56.882  50.556  1.00  0.00           C0.      0
ATOM   3748  HA  TYR A 243      38.839  57.807  50.833  1.00  0.00           H0.      0
ATOM   3749  CB  TYR A 243      38.289  55.732  50.744  1.00  0.00           C0.      0
ATOM   3750  HB2 TYR A 243      37.407  56.065  50.198  1.00  0.00           H0.      0
ATOM   3751  HB3 TYR A 243      38.611  54.780  50.322  1.00  0.00           H0.      0
ATOM   3752  CG  TYR A 243      37.989  55.600  52.233  1.00  0.00           C0.      0
ATOM   3753  CD1 TYR A 243      36.990  56.306  52.811  1.00  0.00           C0.      0
ATOM   3754  HD1 TYR A 243      36.473  56.940  52.107  1.00  0.00           H0.      0
ATOM   3755  CE1 TYR A 243      36.758  56.385  54.203  1.00  0.00           C0.      0
ATOM   3756  HE1 TYR A 243      36.024  57.113  54.517  1.00  0.00           H0.      0
ATOM   3757  CZ  TYR A 243      37.431  55.498  55.028  1.00  0.00           C0.      0
ATOM   3758  OH  TYR A 243      37.169  55.407  56.357  1.00  0.00           O0.      0
ATOM   3759  HH  TYR A 243      37.575  54.615  56.718  1.00  0.00           H0.      0
ATOM   3760  CE2 TYR A 243      38.483  54.738  54.516  1.00  0.00           C0.      0
ATOM   3761  HE2 TYR A 243      39.072  54.168  55.219  1.00  0.00           H0.      0
ATOM   3762  CD2 TYR A 243      38.778  54.818  53.149  1.00  0.00           C0.      0
ATOM   3763  HD2 TYR A 243      39.596  54.198  52.812  1.00  0.00           H0.      0
ATOM   3764  C   TYR A 243      40.580  56.696  51.417  1.00  0.00           C0.      0
ATOM   3765  O   TYR A 243      41.351  55.775  51.078  1.00  0.00           O0.      0
ATOM   3766  N   PRO A 244      40.919  57.570  52.403  1.00  0.00           N0.      0
ATOM   3767  CD  PRO A 244      40.153  58.823  52.737  1.00  0.00           C0.      0
ATOM   3768  HD2 PRO A 244      39.174  58.514  53.104  1.00  0.00           H0.      0
ATOM   3769  HD3 PRO A 244      40.015  59.528  51.917  1.00  0.00           H0.      0
ATOM   3770  CG  PRO A 244      40.873  59.428  53.883  1.00  0.00           C0.      0
ATOM   3771  HG2 PRO A 244      40.485  59.097  54.846  1.00  0.00           H0.      0
ATOM   3772  HG3 PRO A 244      40.769  60.513  53.880  1.00  0.00           H0.      0
ATOM   3773  CB  PRO A 244      42.309  58.877  53.777  1.00  0.00           C0.      0
ATOM   3774  HB2 PRO A 244      42.819  58.766  54.734  1.00  0.00           H0.      0
ATOM   3775  HB3 PRO A 244      42.897  59.544  53.147  1.00  0.00           H0.      0
ATOM   3776  CA  PRO A 244      42.213  57.500  53.096  1.00  0.00           C0.      0
ATOM   3777  HA  PRO A 244      42.981  57.349  52.337  1.00  0.00           H0.      0
ATOM   3778  C   PRO A 244      42.088  56.376  54.149  1.00  0.00           C0.      0
ATOM   3779  O   PRO A 244      41.680  56.550  55.351  1.00  0.00           O0.      0
ATOM   3780  N   HIE A 245      42.509  55.184  53.721  1.00  0.00           N0.      0
ATOM   3781  H   HIE A 245      42.556  54.930  52.745  1.00  0.00           H0.      0
ATOM   3782  CA  HIE A 245      42.766  54.089  54.686  1.00  0.00           C0.      0
ATOM   3783  HA  HIE A 245      41.818  53.939  55.203  1.00  0.00           H0.      0
ATOM   3784  CB  HIE A 245      43.055  52.815  53.982  1.00  0.00           C0.      0
ATOM   3785  HB2 HIE A 245      43.884  53.009  53.302  1.00  0.00           H0.      0
ATOM   3786  HB3 HIE A 245      43.437  52.164  54.768  1.00  0.00           H0.      0
ATOM   3787  CG  HIE A 245      41.765  52.313  53.363  1.00  0.00           C0.      0
ATOM   3788  ND1 HIE A 245      40.724  51.861  54.096  1.00  0.00           N0.      0
ATOM   3789  CE1 HIE A 245      39.738  51.495  53.227  1.00  0.00           C0.      0
ATOM   3790  HE1 HIE A 245      38.734  51.178  53.468  1.00  0.00           H0.      0
ATOM   3791  NE2 HIE A 245      40.153  51.722  51.949  1.00  0.00           N0.      0
ATOM   3792  HE2 HIE A 245      39.581  51.609  51.123  1.00  0.00           H0.      0
ATOM   3793  CD2 HIE A 245      41.445  52.312  52.006  1.00  0.00           C0.      0
ATOM   3794  HD2 HIE A 245      42.099  52.653  51.217  1.00  0.00           H0.      0
ATOM   3795  C   HIE A 245      43.854  54.460  55.655  1.00  0.00           C0.      0
ATOM   3796  O   HIE A 245      44.742  55.259  55.305  1.00  0.00           O0.      0
ATOM   3797  N   CYS A 246      43.743  53.810  56.827  1.00  0.00           N0.      0
ATOM   3798  H   CYS A 246      42.906  53.301  57.072  1.00  0.00           H0.      0
ATOM   3799  CA  CYS A 246      44.911  53.676  57.708  1.00  0.00           C0.      0
ATOM   3800  HA  CYS A 246      45.730  54.109  57.135  1.00  0.00           H0.      0
ATOM   3801  CB  CYS A 246      44.579  54.574  58.972  1.00  0.00           C0.      0
ATOM   3802  HB2 CYS A 246      45.419  54.649  59.663  1.00  0.00           H0.      0
ATOM   3803  HB3 CYS A 246      44.369  55.583  58.616  1.00  0.00           H0.      0
ATOM   3804  SG  CYS A 246      43.089  53.979  59.816  1.00  0.00           S0.      0
ATOM   3805  HG  CYS A 246      42.157  54.804  59.332  1.00  0.00           H0.      0
ATOM   3806  C   CYS A 246      45.143  52.201  58.093  1.00  0.00           C0.      0
ATOM   3807  O   CYS A 246      44.209  51.325  57.975  1.00  0.00           O0.      0
ATOM   3808  N   LEU A 247      46.372  51.762  58.405  1.00  0.00           N0.      0
ATOM   3809  H   LEU A 247      47.084  52.457  58.580  1.00  0.00           H0.      0
ATOM   3810  CA  LEU A 247      46.760  50.354  58.499  1.00  0.00           C0.      0
ATOM   3811  HA  LEU A 247      46.463  49.864  57.571  1.00  0.00           H0.      0
ATOM   3812  CB  LEU A 247      48.244  50.272  58.704  1.00  0.00           C0.      0
ATOM   3813  HB2 LEU A 247      48.753  50.925  57.995  1.00  0.00           H0.      0
ATOM   3814  HB3 LEU A 247      48.333  50.678  59.712  1.00  0.00           H0.      0
ATOM   3815  CG  LEU A 247      48.849  48.884  58.714  1.00  0.00           C0.      0
ATOM   3816  HG  LEU A 247      48.387  48.277  59.492  1.00  0.00           H0.      0
ATOM   3817  CD1 LEU A 247      48.714  48.133  57.401  1.00  0.00           C0.      0
ATOM   3818 HD11 LEU A 247      49.258  48.627  56.595  1.00  0.00           H0.      0
ATOM   3819 HD12 LEU A 247      49.175  47.150  57.492  1.00  0.00           H0.      0
ATOM   3820 HD13 LEU A 247      47.676  47.983  57.103  1.00  0.00           H0.      0
ATOM   3821  CD2 LEU A 247      50.333  49.055  59.066  1.00  0.00           C0.      0
ATOM   3822 HD21 LEU A 247      50.905  48.257  58.592  1.00  0.00           H0.      0
ATOM   3823 HD22 LEU A 247      50.670  50.012  58.667  1.00  0.00           H0.      0
ATOM   3824 HD23 LEU A 247      50.484  49.106  60.144  1.00  0.00           H0.      0
ATOM   3825  C   LEU A 247      46.031  49.504  59.537  1.00  0.00           C0.      0
ATOM   3826  O   LEU A 247      45.673  48.347  59.219  1.00  0.00           O0.      0
ATOM   3827  N   ALA A 248      45.808  50.004  60.756  1.00  0.00           N0.      0
ATOM   3828  H   ALA A 248      46.222  50.894  60.991  1.00  0.00           H0.      0
ATOM   3829  CA  ALA A 248      45.112  49.160  61.757  1.00  0.00           C0.      0
ATOM   3830  HA  ALA A 248      45.669  48.286  62.096  1.00  0.00           H0.      0
ATOM   3831  CB  ALA A 248      45.172  50.076  63.038  1.00  0.00           C0.      0
ATOM   3832  HB1 ALA A 248      44.628  51.005  62.864  1.00  0.00           H0.      0
ATOM   3833  HB2 ALA A 248      44.717  49.509  63.851  1.00  0.00           H0.      0
ATOM   3834  HB3 ALA A 248      46.201  50.301  63.316  1.00  0.00           H0.      0
ATOM   3835  C   ALA A 248      43.639  48.887  61.316  1.00  0.00           C0.      0
ATOM   3836  O   ALA A 248      43.168  47.739  61.441  1.00  0.00           O0.      0
ATOM   3837  N   SER A 249      42.960  49.846  60.703  1.00  0.00           N0.      0
ATOM   3838  H   SER A 249      43.441  50.707  60.488  1.00  0.00           H0.      0
ATOM   3839  CA  SER A 249      41.594  49.653  60.161  1.00  0.00           C0.      0
ATOM   3840  HA  SER A 249      41.034  49.023  60.852  1.00  0.00           H0.      0
ATOM   3841  CB  SER A 249      40.982  50.957  59.943  1.00  0.00           C0.      0
ATOM   3842  HB2 SER A 249      40.972  51.370  60.952  1.00  0.00           H0.      0
ATOM   3843  HB3 SER A 249      41.586  51.578  59.283  1.00  0.00           H0.      0
ATOM   3844  OG  SER A 249      39.655  50.853  59.565  1.00  0.00           O0.      0
ATOM   3845  HG  SER A 249      39.059  50.418  60.180  1.00  0.00           H0.      0
ATOM   3846  C   SER A 249      41.560  48.830  58.864  1.00  0.00           C0.      0
ATOM   3847  O   SER A 249      40.778  47.887  58.816  1.00  0.00           O0.      0
ATOM   3848  N   PHE A 250      42.405  49.103  57.876  1.00  0.00           N0.      0
ATOM   3849  H   PHE A 250      42.854  50.007  57.842  1.00  0.00           H0.      0
ATOM   3850  CA  PHE A 250      42.553  48.232  56.735  1.00  0.00           C0.      0
ATOM   3851  HA  PHE A 250      41.594  48.194  56.219  1.00  0.00           H0.      0
ATOM   3852  CB  PHE A 250      43.543  48.844  55.653  1.00  0.00           C0.      0
ATOM   3853  HB2 PHE A 250      43.365  49.890  55.401  1.00  0.00           H0.      0
ATOM   3854  HB3 PHE A 250      44.543  48.870  56.087  1.00  0.00           H0.      0
ATOM   3855  CG  PHE A 250      43.499  48.221  54.317  1.00  0.00           C0.      0
ATOM   3856  CD1 PHE A 250      44.248  47.088  53.974  1.00  0.00           C0.      0
ATOM   3857  HD1 PHE A 250      45.019  46.664  54.600  1.00  0.00           H0.      0
ATOM   3858  CE1 PHE A 250      44.104  46.544  52.721  1.00  0.00           C0.      0
ATOM   3859  HE1 PHE A 250      44.728  45.707  52.445  1.00  0.00           H0.      0
ATOM   3860  CZ  PHE A 250      43.223  47.094  51.773  1.00  0.00           C0.      0
ATOM   3861  HZ  PHE A 250      43.098  46.701  50.775  1.00  0.00           H0.      0
ATOM   3862  CE2 PHE A 250      42.517  48.252  52.142  1.00  0.00           C0.      0
ATOM   3863  HE2 PHE A 250      41.864  48.716  51.418  1.00  0.00           H0.      0
ATOM   3864  CD2 PHE A 250      42.568  48.787  53.402  1.00  0.00           C0.      0
ATOM   3865  HD2 PHE A 250      42.017  49.674  53.676  1.00  0.00           H0.      0
ATOM   3866  C   PHE A 250      42.908  46.799  57.110  1.00  0.00           C0.      0
ATOM   3867  O   PHE A 250      42.551  45.861  56.394  1.00  0.00           O0.      0
ATOM   3868  N   THR A 251      43.634  46.572  58.231  1.00  0.00           N0.      0
ATOM   3869  H   THR A 251      43.982  47.398  58.697  1.00  0.00           H0.      0
ATOM   3870  CA  THR A 251      43.904  45.241  58.773  1.00  0.00           C0.      0
ATOM   3871  HA  THR A 251      44.359  44.674  57.960  1.00  0.00           H0.      0
ATOM   3872  CB  THR A 251      45.017  45.330  59.842  1.00  0.00           C0.      0
ATOM   3873  HB  THR A 251      44.797  46.102  60.579  1.00  0.00           H0.      0
ATOM   3874  CG2 THR A 251      45.502  43.973  60.487  1.00  0.00           C0.      0
ATOM   3875 HG21 THR A 251      46.389  44.285  61.038  1.00  0.00           H0.      0
ATOM   3876 HG22 THR A 251      44.786  43.561  61.198  1.00  0.00           H0.      0
ATOM   3877 HG23 THR A 251      45.853  43.200  59.803  1.00  0.00           H0.      0
ATOM   3878  OG1 THR A 251      46.211  45.707  59.227  1.00  0.00           O0.      0
ATOM   3879  HG1 THR A 251      46.185  46.650  59.048  1.00  0.00           H0.      0
ATOM   3880  C   THR A 251      42.655  44.535  59.300  1.00  0.00           C0.      0
ATOM   3881  O   THR A 251      42.570  43.303  59.194  1.00  0.00           O0.      0
ATOM   3882  N   GLU A 252      41.796  45.262  60.005  1.00  0.00           N0.      0
ATOM   3883  H   GLU A 252      41.843  46.267  60.092  1.00  0.00           H0.      0
ATOM   3884  CA  GLU A 252      40.590  44.639  60.534  1.00  0.00           C0.      0
ATOM   3885  HA  GLU A 252      41.006  43.724  60.956  1.00  0.00           H0.      0
ATOM   3886  CB  GLU A 252      40.082  45.575  61.704  1.00  0.00           C0.      0
ATOM   3887  HB2 GLU A 252      40.833  45.621  62.493  1.00  0.00           H0.      0
ATOM   3888  HB3 GLU A 252      39.871  46.567  61.304  1.00  0.00           H0.      0
ATOM   3889  CG  GLU A 252      38.698  45.164  62.304  1.00  0.00           C0.      0
ATOM   3890  HG2 GLU A 252      38.291  46.057  62.780  1.00  0.00           H0.      0
ATOM   3891  HG3 GLU A 252      37.954  44.975  61.530  1.00  0.00           H0.      0
ATOM   3892  CD  GLU A 252      38.778  43.901  63.225  1.00  0.00           C0.      0
ATOM   3893  OE1 GLU A 252      37.737  43.274  63.496  1.00  0.00           O0.      0
ATOM   3894  OE2 GLU A 252      39.885  43.535  63.679  1.00  0.00           O0.      0
ATOM   3895  C   GLU A 252      39.492  44.368  59.492  1.00  0.00           C0.      0
ATOM   3896  O   GLU A 252      38.763  43.374  59.645  1.00  0.00           O0.      0
ATOM   3897  N   LEU A 253      39.451  45.105  58.370  1.00  0.00           N0.      0
ATOM   3898  H   LEU A 253      40.074  45.900  58.340  1.00  0.00           H0.      0
ATOM   3899  CA  LEU A 253      38.688  44.862  57.229  1.00  0.00           C0.      0
ATOM   3900  HA  LEU A 253      37.659  44.677  57.535  1.00  0.00           H0.      0
ATOM   3901  CB  LEU A 253      38.899  46.218  56.407  1.00  0.00           C0.      0
ATOM   3902  HB2 LEU A 253      38.548  47.060  57.004  1.00  0.00           H0.      0
ATOM   3903  HB3 LEU A 253      39.967  46.408  56.299  1.00  0.00           H0.      0
ATOM   3904  CG  LEU A 253      38.258  46.210  55.045  1.00  0.00           C0.      0
ATOM   3905  HG  LEU A 253      38.412  45.264  54.526  1.00  0.00           H0.      0
ATOM   3906  CD1 LEU A 253      36.753  46.162  55.085  1.00  0.00           C0.      0
ATOM   3907 HD11 LEU A 253      36.387  45.927  54.086  1.00  0.00           H0.      0
ATOM   3908 HD12 LEU A 253      36.476  45.314  55.711  1.00  0.00           H0.      0
ATOM   3909 HD13 LEU A 253      36.265  47.088  55.393  1.00  0.00           H0.      0
ATOM   3910  CD2 LEU A 253      38.797  47.390  54.203  1.00  0.00           C0.      0
ATOM   3911 HD21 LEU A 253      39.869  47.314  54.020  1.00  0.00           H0.      0
ATOM   3912 HD22 LEU A 253      38.170  47.484  53.316  1.00  0.00           H0.      0
ATOM   3913 HD23 LEU A 253      38.551  48.286  54.773  1.00  0.00           H0.      0
ATOM   3914  C   LEU A 253      39.177  43.623  56.399  1.00  0.00           C0.      0
ATOM   3915  O   LEU A 253      38.385  42.700  56.222  1.00  0.00           O0.      0
ATOM   3916  N   VAL A 254      40.401  43.586  55.901  1.00  0.00           N0.      0
ATOM   3917  H   VAL A 254      40.954  44.404  56.116  1.00  0.00           H0.      0
ATOM   3918  CA  VAL A 254      41.048  42.508  55.149  1.00  0.00           C0.      0
ATOM   3919  HA  VAL A 254      40.552  42.530  54.178  1.00  0.00           H0.      0
ATOM   3920  CB  VAL A 254      42.462  43.086  54.738  1.00  0.00           C0.      0
ATOM   3921  HB  VAL A 254      42.284  44.147  54.561  1.00  0.00           H0.      0
ATOM   3922  CG1 VAL A 254      43.478  42.852  55.854  1.00  0.00           C0.      0
ATOM   3923 HG11 VAL A 254      43.132  43.294  56.789  1.00  0.00           H0.      0
ATOM   3924 HG12 VAL A 254      43.731  41.797  55.963  1.00  0.00           H0.      0
ATOM   3925 HG13 VAL A 254      44.420  43.358  55.646  1.00  0.00           H0.      0
ATOM   3926  CG2 VAL A 254      43.067  42.647  53.391  1.00  0.00           C0.      0
ATOM   3927 HG21 VAL A 254      42.722  41.632  53.196  1.00  0.00           H0.      0
ATOM   3928 HG22 VAL A 254      42.455  43.144  52.638  1.00  0.00           H0.      0
ATOM   3929 HG23 VAL A 254      44.151  42.753  53.351  1.00  0.00           H0.      0
ATOM   3930  C   VAL A 254      41.034  41.086  55.692  1.00  0.00           C0.      0
ATOM   3931  O   VAL A 254      40.704  40.197  54.920  1.00  0.00           O0.      0
ATOM   3932  N   GLN A 255      41.321  40.806  56.936  1.00  0.00           N0.      0
ATOM   3933  H   GLN A 255      41.618  41.573  57.523  1.00  0.00           H0.      0
ATOM   3934  CA  GLN A 255      41.108  39.455  57.567  1.00  0.00           C0.      0
ATOM   3935  HA  GLN A 255      41.629  38.776  56.892  1.00  0.00           H0.      0
ATOM   3936  CB  GLN A 255      41.694  39.453  58.963  1.00  0.00           C0.      0
ATOM   3937  HB2 GLN A 255      41.411  40.422  59.374  1.00  0.00           H0.      0
ATOM   3938  HB3 GLN A 255      41.255  38.685  59.600  1.00  0.00           H0.      0
ATOM   3939  CG  GLN A 255      43.254  39.399  58.972  1.00  0.00           C0.      0
ATOM   3940  HG2 GLN A 255      43.533  38.357  58.816  1.00  0.00           H0.      0
ATOM   3941  HG3 GLN A 255      43.612  40.118  58.235  1.00  0.00           H0.      0
ATOM   3942  CD  GLN A 255      43.826  39.787  60.297  1.00  0.00           C0.      0
ATOM   3943  OE1 GLN A 255      44.820  39.232  60.826  1.00  0.00           O0.      0
ATOM   3944  NE2 GLN A 255      43.445  40.914  60.914  1.00  0.00           N0.      0
ATOM   3945 HE21 GLN A 255      43.965  41.025  61.772  1.00  0.00           H0.      0
ATOM   3946 HE22 GLN A 255      42.608  41.421  60.665  1.00  0.00           H0.      0
ATOM   3947  C   GLN A 255      39.616  39.105  57.659  1.00  0.00           C0.      0
ATOM   3948  O   GLN A 255      39.141  38.038  57.222  1.00  0.00           O0.      0
ATOM   3949  N   GLU A 256      38.746  39.978  58.232  1.00  0.00           N0.      0
ATOM   3950  H   GLU A 256      39.054  40.886  58.550  1.00  0.00           H0.      0
ATOM   3951  CA  GLU A 256      37.343  39.590  58.389  1.00  0.00           C0.      0
ATOM   3952  HA  GLU A 256      37.287  38.637  58.915  1.00  0.00           H0.      0
ATOM   3953  CB  GLU A 256      36.813  40.587  59.372  1.00  0.00           C0.      0
ATOM   3954  HB2 GLU A 256      37.484  40.578  60.231  1.00  0.00           H0.      0
ATOM   3955  HB3 GLU A 256      36.819  41.561  58.885  1.00  0.00           H0.      0
ATOM   3956  CG  GLU A 256      35.322  40.228  59.854  1.00  0.00           C0.      0
ATOM   3957  HG2 GLU A 256      35.056  41.108  60.440  1.00  0.00           H0.      0
ATOM   3958  HG3 GLU A 256      34.639  40.062  59.021  1.00  0.00           H0.      0
ATOM   3959  CD  GLU A 256      35.326  38.930  60.666  1.00  0.00           C0.      0
ATOM   3960  OE1 GLU A 256      34.311  38.195  60.642  1.00  0.00           O0.      0
ATOM   3961  OE2 GLU A 256      36.319  38.652  61.411  1.00  0.00           O0.      0
ATOM   3962  C   GLU A 256      36.432  39.506  57.052  1.00  0.00           C0.      0
ATOM   3963  O   GLU A 256      35.698  38.549  56.850  1.00  0.00           O0.      0
ATOM   3964  N   ALA A 257      36.490  40.489  56.087  1.00  0.00           N0.      0
ATOM   3965  H   ALA A 257      37.162  41.219  56.276  1.00  0.00           H0.      0
ATOM   3966  CA  ALA A 257      35.838  40.454  54.784  1.00  0.00           C0.      0
ATOM   3967  HA  ALA A 257      34.766  40.322  54.931  1.00  0.00           H0.      0
ATOM   3968  CB  ALA A 257      36.080  41.710  54.010  1.00  0.00           C0.      0
ATOM   3969  HB1 ALA A 257      35.563  41.520  53.070  1.00  0.00           H0.      0
ATOM   3970  HB2 ALA A 257      35.715  42.638  54.450  1.00  0.00           H0.      0
ATOM   3971  HB3 ALA A 257      37.131  41.833  53.747  1.00  0.00           H0.      0
ATOM   3972  C   ALA A 257      36.226  39.158  53.964  1.00  0.00           C0.      0
ATOM   3973  O   ALA A 257      35.369  38.383  53.555  1.00  0.00           O0.      0
ATOM   3974  N   PHE A 258      37.570  38.993  53.814  1.00  0.00           N0.      0
ATOM   3975  H   PHE A 258      38.171  39.736  54.140  1.00  0.00           H0.      0
ATOM   3976  CA  PHE A 258      38.154  37.786  53.136  1.00  0.00           C0.      0
ATOM   3977  HA  PHE A 258      37.843  37.692  52.095  1.00  0.00           H0.      0
ATOM   3978  CB  PHE A 258      39.612  37.954  53.090  1.00  0.00           C0.      0
ATOM   3979  HB2 PHE A 258      39.927  38.941  52.750  1.00  0.00           H0.      0
ATOM   3980  HB3 PHE A 258      40.053  37.872  54.084  1.00  0.00           H0.      0
ATOM   3981  CG  PHE A 258      40.301  37.002  52.168  1.00  0.00           C0.      0
ATOM   3982  CD1 PHE A 258      40.796  35.768  52.637  1.00  0.00           C0.      0
ATOM   3983  HD1 PHE A 258      40.572  35.576  53.676  1.00  0.00           H0.      0
ATOM   3984  CE1 PHE A 258      41.535  34.863  51.775  1.00  0.00           C0.      0
ATOM   3985  HE1 PHE A 258      41.913  33.948  52.205  1.00  0.00           H0.      0
ATOM   3986  CZ  PHE A 258      41.697  35.202  50.463  1.00  0.00           C0.      0
ATOM   3987  HZ  PHE A 258      42.140  34.447  49.831  1.00  0.00           H0.      0
ATOM   3988  CE2 PHE A 258      41.186  36.446  49.938  1.00  0.00           C0.      0
ATOM   3989  HE2 PHE A 258      41.322  36.777  48.919  1.00  0.00           H0.      0
ATOM   3990  CD2 PHE A 258      40.525  37.392  50.770  1.00  0.00           C0.      0
ATOM   3991  HD2 PHE A 258      40.057  38.266  50.342  1.00  0.00           H0.      0
ATOM   3992  C   PHE A 258      37.784  36.466  53.932  1.00  0.00           C0.      0
ATOM   3993  O   PHE A 258      37.738  35.395  53.276  1.00  0.00           O0.      0
ATOM   3994  N   GLY A 259      37.448  36.561  55.226  1.00  0.00           N0.      0
ATOM   3995  H   GLY A 259      37.580  37.430  55.722  1.00  0.00           H0.      0
ATOM   3996  CA  GLY A 259      36.977  35.504  56.048  1.00  0.00           C0.      0
ATOM   3997  HA2 GLY A 259      36.933  35.869  57.074  1.00  0.00           H0.      0
ATOM   3998  HA3 GLY A 259      35.960  35.194  55.804  1.00  0.00           H0.      0
ATOM   3999  C   GLY A 259      37.801  34.151  56.051  1.00  0.00           C0.      0
ATOM   4000  O   GLY A 259      38.902  34.066  55.507  1.00  0.00           O0.      0
ATOM   4001  N   GLY A 260      37.339  33.114  56.726  1.00  0.00           N0.      0
ATOM   4002  H   GLY A 260      36.410  33.310  57.069  1.00  0.00           H0.      0
ATOM   4003  CA  GLY A 260      37.752  31.740  56.715  1.00  0.00           C0.      0
ATOM   4004  HA2 GLY A 260      36.938  31.023  56.826  1.00  0.00           H0.      0
ATOM   4005  HA3 GLY A 260      38.058  31.436  55.714  1.00  0.00           H0.      0
ATOM   4006  C   GLY A 260      38.922  31.405  57.621  1.00  0.00           C0.      0
ATOM   4007  O   GLY A 260      39.526  30.324  57.432  1.00  0.00           O0.      0
ATOM   4008  N   ARG A 261      39.302  32.321  58.513  1.00  0.00           N0.      0
ATOM   4009  H   ARG A 261      38.662  33.047  58.800  1.00  0.00           H0.      0
ATOM   4010  CA  ARG A 261      40.522  32.432  59.292  1.00  0.00           C0.      0
ATOM   4011  HA  ARG A 261      40.593  33.404  59.781  1.00  0.00           H0.      0
ATOM   4012  CB  ARG A 261      40.564  31.311  60.416  1.00  0.00           C0.      0
ATOM   4013  HB2 ARG A 261      40.527  30.323  59.958  1.00  0.00           H0.      0
ATOM   4014  HB3 ARG A 261      41.522  31.421  60.925  1.00  0.00           H0.      0
ATOM   4015  CG  ARG A 261      39.596  31.495  61.567  1.00  0.00           C0.      0
ATOM   4016  HG2 ARG A 261      38.547  31.422  61.280  1.00  0.00           H0.      0
ATOM   4017  HG3 ARG A 261      39.596  30.614  62.209  1.00  0.00           H0.      0
ATOM   4018  CD  ARG A 261      39.895  32.726  62.383  1.00  0.00           C0.      0
ATOM   4019  HD2 ARG A 261      40.963  32.845  62.570  1.00  0.00           H0.      0
ATOM   4020  HD3 ARG A 261      39.519  33.531  61.752  1.00  0.00           H0.      0
ATOM   4021  NE  ARG A 261      39.236  32.647  63.701  1.00  0.00           N0.      0
ATOM   4022  HE  ARG A 261      38.245  32.463  63.637  1.00  0.00           H0.      0
ATOM   4023  CZ  ARG A 261      39.650  33.173  64.818  1.00  0.00           C0.      0
ATOM   4024  NH1 ARG A 261      38.844  33.351  65.870  1.00  0.00           N0.      0
ATOM   4025 HH11 ARG A 261      37.917  32.956  65.798  1.00  0.00           H0.      0
ATOM   4026 HH12 ARG A 261      39.244  33.882  66.630  1.00  0.00           H0.      0
ATOM   4027  NH2 ARG A 261      40.819  33.593  64.962  1.00  0.00           N0.      0
ATOM   4028 HH21 ARG A 261      41.415  33.579  64.147  1.00  0.00           H0.      0
ATOM   4029 HH22 ARG A 261      41.158  33.706  65.906  1.00  0.00           H0.      0
ATOM   4030  C   ARG A 261      41.704  32.329  58.397  1.00  0.00           C0.      0
ATOM   4031  O   ARG A 261      42.625  31.515  58.607  1.00  0.00           O0.      0
ATOM   4032  N   CYS A 262      41.875  33.160  57.368  1.00  0.00           N0.      0
ATOM   4033  H   CYS A 262      41.217  33.922  57.290  1.00  0.00           H0.      0
ATOM   4034  CA  CYS A 262      43.099  33.227  56.438  1.00  0.00           C0.      0
ATOM   4035  HA  CYS A 262      43.140  32.263  55.931  1.00  0.00           H0.      0
ATOM   4036  CB  CYS A 262      42.848  34.360  55.389  1.00  0.00           C0.      0
ATOM   4037  HB2 CYS A 262      43.730  34.502  54.764  1.00  0.00           H0.      0
ATOM   4038  HB3 CYS A 262      42.118  34.059  54.637  1.00  0.00           H0.      0
ATOM   4039  SG  CYS A 262      42.438  35.987  56.160  1.00  0.00           S0.      0
ATOM   4040  HG  CYS A 262      41.111  35.935  56.011  1.00  0.00           H0.      0
ATOM   4041  C   CYS A 262      44.399  33.536  57.162  1.00  0.00           C0.      0
ATOM   4042  O   CYS A 262      44.302  34.005  58.323  1.00  0.00           O0.      0
ATOM   4043  N   GLN A 263      45.556  33.233  56.492  1.00  0.00           N0.      0
ATOM   4044  H   GLN A 263      45.526  33.030  55.503  1.00  0.00           H0.      0
ATOM   4045  CA  GLN A 263      46.888  33.616  57.051  1.00  0.00           C0.      0
ATOM   4046  HA  GLN A 263      46.790  33.715  58.132  1.00  0.00           H0.      0
ATOM   4047  CB  GLN A 263      47.942  32.476  56.862  1.00  0.00           C0.      0
ATOM   4048  HB2 GLN A 263      47.677  31.595  57.447  1.00  0.00           H0.      0
ATOM   4049  HB3 GLN A 263      47.806  32.373  55.786  1.00  0.00           H0.      0
ATOM   4050  CG  GLN A 263      49.490  32.809  57.054  1.00  0.00           C0.      0
ATOM   4051  HG2 GLN A 263      49.718  33.618  56.360  1.00  0.00           H0.      0
ATOM   4052  HG3 GLN A 263      49.454  33.186  58.076  1.00  0.00           H0.      0
ATOM   4053  CD  GLN A 263      50.458  31.652  56.784  1.00  0.00           C0.      0
ATOM   4054  OE1 GLN A 263      50.093  30.467  56.841  1.00  0.00           O0.      0
ATOM   4055  NE2 GLN A 263      51.693  31.922  56.612  1.00  0.00           N0.      0
ATOM   4056 HE21 GLN A 263      52.279  31.146  56.339  1.00  0.00           H0.      0
ATOM   4057 HE22 GLN A 263      52.078  32.854  56.564  1.00  0.00           H0.      0
ATOM   4058  C   GLN A 263      47.258  34.935  56.397  1.00  0.00           C0.      0
ATOM   4059  O   GLN A 263      46.736  35.282  55.270  1.00  0.00           O0.      0
ATOM   4060  N   HID A 264      48.088  35.776  56.981  1.00  0.00           N0.      0
ATOM   4061  H   HID A 264      48.561  35.499  57.830  1.00  0.00           H0.      0
ATOM   4062  CA  HID A 264      48.049  37.290  56.767  1.00  0.00           C0.      0
ATOM   4063  HA  HID A 264      47.964  37.440  55.690  1.00  0.00           H0.      0
ATOM   4064  CB  HID A 264      46.866  37.888  57.495  1.00  0.00           C0.      0
ATOM   4065  HB2 HID A 264      45.917  37.535  57.093  1.00  0.00           H0.      0
ATOM   4066  HB3 HID A 264      46.968  37.633  58.550  1.00  0.00           H0.      0
ATOM   4067  CG  HID A 264      46.788  39.351  57.488  1.00  0.00           C0.      0
ATOM   4068  ND1 HID A 264      47.033  40.202  58.550  1.00  0.00           N0.      0
ATOM   4069  HD1 HID A 264      47.275  39.975  59.504  1.00  0.00           H0.      0
ATOM   4070  CE1 HID A 264      47.077  41.449  58.016  1.00  0.00           C0.      0
ATOM   4071  HE1 HID A 264      47.343  42.354  58.542  1.00  0.00           H0.      0
ATOM   4072  NE2 HID A 264      46.647  41.511  56.772  1.00  0.00           N0.      0
ATOM   4073  CD2 HID A 264      46.454  40.113  56.400  1.00  0.00           C0.      0
ATOM   4074  HD2 HID A 264      46.138  39.763  55.429  1.00  0.00           H0.      0
ATOM   4075  C   HID A 264      49.353  37.941  57.267  1.00  0.00           C0.      0
ATOM   4076  O   HID A 264      49.953  37.597  58.244  1.00  0.00           O0.      0
ATOM   4077  N   SER A 265      49.797  38.964  56.528  1.00  0.00           N0.      0
ATOM   4078  H   SER A 265      49.219  39.384  55.814  1.00  0.00           H0.      0
ATOM   4079  CA  SER A 265      51.094  39.623  56.794  1.00  0.00           C0.      0
ATOM   4080  HA  SER A 265      51.177  39.835  57.859  1.00  0.00           H0.      0
ATOM   4081  CB  SER A 265      52.286  38.766  56.355  1.00  0.00           C0.      0
ATOM   4082  HB2 SER A 265      53.119  39.466  56.421  1.00  0.00           H0.      0
ATOM   4083  HB3 SER A 265      52.426  37.983  57.101  1.00  0.00           H0.      0
ATOM   4084  OG  SER A 265      52.283  38.283  55.037  1.00  0.00           O0.      0
ATOM   4085  HG  SER A 265      52.812  38.879  54.502  1.00  0.00           H0.      0
ATOM   4086  C   SER A 265      51.148  40.960  55.967  1.00  0.00           C0.      0
ATOM   4087  O   SER A 265      50.298  41.234  55.162  1.00  0.00           O0.      0
ATOM   4088  N   VAL A 266      52.162  41.818  56.145  1.00  0.00           N0.      0
ATOM   4089  H   VAL A 266      52.827  41.711  56.898  1.00  0.00           H0.      0
ATOM   4090  CA  VAL A 266      52.218  43.121  55.536  1.00  0.00           C0.      0
ATOM   4091  HA  VAL A 266      51.876  42.932  54.518  1.00  0.00           H0.      0
ATOM   4092  CB  VAL A 266      51.295  44.167  56.206  1.00  0.00           C0.      0
ATOM   4093  HB  VAL A 266      50.331  43.666  56.286  1.00  0.00           H0.      0
ATOM   4094  CG1 VAL A 266      51.663  44.392  57.713  1.00  0.00           C0.      0
ATOM   4095 HG11 VAL A 266      51.788  43.453  58.253  1.00  0.00           H0.      0
ATOM   4096 HG12 VAL A 266      52.563  44.997  57.824  1.00  0.00           H0.      0
ATOM   4097 HG13 VAL A 266      50.819  44.967  58.093  1.00  0.00           H0.      0
ATOM   4098  CG2 VAL A 266      51.099  45.391  55.381  1.00  0.00           C0.      0
ATOM   4099 HG21 VAL A 266      52.079  45.855  55.270  1.00  0.00           H0.      0
ATOM   4100 HG22 VAL A 266      50.769  45.108  54.381  1.00  0.00           H0.      0
ATOM   4101 HG23 VAL A 266      50.460  46.160  55.815  1.00  0.00           H0.      0
ATOM   4102  C   VAL A 266      53.647  43.677  55.463  1.00  0.00           C0.      0
ATOM   4103  O   VAL A 266      54.371  43.632  56.433  1.00  0.00           O0.      0
ATOM   4104  N   LEU A 267      53.985  44.191  54.260  1.00  0.00           N0.      0
ATOM   4105  H   LEU A 267      53.225  44.242  53.596  1.00  0.00           H0.      0
ATOM   4106  CA  LEU A 267      55.237  44.745  53.894  1.00  0.00           C0.      0
ATOM   4107  HA  LEU A 267      56.058  44.486  54.563  1.00  0.00           H0.      0
ATOM   4108  CB  LEU A 267      55.717  44.044  52.615  1.00  0.00           C0.      0
ATOM   4109  HB2 LEU A 267      55.019  44.178  51.789  1.00  0.00           H0.      0
ATOM   4110  HB3 LEU A 267      56.623  44.562  52.300  1.00  0.00           H0.      0
ATOM   4111  CG  LEU A 267      55.993  42.542  52.633  1.00  0.00           C0.      0
ATOM   4112  HG  LEU A 267      56.957  42.437  53.132  1.00  0.00           H0.      0
ATOM   4113  CD1 LEU A 267      54.986  41.628  53.287  1.00  0.00           C0.      0
ATOM   4114 HD11 LEU A 267      55.029  41.659  54.376  1.00  0.00           H0.      0
ATOM   4115 HD12 LEU A 267      53.966  41.917  53.034  1.00  0.00           H0.      0
ATOM   4116 HD13 LEU A 267      55.196  40.628  52.908  1.00  0.00           H0.      0
ATOM   4117  CD2 LEU A 267      56.159  42.175  51.194  1.00  0.00           C0.      0
ATOM   4118 HD21 LEU A 267      55.186  42.166  50.703  1.00  0.00           H0.      0
ATOM   4119 HD22 LEU A 267      56.821  42.827  50.623  1.00  0.00           H0.      0
ATOM   4120 HD23 LEU A 267      56.481  41.143  51.055  1.00  0.00           H0.      0
ATOM   4121  C   LEU A 267      55.036  46.260  53.729  1.00  0.00           C0.      0
ATOM   4122  O   LEU A 267      53.903  46.817  53.709  1.00  0.00           O0.      0
ATOM   4123  N   GLY A 268      56.157  46.950  53.558  1.00  0.00           N0.      0
ATOM   4124  H   GLY A 268      57.026  46.436  53.572  1.00  0.00           H0.      0
ATOM   4125  CA  GLY A 268      56.169  48.361  53.339  1.00  0.00           C0.      0
ATOM   4126  HA2 GLY A 268      55.175  48.763  53.143  1.00  0.00           H0.      0
ATOM   4127  HA3 GLY A 268      56.267  48.814  54.326  1.00  0.00           H0.      0
ATOM   4128  C   GLY A 268      57.127  48.826  52.339  1.00  0.00           C0.      0
ATOM   4129  O   GLY A 268      58.294  48.586  52.489  1.00  0.00           O0.      0
ATOM   4130  N   ASP A 269      56.696  49.384  51.163  1.00  0.00           N0.      0
ATOM   4131  H   ASP A 269      55.703  49.571  51.141  1.00  0.00           H0.      0
ATOM   4132  CA  ASP A 269      57.507  49.702  49.979  1.00  0.00           C0.      0
ATOM   4133  HA  ASP A 269      56.777  50.038  49.243  1.00  0.00           H0.      0
ATOM   4134  CB  ASP A 269      58.525  50.847  50.116  1.00  0.00           C0.      0
ATOM   4135  HB2 ASP A 269      59.350  50.627  50.793  1.00  0.00           H0.      0
ATOM   4136  HB3 ASP A 269      58.966  51.058  49.142  1.00  0.00           H0.      0
ATOM   4137  CG  ASP A 269      57.918  52.119  50.721  1.00  0.00           C0.      0
ATOM   4138  OD1 ASP A 269      58.676  53.065  50.857  1.00  0.00           O0.      0
ATOM   4139  OD2 ASP A 269      56.658  52.248  50.903  1.00  0.00           O0.      0
ATOM   4140  C   ASP A 269      58.237  48.376  49.383  1.00  0.00           C0.      0
ATOM   4141  O   ASP A 269      59.363  48.339  48.868  1.00  0.00           O0.      0
ATOM   4142  N   PHE A 270      57.500  47.242  49.455  1.00  0.00           N0.      0
ATOM   4143  H   PHE A 270      56.619  47.316  49.943  1.00  0.00           H0.      0
ATOM   4144  CA  PHE A 270      57.995  45.851  49.232  1.00  0.00           C0.      0
ATOM   4145  HA  PHE A 270      57.137  45.214  49.449  1.00  0.00           H0.      0
ATOM   4146  CB  PHE A 270      58.381  45.636  47.801  1.00  0.00           C0.      0
ATOM   4147  HB2 PHE A 270      59.157  46.327  47.470  1.00  0.00           H0.      0
ATOM   4148  HB3 PHE A 270      58.771  44.635  47.619  1.00  0.00           H0.      0
ATOM   4149  CG  PHE A 270      57.216  45.798  46.891  1.00  0.00           C0.      0
ATOM   4150  CD1 PHE A 270      57.133  46.965  46.108  1.00  0.00           C0.      0
ATOM   4151  HD1 PHE A 270      57.856  47.765  46.169  1.00  0.00           H0.      0
ATOM   4152  CE1 PHE A 270      56.026  47.115  45.214  1.00  0.00           C0.      0
ATOM   4153  HE1 PHE A 270      56.039  47.973  44.559  1.00  0.00           H0.      0
ATOM   4154  CZ  PHE A 270      55.104  46.063  45.097  1.00  0.00           C0.      0
ATOM   4155  HZ  PHE A 270      54.338  46.143  44.340  1.00  0.00           H0.      0
ATOM   4156  CE2 PHE A 270      55.197  44.900  45.880  1.00  0.00           C0.      0
ATOM   4157  HE2 PHE A 270      54.395  44.178  45.840  1.00  0.00           H0.      0
ATOM   4158  CD2 PHE A 270      56.192  44.825  46.867  1.00  0.00           C0.      0
ATOM   4159  HD2 PHE A 270      56.201  44.008  47.573  1.00  0.00           H0.      0
ATOM   4160  C   PHE A 270      59.075  45.363  50.229  1.00  0.00           C0.      0
ATOM   4161  O   PHE A 270      59.580  44.238  50.214  1.00  0.00           O0.      0
ATOM   4162  N   LYS A 271      59.556  46.261  51.129  1.00  0.00           N0.      0
ATOM   4163  H   LYS A 271      59.155  47.186  51.063  1.00  0.00           H0.      0
ATOM   4164  CA  LYS A 271      60.547  45.950  52.212  1.00  0.00           C0.      0
ATOM   4165  HA  LYS A 271      61.200  45.128  51.920  1.00  0.00           H0.      0
ATOM   4166  CB  LYS A 271      61.430  47.141  52.478  1.00  0.00           C0.      0
ATOM   4167  HB2 LYS A 271      60.870  47.860  53.076  1.00  0.00           H0.      0
ATOM   4168  HB3 LYS A 271      62.217  46.889  53.188  1.00  0.00           H0.      0
ATOM   4169  CG  LYS A 271      61.958  47.882  51.222  1.00  0.00           C0.      0
ATOM   4170  HG2 LYS A 271      61.171  48.482  50.767  1.00  0.00           H0.      0
ATOM   4171  HG3 LYS A 271      62.758  48.551  51.539  1.00  0.00           H0.      0
ATOM   4172  CD  LYS A 271      62.662  47.021  50.175  1.00  0.00           C0.      0
ATOM   4173  HD2 LYS A 271      63.303  46.297  50.678  1.00  0.00           H0.      0
ATOM   4174  HD3 LYS A 271      61.962  46.310  49.736  1.00  0.00           H0.      0
ATOM   4175  CE  LYS A 271      63.284  47.877  49.026  1.00  0.00           C0.      0
ATOM   4176  HE2 LYS A 271      63.699  48.765  49.502  1.00  0.00           H0.      0
ATOM   4177  HE3 LYS A 271      64.097  47.313  48.570  1.00  0.00           H0.      0
ATOM   4178  NZ  LYS A 271      62.263  48.405  48.073  1.00  0.00           N0.      0
ATOM   4179  HZ1 LYS A 271      61.417  48.608  48.585  1.00  0.00           H0.      0
ATOM   4180  HZ2 LYS A 271      62.561  49.272  47.649  1.00  0.00           H0.      0
ATOM   4181  HZ3 LYS A 271      62.118  47.711  47.354  1.00  0.00           H0.      0
ATOM   4182  C   LYS A 271      59.779  45.341  53.460  1.00  0.00           C0.      0
ATOM   4183  O   LYS A 271      58.613  45.380  53.496  1.00  0.00           O0.      0
ATOM   4184  N   PRO A 272      60.427  44.811  54.491  1.00  0.00           N0.      0
ATOM   4185  CD  PRO A 272      61.797  44.571  54.708  1.00  0.00           C0.      0
ATOM   4186  HD2 PRO A 272      62.165  45.474  55.196  1.00  0.00           H0.      0
ATOM   4187  HD3 PRO A 272      62.263  44.458  53.730  1.00  0.00           H0.      0
ATOM   4188  CG  PRO A 272      61.846  43.367  55.650  1.00  0.00           C0.      0
ATOM   4189  HG2 PRO A 272      62.820  43.315  56.135  1.00  0.00           H0.      0
ATOM   4190  HG3 PRO A 272      61.717  42.457  55.063  1.00  0.00           H0.      0
ATOM   4191  CB  PRO A 272      60.645  43.484  56.575  1.00  0.00           C0.      0
ATOM   4192  HB2 PRO A 272      60.828  44.172  57.400  1.00  0.00           H0.      0
ATOM   4193  HB3 PRO A 272      60.408  42.424  56.660  1.00  0.00           H0.      0
ATOM   4194  CA  PRO A 272      59.654  44.321  55.704  1.00  0.00           C0.      0
ATOM   4195  HA  PRO A 272      58.781  43.771  55.353  1.00  0.00           H0.      0
ATOM   4196  C   PRO A 272      59.088  45.557  56.431  1.00  0.00           C0.      0
ATOM   4197  O   PRO A 272      59.602  46.697  56.215  1.00  0.00           O0.      0
ATOM   4198  N   TYR A 273      58.013  45.458  57.220  1.00  0.00           N0.      0
ATOM   4199  H   TYR A 273      57.512  44.583  57.164  1.00  0.00           H0.      0
ATOM   4200  CA  TYR A 273      57.564  46.490  58.110  1.00  0.00           C0.      0
ATOM   4201  HA  TYR A 273      58.339  47.236  58.289  1.00  0.00           H0.      0
ATOM   4202  CB  TYR A 273      56.262  47.130  57.588  1.00  0.00           C0.      0
ATOM   4203  HB2 TYR A 273      56.542  47.708  56.707  1.00  0.00           H0.      0
ATOM   4204  HB3 TYR A 273      55.610  46.340  57.216  1.00  0.00           H0.      0
ATOM   4205  CG  TYR A 273      55.595  48.159  58.510  1.00  0.00           C0.      0
ATOM   4206  CD1 TYR A 273      56.119  49.462  58.615  1.00  0.00           C0.      0
ATOM   4207  HD1 TYR A 273      56.974  49.748  58.020  1.00  0.00           H0.      0
ATOM   4208  CE1 TYR A 273      55.432  50.437  59.413  1.00  0.00           C0.      0
ATOM   4209  HE1 TYR A 273      55.790  51.455  59.456  1.00  0.00           H0.      0
ATOM   4210  CZ  TYR A 273      54.381  50.040  60.273  1.00  0.00           C0.      0
ATOM   4211  OH  TYR A 273      53.634  50.946  60.953  1.00  0.00           O0.      0
ATOM   4212  HH  TYR A 273      53.714  51.878  60.733  1.00  0.00           H0.      0
ATOM   4213  CE2 TYR A 273      53.953  48.684  60.196  1.00  0.00           C0.      0
ATOM   4214  HE2 TYR A 273      53.186  48.216  60.796  1.00  0.00           H0.      0
ATOM   4215  CD2 TYR A 273      54.589  47.785  59.359  1.00  0.00           C0.      0
ATOM   4216  HD2 TYR A 273      54.230  46.772  59.252  1.00  0.00           H0.      0
ATOM   4217  C   TYR A 273      57.422  45.951  59.492  1.00  0.00           C0.      0
ATOM   4218  O   TYR A 273      57.035  44.846  59.719  1.00  0.00           O0.      0
ATOM   4219  N   ARG A 274      57.700  46.862  60.443  1.00  0.00           N0.      0
ATOM   4220  H   ARG A 274      58.048  47.770  60.171  1.00  0.00           H0.      0
ATOM   4221  CA  ARG A 274      57.059  46.792  61.791  1.00  0.00           C0.      0
ATOM   4222  HA  ARG A 274      56.151  46.202  61.663  1.00  0.00           H0.      0
ATOM   4223  CB  ARG A 274      57.921  45.810  62.767  1.00  0.00           C0.      0
ATOM   4224  HB2 ARG A 274      57.264  45.625  63.617  1.00  0.00           H0.      0
ATOM   4225  HB3 ARG A 274      57.979  44.824  62.306  1.00  0.00           H0.      0
ATOM   4226  CG  ARG A 274      59.340  46.309  63.209  1.00  0.00           C0.      0
ATOM   4227  HG2 ARG A 274      60.094  45.687  62.727  1.00  0.00           H0.      0
ATOM   4228  HG3 ARG A 274      59.538  47.349  62.950  1.00  0.00           H0.      0
ATOM   4229  CD  ARG A 274      59.577  46.103  64.703  1.00  0.00           C0.      0
ATOM   4230  HD2 ARG A 274      59.554  45.047  64.972  1.00  0.00           H0.      0
ATOM   4231  HD3 ARG A 274      60.527  46.571  64.961  1.00  0.00           H0.      0
ATOM   4232  NE  ARG A 274      58.555  46.735  65.581  1.00  0.00           N0.      0
ATOM   4233  HE  ARG A 274      58.105  47.591  65.291  1.00  0.00           H0.      0
ATOM   4234  CZ  ARG A 274      58.153  46.294  66.737  1.00  0.00           C0.      0
ATOM   4235  NH1 ARG A 274      58.521  45.156  67.271  1.00  0.00           N0.      0
ATOM   4236 HH11 ARG A 274      59.193  44.585  66.779  1.00  0.00           H0.      0
ATOM   4237 HH12 ARG A 274      58.059  44.865  68.122  1.00  0.00           H0.      0
ATOM   4238  NH2 ARG A 274      57.280  46.985  67.407  1.00  0.00           N0.      0
ATOM   4239 HH21 ARG A 274      56.852  47.799  66.990  1.00  0.00           H0.      0
ATOM   4240 HH22 ARG A 274      57.001  46.658  68.321  1.00  0.00           H0.      0
ATOM   4241  C   ARG A 274      56.712  48.107  62.349  1.00  0.00           C0.      0
ATOM   4242  O   ARG A 274      57.306  49.141  62.058  1.00  0.00           O0.      0
ATOM   4243  N   PRO A 275      55.714  48.189  63.282  1.00  0.00           N0.      0
ATOM   4244  CD  PRO A 275      54.580  47.248  63.369  1.00  0.00           C0.      0
ATOM   4245  HD2 PRO A 275      54.939  46.411  63.968  1.00  0.00           H0.      0
ATOM   4246  HD3 PRO A 275      54.112  47.012  62.413  1.00  0.00           H0.      0
ATOM   4247  CG  PRO A 275      53.564  47.863  64.255  1.00  0.00           C0.      0
ATOM   4248  HG2 PRO A 275      53.420  47.090  65.011  1.00  0.00           H0.      0
ATOM   4249  HG3 PRO A 275      52.551  48.076  63.913  1.00  0.00           H0.      0
ATOM   4250  CB  PRO A 275      54.168  49.150  64.834  1.00  0.00           C0.      0
ATOM   4251  HB2 PRO A 275      54.481  48.958  65.860  1.00  0.00           H0.      0
ATOM   4252  HB3 PRO A 275      53.405  49.927  64.773  1.00  0.00           H0.      0
ATOM   4253  CA  PRO A 275      55.359  49.468  63.913  1.00  0.00           C0.      0
ATOM   4254  HA  PRO A 275      54.960  50.161  63.172  1.00  0.00           H0.      0
ATOM   4255  C   PRO A 275      56.541  50.063  64.784  1.00  0.00           C0.      0
ATOM   4256  O   PRO A 275      57.098  49.326  65.536  1.00  0.00           O0.      0
ATOM   4257  N   GLY A 276      56.724  51.398  64.714  1.00  0.00           N0.      0
ATOM   4258  H   GLY A 276      56.225  51.800  63.933  1.00  0.00           H0.      0
ATOM   4259  CA  GLY A 276      57.746  52.268  65.417  1.00  0.00           C0.      0
ATOM   4260  HA2 GLY A 276      57.354  53.271  65.582  1.00  0.00           H0.      0
ATOM   4261  HA3 GLY A 276      57.917  51.926  66.438  1.00  0.00           H0.      0
ATOM   4262  C   GLY A 276      59.122  52.303  64.816  1.00  0.00           C0.      0
ATOM   4263  O   GLY A 276      59.977  52.976  65.319  1.00  0.00           O0.      0
ATOM   4264  N   GLN A 277      59.355  51.566  63.730  1.00  0.00           N0.      0
ATOM   4265  H   GLN A 277      58.619  50.924  63.473  1.00  0.00           H0.      0
ATOM   4266  CA  GLN A 277      60.612  51.536  62.864  1.00  0.00           C0.      0
ATOM   4267  HA  GLN A 277      61.418  51.268  63.547  1.00  0.00           H0.      0
ATOM   4268  CB  GLN A 277      60.553  50.483  61.776  1.00  0.00           C0.      0
ATOM   4269  HB2 GLN A 277      61.529  50.147  61.429  1.00  0.00           H0.      0
ATOM   4270  HB3 GLN A 277      60.083  49.592  62.192  1.00  0.00           H0.      0
ATOM   4271  CG  GLN A 277      59.793  51.021  60.524  1.00  0.00           C0.      0
ATOM   4272  HG2 GLN A 277      58.822  51.238  60.968  1.00  0.00           H0.      0
ATOM   4273  HG3 GLN A 277      60.284  51.911  60.128  1.00  0.00           H0.      0
ATOM   4274  CD  GLN A 277      59.661  50.062  59.333  1.00  0.00           C0.      0
ATOM   4275  OE1 GLN A 277      59.783  48.837  59.502  1.00  0.00           O0.      0
ATOM   4276  NE2 GLN A 277      59.430  50.565  58.137  1.00  0.00           N0.      0
ATOM   4277 HE21 GLN A 277      59.541  50.018  57.295  1.00  0.00           H0.      0
ATOM   4278 HE22 GLN A 277      59.485  51.571  58.066  1.00  0.00           H0.      0
ATOM   4279  C   GLN A 277      61.058  52.893  62.299  1.00  0.00           C0.      0
ATOM   4280  O   GLN A 277      60.164  53.713  61.995  1.00  0.00           O0.      0
ATOM   4281  N   ALA A 278      62.318  53.170  62.102  1.00  0.00           N0.      0
ATOM   4282  H   ALA A 278      62.942  52.484  62.502  1.00  0.00           H0.      0
ATOM   4283  CA  ALA A 278      62.882  54.487  61.692  1.00  0.00           C0.      0
ATOM   4284  HA  ALA A 278      62.343  55.244  62.261  1.00  0.00           H0.      0
ATOM   4285  CB  ALA A 278      64.380  54.457  61.988  1.00  0.00           C0.      0
ATOM   4286  HB1 ALA A 278      64.853  53.703  61.360  1.00  0.00           H0.      0
ATOM   4287  HB2 ALA A 278      64.867  55.400  61.739  1.00  0.00           H0.      0
ATOM   4288  HB3 ALA A 278      64.596  54.230  63.032  1.00  0.00           H0.      0
ATOM   4289  C   ALA A 278      62.660  54.786  60.150  1.00  0.00           C0.      0
ATOM   4290  O   ALA A 278      62.831  55.945  59.789  1.00  0.00           O0.      0
ATOM   4291  N   TYR A 279      62.348  53.769  59.315  1.00  0.00           N0.      0
ATOM   4292  H   TYR A 279      62.367  52.832  59.692  1.00  0.00           H0.      0
ATOM   4293  CA  TYR A 279      61.900  53.951  57.943  1.00  0.00           C0.      0
ATOM   4294  HA  TYR A 279      62.393  54.832  57.532  1.00  0.00           H0.      0
ATOM   4295  CB  TYR A 279      62.431  52.821  57.058  1.00  0.00           C0.      0
ATOM   4296  HB2 TYR A 279      63.514  52.846  57.178  1.00  0.00           H0.      0
ATOM   4297  HB3 TYR A 279      62.078  51.859  57.431  1.00  0.00           H0.      0
ATOM   4298  CG  TYR A 279      62.100  52.968  55.530  1.00  0.00           C0.      0
ATOM   4299  CD1 TYR A 279      63.049  53.629  54.754  1.00  0.00           C0.      0
ATOM   4300  HD1 TYR A 279      63.846  54.096  55.312  1.00  0.00           H0.      0
ATOM   4301  CE1 TYR A 279      62.753  53.868  53.369  1.00  0.00           C0.      0
ATOM   4302  HE1 TYR A 279      63.445  54.430  52.759  1.00  0.00           H0.      0
ATOM   4303  CZ  TYR A 279      61.506  53.532  52.875  1.00  0.00           C0.      0
ATOM   4304  OH  TYR A 279      61.210  53.786  51.605  1.00  0.00           O0.      0
ATOM   4305  HH  TYR A 279      60.355  53.549  51.239  1.00  0.00           H0.      0
ATOM   4306  CE2 TYR A 279      60.679  52.714  53.622  1.00  0.00           C0.      0
ATOM   4307  HE2 TYR A 279      59.813  52.388  53.065  1.00  0.00           H0.      0
ATOM   4308  CD2 TYR A 279      60.918  52.376  54.963  1.00  0.00           C0.      0
ATOM   4309  HD2 TYR A 279      60.188  51.779  55.489  1.00  0.00           H0.      0
ATOM   4310  C   TYR A 279      60.425  54.070  57.655  1.00  0.00           C0.      0
ATOM   4311  O   TYR A 279      59.740  53.253  58.178  1.00  0.00           O0.      0
ATOM   4312  N   VAL A 280      60.039  54.958  56.695  1.00  0.00           N0.      0
ATOM   4313  H   VAL A 280      60.678  55.546  56.180  1.00  0.00           H0.      0
ATOM   4314  CA  VAL A 280      58.576  55.289  56.602  1.00  0.00           C0.      0
ATOM   4315  HA  VAL A 280      58.045  54.672  57.326  1.00  0.00           H0.      0
ATOM   4316  CB  VAL A 280      58.352  56.732  57.017  1.00  0.00           C0.      0
ATOM   4317  HB  VAL A 280      59.069  57.396  56.534  1.00  0.00           H0.      0
ATOM   4318  CG1 VAL A 280      56.834  57.101  56.811  1.00  0.00           C0.      0
ATOM   4319 HG11 VAL A 280      56.346  56.174  57.112  1.00  0.00           H0.      0
ATOM   4320 HG12 VAL A 280      56.747  58.017  57.395  1.00  0.00           H0.      0
ATOM   4321 HG13 VAL A 280      56.608  57.322  55.768  1.00  0.00           H0.      0
ATOM   4322  CG2 VAL A 280      58.587  56.854  58.568  1.00  0.00           C0.      0
ATOM   4323 HG21 VAL A 280      57.969  56.111  59.072  1.00  0.00           H0.      0
ATOM   4324 HG22 VAL A 280      59.641  56.705  58.803  1.00  0.00           H0.      0
ATOM   4325 HG23 VAL A 280      58.427  57.906  58.807  1.00  0.00           H0.      0
ATOM   4326  C   VAL A 280      58.013  54.882  55.254  1.00  0.00           C0.      0
ATOM   4327  O   VAL A 280      58.545  55.355  54.258  1.00  0.00           O0.      0
ATOM   4328  N   PRO A 281      57.036  53.903  55.112  1.00  0.00           N0.      0
ATOM   4329  CD  PRO A 281      56.263  53.266  56.194  1.00  0.00           C0.      0
ATOM   4330  HD2 PRO A 281      55.852  54.065  56.810  1.00  0.00           H0.      0
ATOM   4331  HD3 PRO A 281      56.829  52.563  56.805  1.00  0.00           H0.      0
ATOM   4332  CG  PRO A 281      55.176  52.523  55.486  1.00  0.00           C0.      0
ATOM   4333  HG2 PRO A 281      54.260  53.108  55.569  1.00  0.00           H0.      0
ATOM   4334  HG3 PRO A 281      55.024  51.556  55.966  1.00  0.00           H0.      0
ATOM   4335  CB  PRO A 281      55.806  52.272  54.143  1.00  0.00           C0.      0
ATOM   4336  HB2 PRO A 281      55.077  52.072  53.357  1.00  0.00           H0.      0
ATOM   4337  HB3 PRO A 281      56.560  51.488  54.216  1.00  0.00           H0.      0
ATOM   4338  CA  PRO A 281      56.603  53.497  53.799  1.00  0.00           C0.      0
ATOM   4339  HA  PRO A 281      57.462  53.279  53.165  1.00  0.00           H0.      0
ATOM   4340  C   PRO A 281      55.759  54.558  53.143  1.00  0.00           C0.      0
ATOM   4341  O   PRO A 281      54.994  55.336  53.762  1.00  0.00           O0.      0
ATOM   4342  N   CYS A 282      55.857  54.580  51.830  1.00  0.00           N0.      0
ATOM   4343  H   CYS A 282      56.323  53.758  51.473  1.00  0.00           H0.      0
ATOM   4344  CA  CYS A 282      54.940  55.307  50.966  1.00  0.00           C0.      0
ATOM   4345  HA  CYS A 282      54.651  56.262  51.407  1.00  0.00           H0.      0
ATOM   4346  CB  CYS A 282      55.561  55.585  49.588  1.00  0.00           C0.      0
ATOM   4347  HB2 CYS A 282      56.650  55.554  49.567  1.00  0.00           H0.      0
ATOM   4348  HB3 CYS A 282      55.246  54.793  48.909  1.00  0.00           H0.      0
ATOM   4349  SG  CYS A 282      54.957  57.275  49.020  1.00  0.00           S0.      0
ATOM   4350  HG  CYS A 282      55.892  57.447  48.082  1.00  0.00           H0.      0
ATOM   4351  C   CYS A 282      53.631  54.479  50.792  1.00  0.00           C0.      0
ATOM   4352  O   CYS A 282      52.614  55.136  50.713  1.00  0.00           O0.      0
ATOM   4353  N   TYR A 283      53.711  53.130  50.773  1.00  0.00           N0.      0
ATOM   4354  H   TYR A 283      54.659  52.786  50.836  1.00  0.00           H0.      0
ATOM   4355  CA  TYR A 283      52.660  52.166  50.600  1.00  0.00           C0.      0
ATOM   4356  HA  TYR A 283      51.710  52.655  50.818  1.00  0.00           H0.      0
ATOM   4357  CB  TYR A 283      52.693  51.713  49.109  1.00  0.00           C0.      0
ATOM   4358  HB2 TYR A 283      53.620  51.154  48.981  1.00  0.00           H0.      0
ATOM   4359  HB3 TYR A 283      51.991  50.901  48.923  1.00  0.00           H0.      0
ATOM   4360  CG  TYR A 283      52.564  52.898  48.109  1.00  0.00           C0.      0
ATOM   4361  CD1 TYR A 283      53.671  53.279  47.317  1.00  0.00           C0.      0
ATOM   4362  HD1 TYR A 283      54.590  52.733  47.472  1.00  0.00           H0.      0
ATOM   4363  CE1 TYR A 283      53.531  54.234  46.303  1.00  0.00           C0.      0
ATOM   4364  HE1 TYR A 283      54.372  54.335  45.634  1.00  0.00           H0.      0
ATOM   4365  CZ  TYR A 283      52.281  54.726  45.936  1.00  0.00           C0.      0
ATOM   4366  OH  TYR A 283      52.104  55.488  44.803  1.00  0.00           O0.      0
ATOM   4367  HH  TYR A 283      51.258  55.930  44.706  1.00  0.00           H0.      0
ATOM   4368  CE2 TYR A 283      51.144  54.347  46.700  1.00  0.00           C0.      0
ATOM   4369  HE2 TYR A 283      50.193  54.780  46.427  1.00  0.00           H0.      0
ATOM   4370  CD2 TYR A 283      51.272  53.468  47.763  1.00  0.00           C0.      0
ATOM   4371  HD2 TYR A 283      50.404  53.153  48.323  1.00  0.00           H0.      0
ATOM   4372  C   TYR A 283      52.871  50.926  51.502  1.00  0.00           C0.      0
ATOM   4373  O   TYR A 283      53.951  50.298  51.475  1.00  0.00           O0.      0
ATOM   4374  N   PHE A 284      51.814  50.547  52.221  1.00  0.00           N0.      0
ATOM   4375  H   PHE A 284      50.889  50.820  51.921  1.00  0.00           H0.      0
ATOM   4376  CA  PHE A 284      51.724  49.194  52.841  1.00  0.00           C0.      0
ATOM   4377  HA  PHE A 284      52.664  48.887  53.300  1.00  0.00           H0.      0
ATOM   4378  CB  PHE A 284      50.712  49.397  53.946  1.00  0.00           C0.      0
ATOM   4379  HB2 PHE A 284      49.833  49.859  53.498  1.00  0.00           H0.      0
ATOM   4380  HB3 PHE A 284      50.540  48.427  54.413  1.00  0.00           H0.      0
ATOM   4381  CG  PHE A 284      51.051  50.276  55.145  1.00  0.00           C0.      0
ATOM   4382  CD1 PHE A 284      50.297  51.461  55.319  1.00  0.00           C0.      0
ATOM   4383  HD1 PHE A 284      49.444  51.673  54.692  1.00  0.00           H0.      0
ATOM   4384  CE1 PHE A 284      50.699  52.349  56.286  1.00  0.00           C0.      0
ATOM   4385  HE1 PHE A 284      50.125  53.244  56.474  1.00  0.00           H0.      0
ATOM   4386  CZ  PHE A 284      51.825  52.065  57.038  1.00  0.00           C0.      0
ATOM   4387  HZ  PHE A 284      52.067  52.705  57.874  1.00  0.00           H0.      0
ATOM   4388  CE2 PHE A 284      52.601  50.876  56.860  1.00  0.00           C0.      0
ATOM   4389  HE2 PHE A 284      53.470  50.675  57.470  1.00  0.00           H0.      0
ATOM   4390  CD2 PHE A 284      52.246  50.004  55.819  1.00  0.00           C0.      0
ATOM   4391  HD2 PHE A 284      52.698  49.031  55.695  1.00  0.00           H0.      0
ATOM   4392  C   PHE A 284      51.228  48.105  51.952  1.00  0.00           C0.      0
ATOM   4393  O   PHE A 284      50.254  48.338  51.252  1.00  0.00           O0.      0
ATOM   4394  N   ILE A 285      51.865  46.974  51.765  1.00  0.00           N0.      0
ATOM   4395  H   ILE A 285      52.730  46.831  52.266  1.00  0.00           H0.      0
ATOM   4396  CA  ILE A 285      51.514  45.938  50.887  1.00  0.00           C0.      0
ATOM   4397  HA  ILE A 285      50.576  46.263  50.436  1.00  0.00           H0.      0
ATOM   4398  CB  ILE A 285      52.533  45.635  49.769  1.00  0.00           C0.      0
ATOM   4399  HB  ILE A 285      53.506  45.419  50.212  1.00  0.00           H0.      0
ATOM   4400  CG2 ILE A 285      52.259  44.405  48.959  1.00  0.00           C0.      0
ATOM   4401 HG21 ILE A 285      53.119  44.385  48.289  1.00  0.00           H0.      0
ATOM   4402 HG22 ILE A 285      52.236  43.503  49.570  1.00  0.00           H0.      0
ATOM   4403 HG23 ILE A 285      51.299  44.573  48.471  1.00  0.00           H0.      0
ATOM   4404  CG1 ILE A 285      52.715  46.907  48.913  1.00  0.00           C0.      0
ATOM   4405 HG12 ILE A 285      52.897  46.668  47.866  1.00  0.00           H0.      0
ATOM   4406 HG13 ILE A 285      51.820  47.520  48.801  1.00  0.00           H0.      0
ATOM   4407  CD1 ILE A 285      53.901  47.748  49.480  1.00  0.00           C0.      0
ATOM   4408 HD11 ILE A 285      53.764  48.781  49.162  1.00  0.00           H0.      0
ATOM   4409 HD12 ILE A 285      53.901  47.718  50.570  1.00  0.00           H0.      0
ATOM   4410 HD13 ILE A 285      54.906  47.377  49.276  1.00  0.00           H0.      0
ATOM   4411  C   ILE A 285      51.066  44.673  51.618  1.00  0.00           C0.      0
ATOM   4412  O   ILE A 285      51.917  44.018  52.172  1.00  0.00           O0.      0
ATOM   4413  N   HID A 286      49.782  44.323  51.624  1.00  0.00           N0.      0
ATOM   4414  H   HID A 286      49.107  44.866  51.103  1.00  0.00           H0.      0
ATOM   4415  CA  HID A 286      49.346  43.130  52.361  1.00  0.00           C0.      0
ATOM   4416  HA  HID A 286      49.862  43.110  53.321  1.00  0.00           H0.      0
ATOM   4417  CB  HID A 286      47.894  43.214  52.692  1.00  0.00           C0.      0
ATOM   4418  HB2 HID A 286      47.260  43.476  51.844  1.00  0.00           H0.      0
ATOM   4419  HB3 HID A 286      47.553  42.247  53.063  1.00  0.00           H0.      0
ATOM   4420  CG  HID A 286      47.624  44.190  53.786  1.00  0.00           C0.      0
ATOM   4421  ND1 HID A 286      47.175  43.930  55.084  1.00  0.00           N0.      0
ATOM   4422  HD1 HID A 286      46.853  43.038  55.433  1.00  0.00           H0.      0
ATOM   4423  CE1 HID A 286      47.141  45.029  55.826  1.00  0.00           C0.      0
ATOM   4424  HE1 HID A 286      46.690  45.009  56.807  1.00  0.00           H0.      0
ATOM   4425  NE2 HID A 286      47.658  46.014  55.083  1.00  0.00           N0.      0
ATOM   4426  CD2 HID A 286      47.964  45.526  53.817  1.00  0.00           C0.      0
ATOM   4427  HD2 HID A 286      48.393  46.056  52.980  1.00  0.00           H0.      0
ATOM   4428  C   HID A 286      49.615  41.832  51.590  1.00  0.00           C0.      0
ATOM   4429  O   HID A 286      49.545  41.772  50.377  1.00  0.00           O0.      0
ATOM   4430  N   VAL A 287      49.798  40.819  52.328  1.00  0.00           N0.      0
ATOM   4431  H   VAL A 287      49.875  40.955  53.326  1.00  0.00           H0.      0
ATOM   4432  CA  VAL A 287      49.741  39.485  51.706  1.00  0.00           C0.      0
ATOM   4433  HA  VAL A 287      49.260  39.517  50.728  1.00  0.00           H0.      0
ATOM   4434  CB  VAL A 287      51.104  38.881  51.540  1.00  0.00           C0.      0
ATOM   4435  HB  VAL A 287      51.698  38.852  52.454  1.00  0.00           H0.      0
ATOM   4436  CG1 VAL A 287      51.038  37.523  50.874  1.00  0.00           C0.      0
ATOM   4437 HG11 VAL A 287      52.066  37.168  50.800  1.00  0.00           H0.      0
ATOM   4438 HG12 VAL A 287      50.479  36.862  51.537  1.00  0.00           H0.      0
ATOM   4439 HG13 VAL A 287      50.578  37.554  49.886  1.00  0.00           H0.      0
ATOM   4440  CG2 VAL A 287      51.978  39.808  50.662  1.00  0.00           C0.      0
ATOM   4441 HG21 VAL A 287      51.915  40.881  50.845  1.00  0.00           H0.      0
ATOM   4442 HG22 VAL A 287      53.012  39.481  50.777  1.00  0.00           H0.      0
ATOM   4443 HG23 VAL A 287      51.689  39.729  49.614  1.00  0.00           H0.      0
ATOM   4444  C   VAL A 287      48.796  38.544  52.560  1.00  0.00           C0.      0
ATOM   4445  O   VAL A 287      48.941  38.403  53.809  1.00  0.00           O0.      0
ATOM   4446  N   LEU A 288      47.809  37.967  51.899  1.00  0.00           N0.      0
ATOM   4447  H   LEU A 288      47.617  38.311  50.969  1.00  0.00           H0.      0
ATOM   4448  CA  LEU A 288      46.826  37.023  52.360  1.00  0.00           C0.      0
ATOM   4449  HA  LEU A 288      46.762  37.000  53.448  1.00  0.00           H0.      0
ATOM   4450  CB  LEU A 288      45.377  37.491  51.908  1.00  0.00           C0.      0
ATOM   4451  HB2 LEU A 288      45.378  38.012  50.951  1.00  0.00           H0.      0
ATOM   4452  HB3 LEU A 288      44.784  36.597  51.718  1.00  0.00           H0.      0
ATOM   4453  CG  LEU A 288      44.803  38.489  52.929  1.00  0.00           C0.      0
ATOM   4454  HG  LEU A 288      45.108  38.214  53.938  1.00  0.00           H0.      0
ATOM   4455  CD1 LEU A 288      45.180  39.939  52.635  1.00  0.00           C0.      0
ATOM   4456 HD11 LEU A 288      44.899  40.454  53.554  1.00  0.00           H0.      0
ATOM   4457 HD12 LEU A 288      46.228  40.016  52.346  1.00  0.00           H0.      0
ATOM   4458 HD13 LEU A 288      44.580  40.293  51.796  1.00  0.00           H0.      0
ATOM   4459  CD2 LEU A 288      43.327  38.309  52.839  1.00  0.00           C0.      0
ATOM   4460 HD21 LEU A 288      43.051  37.378  53.336  1.00  0.00           H0.      0
ATOM   4461 HD22 LEU A 288      42.827  39.131  53.351  1.00  0.00           H0.      0
ATOM   4462 HD23 LEU A 288      42.990  38.340  51.803  1.00  0.00           H0.      0
ATOM   4463  C   LEU A 288      47.130  35.593  51.838  1.00  0.00           C0.      0
ATOM   4464  O   LEU A 288      47.671  35.341  50.748  1.00  0.00           O0.      0
ATOM   4465  N   LYS A 289      46.579  34.626  52.669  1.00  0.00           N0.      0
ATOM   4466  H   LYS A 289      46.142  34.944  53.522  1.00  0.00           H0.      0
ATOM   4467  CA  LYS A 289      46.523  33.207  52.180  1.00  0.00           C0.      0
ATOM   4468  HA  LYS A 289      46.540  33.132  51.093  1.00  0.00           H0.      0
ATOM   4469  CB  LYS A 289      47.874  32.545  52.550  1.00  0.00           C0.      0
ATOM   4470  HB2 LYS A 289      48.708  33.118  52.144  1.00  0.00           H0.      0
ATOM   4471  HB3 LYS A 289      47.973  32.577  53.635  1.00  0.00           H0.      0
ATOM   4472  CG  LYS A 289      48.037  31.104  51.967  1.00  0.00           C0.      0
ATOM   4473  HG2 LYS A 289      47.242  30.423  52.272  1.00  0.00           H0.      0
ATOM   4474  HG3 LYS A 289      47.926  31.141  50.883  1.00  0.00           H0.      0
ATOM   4475  CD  LYS A 289      49.359  30.493  52.353  1.00  0.00           C0.      0
ATOM   4476  HD2 LYS A 289      50.131  31.195  52.039  1.00  0.00           H0.      0
ATOM   4477  HD3 LYS A 289      49.421  30.336  53.430  1.00  0.00           H0.      0
ATOM   4478  CE  LYS A 289      49.455  29.183  51.526  1.00  0.00           C0.      0
ATOM   4479  HE2 LYS A 289      48.624  28.529  51.790  1.00  0.00           H0.      0
ATOM   4480  HE3 LYS A 289      49.480  29.418  50.462  1.00  0.00           H0.      0
ATOM   4481  NZ  LYS A 289      50.769  28.534  51.810  1.00  0.00           N0.      0
ATOM   4482  HZ1 LYS A 289      51.607  29.076  51.659  1.00  0.00           H0.      0
ATOM   4483  HZ2 LYS A 289      50.941  28.290  52.776  1.00  0.00           H0.      0
ATOM   4484  HZ3 LYS A 289      50.891  27.672  51.298  1.00  0.00           H0.      0
ATOM   4485  C   LYS A 289      45.266  32.504  52.623  1.00  0.00           C0.      0
ATOM   4486  O   LYS A 289      44.894  32.473  53.803  1.00  0.00           O0.      0
ATOM   4487  N   LYS A 290      44.516  31.882  51.687  1.00  0.00           N0.      0
ATOM   4488  H   LYS A 290      44.868  31.753  50.749  1.00  0.00           H0.      0
ATOM   4489  CA  LYS A 290      43.217  31.203  51.923  1.00  0.00           C0.      0
ATOM   4490  HA  LYS A 290      42.639  32.052  52.285  1.00  0.00           H0.      0
ATOM   4491  CB  LYS A 290      42.554  30.654  50.673  1.00  0.00           C0.      0
ATOM   4492  HB2 LYS A 290      42.903  31.239  49.823  1.00  0.00           H0.      0
ATOM   4493  HB3 LYS A 290      42.815  29.657  50.318  1.00  0.00           H0.      0
ATOM   4494  CG  LYS A 290      41.070  30.774  50.716  1.00  0.00           C0.      0
ATOM   4495  HG2 LYS A 290      40.604  30.079  51.414  1.00  0.00           H0.      0
ATOM   4496  HG3 LYS A 290      40.760  31.755  51.075  1.00  0.00           H0.      0
ATOM   4497  CD  LYS A 290      40.335  30.548  49.343  1.00  0.00           C0.      0
ATOM   4498  HD2 LYS A 290      40.994  30.958  48.578  1.00  0.00           H0.      0
ATOM   4499  HD3 LYS A 290      40.320  29.475  49.149  1.00  0.00           H0.      0
ATOM   4500  CE  LYS A 290      38.966  31.192  49.297  1.00  0.00           C0.      0
ATOM   4501  HE2 LYS A 290      38.397  31.001  50.207  1.00  0.00           H0.      0
ATOM   4502  HE3 LYS A 290      39.108  32.272  49.310  1.00  0.00           H0.      0
ATOM   4503  NZ  LYS A 290      38.283  30.944  47.975  1.00  0.00           N0.      0
ATOM   4504  HZ1 LYS A 290      37.710  30.118  47.886  1.00  0.00           H0.      0
ATOM   4505  HZ2 LYS A 290      37.678  31.708  47.708  1.00  0.00           H0.      0
ATOM   4506  HZ3 LYS A 290      39.008  30.854  47.277  1.00  0.00           H0.      0
ATOM   4507  C   LYS A 290      43.383  30.064  52.937  1.00  0.00           C0.      0
ATOM   4508  O   LYS A 290      44.326  29.286  52.925  1.00  0.00           O0.      0
ATOM   4509  N   THR A 291      42.364  29.885  53.773  1.00  0.00           N0.      0
ATOM   4510  H   THR A 291      41.655  30.599  53.859  1.00  0.00           H0.      0
ATOM   4511  CA  THR A 291      42.201  28.564  54.406  1.00  0.00           C0.      0
ATOM   4512  HA  THR A 291      43.081  28.445  55.038  1.00  0.00           H0.      0
ATOM   4513  CB  THR A 291      41.123  28.461  55.488  1.00  0.00           C0.      0
ATOM   4514  HB  THR A 291      41.262  29.166  56.308  1.00  0.00           H0.      0
ATOM   4515  CG2 THR A 291      39.687  28.578  54.989  1.00  0.00           C0.      0
ATOM   4516 HG21 THR A 291      39.550  29.602  54.639  1.00  0.00           H0.      0
ATOM   4517 HG22 THR A 291      39.589  27.893  54.147  1.00  0.00           H0.      0
ATOM   4518 HG23 THR A 291      38.927  28.487  55.765  1.00  0.00           H0.      0
ATOM   4519  OG1 THR A 291      41.121  27.119  56.071  1.00  0.00           O0.      0
ATOM   4520  HG1 THR A 291      41.923  27.135  56.597  1.00  0.00           H0.      0
ATOM   4521  C   THR A 291      42.210  27.382  53.386  1.00  0.00           C0.      0
ATOM   4522  O   THR A 291      41.897  27.592  52.242  1.00  0.00           O0.      0
ATOM   4523  N   GLY A 292      42.648  26.196  53.792  1.00  0.00           N0.      0
ATOM   4524  H   GLY A 292      43.126  26.125  54.678  1.00  0.00           H0.      0
ATOM   4525  CA  GLY A 292      42.890  25.151  52.822  1.00  0.00           C0.      0
ATOM   4526  HA2 GLY A 292      41.972  24.937  52.274  1.00  0.00           H0.      0
ATOM   4527  HA3 GLY A 292      43.675  25.429  52.118  1.00  0.00           H0.      0
ATOM   4528  C   GLY A 292      43.387  23.860  53.461  1.00  0.00           C0.      0
ATOM   4529  O   GLY A 292      42.592  23.274  54.158  1.00  0.00           O0.      0
ATOM   4530  OXT GLY A 292      44.584  23.560  53.328  1.00  0.00           O0.      0
ATOM   4531  C   ACT A 294      48.764  57.004  44.276  1.00  0.00           C0.      0
ATOM   4532  O   ACT A 294      49.951  57.309  44.376  1.00  0.00           O0.      0
ATOM   4533  CA  ACT A 294      48.136  57.044  42.831  1.00  0.00           C0.      0
ATOM   4534  OXT ACT A 294      48.072  56.942  45.291  1.00  0.00           O0.      0
ATOM   4535  N   ACT A 294      47.354  55.829  42.440  1.00  0.00           N0.      0
ATOM   4536  H1  ACT A 294      47.621  58.011  42.862  1.00  0.00           H0.      0
ATOM   4537  H3  ACT A 294      48.976  57.114  42.129  1.00  0.00           H0.      0
ATOM   4538  H01 ACT A 294      47.947  55.000  42.441  1.00  0.00           H0.      0
ATOM   4539  H02 ACT A 294      46.817  55.647  43.286  1.00  0.00           H0.      0
ATOM   4540  N'  SAM A 293      48.009  48.476  38.766  1.00  0.00           N0.      0
ATOM   4541  CA' SAM A 293      47.922  49.714  37.840  1.00  0.00           C0.      0
ATOM   4542  C'  SAM A 293      49.177  50.644  37.903  1.00  0.00           C0.      0
ATOM   4543  O'  SAM A 293      49.403  51.336  36.927  1.00  0.00           O0.      0
ATOM   4544  CB  SAM A 293      46.567  50.490  38.062  1.00  0.00           C0.      0
ATOM   4545  CG  SAM A 293      46.592  51.612  39.207  1.00  0.00           C0.      0
[truncated: 6,254,513 more chars]
