# Supplementary material for: Computational Investigation of GNMT-Catalyzed Methyl Transfer Reaction: Integrating MD, QM, and ML Approaches
Source: J Comput Chem. Author manuscript; Available in PMC 2026 Jun 29. (PMC13312424; doi:10.1002/jcc.70434)
Supplement: SI-3 [file NIHMS2188582-supplement-SI-3.zip › MD-frame-pdbs/sampling-R1-19000.pdb]

ATOM      1  N   VAL A   1      44.398 117.479 103.265  1.00  0.00           N  
ATOM      2  CA  VAL A   1      45.203 118.689 103.649  1.00  0.00           C  
ATOM      3  C   VAL A   1      46.382 118.431 104.608  1.00  0.00           C  
ATOM      4  O   VAL A   1      46.535 117.269 105.088  1.00  0.00           O  
ATOM      5  CB  VAL A   1      44.332 119.803 104.241  1.00  0.00           C  
ATOM      6  CG1 VAL A   1      43.317 120.388 103.282  1.00  0.00           C  
ATOM      7  CG2 VAL A   1      43.725 119.455 105.534  1.00  0.00           C  
ATOM      8  HA  VAL A   1      45.717 119.024 102.748  1.00  0.00           H  
ATOM      9  HB  VAL A   1      44.948 120.696 104.338  1.00  0.00           H  
ATOM     10 HG11 VAL A   1      43.841 120.584 102.346  1.00  0.00           H  
ATOM     11 HG12 VAL A   1      42.640 119.613 102.920  1.00  0.00           H  
ATOM     12 HG13 VAL A   1      42.794 121.316 103.511  1.00  0.00           H  
ATOM     13 HG21 VAL A   1      43.087 118.574 105.460  1.00  0.00           H  
ATOM     14 HG22 VAL A   1      44.487 119.306 106.300  1.00  0.00           H  
ATOM     15 HG23 VAL A   1      43.099 120.270 105.900  1.00  0.00           H  
ATOM     16  H1  VAL A   1      43.586 117.764 102.737  1.00  0.00           H  
ATOM     17  H2  VAL A   1      44.100 116.913 104.047  1.00  0.00           H  
ATOM     18  H3  VAL A   1      44.970 116.856 102.714  1.00  0.00           H  
ATOM     19  N   ASP A   2      47.270 119.377 104.795  1.00  0.00           N  
ATOM     20  CA  ASP A   2      48.251 119.364 105.926  1.00  0.00           C  
ATOM     21  C   ASP A   2      47.520 119.540 107.288  1.00  0.00           C  
ATOM     22  O   ASP A   2      46.547 120.352 107.395  1.00  0.00           O  
ATOM     23  CB  ASP A   2      49.378 120.283 105.654  1.00  0.00           C  
ATOM     24  CG  ASP A   2      50.421 119.854 104.669  1.00  0.00           C  
ATOM     25  OD1 ASP A   2      50.505 118.652 104.383  1.00  0.00           O  
ATOM     26  OD2 ASP A   2      51.259 120.609 104.245  1.00  0.00           O1-
ATOM     27  H   ASP A   2      47.217 120.257 104.302  1.00  0.00           H  
ATOM     28  HA  ASP A   2      48.740 118.390 105.950  1.00  0.00           H  
ATOM     29  HB2 ASP A   2      48.970 121.240 105.325  1.00  0.00           H  
ATOM     30  HB3 ASP A   2      49.974 120.551 106.526  1.00  0.00           H  
ATOM     31  N   SER A   3      47.877 118.755 108.283  1.00  0.00           N  
ATOM     32  CA  SER A   3      47.129 118.644 109.554  1.00  0.00           C  
ATOM     33  C   SER A   3      47.160 119.964 110.419  1.00  0.00           C  
ATOM     34  O   SER A   3      46.323 120.091 111.338  1.00  0.00           O  
ATOM     35  CB  SER A   3      47.382 117.406 110.384  1.00  0.00           C  
ATOM     36  OG  SER A   3      48.739 117.054 110.305  1.00  0.00           O  
ATOM     37  H   SER A   3      48.637 118.099 108.166  1.00  0.00           H  
ATOM     38  HA  SER A   3      46.061 118.526 109.369  1.00  0.00           H  
ATOM     39  HB2 SER A   3      47.125 117.571 111.431  1.00  0.00           H  
ATOM     40  HB3 SER A   3      46.702 116.601 110.107  1.00  0.00           H  
ATOM     41  HG  SER A   3      49.005 116.807 109.415  1.00  0.00           H  
ATOM     42  N   VAL A   4      48.139 120.841 110.192  1.00  0.00           N  
ATOM     43  CA  VAL A   4      48.046 122.178 110.760  1.00  0.00           C  
ATOM     44  C   VAL A   4      46.919 123.120 110.292  1.00  0.00           C  
ATOM     45  O   VAL A   4      46.492 123.980 110.997  1.00  0.00           O  
ATOM     46  CB  VAL A   4      49.450 122.907 110.541  1.00  0.00           C  
ATOM     47  CG1 VAL A   4      50.614 122.178 111.107  1.00  0.00           C  
ATOM     48  CG2 VAL A   4      49.770 123.199 109.068  1.00  0.00           C  
ATOM     49  H   VAL A   4      48.859 120.562 109.542  1.00  0.00           H  
ATOM     50  HA  VAL A   4      47.889 122.076 111.834  1.00  0.00           H  
ATOM     51  HB  VAL A   4      49.409 123.897 110.996  1.00  0.00           H  
ATOM     52 HG11 VAL A   4      50.402 121.962 112.153  1.00  0.00           H  
ATOM     53 HG12 VAL A   4      50.670 121.220 110.591  1.00  0.00           H  
ATOM     54 HG13 VAL A   4      51.580 122.667 110.982  1.00  0.00           H  
ATOM     55 HG21 VAL A   4      48.948 123.833 108.737  1.00  0.00           H  
ATOM     56 HG22 VAL A   4      50.709 123.733 108.928  1.00  0.00           H  
ATOM     57 HG23 VAL A   4      49.819 122.246 108.540  1.00  0.00           H  
ATOM     58  N   TYR A   5      46.346 122.758 109.167  1.00  0.00           N  
ATOM     59  CA  TYR A   5      45.202 123.397 108.525  1.00  0.00           C  
ATOM     60  C   TYR A   5      43.855 122.633 108.647  1.00  0.00           C  
ATOM     61  O   TYR A   5      42.891 123.099 108.070  1.00  0.00           O  
ATOM     62  CB  TYR A   5      45.579 123.696 107.103  1.00  0.00           C  
ATOM     63  CG  TYR A   5      46.840 124.505 106.820  1.00  0.00           C  
ATOM     64  CD1 TYR A   5      47.091 125.699 107.518  1.00  0.00           C  
ATOM     65  CD2 TYR A   5      47.789 124.045 105.890  1.00  0.00           C  
ATOM     66  CE1 TYR A   5      48.304 126.397 107.292  1.00  0.00           C  
ATOM     67  CE2 TYR A   5      48.999 124.629 105.699  1.00  0.00           C  
ATOM     68  CZ  TYR A   5      49.211 125.884 106.367  1.00  0.00           C  
ATOM     69  OH  TYR A   5      50.409 126.542 106.155  1.00  0.00           O  
ATOM     70  H   TYR A   5      46.708 121.967 108.655  1.00  0.00           H  
ATOM     71  HA  TYR A   5      44.976 124.291 109.107  1.00  0.00           H  
ATOM     72  HB2 TYR A   5      45.656 122.734 106.596  1.00  0.00           H  
ATOM     73  HB3 TYR A   5      44.765 124.246 106.630  1.00  0.00           H  
ATOM     74  HD1 TYR A   5      46.346 126.059 108.212  1.00  0.00           H  
ATOM     75  HD2 TYR A   5      47.652 123.099 105.386  1.00  0.00           H  
ATOM     76  HE1 TYR A   5      48.526 127.349 107.753  1.00  0.00           H  
ATOM     77  HE2 TYR A   5      49.737 124.096 105.117  1.00  0.00           H  
ATOM     78  HH  TYR A   5      50.642 127.188 106.825  1.00  0.00           H  
ATOM     79  N   ARG A   6      43.769 121.518 109.360  1.00  0.00           N  
ATOM     80  CA  ARG A   6      42.514 120.772 109.462  1.00  0.00           C  
ATOM     81  C   ARG A   6      41.466 121.428 110.309  1.00  0.00           C  
ATOM     82  O   ARG A   6      41.614 121.565 111.547  1.00  0.00           O  
ATOM     83  CB  ARG A   6      42.894 119.396 109.982  1.00  0.00           C  
ATOM     84  CG  ARG A   6      41.671 118.421 110.059  1.00  0.00           C  
ATOM     85  CD  ARG A   6      41.778 117.216 110.861  1.00  0.00           C  
ATOM     86  NE  ARG A   6      40.481 116.488 110.962  1.00  0.00           N  
ATOM     87  CZ  ARG A   6      40.276 115.365 110.286  1.00  0.00           C  
ATOM     88  NH1 ARG A   6      39.188 114.643 110.478  1.00  0.00           N1+
ATOM     89  NH2 ARG A   6      41.030 114.965 109.290  1.00  0.00           N  
ATOM     90  H   ARG A   6      44.516 121.263 109.991  1.00  0.00           H  
ATOM     91  HA  ARG A   6      42.113 120.745 108.449  1.00  0.00           H  
ATOM     92  HB2 ARG A   6      43.631 119.022 109.272  1.00  0.00           H  
ATOM     93  HB3 ARG A   6      43.383 119.569 110.939  1.00  0.00           H  
ATOM     94  HG2 ARG A   6      40.806 118.976 110.421  1.00  0.00           H  
ATOM     95  HG3 ARG A   6      41.479 118.141 109.023  1.00  0.00           H  
ATOM     96  HD2 ARG A   6      42.536 116.614 110.360  1.00  0.00           H  
ATOM     97  HD3 ARG A   6      42.143 117.435 111.864  1.00  0.00           H  
ATOM     98  HE  ARG A   6      39.728 116.900 111.494  1.00  0.00           H  
ATOM     99 HH11 ARG A   6      38.650 114.851 111.306  1.00  0.00           H  
ATOM    100 HH12 ARG A   6      38.931 113.778 110.024  1.00  0.00           H  
ATOM    101 HH21 ARG A   6      41.801 115.526 108.960  1.00  0.00           H  
ATOM    102 HH22 ARG A   6      40.818 114.148 108.733  1.00  0.00           H  
ATOM    103  N   THR A   7      40.271 121.796 109.693  1.00  0.00           N  
ATOM    104  CA  THR A   7      39.132 122.500 110.284  1.00  0.00           C  
ATOM    105  C   THR A   7      37.908 121.665 110.585  1.00  0.00           C  
ATOM    106  O   THR A   7      36.911 122.043 111.186  1.00  0.00           O  
ATOM    107  CB  THR A   7      38.646 123.652 109.407  1.00  0.00           C  
ATOM    108  CG2 THR A   7      39.763 124.721 109.143  1.00  0.00           C  
ATOM    109  OG1 THR A   7      38.188 123.155 108.149  1.00  0.00           O  
ATOM    110  H   THR A   7      40.218 121.560 108.712  1.00  0.00           H  
ATOM    111  HA  THR A   7      39.372 123.092 111.168  1.00  0.00           H  
ATOM    112  HB  THR A   7      37.798 124.206 109.808  1.00  0.00           H  
ATOM    113  HG1 THR A   7      37.336 122.716 108.080  1.00  0.00           H  
ATOM    114 HG21 THR A   7      39.984 125.264 110.062  1.00  0.00           H  
ATOM    115 HG22 THR A   7      40.601 124.251 108.628  1.00  0.00           H  
ATOM    116 HG23 THR A   7      39.296 125.417 108.445  1.00  0.00           H  
ATOM    117  N   ARG A   8      38.044 120.410 110.284  1.00  0.00           N  
ATOM    118  CA  ARG A   8      37.239 119.246 110.698  1.00  0.00           C  
ATOM    119  C   ARG A   8      37.598 118.802 112.093  1.00  0.00           C  
ATOM    120  O   ARG A   8      38.614 119.038 112.703  1.00  0.00           O  
ATOM    121  CB  ARG A   8      37.321 118.070 109.673  1.00  0.00           C  
ATOM    122  CG  ARG A   8      36.629 118.403 108.358  1.00  0.00           C  
ATOM    123  CD  ARG A   8      36.848 117.447 107.243  1.00  0.00           C  
ATOM    124  NE  ARG A   8      36.356 116.138 107.560  1.00  0.00           N  
ATOM    125  CZ  ARG A   8      37.076 115.087 107.453  1.00  0.00           C  
ATOM    126  NH1 ARG A   8      36.461 113.991 107.609  1.00  0.00           N1+
ATOM    127  NH2 ARG A   8      38.334 115.093 107.241  1.00  0.00           N  
ATOM    128  H   ARG A   8      38.962 120.223 109.906  1.00  0.00           H  
ATOM    129  HA  ARG A   8      36.191 119.549 110.705  1.00  0.00           H  
ATOM    130  HB2 ARG A   8      38.388 117.937 109.492  1.00  0.00           H  
ATOM    131  HB3 ARG A   8      36.929 117.161 110.128  1.00  0.00           H  
ATOM    132  HG2 ARG A   8      35.570 118.455 108.609  1.00  0.00           H  
ATOM    133  HG3 ARG A   8      36.878 119.393 107.978  1.00  0.00           H  
ATOM    134  HD2 ARG A   8      36.249 117.834 106.419  1.00  0.00           H  
ATOM    135  HD3 ARG A   8      37.877 117.446 106.884  1.00  0.00           H  
ATOM    136  HE  ARG A   8      35.411 116.026 107.902  1.00  0.00           H  
ATOM    137 HH11 ARG A   8      35.466 114.016 107.432  1.00  0.00           H  
ATOM    138 HH12 ARG A   8      36.929 113.096 107.625  1.00  0.00           H  
ATOM    139 HH21 ARG A   8      38.862 115.920 107.004  1.00  0.00           H  
ATOM    140 HH22 ARG A   8      38.844 114.223 107.310  1.00  0.00           H  
ATOM    141  N   SER A   9      36.663 118.112 112.592  1.00  0.00           N  
ATOM    142  CA  SER A   9      36.867 117.432 113.932  1.00  0.00           C  
ATOM    143  C   SER A   9      37.833 116.204 113.892  1.00  0.00           C  
ATOM    144  O   SER A   9      38.087 115.600 112.847  1.00  0.00           O  
ATOM    145  CB  SER A   9      35.557 116.803 114.412  1.00  0.00           C  
ATOM    146  OG  SER A   9      34.397 117.605 114.327  1.00  0.00           O  
ATOM    147  H   SER A   9      35.768 118.106 112.124  1.00  0.00           H  
ATOM    148  HA  SER A   9      37.260 118.131 114.669  1.00  0.00           H  
ATOM    149  HB2 SER A   9      35.429 115.881 113.844  1.00  0.00           H  
ATOM    150  HB3 SER A   9      35.724 116.431 115.422  1.00  0.00           H  
ATOM    151  HG  SER A   9      33.855 117.181 113.658  1.00  0.00           H  
ATOM    152  N   LEU A  10      38.262 115.731 115.039  1.00  0.00           N  
ATOM    153  CA  LEU A  10      39.042 114.453 115.220  1.00  0.00           C  
ATOM    154  C   LEU A  10      38.388 113.389 116.195  1.00  0.00           C  
ATOM    155  O   LEU A  10      38.387 112.201 115.831  1.00  0.00           O  
ATOM    156  CB  LEU A  10      40.592 114.638 115.583  1.00  0.00           C  
ATOM    157  CG  LEU A  10      41.530 115.294 114.549  1.00  0.00           C  
ATOM    158  CD1 LEU A  10      42.810 115.956 115.147  1.00  0.00           C  
ATOM    159  CD2 LEU A  10      41.915 114.277 113.459  1.00  0.00           C  
ATOM    160  H   LEU A  10      38.008 116.299 115.834  1.00  0.00           H  
ATOM    161  HA  LEU A  10      38.982 113.845 114.317  1.00  0.00           H  
ATOM    162  HB2 LEU A  10      40.696 115.165 116.531  1.00  0.00           H  
ATOM    163  HB3 LEU A  10      40.985 113.647 115.811  1.00  0.00           H  
ATOM    164  HG  LEU A  10      41.027 116.155 114.107  1.00  0.00           H  
ATOM    165 HD11 LEU A  10      42.518 116.485 116.054  1.00  0.00           H  
ATOM    166 HD12 LEU A  10      43.503 115.223 115.558  1.00  0.00           H  
ATOM    167 HD13 LEU A  10      43.269 116.628 114.422  1.00  0.00           H  
ATOM    168 HD21 LEU A  10      42.450 113.428 113.885  1.00  0.00           H  
ATOM    169 HD22 LEU A  10      41.014 113.923 112.958  1.00  0.00           H  
ATOM    170 HD23 LEU A  10      42.483 114.784 112.679  1.00  0.00           H  
ATOM    171  N   GLY A  11      37.782 113.865 117.280  1.00  0.00           N  
ATOM    172  CA  GLY A  11      36.871 113.089 118.120  1.00  0.00           C  
ATOM    173  C   GLY A  11      35.328 113.122 117.677  1.00  0.00           C  
ATOM    174  O   GLY A  11      35.068 113.632 116.553  1.00  0.00           O  
ATOM    175  H   GLY A  11      37.860 114.858 117.448  1.00  0.00           H  
ATOM    176  HA2 GLY A  11      37.259 112.076 118.230  1.00  0.00           H  
ATOM    177  HA3 GLY A  11      36.954 113.482 119.133  1.00  0.00           H  
ATOM    178  N   VAL A  12      34.365 112.478 118.456  1.00  0.00           N  
ATOM    179  CA  VAL A  12      32.887 112.599 118.362  1.00  0.00           C  
ATOM    180  C   VAL A  12      32.538 113.896 119.093  1.00  0.00           C  
ATOM    181  O   VAL A  12      32.205 113.894 120.266  1.00  0.00           O  
ATOM    182  CB  VAL A  12      32.055 111.386 118.814  1.00  0.00           C  
ATOM    183  CG1 VAL A  12      30.552 111.633 118.671  1.00  0.00           C  
ATOM    184  CG2 VAL A  12      32.510 110.054 118.149  1.00  0.00           C  
ATOM    185  H   VAL A  12      34.733 112.230 119.362  1.00  0.00           H  
ATOM    186  HA  VAL A  12      32.662 112.697 117.299  1.00  0.00           H  
ATOM    187  HB  VAL A  12      32.235 111.177 119.869  1.00  0.00           H  
ATOM    188 HG11 VAL A  12      30.149 112.294 119.440  1.00  0.00           H  
ATOM    189 HG12 VAL A  12      30.309 112.022 117.682  1.00  0.00           H  
ATOM    190 HG13 VAL A  12      30.064 110.665 118.786  1.00  0.00           H  
ATOM    191 HG21 VAL A  12      31.753 109.269 118.129  1.00  0.00           H  
ATOM    192 HG22 VAL A  12      32.728 110.291 117.108  1.00  0.00           H  
ATOM    193 HG23 VAL A  12      33.301 109.562 118.715  1.00  0.00           H  
ATOM    194  N   ALA A  13      32.567 114.983 118.333  1.00  0.00           N  
ATOM    195  CA  ALA A  13      32.384 116.327 118.770  1.00  0.00           C  
ATOM    196  C   ALA A  13      30.989 116.578 119.399  1.00  0.00           C  
ATOM    197  O   ALA A  13      30.897 117.240 120.431  1.00  0.00           O  
ATOM    198  CB  ALA A  13      32.647 117.213 117.538  1.00  0.00           C  
ATOM    199  H   ALA A  13      32.850 114.861 117.371  1.00  0.00           H  
ATOM    200  HA  ALA A  13      33.100 116.562 119.557  1.00  0.00           H  
ATOM    201  HB1 ALA A  13      33.583 116.967 117.037  1.00  0.00           H  
ATOM    202  HB2 ALA A  13      31.771 117.177 116.891  1.00  0.00           H  
ATOM    203  HB3 ALA A  13      32.654 118.244 117.891  1.00  0.00           H  
ATOM    204  N   ALA A  14      29.942 115.907 118.893  1.00  0.00           N  
ATOM    205  CA  ALA A  14      28.594 115.935 119.306  1.00  0.00           C  
ATOM    206  C   ALA A  14      28.478 115.610 120.804  1.00  0.00           C  
ATOM    207  O   ALA A  14      27.629 116.121 121.471  1.00  0.00           O  
ATOM    208  CB  ALA A  14      27.899 114.831 118.513  1.00  0.00           C  
ATOM    209  H   ALA A  14      30.090 115.292 118.106  1.00  0.00           H  
ATOM    210  HA  ALA A  14      28.077 116.894 119.281  1.00  0.00           H  
ATOM    211  HB1 ALA A  14      27.717 115.074 117.466  1.00  0.00           H  
ATOM    212  HB2 ALA A  14      28.516 113.935 118.587  1.00  0.00           H  
ATOM    213  HB3 ALA A  14      26.993 114.531 119.040  1.00  0.00           H  
ATOM    214  N   GLU A  15      29.353 114.741 121.285  1.00  0.00           N  
ATOM    215  CA  GLU A  15      29.431 114.351 122.779  1.00  0.00           C  
ATOM    216  C   GLU A  15      30.684 115.015 123.505  1.00  0.00           C  
ATOM    217  O   GLU A  15      30.731 114.971 124.740  1.00  0.00           O  
ATOM    218  CB  GLU A  15      29.665 112.867 122.854  1.00  0.00           C  
ATOM    219  CG  GLU A  15      28.522 111.943 122.436  1.00  0.00           C  
ATOM    220  CD  GLU A  15      27.102 112.267 122.984  1.00  0.00           C  
ATOM    221  OE1 GLU A  15      26.059 112.147 122.286  1.00  0.00           O  
ATOM    222  OE2 GLU A  15      27.046 112.791 124.109  1.00  0.00           O1-
ATOM    223  H   GLU A  15      30.060 114.452 120.624  1.00  0.00           H  
ATOM    224  HA  GLU A  15      28.521 114.631 123.310  1.00  0.00           H  
ATOM    225  HB2 GLU A  15      30.543 112.674 122.238  1.00  0.00           H  
ATOM    226  HB3 GLU A  15      29.844 112.528 123.876  1.00  0.00           H  
ATOM    227  HG2 GLU A  15      28.446 112.066 121.356  1.00  0.00           H  
ATOM    228  HG3 GLU A  15      28.641 110.914 122.774  1.00  0.00           H  
ATOM    229  N   GLY A  16      31.653 115.477 122.705  1.00  0.00           N  
ATOM    230  CA  GLY A  16      32.964 116.105 123.083  1.00  0.00           C  
ATOM    231  C   GLY A  16      34.187 115.088 123.337  1.00  0.00           C  
ATOM    232  O   GLY A  16      35.235 115.458 123.811  1.00  0.00           O  
ATOM    233  H   GLY A  16      31.397 115.683 121.749  1.00  0.00           H  
ATOM    234  HA2 GLY A  16      33.372 116.710 122.275  1.00  0.00           H  
ATOM    235  HA3 GLY A  16      32.851 116.577 124.060  1.00  0.00           H  
ATOM    236  N   ILE A  17      33.913 113.788 123.133  1.00  0.00           N  
ATOM    237  CA  ILE A  17      34.774 112.684 123.490  1.00  0.00           C  
ATOM    238  C   ILE A  17      36.014 112.490 122.604  1.00  0.00           C  
ATOM    239  O   ILE A  17      35.932 112.582 121.391  1.00  0.00           O  
ATOM    240  CB  ILE A  17      33.803 111.382 123.596  1.00  0.00           C  
ATOM    241  CG1 ILE A  17      33.128 111.373 124.965  1.00  0.00           C  
ATOM    242  CG2 ILE A  17      34.582 110.049 123.462  1.00  0.00           C  
ATOM    243  CD1 ILE A  17      31.853 110.568 125.105  1.00  0.00           C  
ATOM    244  H   ILE A  17      33.085 113.550 122.607  1.00  0.00           H  
ATOM    245  HA  ILE A  17      35.149 112.809 124.506  1.00  0.00           H  
ATOM    246  HB  ILE A  17      32.996 111.415 122.864  1.00  0.00           H  
ATOM    247 HG12 ILE A  17      33.835 111.030 125.721  1.00  0.00           H  
ATOM    248 HG13 ILE A  17      32.900 112.388 125.294  1.00  0.00           H  
ATOM    249 HG21 ILE A  17      34.035 109.114 123.589  1.00  0.00           H  
ATOM    250 HG22 ILE A  17      35.019 110.023 122.464  1.00  0.00           H  
ATOM    251 HG23 ILE A  17      35.442 110.029 124.132  1.00  0.00           H  
ATOM    252 HD11 ILE A  17      31.849 110.078 126.078  1.00  0.00           H  
ATOM    253 HD12 ILE A  17      30.893 111.068 124.982  1.00  0.00           H  
ATOM    254 HD13 ILE A  17      31.776 109.739 124.401  1.00  0.00           H  
ATOM    255  N   PRO A  18      37.228 112.235 123.157  1.00  0.00           N  
ATOM    256  CA  PRO A  18      38.546 112.060 122.458  1.00  0.00           C  
ATOM    257  C   PRO A  18      38.470 110.933 121.394  1.00  0.00           C  
ATOM    258  O   PRO A  18      37.655 109.977 121.442  1.00  0.00           O  
ATOM    259  CB  PRO A  18      39.599 111.878 123.518  1.00  0.00           C  
ATOM    260  CG  PRO A  18      38.797 111.485 124.737  1.00  0.00           C  
ATOM    261  CD  PRO A  18      37.473 112.233 124.583  1.00  0.00           C  
ATOM    262  HA  PRO A  18      38.728 112.998 121.933  1.00  0.00           H  
ATOM    263  HB2 PRO A  18      40.364 111.133 123.295  1.00  0.00           H  
ATOM    264  HB3 PRO A  18      40.034 112.874 123.599  1.00  0.00           H  
ATOM    265  HG2 PRO A  18      38.671 110.403 124.789  1.00  0.00           H  
ATOM    266  HG3 PRO A  18      39.361 111.706 125.643  1.00  0.00           H  
ATOM    267  HD2 PRO A  18      36.675 111.783 125.173  1.00  0.00           H  
ATOM    268  HD3 PRO A  18      37.602 113.248 124.960  1.00  0.00           H  
ATOM    269  N   ASP A  19      39.423 110.908 120.461  1.00  0.00           N  
ATOM    270  CA  ASP A  19      39.715 109.839 119.492  1.00  0.00           C  
ATOM    271  C   ASP A  19      40.401 108.657 120.194  1.00  0.00           C  
ATOM    272  O   ASP A  19      41.412 108.829 120.833  1.00  0.00           O  
ATOM    273  CB  ASP A  19      40.625 110.486 118.397  1.00  0.00           C  
ATOM    274  CG  ASP A  19      40.877 109.381 117.283  1.00  0.00           C  
ATOM    275  OD1 ASP A  19      41.804 109.665 116.440  1.00  0.00           O  
ATOM    276  OD2 ASP A  19      40.166 108.317 117.199  1.00  0.00           O1-
ATOM    277  H   ASP A  19      40.023 111.721 120.441  1.00  0.00           H  
ATOM    278  HA  ASP A  19      38.774 109.481 119.073  1.00  0.00           H  
ATOM    279  HB2 ASP A  19      40.057 111.306 117.957  1.00  0.00           H  
ATOM    280  HB3 ASP A  19      41.526 110.847 118.892  1.00  0.00           H  
ATOM    281  N   GLN A  20      39.856 107.454 119.874  1.00  0.00           N  
ATOM    282  CA  GLN A  20      40.301 106.127 120.409  1.00  0.00           C  
ATOM    283  C   GLN A  20      41.550 105.622 119.787  1.00  0.00           C  
ATOM    284  O   GLN A  20      42.274 105.000 120.585  1.00  0.00           O  
ATOM    285  CB  GLN A  20      39.251 105.054 120.346  1.00  0.00           C  
ATOM    286  CG  GLN A  20      37.880 105.376 121.044  1.00  0.00           C  
ATOM    287  CD  GLN A  20      36.921 104.192 120.951  1.00  0.00           C  
ATOM    288  NE2 GLN A  20      35.608 104.412 120.906  1.00  0.00           N  
ATOM    289  OE1 GLN A  20      37.381 103.046 120.903  1.00  0.00           O  
ATOM    290  H   GLN A  20      39.017 107.433 119.314  1.00  0.00           H  
ATOM    291  HA  GLN A  20      40.573 106.309 121.448  1.00  0.00           H  
ATOM    292  HB2 GLN A  20      39.055 104.813 119.301  1.00  0.00           H  
ATOM    293  HB3 GLN A  20      39.634 104.191 120.893  1.00  0.00           H  
ATOM    294  HG2 GLN A  20      38.070 105.597 122.094  1.00  0.00           H  
ATOM    295  HG3 GLN A  20      37.502 106.251 120.514  1.00  0.00           H  
ATOM    296 HE21 GLN A  20      35.037 103.633 121.198  1.00  0.00           H  
ATOM    297 HE22 GLN A  20      35.197 105.334 120.874  1.00  0.00           H  
ATOM    298  N   TYR A  21      41.915 106.004 118.598  1.00  0.00           N  
ATOM    299  CA  TYR A  21      43.063 105.354 117.840  1.00  0.00           C  
ATOM    300  C   TYR A  21      44.259 106.325 117.726  1.00  0.00           C  
ATOM    301  O   TYR A  21      45.221 105.996 117.090  1.00  0.00           O  
ATOM    302  CB  TYR A  21      42.617 104.768 116.473  1.00  0.00           C  
ATOM    303  CG  TYR A  21      41.608 103.633 116.562  1.00  0.00           C  
ATOM    304  CD1 TYR A  21      40.268 103.784 116.850  1.00  0.00           C  
ATOM    305  CD2 TYR A  21      42.075 102.327 116.390  1.00  0.00           C  
ATOM    306  CE1 TYR A  21      39.428 102.677 117.001  1.00  0.00           C  
ATOM    307  CE2 TYR A  21      41.214 101.242 116.329  1.00  0.00           C  
ATOM    308  CZ  TYR A  21      39.862 101.376 116.695  1.00  0.00           C  
ATOM    309  OH  TYR A  21      38.952 100.321 116.603  1.00  0.00           O  
ATOM    310  H   TYR A  21      41.265 106.567 118.069  1.00  0.00           H  
ATOM    311  HA  TYR A  21      43.423 104.501 118.415  1.00  0.00           H  
ATOM    312  HB2 TYR A  21      42.193 105.625 115.952  1.00  0.00           H  
ATOM    313  HB3 TYR A  21      43.502 104.367 115.978  1.00  0.00           H  
ATOM    314  HD1 TYR A  21      39.863 104.774 116.996  1.00  0.00           H  
ATOM    315  HD2 TYR A  21      43.097 102.120 116.107  1.00  0.00           H  
ATOM    316  HE1 TYR A  21      38.424 102.833 117.369  1.00  0.00           H  
ATOM    317  HE2 TYR A  21      41.560 100.268 116.016  1.00  0.00           H  
ATOM    318  HH  TYR A  21      38.025 100.451 116.815  1.00  0.00           H  
ATOM    319  N   ALA A  22      44.271 107.445 118.448  1.00  0.00           N  
ATOM    320  CA  ALA A  22      45.213 108.499 118.280  1.00  0.00           C  
ATOM    321  C   ALA A  22      46.666 108.149 118.517  1.00  0.00           C  
ATOM    322  O   ALA A  22      47.558 108.503 117.764  1.00  0.00           O  
ATOM    323  CB  ALA A  22      44.976 109.714 119.229  1.00  0.00           C  
ATOM    324  H   ALA A  22      43.420 107.631 118.959  1.00  0.00           H  
ATOM    325  HA  ALA A  22      45.115 108.905 117.274  1.00  0.00           H  
ATOM    326  HB1 ALA A  22      45.221 109.442 120.255  1.00  0.00           H  
ATOM    327  HB2 ALA A  22      45.623 110.548 118.956  1.00  0.00           H  
ATOM    328  HB3 ALA A  22      43.962 110.095 119.102  1.00  0.00           H  
ATOM    329  N   ASP A  23      46.972 107.402 119.595  1.00  0.00           N  
ATOM    330  CA  ASP A  23      48.345 107.016 119.902  1.00  0.00           C  
ATOM    331  C   ASP A  23      49.032 106.117 118.794  1.00  0.00           C  
ATOM    332  O   ASP A  23      50.213 105.697 118.914  1.00  0.00           O  
ATOM    333  CB  ASP A  23      48.394 106.360 121.294  1.00  0.00           C  
ATOM    334  CG  ASP A  23      47.701 105.023 121.437  1.00  0.00           C  
ATOM    335  OD1 ASP A  23      46.983 104.551 120.523  1.00  0.00           O  
ATOM    336  OD2 ASP A  23      47.764 104.515 122.621  1.00  0.00           O1-
ATOM    337  H   ASP A  23      46.212 106.965 120.095  1.00  0.00           H  
ATOM    338  HA  ASP A  23      48.864 107.973 119.857  1.00  0.00           H  
ATOM    339  HB2 ASP A  23      49.437 106.220 121.578  1.00  0.00           H  
ATOM    340  HB3 ASP A  23      48.003 107.098 121.993  1.00  0.00           H  
ATOM    341  N   GLY A  24      48.355 105.585 117.778  1.00  0.00           N  
ATOM    342  CA  GLY A  24      48.952 104.787 116.696  1.00  0.00           C  
ATOM    343  C   GLY A  24      49.269 103.326 117.118  1.00  0.00           C  
ATOM    344  O   GLY A  24      49.560 102.514 116.284  1.00  0.00           O  
ATOM    345  H   GLY A  24      47.362 105.735 117.679  1.00  0.00           H  
ATOM    346  HA2 GLY A  24      48.306 104.838 115.820  1.00  0.00           H  
ATOM    347  HA3 GLY A  24      49.884 105.284 116.426  1.00  0.00           H  
ATOM    348  N   GLU A  25      48.969 102.931 118.385  1.00  0.00           N  
ATOM    349  CA  GLU A  25      49.330 101.624 118.883  1.00  0.00           C  
ATOM    350  C   GLU A  25      48.351 100.411 118.540  1.00  0.00           C  
ATOM    351  O   GLU A  25      48.952  99.403 118.166  1.00  0.00           O  
ATOM    352  CB  GLU A  25      49.579 101.638 120.412  1.00  0.00           C  
ATOM    353  CG  GLU A  25      50.762 102.530 120.821  1.00  0.00           C  
ATOM    354  CD  GLU A  25      52.064 102.276 120.043  1.00  0.00           C  
ATOM    355  OE1 GLU A  25      52.499 101.137 119.758  1.00  0.00           O  
ATOM    356  OE2 GLU A  25      52.604 103.360 119.629  1.00  0.00           O1-
ATOM    357  H   GLU A  25      48.504 103.535 119.046  1.00  0.00           H  
ATOM    358  HA  GLU A  25      50.278 101.401 118.392  1.00  0.00           H  
ATOM    359  HB2 GLU A  25      48.744 101.831 121.085  1.00  0.00           H  
ATOM    360  HB3 GLU A  25      49.846 100.649 120.786  1.00  0.00           H  
ATOM    361  HG2 GLU A  25      50.327 103.527 120.747  1.00  0.00           H  
ATOM    362  HG3 GLU A  25      50.966 102.473 121.891  1.00  0.00           H  
ATOM    363  N   ALA A  26      47.103 100.492 118.537  1.00  0.00           N  
ATOM    364  CA  ALA A  26      46.259  99.361 118.177  1.00  0.00           C  
ATOM    365  C   ALA A  26      46.497  98.976 116.708  1.00  0.00           C  
ATOM    366  O   ALA A  26      46.661  97.807 116.340  1.00  0.00           O  
ATOM    367  CB  ALA A  26      44.821  99.795 118.332  1.00  0.00           C  
ATOM    368  H   ALA A  26      46.663 101.362 118.799  1.00  0.00           H  
ATOM    369  HA  ALA A  26      46.470  98.535 118.857  1.00  0.00           H  
ATOM    370  HB1 ALA A  26      44.150  99.124 117.795  1.00  0.00           H  
ATOM    371  HB2 ALA A  26      44.550  99.767 119.387  1.00  0.00           H  
ATOM    372  HB3 ALA A  26      44.668 100.804 117.949  1.00  0.00           H  
ATOM    373  N   ALA A  27      46.547 100.058 115.854  1.00  0.00           N  
ATOM    374  CA  ALA A  27      46.820  99.941 114.471  1.00  0.00           C  
ATOM    375  C   ALA A  27      48.146  99.287 114.142  1.00  0.00           C  
ATOM    376  O   ALA A  27      48.259  98.476 113.168  1.00  0.00           O  
ATOM    377  CB  ALA A  27      46.784 101.300 113.881  1.00  0.00           C  
ATOM    378  H   ALA A  27      46.415 100.993 116.211  1.00  0.00           H  
ATOM    379  HA  ALA A  27      46.034  99.322 114.039  1.00  0.00           H  
ATOM    380  HB1 ALA A  27      46.770 101.236 112.793  1.00  0.00           H  
ATOM    381  HB2 ALA A  27      45.847 101.740 114.222  1.00  0.00           H  
ATOM    382  HB3 ALA A  27      47.640 101.927 114.129  1.00  0.00           H  
ATOM    383  N   ARG A  28      49.152  99.555 114.970  1.00  0.00           N  
ATOM    384  CA  ARG A  28      50.562  99.038 114.863  1.00  0.00           C  
ATOM    385  C   ARG A  28      50.635  97.483 115.003  1.00  0.00           C  
ATOM    386  O   ARG A  28      51.644  96.885 114.549  1.00  0.00           O  
ATOM    387  CB  ARG A  28      51.536  99.730 115.821  1.00  0.00           C  
ATOM    388  CG  ARG A  28      52.977  99.941 115.277  1.00  0.00           C  
ATOM    389  CD  ARG A  28      53.931 100.166 116.451  1.00  0.00           C  
ATOM    390  NE  ARG A  28      53.653 101.562 117.061  1.00  0.00           N  
ATOM    391  CZ  ARG A  28      53.916 102.756 116.509  1.00  0.00           C  
ATOM    392  NH1 ARG A  28      54.536 102.943 115.324  1.00  0.00           N1+
ATOM    393  NH2 ARG A  28      53.358 103.713 117.132  1.00  0.00           N  
ATOM    394  H   ARG A  28      48.831 100.076 115.773  1.00  0.00           H  
ATOM    395  HA  ARG A  28      50.969  99.238 113.871  1.00  0.00           H  
ATOM    396  HB2 ARG A  28      51.195 100.746 116.018  1.00  0.00           H  
ATOM    397  HB3 ARG A  28      51.482  99.168 116.753  1.00  0.00           H  
ATOM    398  HG2 ARG A  28      53.287  99.014 114.795  1.00  0.00           H  
ATOM    399  HG3 ARG A  28      53.044 100.833 114.654  1.00  0.00           H  
ATOM    400  HD2 ARG A  28      53.630  99.480 117.243  1.00  0.00           H  
ATOM    401  HD3 ARG A  28      54.979 100.017 116.190  1.00  0.00           H  
ATOM    402  HE  ARG A  28      53.160 101.552 117.942  1.00  0.00           H  
ATOM    403 HH11 ARG A  28      55.005 102.134 114.942  1.00  0.00           H  
ATOM    404 HH12 ARG A  28      54.665 103.878 114.968  1.00  0.00           H  
ATOM    405 HH21 ARG A  28      52.914 103.519 118.018  1.00  0.00           H  
ATOM    406 HH22 ARG A  28      53.420 104.682 116.851  1.00  0.00           H  
ATOM    407  N   VAL A  29      49.603  96.856 115.549  1.00  0.00           N  
ATOM    408  CA  VAL A  29      49.677  95.394 115.987  1.00  0.00           C  
ATOM    409  C   VAL A  29      48.388  94.704 115.494  1.00  0.00           C  
ATOM    410  O   VAL A  29      48.067  93.537 115.884  1.00  0.00           O  
ATOM    411  CB  VAL A  29      49.924  95.182 117.461  1.00  0.00           C  
ATOM    412  CG1 VAL A  29      51.288  95.745 117.863  1.00  0.00           C  
ATOM    413  CG2 VAL A  29      48.894  95.877 118.326  1.00  0.00           C  
ATOM    414  H   VAL A  29      48.913  97.429 116.013  1.00  0.00           H  
ATOM    415  HA  VAL A  29      50.472  94.935 115.401  1.00  0.00           H  
ATOM    416  HB  VAL A  29      49.944  94.119 117.698  1.00  0.00           H  
ATOM    417 HG11 VAL A  29      52.065  95.270 117.265  1.00  0.00           H  
ATOM    418 HG12 VAL A  29      51.395  96.823 117.739  1.00  0.00           H  
ATOM    419 HG13 VAL A  29      51.573  95.423 118.864  1.00  0.00           H  
ATOM    420 HG21 VAL A  29      49.184  95.780 119.373  1.00  0.00           H  
ATOM    421 HG22 VAL A  29      48.816  96.920 118.018  1.00  0.00           H  
ATOM    422 HG23 VAL A  29      47.917  95.397 118.272  1.00  0.00           H  
ATOM    423  N   TRP A  30      47.539  95.374 114.691  1.00  0.00           N  
ATOM    424  CA  TRP A  30      46.126  94.958 114.445  1.00  0.00           C  
ATOM    425  C   TRP A  30      46.142  93.671 113.577  1.00  0.00           C  
ATOM    426  O   TRP A  30      45.291  92.776 113.693  1.00  0.00           O  
ATOM    427  CB  TRP A  30      45.283  96.005 113.648  1.00  0.00           C  
ATOM    428  CG  TRP A  30      43.811  95.962 113.799  1.00  0.00           C  
ATOM    429  CD1 TRP A  30      43.030  95.556 112.778  1.00  0.00           C  
ATOM    430  CD2 TRP A  30      42.944  96.347 114.897  1.00  0.00           C  
ATOM    431  CE2 TRP A  30      41.585  96.129 114.388  1.00  0.00           C  
ATOM    432  CE3 TRP A  30      43.049  96.879 116.205  1.00  0.00           C  
ATOM    433  NE1 TRP A  30      41.733  95.546 113.133  1.00  0.00           N  
ATOM    434  CZ2 TRP A  30      40.421  96.381 115.153  1.00  0.00           C  
ATOM    435  CZ3 TRP A  30      41.872  97.222 116.909  1.00  0.00           C  
ATOM    436  CH2 TRP A  30      40.579  96.988 116.454  1.00  0.00           C  
ATOM    437  H   TRP A  30      47.801  96.313 114.427  1.00  0.00           H  
ATOM    438  HA  TRP A  30      45.675  94.765 115.419  1.00  0.00           H  
ATOM    439  HB2 TRP A  30      45.576  97.003 113.977  1.00  0.00           H  
ATOM    440  HB3 TRP A  30      45.523  96.073 112.587  1.00  0.00           H  
ATOM    441  HD1 TRP A  30      43.429  95.168 111.852  1.00  0.00           H  
ATOM    442  HE1 TRP A  30      40.992  95.130 112.588  1.00  0.00           H  
ATOM    443  HE3 TRP A  30      43.991  97.086 116.692  1.00  0.00           H  
ATOM    444  HZ2 TRP A  30      39.430  96.170 114.780  1.00  0.00           H  
ATOM    445  HZ3 TRP A  30      41.884  97.721 117.867  1.00  0.00           H  
ATOM    446  HH2 TRP A  30      39.720  97.349 117.000  1.00  0.00           H  
ATOM    447  N   GLN A  31      47.118  93.537 112.750  1.00  0.00           N  
ATOM    448  CA  GLN A  31      47.474  92.353 111.986  1.00  0.00           C  
ATOM    449  C   GLN A  31      47.796  91.163 112.827  1.00  0.00           C  
ATOM    450  O   GLN A  31      47.370  90.058 112.539  1.00  0.00           O  
ATOM    451  CB  GLN A  31      48.487  92.705 110.880  1.00  0.00           C  
ATOM    452  CG  GLN A  31      49.939  92.872 111.247  1.00  0.00           C  
ATOM    453  CD  GLN A  31      50.181  94.184 112.161  1.00  0.00           C  
ATOM    454  NE2 GLN A  31      51.397  94.337 112.722  1.00  0.00           N  
ATOM    455  OE1 GLN A  31      49.292  94.999 112.304  1.00  0.00           O  
ATOM    456  H   GLN A  31      47.758  94.306 112.606  1.00  0.00           H  
ATOM    457  HA  GLN A  31      46.576  92.062 111.442  1.00  0.00           H  
ATOM    458  HB2 GLN A  31      48.404  91.877 110.177  1.00  0.00           H  
ATOM    459  HB3 GLN A  31      48.182  93.601 110.341  1.00  0.00           H  
ATOM    460  HG2 GLN A  31      50.427  92.009 111.700  1.00  0.00           H  
ATOM    461  HG3 GLN A  31      50.411  93.085 110.287  1.00  0.00           H  
ATOM    462 HE21 GLN A  31      51.540  95.156 113.295  1.00  0.00           H  
ATOM    463 HE22 GLN A  31      52.076  93.599 112.591  1.00  0.00           H  
ATOM    464  N   LEU A  32      48.542  91.437 113.880  1.00  0.00           N  
ATOM    465  CA  LEU A  32      48.824  90.498 114.968  1.00  0.00           C  
ATOM    466  C   LEU A  32      47.631  90.120 115.819  1.00  0.00           C  
ATOM    467  O   LEU A  32      47.588  89.002 116.272  1.00  0.00           O  
ATOM    468  CB  LEU A  32      50.121  90.961 115.717  1.00  0.00           C  
ATOM    469  CG  LEU A  32      51.392  91.108 114.758  1.00  0.00           C  
ATOM    470  CD1 LEU A  32      52.465  92.085 115.283  1.00  0.00           C  
ATOM    471  CD2 LEU A  32      52.027  89.733 114.550  1.00  0.00           C  
ATOM    472  H   LEU A  32      48.792  92.394 114.083  1.00  0.00           H  
ATOM    473  HA  LEU A  32      49.159  89.571 114.503  1.00  0.00           H  
ATOM    474  HB2 LEU A  32      49.800  91.826 116.298  1.00  0.00           H  
ATOM    475  HB3 LEU A  32      50.330  90.230 116.499  1.00  0.00           H  
ATOM    476  HG  LEU A  32      51.156  91.553 113.791  1.00  0.00           H  
ATOM    477 HD11 LEU A  32      53.012  92.496 114.433  1.00  0.00           H  
ATOM    478 HD12 LEU A  32      51.868  92.897 115.697  1.00  0.00           H  
ATOM    479 HD13 LEU A  32      53.027  91.619 116.092  1.00  0.00           H  
ATOM    480 HD21 LEU A  32      52.843  89.827 113.833  1.00  0.00           H  
ATOM    481 HD22 LEU A  32      52.297  89.245 115.486  1.00  0.00           H  
ATOM    482 HD23 LEU A  32      51.385  88.963 114.121  1.00  0.00           H  
ATOM    483  N   TYR A  33      46.736  91.041 116.025  1.00  0.00           N  
ATOM    484  CA  TYR A  33      45.432  90.775 116.642  1.00  0.00           C  
ATOM    485  C   TYR A  33      44.573  89.897 115.680  1.00  0.00           C  
ATOM    486  O   TYR A  33      44.044  88.900 116.102  1.00  0.00           O  
ATOM    487  CB  TYR A  33      44.844  92.162 117.056  1.00  0.00           C  
ATOM    488  CG  TYR A  33      43.375  92.145 117.473  1.00  0.00           C  
ATOM    489  CD1 TYR A  33      42.408  93.124 117.106  1.00  0.00           C  
ATOM    490  CD2 TYR A  33      42.965  91.281 118.560  1.00  0.00           C  
ATOM    491  CE1 TYR A  33      41.115  93.145 117.782  1.00  0.00           C  
ATOM    492  CE2 TYR A  33      41.681  91.283 119.155  1.00  0.00           C  
ATOM    493  CZ  TYR A  33      40.699  92.196 118.712  1.00  0.00           C  
ATOM    494  OH  TYR A  33      39.433  92.303 119.292  1.00  0.00           O  
ATOM    495  H   TYR A  33      46.860  91.980 115.675  1.00  0.00           H  
ATOM    496  HA  TYR A  33      45.549  90.200 117.561  1.00  0.00           H  
ATOM    497  HB2 TYR A  33      45.344  92.588 117.926  1.00  0.00           H  
ATOM    498  HB3 TYR A  33      44.973  92.867 116.235  1.00  0.00           H  
ATOM    499  HD1 TYR A  33      42.612  93.896 116.381  1.00  0.00           H  
ATOM    500  HD2 TYR A  33      43.657  90.541 118.934  1.00  0.00           H  
ATOM    501  HE1 TYR A  33      40.421  93.732 117.200  1.00  0.00           H  
ATOM    502  HE2 TYR A  33      41.404  90.591 119.938  1.00  0.00           H  
ATOM    503  HH  TYR A  33      38.963  93.006 118.839  1.00  0.00           H  
ATOM    504  N   ILE A  34      44.387  90.179 114.369  1.00  0.00           N  
ATOM    505  CA  ILE A  34      43.790  89.222 113.441  1.00  0.00           C  
ATOM    506  C   ILE A  34      44.492  87.905 113.520  1.00  0.00           C  
ATOM    507  O   ILE A  34      43.810  86.940 113.743  1.00  0.00           O  
ATOM    508  CB  ILE A  34      43.739  89.854 112.017  1.00  0.00           C  
ATOM    509  CG1 ILE A  34      42.818  91.114 111.954  1.00  0.00           C  
ATOM    510  CG2 ILE A  34      43.242  88.815 110.998  1.00  0.00           C  
ATOM    511  CD1 ILE A  34      43.162  91.942 110.671  1.00  0.00           C  
ATOM    512  H   ILE A  34      44.873  91.019 114.089  1.00  0.00           H  
ATOM    513  HA  ILE A  34      42.823  89.150 113.941  1.00  0.00           H  
ATOM    514  HB  ILE A  34      44.726  90.108 111.631  1.00  0.00           H  
ATOM    515 HG12 ILE A  34      41.778  90.787 111.924  1.00  0.00           H  
ATOM    516 HG13 ILE A  34      43.047  91.780 112.785  1.00  0.00           H  
ATOM    517 HG21 ILE A  34      44.052  88.098 110.857  1.00  0.00           H  
ATOM    518 HG22 ILE A  34      42.432  88.261 111.472  1.00  0.00           H  
ATOM    519 HG23 ILE A  34      43.003  89.260 110.032  1.00  0.00           H  
ATOM    520 HD11 ILE A  34      43.296  91.345 109.769  1.00  0.00           H  
ATOM    521 HD12 ILE A  34      42.334  92.612 110.441  1.00  0.00           H  
ATOM    522 HD13 ILE A  34      44.135  92.402 110.840  1.00  0.00           H  
ATOM    523  N   GLY A  35      45.842  87.822 113.388  1.00  0.00           N  
ATOM    524  CA  GLY A  35      46.584  86.557 113.156  1.00  0.00           C  
ATOM    525  C   GLY A  35      46.834  86.388 111.714  1.00  0.00           C  
ATOM    526  O   GLY A  35      47.310  87.272 111.058  1.00  0.00           O  
ATOM    527  H   GLY A  35      46.274  88.684 113.089  1.00  0.00           H  
ATOM    528  HA2 GLY A  35      47.544  86.608 113.671  1.00  0.00           H  
ATOM    529  HA3 GLY A  35      45.962  85.740 113.522  1.00  0.00           H  
ATOM    530  N   ASP A  36      46.540  85.182 111.350  1.00  0.00           N  
ATOM    531  CA  ASP A  36      46.402  84.842 109.933  1.00  0.00           C  
ATOM    532  C   ASP A  36      45.146  85.479 109.209  1.00  0.00           C  
ATOM    533  O   ASP A  36      44.029  85.183 109.580  1.00  0.00           O  
ATOM    534  CB  ASP A  36      46.416  83.258 109.827  1.00  0.00           C  
ATOM    535  CG  ASP A  36      46.365  82.592 108.513  1.00  0.00           C  
ATOM    536  OD1 ASP A  36      46.527  81.347 108.436  1.00  0.00           O  
ATOM    537  OD2 ASP A  36      46.010  83.283 107.561  1.00  0.00           O1-
ATOM    538  H   ASP A  36      46.161  84.492 111.983  1.00  0.00           H  
ATOM    539  HA  ASP A  36      47.315  85.152 109.427  1.00  0.00           H  
ATOM    540  HB2 ASP A  36      47.227  82.810 110.402  1.00  0.00           H  
ATOM    541  HB3 ASP A  36      45.502  82.930 110.322  1.00  0.00           H  
ATOM    542  N   THR A  37      45.385  86.218 108.106  1.00  0.00           N  
ATOM    543  CA  THR A  37      44.394  86.896 107.273  1.00  0.00           C  
ATOM    544  C   THR A  37      43.409  85.924 106.545  1.00  0.00           C  
ATOM    545  O   THR A  37      42.180  86.207 106.491  1.00  0.00           O  
ATOM    546  CB  THR A  37      45.143  87.802 106.261  1.00  0.00           C  
ATOM    547  CG2 THR A  37      44.143  88.469 105.368  1.00  0.00           C  
ATOM    548  OG1 THR A  37      45.763  88.733 107.022  1.00  0.00           O  
ATOM    549  H   THR A  37      46.354  86.307 107.834  1.00  0.00           H  
ATOM    550  HA  THR A  37      43.731  87.446 107.940  1.00  0.00           H  
ATOM    551  HB  THR A  37      45.872  87.222 105.695  1.00  0.00           H  
ATOM    552  HG1 THR A  37      46.104  89.379 106.399  1.00  0.00           H  
ATOM    553 HG21 THR A  37      44.648  89.362 105.001  1.00  0.00           H  
ATOM    554 HG22 THR A  37      43.860  87.883 104.494  1.00  0.00           H  
ATOM    555 HG23 THR A  37      43.309  88.760 106.008  1.00  0.00           H  
ATOM    556  N   ARG A  38      43.881  84.683 106.389  1.00  0.00           N  
ATOM    557  CA  ARG A  38      43.018  83.644 105.769  1.00  0.00           C  
ATOM    558  C   ARG A  38      42.115  83.121 106.825  1.00  0.00           C  
ATOM    559  O   ARG A  38      40.993  82.729 106.494  1.00  0.00           O  
ATOM    560  CB  ARG A  38      43.962  82.598 105.146  1.00  0.00           C  
ATOM    561  CG  ARG A  38      43.345  81.933 103.877  1.00  0.00           C  
ATOM    562  CD  ARG A  38      44.243  81.046 103.075  1.00  0.00           C  
ATOM    563  NE  ARG A  38      43.519  80.438 101.991  1.00  0.00           N  
ATOM    564  CZ  ARG A  38      43.992  80.123 100.824  1.00  0.00           C  
ATOM    565  NH1 ARG A  38      45.291  80.086 100.482  1.00  0.00           N1+
ATOM    566  NH2 ARG A  38      43.198  79.702  99.904  1.00  0.00           N  
ATOM    567  H   ARG A  38      44.871  84.517 106.492  1.00  0.00           H  
ATOM    568  HA  ARG A  38      42.266  84.022 105.077  1.00  0.00           H  
ATOM    569  HB2 ARG A  38      44.805  83.141 104.721  1.00  0.00           H  
ATOM    570  HB3 ARG A  38      44.345  81.946 105.932  1.00  0.00           H  
ATOM    571  HG2 ARG A  38      42.449  81.389 104.178  1.00  0.00           H  
ATOM    572  HG3 ARG A  38      43.176  82.778 103.210  1.00  0.00           H  
ATOM    573  HD2 ARG A  38      45.070  81.559 102.582  1.00  0.00           H  
ATOM    574  HD3 ARG A  38      44.677  80.274 103.710  1.00  0.00           H  
ATOM    575  HE  ARG A  38      42.515  80.335 102.007  1.00  0.00           H  
ATOM    576 HH11 ARG A  38      45.940  80.510 101.129  1.00  0.00           H  
ATOM    577 HH12 ARG A  38      45.547  79.824  99.540  1.00  0.00           H  
ATOM    578 HH21 ARG A  38      42.191  79.658  99.986  1.00  0.00           H  
ATOM    579 HH22 ARG A  38      43.612  79.509  99.003  1.00  0.00           H  
ATOM    580  N   SER A  39      42.593  82.897 108.095  1.00  0.00           N  
ATOM    581  CA  SER A  39      41.762  82.293 109.173  1.00  0.00           C  
ATOM    582  C   SER A  39      40.472  83.054 109.479  1.00  0.00           C  
ATOM    583  O   SER A  39      39.467  82.375 109.656  1.00  0.00           O  
ATOM    584  CB  SER A  39      42.698  82.256 110.448  1.00  0.00           C  
ATOM    585  OG  SER A  39      42.836  83.507 111.146  1.00  0.00           O  
ATOM    586  H   SER A  39      43.465  83.337 108.351  1.00  0.00           H  
ATOM    587  HA  SER A  39      41.497  81.250 108.999  1.00  0.00           H  
ATOM    588  HB2 SER A  39      42.187  81.575 111.127  1.00  0.00           H  
ATOM    589  HB3 SER A  39      43.689  81.865 110.217  1.00  0.00           H  
ATOM    590  HG  SER A  39      43.312  84.146 110.613  1.00  0.00           H  
ATOM    591  N   ARG A  40      40.548  84.407 109.521  1.00  0.00           N  
ATOM    592  CA  ARG A  40      39.433  85.343 109.541  1.00  0.00           C  
ATOM    593  C   ARG A  40      38.594  85.213 108.274  1.00  0.00           C  
ATOM    594  O   ARG A  40      37.349  85.070 108.365  1.00  0.00           O  
ATOM    595  CB  ARG A  40      39.981  86.777 109.753  1.00  0.00           C  
ATOM    596  CG  ARG A  40      38.890  87.874 109.677  1.00  0.00           C  
ATOM    597  CD  ARG A  40      39.457  89.298 109.826  1.00  0.00           C  
ATOM    598  NE  ARG A  40      38.417  90.383 109.574  1.00  0.00           N  
ATOM    599  CZ  ARG A  40      38.182  91.482 110.305  1.00  0.00           C  
ATOM    600  NH1 ARG A  40      38.681  91.662 111.474  1.00  0.00           N1+
ATOM    601  NH2 ARG A  40      37.439  92.447 109.942  1.00  0.00           N  
ATOM    602  H   ARG A  40      41.476  84.805 109.494  1.00  0.00           H  
ATOM    603  HA  ARG A  40      38.828  85.071 110.405  1.00  0.00           H  
ATOM    604  HB2 ARG A  40      40.429  86.789 110.745  1.00  0.00           H  
ATOM    605  HB3 ARG A  40      40.761  87.003 109.026  1.00  0.00           H  
ATOM    606  HG2 ARG A  40      38.398  87.721 108.716  1.00  0.00           H  
ATOM    607  HG3 ARG A  40      38.186  87.717 110.495  1.00  0.00           H  
ATOM    608  HD2 ARG A  40      39.986  89.395 110.774  1.00  0.00           H  
ATOM    609  HD3 ARG A  40      40.284  89.365 109.118  1.00  0.00           H  
ATOM    610  HE  ARG A  40      37.870  90.341 108.727  1.00  0.00           H  
ATOM    611 HH11 ARG A  40      39.071  90.916 112.033  1.00  0.00           H  
ATOM    612 HH12 ARG A  40      38.683  92.603 111.841  1.00  0.00           H  
ATOM    613 HH21 ARG A  40      37.016  92.343 109.031  1.00  0.00           H  
ATOM    614 HH22 ARG A  40      37.671  93.353 110.323  1.00  0.00           H  
ATOM    615  N   THR A  41      39.246  85.494 107.092  1.00  0.00           N  
ATOM    616  CA  THR A  41      38.423  85.810 105.907  1.00  0.00           C  
ATOM    617  C   THR A  41      37.633  84.637 105.390  1.00  0.00           C  
ATOM    618  O   THR A  41      36.453  84.684 105.176  1.00  0.00           O  
ATOM    619  CB  THR A  41      39.283  86.545 104.929  1.00  0.00           C  
ATOM    620  CG2 THR A  41      39.783  87.897 105.467  1.00  0.00           C  
ATOM    621  OG1 THR A  41      40.380  85.770 104.576  1.00  0.00           O  
ATOM    622  H   THR A  41      40.223  85.748 107.122  1.00  0.00           H  
ATOM    623  HA  THR A  41      37.704  86.578 106.192  1.00  0.00           H  
ATOM    624  HB  THR A  41      38.758  86.596 103.975  1.00  0.00           H  
ATOM    625  HG1 THR A  41      41.042  86.011 105.228  1.00  0.00           H  
ATOM    626 HG21 THR A  41      40.717  88.148 104.964  1.00  0.00           H  
ATOM    627 HG22 THR A  41      39.045  88.643 105.173  1.00  0.00           H  
ATOM    628 HG23 THR A  41      39.954  87.837 106.541  1.00  0.00           H  
ATOM    629  N   ALA A  42      38.173  83.474 105.423  1.00  0.00           N  
ATOM    630  CA  ALA A  42      37.594  82.139 105.067  1.00  0.00           C  
ATOM    631  C   ALA A  42      36.362  81.751 105.885  1.00  0.00           C  
ATOM    632  O   ALA A  42      35.673  80.765 105.540  1.00  0.00           O  
ATOM    633  CB  ALA A  42      38.613  81.075 105.394  1.00  0.00           C  
ATOM    634  H   ALA A  42      39.104  83.421 105.812  1.00  0.00           H  
ATOM    635  HA  ALA A  42      37.281  82.002 104.032  1.00  0.00           H  
ATOM    636  HB1 ALA A  42      39.571  81.263 104.909  1.00  0.00           H  
ATOM    637  HB2 ALA A  42      38.943  81.183 106.427  1.00  0.00           H  
ATOM    638  HB3 ALA A  42      38.145  80.117 105.170  1.00  0.00           H  
ATOM    639  N   GLU A  43      36.108  82.423 106.988  1.00  0.00           N  
ATOM    640  CA  GLU A  43      34.779  82.288 107.734  1.00  0.00           C  
ATOM    641  C   GLU A  43      33.585  82.983 107.082  1.00  0.00           C  
ATOM    642  O   GLU A  43      32.462  82.492 107.228  1.00  0.00           O  
ATOM    643  CB  GLU A  43      35.021  82.968 109.077  1.00  0.00           C  
ATOM    644  CG  GLU A  43      34.110  82.684 110.226  1.00  0.00           C  
ATOM    645  CD  GLU A  43      34.015  81.211 110.635  1.00  0.00           C  
ATOM    646  OE1 GLU A  43      32.874  80.693 110.565  1.00  0.00           O  
ATOM    647  OE2 GLU A  43      34.964  80.581 111.149  1.00  0.00           O1-
ATOM    648  H   GLU A  43      36.681  83.234 107.174  1.00  0.00           H  
ATOM    649  HA  GLU A  43      34.481  81.264 107.961  1.00  0.00           H  
ATOM    650  HB2 GLU A  43      36.007  82.677 109.440  1.00  0.00           H  
ATOM    651  HB3 GLU A  43      34.958  84.054 108.996  1.00  0.00           H  
ATOM    652  HG2 GLU A  43      34.458  83.345 111.021  1.00  0.00           H  
ATOM    653  HG3 GLU A  43      33.133  82.941 109.818  1.00  0.00           H  
ATOM    654  N   TYR A  44      33.687  84.077 106.297  1.00  0.00           N  
ATOM    655  CA  TYR A  44      32.624  84.920 105.742  1.00  0.00           C  
ATOM    656  C   TYR A  44      32.846  85.385 104.309  1.00  0.00           C  
ATOM    657  O   TYR A  44      31.978  86.101 103.776  1.00  0.00           O  
ATOM    658  CB  TYR A  44      32.404  86.111 106.639  1.00  0.00           C  
ATOM    659  CG  TYR A  44      33.578  87.106 106.882  1.00  0.00           C  
ATOM    660  CD1 TYR A  44      34.540  86.915 107.830  1.00  0.00           C  
ATOM    661  CD2 TYR A  44      33.757  88.160 105.995  1.00  0.00           C  
ATOM    662  CE1 TYR A  44      35.558  87.855 108.058  1.00  0.00           C  
ATOM    663  CE2 TYR A  44      34.815  88.987 106.051  1.00  0.00           C  
ATOM    664  CZ  TYR A  44      35.654  88.912 107.145  1.00  0.00           C  
ATOM    665  OH  TYR A  44      36.722  89.762 107.308  1.00  0.00           O  
ATOM    666  H   TYR A  44      34.572  84.535 106.129  1.00  0.00           H  
ATOM    667  HA  TYR A  44      31.658  84.423 105.833  1.00  0.00           H  
ATOM    668  HB2 TYR A  44      31.608  86.711 106.198  1.00  0.00           H  
ATOM    669  HB3 TYR A  44      32.069  85.840 107.640  1.00  0.00           H  
ATOM    670  HD1 TYR A  44      34.337  86.163 108.578  1.00  0.00           H  
ATOM    671  HD2 TYR A  44      33.055  88.244 105.178  1.00  0.00           H  
ATOM    672  HE1 TYR A  44      36.194  87.700 108.918  1.00  0.00           H  
ATOM    673  HE2 TYR A  44      34.974  89.717 105.271  1.00  0.00           H  
ATOM    674  HH  TYR A  44      36.702  90.626 106.892  1.00  0.00           H  
ATOM    675  N   LYS A  45      34.002  85.027 103.651  1.00  0.00           N  
ATOM    676  CA  LYS A  45      34.335  85.350 102.316  1.00  0.00           C  
ATOM    677  C   LYS A  45      33.242  84.916 101.334  1.00  0.00           C  
ATOM    678  O   LYS A  45      32.757  85.784 100.666  1.00  0.00           O  
ATOM    679  CB  LYS A  45      35.649  84.728 101.940  1.00  0.00           C  
ATOM    680  CG  LYS A  45      36.246  85.119 100.569  1.00  0.00           C  
ATOM    681  CD  LYS A  45      37.499  84.165 100.338  1.00  0.00           C  
ATOM    682  CE  LYS A  45      38.187  84.354  98.996  1.00  0.00           C  
ATOM    683  NZ  LYS A  45      39.275  83.306  98.877  1.00  0.00           N1+
ATOM    684  H   LYS A  45      34.697  84.565 104.221  1.00  0.00           H  
ATOM    685  HA  LYS A  45      34.448  86.431 102.236  1.00  0.00           H  
ATOM    686  HB2 LYS A  45      36.514  84.969 102.560  1.00  0.00           H  
ATOM    687  HB3 LYS A  45      35.523  83.647 102.006  1.00  0.00           H  
ATOM    688  HG2 LYS A  45      35.585  84.886  99.735  1.00  0.00           H  
ATOM    689  HG3 LYS A  45      36.452  86.180 100.711  1.00  0.00           H  
ATOM    690  HD2 LYS A  45      38.251  84.422 101.083  1.00  0.00           H  
ATOM    691  HD3 LYS A  45      37.123  83.144 100.402  1.00  0.00           H  
ATOM    692  HE2 LYS A  45      37.430  84.109  98.252  1.00  0.00           H  
ATOM    693  HE3 LYS A  45      38.556  85.358  98.784  1.00  0.00           H  
ATOM    694  HZ1 LYS A  45      38.937  82.361  98.986  1.00  0.00           H  
ATOM    695  HZ2 LYS A  45      39.654  83.407  97.945  1.00  0.00           H  
ATOM    696  HZ3 LYS A  45      40.073  83.391  99.490  1.00  0.00           H  
ATOM    697  N   ALA A  46      32.787  83.657 101.297  1.00  0.00           N  
ATOM    698  CA  ALA A  46      31.850  83.164 100.315  1.00  0.00           C  
ATOM    699  C   ALA A  46      30.437  83.577 100.732  1.00  0.00           C  
ATOM    700  O   ALA A  46      29.588  83.927  99.856  1.00  0.00           O  
ATOM    701  CB  ALA A  46      31.936  81.643 100.238  1.00  0.00           C  
ATOM    702  H   ALA A  46      33.283  82.992 101.872  1.00  0.00           H  
ATOM    703  HA  ALA A  46      32.065  83.585  99.333  1.00  0.00           H  
ATOM    704  HB1 ALA A  46      31.331  81.257  99.418  1.00  0.00           H  
ATOM    705  HB2 ALA A  46      32.931  81.279  99.982  1.00  0.00           H  
ATOM    706  HB3 ALA A  46      31.764  81.256 101.243  1.00  0.00           H  
ATOM    707  N   TRP A  47      30.099  83.591 102.008  1.00  0.00           N  
ATOM    708  CA  TRP A  47      28.800  84.092 102.530  1.00  0.00           C  
ATOM    709  C   TRP A  47      28.421  85.465 101.943  1.00  0.00           C  
ATOM    710  O   TRP A  47      27.340  85.518 101.301  1.00  0.00           O  
ATOM    711  CB  TRP A  47      28.630  83.925 104.028  1.00  0.00           C  
ATOM    712  CG  TRP A  47      27.314  84.454 104.608  1.00  0.00           C  
ATOM    713  CD1 TRP A  47      26.125  83.691 104.576  1.00  0.00           C  
ATOM    714  CD2 TRP A  47      26.943  85.762 105.112  1.00  0.00           C  
ATOM    715  CE2 TRP A  47      25.535  85.698 105.378  1.00  0.00           C  
ATOM    716  CE3 TRP A  47      27.648  86.927 105.386  1.00  0.00           C  
ATOM    717  NE1 TRP A  47      25.100  84.485 105.036  1.00  0.00           N  
ATOM    718  CZ2 TRP A  47      24.813  86.858 105.891  1.00  0.00           C  
ATOM    719  CZ3 TRP A  47      26.915  88.061 105.717  1.00  0.00           C  
ATOM    720  CH2 TRP A  47      25.538  88.076 106.030  1.00  0.00           C  
ATOM    721  H   TRP A  47      30.801  83.159 102.590  1.00  0.00           H  
ATOM    722  HA  TRP A  47      28.066  83.326 102.276  1.00  0.00           H  
ATOM    723  HB2 TRP A  47      28.670  82.848 104.192  1.00  0.00           H  
ATOM    724  HB3 TRP A  47      29.461  84.371 104.574  1.00  0.00           H  
ATOM    725  HD1 TRP A  47      26.151  82.655 104.270  1.00  0.00           H  
ATOM    726  HE1 TRP A  47      24.114  84.308 104.899  1.00  0.00           H  
ATOM    727  HE3 TRP A  47      28.660  87.081 105.043  1.00  0.00           H  
ATOM    728  HZ2 TRP A  47      23.742  86.897 106.024  1.00  0.00           H  
ATOM    729  HZ3 TRP A  47      27.434  89.006 105.785  1.00  0.00           H  
ATOM    730  HH2 TRP A  47      25.078  88.965 106.437  1.00  0.00           H  
ATOM    731  N   LEU A  48      29.310  86.483 102.077  1.00  0.00           N  
ATOM    732  CA  LEU A  48      29.179  87.899 101.616  1.00  0.00           C  
ATOM    733  C   LEU A  48      29.167  88.032 100.031  1.00  0.00           C  
ATOM    734  O   LEU A  48      28.275  88.777  99.596  1.00  0.00           O  
ATOM    735  CB  LEU A  48      30.422  88.601 102.196  1.00  0.00           C  
ATOM    736  CG  LEU A  48      30.334  90.143 102.029  1.00  0.00           C  
ATOM    737  CD1 LEU A  48      29.171  90.807 102.801  1.00  0.00           C  
ATOM    738  CD2 LEU A  48      31.659  90.750 102.641  1.00  0.00           C  
ATOM    739  H   LEU A  48      30.167  86.158 102.501  1.00  0.00           H  
ATOM    740  HA  LEU A  48      28.229  88.267 102.002  1.00  0.00           H  
ATOM    741  HB2 LEU A  48      30.394  88.487 103.280  1.00  0.00           H  
ATOM    742  HB3 LEU A  48      31.307  88.147 101.751  1.00  0.00           H  
ATOM    743  HG  LEU A  48      30.230  90.379 100.969  1.00  0.00           H  
ATOM    744 HD11 LEU A  48      29.020  90.332 103.770  1.00  0.00           H  
ATOM    745 HD12 LEU A  48      29.454  91.847 102.965  1.00  0.00           H  
ATOM    746 HD13 LEU A  48      28.225  90.676 102.275  1.00  0.00           H  
ATOM    747 HD21 LEU A  48      31.567  91.833 102.551  1.00  0.00           H  
ATOM    748 HD22 LEU A  48      31.699  90.530 103.708  1.00  0.00           H  
ATOM    749 HD23 LEU A  48      32.451  90.286 102.055  1.00  0.00           H  
ATOM    750  N   LEU A  49      29.968  87.226  99.298  1.00  0.00           N  
ATOM    751  CA  LEU A  49      29.923  87.067  97.825  1.00  0.00           C  
ATOM    752  C   LEU A  49      28.536  86.515  97.370  1.00  0.00           C  
ATOM    753  O   LEU A  49      27.949  87.123  96.544  1.00  0.00           O  
ATOM    754  CB  LEU A  49      31.087  86.278  97.323  1.00  0.00           C  
ATOM    755  CG  LEU A  49      32.472  86.965  97.680  1.00  0.00           C  
ATOM    756  CD1 LEU A  49      33.671  86.101  97.270  1.00  0.00           C  
ATOM    757  CD2 LEU A  49      32.767  88.302  97.033  1.00  0.00           C  
ATOM    758  H   LEU A  49      30.664  86.650  99.750  1.00  0.00           H  
ATOM    759  HA  LEU A  49      29.859  88.071  97.407  1.00  0.00           H  
ATOM    760  HB2 LEU A  49      31.053  85.298  97.800  1.00  0.00           H  
ATOM    761  HB3 LEU A  49      30.924  86.183  96.249  1.00  0.00           H  
ATOM    762  HG  LEU A  49      32.485  87.151  98.753  1.00  0.00           H  
ATOM    763 HD11 LEU A  49      34.650  86.496  97.545  1.00  0.00           H  
ATOM    764 HD12 LEU A  49      33.605  85.112  97.723  1.00  0.00           H  
ATOM    765 HD13 LEU A  49      33.451  85.840  96.235  1.00  0.00           H  
ATOM    766 HD21 LEU A  49      31.916  88.979  96.971  1.00  0.00           H  
ATOM    767 HD22 LEU A  49      33.559  88.893  97.494  1.00  0.00           H  
ATOM    768 HD23 LEU A  49      33.117  88.138  96.014  1.00  0.00           H  
ATOM    769  N   GLY A  50      27.969  85.526  98.040  1.00  0.00           N  
ATOM    770  CA  GLY A  50      26.655  85.062  97.629  1.00  0.00           C  
ATOM    771  C   GLY A  50      25.613  86.117  97.831  1.00  0.00           C  
ATOM    772  O   GLY A  50      24.916  86.387  96.861  1.00  0.00           O  
ATOM    773  H   GLY A  50      28.474  85.068  98.785  1.00  0.00           H  
ATOM    774  HA2 GLY A  50      26.745  84.807  96.573  1.00  0.00           H  
ATOM    775  HA3 GLY A  50      26.432  84.147  98.179  1.00  0.00           H  
ATOM    776  N   LEU A  51      25.692  86.874  98.860  1.00  0.00           N  
ATOM    777  CA  LEU A  51      24.802  88.068  99.003  1.00  0.00           C  
ATOM    778  C   LEU A  51      24.951  89.193  97.930  1.00  0.00           C  
ATOM    779  O   LEU A  51      23.988  89.947  97.586  1.00  0.00           O  
ATOM    780  CB  LEU A  51      24.916  88.688 100.392  1.00  0.00           C  
ATOM    781  CG  LEU A  51      24.082  88.036 101.564  1.00  0.00           C  
ATOM    782  CD1 LEU A  51      24.613  88.564 102.852  1.00  0.00           C  
ATOM    783  CD2 LEU A  51      22.584  88.463 101.568  1.00  0.00           C  
ATOM    784  H   LEU A  51      26.334  86.651  99.606  1.00  0.00           H  
ATOM    785  HA  LEU A  51      23.756  87.766  98.964  1.00  0.00           H  
ATOM    786  HB2 LEU A  51      25.981  88.602 100.612  1.00  0.00           H  
ATOM    787  HB3 LEU A  51      24.589  89.708 100.185  1.00  0.00           H  
ATOM    788  HG  LEU A  51      24.040  86.952 101.669  1.00  0.00           H  
ATOM    789 HD11 LEU A  51      24.725  89.649 102.839  1.00  0.00           H  
ATOM    790 HD12 LEU A  51      24.014  88.306 103.724  1.00  0.00           H  
ATOM    791 HD13 LEU A  51      25.632  88.227 103.042  1.00  0.00           H  
ATOM    792 HD21 LEU A  51      22.045  87.961 102.371  1.00  0.00           H  
ATOM    793 HD22 LEU A  51      22.366  89.526 101.663  1.00  0.00           H  
ATOM    794 HD23 LEU A  51      22.162  88.178 100.603  1.00  0.00           H  
ATOM    795  N   LEU A  52      26.160  89.394  97.437  1.00  0.00           N  
ATOM    796  CA  LEU A  52      26.484  90.420  96.446  1.00  0.00           C  
ATOM    797  C   LEU A  52      26.171  89.934  95.080  1.00  0.00           C  
ATOM    798  O   LEU A  52      25.714  90.750  94.272  1.00  0.00           O  
ATOM    799  CB  LEU A  52      27.985  90.725  96.588  1.00  0.00           C  
ATOM    800  CG  LEU A  52      28.403  91.602  97.815  1.00  0.00           C  
ATOM    801  CD1 LEU A  52      29.864  91.365  98.120  1.00  0.00           C  
ATOM    802  CD2 LEU A  52      28.164  93.084  97.552  1.00  0.00           C  
ATOM    803  H   LEU A  52      26.914  88.828  97.802  1.00  0.00           H  
ATOM    804  HA  LEU A  52      25.858  91.308  96.519  1.00  0.00           H  
ATOM    805  HB2 LEU A  52      28.495  89.763  96.543  1.00  0.00           H  
ATOM    806  HB3 LEU A  52      28.288  91.248  95.681  1.00  0.00           H  
ATOM    807  HG  LEU A  52      27.794  91.398  98.696  1.00  0.00           H  
ATOM    808 HD11 LEU A  52      30.076  90.297  98.169  1.00  0.00           H  
ATOM    809 HD12 LEU A  52      30.436  91.686  97.249  1.00  0.00           H  
ATOM    810 HD13 LEU A  52      30.168  91.965  98.978  1.00  0.00           H  
ATOM    811 HD21 LEU A  52      28.851  93.389  96.763  1.00  0.00           H  
ATOM    812 HD22 LEU A  52      27.157  93.352  97.233  1.00  0.00           H  
ATOM    813 HD23 LEU A  52      28.365  93.767  98.376  1.00  0.00           H  
ATOM    814  N   ARG A  53      26.443  88.637  94.768  1.00  0.00           N  
ATOM    815  CA  ARG A  53      26.214  88.075  93.452  1.00  0.00           C  
ATOM    816  C   ARG A  53      24.717  88.000  93.106  1.00  0.00           C  
ATOM    817  O   ARG A  53      24.317  88.235  91.986  1.00  0.00           O  
ATOM    818  CB  ARG A  53      26.929  86.737  93.196  1.00  0.00           C  
ATOM    819  CG  ARG A  53      28.389  86.953  92.795  1.00  0.00           C  
ATOM    820  CD  ARG A  53      29.322  87.537  93.863  1.00  0.00           C  
ATOM    821  NE  ARG A  53      30.695  87.672  93.315  1.00  0.00           N  
ATOM    822  CZ  ARG A  53      31.636  86.732  93.250  1.00  0.00           C  
ATOM    823  NH1 ARG A  53      31.331  85.524  93.683  1.00  0.00           N1+
ATOM    824  NH2 ARG A  53      32.856  87.011  92.844  1.00  0.00           N  
ATOM    825  H   ARG A  53      26.771  87.982  95.464  1.00  0.00           H  
ATOM    826  HA  ARG A  53      26.597  88.730  92.670  1.00  0.00           H  
ATOM    827  HB2 ARG A  53      27.010  86.119  94.090  1.00  0.00           H  
ATOM    828  HB3 ARG A  53      26.460  86.164  92.396  1.00  0.00           H  
ATOM    829  HG2 ARG A  53      28.754  85.947  92.589  1.00  0.00           H  
ATOM    830  HG3 ARG A  53      28.404  87.521  91.864  1.00  0.00           H  
ATOM    831  HD2 ARG A  53      29.067  88.551  94.172  1.00  0.00           H  
ATOM    832  HD3 ARG A  53      29.413  86.865  94.716  1.00  0.00           H  
ATOM    833  HE  ARG A  53      30.963  88.587  92.981  1.00  0.00           H  
ATOM    834 HH11 ARG A  53      30.455  85.408  94.172  1.00  0.00           H  
ATOM    835 HH12 ARG A  53      31.981  84.756  93.777  1.00  0.00           H  
ATOM    836 HH21 ARG A  53      33.239  87.942  92.759  1.00  0.00           H  
ATOM    837 HH22 ARG A  53      33.448  86.204  92.707  1.00  0.00           H  
ATOM    838  N   GLN A  54      23.807  87.562  94.042  1.00  0.00           N  
ATOM    839  CA  GLN A  54      22.340  87.552  93.806  1.00  0.00           C  
ATOM    840  C   GLN A  54      21.699  88.939  93.624  1.00  0.00           C  
ATOM    841  O   GLN A  54      20.501  89.021  93.406  1.00  0.00           O  
ATOM    842  CB  GLN A  54      21.618  86.760  94.883  1.00  0.00           C  
ATOM    843  CG  GLN A  54      21.555  87.496  96.171  1.00  0.00           C  
ATOM    844  CD  GLN A  54      21.144  86.541  97.262  1.00  0.00           C  
ATOM    845  NE2 GLN A  54      20.830  85.257  97.093  1.00  0.00           N  
ATOM    846  OE1 GLN A  54      20.937  86.960  98.375  1.00  0.00           O  
ATOM    847  H   GLN A  54      24.206  87.190  94.892  1.00  0.00           H  
ATOM    848  HA  GLN A  54      22.147  87.034  92.867  1.00  0.00           H  
ATOM    849  HB2 GLN A  54      20.613  86.487  94.562  1.00  0.00           H  
ATOM    850  HB3 GLN A  54      22.223  85.864  95.028  1.00  0.00           H  
ATOM    851  HG2 GLN A  54      22.473  87.985  96.499  1.00  0.00           H  
ATOM    852  HG3 GLN A  54      20.826  88.297  96.063  1.00  0.00           H  
ATOM    853 HE21 GLN A  54      20.294  84.709  97.751  1.00  0.00           H  
ATOM    854 HE22 GLN A  54      21.029  84.896  96.170  1.00  0.00           H  
ATOM    855  N   HIP A  55      22.489  90.018  93.629  1.00  0.00           N  
ATOM    856  CA  HIP A  55      22.054  91.355  93.286  1.00  0.00           C  
ATOM    857  C   HIP A  55      22.985  92.043  92.295  1.00  0.00           C  
ATOM    858  O   HIP A  55      24.078  91.581  92.032  1.00  0.00           O  
ATOM    859  CB  HIP A  55      21.878  92.205  94.650  1.00  0.00           C  
ATOM    860  CG  HIP A  55      20.800  91.776  95.506  1.00  0.00           C  
ATOM    861  CD2 HIP A  55      20.948  91.279  96.784  1.00  0.00           C  
ATOM    862  ND1 HIP A  55      19.468  91.982  95.252  1.00  0.00           N1+
ATOM    863  CE1 HIP A  55      18.861  91.479  96.343  1.00  0.00           C  
ATOM    864  NE2 HIP A  55      19.762  91.090  97.262  1.00  0.00           N  
ATOM    865  H   HIP A  55      23.479  89.869  93.766  1.00  0.00           H  
ATOM    866  HA  HIP A  55      21.096  91.276  92.773  1.00  0.00           H  
ATOM    867  HB2 HIP A  55      22.820  92.145  95.195  1.00  0.00           H  
ATOM    868  HB3 HIP A  55      21.767  93.257  94.389  1.00  0.00           H  
ATOM    869  HD1 HIP A  55      19.085  92.465  94.452  1.00  0.00           H  
ATOM    870  HD2 HIP A  55      21.922  91.233  97.247  1.00  0.00           H  
ATOM    871  HE1 HIP A  55      17.794  91.411  96.494  1.00  0.00           H  
ATOM    872  HE2 HIP A  55      19.483  90.600  98.099  1.00  0.00           H  
ATOM    873  N   GLY A  56      22.568  93.215  91.780  1.00  0.00           N  
ATOM    874  CA  GLY A  56      23.354  93.920  90.772  1.00  0.00           C  
ATOM    875  C   GLY A  56      24.682  94.476  91.259  1.00  0.00           C  
ATOM    876  O   GLY A  56      25.279  95.250  90.459  1.00  0.00           O  
ATOM    877  H   GLY A  56      21.726  93.648  92.131  1.00  0.00           H  
ATOM    878  HA2 GLY A  56      23.674  93.124  90.100  1.00  0.00           H  
ATOM    879  HA3 GLY A  56      22.785  94.683  90.243  1.00  0.00           H  
ATOM    880  N   CYS A  57      25.177  94.226  92.467  1.00  0.00           N  
ATOM    881  CA  CYS A  57      26.129  95.121  93.127  1.00  0.00           C  
ATOM    882  C   CYS A  57      27.454  94.996  92.442  1.00  0.00           C  
ATOM    883  O   CYS A  57      28.039  93.907  92.348  1.00  0.00           O  
ATOM    884  CB  CYS A  57      26.338  94.771  94.597  1.00  0.00           C  
ATOM    885  SG  CYS A  57      24.673  94.724  95.383  1.00  0.00           S  
ATOM    886  H   CYS A  57      24.742  93.528  93.053  1.00  0.00           H  
ATOM    887  HA  CYS A  57      25.753  96.132  92.964  1.00  0.00           H  
ATOM    888  HB2 CYS A  57      26.861  93.824  94.729  1.00  0.00           H  
ATOM    889  HB3 CYS A  57      27.021  95.518  95.000  1.00  0.00           H  
ATOM    890  HG  CYS A  57      24.883  95.940  95.895  1.00  0.00           H  
ATOM    891  N   HIE A  58      28.068  96.117  92.069  1.00  0.00           N  
ATOM    892  CA  HIE A  58      29.488  96.222  91.673  1.00  0.00           C  
ATOM    893  C   HIE A  58      30.271  97.457  92.081  1.00  0.00           C  
ATOM    894  O   HIE A  58      31.446  97.407  92.397  1.00  0.00           O  
ATOM    895  CB  HIE A  58      29.541  96.075  90.148  1.00  0.00           C  
ATOM    896  CG  HIE A  58      30.930  96.216  89.546  1.00  0.00           C  
ATOM    897  CD2 HIE A  58      31.386  97.116  88.642  1.00  0.00           C  
ATOM    898  ND1 HIE A  58      32.042  95.528  90.013  1.00  0.00           N  
ATOM    899  CE1 HIE A  58      33.125  95.945  89.293  1.00  0.00           C  
ATOM    900  NE2 HIE A  58      32.707  96.889  88.428  1.00  0.00           N  
ATOM    901  H   HIE A  58      27.616  97.017  92.146  1.00  0.00           H  
ATOM    902  HA  HIE A  58      30.088  95.372  91.997  1.00  0.00           H  
ATOM    903  HB2 HIE A  58      29.105  95.136  89.807  1.00  0.00           H  
ATOM    904  HB3 HIE A  58      28.930  96.889  89.756  1.00  0.00           H  
ATOM    905  HD2 HIE A  58      30.823  97.854  88.091  1.00  0.00           H  
ATOM    906  HE1 HIE A  58      34.113  95.509  89.314  1.00  0.00           H  
ATOM    907  HE2 HIE A  58      33.311  97.319  87.743  1.00  0.00           H  
ATOM    908  N   ARG A  59      29.686  98.694  92.096  1.00  0.00           N  
ATOM    909  CA  ARG A  59      30.113  99.916  92.764  1.00  0.00           C  
ATOM    910  C   ARG A  59      29.800  99.864  94.294  1.00  0.00           C  
ATOM    911  O   ARG A  59      28.634  99.997  94.653  1.00  0.00           O  
ATOM    912  CB  ARG A  59      29.456 101.184  92.038  1.00  0.00           C  
ATOM    913  CG  ARG A  59      30.187 102.405  92.618  1.00  0.00           C  
ATOM    914  CD  ARG A  59      29.644 103.681  91.911  1.00  0.00           C  
ATOM    915  NE  ARG A  59      30.483 104.872  92.161  1.00  0.00           N  
ATOM    916  CZ  ARG A  59      30.074 106.090  92.374  1.00  0.00           C  
ATOM    917  NH1 ARG A  59      28.817 106.502  92.503  1.00  0.00           N1+
ATOM    918  NH2 ARG A  59      30.983 107.022  92.394  1.00  0.00           N  
ATOM    919  H   ARG A  59      28.690  98.599  91.956  1.00  0.00           H  
ATOM    920  HA  ARG A  59      31.193  99.930  92.622  1.00  0.00           H  
ATOM    921  HB2 ARG A  59      29.596 101.107  90.959  1.00  0.00           H  
ATOM    922  HB3 ARG A  59      28.414 101.304  92.335  1.00  0.00           H  
ATOM    923  HG2 ARG A  59      29.886 102.409  93.666  1.00  0.00           H  
ATOM    924  HG3 ARG A  59      31.249 102.242  92.434  1.00  0.00           H  
ATOM    925  HD2 ARG A  59      29.645 103.434  90.850  1.00  0.00           H  
ATOM    926  HD3 ARG A  59      28.588 103.893  92.074  1.00  0.00           H  
ATOM    927  HE  ARG A  59      31.461 104.721  91.955  1.00  0.00           H  
ATOM    928 HH11 ARG A  59      28.156 105.797  92.796  1.00  0.00           H  
ATOM    929 HH12 ARG A  59      28.684 107.446  92.838  1.00  0.00           H  
ATOM    930 HH21 ARG A  59      31.897 106.818  92.017  1.00  0.00           H  
ATOM    931 HH22 ARG A  59      30.784 107.994  92.585  1.00  0.00           H  
ATOM    932  N   VAL A  60      30.822  99.554  95.177  1.00  0.00           N  
ATOM    933  CA  VAL A  60      30.587  99.084  96.572  1.00  0.00           C  
ATOM    934  C   VAL A  60      31.438  99.875  97.584  1.00  0.00           C  
ATOM    935  O   VAL A  60      32.422 100.526  97.175  1.00  0.00           O  
ATOM    936  CB  VAL A  60      30.696  97.517  96.749  1.00  0.00           C  
ATOM    937  CG1 VAL A  60      29.778  96.749  95.746  1.00  0.00           C  
ATOM    938  CG2 VAL A  60      32.118  97.004  96.639  1.00  0.00           C  
ATOM    939  H   VAL A  60      31.710  99.341  94.744  1.00  0.00           H  
ATOM    940  HA  VAL A  60      29.621  99.334  97.009  1.00  0.00           H  
ATOM    941  HB  VAL A  60      30.300  97.203  97.716  1.00  0.00           H  
ATOM    942 HG11 VAL A  60      29.714  95.684  95.963  1.00  0.00           H  
ATOM    943 HG12 VAL A  60      28.728  97.038  95.722  1.00  0.00           H  
ATOM    944 HG13 VAL A  60      30.264  96.849  94.775  1.00  0.00           H  
ATOM    945 HG21 VAL A  60      32.682  97.552  95.885  1.00  0.00           H  
ATOM    946 HG22 VAL A  60      32.653  97.216  97.566  1.00  0.00           H  
ATOM    947 HG23 VAL A  60      32.151  95.937  96.417  1.00  0.00           H  
ATOM    948  N   LEU A  61      31.119  99.949  98.822  1.00  0.00           N  
ATOM    949  CA  LEU A  61      31.882 100.604  99.813  1.00  0.00           C  
ATOM    950  C   LEU A  61      32.181  99.619 100.993  1.00  0.00           C  
ATOM    951  O   LEU A  61      31.287  98.836 101.297  1.00  0.00           O  
ATOM    952  CB  LEU A  61      31.178 101.930 100.154  1.00  0.00           C  
ATOM    953  CG  LEU A  61      31.420 102.618 101.564  1.00  0.00           C  
ATOM    954  CD1 LEU A  61      32.793 103.269 101.343  1.00  0.00           C  
ATOM    955  CD2 LEU A  61      30.444 103.714 101.901  1.00  0.00           C  
ATOM    956  H   LEU A  61      30.296  99.467  99.157  1.00  0.00           H  
ATOM    957  HA  LEU A  61      32.880 100.820  99.431  1.00  0.00           H  
ATOM    958  HB2 LEU A  61      31.064 102.667  99.359  1.00  0.00           H  
ATOM    959  HB3 LEU A  61      30.204 101.464 100.293  1.00  0.00           H  
ATOM    960  HG  LEU A  61      31.315 101.926 102.400  1.00  0.00           H  
ATOM    961 HD11 LEU A  61      32.829 103.776 100.379  1.00  0.00           H  
ATOM    962 HD12 LEU A  61      33.086 103.918 102.168  1.00  0.00           H  
ATOM    963 HD13 LEU A  61      33.542 102.497 101.167  1.00  0.00           H  
ATOM    964 HD21 LEU A  61      30.303 104.369 101.041  1.00  0.00           H  
ATOM    965 HD22 LEU A  61      29.623 103.088 102.246  1.00  0.00           H  
ATOM    966 HD23 LEU A  61      30.857 104.298 102.723  1.00  0.00           H  
ATOM    967  N   ASH A  62      33.308  99.656 101.657  1.00  0.00           N  
ATOM    968  CA  ASH A  62      33.338  99.403 103.158  1.00  0.00           C  
ATOM    969  C   ASH A  62      33.442 100.674 104.021  1.00  0.00           C  
ATOM    970  O   ASH A  62      34.268 101.562 103.746  1.00  0.00           O  
ATOM    971  CB  ASH A  62      34.430  98.435 103.489  1.00  0.00           C  
ATOM    972  CG  ASH A  62      34.390  97.975 104.959  1.00  0.00           C  
ATOM    973  OD1 ASH A  62      34.334  98.745 105.926  1.00  0.00           O  
ATOM    974  OD2 ASH A  62      34.030  96.669 105.056  1.00  0.00           O  
ATOM    975  H   ASH A  62      33.998 100.310 101.315  1.00  0.00           H  
ATOM    976  HA  ASH A  62      32.430  98.861 103.422  1.00  0.00           H  
ATOM    977  HB2 ASH A  62      34.451  97.554 102.847  1.00  0.00           H  
ATOM    978  HB3 ASH A  62      35.401  98.894 103.303  1.00  0.00           H  
ATOM    979  HD2 ASH A  62      33.896  96.451 105.982  1.00  0.00           H  
ATOM    980  N   VAL A  63      32.491 100.892 104.924  1.00  0.00           N  
ATOM    981  CA  VAL A  63      32.140 102.075 105.729  1.00  0.00           C  
ATOM    982  C   VAL A  63      32.777 102.013 107.132  1.00  0.00           C  
ATOM    983  O   VAL A  63      32.618 102.933 107.990  1.00  0.00           O  
ATOM    984  CB  VAL A  63      30.698 102.422 105.665  1.00  0.00           C  
ATOM    985  CG1 VAL A  63      29.789 101.670 106.648  1.00  0.00           C  
ATOM    986  CG2 VAL A  63      30.582 103.948 105.898  1.00  0.00           C  
ATOM    987  H   VAL A  63      31.862 100.103 104.939  1.00  0.00           H  
ATOM    988  HA  VAL A  63      32.642 102.914 105.248  1.00  0.00           H  
ATOM    989  HB  VAL A  63      30.323 102.127 104.685  1.00  0.00           H  
ATOM    990 HG11 VAL A  63      30.116 101.903 107.660  1.00  0.00           H  
ATOM    991 HG12 VAL A  63      28.793 102.087 106.492  1.00  0.00           H  
ATOM    992 HG13 VAL A  63      29.730 100.609 106.406  1.00  0.00           H  
ATOM    993 HG21 VAL A  63      30.982 104.203 106.879  1.00  0.00           H  
ATOM    994 HG22 VAL A  63      31.046 104.578 105.139  1.00  0.00           H  
ATOM    995 HG23 VAL A  63      29.535 104.244 105.835  1.00  0.00           H  
ATOM    996  N   ALA A  64      33.495 100.923 107.446  1.00  0.00           N  
ATOM    997  CA  ALA A  64      34.505 100.905 108.485  1.00  0.00           C  
ATOM    998  C   ALA A  64      35.825 100.184 108.020  1.00  0.00           C  
ATOM    999  O   ALA A  64      36.115  99.020 108.512  1.00  0.00           O  
ATOM   1000  CB  ALA A  64      33.877 100.229 109.723  1.00  0.00           C  
ATOM   1001  H   ALA A  64      33.456 100.125 106.829  1.00  0.00           H  
ATOM   1002  HA  ALA A  64      34.666 101.953 108.736  1.00  0.00           H  
ATOM   1003  HB1 ALA A  64      34.519 100.022 110.580  1.00  0.00           H  
ATOM   1004  HB2 ALA A  64      33.035 100.847 110.035  1.00  0.00           H  
ATOM   1005  HB3 ALA A  64      33.467  99.271 109.407  1.00  0.00           H  
ATOM   1006  N   CYS A  65      36.589 100.828 107.138  1.00  0.00           N  
ATOM   1007  CA  CYS A  65      37.789 100.292 106.499  1.00  0.00           C  
ATOM   1008  C   CYS A  65      38.812  99.685 107.402  1.00  0.00           C  
ATOM   1009  O   CYS A  65      39.210  98.579 107.134  1.00  0.00           O  
ATOM   1010  CB  CYS A  65      38.344 101.403 105.636  1.00  0.00           C  
ATOM   1011  SG  CYS A  65      39.852 100.811 104.892  1.00  0.00           S  
ATOM   1012  H   CYS A  65      36.376 101.772 106.849  1.00  0.00           H  
ATOM   1013  HA  CYS A  65      37.435  99.508 105.829  1.00  0.00           H  
ATOM   1014  HB2 CYS A  65      37.521 101.412 104.921  1.00  0.00           H  
ATOM   1015  HB3 CYS A  65      38.462 102.394 106.073  1.00  0.00           H  
ATOM   1016  HG  CYS A  65      40.640 100.906 105.967  1.00  0.00           H  
ATOM   1017  N   GLY A  66      39.200 100.423 108.501  1.00  0.00           N  
ATOM   1018  CA  GLY A  66      40.344 100.127 109.319  1.00  0.00           C  
ATOM   1019  C   GLY A  66      41.616 100.044 108.442  1.00  0.00           C  
ATOM   1020  O   GLY A  66      41.752 100.723 107.435  1.00  0.00           O  
ATOM   1021  H   GLY A  66      38.676 101.257 108.722  1.00  0.00           H  
ATOM   1022  HA2 GLY A  66      40.492 100.912 110.061  1.00  0.00           H  
ATOM   1023  HA3 GLY A  66      40.231  99.186 109.859  1.00  0.00           H  
ATOM   1024  N   THR A  67      42.432  99.011 108.622  1.00  0.00           N  
ATOM   1025  CA  THR A  67      43.650  98.589 107.838  1.00  0.00           C  
ATOM   1026  C   THR A  67      43.395  97.921 106.472  1.00  0.00           C  
ATOM   1027  O   THR A  67      44.421  97.582 105.858  1.00  0.00           O  
ATOM   1028  CB  THR A  67      44.777  97.854 108.669  1.00  0.00           C  
ATOM   1029  CG2 THR A  67      45.139  98.688 109.922  1.00  0.00           C  
ATOM   1030  OG1 THR A  67      44.367  96.591 109.029  1.00  0.00           O  
ATOM   1031  H   THR A  67      42.191  98.406 109.393  1.00  0.00           H  
ATOM   1032  HA  THR A  67      43.958  99.579 107.503  1.00  0.00           H  
ATOM   1033  HB  THR A  67      45.572  97.606 107.965  1.00  0.00           H  
ATOM   1034  HG1 THR A  67      45.138  96.024 109.099  1.00  0.00           H  
ATOM   1035 HG21 THR A  67      46.124  98.414 110.303  1.00  0.00           H  
ATOM   1036 HG22 THR A  67      45.240  99.739 109.655  1.00  0.00           H  
ATOM   1037 HG23 THR A  67      44.398  98.566 110.712  1.00  0.00           H  
ATOM   1038  N   GLY A  68      42.144  97.787 106.014  1.00  0.00           N  
ATOM   1039  CA  GLY A  68      41.865  97.215 104.661  1.00  0.00           C  
ATOM   1040  C   GLY A  68      41.474  95.743 104.628  1.00  0.00           C  
ATOM   1041  O   GLY A  68      41.279  95.256 103.536  1.00  0.00           O  
ATOM   1042  H   GLY A  68      41.322  98.024 106.551  1.00  0.00           H  
ATOM   1043  HA2 GLY A  68      40.920  97.639 104.323  1.00  0.00           H  
ATOM   1044  HA3 GLY A  68      42.566  97.426 103.853  1.00  0.00           H  
ATOM   1045  N   VAL A  69      41.385  95.082 105.766  1.00  0.00           N  
ATOM   1046  CA  VAL A  69      41.321  93.566 105.627  1.00  0.00           C  
ATOM   1047  C   VAL A  69      40.119  93.009 105.018  1.00  0.00           C  
ATOM   1048  O   VAL A  69      40.204  92.042 104.256  1.00  0.00           O  
ATOM   1049  CB  VAL A  69      41.596  92.888 106.994  1.00  0.00           C  
ATOM   1050  CG1 VAL A  69      40.391  93.020 107.925  1.00  0.00           C  
ATOM   1051  CG2 VAL A  69      41.941  91.413 106.818  1.00  0.00           C  
ATOM   1052  H   VAL A  69      41.561  95.502 106.667  1.00  0.00           H  
ATOM   1053  HA  VAL A  69      42.195  93.329 105.020  1.00  0.00           H  
ATOM   1054  HB  VAL A  69      42.465  93.341 107.470  1.00  0.00           H  
ATOM   1055 HG11 VAL A  69      40.651  92.726 108.942  1.00  0.00           H  
ATOM   1056 HG12 VAL A  69      39.989  94.033 107.912  1.00  0.00           H  
ATOM   1057 HG13 VAL A  69      39.585  92.335 107.661  1.00  0.00           H  
ATOM   1058 HG21 VAL A  69      42.796  91.443 106.143  1.00  0.00           H  
ATOM   1059 HG22 VAL A  69      42.309  91.040 107.773  1.00  0.00           H  
ATOM   1060 HG23 VAL A  69      41.052  90.882 106.479  1.00  0.00           H  
ATOM   1061  N   ASP A  70      38.925  93.627 105.178  1.00  0.00           N  
ATOM   1062  CA  ASP A  70      37.676  93.142 104.508  1.00  0.00           C  
ATOM   1063  C   ASP A  70      37.492  93.690 103.078  1.00  0.00           C  
ATOM   1064  O   ASP A  70      36.707  93.190 102.270  1.00  0.00           O  
ATOM   1065  CB  ASP A  70      36.452  93.658 105.254  1.00  0.00           C  
ATOM   1066  CG  ASP A  70      36.681  93.605 106.791  1.00  0.00           C  
ATOM   1067  OD1 ASP A  70      37.256  94.579 107.300  1.00  0.00           O  
ATOM   1068  OD2 ASP A  70      36.508  92.565 107.483  1.00  0.00           O1-
ATOM   1069  H   ASP A  70      38.840  94.396 105.827  1.00  0.00           H  
ATOM   1070  HA  ASP A  70      37.652  92.054 104.437  1.00  0.00           H  
ATOM   1071  HB2 ASP A  70      36.210  94.684 104.977  1.00  0.00           H  
ATOM   1072  HB3 ASP A  70      35.618  93.073 104.866  1.00  0.00           H  
ATOM   1073  N   SER A  71      38.119  94.831 102.840  1.00  0.00           N  
ATOM   1074  CA  SER A  71      38.144  95.579 101.603  1.00  0.00           C  
ATOM   1075  C   SER A  71      38.928  94.890 100.517  1.00  0.00           C  
ATOM   1076  O   SER A  71      38.437  94.629  99.431  1.00  0.00           O  
ATOM   1077  CB  SER A  71      38.846  96.992 101.852  1.00  0.00           C  
ATOM   1078  OG  SER A  71      38.117  97.649 102.861  1.00  0.00           O  
ATOM   1079  H   SER A  71      38.830  95.108 103.502  1.00  0.00           H  
ATOM   1080  HA  SER A  71      37.123  95.856 101.343  1.00  0.00           H  
ATOM   1081  HB2 SER A  71      39.882  96.865 102.164  1.00  0.00           H  
ATOM   1082  HB3 SER A  71      38.763  97.547 100.918  1.00  0.00           H  
ATOM   1083  HG  SER A  71      38.302  97.161 103.667  1.00  0.00           H  
ATOM   1084  N   ILE A  72      40.201  94.543 100.747  1.00  0.00           N  
ATOM   1085  CA  ILE A  72      41.035  93.698  99.835  1.00  0.00           C  
ATOM   1086  C   ILE A  72      40.332  92.482  99.401  1.00  0.00           C  
ATOM   1087  O   ILE A  72      40.354  92.038  98.211  1.00  0.00           O  
ATOM   1088  CB  ILE A  72      42.369  93.446 100.492  1.00  0.00           C  
ATOM   1089  CG1 ILE A  72      43.181  94.771 100.389  1.00  0.00           C  
ATOM   1090  CG2 ILE A  72      43.084  92.240  99.998  1.00  0.00           C  
ATOM   1091  CD1 ILE A  72      44.482  94.538 101.161  1.00  0.00           C  
ATOM   1092  H   ILE A  72      40.564  94.640 101.684  1.00  0.00           H  
ATOM   1093  HA  ILE A  72      41.209  94.284  98.933  1.00  0.00           H  
ATOM   1094  HB  ILE A  72      42.293  93.189 101.548  1.00  0.00           H  
ATOM   1095 HG12 ILE A  72      43.467  94.979  99.358  1.00  0.00           H  
ATOM   1096 HG13 ILE A  72      42.598  95.580 100.829  1.00  0.00           H  
ATOM   1097 HG21 ILE A  72      43.333  92.250  98.937  1.00  0.00           H  
ATOM   1098 HG22 ILE A  72      44.077  92.077 100.416  1.00  0.00           H  
ATOM   1099 HG23 ILE A  72      42.545  91.316 100.206  1.00  0.00           H  
ATOM   1100 HD11 ILE A  72      44.916  95.524 101.316  1.00  0.00           H  
ATOM   1101 HD12 ILE A  72      44.304  94.074 102.130  1.00  0.00           H  
ATOM   1102 HD13 ILE A  72      45.211  93.983 100.571  1.00  0.00           H  
ATOM   1103  N   MET A  73      39.542  91.880 100.313  1.00  0.00           N  
ATOM   1104  CA  MET A  73      38.866  90.552 100.175  1.00  0.00           C  
ATOM   1105  C   MET A  73      37.729  90.660  99.105  1.00  0.00           C  
ATOM   1106  O   MET A  73      37.523  89.716  98.340  1.00  0.00           O  
ATOM   1107  CB  MET A  73      38.388  90.047 101.569  1.00  0.00           C  
ATOM   1108  CG  MET A  73      37.680  88.699 101.677  1.00  0.00           C  
ATOM   1109  SD  MET A  73      36.553  88.655 103.084  1.00  0.00           S  
ATOM   1110  CE  MET A  73      35.008  89.418 102.337  1.00  0.00           C  
ATOM   1111  H   MET A  73      39.723  92.167 101.264  1.00  0.00           H  
ATOM   1112  HA  MET A  73      39.553  89.841  99.716  1.00  0.00           H  
ATOM   1113  HB2 MET A  73      39.138  90.001 102.359  1.00  0.00           H  
ATOM   1114  HB3 MET A  73      37.649  90.745 101.961  1.00  0.00           H  
ATOM   1115  HG2 MET A  73      37.102  88.434 100.791  1.00  0.00           H  
ATOM   1116  HG3 MET A  73      38.476  87.956 101.687  1.00  0.00           H  
ATOM   1117  HE1 MET A  73      34.545  88.679 101.684  1.00  0.00           H  
ATOM   1118  HE2 MET A  73      34.306  89.640 103.142  1.00  0.00           H  
ATOM   1119  HE3 MET A  73      35.288  90.359 101.864  1.00  0.00           H  
ATOM   1120  N   LEU A  74      37.186  91.879  98.950  1.00  0.00           N  
ATOM   1121  CA  LEU A  74      36.327  92.161  97.713  1.00  0.00           C  
ATOM   1122  C   LEU A  74      37.144  92.692  96.500  1.00  0.00           C  
ATOM   1123  O   LEU A  74      36.913  92.235  95.333  1.00  0.00           O  
ATOM   1124  CB  LEU A  74      35.141  93.085  98.112  1.00  0.00           C  
ATOM   1125  CG  LEU A  74      34.165  92.520  99.170  1.00  0.00           C  
ATOM   1126  CD1 LEU A  74      33.243  93.778  99.403  1.00  0.00           C  
ATOM   1127  CD2 LEU A  74      33.447  91.200  98.862  1.00  0.00           C  
ATOM   1128  H   LEU A  74      37.476  92.652  99.533  1.00  0.00           H  
ATOM   1129  HA  LEU A  74      35.799  91.235  97.488  1.00  0.00           H  
ATOM   1130  HB2 LEU A  74      35.505  94.040  98.489  1.00  0.00           H  
ATOM   1131  HB3 LEU A  74      34.522  93.204  97.222  1.00  0.00           H  
ATOM   1132  HG  LEU A  74      34.727  92.470 100.103  1.00  0.00           H  
ATOM   1133 HD11 LEU A  74      32.276  93.562  99.856  1.00  0.00           H  
ATOM   1134 HD12 LEU A  74      33.748  94.528 100.012  1.00  0.00           H  
ATOM   1135 HD13 LEU A  74      33.053  94.266  98.447  1.00  0.00           H  
ATOM   1136 HD21 LEU A  74      32.727  91.054  99.668  1.00  0.00           H  
ATOM   1137 HD22 LEU A  74      33.009  91.277  97.867  1.00  0.00           H  
ATOM   1138 HD23 LEU A  74      34.162  90.381  98.923  1.00  0.00           H  
ATOM   1139  N   VAL A  75      38.165  93.445  96.606  1.00  0.00           N  
ATOM   1140  CA  VAL A  75      39.111  93.896  95.469  1.00  0.00           C  
ATOM   1141  C   VAL A  75      39.658  92.691  94.670  1.00  0.00           C  
ATOM   1142  O   VAL A  75      39.784  92.801  93.440  1.00  0.00           O  
ATOM   1143  CB  VAL A  75      40.172  94.822  96.098  1.00  0.00           C  
ATOM   1144  CG1 VAL A  75      41.459  94.907  95.307  1.00  0.00           C  
ATOM   1145  CG2 VAL A  75      39.550  96.235  96.380  1.00  0.00           C  
ATOM   1146  H   VAL A  75      38.522  93.703  97.515  1.00  0.00           H  
ATOM   1147  HA  VAL A  75      38.502  94.503  94.799  1.00  0.00           H  
ATOM   1148  HB  VAL A  75      40.365  94.369  97.069  1.00  0.00           H  
ATOM   1149 HG11 VAL A  75      42.209  95.546  95.774  1.00  0.00           H  
ATOM   1150 HG12 VAL A  75      41.883  93.921  95.119  1.00  0.00           H  
ATOM   1151 HG13 VAL A  75      41.201  95.395  94.367  1.00  0.00           H  
ATOM   1152 HG21 VAL A  75      39.356  96.845  95.499  1.00  0.00           H  
ATOM   1153 HG22 VAL A  75      38.811  96.239  97.182  1.00  0.00           H  
ATOM   1154 HG23 VAL A  75      40.422  96.807  96.695  1.00  0.00           H  
ATOM   1155  N   GLU A  76      40.041  91.672  95.393  1.00  0.00           N  
ATOM   1156  CA  GLU A  76      40.739  90.514  94.830  1.00  0.00           C  
ATOM   1157  C   GLU A  76      39.811  89.623  94.032  1.00  0.00           C  
ATOM   1158  O   GLU A  76      40.263  88.892  93.138  1.00  0.00           O  
ATOM   1159  CB  GLU A  76      41.539  89.737  95.880  1.00  0.00           C  
ATOM   1160  CG  GLU A  76      42.826  90.565  96.329  1.00  0.00           C  
ATOM   1161  CD  GLU A  76      44.047  90.004  95.605  1.00  0.00           C  
ATOM   1162  OE1 GLU A  76      44.082  89.808  94.394  1.00  0.00           O  
ATOM   1163  OE2 GLU A  76      45.086  89.806  96.260  1.00  0.00           O1-
ATOM   1164  H   GLU A  76      40.122  91.765  96.396  1.00  0.00           H  
ATOM   1165  HA  GLU A  76      41.491  90.923  94.155  1.00  0.00           H  
ATOM   1166  HB2 GLU A  76      40.917  89.407  96.713  1.00  0.00           H  
ATOM   1167  HB3 GLU A  76      41.897  88.738  95.628  1.00  0.00           H  
ATOM   1168  HG2 GLU A  76      42.710  91.629  96.127  1.00  0.00           H  
ATOM   1169  HG3 GLU A  76      42.948  90.498  97.410  1.00  0.00           H  
ATOM   1170  N   GLU A  77      38.508  89.619  94.291  1.00  0.00           N  
ATOM   1171  CA  GLU A  77      37.461  89.081  93.371  1.00  0.00           C  
ATOM   1172  C   GLU A  77      37.104  90.055  92.169  1.00  0.00           C  
ATOM   1173  O   GLU A  77      36.249  89.758  91.324  1.00  0.00           O  
ATOM   1174  CB  GLU A  77      36.141  88.785  94.113  1.00  0.00           C  
ATOM   1175  CG  GLU A  77      36.381  87.990  95.393  1.00  0.00           C  
ATOM   1176  CD  GLU A  77      37.129  86.703  95.183  1.00  0.00           C  
ATOM   1177  OE1 GLU A  77      38.322  86.572  95.568  1.00  0.00           O  
ATOM   1178  OE2 GLU A  77      36.539  85.691  94.688  1.00  0.00           O1-
ATOM   1179  H   GLU A  77      38.301  89.937  95.226  1.00  0.00           H  
ATOM   1180  HA  GLU A  77      37.872  88.185  92.907  1.00  0.00           H  
ATOM   1181  HB2 GLU A  77      35.584  89.698  94.320  1.00  0.00           H  
ATOM   1182  HB3 GLU A  77      35.486  88.195  93.470  1.00  0.00           H  
ATOM   1183  HG2 GLU A  77      36.964  88.581  96.100  1.00  0.00           H  
ATOM   1184  HG3 GLU A  77      35.427  87.802  95.887  1.00  0.00           H  
ATOM   1185  N   GLY A  78      37.636  91.270  92.187  1.00  0.00           N  
ATOM   1186  CA  GLY A  78      37.420  92.253  91.132  1.00  0.00           C  
ATOM   1187  C   GLY A  78      36.405  93.340  91.345  1.00  0.00           C  
ATOM   1188  O   GLY A  78      36.142  94.094  90.423  1.00  0.00           O  
ATOM   1189  H   GLY A  78      38.282  91.440  92.944  1.00  0.00           H  
ATOM   1190  HA2 GLY A  78      38.304  92.855  90.924  1.00  0.00           H  
ATOM   1191  HA3 GLY A  78      37.122  91.740  90.216  1.00  0.00           H  
ATOM   1192  N   PHE A  79      35.824  93.307  92.529  1.00  0.00           N  
ATOM   1193  CA  PHE A  79      34.863  94.454  92.789  1.00  0.00           C  
ATOM   1194  C   PHE A  79      35.465  95.860  92.680  1.00  0.00           C  
ATOM   1195  O   PHE A  79      36.696  96.001  92.864  1.00  0.00           O  
ATOM   1196  CB  PHE A  79      34.325  94.364  94.220  1.00  0.00           C  
ATOM   1197  CG  PHE A  79      33.133  93.401  94.287  1.00  0.00           C  
ATOM   1198  CD1 PHE A  79      31.827  93.873  94.049  1.00  0.00           C  
ATOM   1199  CD2 PHE A  79      33.395  91.985  94.456  1.00  0.00           C  
ATOM   1200  CE1 PHE A  79      30.783  92.988  94.162  1.00  0.00           C  
ATOM   1201  CE2 PHE A  79      32.301  91.080  94.480  1.00  0.00           C  
ATOM   1202  CZ  PHE A  79      30.966  91.617  94.389  1.00  0.00           C  
ATOM   1203  H   PHE A  79      36.102  92.691  93.278  1.00  0.00           H  
ATOM   1204  HA  PHE A  79      33.985  94.422  92.143  1.00  0.00           H  
ATOM   1205  HB2 PHE A  79      35.093  94.173  94.970  1.00  0.00           H  
ATOM   1206  HB3 PHE A  79      33.820  95.266  94.565  1.00  0.00           H  
ATOM   1207  HD1 PHE A  79      31.619  94.932  94.004  1.00  0.00           H  
ATOM   1208  HD2 PHE A  79      34.394  91.586  94.554  1.00  0.00           H  
ATOM   1209  HE1 PHE A  79      29.780  93.382  94.097  1.00  0.00           H  
ATOM   1210  HE2 PHE A  79      32.575  90.072  94.754  1.00  0.00           H  
ATOM   1211  HZ  PHE A  79      30.076  91.013  94.468  1.00  0.00           H  
ATOM   1212  N   SER A  80      34.674  96.860  92.257  1.00  0.00           N  
ATOM   1213  CA  SER A  80      35.133  98.214  92.296  1.00  0.00           C  
ATOM   1214  C   SER A  80      34.752  98.813  93.730  1.00  0.00           C  
ATOM   1215  O   SER A  80      33.604  99.104  93.948  1.00  0.00           O  
ATOM   1216  CB  SER A  80      34.555  99.052  91.208  1.00  0.00           C  
ATOM   1217  OG  SER A  80      35.165 100.393  91.270  1.00  0.00           O  
ATOM   1218  H   SER A  80      33.677  96.735  92.156  1.00  0.00           H  
ATOM   1219  HA  SER A  80      36.212  98.197  92.146  1.00  0.00           H  
ATOM   1220  HB2 SER A  80      34.776  98.706  90.199  1.00  0.00           H  
ATOM   1221  HB3 SER A  80      33.470  99.079  91.296  1.00  0.00           H  
ATOM   1222  HG  SER A  80      34.680 100.746  92.020  1.00  0.00           H  
ATOM   1223  N   VAL A  81      35.706  98.803  94.661  1.00  0.00           N  
ATOM   1224  CA  VAL A  81      35.587  99.165  96.130  1.00  0.00           C  
ATOM   1225  C   VAL A  81      35.907 100.616  96.407  1.00  0.00           C  
ATOM   1226  O   VAL A  81      37.008 101.100  96.030  1.00  0.00           O  
ATOM   1227  CB  VAL A  81      36.328  98.126  96.988  1.00  0.00           C  
ATOM   1228  CG1 VAL A  81      36.039  98.353  98.458  1.00  0.00           C  
ATOM   1229  CG2 VAL A  81      36.030  96.689  96.648  1.00  0.00           C  
ATOM   1230  H   VAL A  81      36.644  98.591  94.349  1.00  0.00           H  
ATOM   1231  HA  VAL A  81      34.531  99.071  96.383  1.00  0.00           H  
ATOM   1232  HB  VAL A  81      37.390  98.233  96.770  1.00  0.00           H  
ATOM   1233 HG11 VAL A  81      36.367  97.541  99.107  1.00  0.00           H  
ATOM   1234 HG12 VAL A  81      36.498  99.282  98.796  1.00  0.00           H  
ATOM   1235 HG13 VAL A  81      34.981  98.542  98.636  1.00  0.00           H  
ATOM   1236 HG21 VAL A  81      36.493  96.023  97.375  1.00  0.00           H  
ATOM   1237 HG22 VAL A  81      34.972  96.503  96.831  1.00  0.00           H  
ATOM   1238 HG23 VAL A  81      36.317  96.493  95.614  1.00  0.00           H  
ATOM   1239  N   THR A  82      35.224 101.328  97.250  1.00  0.00           N  
ATOM   1240  CA  THR A  82      35.664 102.489  98.043  1.00  0.00           C  
ATOM   1241  C   THR A  82      35.851 102.038  99.473  1.00  0.00           C  
ATOM   1242  O   THR A  82      35.108 101.139  99.906  1.00  0.00           O  
ATOM   1243  CB  THR A  82      34.615 103.608  97.894  1.00  0.00           C  
ATOM   1244  CG2 THR A  82      34.955 104.854  98.603  1.00  0.00           C  
ATOM   1245  OG1 THR A  82      34.500 103.973  96.532  1.00  0.00           O  
ATOM   1246  H   THR A  82      34.389 100.857  97.570  1.00  0.00           H  
ATOM   1247  HA  THR A  82      36.656 102.780  97.697  1.00  0.00           H  
ATOM   1248  HB  THR A  82      33.637 103.230  98.191  1.00  0.00           H  
ATOM   1249  HG1 THR A  82      34.005 103.327  96.021  1.00  0.00           H  
ATOM   1250 HG21 THR A  82      34.973 104.716  99.684  1.00  0.00           H  
ATOM   1251 HG22 THR A  82      35.935 105.164  98.236  1.00  0.00           H  
ATOM   1252 HG23 THR A  82      34.225 105.593  98.277  1.00  0.00           H  
ATOM   1253  N   SER A  83      36.676 102.663 100.271  1.00  0.00           N  
ATOM   1254  CA  SER A  83      36.838 102.335 101.695  1.00  0.00           C  
ATOM   1255  C   SER A  83      37.052 103.542 102.601  1.00  0.00           C  
ATOM   1256  O   SER A  83      37.808 104.422 102.216  1.00  0.00           O  
ATOM   1257  CB  SER A  83      37.917 101.274 102.022  1.00  0.00           C  
ATOM   1258  OG  SER A  83      37.848 100.168 101.143  1.00  0.00           O  
ATOM   1259  H   SER A  83      37.258 103.432  99.971  1.00  0.00           H  
ATOM   1260  HA  SER A  83      35.889 101.858 101.943  1.00  0.00           H  
ATOM   1261  HB2 SER A  83      38.914 101.712 102.078  1.00  0.00           H  
ATOM   1262  HB3 SER A  83      37.718 100.946 103.041  1.00  0.00           H  
ATOM   1263  HG  SER A  83      37.908  99.481 101.813  1.00  0.00           H  
ATOM   1264  N   VAL A  84      36.395 103.547 103.805  1.00  0.00           N  
ATOM   1265  CA  VAL A  84      36.397 104.856 104.611  1.00  0.00           C  
ATOM   1266  C   VAL A  84      36.351 104.553 106.159  1.00  0.00           C  
ATOM   1267  O   VAL A  84      35.830 103.570 106.700  1.00  0.00           O  
ATOM   1268  CB  VAL A  84      35.313 105.866 104.133  1.00  0.00           C  
ATOM   1269  CG1 VAL A  84      33.871 105.413 104.370  1.00  0.00           C  
ATOM   1270  CG2 VAL A  84      35.482 107.169 104.861  1.00  0.00           C  
ATOM   1271  H   VAL A  84      35.660 102.885 104.005  1.00  0.00           H  
ATOM   1272  HA  VAL A  84      37.419 105.234 104.590  1.00  0.00           H  
ATOM   1273  HB  VAL A  84      35.478 105.983 103.062  1.00  0.00           H  
ATOM   1274 HG11 VAL A  84      33.185 106.032 103.791  1.00  0.00           H  
ATOM   1275 HG12 VAL A  84      33.786 104.338 104.217  1.00  0.00           H  
ATOM   1276 HG13 VAL A  84      33.694 105.464 105.444  1.00  0.00           H  
ATOM   1277 HG21 VAL A  84      34.625 107.752 104.524  1.00  0.00           H  
ATOM   1278 HG22 VAL A  84      35.413 107.069 105.944  1.00  0.00           H  
ATOM   1279 HG23 VAL A  84      36.444 107.650 104.689  1.00  0.00           H  
ATOM   1280  N   ASP A  85      37.078 105.383 106.906  1.00  0.00           N  
ATOM   1281  CA  ASP A  85      37.308 105.306 108.330  1.00  0.00           C  
ATOM   1282  C   ASP A  85      37.507 106.716 108.962  1.00  0.00           C  
ATOM   1283  O   ASP A  85      37.880 107.646 108.230  1.00  0.00           O  
ATOM   1284  CB  ASP A  85      38.585 104.500 108.481  1.00  0.00           C  
ATOM   1285  CG  ASP A  85      38.726 103.805 109.896  1.00  0.00           C  
ATOM   1286  OD1 ASP A  85      38.380 102.605 110.048  1.00  0.00           O  
ATOM   1287  OD2 ASP A  85      39.062 104.434 110.904  1.00  0.00           O1-
ATOM   1288  H   ASP A  85      37.723 105.950 106.375  1.00  0.00           H  
ATOM   1289  HA  ASP A  85      36.481 104.833 108.860  1.00  0.00           H  
ATOM   1290  HB2 ASP A  85      38.687 103.664 107.788  1.00  0.00           H  
ATOM   1291  HB3 ASP A  85      39.405 105.179 108.247  1.00  0.00           H  
ATOM   1292  N   ALA A  86      37.464 106.891 110.288  1.00  0.00           N  
ATOM   1293  CA  ALA A  86      37.881 108.116 111.001  1.00  0.00           C  
ATOM   1294  C   ALA A  86      39.397 108.288 111.226  1.00  0.00           C  
ATOM   1295  O   ALA A  86      39.803 109.378 111.617  1.00  0.00           O  
ATOM   1296  CB  ALA A  86      37.043 108.168 112.326  1.00  0.00           C  
ATOM   1297  H   ALA A  86      37.129 106.103 110.825  1.00  0.00           H  
ATOM   1298  HA  ALA A  86      37.667 108.966 110.353  1.00  0.00           H  
ATOM   1299  HB1 ALA A  86      35.991 108.380 112.137  1.00  0.00           H  
ATOM   1300  HB2 ALA A  86      37.173 107.280 112.945  1.00  0.00           H  
ATOM   1301  HB3 ALA A  86      37.337 109.028 112.927  1.00  0.00           H  
ATOM   1302  N   SER A  87      40.163 107.180 111.197  1.00  0.00           N  
ATOM   1303  CA  SER A  87      41.509 107.218 111.814  1.00  0.00           C  
ATOM   1304  C   SER A  87      42.523 107.134 110.673  1.00  0.00           C  
ATOM   1305  O   SER A  87      42.655 106.155 109.989  1.00  0.00           O  
ATOM   1306  CB  SER A  87      41.705 106.003 112.743  1.00  0.00           C  
ATOM   1307  OG  SER A  87      42.986 105.859 113.277  1.00  0.00           O  
ATOM   1308  H   SER A  87      39.702 106.334 110.893  1.00  0.00           H  
ATOM   1309  HA  SER A  87      41.582 108.043 112.523  1.00  0.00           H  
ATOM   1310  HB2 SER A  87      41.059 106.093 113.616  1.00  0.00           H  
ATOM   1311  HB3 SER A  87      41.515 105.110 112.147  1.00  0.00           H  
ATOM   1312  HG  SER A  87      43.116 106.484 113.994  1.00  0.00           H  
ATOM   1313  N   ASP A  88      43.396 108.163 110.597  1.00  0.00           N  
ATOM   1314  CA  ASP A  88      44.475 108.204 109.678  1.00  0.00           C  
ATOM   1315  C   ASP A  88      45.629 107.185 110.010  1.00  0.00           C  
ATOM   1316  O   ASP A  88      46.295 106.825 109.079  1.00  0.00           O  
ATOM   1317  CB  ASP A  88      45.068 109.609 109.506  1.00  0.00           C  
ATOM   1318  CG  ASP A  88      45.848 110.187 110.705  1.00  0.00           C  
ATOM   1319  OD1 ASP A  88      46.216 111.381 110.760  1.00  0.00           O  
ATOM   1320  OD2 ASP A  88      45.987 109.411 111.692  1.00  0.00           O1-
ATOM   1321  H   ASP A  88      43.252 108.997 111.150  1.00  0.00           H  
ATOM   1322  HA  ASP A  88      44.035 107.915 108.724  1.00  0.00           H  
ATOM   1323  HB2 ASP A  88      45.811 109.530 108.713  1.00  0.00           H  
ATOM   1324  HB3 ASP A  88      44.348 110.345 109.151  1.00  0.00           H  
ATOM   1325  N   LYS A  89      45.539 106.615 111.222  1.00  0.00           N  
ATOM   1326  CA  LYS A  89      46.426 105.517 111.801  1.00  0.00           C  
ATOM   1327  C   LYS A  89      45.978 104.227 111.237  1.00  0.00           C  
ATOM   1328  O   LYS A  89      46.888 103.432 110.849  1.00  0.00           O  
ATOM   1329  CB  LYS A  89      46.438 105.449 113.395  1.00  0.00           C  
ATOM   1330  CG  LYS A  89      46.792 106.816 114.013  1.00  0.00           C  
ATOM   1331  CD  LYS A  89      48.231 107.347 113.652  1.00  0.00           C  
ATOM   1332  CE  LYS A  89      48.638 108.606 114.514  1.00  0.00           C  
ATOM   1333  NZ  LYS A  89      47.747 109.797 114.182  1.00  0.00           N1+
ATOM   1334  H   LYS A  89      44.904 107.110 111.831  1.00  0.00           H  
ATOM   1335  HA  LYS A  89      47.455 105.681 111.479  1.00  0.00           H  
ATOM   1336  HB2 LYS A  89      45.497 105.093 113.814  1.00  0.00           H  
ATOM   1337  HB3 LYS A  89      47.181 104.680 113.605  1.00  0.00           H  
ATOM   1338  HG2 LYS A  89      46.100 107.579 113.656  1.00  0.00           H  
ATOM   1339  HG3 LYS A  89      46.646 106.836 115.092  1.00  0.00           H  
ATOM   1340  HD2 LYS A  89      48.937 106.549 113.882  1.00  0.00           H  
ATOM   1341  HD3 LYS A  89      48.190 107.664 112.610  1.00  0.00           H  
ATOM   1342  HE2 LYS A  89      48.547 108.485 115.594  1.00  0.00           H  
ATOM   1343  HE3 LYS A  89      49.687 108.798 114.285  1.00  0.00           H  
ATOM   1344  HZ1 LYS A  89      46.781 109.507 114.222  1.00  0.00           H  
ATOM   1345  HZ2 LYS A  89      47.795 110.480 114.926  1.00  0.00           H  
ATOM   1346  HZ3 LYS A  89      47.895 110.161 113.252  1.00  0.00           H  
ATOM   1347  N   MET A  90      44.686 103.949 111.226  1.00  0.00           N  
ATOM   1348  CA  MET A  90      44.136 102.784 110.608  1.00  0.00           C  
ATOM   1349  C   MET A  90      44.195 102.843 109.052  1.00  0.00           C  
ATOM   1350  O   MET A  90      44.552 101.845 108.404  1.00  0.00           O  
ATOM   1351  CB  MET A  90      42.635 102.503 111.098  1.00  0.00           C  
ATOM   1352  CG  MET A  90      42.588 102.232 112.596  1.00  0.00           C  
ATOM   1353  SD  MET A  90      43.253 100.651 113.168  1.00  0.00           S  
ATOM   1354  CE  MET A  90      41.753  99.608 113.178  1.00  0.00           C  
ATOM   1355  H   MET A  90      44.105 104.626 111.699  1.00  0.00           H  
ATOM   1356  HA  MET A  90      44.683 101.936 111.020  1.00  0.00           H  
ATOM   1357  HB2 MET A  90      42.012 103.323 110.740  1.00  0.00           H  
ATOM   1358  HB3 MET A  90      42.370 101.579 110.584  1.00  0.00           H  
ATOM   1359  HG2 MET A  90      43.131 103.016 113.123  1.00  0.00           H  
ATOM   1360  HG3 MET A  90      41.526 102.300 112.831  1.00  0.00           H  
ATOM   1361  HE1 MET A  90      41.233  99.520 112.224  1.00  0.00           H  
ATOM   1362  HE2 MET A  90      42.093  98.643 113.555  1.00  0.00           H  
ATOM   1363  HE3 MET A  90      41.073  99.983 113.943  1.00  0.00           H  
ATOM   1364  N   LEU A  91      43.904 104.023 108.450  1.00  0.00           N  
ATOM   1365  CA  LEU A  91      44.071 104.212 106.990  1.00  0.00           C  
ATOM   1366  C   LEU A  91      45.532 103.987 106.474  1.00  0.00           C  
ATOM   1367  O   LEU A  91      45.768 103.540 105.389  1.00  0.00           O  
ATOM   1368  CB  LEU A  91      43.346 105.495 106.524  1.00  0.00           C  
ATOM   1369  CG  LEU A  91      41.802 105.540 106.842  1.00  0.00           C  
ATOM   1370  CD1 LEU A  91      41.333 107.002 106.800  1.00  0.00           C  
ATOM   1371  CD2 LEU A  91      41.062 104.763 105.790  1.00  0.00           C  
ATOM   1372  H   LEU A  91      43.760 104.853 109.007  1.00  0.00           H  
ATOM   1373  HA  LEU A  91      43.469 103.482 106.447  1.00  0.00           H  
ATOM   1374  HB2 LEU A  91      43.780 106.391 106.972  1.00  0.00           H  
ATOM   1375  HB3 LEU A  91      43.519 105.707 105.469  1.00  0.00           H  
ATOM   1376  HG  LEU A  91      41.526 105.209 107.844  1.00  0.00           H  
ATOM   1377 HD11 LEU A  91      40.314 107.154 107.154  1.00  0.00           H  
ATOM   1378 HD12 LEU A  91      41.937 107.587 107.493  1.00  0.00           H  
ATOM   1379 HD13 LEU A  91      41.468 107.380 105.787  1.00  0.00           H  
ATOM   1380 HD21 LEU A  91      41.103 103.677 105.875  1.00  0.00           H  
ATOM   1381 HD22 LEU A  91      40.073 105.203 105.664  1.00  0.00           H  
ATOM   1382 HD23 LEU A  91      41.448 105.122 104.836  1.00  0.00           H  
ATOM   1383  N   LYS A  92      46.531 104.541 107.216  1.00  0.00           N  
ATOM   1384  CA  LYS A  92      47.955 104.406 106.905  1.00  0.00           C  
ATOM   1385  C   LYS A  92      48.277 103.039 106.339  1.00  0.00           C  
ATOM   1386  O   LYS A  92      48.893 103.031 105.301  1.00  0.00           O  
ATOM   1387  CB  LYS A  92      48.846 104.803 108.080  1.00  0.00           C  
ATOM   1388  CG  LYS A  92      50.310 104.822 107.938  1.00  0.00           C  
ATOM   1389  CD  LYS A  92      51.027 104.947 109.344  1.00  0.00           C  
ATOM   1390  CE  LYS A  92      52.567 104.866 109.144  1.00  0.00           C  
ATOM   1391  NZ  LYS A  92      52.967 106.125 108.473  1.00  0.00           N1+
ATOM   1392  H   LYS A  92      46.256 104.898 108.120  1.00  0.00           H  
ATOM   1393  HA  LYS A  92      48.074 105.060 106.041  1.00  0.00           H  
ATOM   1394  HB2 LYS A  92      48.575 105.814 108.387  1.00  0.00           H  
ATOM   1395  HB3 LYS A  92      48.553 104.094 108.855  1.00  0.00           H  
ATOM   1396  HG2 LYS A  92      50.538 103.809 107.610  1.00  0.00           H  
ATOM   1397  HG3 LYS A  92      50.721 105.663 107.377  1.00  0.00           H  
ATOM   1398  HD2 LYS A  92      50.769 105.892 109.819  1.00  0.00           H  
ATOM   1399  HD3 LYS A  92      50.578 104.100 109.863  1.00  0.00           H  
ATOM   1400  HE2 LYS A  92      53.075 104.689 110.092  1.00  0.00           H  
ATOM   1401  HE3 LYS A  92      52.825 103.981 108.564  1.00  0.00           H  
ATOM   1402  HZ1 LYS A  92      52.482 106.222 107.592  1.00  0.00           H  
ATOM   1403  HZ2 LYS A  92      52.729 106.889 109.089  1.00  0.00           H  
ATOM   1404  HZ3 LYS A  92      53.962 106.144 108.300  1.00  0.00           H  
ATOM   1405  N   TYR A  93      47.756 101.941 106.875  1.00  0.00           N  
ATOM   1406  CA  TYR A  93      48.148 100.663 106.390  1.00  0.00           C  
ATOM   1407  C   TYR A  93      47.336 100.123 105.181  1.00  0.00           C  
ATOM   1408  O   TYR A  93      47.879  99.521 104.258  1.00  0.00           O  
ATOM   1409  CB  TYR A  93      48.151  99.782 107.664  1.00  0.00           C  
ATOM   1410  CG  TYR A  93      49.128 100.152 108.804  1.00  0.00           C  
ATOM   1411  CD1 TYR A  93      50.520 100.039 108.554  1.00  0.00           C  
ATOM   1412  CD2 TYR A  93      48.711 100.956 109.904  1.00  0.00           C  
ATOM   1413  CE1 TYR A  93      51.436 100.482 109.480  1.00  0.00           C  
ATOM   1414  CE2 TYR A  93      49.671 101.453 110.775  1.00  0.00           C  
ATOM   1415  CZ  TYR A  93      51.026 101.197 110.635  1.00  0.00           C  
ATOM   1416  OH  TYR A  93      51.904 101.761 111.373  1.00  0.00           O  
ATOM   1417  H   TYR A  93      47.255 102.025 107.748  1.00  0.00           H  
ATOM   1418  HA  TYR A  93      49.191 100.642 106.076  1.00  0.00           H  
ATOM   1419  HB2 TYR A  93      47.128  99.820 108.039  1.00  0.00           H  
ATOM   1420  HB3 TYR A  93      48.312  98.745 107.369  1.00  0.00           H  
ATOM   1421  HD1 TYR A  93      50.860  99.471 107.700  1.00  0.00           H  
ATOM   1422  HD2 TYR A  93      47.693 101.281 110.064  1.00  0.00           H  
ATOM   1423  HE1 TYR A  93      52.494 100.397 109.282  1.00  0.00           H  
ATOM   1424  HE2 TYR A  93      49.362 102.176 111.515  1.00  0.00           H  
ATOM   1425  HH  TYR A  93      51.485 102.059 112.184  1.00  0.00           H  
ATOM   1426  N   ALA A  94      46.079 100.462 105.121  1.00  0.00           N  
ATOM   1427  CA  ALA A  94      45.209 100.451 103.907  1.00  0.00           C  
ATOM   1428  C   ALA A  94      45.860 101.091 102.669  1.00  0.00           C  
ATOM   1429  O   ALA A  94      46.105 100.492 101.589  1.00  0.00           O  
ATOM   1430  CB  ALA A  94      43.843 101.125 104.013  1.00  0.00           C  
ATOM   1431  H   ALA A  94      45.657 100.959 105.893  1.00  0.00           H  
ATOM   1432  HA  ALA A  94      45.169  99.414 103.575  1.00  0.00           H  
ATOM   1433  HB1 ALA A  94      43.429 101.161 103.006  1.00  0.00           H  
ATOM   1434  HB2 ALA A  94      43.194 100.532 104.659  1.00  0.00           H  
ATOM   1435  HB3 ALA A  94      43.892 102.093 104.513  1.00  0.00           H  
ATOM   1436  N   LEU A  95      46.468 102.337 102.826  1.00  0.00           N  
ATOM   1437  CA  LEU A  95      47.152 103.145 101.795  1.00  0.00           C  
ATOM   1438  C   LEU A  95      48.500 102.625 101.343  1.00  0.00           C  
ATOM   1439  O   LEU A  95      48.925 102.754 100.158  1.00  0.00           O  
ATOM   1440  CB  LEU A  95      47.161 104.572 102.368  1.00  0.00           C  
ATOM   1441  CG  LEU A  95      45.887 105.495 102.472  1.00  0.00           C  
ATOM   1442  CD1 LEU A  95      45.971 106.772 103.322  1.00  0.00           C  
ATOM   1443  CD2 LEU A  95      45.427 105.902 101.055  1.00  0.00           C  
ATOM   1444  H   LEU A  95      46.495 102.773 103.737  1.00  0.00           H  
ATOM   1445  HA  LEU A  95      46.495 103.170 100.925  1.00  0.00           H  
ATOM   1446  HB2 LEU A  95      47.672 104.610 103.329  1.00  0.00           H  
ATOM   1447  HB3 LEU A  95      47.726 105.221 101.699  1.00  0.00           H  
ATOM   1448  HG  LEU A  95      45.081 104.890 102.886  1.00  0.00           H  
ATOM   1449 HD11 LEU A  95      46.975 107.197 103.314  1.00  0.00           H  
ATOM   1450 HD12 LEU A  95      45.241 107.581 103.316  1.00  0.00           H  
ATOM   1451 HD13 LEU A  95      45.958 106.393 104.344  1.00  0.00           H  
ATOM   1452 HD21 LEU A  95      44.755 106.760 101.088  1.00  0.00           H  
ATOM   1453 HD22 LEU A  95      46.326 106.151 100.493  1.00  0.00           H  
ATOM   1454 HD23 LEU A  95      44.886 105.131 100.504  1.00  0.00           H  
ATOM   1455  N   LYS A  96      49.167 102.009 102.290  1.00  0.00           N  
ATOM   1456  CA  LYS A  96      50.426 101.313 102.147  1.00  0.00           C  
ATOM   1457  C   LYS A  96      50.177  99.975 101.434  1.00  0.00           C  
ATOM   1458  O   LYS A  96      50.853  99.728 100.434  1.00  0.00           O  
ATOM   1459  CB  LYS A  96      51.045 101.057 103.476  1.00  0.00           C  
ATOM   1460  CG  LYS A  96      52.241 100.062 103.534  1.00  0.00           C  
ATOM   1461  CD  LYS A  96      53.043 100.087 104.799  1.00  0.00           C  
ATOM   1462  CE  LYS A  96      54.306  99.233 105.019  1.00  0.00           C  
ATOM   1463  NZ  LYS A  96      55.385  99.620 104.139  1.00  0.00           N1+
ATOM   1464  H   LYS A  96      48.814 102.254 103.205  1.00  0.00           H  
ATOM   1465  HA  LYS A  96      51.177 101.773 101.504  1.00  0.00           H  
ATOM   1466  HB2 LYS A  96      51.330 102.040 103.852  1.00  0.00           H  
ATOM   1467  HB3 LYS A  96      50.358 100.621 104.200  1.00  0.00           H  
ATOM   1468  HG2 LYS A  96      51.885  99.035 103.448  1.00  0.00           H  
ATOM   1469  HG3 LYS A  96      52.869 100.418 102.716  1.00  0.00           H  
ATOM   1470  HD2 LYS A  96      53.307 101.139 104.903  1.00  0.00           H  
ATOM   1471  HD3 LYS A  96      52.327  99.851 105.586  1.00  0.00           H  
ATOM   1472  HE2 LYS A  96      54.668  99.252 106.047  1.00  0.00           H  
ATOM   1473  HE3 LYS A  96      54.120  98.162 104.944  1.00  0.00           H  
ATOM   1474  HZ1 LYS A  96      55.228  99.335 103.183  1.00  0.00           H  
ATOM   1475  HZ2 LYS A  96      55.510 100.615 104.262  1.00  0.00           H  
ATOM   1476  HZ3 LYS A  96      56.247  99.245 104.506  1.00  0.00           H  
ATOM   1477  N   GLU A  97      49.218  99.179 101.806  1.00  0.00           N  
ATOM   1478  CA  GLU A  97      48.854  97.902 101.119  1.00  0.00           C  
ATOM   1479  C   GLU A  97      48.334  98.109  99.703  1.00  0.00           C  
ATOM   1480  O   GLU A  97      48.561  97.296  98.822  1.00  0.00           O  
ATOM   1481  CB  GLU A  97      48.120  96.879 102.080  1.00  0.00           C  
ATOM   1482  CG  GLU A  97      48.865  96.509 103.397  1.00  0.00           C  
ATOM   1483  CD  GLU A  97      50.200  95.705 103.151  1.00  0.00           C  
ATOM   1484  OE1 GLU A  97      50.571  95.630 101.952  1.00  0.00           O  
ATOM   1485  OE2 GLU A  97      50.887  95.364 104.154  1.00  0.00           O1-
ATOM   1486  H   GLU A  97      48.739  99.506 102.633  1.00  0.00           H  
ATOM   1487  HA  GLU A  97      49.817  97.475 100.843  1.00  0.00           H  
ATOM   1488  HB2 GLU A  97      47.224  97.389 102.436  1.00  0.00           H  
ATOM   1489  HB3 GLU A  97      47.781  96.052 101.458  1.00  0.00           H  
ATOM   1490  HG2 GLU A  97      49.213  97.392 103.931  1.00  0.00           H  
ATOM   1491  HG3 GLU A  97      48.180  95.990 104.069  1.00  0.00           H  
ATOM   1492  N   ARG A  98      47.610  99.241  99.468  1.00  0.00           N  
ATOM   1493  CA  ARG A  98      47.326  99.717  98.082  1.00  0.00           C  
ATOM   1494  C   ARG A  98      48.542 100.211  97.314  1.00  0.00           C  
ATOM   1495  O   ARG A  98      48.733  99.850  96.156  1.00  0.00           O  
ATOM   1496  CB  ARG A  98      46.212 100.778  98.132  1.00  0.00           C  
ATOM   1497  CG  ARG A  98      45.657 101.050  96.695  1.00  0.00           C  
ATOM   1498  CD  ARG A  98      44.575 102.049  96.641  1.00  0.00           C  
ATOM   1499  NE  ARG A  98      45.163 103.344  96.853  1.00  0.00           N  
ATOM   1500  CZ  ARG A  98      44.571 104.485  97.046  1.00  0.00           C  
ATOM   1501  NH1 ARG A  98      43.279 104.660  96.696  1.00  0.00           N1+
ATOM   1502  NH2 ARG A  98      45.187 105.479  97.467  1.00  0.00           N  
ATOM   1503  H   ARG A  98      47.449  99.833 100.271  1.00  0.00           H  
ATOM   1504  HA  ARG A  98      47.041  98.818  97.536  1.00  0.00           H  
ATOM   1505  HB2 ARG A  98      45.428 100.461  98.819  1.00  0.00           H  
ATOM   1506  HB3 ARG A  98      46.581 101.747  98.468  1.00  0.00           H  
ATOM   1507  HG2 ARG A  98      46.426 101.326  95.973  1.00  0.00           H  
ATOM   1508  HG3 ARG A  98      45.376 100.151  96.147  1.00  0.00           H  
ATOM   1509  HD2 ARG A  98      44.000 102.032  95.714  1.00  0.00           H  
ATOM   1510  HD3 ARG A  98      43.798 101.697  97.319  1.00  0.00           H  
ATOM   1511  HE  ARG A  98      46.128 103.284  97.146  1.00  0.00           H  
ATOM   1512 HH11 ARG A  98      42.751 104.017  96.124  1.00  0.00           H  
ATOM   1513 HH12 ARG A  98      42.826 105.526  96.951  1.00  0.00           H  
ATOM   1514 HH21 ARG A  98      46.125 105.411  97.838  1.00  0.00           H  
ATOM   1515 HH22 ARG A  98      44.685 106.348  97.360  1.00  0.00           H  
ATOM   1516  N   TRP A  99      49.496 100.947  97.961  1.00  0.00           N  
ATOM   1517  CA  TRP A  99      50.698 101.463  97.240  1.00  0.00           C  
ATOM   1518  C   TRP A  99      51.587 100.252  96.724  1.00  0.00           C  
ATOM   1519  O   TRP A  99      52.234 100.350  95.672  1.00  0.00           O  
ATOM   1520  CB  TRP A  99      51.648 102.296  98.147  1.00  0.00           C  
ATOM   1521  CG  TRP A  99      52.923 102.634  97.533  1.00  0.00           C  
ATOM   1522  CD1 TRP A  99      53.078 103.774  96.800  1.00  0.00           C  
ATOM   1523  CD2 TRP A  99      54.188 101.982  97.522  1.00  0.00           C  
ATOM   1524  CE2 TRP A  99      55.093 102.765  96.739  1.00  0.00           C  
ATOM   1525  CE3 TRP A  99      54.699 100.773  98.018  1.00  0.00           C  
ATOM   1526  NE1 TRP A  99      54.325 103.816  96.244  1.00  0.00           N  
ATOM   1527  CZ2 TRP A  99      56.387 102.198  96.490  1.00  0.00           C  
ATOM   1528  CZ3 TRP A  99      55.972 100.292  97.818  1.00  0.00           C  
ATOM   1529  CH2 TRP A  99      56.886 100.998  97.072  1.00  0.00           C  
ATOM   1530  H   TRP A  99      49.289 101.289  98.888  1.00  0.00           H  
ATOM   1531  HA  TRP A  99      50.343 102.079  96.415  1.00  0.00           H  
ATOM   1532  HB2 TRP A  99      51.161 103.234  98.415  1.00  0.00           H  
ATOM   1533  HB3 TRP A  99      51.807 101.727  99.062  1.00  0.00           H  
ATOM   1534  HD1 TRP A  99      52.283 104.422  96.461  1.00  0.00           H  
ATOM   1535  HE1 TRP A  99      54.650 104.487  95.564  1.00  0.00           H  
ATOM   1536  HE3 TRP A  99      54.100 100.098  98.610  1.00  0.00           H  
ATOM   1537  HZ2 TRP A  99      56.996 102.792  95.825  1.00  0.00           H  
ATOM   1538  HZ3 TRP A  99      56.176  99.307  98.210  1.00  0.00           H  
ATOM   1539  HH2 TRP A  99      57.885 100.620  96.913  1.00  0.00           H  
ATOM   1540  N   ASN A 100      51.708  99.211  97.493  1.00  0.00           N  
ATOM   1541  CA  ASN A 100      52.357  97.981  97.089  1.00  0.00           C  
ATOM   1542  C   ASN A 100      51.864  97.338  95.763  1.00  0.00           C  
ATOM   1543  O   ASN A 100      52.456  96.369  95.244  1.00  0.00           O  
ATOM   1544  CB  ASN A 100      51.980  96.958  98.138  1.00  0.00           C  
ATOM   1545  CG  ASN A 100      52.939  97.061  99.374  1.00  0.00           C  
ATOM   1546  ND2 ASN A 100      52.540  96.625 100.556  1.00  0.00           N  
ATOM   1547  OD1 ASN A 100      54.093  97.442  99.347  1.00  0.00           O  
ATOM   1548  H   ASN A 100      51.320  99.302  98.420  1.00  0.00           H  
ATOM   1549  HA  ASN A 100      53.399  98.271  96.957  1.00  0.00           H  
ATOM   1550  HB2 ASN A 100      50.975  97.237  98.452  1.00  0.00           H  
ATOM   1551  HB3 ASN A 100      51.813  95.925  97.831  1.00  0.00           H  
ATOM   1552 HD21 ASN A 100      53.060  96.835 101.396  1.00  0.00           H  
ATOM   1553 HD22 ASN A 100      51.615  96.227 100.643  1.00  0.00           H  
ATOM   1554  N   ARG A 101      50.633  97.762  95.308  1.00  0.00           N  
ATOM   1555  CA  ARG A 101      49.932  97.176  94.147  1.00  0.00           C  
ATOM   1556  C   ARG A 101      49.188  98.174  93.318  1.00  0.00           C  
ATOM   1557  O   ARG A 101      48.231  97.905  92.625  1.00  0.00           O  
ATOM   1558  CB  ARG A 101      48.938  96.105  94.707  1.00  0.00           C  
ATOM   1559  CG  ARG A 101      49.625  94.917  95.360  1.00  0.00           C  
ATOM   1560  CD  ARG A 101      48.611  93.986  95.968  1.00  0.00           C  
ATOM   1561  NE  ARG A 101      47.877  93.098  95.085  1.00  0.00           N  
ATOM   1562  CZ  ARG A 101      47.156  92.018  95.342  1.00  0.00           C  
ATOM   1563  NH1 ARG A 101      47.044  91.609  96.516  1.00  0.00           N1+
ATOM   1564  NH2 ARG A 101      46.646  91.378  94.363  1.00  0.00           N  
ATOM   1565  H   ARG A 101      50.158  98.503  95.804  1.00  0.00           H  
ATOM   1566  HA  ARG A 101      50.652  96.633  93.534  1.00  0.00           H  
ATOM   1567  HB2 ARG A 101      48.298  96.605  95.433  1.00  0.00           H  
ATOM   1568  HB3 ARG A 101      48.421  95.710  93.831  1.00  0.00           H  
ATOM   1569  HG2 ARG A 101      50.225  94.425  94.593  1.00  0.00           H  
ATOM   1570  HG3 ARG A 101      50.359  95.227  96.104  1.00  0.00           H  
ATOM   1571  HD2 ARG A 101      49.217  93.423  96.677  1.00  0.00           H  
ATOM   1572  HD3 ARG A 101      47.894  94.537  96.576  1.00  0.00           H  
ATOM   1573  HE  ARG A 101      47.923  93.415  94.127  1.00  0.00           H  
ATOM   1574 HH11 ARG A 101      47.455  92.128  97.278  1.00  0.00           H  
ATOM   1575 HH12 ARG A 101      46.358  90.888  96.690  1.00  0.00           H  
ATOM   1576 HH21 ARG A 101      46.724  91.788  93.443  1.00  0.00           H  
ATOM   1577 HH22 ARG A 101      46.172  90.525  94.625  1.00  0.00           H  
ATOM   1578  N   ARG A 102      49.756  99.368  93.353  1.00  0.00           N  
ATOM   1579  CA  ARG A 102      49.153 100.569  92.785  1.00  0.00           C  
ATOM   1580  C   ARG A 102      48.679 100.613  91.290  1.00  0.00           C  
ATOM   1581  O   ARG A 102      47.854 101.440  90.952  1.00  0.00           O  
ATOM   1582  CB  ARG A 102      50.005 101.807  93.129  1.00  0.00           C  
ATOM   1583  CG  ARG A 102      51.430 101.775  92.616  1.00  0.00           C  
ATOM   1584  CD  ARG A 102      52.336 102.754  93.422  1.00  0.00           C  
ATOM   1585  NE  ARG A 102      53.788 102.717  93.112  1.00  0.00           N  
ATOM   1586  CZ  ARG A 102      54.689 101.756  93.323  1.00  0.00           C  
ATOM   1587  NH1 ARG A 102      54.517 100.701  94.088  1.00  0.00           N1+
ATOM   1588  NH2 ARG A 102      55.845 101.884  92.859  1.00  0.00           N  
ATOM   1589  H   ARG A 102      50.618  99.457  93.871  1.00  0.00           H  
ATOM   1590  HA  ARG A 102      48.199 100.645  93.306  1.00  0.00           H  
ATOM   1591  HB2 ARG A 102      49.481 102.719  92.844  1.00  0.00           H  
ATOM   1592  HB3 ARG A 102      50.025 101.787  94.219  1.00  0.00           H  
ATOM   1593  HG2 ARG A 102      51.735 100.738  92.753  1.00  0.00           H  
ATOM   1594  HG3 ARG A 102      51.556 101.953  91.548  1.00  0.00           H  
ATOM   1595  HD2 ARG A 102      51.978 103.772  93.268  1.00  0.00           H  
ATOM   1596  HD3 ARG A 102      52.205 102.595  94.493  1.00  0.00           H  
ATOM   1597  HE  ARG A 102      54.107 103.622  92.799  1.00  0.00           H  
ATOM   1598 HH11 ARG A 102      53.643 100.367  94.469  1.00  0.00           H  
ATOM   1599 HH12 ARG A 102      55.324 100.094  94.125  1.00  0.00           H  
ATOM   1600 HH21 ARG A 102      56.113 102.771  92.457  1.00  0.00           H  
ATOM   1601 HH22 ARG A 102      56.546 101.194  93.083  1.00  0.00           H  
ATOM   1602  N   LYS A 103      49.069  99.658  90.457  1.00  0.00           N  
ATOM   1603  CA  LYS A 103      48.596  99.559  89.050  1.00  0.00           C  
ATOM   1604  C   LYS A 103      47.773  98.314  88.667  1.00  0.00           C  
ATOM   1605  O   LYS A 103      47.163  98.358  87.648  1.00  0.00           O  
ATOM   1606  CB  LYS A 103      49.806  99.650  88.161  1.00  0.00           C  
ATOM   1607  CG  LYS A 103      50.761 100.781  88.575  1.00  0.00           C  
ATOM   1608  CD  LYS A 103      51.889 100.922  87.583  1.00  0.00           C  
ATOM   1609  CE  LYS A 103      52.848  99.660  87.536  1.00  0.00           C  
ATOM   1610  NZ  LYS A 103      54.141  99.858  86.877  1.00  0.00           N1+
ATOM   1611  H   LYS A 103      49.591  98.884  90.842  1.00  0.00           H  
ATOM   1612  HA  LYS A 103      47.954 100.415  88.847  1.00  0.00           H  
ATOM   1613  HB2 LYS A 103      50.376  98.722  88.215  1.00  0.00           H  
ATOM   1614  HB3 LYS A 103      49.487  99.809  87.131  1.00  0.00           H  
ATOM   1615  HG2 LYS A 103      50.237 101.722  88.745  1.00  0.00           H  
ATOM   1616  HG3 LYS A 103      51.210 100.494  89.525  1.00  0.00           H  
ATOM   1617  HD2 LYS A 103      51.535 101.162  86.579  1.00  0.00           H  
ATOM   1618  HD3 LYS A 103      52.573 101.657  88.005  1.00  0.00           H  
ATOM   1619  HE2 LYS A 103      53.028  99.358  88.568  1.00  0.00           H  
ATOM   1620  HE3 LYS A 103      52.329  98.806  87.100  1.00  0.00           H  
ATOM   1621  HZ1 LYS A 103      54.527 100.548  87.506  1.00  0.00           H  
ATOM   1622  HZ2 LYS A 103      54.642  98.989  86.761  1.00  0.00           H  
ATOM   1623  HZ3 LYS A 103      53.980 100.155  85.926  1.00  0.00           H  
ATOM   1624  N   GLU A 104      47.585  97.352  89.542  1.00  0.00           N  
ATOM   1625  CA  GLU A 104      46.818  96.158  89.392  1.00  0.00           C  
ATOM   1626  C   GLU A 104      45.325  96.616  89.207  1.00  0.00           C  
ATOM   1627  O   GLU A 104      44.908  97.439  90.006  1.00  0.00           O  
ATOM   1628  CB  GLU A 104      46.969  95.317  90.622  1.00  0.00           C  
ATOM   1629  CG  GLU A 104      46.089  94.078  90.508  1.00  0.00           C  
ATOM   1630  CD  GLU A 104      46.440  93.064  91.556  1.00  0.00           C  
ATOM   1631  OE1 GLU A 104      45.679  92.105  91.681  1.00  0.00           O  
ATOM   1632  OE2 GLU A 104      47.575  93.078  92.173  1.00  0.00           O1-
ATOM   1633  H   GLU A 104      48.020  97.578  90.424  1.00  0.00           H  
ATOM   1634  HA  GLU A 104      47.270  95.575  88.589  1.00  0.00           H  
ATOM   1635  HB2 GLU A 104      48.011  95.056  90.810  1.00  0.00           H  
ATOM   1636  HB3 GLU A 104      46.697  95.935  91.477  1.00  0.00           H  
ATOM   1637  HG2 GLU A 104      45.031  94.336  90.553  1.00  0.00           H  
ATOM   1638  HG3 GLU A 104      46.163  93.608  89.528  1.00  0.00           H  
ATOM   1639  N   PRO A 105      44.527  96.224  88.168  1.00  0.00           N  
ATOM   1640  CA  PRO A 105      43.248  96.849  87.845  1.00  0.00           C  
ATOM   1641  C   PRO A 105      42.359  97.282  89.007  1.00  0.00           C  
ATOM   1642  O   PRO A 105      42.077  98.456  89.168  1.00  0.00           O  
ATOM   1643  CB  PRO A 105      42.567  95.830  86.868  1.00  0.00           C  
ATOM   1644  CG  PRO A 105      43.780  95.266  86.132  1.00  0.00           C  
ATOM   1645  CD  PRO A 105      44.874  95.167  87.132  1.00  0.00           C  
ATOM   1646  HA  PRO A 105      43.502  97.772  87.325  1.00  0.00           H  
ATOM   1647  HB2 PRO A 105      42.057  95.019  87.385  1.00  0.00           H  
ATOM   1648  HB3 PRO A 105      41.932  96.356  86.154  1.00  0.00           H  
ATOM   1649  HG2 PRO A 105      43.555  94.316  85.646  1.00  0.00           H  
ATOM   1650  HG3 PRO A 105      44.036  96.035  85.403  1.00  0.00           H  
ATOM   1651  HD2 PRO A 105      44.730  94.205  87.624  1.00  0.00           H  
ATOM   1652  HD3 PRO A 105      45.819  95.508  86.710  1.00  0.00           H  
ATOM   1653  N   ALA A 106      42.039  96.329  89.861  1.00  0.00           N  
ATOM   1654  CA  ALA A 106      41.201  96.518  91.063  1.00  0.00           C  
ATOM   1655  C   ALA A 106      41.815  97.271  92.282  1.00  0.00           C  
ATOM   1656  O   ALA A 106      41.085  98.029  92.902  1.00  0.00           O  
ATOM   1657  CB  ALA A 106      40.778  95.083  91.401  1.00  0.00           C  
ATOM   1658  H   ALA A 106      42.233  95.389  89.546  1.00  0.00           H  
ATOM   1659  HA  ALA A 106      40.363  97.074  90.641  1.00  0.00           H  
ATOM   1660  HB1 ALA A 106      40.083  94.698  90.654  1.00  0.00           H  
ATOM   1661  HB2 ALA A 106      41.594  94.372  91.526  1.00  0.00           H  
ATOM   1662  HB3 ALA A 106      40.269  95.131  92.364  1.00  0.00           H  
ATOM   1663  N   PHE A 107      43.112  97.166  92.577  1.00  0.00           N  
ATOM   1664  CA  PHE A 107      43.826  98.004  93.540  1.00  0.00           C  
ATOM   1665  C   PHE A 107      43.990  99.393  93.011  1.00  0.00           C  
ATOM   1666  O   PHE A 107      43.900 100.298  93.771  1.00  0.00           O  
ATOM   1667  CB  PHE A 107      45.253  97.455  93.753  1.00  0.00           C  
ATOM   1668  CG  PHE A 107      45.337  96.312  94.774  1.00  0.00           C  
ATOM   1669  CD1 PHE A 107      44.818  95.071  94.378  1.00  0.00           C  
ATOM   1670  CD2 PHE A 107      45.758  96.518  96.123  1.00  0.00           C  
ATOM   1671  CE1 PHE A 107      44.758  94.052  95.342  1.00  0.00           C  
ATOM   1672  CE2 PHE A 107      45.657  95.551  97.140  1.00  0.00           C  
ATOM   1673  CZ  PHE A 107      45.197  94.310  96.659  1.00  0.00           C  
ATOM   1674  H   PHE A 107      43.683  96.636  91.935  1.00  0.00           H  
ATOM   1675  HA  PHE A 107      43.279  97.941  94.480  1.00  0.00           H  
ATOM   1676  HB2 PHE A 107      45.634  97.106  92.794  1.00  0.00           H  
ATOM   1677  HB3 PHE A 107      45.940  98.269  93.987  1.00  0.00           H  
ATOM   1678  HD1 PHE A 107      44.309  94.918  93.438  1.00  0.00           H  
ATOM   1679  HD2 PHE A 107      46.006  97.541  96.366  1.00  0.00           H  
ATOM   1680  HE1 PHE A 107      44.259  93.111  95.167  1.00  0.00           H  
ATOM   1681  HE2 PHE A 107      45.932  95.772  98.161  1.00  0.00           H  
ATOM   1682  HZ  PHE A 107      45.013  93.474  97.317  1.00  0.00           H  
ATOM   1683  N   ASP A 108      44.190  99.683  91.711  1.00  0.00           N  
ATOM   1684  CA  ASP A 108      44.194 101.004  91.089  1.00  0.00           C  
ATOM   1685  C   ASP A 108      42.756 101.543  91.093  1.00  0.00           C  
ATOM   1686  O   ASP A 108      42.587 102.718  91.428  1.00  0.00           O  
ATOM   1687  CB  ASP A 108      44.759 100.939  89.692  1.00  0.00           C  
ATOM   1688  CG  ASP A 108      44.771 102.128  88.845  1.00  0.00           C  
ATOM   1689  OD1 ASP A 108      45.117 103.248  89.347  1.00  0.00           O  
ATOM   1690  OD2 ASP A 108      44.510 101.986  87.606  1.00  0.00           O1-
ATOM   1691  H   ASP A 108      44.302  98.823  91.193  1.00  0.00           H  
ATOM   1692  HA  ASP A 108      44.807 101.730  91.624  1.00  0.00           H  
ATOM   1693  HB2 ASP A 108      45.774 100.541  89.713  1.00  0.00           H  
ATOM   1694  HB3 ASP A 108      44.300 100.128  89.126  1.00  0.00           H  
ATOM   1695  N   LYS A 109      41.717 100.709  90.887  1.00  0.00           N  
ATOM   1696  CA  LYS A 109      40.295 101.186  90.968  1.00  0.00           C  
ATOM   1697  C   LYS A 109      39.828 101.392  92.411  1.00  0.00           C  
ATOM   1698  O   LYS A 109      38.923 102.184  92.525  1.00  0.00           O  
ATOM   1699  CB  LYS A 109      39.448 100.190  90.227  1.00  0.00           C  
ATOM   1700  CG  LYS A 109      38.013 100.624  89.969  1.00  0.00           C  
ATOM   1701  CD  LYS A 109      37.891 101.846  88.983  1.00  0.00           C  
ATOM   1702  CE  LYS A 109      38.721 101.814  87.711  1.00  0.00           C  
ATOM   1703  NZ  LYS A 109      38.497 103.037  86.976  1.00  0.00           N1+
ATOM   1704  H   LYS A 109      41.855  99.763  90.562  1.00  0.00           H  
ATOM   1705  HA  LYS A 109      40.226 102.193  90.557  1.00  0.00           H  
ATOM   1706  HB2 LYS A 109      40.001  99.960  89.317  1.00  0.00           H  
ATOM   1707  HB3 LYS A 109      39.479  99.211  90.707  1.00  0.00           H  
ATOM   1708  HG2 LYS A 109      37.452  99.754  89.625  1.00  0.00           H  
ATOM   1709  HG3 LYS A 109      37.598 100.842  90.954  1.00  0.00           H  
ATOM   1710  HD2 LYS A 109      36.876 102.225  88.865  1.00  0.00           H  
ATOM   1711  HD3 LYS A 109      38.305 102.693  89.529  1.00  0.00           H  
ATOM   1712  HE2 LYS A 109      39.786 101.758  87.938  1.00  0.00           H  
ATOM   1713  HE3 LYS A 109      38.348 100.976  87.122  1.00  0.00           H  
ATOM   1714  HZ1 LYS A 109      37.528 103.209  86.748  1.00  0.00           H  
ATOM   1715  HZ2 LYS A 109      38.796 103.871  87.460  1.00  0.00           H  
ATOM   1716  HZ3 LYS A 109      38.956 102.980  86.078  1.00  0.00           H  
ATOM   1717  N   TRP A 110      40.494 100.813  93.406  1.00  0.00           N  
ATOM   1718  CA  TRP A 110      40.210 101.111  94.871  1.00  0.00           C  
ATOM   1719  C   TRP A 110      40.469 102.567  95.202  1.00  0.00           C  
ATOM   1720  O   TRP A 110      41.499 103.188  94.986  1.00  0.00           O  
ATOM   1721  CB  TRP A 110      41.150 100.168  95.714  1.00  0.00           C  
ATOM   1722  CG  TRP A 110      40.888  99.993  97.198  1.00  0.00           C  
ATOM   1723  CD1 TRP A 110      39.755 100.276  97.939  1.00  0.00           C  
ATOM   1724  CD2 TRP A 110      41.784  99.474  98.257  1.00  0.00           C  
ATOM   1725  CE2 TRP A 110      41.181  99.445  99.563  1.00  0.00           C  
ATOM   1726  CE3 TRP A 110      43.069  98.953  98.259  1.00  0.00           C  
ATOM   1727  NE1 TRP A 110      40.005 100.064  99.270  1.00  0.00           N  
ATOM   1728  CZ2 TRP A 110      41.906  99.083 100.727  1.00  0.00           C  
ATOM   1729  CZ3 TRP A 110      43.730  98.361  99.331  1.00  0.00           C  
ATOM   1730  CH2 TRP A 110      43.166  98.529 100.607  1.00  0.00           C  
ATOM   1731  H   TRP A 110      41.175 100.096  93.201  1.00  0.00           H  
ATOM   1732  HA  TRP A 110      39.170 100.831  95.041  1.00  0.00           H  
ATOM   1733  HB2 TRP A 110      41.044  99.179  95.268  1.00  0.00           H  
ATOM   1734  HB3 TRP A 110      42.166 100.532  95.561  1.00  0.00           H  
ATOM   1735  HD1 TRP A 110      38.887 100.730  97.485  1.00  0.00           H  
ATOM   1736  HE1 TRP A 110      39.261 100.167  99.946  1.00  0.00           H  
ATOM   1737  HE3 TRP A 110      43.626  99.044  97.338  1.00  0.00           H  
ATOM   1738  HZ2 TRP A 110      41.398  99.034 101.679  1.00  0.00           H  
ATOM   1739  HZ3 TRP A 110      44.736  97.987  99.205  1.00  0.00           H  
ATOM   1740  HH2 TRP A 110      43.723  98.216 101.478  1.00  0.00           H  
ATOM   1741  N   VAL A 111      39.442 103.123  95.891  1.00  0.00           N  
ATOM   1742  CA  VAL A 111      39.506 104.538  96.414  1.00  0.00           C  
ATOM   1743  C   VAL A 111      39.353 104.563  97.954  1.00  0.00           C  
ATOM   1744  O   VAL A 111      38.472 103.977  98.501  1.00  0.00           O  
ATOM   1745  CB  VAL A 111      38.537 105.363  95.614  1.00  0.00           C  
ATOM   1746  CG1 VAL A 111      38.203 106.766  96.139  1.00  0.00           C  
ATOM   1747  CG2 VAL A 111      38.979 105.565  94.139  1.00  0.00           C  
ATOM   1748  H   VAL A 111      38.671 102.489  96.036  1.00  0.00           H  
ATOM   1749  HA  VAL A 111      40.412 105.083  96.144  1.00  0.00           H  
ATOM   1750  HB  VAL A 111      37.639 104.756  95.499  1.00  0.00           H  
ATOM   1751 HG11 VAL A 111      39.110 107.361  96.034  1.00  0.00           H  
ATOM   1752 HG12 VAL A 111      37.325 107.220  95.682  1.00  0.00           H  
ATOM   1753 HG13 VAL A 111      37.873 106.722  97.176  1.00  0.00           H  
ATOM   1754 HG21 VAL A 111      38.292 106.217  93.598  1.00  0.00           H  
ATOM   1755 HG22 VAL A 111      39.929 106.097  94.121  1.00  0.00           H  
ATOM   1756 HG23 VAL A 111      39.074 104.602  93.638  1.00  0.00           H  
ATOM   1757  N   ILE A 112      40.247 105.314  98.638  1.00  0.00           N  
ATOM   1758  CA  ILE A 112      40.356 105.375 100.043  1.00  0.00           C  
ATOM   1759  C   ILE A 112      40.055 106.831 100.518  1.00  0.00           C  
ATOM   1760  O   ILE A 112      40.318 107.816  99.784  1.00  0.00           O  
ATOM   1761  CB  ILE A 112      41.728 104.804 100.515  1.00  0.00           C  
ATOM   1762  CG1 ILE A 112      41.899 103.246 100.323  1.00  0.00           C  
ATOM   1763  CG2 ILE A 112      42.000 105.116 102.021  1.00  0.00           C  
ATOM   1764  CD1 ILE A 112      43.396 102.758 100.249  1.00  0.00           C  
ATOM   1765  H   ILE A 112      40.821 105.927  98.077  1.00  0.00           H  
ATOM   1766  HA  ILE A 112      39.635 104.702 100.509  1.00  0.00           H  
ATOM   1767  HB  ILE A 112      42.433 105.311  99.856  1.00  0.00           H  
ATOM   1768 HG12 ILE A 112      41.424 102.689 101.130  1.00  0.00           H  
ATOM   1769 HG13 ILE A 112      41.487 102.940  99.361  1.00  0.00           H  
ATOM   1770 HG21 ILE A 112      41.188 104.650 102.579  1.00  0.00           H  
ATOM   1771 HG22 ILE A 112      42.958 104.750 102.393  1.00  0.00           H  
ATOM   1772 HG23 ILE A 112      42.024 106.203 102.104  1.00  0.00           H  
ATOM   1773 HD11 ILE A 112      43.373 101.711  99.943  1.00  0.00           H  
ATOM   1774 HD12 ILE A 112      43.961 103.343  99.524  1.00  0.00           H  
ATOM   1775 HD13 ILE A 112      43.926 102.698 101.200  1.00  0.00           H  
ATOM   1776  N   GLU A 113      39.347 107.015 101.733  1.00  0.00           N  
ATOM   1777  CA  GLU A 113      38.831 108.268 102.236  1.00  0.00           C  
ATOM   1778  C   GLU A 113      38.927 108.262 103.779  1.00  0.00           C  
ATOM   1779  O   GLU A 113      38.927 107.208 104.432  1.00  0.00           O  
ATOM   1780  CB  GLU A 113      37.395 108.437 101.736  1.00  0.00           C  
ATOM   1781  CG  GLU A 113      36.608 109.739 101.884  1.00  0.00           C  
ATOM   1782  CD  GLU A 113      37.515 110.974 101.505  1.00  0.00           C  
ATOM   1783  OE1 GLU A 113      38.113 110.845 100.385  1.00  0.00           O  
ATOM   1784  OE2 GLU A 113      37.612 111.959 102.304  1.00  0.00           O1-
ATOM   1785  H   GLU A 113      39.043 106.203 102.250  1.00  0.00           H  
ATOM   1786  HA  GLU A 113      39.424 109.104 101.866  1.00  0.00           H  
ATOM   1787  HB2 GLU A 113      37.388 108.300 100.655  1.00  0.00           H  
ATOM   1788  HB3 GLU A 113      36.786 107.628 102.141  1.00  0.00           H  
ATOM   1789  HG2 GLU A 113      35.805 109.818 101.150  1.00  0.00           H  
ATOM   1790  HG3 GLU A 113      36.117 109.898 102.844  1.00  0.00           H  
ATOM   1791  N   GLU A 114      38.890 109.425 104.403  1.00  0.00           N  
ATOM   1792  CA  GLU A 114      38.820 109.589 105.884  1.00  0.00           C  
ATOM   1793  C   GLU A 114      37.508 110.347 106.301  1.00  0.00           C  
ATOM   1794  O   GLU A 114      37.443 111.520 105.896  1.00  0.00           O  
ATOM   1795  CB  GLU A 114      40.097 110.296 106.278  1.00  0.00           C  
ATOM   1796  CG  GLU A 114      39.921 110.695 107.748  1.00  0.00           C  
ATOM   1797  CD  GLU A 114      39.693 112.260 107.987  1.00  0.00           C  
ATOM   1798  OE1 GLU A 114      38.682 112.617 108.573  1.00  0.00           O  
ATOM   1799  OE2 GLU A 114      40.626 113.020 107.597  1.00  0.00           O1-
ATOM   1800  H   GLU A 114      38.954 110.204 103.762  1.00  0.00           H  
ATOM   1801  HA  GLU A 114      38.878 108.638 106.413  1.00  0.00           H  
ATOM   1802  HB2 GLU A 114      40.925 109.596 106.159  1.00  0.00           H  
ATOM   1803  HB3 GLU A 114      40.257 111.234 105.746  1.00  0.00           H  
ATOM   1804  HG2 GLU A 114      39.204 110.017 108.211  1.00  0.00           H  
ATOM   1805  HG3 GLU A 114      40.818 110.628 108.363  1.00  0.00           H  
ATOM   1806  N   ALA A 115      36.511 109.767 106.971  1.00  0.00           N  
ATOM   1807  CA  ALA A 115      35.259 110.498 107.409  1.00  0.00           C  
ATOM   1808  C   ALA A 115      34.667 109.938 108.730  1.00  0.00           C  
ATOM   1809  O   ALA A 115      35.034 108.841 109.184  1.00  0.00           O  
ATOM   1810  CB  ALA A 115      34.199 110.581 106.339  1.00  0.00           C  
ATOM   1811  H   ALA A 115      36.776 108.901 107.419  1.00  0.00           H  
ATOM   1812  HA  ALA A 115      35.603 111.510 107.621  1.00  0.00           H  
ATOM   1813  HB1 ALA A 115      33.947 109.551 106.083  1.00  0.00           H  
ATOM   1814  HB2 ALA A 115      33.372 111.124 106.794  1.00  0.00           H  
ATOM   1815  HB3 ALA A 115      34.691 111.182 105.574  1.00  0.00           H  
ATOM   1816  N   ASN A 116      33.760 110.670 109.501  1.00  0.00           N  
ATOM   1817  CA  ASN A 116      32.940 110.146 110.531  1.00  0.00           C  
ATOM   1818  C   ASN A 116      31.619 109.480 110.010  1.00  0.00           C  
ATOM   1819  O   ASN A 116      31.160 110.005 108.963  1.00  0.00           O  
ATOM   1820  CB  ASN A 116      32.673 111.302 111.446  1.00  0.00           C  
ATOM   1821  CG  ASN A 116      32.337 110.808 112.858  1.00  0.00           C  
ATOM   1822  ND2 ASN A 116      33.151 111.232 113.791  1.00  0.00           N  
ATOM   1823  OD1 ASN A 116      31.369 110.087 113.134  1.00  0.00           O  
ATOM   1824  H   ASN A 116      33.324 111.468 109.061  1.00  0.00           H  
ATOM   1825  HA  ASN A 116      33.550 109.378 111.005  1.00  0.00           H  
ATOM   1826  HB2 ASN A 116      33.527 111.965 111.589  1.00  0.00           H  
ATOM   1827  HB3 ASN A 116      31.984 112.014 110.993  1.00  0.00           H  
ATOM   1828 HD21 ASN A 116      32.948 110.923 114.732  1.00  0.00           H  
ATOM   1829 HD22 ASN A 116      34.023 111.675 113.542  1.00  0.00           H  
ATOM   1830  N   TRP A 117      31.027 108.467 110.614  1.00  0.00           N  
ATOM   1831  CA  TRP A 117      29.659 107.992 110.281  1.00  0.00           C  
ATOM   1832  C   TRP A 117      28.614 109.106 110.279  1.00  0.00           C  
ATOM   1833  O   TRP A 117      27.751 109.061 109.409  1.00  0.00           O  
ATOM   1834  CB  TRP A 117      29.236 106.757 111.102  1.00  0.00           C  
ATOM   1835  CG  TRP A 117      30.246 105.593 111.152  1.00  0.00           C  
ATOM   1836  CD1 TRP A 117      30.946 105.117 110.079  1.00  0.00           C  
ATOM   1837  CD2 TRP A 117      30.754 104.819 112.325  1.00  0.00           C  
ATOM   1838  CE2 TRP A 117      31.785 103.956 111.834  1.00  0.00           C  
ATOM   1839  CE3 TRP A 117      30.663 104.849 113.724  1.00  0.00           C  
ATOM   1840  NE1 TRP A 117      31.806 104.111 110.447  1.00  0.00           N  
ATOM   1841  CZ2 TRP A 117      32.588 103.122 112.637  1.00  0.00           C  
ATOM   1842  CZ3 TRP A 117      31.542 104.122 114.536  1.00  0.00           C  
ATOM   1843  CH2 TRP A 117      32.569 103.288 114.026  1.00  0.00           C  
ATOM   1844  H   TRP A 117      31.609 107.940 111.250  1.00  0.00           H  
ATOM   1845  HA  TRP A 117      29.683 107.598 109.265  1.00  0.00           H  
ATOM   1846  HB2 TRP A 117      29.017 107.124 112.104  1.00  0.00           H  
ATOM   1847  HB3 TRP A 117      28.398 106.335 110.548  1.00  0.00           H  
ATOM   1848  HD1 TRP A 117      30.697 105.422 109.074  1.00  0.00           H  
ATOM   1849  HE1 TRP A 117      32.395 103.690 109.743  1.00  0.00           H  
ATOM   1850  HE3 TRP A 117      29.858 105.386 114.204  1.00  0.00           H  
ATOM   1851  HZ2 TRP A 117      33.486 102.719 112.192  1.00  0.00           H  
ATOM   1852  HZ3 TRP A 117      31.567 104.233 115.609  1.00  0.00           H  
ATOM   1853  HH2 TRP A 117      33.206 102.712 114.681  1.00  0.00           H  
ATOM   1854  N   LEU A 118      28.676 110.082 111.257  1.00  0.00           N  
ATOM   1855  CA  LEU A 118      27.873 111.329 111.210  1.00  0.00           C  
ATOM   1856  C   LEU A 118      28.237 112.172 110.017  1.00  0.00           C  
ATOM   1857  O   LEU A 118      27.554 113.215 109.930  1.00  0.00           O  
ATOM   1858  CB  LEU A 118      28.064 112.179 112.472  1.00  0.00           C  
ATOM   1859  CG  LEU A 118      27.443 111.568 113.782  1.00  0.00           C  
ATOM   1860  CD1 LEU A 118      27.938 112.418 114.967  1.00  0.00           C  
ATOM   1861  CD2 LEU A 118      25.956 111.654 113.808  1.00  0.00           C  
ATOM   1862  H   LEU A 118      29.380 110.015 111.977  1.00  0.00           H  
ATOM   1863  HA  LEU A 118      26.827 111.086 111.025  1.00  0.00           H  
ATOM   1864  HB2 LEU A 118      29.152 112.169 112.539  1.00  0.00           H  
ATOM   1865  HB3 LEU A 118      27.646 113.181 112.386  1.00  0.00           H  
ATOM   1866  HG  LEU A 118      27.791 110.535 113.819  1.00  0.00           H  
ATOM   1867 HD11 LEU A 118      27.569 112.070 115.931  1.00  0.00           H  
ATOM   1868 HD12 LEU A 118      29.027 112.452 114.937  1.00  0.00           H  
ATOM   1869 HD13 LEU A 118      27.664 113.465 114.832  1.00  0.00           H  
ATOM   1870 HD21 LEU A 118      25.732 112.719 113.751  1.00  0.00           H  
ATOM   1871 HD22 LEU A 118      25.521 111.096 112.978  1.00  0.00           H  
ATOM   1872 HD23 LEU A 118      25.540 111.247 114.729  1.00  0.00           H  
ATOM   1873  N   THR A 119      29.230 111.883 109.228  1.00  0.00           N  
ATOM   1874  CA  THR A 119      29.664 112.921 108.234  1.00  0.00           C  
ATOM   1875  C   THR A 119      29.809 112.345 106.862  1.00  0.00           C  
ATOM   1876  O   THR A 119      30.210 113.035 105.983  1.00  0.00           O  
ATOM   1877  CB  THR A 119      30.759 113.867 108.625  1.00  0.00           C  
ATOM   1878  CG2 THR A 119      30.565 114.644 109.916  1.00  0.00           C  
ATOM   1879  OG1 THR A 119      32.015 113.174 108.681  1.00  0.00           O  
ATOM   1880  H   THR A 119      29.927 111.192 109.465  1.00  0.00           H  
ATOM   1881  HA  THR A 119      28.815 113.594 108.111  1.00  0.00           H  
ATOM   1882  HB  THR A 119      30.893 114.608 107.836  1.00  0.00           H  
ATOM   1883  HG1 THR A 119      32.589 113.457 107.964  1.00  0.00           H  
ATOM   1884 HG21 THR A 119      31.316 115.416 110.084  1.00  0.00           H  
ATOM   1885 HG22 THR A 119      29.613 115.162 109.805  1.00  0.00           H  
ATOM   1886 HG23 THR A 119      30.642 113.946 110.749  1.00  0.00           H  
ATOM   1887  N   LEU A 120      29.351 111.136 106.531  1.00  0.00           N  
ATOM   1888  CA  LEU A 120      29.581 110.521 105.163  1.00  0.00           C  
ATOM   1889  C   LEU A 120      28.903 111.264 104.021  1.00  0.00           C  
ATOM   1890  O   LEU A 120      29.363 111.239 102.936  1.00  0.00           O  
ATOM   1891  CB  LEU A 120      29.030 109.112 105.105  1.00  0.00           C  
ATOM   1892  CG  LEU A 120      29.630 108.093 106.091  1.00  0.00           C  
ATOM   1893  CD1 LEU A 120      28.628 106.955 106.401  1.00  0.00           C  
ATOM   1894  CD2 LEU A 120      30.922 107.475 105.654  1.00  0.00           C  
ATOM   1895  H   LEU A 120      28.929 110.537 107.226  1.00  0.00           H  
ATOM   1896  HA  LEU A 120      30.624 110.570 104.851  1.00  0.00           H  
ATOM   1897  HB2 LEU A 120      27.947 109.180 105.208  1.00  0.00           H  
ATOM   1898  HB3 LEU A 120      29.103 108.730 104.086  1.00  0.00           H  
ATOM   1899  HG  LEU A 120      29.802 108.545 107.067  1.00  0.00           H  
ATOM   1900 HD11 LEU A 120      27.703 107.501 106.588  1.00  0.00           H  
ATOM   1901 HD12 LEU A 120      28.430 106.243 105.599  1.00  0.00           H  
ATOM   1902 HD13 LEU A 120      28.981 106.369 107.250  1.00  0.00           H  
ATOM   1903 HD21 LEU A 120      30.818 106.916 104.725  1.00  0.00           H  
ATOM   1904 HD22 LEU A 120      31.708 108.211 105.489  1.00  0.00           H  
ATOM   1905 HD23 LEU A 120      31.270 106.805 106.440  1.00  0.00           H  
ATOM   1906  N   ASP A 121      27.856 111.997 104.371  1.00  0.00           N  
ATOM   1907  CA  ASP A 121      27.176 112.905 103.429  1.00  0.00           C  
ATOM   1908  C   ASP A 121      28.040 114.048 102.926  1.00  0.00           C  
ATOM   1909  O   ASP A 121      28.127 114.368 101.689  1.00  0.00           O  
ATOM   1910  CB  ASP A 121      25.800 113.366 103.871  1.00  0.00           C  
ATOM   1911  CG  ASP A 121      25.591 113.776 105.314  1.00  0.00           C  
ATOM   1912  OD1 ASP A 121      26.575 113.802 106.108  1.00  0.00           O  
ATOM   1913  OD2 ASP A 121      24.543 114.236 105.753  1.00  0.00           O1-
ATOM   1914  H   ASP A 121      27.558 111.984 105.336  1.00  0.00           H  
ATOM   1915  HA  ASP A 121      26.984 112.183 102.636  1.00  0.00           H  
ATOM   1916  HB2 ASP A 121      25.586 114.213 103.218  1.00  0.00           H  
ATOM   1917  HB3 ASP A 121      25.097 112.552 103.693  1.00  0.00           H  
ATOM   1918  N   LYS A 122      28.605 114.804 103.886  1.00  0.00           N  
ATOM   1919  CA  LYS A 122      29.322 116.028 103.771  1.00  0.00           C  
ATOM   1920  C   LYS A 122      30.738 115.803 103.236  1.00  0.00           C  
ATOM   1921  O   LYS A 122      31.277 116.670 102.530  1.00  0.00           O  
ATOM   1922  CB  LYS A 122      29.464 116.503 105.244  1.00  0.00           C  
ATOM   1923  CG  LYS A 122      30.460 117.652 105.531  1.00  0.00           C  
ATOM   1924  CD  LYS A 122      30.088 118.877 104.632  1.00  0.00           C  
ATOM   1925  CE  LYS A 122      30.525 120.207 105.345  1.00  0.00           C  
ATOM   1926  NZ  LYS A 122      31.979 120.335 105.055  1.00  0.00           N1+
ATOM   1927  H   LYS A 122      28.440 114.514 104.839  1.00  0.00           H  
ATOM   1928  HA  LYS A 122      28.840 116.701 103.064  1.00  0.00           H  
ATOM   1929  HB2 LYS A 122      28.462 116.826 105.528  1.00  0.00           H  
ATOM   1930  HB3 LYS A 122      29.681 115.723 105.974  1.00  0.00           H  
ATOM   1931  HG2 LYS A 122      30.204 117.886 106.564  1.00  0.00           H  
ATOM   1932  HG3 LYS A 122      31.502 117.358 105.398  1.00  0.00           H  
ATOM   1933  HD2 LYS A 122      30.517 118.892 103.630  1.00  0.00           H  
ATOM   1934  HD3 LYS A 122      29.017 118.874 104.430  1.00  0.00           H  
ATOM   1935  HE2 LYS A 122      30.027 121.114 105.001  1.00  0.00           H  
ATOM   1936  HE3 LYS A 122      30.359 120.236 106.421  1.00  0.00           H  
ATOM   1937  HZ1 LYS A 122      32.090 120.118 104.075  1.00  0.00           H  
ATOM   1938  HZ2 LYS A 122      32.445 121.199 105.294  1.00  0.00           H  
ATOM   1939  HZ3 LYS A 122      32.555 119.705 105.594  1.00  0.00           H  
ATOM   1940  N   ASP A 123      31.399 114.614 103.514  1.00  0.00           N  
ATOM   1941  CA  ASP A 123      32.851 114.450 103.403  1.00  0.00           C  
ATOM   1942  C   ASP A 123      33.202 113.603 102.165  1.00  0.00           C  
ATOM   1943  O   ASP A 123      33.993 114.136 101.379  1.00  0.00           O  
ATOM   1944  CB  ASP A 123      33.389 113.788 104.711  1.00  0.00           C  
ATOM   1945  CG  ASP A 123      33.580 114.684 105.934  1.00  0.00           C  
ATOM   1946  OD1 ASP A 123      33.855 114.217 107.074  1.00  0.00           O  
ATOM   1947  OD2 ASP A 123      33.605 115.929 105.788  1.00  0.00           O1-
ATOM   1948  H   ASP A 123      30.949 113.993 104.171  1.00  0.00           H  
ATOM   1949  HA  ASP A 123      33.380 115.402 103.365  1.00  0.00           H  
ATOM   1950  HB2 ASP A 123      32.720 112.986 105.022  1.00  0.00           H  
ATOM   1951  HB3 ASP A 123      34.329 113.357 104.364  1.00  0.00           H  
ATOM   1952  N   VAL A 124      32.550 112.458 102.004  1.00  0.00           N  
ATOM   1953  CA  VAL A 124      32.953 111.427 100.994  1.00  0.00           C  
ATOM   1954  C   VAL A 124      32.411 111.818  99.557  1.00  0.00           C  
ATOM   1955  O   VAL A 124      31.236 112.035  99.364  1.00  0.00           O  
ATOM   1956  CB  VAL A 124      32.328 110.044 101.461  1.00  0.00           C  
ATOM   1957  CG1 VAL A 124      32.608 108.949 100.410  1.00  0.00           C  
ATOM   1958  CG2 VAL A 124      32.915 109.531 102.790  1.00  0.00           C  
ATOM   1959  H   VAL A 124      31.814 112.256 102.668  1.00  0.00           H  
ATOM   1960  HA  VAL A 124      34.031 111.360 100.846  1.00  0.00           H  
ATOM   1961  HB  VAL A 124      31.243 110.148 101.467  1.00  0.00           H  
ATOM   1962 HG11 VAL A 124      33.633 108.986 100.041  1.00  0.00           H  
ATOM   1963 HG12 VAL A 124      32.380 107.989 100.874  1.00  0.00           H  
ATOM   1964 HG13 VAL A 124      31.904 109.212  99.619  1.00  0.00           H  
ATOM   1965 HG21 VAL A 124      32.484 108.552 102.998  1.00  0.00           H  
ATOM   1966 HG22 VAL A 124      33.980 109.406 102.599  1.00  0.00           H  
ATOM   1967 HG23 VAL A 124      32.716 110.269 103.567  1.00  0.00           H  
ATOM   1968  N   PRO A 125      33.233 111.884  98.476  1.00  0.00           N  
ATOM   1969  CA  PRO A 125      32.893 111.935  97.011  1.00  0.00           C  
ATOM   1970  C   PRO A 125      32.316 110.586  96.623  1.00  0.00           C  
ATOM   1971  O   PRO A 125      33.028 109.569  96.824  1.00  0.00           O  
ATOM   1972  CB  PRO A 125      34.168 112.324  96.301  1.00  0.00           C  
ATOM   1973  CG  PRO A 125      35.245 111.839  97.257  1.00  0.00           C  
ATOM   1974  CD  PRO A 125      34.619 112.234  98.627  1.00  0.00           C  
ATOM   1975  HA  PRO A 125      32.145 112.711  96.856  1.00  0.00           H  
ATOM   1976  HB2 PRO A 125      34.333 111.921  95.303  1.00  0.00           H  
ATOM   1977  HB3 PRO A 125      34.214 113.408  96.194  1.00  0.00           H  
ATOM   1978  HG2 PRO A 125      35.393 110.758  97.232  1.00  0.00           H  
ATOM   1979  HG3 PRO A 125      36.218 112.222  96.947  1.00  0.00           H  
ATOM   1980  HD2 PRO A 125      35.108 111.655  99.411  1.00  0.00           H  
ATOM   1981  HD3 PRO A 125      34.716 113.274  98.940  1.00  0.00           H  
ATOM   1982  N   ALA A 126      31.079 110.599  96.169  1.00  0.00           N  
ATOM   1983  CA  ALA A 126      30.184 109.485  95.826  1.00  0.00           C  
ATOM   1984  C   ALA A 126      29.316 109.714  94.539  1.00  0.00           C  
ATOM   1985  O   ALA A 126      28.960 108.806  93.851  1.00  0.00           O  
ATOM   1986  CB  ALA A 126      29.287 109.224  97.013  1.00  0.00           C  
ATOM   1987  H   ALA A 126      30.664 111.515  96.081  1.00  0.00           H  
ATOM   1988  HA  ALA A 126      30.729 108.564  95.623  1.00  0.00           H  
ATOM   1989  HB1 ALA A 126      29.936 109.134  97.884  1.00  0.00           H  
ATOM   1990  HB2 ALA A 126      28.614 110.071  97.148  1.00  0.00           H  
ATOM   1991  HB3 ALA A 126      28.649 108.349  96.882  1.00  0.00           H  
ATOM   1992  N   GLY A 127      28.943 110.951  94.189  1.00  0.00           N  
ATOM   1993  CA  GLY A 127      28.018 111.390  93.126  1.00  0.00           C  
ATOM   1994  C   GLY A 127      26.504 110.914  93.309  1.00  0.00           C  
ATOM   1995  O   GLY A 127      25.594 111.755  93.447  1.00  0.00           O  
ATOM   1996  H   GLY A 127      29.237 111.679  94.826  1.00  0.00           H  
ATOM   1997  HA2 GLY A 127      27.872 112.468  93.060  1.00  0.00           H  
ATOM   1998  HA3 GLY A 127      28.490 111.013  92.218  1.00  0.00           H  
ATOM   1999  N   ASP A 128      26.273 109.599  93.084  1.00  0.00           N  
ATOM   2000  CA  ASP A 128      24.980 108.872  93.272  1.00  0.00           C  
ATOM   2001  C   ASP A 128      25.089 107.574  94.128  1.00  0.00           C  
ATOM   2002  O   ASP A 128      24.313 106.647  93.952  1.00  0.00           O  
ATOM   2003  CB  ASP A 128      24.221 108.774  91.920  1.00  0.00           C  
ATOM   2004  CG  ASP A 128      25.018 108.210  90.767  1.00  0.00           C  
ATOM   2005  OD1 ASP A 128      25.983 107.501  91.057  1.00  0.00           O  
ATOM   2006  OD2 ASP A 128      24.758 108.513  89.577  1.00  0.00           O1-
ATOM   2007  H   ASP A 128      27.026 108.944  92.933  1.00  0.00           H  
ATOM   2008  HA  ASP A 128      24.364 109.534  93.881  1.00  0.00           H  
ATOM   2009  HB2 ASP A 128      23.366 108.105  92.024  1.00  0.00           H  
ATOM   2010  HB3 ASP A 128      23.779 109.728  91.634  1.00  0.00           H  
ATOM   2011  N   GLY A 129      26.128 107.479  94.948  1.00  0.00           N  
ATOM   2012  CA  GLY A 129      26.293 106.367  95.943  1.00  0.00           C  
ATOM   2013  C   GLY A 129      26.681 105.025  95.412  1.00  0.00           C  
ATOM   2014  O   GLY A 129      27.368 104.939  94.441  1.00  0.00           O  
ATOM   2015  H   GLY A 129      26.757 108.269  94.959  1.00  0.00           H  
ATOM   2016  HA2 GLY A 129      27.037 106.677  96.677  1.00  0.00           H  
ATOM   2017  HA3 GLY A 129      25.353 106.173  96.459  1.00  0.00           H  
ATOM   2018  N   PHE A 130      26.352 103.969  96.209  1.00  0.00           N  
ATOM   2019  CA  PHE A 130      26.940 102.652  96.201  1.00  0.00           C  
ATOM   2020  C   PHE A 130      25.878 101.578  96.277  1.00  0.00           C  
ATOM   2021  O   PHE A 130      24.915 101.631  97.113  1.00  0.00           O  
ATOM   2022  CB  PHE A 130      27.932 102.553  97.402  1.00  0.00           C  
ATOM   2023  CG  PHE A 130      28.922 103.695  97.564  1.00  0.00           C  
ATOM   2024  CD1 PHE A 130      28.742 104.696  98.569  1.00  0.00           C  
ATOM   2025  CD2 PHE A 130      29.981 103.811  96.640  1.00  0.00           C  
ATOM   2026  CE1 PHE A 130      29.670 105.779  98.587  1.00  0.00           C  
ATOM   2027  CE2 PHE A 130      30.927 104.882  96.651  1.00  0.00           C  
ATOM   2028  CZ  PHE A 130      30.664 105.907  97.609  1.00  0.00           C  
ATOM   2029  H   PHE A 130      25.933 104.206  97.097  1.00  0.00           H  
ATOM   2030  HA  PHE A 130      27.518 102.397  95.312  1.00  0.00           H  
ATOM   2031  HB2 PHE A 130      27.346 102.344  98.296  1.00  0.00           H  
ATOM   2032  HB3 PHE A 130      28.613 101.710  97.288  1.00  0.00           H  
ATOM   2033  HD1 PHE A 130      27.954 104.609  99.302  1.00  0.00           H  
ATOM   2034  HD2 PHE A 130      30.120 103.040  95.898  1.00  0.00           H  
ATOM   2035  HE1 PHE A 130      29.581 106.520  99.368  1.00  0.00           H  
ATOM   2036  HE2 PHE A 130      31.746 104.871  95.948  1.00  0.00           H  
ATOM   2037  HZ  PHE A 130      31.351 106.740  97.616  1.00  0.00           H  
ATOM   2038  N   ASP A 131      26.081 100.561  95.471  1.00  0.00           N  
ATOM   2039  CA  ASP A 131      25.213  99.385  95.297  1.00  0.00           C  
ATOM   2040  C   ASP A 131      25.187  98.466  96.501  1.00  0.00           C  
ATOM   2041  O   ASP A 131      24.211  97.728  96.756  1.00  0.00           O  
ATOM   2042  CB  ASP A 131      25.730  98.461  94.130  1.00  0.00           C  
ATOM   2043  CG  ASP A 131      25.957  99.162  92.796  1.00  0.00           C  
ATOM   2044  OD1 ASP A 131      26.732  98.522  92.054  1.00  0.00           O  
ATOM   2045  OD2 ASP A 131      25.438 100.238  92.461  1.00  0.00           O1-
ATOM   2046  H   ASP A 131      26.924 100.563  94.914  1.00  0.00           H  
ATOM   2047  HA  ASP A 131      24.153  99.554  95.107  1.00  0.00           H  
ATOM   2048  HB2 ASP A 131      26.661  97.956  94.388  1.00  0.00           H  
ATOM   2049  HB3 ASP A 131      24.883  97.780  94.040  1.00  0.00           H  
ATOM   2050  N   ALA A 132      26.237  98.408  97.309  1.00  0.00           N  
ATOM   2051  CA  ALA A 132      26.330  97.781  98.620  1.00  0.00           C  
ATOM   2052  C   ALA A 132      27.265  98.573  99.575  1.00  0.00           C  
ATOM   2053  O   ALA A 132      28.271  99.097  99.136  1.00  0.00           O  
ATOM   2054  CB  ALA A 132      26.691  96.329  98.496  1.00  0.00           C  
ATOM   2055  H   ALA A 132      26.979  99.072  97.137  1.00  0.00           H  
ATOM   2056  HA  ALA A 132      25.384  97.896  99.147  1.00  0.00           H  
ATOM   2057  HB1 ALA A 132      26.834  95.856  99.467  1.00  0.00           H  
ATOM   2058  HB2 ALA A 132      25.870  95.756  98.066  1.00  0.00           H  
ATOM   2059  HB3 ALA A 132      27.655  96.150  98.020  1.00  0.00           H  
ATOM   2060  N   VAL A 133      26.944  98.561 100.872  1.00  0.00           N  
ATOM   2061  CA  VAL A 133      27.685  99.187 101.965  1.00  0.00           C  
ATOM   2062  C   VAL A 133      27.918  98.216 103.128  1.00  0.00           C  
ATOM   2063  O   VAL A 133      27.020  97.513 103.562  1.00  0.00           O  
ATOM   2064  CB  VAL A 133      27.002 100.515 102.414  1.00  0.00           C  
ATOM   2065  CG1 VAL A 133      27.671 101.169 103.611  1.00  0.00           C  
ATOM   2066  CG2 VAL A 133      26.757 101.482 101.255  1.00  0.00           C  
ATOM   2067  H   VAL A 133      26.096  98.066 101.110  1.00  0.00           H  
ATOM   2068  HA  VAL A 133      28.695  99.368 101.596  1.00  0.00           H  
ATOM   2069  HB  VAL A 133      25.953 100.288 102.610  1.00  0.00           H  
ATOM   2070 HG11 VAL A 133      27.843 100.454 104.416  1.00  0.00           H  
ATOM   2071 HG12 VAL A 133      28.610 101.665 103.366  1.00  0.00           H  
ATOM   2072 HG13 VAL A 133      26.903 101.866 103.943  1.00  0.00           H  
ATOM   2073 HG21 VAL A 133      26.273 102.416 101.542  1.00  0.00           H  
ATOM   2074 HG22 VAL A 133      27.681 101.827 100.792  1.00  0.00           H  
ATOM   2075 HG23 VAL A 133      26.080 100.952 100.584  1.00  0.00           H  
ATOM   2076  N   ILE A 134      29.159  98.016 103.607  1.00  0.00           N  
ATOM   2077  CA  ILE A 134      29.529  96.859 104.429  1.00  0.00           C  
ATOM   2078  C   ILE A 134      30.408  97.469 105.576  1.00  0.00           C  
ATOM   2079  O   ILE A 134      31.077  98.416 105.304  1.00  0.00           O  
ATOM   2080  CB  ILE A 134      30.342  95.747 103.658  1.00  0.00           C  
ATOM   2081  CG1 ILE A 134      29.642  94.996 102.508  1.00  0.00           C  
ATOM   2082  CG2 ILE A 134      30.817  94.691 104.643  1.00  0.00           C  
ATOM   2083  CD1 ILE A 134      29.507  95.878 101.242  1.00  0.00           C  
ATOM   2084  H   ILE A 134      29.900  98.484 103.103  1.00  0.00           H  
ATOM   2085  HA  ILE A 134      28.740  96.368 104.998  1.00  0.00           H  
ATOM   2086  HB  ILE A 134      31.300  96.110 103.288  1.00  0.00           H  
ATOM   2087 HG12 ILE A 134      30.181  94.089 102.234  1.00  0.00           H  
ATOM   2088 HG13 ILE A 134      28.631  94.771 102.849  1.00  0.00           H  
ATOM   2089 HG21 ILE A 134      29.986  94.344 105.257  1.00  0.00           H  
ATOM   2090 HG22 ILE A 134      31.351  93.881 104.146  1.00  0.00           H  
ATOM   2091 HG23 ILE A 134      31.561  95.034 105.361  1.00  0.00           H  
ATOM   2092 HD11 ILE A 134      30.522  96.071 100.890  1.00  0.00           H  
ATOM   2093 HD12 ILE A 134      28.896  95.376 100.492  1.00  0.00           H  
ATOM   2094 HD13 ILE A 134      29.121  96.893 101.327  1.00  0.00           H  
ATOM   2095  N   CYS A 135      30.290  96.914 106.786  1.00  0.00           N  
ATOM   2096  CA  CYS A 135      31.182  97.167 107.951  1.00  0.00           C  
ATOM   2097  C   CYS A 135      32.224  96.021 108.253  1.00  0.00           C  
ATOM   2098  O   CYS A 135      33.248  95.981 107.609  1.00  0.00           O  
ATOM   2099  CB  CYS A 135      30.247  97.521 109.105  1.00  0.00           C  
ATOM   2100  SG  CYS A 135      28.994  98.747 108.692  1.00  0.00           S  
ATOM   2101  H   CYS A 135      29.489  96.312 106.913  1.00  0.00           H  
ATOM   2102  HA  CYS A 135      31.744  98.051 107.650  1.00  0.00           H  
ATOM   2103  HB2 CYS A 135      29.705  96.621 109.396  1.00  0.00           H  
ATOM   2104  HB3 CYS A 135      30.770  97.812 110.016  1.00  0.00           H  
ATOM   2105  HG  CYS A 135      28.465  98.263 107.565  1.00  0.00           H  
ATOM   2106  N   LEU A 136      31.845  95.056 109.069  1.00  0.00           N  
ATOM   2107  CA  LEU A 136      32.571  93.936 109.536  1.00  0.00           C  
ATOM   2108  C   LEU A 136      33.933  94.185 110.292  1.00  0.00           C  
ATOM   2109  O   LEU A 136      34.669  95.114 110.055  1.00  0.00           O  
ATOM   2110  CB  LEU A 136      32.754  92.931 108.398  1.00  0.00           C  
ATOM   2111  CG  LEU A 136      31.540  92.417 107.662  1.00  0.00           C  
ATOM   2112  CD1 LEU A 136      32.030  91.286 106.687  1.00  0.00           C  
ATOM   2113  CD2 LEU A 136      30.473  92.063 108.711  1.00  0.00           C  
ATOM   2114  H   LEU A 136      30.987  95.233 109.572  1.00  0.00           H  
ATOM   2115  HA  LEU A 136      31.878  93.519 110.266  1.00  0.00           H  
ATOM   2116  HB2 LEU A 136      33.394  93.487 107.713  1.00  0.00           H  
ATOM   2117  HB3 LEU A 136      33.249  92.045 108.798  1.00  0.00           H  
ATOM   2118  HG  LEU A 136      31.235  93.266 107.052  1.00  0.00           H  
ATOM   2119 HD11 LEU A 136      31.284  90.654 106.206  1.00  0.00           H  
ATOM   2120 HD12 LEU A 136      32.544  91.701 105.819  1.00  0.00           H  
ATOM   2121 HD13 LEU A 136      32.728  90.692 107.277  1.00  0.00           H  
ATOM   2122 HD21 LEU A 136      29.651  91.751 108.067  1.00  0.00           H  
ATOM   2123 HD22 LEU A 136      30.893  91.219 109.260  1.00  0.00           H  
ATOM   2124 HD23 LEU A 136      30.138  92.958 109.234  1.00  0.00           H  
ATOM   2125  N   GLY A 137      34.220  93.278 111.254  1.00  0.00           N  
ATOM   2126  CA  GLY A 137      35.296  93.215 112.249  1.00  0.00           C  
ATOM   2127  C   GLY A 137      34.883  94.028 113.491  1.00  0.00           C  
ATOM   2128  O   GLY A 137      35.850  94.401 114.156  1.00  0.00           O  
ATOM   2129  H   GLY A 137      33.645  92.448 111.216  1.00  0.00           H  
ATOM   2130  HA2 GLY A 137      35.376  92.138 112.392  1.00  0.00           H  
ATOM   2131  HA3 GLY A 137      36.140  93.728 111.789  1.00  0.00           H  
ATOM   2132  N   ASN A 138      33.656  94.328 113.777  1.00  0.00           N  
ATOM   2133  CA  ASN A 138      33.041  95.341 114.620  1.00  0.00           C  
ATOM   2134  C   ASN A 138      33.154  96.716 113.882  1.00  0.00           C  
ATOM   2135  O   ASN A 138      34.010  97.007 113.024  1.00  0.00           O  
ATOM   2136  CB  ASN A 138      33.642  95.341 116.055  1.00  0.00           C  
ATOM   2137  CG  ASN A 138      32.660  95.687 117.128  1.00  0.00           C  
ATOM   2138  ND2 ASN A 138      32.943  95.450 118.400  1.00  0.00           N  
ATOM   2139  OD1 ASN A 138      31.574  96.291 116.919  1.00  0.00           O  
ATOM   2140  H   ASN A 138      32.917  93.930 113.216  1.00  0.00           H  
ATOM   2141  HA  ASN A 138      31.994  95.052 114.704  1.00  0.00           H  
ATOM   2142  HB2 ASN A 138      33.980  94.324 116.249  1.00  0.00           H  
ATOM   2143  HB3 ASN A 138      34.505  96.005 116.025  1.00  0.00           H  
ATOM   2144 HD21 ASN A 138      32.440  95.960 119.113  1.00  0.00           H  
ATOM   2145 HD22 ASN A 138      33.771  94.909 118.605  1.00  0.00           H  
ATOM   2146  N   SER A 139      32.323  97.726 114.284  1.00  0.00           N  
ATOM   2147  CA  SER A 139      32.301  99.061 113.664  1.00  0.00           C  
ATOM   2148  C   SER A 139      31.578  99.967 114.593  1.00  0.00           C  
ATOM   2149  O   SER A 139      32.195 100.682 115.431  1.00  0.00           O  
ATOM   2150  CB  SER A 139      31.624  98.940 112.291  1.00  0.00           C  
ATOM   2151  OG  SER A 139      30.302  98.356 112.247  1.00  0.00           O  
ATOM   2152  H   SER A 139      31.547  97.407 114.845  1.00  0.00           H  
ATOM   2153  HA  SER A 139      33.334  99.380 113.532  1.00  0.00           H  
ATOM   2154  HB2 SER A 139      31.451  99.979 112.010  1.00  0.00           H  
ATOM   2155  HB3 SER A 139      32.261  98.554 111.496  1.00  0.00           H  
ATOM   2156  HG  SER A 139      30.348  97.398 112.236  1.00  0.00           H  
ATOM   2157  N   PHE A 140      30.242 100.079 114.418  1.00  0.00           N  
ATOM   2158  CA  PHE A 140      29.409 101.156 114.888  1.00  0.00           C  
ATOM   2159  C   PHE A 140      29.605 101.498 116.375  1.00  0.00           C  
ATOM   2160  O   PHE A 140      29.532 102.711 116.672  1.00  0.00           O  
ATOM   2161  CB  PHE A 140      27.959 100.744 114.724  1.00  0.00           C  
ATOM   2162  CG  PHE A 140      27.087 101.965 114.807  1.00  0.00           C  
ATOM   2163  CD1 PHE A 140      27.156 102.946 113.796  1.00  0.00           C  
ATOM   2164  CD2 PHE A 140      26.267 102.117 115.922  1.00  0.00           C  
ATOM   2165  CE1 PHE A 140      26.412 104.128 113.952  1.00  0.00           C  
ATOM   2166  CE2 PHE A 140      25.410 103.246 116.062  1.00  0.00           C  
ATOM   2167  CZ  PHE A 140      25.503 104.294 115.001  1.00  0.00           C  
ATOM   2168  H   PHE A 140      29.868  99.496 113.683  1.00  0.00           H  
ATOM   2169  HA  PHE A 140      29.572 102.056 114.294  1.00  0.00           H  
ATOM   2170  HB2 PHE A 140      27.884 100.325 113.721  1.00  0.00           H  
ATOM   2171  HB3 PHE A 140      27.659 100.037 115.498  1.00  0.00           H  
ATOM   2172  HD1 PHE A 140      27.800 102.746 112.952  1.00  0.00           H  
ATOM   2173  HD2 PHE A 140      26.035 101.326 116.619  1.00  0.00           H  
ATOM   2174  HE1 PHE A 140      26.398 104.814 113.118  1.00  0.00           H  
ATOM   2175  HE2 PHE A 140      24.761 103.287 116.924  1.00  0.00           H  
ATOM   2176  HZ  PHE A 140      24.905 105.193 115.036  1.00  0.00           H  
ATOM   2177  N   ALA A 141      29.761 100.409 117.182  1.00  0.00           N  
ATOM   2178  CA  ALA A 141      29.947 100.476 118.599  1.00  0.00           C  
ATOM   2179  C   ALA A 141      30.968 101.491 119.138  1.00  0.00           C  
ATOM   2180  O   ALA A 141      30.880 101.914 120.337  1.00  0.00           O  
ATOM   2181  CB  ALA A 141      30.286  99.135 119.236  1.00  0.00           C  
ATOM   2182  H   ALA A 141      29.734  99.560 116.635  1.00  0.00           H  
ATOM   2183  HA  ALA A 141      29.009 100.800 119.050  1.00  0.00           H  
ATOM   2184  HB1 ALA A 141      29.633  98.283 119.053  1.00  0.00           H  
ATOM   2185  HB2 ALA A 141      31.226  98.799 118.799  1.00  0.00           H  
ATOM   2186  HB3 ALA A 141      30.632  99.334 120.251  1.00  0.00           H  
ATOM   2187  N   HID A 142      31.890 101.944 118.316  1.00  0.00           N  
ATOM   2188  CA  HID A 142      32.753 103.023 118.718  1.00  0.00           C  
ATOM   2189  C   HID A 142      32.043 104.426 118.905  1.00  0.00           C  
ATOM   2190  O   HID A 142      32.720 105.365 119.375  1.00  0.00           O  
ATOM   2191  CB  HID A 142      33.840 103.133 117.703  1.00  0.00           C  
ATOM   2192  CG  HID A 142      34.858 102.056 117.797  1.00  0.00           C  
ATOM   2193  CD2 HID A 142      35.107 101.060 116.875  1.00  0.00           C  
ATOM   2194  ND1 HID A 142      35.836 101.892 118.784  1.00  0.00           N  
ATOM   2195  CE1 HID A 142      36.608 100.812 118.500  1.00  0.00           C  
ATOM   2196  NE2 HID A 142      36.255 100.344 117.318  1.00  0.00           N  
ATOM   2197  H   HID A 142      31.833 101.726 117.331  1.00  0.00           H  
ATOM   2198  HA  HID A 142      33.211 102.798 119.683  1.00  0.00           H  
ATOM   2199  HB2 HID A 142      33.429 103.239 116.699  1.00  0.00           H  
ATOM   2200  HB3 HID A 142      34.374 104.067 117.876  1.00  0.00           H  
ATOM   2201  HD1 HID A 142      35.765 102.349 119.682  1.00  0.00           H  
ATOM   2202  HD2 HID A 142      34.602 100.904 115.934  1.00  0.00           H  
ATOM   2203  HE1 HID A 142      37.258 100.320 119.209  1.00  0.00           H  
ATOM   2204  N   LEU A 143      30.782 104.644 118.401  1.00  0.00           N  
ATOM   2205  CA  LEU A 143      29.955 105.869 118.694  1.00  0.00           C  
ATOM   2206  C   LEU A 143      29.319 105.889 120.111  1.00  0.00           C  
ATOM   2207  O   LEU A 143      28.546 104.991 120.380  1.00  0.00           O  
ATOM   2208  CB  LEU A 143      28.873 105.958 117.536  1.00  0.00           C  
ATOM   2209  CG  LEU A 143      28.048 107.303 117.456  1.00  0.00           C  
ATOM   2210  CD1 LEU A 143      28.890 108.461 116.903  1.00  0.00           C  
ATOM   2211  CD2 LEU A 143      26.900 107.166 116.486  1.00  0.00           C  
ATOM   2212  H   LEU A 143      30.372 103.873 117.895  1.00  0.00           H  
ATOM   2213  HA  LEU A 143      30.594 106.739 118.546  1.00  0.00           H  
ATOM   2214  HB2 LEU A 143      29.452 105.779 116.631  1.00  0.00           H  
ATOM   2215  HB3 LEU A 143      28.190 105.119 117.657  1.00  0.00           H  
ATOM   2216  HG  LEU A 143      27.855 107.570 118.495  1.00  0.00           H  
ATOM   2217 HD11 LEU A 143      28.417 109.442 116.957  1.00  0.00           H  
ATOM   2218 HD12 LEU A 143      29.816 108.373 117.472  1.00  0.00           H  
ATOM   2219 HD13 LEU A 143      29.050 108.308 115.836  1.00  0.00           H  
ATOM   2220 HD21 LEU A 143      27.347 106.780 115.569  1.00  0.00           H  
ATOM   2221 HD22 LEU A 143      26.258 106.380 116.886  1.00  0.00           H  
ATOM   2222 HD23 LEU A 143      26.287 108.068 116.485  1.00  0.00           H  
ATOM   2223  N   PRO A 144      29.630 106.932 120.869  1.00  0.00           N  
ATOM   2224  CA  PRO A 144      29.139 107.001 122.315  1.00  0.00           C  
ATOM   2225  C   PRO A 144      27.766 107.745 122.356  1.00  0.00           C  
ATOM   2226  O   PRO A 144      27.232 108.161 121.308  1.00  0.00           O  
ATOM   2227  CB  PRO A 144      30.336 107.698 122.912  1.00  0.00           C  
ATOM   2228  CG  PRO A 144      31.022 108.674 121.938  1.00  0.00           C  
ATOM   2229  CD  PRO A 144      30.828 107.865 120.624  1.00  0.00           C  
ATOM   2230  HA  PRO A 144      29.058 106.016 122.774  1.00  0.00           H  
ATOM   2231  HB2 PRO A 144      29.938 108.254 123.759  1.00  0.00           H  
ATOM   2232  HB3 PRO A 144      31.055 106.945 123.234  1.00  0.00           H  
ATOM   2233  HG2 PRO A 144      30.425 109.579 121.829  1.00  0.00           H  
ATOM   2234  HG3 PRO A 144      32.061 108.845 122.219  1.00  0.00           H  
ATOM   2235  HD2 PRO A 144      30.729 108.487 119.734  1.00  0.00           H  
ATOM   2236  HD3 PRO A 144      31.691 107.225 120.446  1.00  0.00           H  
ATOM   2237  N   ASP A 145      27.313 107.906 123.593  1.00  0.00           N  
ATOM   2238  CA  ASP A 145      26.215 108.785 123.980  1.00  0.00           C  
ATOM   2239  C   ASP A 145      26.517 109.211 125.511  1.00  0.00           C  
ATOM   2240  O   ASP A 145      26.520 108.379 126.414  1.00  0.00           O  
ATOM   2241  CB  ASP A 145      24.864 108.107 123.908  1.00  0.00           C  
ATOM   2242  CG  ASP A 145      23.730 108.801 124.651  1.00  0.00           C  
ATOM   2243  OD1 ASP A 145      22.853 108.107 125.221  1.00  0.00           O  
ATOM   2244  OD2 ASP A 145      23.780 110.087 124.656  1.00  0.00           O1-
ATOM   2245  H   ASP A 145      27.794 107.436 124.346  1.00  0.00           H  
ATOM   2246  HA  ASP A 145      26.323 109.701 123.400  1.00  0.00           H  
ATOM   2247  HB2 ASP A 145      24.637 108.127 122.843  1.00  0.00           H  
ATOM   2248  HB3 ASP A 145      24.986 107.071 124.228  1.00  0.00           H  
ATOM   2249  N   SER A 146      26.643 110.522 125.735  1.00  0.00           N  
ATOM   2250  CA  SER A 146      26.805 111.037 127.078  1.00  0.00           C  
ATOM   2251  C   SER A 146      25.597 111.876 127.578  1.00  0.00           C  
ATOM   2252  O   SER A 146      25.681 112.580 128.573  1.00  0.00           O  
ATOM   2253  CB  SER A 146      28.230 111.631 127.235  1.00  0.00           C  
ATOM   2254  OG  SER A 146      28.212 112.811 126.468  1.00  0.00           O  
ATOM   2255  H   SER A 146      26.458 111.170 124.983  1.00  0.00           H  
ATOM   2256  HA  SER A 146      26.786 110.178 127.748  1.00  0.00           H  
ATOM   2257  HB2 SER A 146      28.453 111.936 128.257  1.00  0.00           H  
ATOM   2258  HB3 SER A 146      29.106 111.057 126.931  1.00  0.00           H  
ATOM   2259  HG  SER A 146      27.880 112.661 125.579  1.00  0.00           H  
ATOM   2260  N   LYS A 147      24.428 111.739 126.910  1.00  0.00           N  
ATOM   2261  CA  LYS A 147      23.251 112.588 127.080  1.00  0.00           C  
ATOM   2262  C   LYS A 147      21.958 111.726 127.111  1.00  0.00           C  
ATOM   2263  O   LYS A 147      20.868 112.273 127.036  1.00  0.00           O  
ATOM   2264  CB  LYS A 147      23.196 113.797 126.110  1.00  0.00           C  
ATOM   2265  CG  LYS A 147      23.316 113.608 124.599  1.00  0.00           C  
ATOM   2266  CD  LYS A 147      22.115 112.936 123.917  1.00  0.00           C  
ATOM   2267  CE  LYS A 147      22.438 112.649 122.485  1.00  0.00           C  
ATOM   2268  NZ  LYS A 147      23.464 111.588 122.369  1.00  0.00           N1+
ATOM   2269  H   LYS A 147      24.445 111.088 126.137  1.00  0.00           H  
ATOM   2270  HA  LYS A 147      23.318 113.033 128.073  1.00  0.00           H  
ATOM   2271  HB2 LYS A 147      22.297 114.383 126.301  1.00  0.00           H  
ATOM   2272  HB3 LYS A 147      24.026 114.444 126.395  1.00  0.00           H  
ATOM   2273  HG2 LYS A 147      23.426 114.617 124.202  1.00  0.00           H  
ATOM   2274  HG3 LYS A 147      24.237 113.042 124.454  1.00  0.00           H  
ATOM   2275  HD2 LYS A 147      21.843 111.970 124.342  1.00  0.00           H  
ATOM   2276  HD3 LYS A 147      21.189 113.509 123.961  1.00  0.00           H  
ATOM   2277  HE2 LYS A 147      21.492 112.343 122.037  1.00  0.00           H  
ATOM   2278  HE3 LYS A 147      22.807 113.583 122.064  1.00  0.00           H  
ATOM   2279  HZ1 LYS A 147      23.421 110.857 123.065  1.00  0.00           H  
ATOM   2280  HZ2 LYS A 147      23.568 111.228 121.431  1.00  0.00           H  
ATOM   2281  HZ3 LYS A 147      24.393 111.939 122.549  1.00  0.00           H  
ATOM   2282  N   GLY A 148      22.076 110.424 127.260  1.00  0.00           N  
ATOM   2283  CA  GLY A 148      21.059 109.511 127.617  1.00  0.00           C  
ATOM   2284  C   GLY A 148      19.992 109.394 126.477  1.00  0.00           C  
ATOM   2285  O   GLY A 148      18.771 109.272 126.719  1.00  0.00           O  
ATOM   2286  H   GLY A 148      22.986 110.081 126.987  1.00  0.00           H  
ATOM   2287  HA2 GLY A 148      21.485 108.510 127.685  1.00  0.00           H  
ATOM   2288  HA3 GLY A 148      20.655 109.910 128.547  1.00  0.00           H  
ATOM   2289  N   ASP A 149      20.415 109.508 125.199  1.00  0.00           N  
ATOM   2290  CA  ASP A 149      19.511 109.435 124.058  1.00  0.00           C  
ATOM   2291  C   ASP A 149      20.189 108.933 122.812  1.00  0.00           C  
ATOM   2292  O   ASP A 149      21.292 109.385 122.520  1.00  0.00           O  
ATOM   2293  CB  ASP A 149      18.927 110.864 123.769  1.00  0.00           C  
ATOM   2294  CG  ASP A 149      17.791 111.002 122.754  1.00  0.00           C  
ATOM   2295  OD1 ASP A 149      17.285 110.000 122.182  1.00  0.00           O  
ATOM   2296  OD2 ASP A 149      17.407 112.109 122.450  1.00  0.00           O1-
ATOM   2297  H   ASP A 149      21.404 109.516 124.990  1.00  0.00           H  
ATOM   2298  HA  ASP A 149      18.708 108.751 124.331  1.00  0.00           H  
ATOM   2299  HB2 ASP A 149      18.731 111.339 124.730  1.00  0.00           H  
ATOM   2300  HB3 ASP A 149      19.763 111.497 123.479  1.00  0.00           H  
ATOM   2301  N   GLN A 150      19.422 108.295 121.912  1.00  0.00           N  
ATOM   2302  CA  GLN A 150      19.904 107.686 120.669  1.00  0.00           C  
ATOM   2303  C   GLN A 150      19.756 108.582 119.421  1.00  0.00           C  
ATOM   2304  O   GLN A 150      19.871 108.164 118.236  1.00  0.00           O  
ATOM   2305  CB  GLN A 150      19.041 106.449 120.363  1.00  0.00           C  
ATOM   2306  CG  GLN A 150      19.124 105.447 121.548  1.00  0.00           C  
ATOM   2307  CD  GLN A 150      18.948 103.964 121.095  1.00  0.00           C  
ATOM   2308  NE2 GLN A 150      17.748 103.586 120.666  1.00  0.00           N  
ATOM   2309  OE1 GLN A 150      19.917 103.295 120.920  1.00  0.00           O  
ATOM   2310  H   GLN A 150      18.477 108.065 122.185  1.00  0.00           H  
ATOM   2311  HA  GLN A 150      20.924 107.310 120.745  1.00  0.00           H  
ATOM   2312  HB2 GLN A 150      18.044 106.867 120.219  1.00  0.00           H  
ATOM   2313  HB3 GLN A 150      19.419 106.032 119.429  1.00  0.00           H  
ATOM   2314  HG2 GLN A 150      20.138 105.569 121.927  1.00  0.00           H  
ATOM   2315  HG3 GLN A 150      18.421 105.642 122.357  1.00  0.00           H  
ATOM   2316 HE21 GLN A 150      17.629 102.607 120.449  1.00  0.00           H  
ATOM   2317 HE22 GLN A 150      17.111 104.361 120.548  1.00  0.00           H  
ATOM   2318  N   SER A 151      19.590 109.881 119.585  1.00  0.00           N  
ATOM   2319  CA  SER A 151      19.210 110.831 118.493  1.00  0.00           C  
ATOM   2320  C   SER A 151      20.298 111.070 117.461  1.00  0.00           C  
ATOM   2321  O   SER A 151      20.106 110.852 116.222  1.00  0.00           O  
ATOM   2322  CB  SER A 151      18.866 112.151 119.207  1.00  0.00           C  
ATOM   2323  OG  SER A 151      19.900 112.773 119.902  1.00  0.00           O  
ATOM   2324  H   SER A 151      19.404 110.163 120.538  1.00  0.00           H  
ATOM   2325  HA  SER A 151      18.354 110.477 117.918  1.00  0.00           H  
ATOM   2326  HB2 SER A 151      18.707 112.848 118.383  1.00  0.00           H  
ATOM   2327  HB3 SER A 151      17.973 111.966 119.804  1.00  0.00           H  
ATOM   2328  HG  SER A 151      20.636 112.986 119.324  1.00  0.00           H  
ATOM   2329  N   GLU A 152      21.571 111.158 117.914  1.00  0.00           N  
ATOM   2330  CA  GLU A 152      22.804 111.115 117.192  1.00  0.00           C  
ATOM   2331  C   GLU A 152      23.183 109.748 116.668  1.00  0.00           C  
ATOM   2332  O   GLU A 152      23.587 109.615 115.535  1.00  0.00           O  
ATOM   2333  CB  GLU A 152      23.946 111.757 118.012  1.00  0.00           C  
ATOM   2334  CG  GLU A 152      23.538 112.991 118.844  1.00  0.00           C  
ATOM   2335  CD  GLU A 152      22.705 114.067 118.157  1.00  0.00           C  
ATOM   2336  OE1 GLU A 152      21.600 114.296 118.644  1.00  0.00           O  
ATOM   2337  OE2 GLU A 152      23.167 114.688 117.199  1.00  0.00           O1-
ATOM   2338  H   GLU A 152      21.669 111.182 118.919  1.00  0.00           H  
ATOM   2339  HA  GLU A 152      22.664 111.728 116.302  1.00  0.00           H  
ATOM   2340  HB2 GLU A 152      24.266 111.040 118.768  1.00  0.00           H  
ATOM   2341  HB3 GLU A 152      24.776 111.941 117.330  1.00  0.00           H  
ATOM   2342  HG2 GLU A 152      23.099 112.664 119.785  1.00  0.00           H  
ATOM   2343  HG3 GLU A 152      24.433 113.552 119.113  1.00  0.00           H  
ATOM   2344  N   HIE A 153      22.859 108.691 117.434  1.00  0.00           N  
ATOM   2345  CA  HIE A 153      22.954 107.332 116.936  1.00  0.00           C  
ATOM   2346  C   HIE A 153      22.129 106.994 115.701  1.00  0.00           C  
ATOM   2347  O   HIE A 153      22.629 106.691 114.644  1.00  0.00           O  
ATOM   2348  CB  HIE A 153      22.702 106.318 118.070  1.00  0.00           C  
ATOM   2349  CG  HIE A 153      23.952 105.947 118.881  1.00  0.00           C  
ATOM   2350  CD2 HIE A 153      25.064 106.726 119.168  1.00  0.00           C  
ATOM   2351  ND1 HIE A 153      24.095 104.712 119.489  1.00  0.00           N  
ATOM   2352  CE1 HIE A 153      25.310 104.729 120.151  1.00  0.00           C  
ATOM   2353  NE2 HIE A 153      25.858 105.916 120.003  1.00  0.00           N  
ATOM   2354  H   HIE A 153      22.559 108.937 118.367  1.00  0.00           H  
ATOM   2355  HA  HIE A 153      23.985 107.099 116.669  1.00  0.00           H  
ATOM   2356  HB2 HIE A 153      22.000 106.809 118.742  1.00  0.00           H  
ATOM   2357  HB3 HIE A 153      22.375 105.383 117.614  1.00  0.00           H  
ATOM   2358  HD2 HIE A 153      25.272 107.764 118.950  1.00  0.00           H  
ATOM   2359  HE1 HIE A 153      25.848 103.883 120.555  1.00  0.00           H  
ATOM   2360  HE2 HIE A 153      26.769 106.101 120.400  1.00  0.00           H  
ATOM   2361  N   ARG A 154      20.802 107.292 115.688  1.00  0.00           N  
ATOM   2362  CA  ARG A 154      19.857 107.244 114.607  1.00  0.00           C  
ATOM   2363  C   ARG A 154      20.213 108.152 113.447  1.00  0.00           C  
ATOM   2364  O   ARG A 154      20.025 107.713 112.292  1.00  0.00           O  
ATOM   2365  CB  ARG A 154      18.393 107.617 115.138  1.00  0.00           C  
ATOM   2366  CG  ARG A 154      17.366 107.257 114.063  1.00  0.00           C  
ATOM   2367  CD  ARG A 154      15.927 107.617 114.477  1.00  0.00           C  
ATOM   2368  NE  ARG A 154      15.930 109.045 114.788  1.00  0.00           N  
ATOM   2369  CZ  ARG A 154      15.881 109.687 116.005  1.00  0.00           C  
ATOM   2370  NH1 ARG A 154      15.859 111.006 115.963  1.00  0.00           N1+
ATOM   2371  NH2 ARG A 154      15.917 109.017 117.068  1.00  0.00           N  
ATOM   2372  H   ARG A 154      20.459 107.672 116.558  1.00  0.00           H  
ATOM   2373  HA  ARG A 154      19.876 106.252 114.157  1.00  0.00           H  
ATOM   2374  HB2 ARG A 154      18.122 107.056 116.032  1.00  0.00           H  
ATOM   2375  HB3 ARG A 154      18.365 108.658 115.460  1.00  0.00           H  
ATOM   2376  HG2 ARG A 154      17.645 107.761 113.137  1.00  0.00           H  
ATOM   2377  HG3 ARG A 154      17.320 106.184 113.876  1.00  0.00           H  
ATOM   2378  HD2 ARG A 154      15.270 107.498 113.615  1.00  0.00           H  
ATOM   2379  HD3 ARG A 154      15.462 107.055 115.287  1.00  0.00           H  
ATOM   2380  HE  ARG A 154      15.968 109.628 113.964  1.00  0.00           H  
ATOM   2381 HH11 ARG A 154      15.658 111.411 115.059  1.00  0.00           H  
ATOM   2382 HH12 ARG A 154      15.784 111.527 116.825  1.00  0.00           H  
ATOM   2383 HH21 ARG A 154      15.905 108.011 116.984  1.00  0.00           H  
ATOM   2384 HH22 ARG A 154      15.839 109.526 117.936  1.00  0.00           H  
ATOM   2385  N   LEU A 155      20.753 109.331 113.604  1.00  0.00           N  
ATOM   2386  CA  LEU A 155      21.388 110.163 112.584  1.00  0.00           C  
ATOM   2387  C   LEU A 155      22.654 109.620 111.912  1.00  0.00           C  
ATOM   2388  O   LEU A 155      22.885 109.727 110.688  1.00  0.00           O  
ATOM   2389  CB  LEU A 155      21.610 111.604 113.081  1.00  0.00           C  
ATOM   2390  CG  LEU A 155      22.157 112.657 112.069  1.00  0.00           C  
ATOM   2391  CD1 LEU A 155      21.163 112.802 110.889  1.00  0.00           C  
ATOM   2392  CD2 LEU A 155      22.230 113.853 112.912  1.00  0.00           C  
ATOM   2393  H   LEU A 155      20.577 109.743 114.510  1.00  0.00           H  
ATOM   2394  HA  LEU A 155      20.611 110.222 111.822  1.00  0.00           H  
ATOM   2395  HB2 LEU A 155      20.727 111.905 113.646  1.00  0.00           H  
ATOM   2396  HB3 LEU A 155      22.371 111.510 113.856  1.00  0.00           H  
ATOM   2397  HG  LEU A 155      23.140 112.403 111.674  1.00  0.00           H  
ATOM   2398 HD11 LEU A 155      21.191 111.968 110.189  1.00  0.00           H  
ATOM   2399 HD12 LEU A 155      20.116 112.827 111.190  1.00  0.00           H  
ATOM   2400 HD13 LEU A 155      21.428 113.689 110.314  1.00  0.00           H  
ATOM   2401 HD21 LEU A 155      22.874 113.688 113.775  1.00  0.00           H  
ATOM   2402 HD22 LEU A 155      22.540 114.717 112.324  1.00  0.00           H  
ATOM   2403 HD23 LEU A 155      21.270 114.157 113.329  1.00  0.00           H  
ATOM   2404  N   ALA A 156      23.545 108.982 112.695  1.00  0.00           N  
ATOM   2405  CA  ALA A 156      24.725 108.260 112.253  1.00  0.00           C  
ATOM   2406  C   ALA A 156      24.385 106.950 111.400  1.00  0.00           C  
ATOM   2407  O   ALA A 156      24.850 106.752 110.276  1.00  0.00           O  
ATOM   2408  CB  ALA A 156      25.609 108.042 113.516  1.00  0.00           C  
ATOM   2409  H   ALA A 156      23.389 109.051 113.691  1.00  0.00           H  
ATOM   2410  HA  ALA A 156      25.180 108.903 111.500  1.00  0.00           H  
ATOM   2411  HB1 ALA A 156      26.428 107.356 113.298  1.00  0.00           H  
ATOM   2412  HB2 ALA A 156      25.940 108.929 114.056  1.00  0.00           H  
ATOM   2413  HB3 ALA A 156      24.956 107.660 114.300  1.00  0.00           H  
ATOM   2414  N   LEU A 157      23.451 106.133 111.878  1.00  0.00           N  
ATOM   2415  CA  LEU A 157      23.022 104.959 111.181  1.00  0.00           C  
ATOM   2416  C   LEU A 157      22.290 105.393 109.895  1.00  0.00           C  
ATOM   2417  O   LEU A 157      22.264 104.675 108.929  1.00  0.00           O  
ATOM   2418  CB  LEU A 157      22.039 104.143 112.061  1.00  0.00           C  
ATOM   2419  CG  LEU A 157      22.789 103.390 113.166  1.00  0.00           C  
ATOM   2420  CD1 LEU A 157      21.746 102.911 114.169  1.00  0.00           C  
ATOM   2421  CD2 LEU A 157      23.637 102.204 112.706  1.00  0.00           C  
ATOM   2422  H   LEU A 157      23.051 106.297 112.791  1.00  0.00           H  
ATOM   2423  HA  LEU A 157      23.934 104.441 110.885  1.00  0.00           H  
ATOM   2424  HB2 LEU A 157      21.306 104.818 112.504  1.00  0.00           H  
ATOM   2425  HB3 LEU A 157      21.625 103.351 111.437  1.00  0.00           H  
ATOM   2426  HG  LEU A 157      23.395 104.130 113.689  1.00  0.00           H  
ATOM   2427 HD11 LEU A 157      22.327 102.484 114.987  1.00  0.00           H  
ATOM   2428 HD12 LEU A 157      21.005 103.622 114.533  1.00  0.00           H  
ATOM   2429 HD13 LEU A 157      21.314 102.036 113.684  1.00  0.00           H  
ATOM   2430 HD21 LEU A 157      24.441 102.521 112.042  1.00  0.00           H  
ATOM   2431 HD22 LEU A 157      24.110 101.755 113.580  1.00  0.00           H  
ATOM   2432 HD23 LEU A 157      22.967 101.511 112.197  1.00  0.00           H  
ATOM   2433  N   LYS A 158      21.637 106.535 109.863  1.00  0.00           N  
ATOM   2434  CA  LYS A 158      20.900 107.019 108.643  1.00  0.00           C  
ATOM   2435  C   LYS A 158      21.761 107.523 107.549  1.00  0.00           C  
ATOM   2436  O   LYS A 158      21.492 107.257 106.350  1.00  0.00           O  
ATOM   2437  CB  LYS A 158      19.854 108.080 109.086  1.00  0.00           C  
ATOM   2438  CG  LYS A 158      18.836 108.483 107.954  1.00  0.00           C  
ATOM   2439  CD  LYS A 158      17.835 109.518 108.301  1.00  0.00           C  
ATOM   2440  CE  LYS A 158      18.526 110.884 108.321  1.00  0.00           C  
ATOM   2441  NZ  LYS A 158      17.622 112.033 108.204  1.00  0.00           N1+
ATOM   2442  H   LYS A 158      21.545 107.022 110.743  1.00  0.00           H  
ATOM   2443  HA  LYS A 158      20.337 106.169 108.257  1.00  0.00           H  
ATOM   2444  HB2 LYS A 158      19.162 107.690 109.833  1.00  0.00           H  
ATOM   2445  HB3 LYS A 158      20.356 108.985 109.430  1.00  0.00           H  
ATOM   2446  HG2 LYS A 158      19.374 108.791 107.057  1.00  0.00           H  
ATOM   2447  HG3 LYS A 158      18.280 107.649 107.523  1.00  0.00           H  
ATOM   2448  HD2 LYS A 158      16.977 109.519 107.627  1.00  0.00           H  
ATOM   2449  HD3 LYS A 158      17.451 109.199 109.270  1.00  0.00           H  
ATOM   2450  HE2 LYS A 158      19.108 110.834 109.243  1.00  0.00           H  
ATOM   2451  HE3 LYS A 158      19.307 110.905 107.562  1.00  0.00           H  
ATOM   2452  HZ1 LYS A 158      18.112 112.913 108.268  1.00  0.00           H  
ATOM   2453  HZ2 LYS A 158      17.082 112.083 107.352  1.00  0.00           H  
ATOM   2454  HZ3 LYS A 158      16.839 111.977 108.839  1.00  0.00           H  
ATOM   2455  N   ASN A 159      22.801 108.229 107.871  1.00  0.00           N  
ATOM   2456  CA  ASN A 159      23.858 108.680 106.971  1.00  0.00           C  
ATOM   2457  C   ASN A 159      24.479 107.416 106.323  1.00  0.00           C  
ATOM   2458  O   ASN A 159      24.823 107.435 105.169  1.00  0.00           O  
ATOM   2459  CB  ASN A 159      24.775 109.486 107.903  1.00  0.00           C  
ATOM   2460  CG  ASN A 159      25.565 110.548 107.111  1.00  0.00           C  
ATOM   2461  ND2 ASN A 159      25.986 111.567 107.773  1.00  0.00           N  
ATOM   2462  OD1 ASN A 159      25.737 110.445 105.920  1.00  0.00           O  
ATOM   2463  H   ASN A 159      22.842 108.508 108.840  1.00  0.00           H  
ATOM   2464  HA  ASN A 159      23.407 109.298 106.194  1.00  0.00           H  
ATOM   2465  HB2 ASN A 159      24.168 110.149 108.518  1.00  0.00           H  
ATOM   2466  HB3 ASN A 159      25.548 108.925 108.430  1.00  0.00           H  
ATOM   2467 HD21 ASN A 159      26.120 112.419 107.248  1.00  0.00           H  
ATOM   2468 HD22 ASN A 159      26.088 111.484 108.775  1.00  0.00           H  
ATOM   2469  N   ILE A 160      24.661 106.336 107.106  1.00  0.00           N  
ATOM   2470  CA  ILE A 160      25.079 105.067 106.445  1.00  0.00           C  
ATOM   2471  C   ILE A 160      23.986 104.446 105.535  1.00  0.00           C  
ATOM   2472  O   ILE A 160      24.205 103.950 104.432  1.00  0.00           O  
ATOM   2473  CB  ILE A 160      25.512 104.054 107.541  1.00  0.00           C  
ATOM   2474  CG1 ILE A 160      26.833 104.386 108.196  1.00  0.00           C  
ATOM   2475  CG2 ILE A 160      25.653 102.605 107.125  1.00  0.00           C  
ATOM   2476  CD1 ILE A 160      27.173 103.660 109.478  1.00  0.00           C  
ATOM   2477  H   ILE A 160      24.397 106.366 108.080  1.00  0.00           H  
ATOM   2478  HA  ILE A 160      25.926 105.254 105.786  1.00  0.00           H  
ATOM   2479  HB  ILE A 160      24.760 104.079 108.330  1.00  0.00           H  
ATOM   2480 HG12 ILE A 160      27.658 104.347 107.484  1.00  0.00           H  
ATOM   2481 HG13 ILE A 160      26.746 105.458 108.375  1.00  0.00           H  
ATOM   2482 HG21 ILE A 160      24.778 102.276 106.565  1.00  0.00           H  
ATOM   2483 HG22 ILE A 160      26.422 102.473 106.362  1.00  0.00           H  
ATOM   2484 HG23 ILE A 160      25.756 101.932 107.975  1.00  0.00           H  
ATOM   2485 HD11 ILE A 160      26.950 102.593 109.457  1.00  0.00           H  
ATOM   2486 HD12 ILE A 160      28.210 103.773 109.793  1.00  0.00           H  
ATOM   2487 HD13 ILE A 160      26.536 104.087 110.252  1.00  0.00           H  
ATOM   2488  N   ALA A 161      22.721 104.568 105.998  1.00  0.00           N  
ATOM   2489  CA  ALA A 161      21.647 104.068 105.211  1.00  0.00           C  
ATOM   2490  C   ALA A 161      21.470 104.798 103.828  1.00  0.00           C  
ATOM   2491  O   ALA A 161      21.020 104.171 102.905  1.00  0.00           O  
ATOM   2492  CB  ALA A 161      20.322 104.030 106.046  1.00  0.00           C  
ATOM   2493  H   ALA A 161      22.566 104.917 106.932  1.00  0.00           H  
ATOM   2494  HA  ALA A 161      21.813 103.008 105.016  1.00  0.00           H  
ATOM   2495  HB1 ALA A 161      19.465 104.168 105.388  1.00  0.00           H  
ATOM   2496  HB2 ALA A 161      20.237 103.168 106.709  1.00  0.00           H  
ATOM   2497  HB3 ALA A 161      20.255 104.896 106.706  1.00  0.00           H  
ATOM   2498  N   SER A 162      21.834 106.090 103.777  1.00  0.00           N  
ATOM   2499  CA  SER A 162      21.587 106.999 102.612  1.00  0.00           C  
ATOM   2500  C   SER A 162      22.702 106.799 101.595  1.00  0.00           C  
ATOM   2501  O   SER A 162      22.556 107.302 100.425  1.00  0.00           O  
ATOM   2502  CB  SER A 162      21.592 108.462 103.130  1.00  0.00           C  
ATOM   2503  OG  SER A 162      20.528 108.630 104.087  1.00  0.00           O  
ATOM   2504  H   SER A 162      22.006 106.558 104.655  1.00  0.00           H  
ATOM   2505  HA  SER A 162      20.673 106.731 102.082  1.00  0.00           H  
ATOM   2506  HB2 SER A 162      22.601 108.649 103.498  1.00  0.00           H  
ATOM   2507  HB3 SER A 162      21.277 109.063 102.277  1.00  0.00           H  
ATOM   2508  HG  SER A 162      20.776 108.061 104.819  1.00  0.00           H  
ATOM   2509  N   MET A 163      23.815 106.158 102.011  1.00  0.00           N  
ATOM   2510  CA  MET A 163      24.947 105.805 101.082  1.00  0.00           C  
ATOM   2511  C   MET A 163      24.539 104.693 100.132  1.00  0.00           C  
ATOM   2512  O   MET A 163      25.145 104.518  99.067  1.00  0.00           O  
ATOM   2513  CB  MET A 163      26.147 105.419 101.960  1.00  0.00           C  
ATOM   2514  CG  MET A 163      26.841 106.639 102.725  1.00  0.00           C  
ATOM   2515  SD  MET A 163      28.360 107.281 101.899  1.00  0.00           S  
ATOM   2516  CE  MET A 163      27.709 108.236 100.468  1.00  0.00           C  
ATOM   2517  H   MET A 163      23.968 105.862 102.964  1.00  0.00           H  
ATOM   2518  HA  MET A 163      25.143 106.680 100.461  1.00  0.00           H  
ATOM   2519  HB2 MET A 163      25.782 104.764 102.751  1.00  0.00           H  
ATOM   2520  HB3 MET A 163      26.970 104.899 101.470  1.00  0.00           H  
ATOM   2521  HG2 MET A 163      26.146 107.429 103.008  1.00  0.00           H  
ATOM   2522  HG3 MET A 163      27.128 106.204 103.682  1.00  0.00           H  
ATOM   2523  HE1 MET A 163      27.233 107.583  99.736  1.00  0.00           H  
ATOM   2524  HE2 MET A 163      26.985 108.939 100.880  1.00  0.00           H  
ATOM   2525  HE3 MET A 163      28.527 108.743  99.958  1.00  0.00           H  
ATOM   2526  N   VAL A 164      23.465 103.939 100.441  1.00  0.00           N  
ATOM   2527  CA  VAL A 164      22.939 102.829  99.652  1.00  0.00           C  
ATOM   2528  C   VAL A 164      22.024 103.244  98.529  1.00  0.00           C  
ATOM   2529  O   VAL A 164      21.159 104.123  98.684  1.00  0.00           O  
ATOM   2530  CB  VAL A 164      22.082 101.898 100.596  1.00  0.00           C  
ATOM   2531  CG1 VAL A 164      21.640 100.594  99.909  1.00  0.00           C  
ATOM   2532  CG2 VAL A 164      22.868 101.494 101.884  1.00  0.00           C  
ATOM   2533  H   VAL A 164      23.051 104.150 101.338  1.00  0.00           H  
ATOM   2534  HA  VAL A 164      23.781 102.275  99.236  1.00  0.00           H  
ATOM   2535  HB  VAL A 164      21.165 102.391 100.920  1.00  0.00           H  
ATOM   2536 HG11 VAL A 164      21.558 100.767  98.836  1.00  0.00           H  
ATOM   2537 HG12 VAL A 164      22.466  99.896 100.053  1.00  0.00           H  
ATOM   2538 HG13 VAL A 164      20.627 100.290 100.170  1.00  0.00           H  
ATOM   2539 HG21 VAL A 164      23.141 102.419 102.392  1.00  0.00           H  
ATOM   2540 HG22 VAL A 164      22.198 100.928 102.531  1.00  0.00           H  
ATOM   2541 HG23 VAL A 164      23.761 100.907 101.669  1.00  0.00           H  
ATOM   2542  N   ARG A 165      22.244 102.734  97.293  1.00  0.00           N  
ATOM   2543  CA  ARG A 165      21.263 102.959  96.197  1.00  0.00           C  
ATOM   2544  C   ARG A 165      20.015 102.124  96.262  1.00  0.00           C  
ATOM   2545  O   ARG A 165      20.020 101.060  96.901  1.00  0.00           O  
ATOM   2546  CB  ARG A 165      22.038 102.586  94.923  1.00  0.00           C  
ATOM   2547  CG  ARG A 165      23.025 103.636  94.610  1.00  0.00           C  
ATOM   2548  CD  ARG A 165      24.003 103.022  93.616  1.00  0.00           C  
ATOM   2549  NE  ARG A 165      24.755 104.119  92.961  1.00  0.00           N  
ATOM   2550  CZ  ARG A 165      25.745 103.867  92.091  1.00  0.00           C  
ATOM   2551  NH1 ARG A 165      26.358 104.826  91.488  1.00  0.00           N1+
ATOM   2552  NH2 ARG A 165      26.232 102.655  91.754  1.00  0.00           N  
ATOM   2553  H   ARG A 165      23.044 102.148  97.098  1.00  0.00           H  
ATOM   2554  HA  ARG A 165      21.096 104.036  96.189  1.00  0.00           H  
ATOM   2555  HB2 ARG A 165      22.449 101.590  95.086  1.00  0.00           H  
ATOM   2556  HB3 ARG A 165      21.366 102.402  94.085  1.00  0.00           H  
ATOM   2557  HG2 ARG A 165      22.522 104.444  94.078  1.00  0.00           H  
ATOM   2558  HG3 ARG A 165      23.501 103.937  95.544  1.00  0.00           H  
ATOM   2559  HD2 ARG A 165      24.672 102.454  94.261  1.00  0.00           H  
ATOM   2560  HD3 ARG A 165      23.458 102.349  92.953  1.00  0.00           H  
ATOM   2561  HE  ARG A 165      24.546 105.096  93.104  1.00  0.00           H  
ATOM   2562 HH11 ARG A 165      25.966 105.756  91.432  1.00  0.00           H  
ATOM   2563 HH12 ARG A 165      27.074 104.484  90.863  1.00  0.00           H  
ATOM   2564 HH21 ARG A 165      25.823 101.786  92.068  1.00  0.00           H  
ATOM   2565 HH22 ARG A 165      26.805 102.560  90.928  1.00  0.00           H  
ATOM   2566  N   PRO A 166      18.924 102.517  95.567  1.00  0.00           N  
ATOM   2567  CA  PRO A 166      17.795 101.650  95.242  1.00  0.00           C  
ATOM   2568  C   PRO A 166      18.296 100.321  94.644  1.00  0.00           C  
ATOM   2569  O   PRO A 166      19.250 100.437  93.929  1.00  0.00           O  
ATOM   2570  CB  PRO A 166      16.853 102.334  94.253  1.00  0.00           C  
ATOM   2571  CG  PRO A 166      17.290 103.773  94.434  1.00  0.00           C  
ATOM   2572  CD  PRO A 166      18.761 103.783  94.948  1.00  0.00           C  
ATOM   2573  HA  PRO A 166      17.301 101.717  96.212  1.00  0.00           H  
ATOM   2574  HB2 PRO A 166      17.032 101.934  93.255  1.00  0.00           H  
ATOM   2575  HB3 PRO A 166      15.793 102.304  94.506  1.00  0.00           H  
ATOM   2576  HG2 PRO A 166      17.228 104.351  93.513  1.00  0.00           H  
ATOM   2577  HG3 PRO A 166      16.698 104.209  95.239  1.00  0.00           H  
ATOM   2578  HD2 PRO A 166      19.470 103.824  94.121  1.00  0.00           H  
ATOM   2579  HD3 PRO A 166      18.892 104.587  95.672  1.00  0.00           H  
ATOM   2580  N   GLY A 167      17.746  99.144  94.991  1.00  0.00           N  
ATOM   2581  CA  GLY A 167      18.399  97.948  94.514  1.00  0.00           C  
ATOM   2582  C   GLY A 167      19.616  97.414  95.223  1.00  0.00           C  
ATOM   2583  O   GLY A 167      20.318  96.565  94.712  1.00  0.00           O  
ATOM   2584  H   GLY A 167      16.979  99.091  95.645  1.00  0.00           H  
ATOM   2585  HA2 GLY A 167      17.593  97.233  94.676  1.00  0.00           H  
ATOM   2586  HA3 GLY A 167      18.616  97.885  93.448  1.00  0.00           H  
ATOM   2587  N   GLY A 168      19.907  98.048  96.376  1.00  0.00           N  
ATOM   2588  CA  GLY A 168      21.176  97.868  97.040  1.00  0.00           C  
ATOM   2589  C   GLY A 168      21.031  97.559  98.534  1.00  0.00           C  
ATOM   2590  O   GLY A 168      19.911  97.578  99.097  1.00  0.00           O  
ATOM   2591  H   GLY A 168      19.334  98.804  96.726  1.00  0.00           H  
ATOM   2592  HA2 GLY A 168      21.849  97.143  96.582  1.00  0.00           H  
ATOM   2593  HA3 GLY A 168      21.779  98.770  96.943  1.00  0.00           H  
ATOM   2594  N   LEU A 169      22.166  97.180  99.213  1.00  0.00           N  
ATOM   2595  CA  LEU A 169      22.141  96.609 100.637  1.00  0.00           C  
ATOM   2596  C   LEU A 169      23.119  97.175 101.600  1.00  0.00           C  
ATOM   2597  O   LEU A 169      24.275  97.634 101.241  1.00  0.00           O  
ATOM   2598  CB  LEU A 169      22.143  95.125 100.633  1.00  0.00           C  
ATOM   2599  CG  LEU A 169      23.486  94.498 100.008  1.00  0.00           C  
ATOM   2600  CD1 LEU A 169      24.654  94.173 101.025  1.00  0.00           C  
ATOM   2601  CD2 LEU A 169      23.200  93.206  99.161  1.00  0.00           C  
ATOM   2602  H   LEU A 169      23.043  97.039  98.734  1.00  0.00           H  
ATOM   2603  HA  LEU A 169      21.193  96.956 101.050  1.00  0.00           H  
ATOM   2604  HB2 LEU A 169      21.932  94.692 101.611  1.00  0.00           H  
ATOM   2605  HB3 LEU A 169      21.354  94.825  99.943  1.00  0.00           H  
ATOM   2606  HG  LEU A 169      23.855  95.241  99.302  1.00  0.00           H  
ATOM   2607 HD11 LEU A 169      25.542  93.773 100.536  1.00  0.00           H  
ATOM   2608 HD12 LEU A 169      25.014  95.052 101.560  1.00  0.00           H  
ATOM   2609 HD13 LEU A 169      24.200  93.542 101.790  1.00  0.00           H  
ATOM   2610 HD21 LEU A 169      22.456  93.463  98.409  1.00  0.00           H  
ATOM   2611 HD22 LEU A 169      24.094  92.853  98.645  1.00  0.00           H  
ATOM   2612 HD23 LEU A 169      22.785  92.454  99.831  1.00  0.00           H  
ATOM   2613  N   LEU A 170      22.789  97.087 102.879  1.00  0.00           N  
ATOM   2614  CA  LEU A 170      23.749  97.398 103.989  1.00  0.00           C  
ATOM   2615  C   LEU A 170      24.072  96.176 104.872  1.00  0.00           C  
ATOM   2616  O   LEU A 170      23.146  95.467 105.056  1.00  0.00           O  
ATOM   2617  CB  LEU A 170      23.133  98.508 104.836  1.00  0.00           C  
ATOM   2618  CG  LEU A 170      23.803  98.859 106.178  1.00  0.00           C  
ATOM   2619  CD1 LEU A 170      25.207  99.510 105.916  1.00  0.00           C  
ATOM   2620  CD2 LEU A 170      22.902  99.869 106.926  1.00  0.00           C  
ATOM   2621  H   LEU A 170      21.859  96.868 103.208  1.00  0.00           H  
ATOM   2622  HA  LEU A 170      24.672  97.794 103.564  1.00  0.00           H  
ATOM   2623  HB2 LEU A 170      22.905  99.387 104.232  1.00  0.00           H  
ATOM   2624  HB3 LEU A 170      22.113  98.194 105.061  1.00  0.00           H  
ATOM   2625  HG  LEU A 170      23.934  98.051 106.897  1.00  0.00           H  
ATOM   2626 HD11 LEU A 170      25.565  99.889 106.872  1.00  0.00           H  
ATOM   2627 HD12 LEU A 170      25.971  98.809 105.580  1.00  0.00           H  
ATOM   2628 HD13 LEU A 170      25.083 100.295 105.170  1.00  0.00           H  
ATOM   2629 HD21 LEU A 170      23.476 100.014 107.841  1.00  0.00           H  
ATOM   2630 HD22 LEU A 170      22.632 100.789 106.407  1.00  0.00           H  
ATOM   2631 HD23 LEU A 170      21.958  99.374 107.153  1.00  0.00           H  
ATOM   2632  N   VAL A 171      25.362  95.997 105.328  1.00  0.00           N  
ATOM   2633  CA  VAL A 171      25.790  94.933 106.266  1.00  0.00           C  
ATOM   2634  C   VAL A 171      26.456  95.648 107.458  1.00  0.00           C  
ATOM   2635  O   VAL A 171      27.431  96.398 107.266  1.00  0.00           O  
ATOM   2636  CB  VAL A 171      26.794  93.920 105.599  1.00  0.00           C  
ATOM   2637  CG1 VAL A 171      27.024  92.846 106.565  1.00  0.00           C  
ATOM   2638  CG2 VAL A 171      26.212  93.330 104.280  1.00  0.00           C  
ATOM   2639  H   VAL A 171      26.034  96.731 105.156  1.00  0.00           H  
ATOM   2640  HA  VAL A 171      24.971  94.340 106.672  1.00  0.00           H  
ATOM   2641  HB  VAL A 171      27.790  94.307 105.382  1.00  0.00           H  
ATOM   2642 HG11 VAL A 171      27.508  93.173 107.486  1.00  0.00           H  
ATOM   2643 HG12 VAL A 171      26.060  92.368 106.737  1.00  0.00           H  
ATOM   2644 HG13 VAL A 171      27.589  92.003 106.168  1.00  0.00           H  
ATOM   2645 HG21 VAL A 171      25.224  92.912 104.473  1.00  0.00           H  
ATOM   2646 HG22 VAL A 171      26.124  94.193 103.620  1.00  0.00           H  
ATOM   2647 HG23 VAL A 171      26.819  92.524 103.866  1.00  0.00           H  
ATOM   2648  N   ILE A 172      25.938  95.541 108.676  1.00  0.00           N  
ATOM   2649  CA  ILE A 172      26.330  96.284 109.913  1.00  0.00           C  
ATOM   2650  C   ILE A 172      26.344  95.436 111.204  1.00  0.00           C  
ATOM   2651  O   ILE A 172      25.409  94.715 111.486  1.00  0.00           O  
ATOM   2652  CB  ILE A 172      25.509  97.589 110.001  1.00  0.00           C  
ATOM   2653  CG1 ILE A 172      25.836  98.419 111.324  1.00  0.00           C  
ATOM   2654  CG2 ILE A 172      24.000  97.193 109.906  1.00  0.00           C  
ATOM   2655  CD1 ILE A 172      25.335  99.853 111.178  1.00  0.00           C  
ATOM   2656  H   ILE A 172      25.098  95.006 108.844  1.00  0.00           H  
ATOM   2657  HA  ILE A 172      27.358  96.623 109.782  1.00  0.00           H  
ATOM   2658  HB  ILE A 172      25.866  98.045 109.078  1.00  0.00           H  
ATOM   2659 HG12 ILE A 172      25.465  97.998 112.258  1.00  0.00           H  
ATOM   2660 HG13 ILE A 172      26.925  98.411 111.388  1.00  0.00           H  
ATOM   2661 HG21 ILE A 172      23.587  96.938 110.882  1.00  0.00           H  
ATOM   2662 HG22 ILE A 172      23.400  98.071 109.669  1.00  0.00           H  
ATOM   2663 HG23 ILE A 172      23.647  96.466 109.175  1.00  0.00           H  
ATOM   2664 HD11 ILE A 172      24.290  99.960 110.886  1.00  0.00           H  
ATOM   2665 HD12 ILE A 172      25.531 100.408 112.096  1.00  0.00           H  
ATOM   2666 HD13 ILE A 172      25.884 100.362 110.386  1.00  0.00           H  
ATOM   2667  N   ASP A 173      27.420  95.492 111.924  1.00  0.00           N  
ATOM   2668  CA  ASP A 173      27.782  94.497 112.912  1.00  0.00           C  
ATOM   2669  C   ASP A 173      28.120  94.970 114.288  1.00  0.00           C  
ATOM   2670  O   ASP A 173      28.845  95.957 114.483  1.00  0.00           O  
ATOM   2671  CB  ASP A 173      28.939  93.675 112.333  1.00  0.00           C  
ATOM   2672  CG  ASP A 173      30.294  94.364 112.170  1.00  0.00           C  
ATOM   2673  OD1 ASP A 173      31.295  93.734 112.586  1.00  0.00           O  
ATOM   2674  OD2 ASP A 173      30.464  95.479 111.604  1.00  0.00           O1-
ATOM   2675  H   ASP A 173      28.090  96.221 111.726  1.00  0.00           H  
ATOM   2676  HA  ASP A 173      26.957  93.786 112.969  1.00  0.00           H  
ATOM   2677  HB2 ASP A 173      29.147  92.821 112.977  1.00  0.00           H  
ATOM   2678  HB3 ASP A 173      28.677  93.273 111.354  1.00  0.00           H  
ATOM   2679  N   HIE A 174      27.788  94.218 115.363  1.00  0.00           N  
ATOM   2680  CA  HIE A 174      28.181  94.564 116.736  1.00  0.00           C  
ATOM   2681  C   HIE A 174      28.424  93.317 117.639  1.00  0.00           C  
ATOM   2682  O   HIE A 174      28.025  92.167 117.329  1.00  0.00           O  
ATOM   2683  CB  HIE A 174      27.146  95.465 117.432  1.00  0.00           C  
ATOM   2684  CG  HIE A 174      25.819  94.785 117.618  1.00  0.00           C  
ATOM   2685  CD2 HIE A 174      24.910  94.507 116.689  1.00  0.00           C  
ATOM   2686  ND1 HIE A 174      25.268  94.341 118.843  1.00  0.00           N  
ATOM   2687  CE1 HIE A 174      23.982  94.034 118.653  1.00  0.00           C  
ATOM   2688  NE2 HIE A 174      23.764  94.041 117.333  1.00  0.00           N  
ATOM   2689  H   HIE A 174      27.201  93.410 115.216  1.00  0.00           H  
ATOM   2690  HA  HIE A 174      29.146  95.073 116.741  1.00  0.00           H  
ATOM   2691  HB2 HIE A 174      27.380  95.693 118.471  1.00  0.00           H  
ATOM   2692  HB3 HIE A 174      26.966  96.413 116.925  1.00  0.00           H  
ATOM   2693  HD2 HIE A 174      24.994  94.579 115.615  1.00  0.00           H  
ATOM   2694  HE1 HIE A 174      23.278  93.721 119.409  1.00  0.00           H  
ATOM   2695  HE2 HIE A 174      22.895  93.727 116.925  1.00  0.00           H  
ATOM   2696  N   ARG A 175      29.163  93.454 118.747  1.00  0.00           N  
ATOM   2697  CA  ARG A 175      29.331  92.453 119.799  1.00  0.00           C  
ATOM   2698  C   ARG A 175      27.985  92.220 120.467  1.00  0.00           C  
ATOM   2699  O   ARG A 175      27.303  93.161 120.835  1.00  0.00           O  
ATOM   2700  CB  ARG A 175      30.323  92.876 120.941  1.00  0.00           C  
ATOM   2701  CG  ARG A 175      31.745  92.360 120.743  1.00  0.00           C  
ATOM   2702  CD  ARG A 175      32.673  92.651 121.944  1.00  0.00           C  
ATOM   2703  NE  ARG A 175      34.125  92.452 121.651  1.00  0.00           N  
ATOM   2704  CZ  ARG A 175      34.826  91.380 121.886  1.00  0.00           C  
ATOM   2705  NH1 ARG A 175      34.384  90.287 122.448  1.00  0.00           N1+
ATOM   2706  NH2 ARG A 175      36.091  91.555 121.600  1.00  0.00           N  
ATOM   2707  H   ARG A 175      29.645  94.309 118.982  1.00  0.00           H  
ATOM   2708  HA  ARG A 175      29.625  91.522 119.315  1.00  0.00           H  
ATOM   2709  HB2 ARG A 175      30.251  93.961 121.015  1.00  0.00           H  
ATOM   2710  HB3 ARG A 175      29.993  92.453 121.890  1.00  0.00           H  
ATOM   2711  HG2 ARG A 175      31.721  91.307 120.462  1.00  0.00           H  
ATOM   2712  HG3 ARG A 175      32.207  92.865 119.893  1.00  0.00           H  
ATOM   2713  HD2 ARG A 175      32.505  93.635 122.382  1.00  0.00           H  
ATOM   2714  HD3 ARG A 175      32.325  91.880 122.630  1.00  0.00           H  
ATOM   2715  HE  ARG A 175      34.604  93.243 121.246  1.00  0.00           H  
ATOM   2716 HH11 ARG A 175      33.420  90.064 122.649  1.00  0.00           H  
ATOM   2717 HH12 ARG A 175      35.059  89.576 122.693  1.00  0.00           H  
ATOM   2718 HH21 ARG A 175      36.361  92.381 121.086  1.00  0.00           H  
ATOM   2719 HH22 ARG A 175      36.809  90.864 121.765  1.00  0.00           H  
ATOM   2720  N   ASN A 176      27.690  91.001 120.915  1.00  0.00           N  
ATOM   2721  CA  ASN A 176      26.801  90.784 122.083  1.00  0.00           C  
ATOM   2722  C   ASN A 176      27.178  91.517 123.381  1.00  0.00           C  
ATOM   2723  O   ASN A 176      27.397  90.858 124.366  1.00  0.00           O  
ATOM   2724  CB  ASN A 176      26.667  89.249 122.213  1.00  0.00           C  
ATOM   2725  CG  ASN A 176      25.557  88.831 123.053  1.00  0.00           C  
ATOM   2726  ND2 ASN A 176      25.439  87.629 123.419  1.00  0.00           N  
ATOM   2727  OD1 ASN A 176      24.704  89.610 123.405  1.00  0.00           O  
ATOM   2728  H   ASN A 176      28.412  90.314 120.746  1.00  0.00           H  
ATOM   2729  HA  ASN A 176      25.834  91.160 121.748  1.00  0.00           H  
ATOM   2730  HB2 ASN A 176      26.573  88.732 121.258  1.00  0.00           H  
ATOM   2731  HB3 ASN A 176      27.601  88.904 122.658  1.00  0.00           H  
ATOM   2732 HD21 ASN A 176      24.586  87.324 123.865  1.00  0.00           H  
ATOM   2733 HD22 ASN A 176      26.171  87.018 123.086  1.00  0.00           H  
ATOM   2734  N   TYR A 177      27.033  92.868 123.524  1.00  0.00           N  
ATOM   2735  CA  TYR A 177      27.374  93.598 124.704  1.00  0.00           C  
ATOM   2736  C   TYR A 177      26.541  93.294 125.972  1.00  0.00           C  
ATOM   2737  O   TYR A 177      26.970  93.464 127.124  1.00  0.00           O  
ATOM   2738  CB  TYR A 177      27.573  95.090 124.423  1.00  0.00           C  
ATOM   2739  CG  TYR A 177      28.744  95.491 123.554  1.00  0.00           C  
ATOM   2740  CD1 TYR A 177      30.009  95.611 124.153  1.00  0.00           C  
ATOM   2741  CD2 TYR A 177      28.535  95.783 122.208  1.00  0.00           C  
ATOM   2742  CE1 TYR A 177      31.165  95.943 123.338  1.00  0.00           C  
ATOM   2743  CE2 TYR A 177      29.647  96.242 121.441  1.00  0.00           C  
ATOM   2744  CZ  TYR A 177      30.953  96.216 121.984  1.00  0.00           C  
ATOM   2745  OH  TYR A 177      32.029  96.417 121.126  1.00  0.00           O  
ATOM   2746  H   TYR A 177      26.734  93.378 122.705  1.00  0.00           H  
ATOM   2747  HA  TYR A 177      28.379  93.281 124.986  1.00  0.00           H  
ATOM   2748  HB2 TYR A 177      26.647  95.443 123.966  1.00  0.00           H  
ATOM   2749  HB3 TYR A 177      27.759  95.599 125.369  1.00  0.00           H  
ATOM   2750  HD1 TYR A 177      30.070  95.533 125.228  1.00  0.00           H  
ATOM   2751  HD2 TYR A 177      27.532  95.848 121.811  1.00  0.00           H  
ATOM   2752  HE1 TYR A 177      32.187  95.968 123.685  1.00  0.00           H  
ATOM   2753  HE2 TYR A 177      29.584  96.515 120.398  1.00  0.00           H  
ATOM   2754  HH  TYR A 177      32.828  95.927 121.333  1.00  0.00           H  
ATOM   2755  N   ASP A 178      25.303  92.859 125.864  1.00  0.00           N  
ATOM   2756  CA  ASP A 178      24.432  92.389 127.079  1.00  0.00           C  
ATOM   2757  C   ASP A 178      24.952  91.133 127.732  1.00  0.00           C  
ATOM   2758  O   ASP A 178      24.913  90.995 128.943  1.00  0.00           O  
ATOM   2759  CB  ASP A 178      23.053  92.045 126.534  1.00  0.00           C  
ATOM   2760  CG  ASP A 178      22.094  91.881 127.673  1.00  0.00           C  
ATOM   2761  OD1 ASP A 178      21.916  92.773 128.559  1.00  0.00           O  
ATOM   2762  OD2 ASP A 178      21.256  91.007 127.512  1.00  0.00           O1-
ATOM   2763  H   ASP A 178      25.030  92.720 124.903  1.00  0.00           H  
ATOM   2764  HA  ASP A 178      24.334  93.206 127.794  1.00  0.00           H  
ATOM   2765  HB2 ASP A 178      22.756  92.885 125.907  1.00  0.00           H  
ATOM   2766  HB3 ASP A 178      22.991  91.297 125.743  1.00  0.00           H  
ATOM   2767  N   TYR A 179      25.679  90.325 127.003  1.00  0.00           N  
ATOM   2768  CA  TYR A 179      26.452  89.253 127.654  1.00  0.00           C  
ATOM   2769  C   TYR A 179      27.512  89.791 128.622  1.00  0.00           C  
ATOM   2770  O   TYR A 179      27.664  89.346 129.787  1.00  0.00           O  
ATOM   2771  CB  TYR A 179      26.838  88.259 126.567  1.00  0.00           C  
ATOM   2772  CG  TYR A 179      27.584  87.134 127.187  1.00  0.00           C  
ATOM   2773  CD1 TYR A 179      28.978  87.108 127.240  1.00  0.00           C  
ATOM   2774  CD2 TYR A 179      26.844  86.192 127.959  1.00  0.00           C  
ATOM   2775  CE1 TYR A 179      29.697  86.082 127.857  1.00  0.00           C  
ATOM   2776  CE2 TYR A 179      27.582  85.109 128.552  1.00  0.00           C  
ATOM   2777  CZ  TYR A 179      28.961  85.023 128.476  1.00  0.00           C  
ATOM   2778  OH  TYR A 179      29.627  83.982 129.125  1.00  0.00           O  
ATOM   2779  H   TYR A 179      25.673  90.499 126.009  1.00  0.00           H  
ATOM   2780  HA  TYR A 179      25.696  88.703 128.212  1.00  0.00           H  
ATOM   2781  HB2 TYR A 179      25.935  87.900 126.072  1.00  0.00           H  
ATOM   2782  HB3 TYR A 179      27.542  88.589 125.802  1.00  0.00           H  
ATOM   2783  HD1 TYR A 179      29.502  87.927 126.771  1.00  0.00           H  
ATOM   2784  HD2 TYR A 179      25.769  86.253 128.044  1.00  0.00           H  
ATOM   2785  HE1 TYR A 179      30.776  86.098 127.837  1.00  0.00           H  
ATOM   2786  HE2 TYR A 179      27.081  84.363 129.151  1.00  0.00           H  
ATOM   2787  HH  TYR A 179      28.961  83.327 129.343  1.00  0.00           H  
ATOM   2788  N   ILE A 180      28.356  90.700 128.047  1.00  0.00           N  
ATOM   2789  CA  ILE A 180      29.520  91.178 128.724  1.00  0.00           C  
ATOM   2790  C   ILE A 180      29.144  91.802 130.039  1.00  0.00           C  
ATOM   2791  O   ILE A 180      29.892  91.682 131.019  1.00  0.00           O  
ATOM   2792  CB  ILE A 180      30.302  92.080 127.668  1.00  0.00           C  
ATOM   2793  CG1 ILE A 180      30.814  91.087 126.558  1.00  0.00           C  
ATOM   2794  CG2 ILE A 180      31.424  92.872 128.338  1.00  0.00           C  
ATOM   2795  CD1 ILE A 180      31.758  91.609 125.455  1.00  0.00           C  
ATOM   2796  H   ILE A 180      28.121  91.012 127.116  1.00  0.00           H  
ATOM   2797  HA  ILE A 180      30.110  90.317 129.040  1.00  0.00           H  
ATOM   2798  HB  ILE A 180      29.595  92.741 127.167  1.00  0.00           H  
ATOM   2799 HG12 ILE A 180      31.473  90.461 127.160  1.00  0.00           H  
ATOM   2800 HG13 ILE A 180      30.082  90.421 126.102  1.00  0.00           H  
ATOM   2801 HG21 ILE A 180      32.061  92.147 128.844  1.00  0.00           H  
ATOM   2802 HG22 ILE A 180      32.049  93.456 127.663  1.00  0.00           H  
ATOM   2803 HG23 ILE A 180      31.031  93.502 129.136  1.00  0.00           H  
ATOM   2804 HD11 ILE A 180      31.291  92.445 124.934  1.00  0.00           H  
ATOM   2805 HD12 ILE A 180      32.603  91.913 126.073  1.00  0.00           H  
ATOM   2806 HD13 ILE A 180      32.190  90.734 124.970  1.00  0.00           H  
ATOM   2807  N   LEU A 181      28.015  92.592 130.162  1.00  0.00           N  
ATOM   2808  CA  LEU A 181      27.623  93.251 131.405  1.00  0.00           C  
ATOM   2809  C   LEU A 181      27.163  92.243 132.492  1.00  0.00           C  
ATOM   2810  O   LEU A 181      27.576  92.417 133.661  1.00  0.00           O  
ATOM   2811  CB  LEU A 181      26.550  94.260 131.053  1.00  0.00           C  
ATOM   2812  CG  LEU A 181      26.875  95.359 130.037  1.00  0.00           C  
ATOM   2813  CD1 LEU A 181      25.606  96.154 129.629  1.00  0.00           C  
ATOM   2814  CD2 LEU A 181      27.935  96.374 130.500  1.00  0.00           C  
ATOM   2815  H   LEU A 181      27.426  92.732 129.354  1.00  0.00           H  
ATOM   2816  HA  LEU A 181      28.468  93.825 131.786  1.00  0.00           H  
ATOM   2817  HB2 LEU A 181      25.663  93.714 130.730  1.00  0.00           H  
ATOM   2818  HB3 LEU A 181      26.209  94.705 131.988  1.00  0.00           H  
ATOM   2819  HG  LEU A 181      27.276  94.869 129.149  1.00  0.00           H  
ATOM   2820 HD11 LEU A 181      24.740  95.571 129.313  1.00  0.00           H  
ATOM   2821 HD12 LEU A 181      25.213  96.637 130.525  1.00  0.00           H  
ATOM   2822 HD13 LEU A 181      25.802  96.873 128.834  1.00  0.00           H  
ATOM   2823 HD21 LEU A 181      28.500  95.930 131.320  1.00  0.00           H  
ATOM   2824 HD22 LEU A 181      28.597  96.731 129.712  1.00  0.00           H  
ATOM   2825 HD23 LEU A 181      27.444  97.225 130.973  1.00  0.00           H  
ATOM   2826  N   SER A 182      26.470  91.257 132.066  1.00  0.00           N  
ATOM   2827  CA  SER A 182      25.826  90.182 132.824  1.00  0.00           C  
ATOM   2828  C   SER A 182      27.009  89.336 133.404  1.00  0.00           C  
ATOM   2829  O   SER A 182      27.080  89.132 134.626  1.00  0.00           O  
ATOM   2830  CB  SER A 182      24.791  89.436 131.939  1.00  0.00           C  
ATOM   2831  OG  SER A 182      24.299  88.264 132.572  1.00  0.00           O  
ATOM   2832  H   SER A 182      26.361  91.220 131.063  1.00  0.00           H  
ATOM   2833  HA  SER A 182      25.291  90.692 133.624  1.00  0.00           H  
ATOM   2834  HB2 SER A 182      23.963  90.087 131.657  1.00  0.00           H  
ATOM   2835  HB3 SER A 182      25.167  89.221 130.938  1.00  0.00           H  
ATOM   2836  HG  SER A 182      24.042  87.624 131.904  1.00  0.00           H  
ATOM   2837  N   THR A 183      27.863  88.866 132.476  1.00  0.00           N  
ATOM   2838  CA  THR A 183      29.109  88.145 132.877  1.00  0.00           C  
ATOM   2839  C   THR A 183      30.069  89.089 133.694  1.00  0.00           C  
ATOM   2840  O   THR A 183      30.884  88.611 134.538  1.00  0.00           O  
ATOM   2841  CB  THR A 183      29.820  87.716 131.609  1.00  0.00           C  
ATOM   2842  CG2 THR A 183      30.874  86.757 131.830  1.00  0.00           C  
ATOM   2843  OG1 THR A 183      28.822  87.021 130.863  1.00  0.00           O  
ATOM   2844  H   THR A 183      27.750  89.185 131.524  1.00  0.00           H  
ATOM   2845  HA  THR A 183      29.019  87.218 133.443  1.00  0.00           H  
ATOM   2846  HB  THR A 183      30.172  88.597 131.073  1.00  0.00           H  
ATOM   2847  HG1 THR A 183      28.378  87.674 130.317  1.00  0.00           H  
ATOM   2848 HG21 THR A 183      31.599  87.020 132.600  1.00  0.00           H  
ATOM   2849 HG22 THR A 183      30.360  85.816 132.022  1.00  0.00           H  
ATOM   2850 HG23 THR A 183      31.500  86.769 130.938  1.00  0.00           H  
ATOM   2851  N   GLY A 184      29.964  90.401 133.474  1.00  0.00           N  
ATOM   2852  CA  GLY A 184      30.937  91.434 133.764  1.00  0.00           C  
ATOM   2853  C   GLY A 184      32.399  91.280 133.136  1.00  0.00           C  
ATOM   2854  O   GLY A 184      33.473  91.639 133.698  1.00  0.00           O  
ATOM   2855  H   GLY A 184      29.122  90.716 133.012  1.00  0.00           H  
ATOM   2856  HA2 GLY A 184      30.529  92.385 133.423  1.00  0.00           H  
ATOM   2857  HA3 GLY A 184      31.004  91.472 134.851  1.00  0.00           H  
ATOM   2858  N   CYS A 185      32.416  90.617 131.973  1.00  0.00           N  
ATOM   2859  CA  CYS A 185      33.639  90.149 131.328  1.00  0.00           C  
ATOM   2860  C   CYS A 185      33.411  89.871 129.785  1.00  0.00           C  
ATOM   2861  O   CYS A 185      32.285  89.446 129.480  1.00  0.00           O  
ATOM   2862  CB  CYS A 185      34.047  88.871 132.104  1.00  0.00           C  
ATOM   2863  SG  CYS A 185      35.758  88.261 131.756  1.00  0.00           S  
ATOM   2864  H   CYS A 185      31.522  90.367 131.576  1.00  0.00           H  
ATOM   2865  HA  CYS A 185      34.458  90.865 131.398  1.00  0.00           H  
ATOM   2866  HB2 CYS A 185      34.027  89.111 133.167  1.00  0.00           H  
ATOM   2867  HB3 CYS A 185      33.459  88.005 131.802  1.00  0.00           H  
ATOM   2868  HG  CYS A 185      36.386  88.955 132.710  1.00  0.00           H  
ATOM   2869  N   ALA A 186      34.374  90.078 128.876  1.00  0.00           N  
ATOM   2870  CA  ALA A 186      34.252  89.513 127.539  1.00  0.00           C  
ATOM   2871  C   ALA A 186      34.257  87.971 127.493  1.00  0.00           C  
ATOM   2872  O   ALA A 186      34.801  87.352 128.434  1.00  0.00           O  
ATOM   2873  CB  ALA A 186      35.270  90.153 126.515  1.00  0.00           C  
ATOM   2874  H   ALA A 186      35.162  90.609 129.223  1.00  0.00           H  
ATOM   2875  HA  ALA A 186      33.305  89.825 127.099  1.00  0.00           H  
ATOM   2876  HB1 ALA A 186      35.235  89.709 125.521  1.00  0.00           H  
ATOM   2877  HB2 ALA A 186      35.279  91.242 126.497  1.00  0.00           H  
ATOM   2878  HB3 ALA A 186      36.276  89.837 126.792  1.00  0.00           H  
ATOM   2879  N   PRO A 187      33.598  87.289 126.499  1.00  0.00           N  
ATOM   2880  CA  PRO A 187      33.367  85.775 126.572  1.00  0.00           C  
ATOM   2881  C   PRO A 187      34.660  84.944 126.532  1.00  0.00           C  
ATOM   2882  O   PRO A 187      35.724  85.417 126.118  1.00  0.00           O  
ATOM   2883  CB  PRO A 187      32.322  85.349 125.496  1.00  0.00           C  
ATOM   2884  CG  PRO A 187      32.355  86.630 124.566  1.00  0.00           C  
ATOM   2885  CD  PRO A 187      32.900  87.842 125.352  1.00  0.00           C  
ATOM   2886  HA  PRO A 187      32.866  85.530 127.510  1.00  0.00           H  
ATOM   2887  HB2 PRO A 187      32.565  84.418 124.984  1.00  0.00           H  
ATOM   2888  HB3 PRO A 187      31.353  85.231 125.983  1.00  0.00           H  
ATOM   2889  HG2 PRO A 187      33.067  86.479 123.754  1.00  0.00           H  
ATOM   2890  HG3 PRO A 187      31.427  86.889 124.057  1.00  0.00           H  
ATOM   2891  HD2 PRO A 187      33.450  88.615 124.815  1.00  0.00           H  
ATOM   2892  HD3 PRO A 187      31.993  88.287 125.760  1.00  0.00           H  
ATOM   2893  N   PRO A 188      34.544  83.639 126.897  1.00  0.00           N  
ATOM   2894  CA  PRO A 188      35.609  82.641 126.670  1.00  0.00           C  
ATOM   2895  C   PRO A 188      35.934  82.362 125.216  1.00  0.00           C  
ATOM   2896  O   PRO A 188      35.072  82.445 124.331  1.00  0.00           O  
ATOM   2897  CB  PRO A 188      35.059  81.365 127.354  1.00  0.00           C  
ATOM   2898  CG  PRO A 188      34.078  81.913 128.424  1.00  0.00           C  
ATOM   2899  CD  PRO A 188      33.443  83.078 127.627  1.00  0.00           C  
ATOM   2900  HA  PRO A 188      36.540  82.886 127.182  1.00  0.00           H  
ATOM   2901  HB2 PRO A 188      34.428  80.793 126.673  1.00  0.00           H  
ATOM   2902  HB3 PRO A 188      35.944  80.898 127.787  1.00  0.00           H  
ATOM   2903  HG2 PRO A 188      33.315  81.215 128.767  1.00  0.00           H  
ATOM   2904  HG3 PRO A 188      34.615  82.201 129.327  1.00  0.00           H  
ATOM   2905  HD2 PRO A 188      32.805  82.610 126.878  1.00  0.00           H  
ATOM   2906  HD3 PRO A 188      32.843  83.807 128.170  1.00  0.00           H  
ATOM   2907  N   GLY A 189      37.186  81.916 124.972  1.00  0.00           N  
ATOM   2908  CA  GLY A 189      37.534  81.403 123.677  1.00  0.00           C  
ATOM   2909  C   GLY A 189      38.155  82.325 122.699  1.00  0.00           C  
ATOM   2910  O   GLY A 189      37.965  83.590 122.858  1.00  0.00           O  
ATOM   2911  H   GLY A 189      37.860  81.823 125.718  1.00  0.00           H  
ATOM   2912  HA2 GLY A 189      38.094  80.497 123.912  1.00  0.00           H  
ATOM   2913  HA3 GLY A 189      36.644  81.010 123.188  1.00  0.00           H  
ATOM   2914  N   LYS A 190      38.690  81.866 121.555  1.00  0.00           N  
ATOM   2915  CA  LYS A 190      39.092  82.779 120.461  1.00  0.00           C  
ATOM   2916  C   LYS A 190      37.977  83.618 119.830  1.00  0.00           C  
ATOM   2917  O   LYS A 190      36.857  83.116 119.687  1.00  0.00           O  
ATOM   2918  CB  LYS A 190      39.736  81.927 119.270  1.00  0.00           C  
ATOM   2919  CG  LYS A 190      41.132  81.465 119.576  1.00  0.00           C  
ATOM   2920  CD  LYS A 190      41.844  80.979 118.317  1.00  0.00           C  
ATOM   2921  CE  LYS A 190      43.368  80.828 118.587  1.00  0.00           C  
ATOM   2922  NZ  LYS A 190      44.053  80.457 117.293  1.00  0.00           N1+
ATOM   2923  H   LYS A 190      38.631  80.869 121.401  1.00  0.00           H  
ATOM   2924  HA  LYS A 190      39.889  83.398 120.871  1.00  0.00           H  
ATOM   2925  HB2 LYS A 190      39.114  81.062 119.042  1.00  0.00           H  
ATOM   2926  HB3 LYS A 190      39.781  82.516 118.355  1.00  0.00           H  
ATOM   2927  HG2 LYS A 190      41.696  82.268 120.051  1.00  0.00           H  
ATOM   2928  HG3 LYS A 190      41.038  80.653 120.297  1.00  0.00           H  
ATOM   2929  HD2 LYS A 190      41.350  80.055 118.018  1.00  0.00           H  
ATOM   2930  HD3 LYS A 190      41.737  81.668 117.478  1.00  0.00           H  
ATOM   2931  HE2 LYS A 190      43.725  81.790 118.954  1.00  0.00           H  
ATOM   2932  HE3 LYS A 190      43.557  80.065 119.343  1.00  0.00           H  
ATOM   2933  HZ1 LYS A 190      43.969  81.176 116.589  1.00  0.00           H  
ATOM   2934  HZ2 LYS A 190      45.047  80.375 117.451  1.00  0.00           H  
ATOM   2935  HZ3 LYS A 190      43.670  79.612 116.894  1.00  0.00           H  
ATOM   2936  N   ASN A 191      38.299  84.757 119.304  1.00  0.00           N  
ATOM   2937  CA  ASN A 191      37.384  85.636 118.547  1.00  0.00           C  
ATOM   2938  C   ASN A 191      37.345  85.340 117.056  1.00  0.00           C  
ATOM   2939  O   ASN A 191      38.350  85.210 116.349  1.00  0.00           O  
ATOM   2940  CB  ASN A 191      37.725  87.085 118.869  1.00  0.00           C  
ATOM   2941  CG  ASN A 191      36.865  88.176 118.346  1.00  0.00           C  
ATOM   2942  ND2 ASN A 191      36.846  89.316 118.964  1.00  0.00           N  
ATOM   2943  OD1 ASN A 191      36.210  88.023 117.335  1.00  0.00           O  
ATOM   2944  H   ASN A 191      39.183  85.158 119.582  1.00  0.00           H  
ATOM   2945  HA  ASN A 191      36.419  85.453 119.019  1.00  0.00           H  
ATOM   2946  HB2 ASN A 191      37.673  87.196 119.952  1.00  0.00           H  
ATOM   2947  HB3 ASN A 191      38.706  87.368 118.487  1.00  0.00           H  
ATOM   2948 HD21 ASN A 191      36.140  89.985 118.694  1.00  0.00           H  
ATOM   2949 HD22 ASN A 191      37.442  89.632 119.715  1.00  0.00           H  
ATOM   2950  N   ILE A 192      36.123  85.096 116.546  1.00  0.00           N  
ATOM   2951  CA  ILE A 192      35.851  84.824 115.077  1.00  0.00           C  
ATOM   2952  C   ILE A 192      36.342  85.857 114.123  1.00  0.00           C  
ATOM   2953  O   ILE A 192      36.753  85.448 113.020  1.00  0.00           O  
ATOM   2954  CB  ILE A 192      34.287  84.611 115.014  1.00  0.00           C  
ATOM   2955  CG1 ILE A 192      33.867  84.082 113.626  1.00  0.00           C  
ATOM   2956  CG2 ILE A 192      33.499  85.906 115.308  1.00  0.00           C  
ATOM   2957  CD1 ILE A 192      32.677  83.178 113.645  1.00  0.00           C  
ATOM   2958  H   ILE A 192      35.334  85.224 117.163  1.00  0.00           H  
ATOM   2959  HA  ILE A 192      36.239  83.865 114.739  1.00  0.00           H  
ATOM   2960  HB  ILE A 192      33.971  83.912 115.790  1.00  0.00           H  
ATOM   2961 HG12 ILE A 192      33.631  84.942 112.999  1.00  0.00           H  
ATOM   2962 HG13 ILE A 192      34.684  83.512 113.186  1.00  0.00           H  
ATOM   2963 HG21 ILE A 192      33.951  86.505 116.099  1.00  0.00           H  
ATOM   2964 HG22 ILE A 192      33.535  86.546 114.428  1.00  0.00           H  
ATOM   2965 HG23 ILE A 192      32.492  85.659 115.645  1.00  0.00           H  
ATOM   2966 HD11 ILE A 192      31.860  83.692 114.152  1.00  0.00           H  
ATOM   2967 HD12 ILE A 192      32.251  82.936 112.672  1.00  0.00           H  
ATOM   2968 HD13 ILE A 192      32.893  82.305 114.261  1.00  0.00           H  
ATOM   2969  N   TYR A 193      36.224  87.152 114.516  1.00  0.00           N  
ATOM   2970  CA  TYR A 193      36.884  88.285 113.767  1.00  0.00           C  
ATOM   2971  C   TYR A 193      38.443  88.321 114.000  1.00  0.00           C  
ATOM   2972  O   TYR A 193      39.142  88.779 113.131  1.00  0.00           O  
ATOM   2973  CB  TYR A 193      36.118  89.653 114.036  1.00  0.00           C  
ATOM   2974  CG  TYR A 193      34.743  89.940 113.446  1.00  0.00           C  
ATOM   2975  CD1 TYR A 193      33.894  90.793 114.275  1.00  0.00           C  
ATOM   2976  CD2 TYR A 193      34.361  89.601 112.164  1.00  0.00           C  
ATOM   2977  CE1 TYR A 193      32.605  91.162 113.810  1.00  0.00           C  
ATOM   2978  CE2 TYR A 193      33.089  90.078 111.689  1.00  0.00           C  
ATOM   2979  CZ  TYR A 193      32.159  90.663 112.586  1.00  0.00           C  
ATOM   2980  OH  TYR A 193      30.997  91.179 112.102  1.00  0.00           O  
ATOM   2981  H   TYR A 193      35.914  87.367 115.452  1.00  0.00           H  
ATOM   2982  HA  TYR A 193      36.770  88.002 112.720  1.00  0.00           H  
ATOM   2983  HB2 TYR A 193      36.083  89.830 115.111  1.00  0.00           H  
ATOM   2984  HB3 TYR A 193      36.746  90.408 113.563  1.00  0.00           H  
ATOM   2985  HD1 TYR A 193      34.254  91.157 115.227  1.00  0.00           H  
ATOM   2986  HD2 TYR A 193      35.016  89.147 111.435  1.00  0.00           H  
ATOM   2987  HE1 TYR A 193      32.027  91.805 114.455  1.00  0.00           H  
ATOM   2988  HE2 TYR A 193      32.789  89.922 110.663  1.00  0.00           H  
ATOM   2989  HH  TYR A 193      31.009  92.111 112.330  1.00  0.00           H  
ATOM   2990  N   TYR A 194      38.988  87.816 115.159  1.00  0.00           N  
ATOM   2991  CA  TYR A 194      40.356  88.033 115.599  1.00  0.00           C  
ATOM   2992  C   TYR A 194      40.964  86.767 116.119  1.00  0.00           C  
ATOM   2993  O   TYR A 194      41.039  86.596 117.341  1.00  0.00           O  
ATOM   2994  CB  TYR A 194      40.362  89.216 116.587  1.00  0.00           C  
ATOM   2995  CG  TYR A 194      39.832  90.445 115.968  1.00  0.00           C  
ATOM   2996  CD1 TYR A 194      38.523  90.920 116.105  1.00  0.00           C  
ATOM   2997  CD2 TYR A 194      40.702  91.154 115.109  1.00  0.00           C  
ATOM   2998  CE1 TYR A 194      38.073  92.066 115.384  1.00  0.00           C  
ATOM   2999  CE2 TYR A 194      40.315  92.308 114.435  1.00  0.00           C  
ATOM   3000  CZ  TYR A 194      38.998  92.756 114.643  1.00  0.00           C  
ATOM   3001  OH  TYR A 194      38.587  93.902 114.026  1.00  0.00           O  
ATOM   3002  H   TYR A 194      38.408  87.228 115.742  1.00  0.00           H  
ATOM   3003  HA  TYR A 194      40.983  88.249 114.734  1.00  0.00           H  
ATOM   3004  HB2 TYR A 194      39.911  89.022 117.559  1.00  0.00           H  
ATOM   3005  HB3 TYR A 194      41.384  89.376 116.931  1.00  0.00           H  
ATOM   3006  HD1 TYR A 194      37.799  90.532 116.806  1.00  0.00           H  
ATOM   3007  HD2 TYR A 194      41.701  90.760 114.997  1.00  0.00           H  
ATOM   3008  HE1 TYR A 194      37.082  92.496 115.371  1.00  0.00           H  
ATOM   3009  HE2 TYR A 194      40.973  92.918 113.834  1.00  0.00           H  
ATOM   3010  HH  TYR A 194      37.648  94.070 114.131  1.00  0.00           H  
ATOM   3011  N   LYS A 195      41.196  85.767 115.212  1.00  0.00           N  
ATOM   3012  CA  LYS A 195      41.542  84.360 115.626  1.00  0.00           C  
ATOM   3013  C   LYS A 195      43.040  84.101 115.850  1.00  0.00           C  
ATOM   3014  O   LYS A 195      43.450  82.935 115.858  1.00  0.00           O  
ATOM   3015  CB  LYS A 195      41.037  83.316 114.621  1.00  0.00           C  
ATOM   3016  CG  LYS A 195      39.612  83.445 114.120  1.00  0.00           C  
ATOM   3017  CD  LYS A 195      39.344  82.382 113.097  1.00  0.00           C  
ATOM   3018  CE  LYS A 195      37.990  82.636 112.439  1.00  0.00           C  
ATOM   3019  NZ  LYS A 195      37.497  81.512 111.601  1.00  0.00           N1+
ATOM   3020  H   LYS A 195      41.012  85.916 114.229  1.00  0.00           H  
ATOM   3021  HA  LYS A 195      41.027  84.032 116.528  1.00  0.00           H  
ATOM   3022  HB2 LYS A 195      41.711  83.337 113.765  1.00  0.00           H  
ATOM   3023  HB3 LYS A 195      40.949  82.346 115.111  1.00  0.00           H  
ATOM   3024  HG2 LYS A 195      38.957  83.326 114.983  1.00  0.00           H  
ATOM   3025  HG3 LYS A 195      39.375  84.358 113.573  1.00  0.00           H  
ATOM   3026  HD2 LYS A 195      40.059  82.354 112.275  1.00  0.00           H  
ATOM   3027  HD3 LYS A 195      39.324  81.456 113.671  1.00  0.00           H  
ATOM   3028  HE2 LYS A 195      37.265  82.788 113.238  1.00  0.00           H  
ATOM   3029  HE3 LYS A 195      37.959  83.550 111.847  1.00  0.00           H  
ATOM   3030  HZ1 LYS A 195      37.834  81.502 110.649  1.00  0.00           H  
ATOM   3031  HZ2 LYS A 195      37.647  80.646 112.096  1.00  0.00           H  
ATOM   3032  HZ3 LYS A 195      36.505  81.531 111.416  1.00  0.00           H  
ATOM   3033  N   SER A 196      43.912  85.115 116.163  1.00  0.00           N  
ATOM   3034  CA  SER A 196      45.314  84.990 116.577  1.00  0.00           C  
ATOM   3035  C   SER A 196      45.407  84.327 117.976  1.00  0.00           C  
ATOM   3036  O   SER A 196      44.683  84.740 118.880  1.00  0.00           O  
ATOM   3037  CB  SER A 196      45.874  86.392 116.601  1.00  0.00           C  
ATOM   3038  OG  SER A 196      47.195  86.525 117.070  1.00  0.00           O  
ATOM   3039  H   SER A 196      43.506  86.018 115.959  1.00  0.00           H  
ATOM   3040  HA  SER A 196      45.790  84.366 115.819  1.00  0.00           H  
ATOM   3041  HB2 SER A 196      45.772  86.882 115.633  1.00  0.00           H  
ATOM   3042  HB3 SER A 196      45.213  87.020 117.198  1.00  0.00           H  
ATOM   3043  HG  SER A 196      47.540  87.400 116.880  1.00  0.00           H  
ATOM   3044  N   ASP A 197      46.370  83.479 118.213  1.00  0.00           N  
ATOM   3045  CA  ASP A 197      46.939  83.050 119.507  1.00  0.00           C  
ATOM   3046  C   ASP A 197      47.902  84.067 120.179  1.00  0.00           C  
ATOM   3047  O   ASP A 197      48.191  83.908 121.368  1.00  0.00           O  
ATOM   3048  CB  ASP A 197      47.685  81.780 119.389  1.00  0.00           C  
ATOM   3049  CG  ASP A 197      46.975  80.599 118.645  1.00  0.00           C  
ATOM   3050  OD1 ASP A 197      46.701  80.691 117.420  1.00  0.00           O  
ATOM   3051  OD2 ASP A 197      46.752  79.539 119.261  1.00  0.00           O1-
ATOM   3052  H   ASP A 197      46.862  83.092 117.420  1.00  0.00           H  
ATOM   3053  HA  ASP A 197      46.154  82.984 120.260  1.00  0.00           H  
ATOM   3054  HB2 ASP A 197      48.637  81.985 118.897  1.00  0.00           H  
ATOM   3055  HB3 ASP A 197      48.084  81.330 120.298  1.00  0.00           H  
ATOM   3056  N   LEU A 198      48.265  85.060 119.482  1.00  0.00           N  
ATOM   3057  CA  LEU A 198      49.114  86.066 120.102  1.00  0.00           C  
ATOM   3058  C   LEU A 198      48.356  87.011 121.160  1.00  0.00           C  
ATOM   3059  O   LEU A 198      48.843  87.488 122.193  1.00  0.00           O  
ATOM   3060  CB  LEU A 198      49.772  86.973 119.041  1.00  0.00           C  
ATOM   3061  CG  LEU A 198      50.735  86.288 118.070  1.00  0.00           C  
ATOM   3062  CD1 LEU A 198      51.081  87.292 117.032  1.00  0.00           C  
ATOM   3063  CD2 LEU A 198      51.875  85.562 118.811  1.00  0.00           C  
ATOM   3064  H   LEU A 198      47.746  85.311 118.653  1.00  0.00           H  
ATOM   3065  HA  LEU A 198      49.858  85.524 120.687  1.00  0.00           H  
ATOM   3066  HB2 LEU A 198      49.002  87.522 118.500  1.00  0.00           H  
ATOM   3067  HB3 LEU A 198      50.249  87.797 119.573  1.00  0.00           H  
ATOM   3068  HG  LEU A 198      50.088  85.543 117.606  1.00  0.00           H  
ATOM   3069 HD11 LEU A 198      51.978  86.996 116.486  1.00  0.00           H  
ATOM   3070 HD12 LEU A 198      50.278  87.238 116.297  1.00  0.00           H  
ATOM   3071 HD13 LEU A 198      51.245  88.290 117.437  1.00  0.00           H  
ATOM   3072 HD21 LEU A 198      52.461  86.194 119.479  1.00  0.00           H  
ATOM   3073 HD22 LEU A 198      51.575  84.669 119.359  1.00  0.00           H  
ATOM   3074 HD23 LEU A 198      52.526  85.120 118.057  1.00  0.00           H  
ATOM   3075  N   THR A 199      47.115  87.164 120.932  1.00  0.00           N  
ATOM   3076  CA  THR A 199      46.166  88.054 121.573  1.00  0.00           C  
ATOM   3077  C   THR A 199      45.707  87.543 122.984  1.00  0.00           C  
ATOM   3078  O   THR A 199      45.469  86.347 123.163  1.00  0.00           O  
ATOM   3079  CB  THR A 199      44.912  88.134 120.691  1.00  0.00           C  
ATOM   3080  CG2 THR A 199      43.895  89.105 121.317  1.00  0.00           C  
ATOM   3081  OG1 THR A 199      45.321  88.561 119.366  1.00  0.00           O  
ATOM   3082  H   THR A 199      46.688  86.622 120.194  1.00  0.00           H  
ATOM   3083  HA  THR A 199      46.694  89.000 121.691  1.00  0.00           H  
ATOM   3084  HB  THR A 199      44.453  87.150 120.595  1.00  0.00           H  
ATOM   3085  HG1 THR A 199      44.858  88.075 118.679  1.00  0.00           H  
ATOM   3086 HG21 THR A 199      43.102  89.236 120.581  1.00  0.00           H  
ATOM   3087 HG22 THR A 199      43.583  88.796 122.315  1.00  0.00           H  
ATOM   3088 HG23 THR A 199      44.405  90.060 121.444  1.00  0.00           H  
ATOM   3089  N   LYS A 200      45.762  88.421 124.019  1.00  0.00           N  
ATOM   3090  CA  LYS A 200      45.634  88.005 125.437  1.00  0.00           C  
ATOM   3091  C   LYS A 200      45.071  89.069 126.404  1.00  0.00           C  
ATOM   3092  O   LYS A 200      44.824  90.278 126.058  1.00  0.00           O  
ATOM   3093  CB  LYS A 200      46.948  87.337 125.944  1.00  0.00           C  
ATOM   3094  CG  LYS A 200      48.044  88.384 126.386  1.00  0.00           C  
ATOM   3095  CD  LYS A 200      49.114  87.747 127.359  1.00  0.00           C  
ATOM   3096  CE  LYS A 200      49.770  88.826 128.138  1.00  0.00           C  
ATOM   3097  NZ  LYS A 200      50.736  88.225 128.997  1.00  0.00           N1+
ATOM   3098  H   LYS A 200      46.133  89.348 123.859  1.00  0.00           H  
ATOM   3099  HA  LYS A 200      44.959  87.150 125.468  1.00  0.00           H  
ATOM   3100  HB2 LYS A 200      46.743  86.756 126.843  1.00  0.00           H  
ATOM   3101  HB3 LYS A 200      47.505  86.737 125.224  1.00  0.00           H  
ATOM   3102  HG2 LYS A 200      48.517  88.734 125.469  1.00  0.00           H  
ATOM   3103  HG3 LYS A 200      47.642  89.166 127.030  1.00  0.00           H  
ATOM   3104  HD2 LYS A 200      48.622  87.057 128.044  1.00  0.00           H  
ATOM   3105  HD3 LYS A 200      49.740  87.159 126.687  1.00  0.00           H  
ATOM   3106  HE2 LYS A 200      50.115  89.649 127.511  1.00  0.00           H  
ATOM   3107  HE3 LYS A 200      49.031  89.384 128.715  1.00  0.00           H  
ATOM   3108  HZ1 LYS A 200      51.446  88.848 129.356  1.00  0.00           H  
ATOM   3109  HZ2 LYS A 200      50.375  87.833 129.855  1.00  0.00           H  
ATOM   3110  HZ3 LYS A 200      51.077  87.352 128.621  1.00  0.00           H  
ATOM   3111  N   ASP A 201      44.737  88.593 127.584  1.00  0.00           N  
ATOM   3112  CA  ASP A 201      44.363  89.441 128.752  1.00  0.00           C  
ATOM   3113  C   ASP A 201      43.231  90.424 128.460  1.00  0.00           C  
ATOM   3114  O   ASP A 201      43.226  91.583 128.852  1.00  0.00           O  
ATOM   3115  CB  ASP A 201      45.545  90.203 129.456  1.00  0.00           C  
ATOM   3116  CG  ASP A 201      46.694  89.234 129.981  1.00  0.00           C  
ATOM   3117  OD1 ASP A 201      46.395  88.021 130.078  1.00  0.00           O  
ATOM   3118  OD2 ASP A 201      47.767  89.755 130.372  1.00  0.00           O1-
ATOM   3119  H   ASP A 201      44.867  87.628 127.854  1.00  0.00           H  
ATOM   3120  HA  ASP A 201      44.028  88.719 129.498  1.00  0.00           H  
ATOM   3121  HB2 ASP A 201      46.020  90.908 128.774  1.00  0.00           H  
ATOM   3122  HB3 ASP A 201      45.168  90.769 130.309  1.00  0.00           H  
ATOM   3123  N   ILE A 202      42.284  90.020 127.573  1.00  0.00           N  
ATOM   3124  CA  ILE A 202      41.154  90.885 127.265  1.00  0.00           C  
ATOM   3125  C   ILE A 202      40.416  91.275 128.517  1.00  0.00           C  
ATOM   3126  O   ILE A 202      40.185  90.385 129.322  1.00  0.00           O  
ATOM   3127  CB  ILE A 202      40.246  90.175 126.245  1.00  0.00           C  
ATOM   3128  CG1 ILE A 202      40.954  89.903 124.912  1.00  0.00           C  
ATOM   3129  CG2 ILE A 202      39.028  91.121 125.865  1.00  0.00           C  
ATOM   3130  CD1 ILE A 202      41.555  91.145 124.146  1.00  0.00           C  
ATOM   3131  H   ILE A 202      42.368  89.186 127.008  1.00  0.00           H  
ATOM   3132  HA  ILE A 202      41.376  91.875 126.868  1.00  0.00           H  
ATOM   3133  HB  ILE A 202      39.905  89.199 126.591  1.00  0.00           H  
ATOM   3134 HG12 ILE A 202      41.842  89.283 125.041  1.00  0.00           H  
ATOM   3135 HG13 ILE A 202      40.280  89.369 124.242  1.00  0.00           H  
ATOM   3136 HG21 ILE A 202      38.297  91.288 126.655  1.00  0.00           H  
ATOM   3137 HG22 ILE A 202      39.483  92.088 125.652  1.00  0.00           H  
ATOM   3138 HG23 ILE A 202      38.432  90.788 125.016  1.00  0.00           H  
ATOM   3139 HD11 ILE A 202      40.756  91.658 123.609  1.00  0.00           H  
ATOM   3140 HD12 ILE A 202      42.126  91.771 124.832  1.00  0.00           H  
ATOM   3141 HD13 ILE A 202      42.353  90.783 123.499  1.00  0.00           H  
ATOM   3142  N   THR A 203      40.211  92.556 128.819  1.00  0.00           N  
ATOM   3143  CA  THR A 203      39.781  93.012 130.175  1.00  0.00           C  
ATOM   3144  C   THR A 203      38.811  94.168 130.120  1.00  0.00           C  
ATOM   3145  O   THR A 203      39.097  95.179 129.540  1.00  0.00           O  
ATOM   3146  CB  THR A 203      41.030  93.391 131.087  1.00  0.00           C  
ATOM   3147  CG2 THR A 203      40.616  93.765 132.526  1.00  0.00           C  
ATOM   3148  OG1 THR A 203      41.917  92.325 131.243  1.00  0.00           O  
ATOM   3149  H   THR A 203      40.635  93.209 128.175  1.00  0.00           H  
ATOM   3150  HA  THR A 203      39.332  92.182 130.722  1.00  0.00           H  
ATOM   3151  HB  THR A 203      41.587  94.179 130.578  1.00  0.00           H  
ATOM   3152  HG1 THR A 203      42.302  92.321 130.365  1.00  0.00           H  
ATOM   3153 HG21 THR A 203      41.471  94.204 133.041  1.00  0.00           H  
ATOM   3154 HG22 THR A 203      39.799  94.485 132.467  1.00  0.00           H  
ATOM   3155 HG23 THR A 203      40.261  92.886 133.063  1.00  0.00           H  
ATOM   3156  N   THR A 204      37.622  93.929 130.578  1.00  0.00           N  
ATOM   3157  CA  THR A 204      36.514  94.866 130.676  1.00  0.00           C  
ATOM   3158  C   THR A 204      36.536  95.840 131.868  1.00  0.00           C  
ATOM   3159  O   THR A 204      37.067  95.554 132.916  1.00  0.00           O  
ATOM   3160  CB  THR A 204      35.160  94.077 130.692  1.00  0.00           C  
ATOM   3161  CG2 THR A 204      33.853  94.763 130.482  1.00  0.00           C  
ATOM   3162  OG1 THR A 204      35.230  93.103 129.757  1.00  0.00           O  
ATOM   3163  H   THR A 204      37.547  92.984 130.923  1.00  0.00           H  
ATOM   3164  HA  THR A 204      36.473  95.437 129.748  1.00  0.00           H  
ATOM   3165  HB  THR A 204      35.203  93.597 131.670  1.00  0.00           H  
ATOM   3166  HG1 THR A 204      36.141  92.877 129.560  1.00  0.00           H  
ATOM   3167 HG21 THR A 204      33.937  95.270 129.521  1.00  0.00           H  
ATOM   3168 HG22 THR A 204      33.023  94.067 130.354  1.00  0.00           H  
ATOM   3169 HG23 THR A 204      33.601  95.430 131.307  1.00  0.00           H  
ATOM   3170  N   SER A 205      35.979  97.058 131.695  1.00  0.00           N  
ATOM   3171  CA  SER A 205      35.797  98.192 132.522  1.00  0.00           C  
ATOM   3172  C   SER A 205      34.515  98.879 132.006  1.00  0.00           C  
ATOM   3173  O   SER A 205      34.157  98.915 130.815  1.00  0.00           O  
ATOM   3174  CB  SER A 205      36.983  99.183 132.384  1.00  0.00           C  
ATOM   3175  OG  SER A 205      38.238  98.662 132.713  1.00  0.00           O  
ATOM   3176  H   SER A 205      35.800  97.310 130.734  1.00  0.00           H  
ATOM   3177  HA  SER A 205      35.601  97.876 133.546  1.00  0.00           H  
ATOM   3178  HB2 SER A 205      37.037  99.431 131.324  1.00  0.00           H  
ATOM   3179  HB3 SER A 205      36.692 100.052 132.974  1.00  0.00           H  
ATOM   3180  HG  SER A 205      38.547  98.094 132.003  1.00  0.00           H  
ATOM   3181  N   VAL A 206      33.623  99.238 133.007  1.00  0.00           N  
ATOM   3182  CA  VAL A 206      32.234  99.568 132.711  1.00  0.00           C  
ATOM   3183  C   VAL A 206      31.805 100.819 133.478  1.00  0.00           C  
ATOM   3184  O   VAL A 206      31.775 100.821 134.716  1.00  0.00           O  
ATOM   3185  CB  VAL A 206      31.226  98.461 133.105  1.00  0.00           C  
ATOM   3186  CG1 VAL A 206      29.785  98.827 132.709  1.00  0.00           C  
ATOM   3187  CG2 VAL A 206      31.422  97.023 132.487  1.00  0.00           C  
ATOM   3188  H   VAL A 206      33.975  99.271 133.953  1.00  0.00           H  
ATOM   3189  HA  VAL A 206      31.958  99.659 131.661  1.00  0.00           H  
ATOM   3190  HB  VAL A 206      31.193  98.337 134.188  1.00  0.00           H  
ATOM   3191 HG11 VAL A 206      29.478  99.732 133.233  1.00  0.00           H  
ATOM   3192 HG12 VAL A 206      29.676  98.914 131.628  1.00  0.00           H  
ATOM   3193 HG13 VAL A 206      29.069  98.122 133.130  1.00  0.00           H  
ATOM   3194 HG21 VAL A 206      30.754  96.245 132.857  1.00  0.00           H  
ATOM   3195 HG22 VAL A 206      31.304  97.059 131.404  1.00  0.00           H  
ATOM   3196 HG23 VAL A 206      32.449  96.666 132.548  1.00  0.00           H  
ATOM   3197  N   LEU A 207      31.475 101.900 132.730  1.00  0.00           N  
ATOM   3198  CA  LEU A 207      30.847 103.095 133.360  1.00  0.00           C  
ATOM   3199  C   LEU A 207      29.225 102.946 133.521  1.00  0.00           C  
ATOM   3200  O   LEU A 207      28.593 102.403 132.586  1.00  0.00           O  
ATOM   3201  CB  LEU A 207      31.103 104.323 132.513  1.00  0.00           C  
ATOM   3202  CG  LEU A 207      32.519 104.753 132.191  1.00  0.00           C  
ATOM   3203  CD1 LEU A 207      32.411 106.073 131.413  1.00  0.00           C  
ATOM   3204  CD2 LEU A 207      33.355 105.029 133.487  1.00  0.00           C  
ATOM   3205  H   LEU A 207      31.525 101.907 131.722  1.00  0.00           H  
ATOM   3206  HA  LEU A 207      31.348 103.376 134.286  1.00  0.00           H  
ATOM   3207  HB2 LEU A 207      30.596 104.138 131.567  1.00  0.00           H  
ATOM   3208  HB3 LEU A 207      30.572 105.185 132.917  1.00  0.00           H  
ATOM   3209  HG  LEU A 207      33.054 104.064 131.538  1.00  0.00           H  
ATOM   3210 HD11 LEU A 207      31.912 106.794 132.061  1.00  0.00           H  
ATOM   3211 HD12 LEU A 207      33.404 106.412 131.119  1.00  0.00           H  
ATOM   3212 HD13 LEU A 207      31.806 105.819 130.543  1.00  0.00           H  
ATOM   3213 HD21 LEU A 207      33.499 104.083 134.009  1.00  0.00           H  
ATOM   3214 HD22 LEU A 207      34.325 105.406 133.161  1.00  0.00           H  
ATOM   3215 HD23 LEU A 207      32.796 105.698 134.139  1.00  0.00           H  
ATOM   3216  N   THR A 208      28.557 103.474 134.599  1.00  0.00           N  
ATOM   3217  CA  THR A 208      27.119 103.601 134.693  1.00  0.00           C  
ATOM   3218  C   THR A 208      26.692 105.014 135.023  1.00  0.00           C  
ATOM   3219  O   THR A 208      27.304 105.704 135.793  1.00  0.00           O  
ATOM   3220  CB  THR A 208      26.418 102.595 135.591  1.00  0.00           C  
ATOM   3221  CG2 THR A 208      26.563 101.150 135.049  1.00  0.00           C  
ATOM   3222  OG1 THR A 208      26.941 102.789 136.871  1.00  0.00           O  
ATOM   3223  H   THR A 208      29.183 103.886 135.275  1.00  0.00           H  
ATOM   3224  HA  THR A 208      26.726 103.405 133.696  1.00  0.00           H  
ATOM   3225  HB  THR A 208      25.348 102.783 135.682  1.00  0.00           H  
ATOM   3226  HG1 THR A 208      27.891 102.773 136.734  1.00  0.00           H  
ATOM   3227 HG21 THR A 208      25.990 100.996 134.134  1.00  0.00           H  
ATOM   3228 HG22 THR A 208      27.630 101.130 134.827  1.00  0.00           H  
ATOM   3229 HG23 THR A 208      26.315 100.444 135.841  1.00  0.00           H  
ATOM   3230  N   VAL A 209      25.511 105.420 134.578  1.00  0.00           N  
ATOM   3231  CA  VAL A 209      24.718 106.623 134.975  1.00  0.00           C  
ATOM   3232  C   VAL A 209      23.247 106.233 135.253  1.00  0.00           C  
ATOM   3233  O   VAL A 209      22.633 105.394 134.495  1.00  0.00           O  
ATOM   3234  CB  VAL A 209      24.716 107.758 133.929  1.00  0.00           C  
ATOM   3235  CG1 VAL A 209      23.601 108.797 134.047  1.00  0.00           C  
ATOM   3236  CG2 VAL A 209      26.032 108.488 134.010  1.00  0.00           C  
ATOM   3237  H   VAL A 209      24.981 104.737 134.055  1.00  0.00           H  
ATOM   3238  HA  VAL A 209      25.131 106.952 135.929  1.00  0.00           H  
ATOM   3239  HB  VAL A 209      24.734 107.288 132.945  1.00  0.00           H  
ATOM   3240 HG11 VAL A 209      23.799 109.577 133.311  1.00  0.00           H  
ATOM   3241 HG12 VAL A 209      22.643 108.377 133.741  1.00  0.00           H  
ATOM   3242 HG13 VAL A 209      23.590 109.211 135.055  1.00  0.00           H  
ATOM   3243 HG21 VAL A 209      26.121 109.002 134.967  1.00  0.00           H  
ATOM   3244 HG22 VAL A 209      26.872 107.816 133.833  1.00  0.00           H  
ATOM   3245 HG23 VAL A 209      26.009 109.209 133.193  1.00  0.00           H  
ATOM   3246  N   ASN A 210      22.672 106.790 136.320  1.00  0.00           N  
ATOM   3247  CA  ASN A 210      21.307 106.468 136.790  1.00  0.00           C  
ATOM   3248  C   ASN A 210      21.131 104.961 136.961  1.00  0.00           C  
ATOM   3249  O   ASN A 210      20.114 104.380 136.578  1.00  0.00           O  
ATOM   3250  CB  ASN A 210      20.286 107.149 135.793  1.00  0.00           C  
ATOM   3251  CG  ASN A 210      20.386 108.679 135.821  1.00  0.00           C  
ATOM   3252  ND2 ASN A 210      20.498 109.284 136.982  1.00  0.00           N  
ATOM   3253  OD1 ASN A 210      20.179 109.402 134.848  1.00  0.00           O  
ATOM   3254  H   ASN A 210      23.250 107.413 136.866  1.00  0.00           H  
ATOM   3255  HA  ASN A 210      21.221 106.879 137.796  1.00  0.00           H  
ATOM   3256  HB2 ASN A 210      20.572 106.832 134.790  1.00  0.00           H  
ATOM   3257  HB3 ASN A 210      19.305 106.713 135.978  1.00  0.00           H  
ATOM   3258 HD21 ASN A 210      20.302 110.274 136.936  1.00  0.00           H  
ATOM   3259 HD22 ASN A 210      20.528 108.746 137.836  1.00  0.00           H  
ATOM   3260  N   ASN A 211      22.201 104.285 137.471  1.00  0.00           N  
ATOM   3261  CA  ASN A 211      22.376 102.828 137.460  1.00  0.00           C  
ATOM   3262  C   ASN A 211      22.055 102.085 136.182  1.00  0.00           C  
ATOM   3263  O   ASN A 211      21.561 100.975 136.204  1.00  0.00           O  
ATOM   3264  CB  ASN A 211      21.569 102.280 138.688  1.00  0.00           C  
ATOM   3265  CG  ASN A 211      21.875 102.825 140.103  1.00  0.00           C  
ATOM   3266  ND2 ASN A 211      23.075 102.811 140.531  1.00  0.00           N  
ATOM   3267  OD1 ASN A 211      21.024 103.412 140.696  1.00  0.00           O  
ATOM   3268  H   ASN A 211      22.935 104.854 137.867  1.00  0.00           H  
ATOM   3269  HA  ASN A 211      23.418 102.646 137.724  1.00  0.00           H  
ATOM   3270  HB2 ASN A 211      20.511 102.380 138.451  1.00  0.00           H  
ATOM   3271  HB3 ASN A 211      21.800 101.225 138.844  1.00  0.00           H  
ATOM   3272 HD21 ASN A 211      23.193 103.209 141.451  1.00  0.00           H  
ATOM   3273 HD22 ASN A 211      23.784 102.289 140.035  1.00  0.00           H  
ATOM   3274  N   LYS A 212      22.298 102.631 134.969  1.00  0.00           N  
ATOM   3275  CA  LYS A 212      22.323 102.017 133.617  1.00  0.00           C  
ATOM   3276  C   LYS A 212      23.712 102.289 132.891  1.00  0.00           C  
ATOM   3277  O   LYS A 212      24.383 103.250 133.203  1.00  0.00           O  
ATOM   3278  CB  LYS A 212      21.261 102.681 132.759  1.00  0.00           C  
ATOM   3279  CG  LYS A 212      21.164 102.197 131.274  1.00  0.00           C  
ATOM   3280  CD  LYS A 212      20.108 103.006 130.468  1.00  0.00           C  
ATOM   3281  CE  LYS A 212      20.096 102.438 129.018  1.00  0.00           C  
ATOM   3282  NZ  LYS A 212      19.069 101.325 128.992  1.00  0.00           N1+
ATOM   3283  H   LYS A 212      22.609 103.591 134.970  1.00  0.00           H  
ATOM   3284  HA  LYS A 212      22.133 100.947 133.700  1.00  0.00           H  
ATOM   3285  HB2 LYS A 212      20.259 102.477 133.139  1.00  0.00           H  
ATOM   3286  HB3 LYS A 212      21.327 103.769 132.752  1.00  0.00           H  
ATOM   3287  HG2 LYS A 212      22.176 102.222 130.869  1.00  0.00           H  
ATOM   3288  HG3 LYS A 212      20.866 101.148 131.306  1.00  0.00           H  
ATOM   3289  HD2 LYS A 212      19.092 102.932 130.857  1.00  0.00           H  
ATOM   3290  HD3 LYS A 212      20.444 104.040 130.390  1.00  0.00           H  
ATOM   3291  HE2 LYS A 212      19.818 103.292 128.401  1.00  0.00           H  
ATOM   3292  HE3 LYS A 212      21.091 102.035 128.829  1.00  0.00           H  
ATOM   3293  HZ1 LYS A 212      19.325 100.501 129.517  1.00  0.00           H  
ATOM   3294  HZ2 LYS A 212      18.227 101.821 129.245  1.00  0.00           H  
ATOM   3295  HZ3 LYS A 212      18.918 101.067 128.028  1.00  0.00           H  
ATOM   3296  N   ALA A 213      24.205 101.287 132.074  1.00  0.00           N  
ATOM   3297  CA  ALA A 213      25.549 101.169 131.457  1.00  0.00           C  
ATOM   3298  C   ALA A 213      25.521 101.958 130.080  1.00  0.00           C  
ATOM   3299  O   ALA A 213      24.728 101.697 129.147  1.00  0.00           O  
ATOM   3300  CB  ALA A 213      25.862  99.724 131.234  1.00  0.00           C  
ATOM   3301  H   ALA A 213      23.527 100.544 131.981  1.00  0.00           H  
ATOM   3302  HA  ALA A 213      26.377 101.587 132.030  1.00  0.00           H  
ATOM   3303  HB1 ALA A 213      25.768  99.241 132.207  1.00  0.00           H  
ATOM   3304  HB2 ALA A 213      25.303  99.226 130.441  1.00  0.00           H  
ATOM   3305  HB3 ALA A 213      26.914  99.748 130.947  1.00  0.00           H  
ATOM   3306  N   HIE A 214      26.465 102.943 129.985  1.00  0.00           N  
ATOM   3307  CA  HIE A 214      26.534 103.809 128.807  1.00  0.00           C  
ATOM   3308  C   HIE A 214      27.792 103.546 127.908  1.00  0.00           C  
ATOM   3309  O   HIE A 214      27.771 103.746 126.688  1.00  0.00           O  
ATOM   3310  CB  HIE A 214      26.341 105.330 129.187  1.00  0.00           C  
ATOM   3311  CG  HIE A 214      27.370 105.843 130.136  1.00  0.00           C  
ATOM   3312  CD2 HIE A 214      28.286 106.834 129.906  1.00  0.00           C  
ATOM   3313  ND1 HIE A 214      27.481 105.334 131.452  1.00  0.00           N  
ATOM   3314  CE1 HIE A 214      28.339 106.194 131.971  1.00  0.00           C  
ATOM   3315  NE2 HIE A 214      28.847 107.064 131.095  1.00  0.00           N  
ATOM   3316  H   HIE A 214      27.150 103.189 130.686  1.00  0.00           H  
ATOM   3317  HA  HIE A 214      25.722 103.598 128.109  1.00  0.00           H  
ATOM   3318  HB2 HIE A 214      26.171 106.014 128.354  1.00  0.00           H  
ATOM   3319  HB3 HIE A 214      25.465 105.399 129.832  1.00  0.00           H  
ATOM   3320  HD2 HIE A 214      28.426 107.397 128.995  1.00  0.00           H  
ATOM   3321  HE1 HIE A 214      28.727 105.989 132.959  1.00  0.00           H  
ATOM   3322  HE2 HIE A 214      29.678 107.573 131.361  1.00  0.00           H  
ATOM   3323  N   MET A 215      28.955 103.240 128.496  1.00  0.00           N  
ATOM   3324  CA  MET A 215      30.240 102.978 127.808  1.00  0.00           C  
ATOM   3325  C   MET A 215      30.963 101.854 128.522  1.00  0.00           C  
ATOM   3326  O   MET A 215      31.121 101.911 129.743  1.00  0.00           O  
ATOM   3327  CB  MET A 215      31.153 104.217 127.751  1.00  0.00           C  
ATOM   3328  CG  MET A 215      32.593 104.049 127.181  1.00  0.00           C  
ATOM   3329  SD  MET A 215      33.415 105.596 126.900  1.00  0.00           S  
ATOM   3330  CE  MET A 215      32.571 106.129 125.422  1.00  0.00           C  
ATOM   3331  H   MET A 215      28.969 103.118 129.499  1.00  0.00           H  
ATOM   3332  HA  MET A 215      30.040 102.738 126.764  1.00  0.00           H  
ATOM   3333  HB2 MET A 215      30.658 105.056 127.264  1.00  0.00           H  
ATOM   3334  HB3 MET A 215      31.338 104.572 128.764  1.00  0.00           H  
ATOM   3335  HG2 MET A 215      33.165 103.569 127.975  1.00  0.00           H  
ATOM   3336  HG3 MET A 215      32.506 103.455 126.272  1.00  0.00           H  
ATOM   3337  HE1 MET A 215      33.223 106.954 125.133  1.00  0.00           H  
ATOM   3338  HE2 MET A 215      32.441 105.303 124.722  1.00  0.00           H  
ATOM   3339  HE3 MET A 215      31.617 106.578 125.701  1.00  0.00           H  
ATOM   3340  N   VAL A 216      31.345 100.911 127.693  1.00  0.00           N  
ATOM   3341  CA  VAL A 216      32.189  99.763 128.043  1.00  0.00           C  
ATOM   3342  C   VAL A 216      33.619 100.071 127.522  1.00  0.00           C  
ATOM   3343  O   VAL A 216      33.816 100.234 126.275  1.00  0.00           O  
ATOM   3344  CB  VAL A 216      31.700  98.399 127.450  1.00  0.00           C  
ATOM   3345  CG1 VAL A 216      32.287  97.135 128.058  1.00  0.00           C  
ATOM   3346  CG2 VAL A 216      30.179  98.323 127.697  1.00  0.00           C  
ATOM   3347  H   VAL A 216      31.146 100.999 126.707  1.00  0.00           H  
ATOM   3348  HA  VAL A 216      32.202  99.645 129.127  1.00  0.00           H  
ATOM   3349  HB  VAL A 216      31.849  98.445 126.371  1.00  0.00           H  
ATOM   3350 HG11 VAL A 216      33.374  97.218 128.038  1.00  0.00           H  
ATOM   3351 HG12 VAL A 216      32.024  97.143 129.116  1.00  0.00           H  
ATOM   3352 HG13 VAL A 216      32.002  96.169 127.642  1.00  0.00           H  
ATOM   3353 HG21 VAL A 216      29.883  97.303 127.452  1.00  0.00           H  
ATOM   3354 HG22 VAL A 216      30.101  98.438 128.778  1.00  0.00           H  
ATOM   3355 HG23 VAL A 216      29.687  99.020 127.019  1.00  0.00           H  
ATOM   3356  N   THR A 217      34.514 100.369 128.408  1.00  0.00           N  
ATOM   3357  CA  THR A 217      35.938 100.318 127.991  1.00  0.00           C  
ATOM   3358  C   THR A 217      36.546  98.952 128.033  1.00  0.00           C  
ATOM   3359  O   THR A 217      36.135  98.058 128.808  1.00  0.00           O  
ATOM   3360  CB  THR A 217      36.771 101.323 128.885  1.00  0.00           C  
ATOM   3361  CG2 THR A 217      38.255 101.250 128.777  1.00  0.00           C  
ATOM   3362  OG1 THR A 217      36.340 102.632 128.475  1.00  0.00           O  
ATOM   3363  H   THR A 217      34.329 100.122 129.370  1.00  0.00           H  
ATOM   3364  HA  THR A 217      36.116 100.688 126.982  1.00  0.00           H  
ATOM   3365  HB  THR A 217      36.572 101.166 129.946  1.00  0.00           H  
ATOM   3366  HG1 THR A 217      36.371 103.206 129.244  1.00  0.00           H  
ATOM   3367 HG21 THR A 217      38.481 101.250 127.710  1.00  0.00           H  
ATOM   3368 HG22 THR A 217      38.776 102.051 129.301  1.00  0.00           H  
ATOM   3369 HG23 THR A 217      38.580 100.277 129.144  1.00  0.00           H  
ATOM   3370  N   LEU A 218      37.412  98.614 127.097  1.00  0.00           N  
ATOM   3371  CA  LEU A 218      38.028  97.264 127.021  1.00  0.00           C  
ATOM   3372  C   LEU A 218      39.522  97.464 126.830  1.00  0.00           C  
ATOM   3373  O   LEU A 218      39.948  98.113 125.859  1.00  0.00           O  
ATOM   3374  CB  LEU A 218      37.506  96.381 125.903  1.00  0.00           C  
ATOM   3375  CG  LEU A 218      36.200  95.571 126.139  1.00  0.00           C  
ATOM   3376  CD1 LEU A 218      35.696  94.715 125.011  1.00  0.00           C  
ATOM   3377  CD2 LEU A 218      36.464  94.539 127.200  1.00  0.00           C  
ATOM   3378  H   LEU A 218      37.757  99.304 126.446  1.00  0.00           H  
ATOM   3379  HA  LEU A 218      38.046  96.714 127.962  1.00  0.00           H  
ATOM   3380  HB2 LEU A 218      37.390  97.121 125.111  1.00  0.00           H  
ATOM   3381  HB3 LEU A 218      38.210  95.665 125.476  1.00  0.00           H  
ATOM   3382  HG  LEU A 218      35.349  96.218 126.352  1.00  0.00           H  
ATOM   3383 HD11 LEU A 218      34.760  94.191 125.208  1.00  0.00           H  
ATOM   3384 HD12 LEU A 218      35.689  95.307 124.096  1.00  0.00           H  
ATOM   3385 HD13 LEU A 218      36.358  93.879 124.788  1.00  0.00           H  
ATOM   3386 HD21 LEU A 218      37.065  95.017 127.973  1.00  0.00           H  
ATOM   3387 HD22 LEU A 218      35.496  94.273 127.623  1.00  0.00           H  
ATOM   3388 HD23 LEU A 218      36.961  93.618 126.894  1.00  0.00           H  
ATOM   3389  N   ASP A 219      40.362  96.785 127.617  1.00  0.00           N  
ATOM   3390  CA  ASP A 219      41.807  96.579 127.527  1.00  0.00           C  
ATOM   3391  C   ASP A 219      42.088  95.301 126.593  1.00  0.00           C  
ATOM   3392  O   ASP A 219      41.579  94.202 126.731  1.00  0.00           O  
ATOM   3393  CB  ASP A 219      42.635  96.506 128.846  1.00  0.00           C  
ATOM   3394  CG  ASP A 219      42.746  97.719 129.841  1.00  0.00           C  
ATOM   3395  OD1 ASP A 219      43.802  98.314 129.814  1.00  0.00           O  
ATOM   3396  OD2 ASP A 219      41.794  98.096 130.483  1.00  0.00           O1-
ATOM   3397  H   ASP A 219      39.917  96.050 128.148  1.00  0.00           H  
ATOM   3398  HA  ASP A 219      42.137  97.466 126.986  1.00  0.00           H  
ATOM   3399  HB2 ASP A 219      42.211  95.704 129.450  1.00  0.00           H  
ATOM   3400  HB3 ASP A 219      43.672  96.206 128.692  1.00  0.00           H  
ATOM   3401  N   TYR A 220      43.198  95.461 125.827  1.00  0.00           N  
ATOM   3402  CA  TYR A 220      43.678  94.526 124.879  1.00  0.00           C  
ATOM   3403  C   TYR A 220      45.187  94.294 125.029  1.00  0.00           C  
ATOM   3404  O   TYR A 220      45.904  95.265 125.116  1.00  0.00           O  
ATOM   3405  CB  TYR A 220      43.330  95.030 123.433  1.00  0.00           C  
ATOM   3406  CG  TYR A 220      41.819  95.220 123.143  1.00  0.00           C  
ATOM   3407  CD1 TYR A 220      41.078  96.351 123.486  1.00  0.00           C  
ATOM   3408  CD2 TYR A 220      41.237  94.171 122.345  1.00  0.00           C  
ATOM   3409  CE1 TYR A 220      39.730  96.373 123.168  1.00  0.00           C  
ATOM   3410  CE2 TYR A 220      39.866  94.164 122.156  1.00  0.00           C  
ATOM   3411  CZ  TYR A 220      39.093  95.307 122.536  1.00  0.00           C  
ATOM   3412  OH  TYR A 220      37.810  95.306 122.413  1.00  0.00           O  
ATOM   3413  H   TYR A 220      43.650  96.361 125.761  1.00  0.00           H  
ATOM   3414  HA  TYR A 220      43.306  93.521 125.080  1.00  0.00           H  
ATOM   3415  HB2 TYR A 220      43.937  95.927 123.315  1.00  0.00           H  
ATOM   3416  HB3 TYR A 220      43.728  94.256 122.777  1.00  0.00           H  
ATOM   3417  HD1 TYR A 220      41.576  97.172 123.978  1.00  0.00           H  
ATOM   3418  HD2 TYR A 220      41.777  93.286 122.041  1.00  0.00           H  
ATOM   3419  HE1 TYR A 220      39.132  97.222 123.462  1.00  0.00           H  
ATOM   3420  HE2 TYR A 220      39.371  93.366 121.622  1.00  0.00           H  
ATOM   3421  HH  TYR A 220      37.546  94.941 121.567  1.00  0.00           H  
ATOM   3422  N   THR A 221      45.636  93.057 125.169  1.00  0.00           N  
ATOM   3423  CA  THR A 221      47.133  92.705 124.993  1.00  0.00           C  
ATOM   3424  C   THR A 221      47.353  91.836 123.754  1.00  0.00           C  
ATOM   3425  O   THR A 221      46.570  90.961 123.397  1.00  0.00           O  
ATOM   3426  CB  THR A 221      47.695  92.053 126.266  1.00  0.00           C  
ATOM   3427  CG2 THR A 221      49.210  91.765 126.189  1.00  0.00           C  
ATOM   3428  OG1 THR A 221      47.363  92.769 127.458  1.00  0.00           O  
ATOM   3429  H   THR A 221      44.956  92.321 125.043  1.00  0.00           H  
ATOM   3430  HA  THR A 221      47.697  93.602 124.741  1.00  0.00           H  
ATOM   3431  HB  THR A 221      47.184  91.105 126.433  1.00  0.00           H  
ATOM   3432  HG1 THR A 221      46.424  92.620 127.595  1.00  0.00           H  
ATOM   3433 HG21 THR A 221      49.548  91.094 125.399  1.00  0.00           H  
ATOM   3434 HG22 THR A 221      49.733  92.707 126.026  1.00  0.00           H  
ATOM   3435 HG23 THR A 221      49.526  91.349 127.146  1.00  0.00           H  
ATOM   3436  N   VAL A 222      48.455  92.122 123.004  1.00  0.00           N  
ATOM   3437  CA  VAL A 222      48.927  91.488 121.787  1.00  0.00           C  
ATOM   3438  C   VAL A 222      50.441  91.135 121.884  1.00  0.00           C  
ATOM   3439  O   VAL A 222      51.252  92.036 121.998  1.00  0.00           O  
ATOM   3440  CB  VAL A 222      48.610  92.309 120.517  1.00  0.00           C  
ATOM   3441  CG1 VAL A 222      48.807  91.425 119.279  1.00  0.00           C  
ATOM   3442  CG2 VAL A 222      47.087  92.631 120.391  1.00  0.00           C  
ATOM   3443  H   VAL A 222      48.934  92.967 123.281  1.00  0.00           H  
ATOM   3444  HA  VAL A 222      48.480  90.500 121.670  1.00  0.00           H  
ATOM   3445  HB  VAL A 222      49.174  93.238 120.447  1.00  0.00           H  
ATOM   3446 HG11 VAL A 222      48.047  90.661 119.121  1.00  0.00           H  
ATOM   3447 HG12 VAL A 222      48.940  92.029 118.381  1.00  0.00           H  
ATOM   3448 HG13 VAL A 222      49.807  90.992 119.303  1.00  0.00           H  
ATOM   3449 HG21 VAL A 222      46.499  91.727 120.542  1.00  0.00           H  
ATOM   3450 HG22 VAL A 222      46.835  93.448 121.068  1.00  0.00           H  
ATOM   3451 HG23 VAL A 222      46.766  92.861 119.375  1.00  0.00           H  
ATOM   3452  N   GLN A 223      50.778  89.833 121.969  1.00  0.00           N  
ATOM   3453  CA  GLN A 223      52.226  89.466 121.849  1.00  0.00           C  
ATOM   3454  C   GLN A 223      52.901  89.931 120.558  1.00  0.00           C  
ATOM   3455  O   GLN A 223      52.257  89.905 119.491  1.00  0.00           O  
ATOM   3456  CB  GLN A 223      52.445  87.995 122.102  1.00  0.00           C  
ATOM   3457  CG  GLN A 223      53.888  87.459 122.231  1.00  0.00           C  
ATOM   3458  CD  GLN A 223      53.859  85.905 122.365  1.00  0.00           C  
ATOM   3459  NE2 GLN A 223      52.996  85.421 123.201  1.00  0.00           N  
ATOM   3460  OE1 GLN A 223      54.367  85.148 121.597  1.00  0.00           O  
ATOM   3461  H   GLN A 223      50.025  89.174 121.827  1.00  0.00           H  
ATOM   3462  HA  GLN A 223      52.667  89.984 122.701  1.00  0.00           H  
ATOM   3463  HB2 GLN A 223      51.851  87.825 123.002  1.00  0.00           H  
ATOM   3464  HB3 GLN A 223      51.864  87.368 121.426  1.00  0.00           H  
ATOM   3465  HG2 GLN A 223      54.498  87.709 121.364  1.00  0.00           H  
ATOM   3466  HG3 GLN A 223      54.271  87.855 123.172  1.00  0.00           H  
ATOM   3467 HE21 GLN A 223      53.119  84.436 123.392  1.00  0.00           H  
ATOM   3468 HE22 GLN A 223      52.438  86.058 123.751  1.00  0.00           H  
ATOM   3469  N   VAL A 224      54.169  90.365 120.637  1.00  0.00           N  
ATOM   3470  CA  VAL A 224      54.864  90.946 119.409  1.00  0.00           C  
ATOM   3471  C   VAL A 224      56.315  90.405 119.322  1.00  0.00           C  
ATOM   3472  O   VAL A 224      57.102  90.377 120.294  1.00  0.00           O  
ATOM   3473  CB  VAL A 224      54.910  92.499 119.382  1.00  0.00           C  
ATOM   3474  CG1 VAL A 224      55.652  93.070 118.172  1.00  0.00           C  
ATOM   3475  CG2 VAL A 224      53.562  93.110 119.472  1.00  0.00           C  
ATOM   3476  H   VAL A 224      54.677  90.294 121.506  1.00  0.00           H  
ATOM   3477  HA  VAL A 224      54.302  90.554 118.563  1.00  0.00           H  
ATOM   3478  HB  VAL A 224      55.370  92.832 120.312  1.00  0.00           H  
ATOM   3479 HG11 VAL A 224      56.659  92.668 118.067  1.00  0.00           H  
ATOM   3480 HG12 VAL A 224      54.996  92.993 117.305  1.00  0.00           H  
ATOM   3481 HG13 VAL A 224      55.862  94.107 118.433  1.00  0.00           H  
ATOM   3482 HG21 VAL A 224      53.215  92.976 120.497  1.00  0.00           H  
ATOM   3483 HG22 VAL A 224      53.525  94.159 119.176  1.00  0.00           H  
ATOM   3484 HG23 VAL A 224      52.899  92.604 118.770  1.00  0.00           H  
ATOM   3485  N   PRO A 225      56.728  89.956 118.141  1.00  0.00           N  
ATOM   3486  CA  PRO A 225      57.922  89.109 118.053  1.00  0.00           C  
ATOM   3487  C   PRO A 225      59.148  89.986 118.284  1.00  0.00           C  
ATOM   3488  O   PRO A 225      59.170  91.152 117.838  1.00  0.00           O  
ATOM   3489  CB  PRO A 225      57.915  88.491 116.649  1.00  0.00           C  
ATOM   3490  CG  PRO A 225      57.084  89.425 115.855  1.00  0.00           C  
ATOM   3491  CD  PRO A 225      56.139  90.078 116.805  1.00  0.00           C  
ATOM   3492  HA  PRO A 225      57.791  88.304 118.776  1.00  0.00           H  
ATOM   3493  HB2 PRO A 225      58.947  88.340 116.330  1.00  0.00           H  
ATOM   3494  HB3 PRO A 225      57.404  87.532 116.575  1.00  0.00           H  
ATOM   3495  HG2 PRO A 225      57.775  90.146 115.418  1.00  0.00           H  
ATOM   3496  HG3 PRO A 225      56.558  88.913 115.049  1.00  0.00           H  
ATOM   3497  HD2 PRO A 225      55.987  91.119 116.520  1.00  0.00           H  
ATOM   3498  HD3 PRO A 225      55.274  89.423 116.698  1.00  0.00           H  
ATOM   3499  N   GLY A 226      60.202  89.395 118.875  1.00  0.00           N  
ATOM   3500  CA  GLY A 226      61.521  90.040 119.150  1.00  0.00           C  
ATOM   3501  C   GLY A 226      61.600  91.237 120.121  1.00  0.00           C  
ATOM   3502  O   GLY A 226      62.640  91.829 120.412  1.00  0.00           O  
ATOM   3503  H   GLY A 226      60.020  88.484 119.271  1.00  0.00           H  
ATOM   3504  HA2 GLY A 226      62.242  89.296 119.487  1.00  0.00           H  
ATOM   3505  HA3 GLY A 226      62.017  90.352 118.231  1.00  0.00           H  
ATOM   3506  N   ALA A 227      60.429  91.531 120.703  1.00  0.00           N  
ATOM   3507  CA  ALA A 227      60.245  92.616 121.705  1.00  0.00           C  
ATOM   3508  C   ALA A 227      60.820  92.368 123.143  1.00  0.00           C  
ATOM   3509  O   ALA A 227      60.739  93.265 123.992  1.00  0.00           O  
ATOM   3510  CB  ALA A 227      58.739  93.113 121.543  1.00  0.00           C  
ATOM   3511  H   ALA A 227      59.623  90.956 120.499  1.00  0.00           H  
ATOM   3512  HA  ALA A 227      60.951  93.377 121.374  1.00  0.00           H  
ATOM   3513  HB1 ALA A 227      58.819  93.596 120.569  1.00  0.00           H  
ATOM   3514  HB2 ALA A 227      58.018  92.298 121.499  1.00  0.00           H  
ATOM   3515  HB3 ALA A 227      58.471  93.819 122.329  1.00  0.00           H  
ATOM   3516  N   GLY A 228      61.317  91.198 123.458  1.00  0.00           N  
ATOM   3517  CA  GLY A 228      61.989  90.963 124.768  1.00  0.00           C  
ATOM   3518  C   GLY A 228      63.393  90.427 124.653  1.00  0.00           C  
ATOM   3519  O   GLY A 228      63.977  90.508 123.563  1.00  0.00           O  
ATOM   3520  H   GLY A 228      61.404  90.489 122.743  1.00  0.00           H  
ATOM   3521  HA2 GLY A 228      62.096  91.925 125.269  1.00  0.00           H  
ATOM   3522  HA3 GLY A 228      61.366  90.320 125.390  1.00  0.00           H  
ATOM   3523  N   ARG A 229      63.973  89.997 125.767  1.00  0.00           N  
ATOM   3524  CA  ARG A 229      65.450  89.850 125.943  1.00  0.00           C  
ATOM   3525  C   ARG A 229      66.091  88.986 124.897  1.00  0.00           C  
ATOM   3526  O   ARG A 229      65.810  87.756 124.775  1.00  0.00           O  
ATOM   3527  CB  ARG A 229      65.822  89.420 127.379  1.00  0.00           C  
ATOM   3528  CG  ARG A 229      67.257  89.441 127.770  1.00  0.00           C  
ATOM   3529  CD  ARG A 229      67.395  89.084 129.258  1.00  0.00           C  
ATOM   3530  NE  ARG A 229      67.026  87.665 129.455  1.00  0.00           N  
ATOM   3531  CZ  ARG A 229      66.029  87.121 130.090  1.00  0.00           C  
ATOM   3532  NH1 ARG A 229      65.138  87.819 130.826  1.00  0.00           N1+
ATOM   3533  NH2 ARG A 229      65.801  85.898 129.882  1.00  0.00           N  
ATOM   3534  H   ARG A 229      63.349  89.826 126.543  1.00  0.00           H  
ATOM   3535  HA  ARG A 229      65.941  90.780 125.659  1.00  0.00           H  
ATOM   3536  HB2 ARG A 229      65.317  90.136 128.028  1.00  0.00           H  
ATOM   3537  HB3 ARG A 229      65.413  88.438 127.621  1.00  0.00           H  
ATOM   3538  HG2 ARG A 229      67.781  88.670 127.205  1.00  0.00           H  
ATOM   3539  HG3 ARG A 229      67.616  90.471 127.752  1.00  0.00           H  
ATOM   3540  HD2 ARG A 229      68.411  89.317 129.577  1.00  0.00           H  
ATOM   3541  HD3 ARG A 229      66.829  89.819 129.832  1.00  0.00           H  
ATOM   3542  HE  ARG A 229      67.699  86.985 129.132  1.00  0.00           H  
ATOM   3543 HH11 ARG A 229      65.197  88.805 130.612  1.00  0.00           H  
ATOM   3544 HH12 ARG A 229      64.413  87.433 131.414  1.00  0.00           H  
ATOM   3545 HH21 ARG A 229      66.399  85.390 129.245  1.00  0.00           H  
ATOM   3546 HH22 ARG A 229      65.026  85.447 130.348  1.00  0.00           H  
ATOM   3547  N   ASP A 230      67.159  89.497 124.195  1.00  0.00           N  
ATOM   3548  CA  ASP A 230      68.050  88.732 123.213  1.00  0.00           C  
ATOM   3549  C   ASP A 230      67.089  88.133 122.059  1.00  0.00           C  
ATOM   3550  O   ASP A 230      67.308  87.053 121.611  1.00  0.00           O  
ATOM   3551  CB  ASP A 230      69.008  87.736 123.882  1.00  0.00           C  
ATOM   3552  CG  ASP A 230      70.126  88.397 124.692  1.00  0.00           C  
ATOM   3553  OD1 ASP A 230      70.327  89.623 124.706  1.00  0.00           O  
ATOM   3554  OD2 ASP A 230      71.001  87.648 125.194  1.00  0.00           O1-
ATOM   3555  H   ASP A 230      67.459  90.444 124.380  1.00  0.00           H  
ATOM   3556  HA  ASP A 230      68.640  89.435 122.626  1.00  0.00           H  
ATOM   3557  HB2 ASP A 230      68.386  87.093 124.504  1.00  0.00           H  
ATOM   3558  HB3 ASP A 230      69.484  87.179 123.075  1.00  0.00           H  
ATOM   3559  N   GLY A 231      66.052  88.880 121.729  1.00  0.00           N  
ATOM   3560  CA  GLY A 231      65.180  88.597 120.585  1.00  0.00           C  
ATOM   3561  C   GLY A 231      63.983  87.788 120.955  1.00  0.00           C  
ATOM   3562  O   GLY A 231      63.345  87.364 119.990  1.00  0.00           O  
ATOM   3563  H   GLY A 231      65.920  89.781 122.167  1.00  0.00           H  
ATOM   3564  HA2 GLY A 231      64.827  89.457 120.015  1.00  0.00           H  
ATOM   3565  HA3 GLY A 231      65.737  87.929 119.927  1.00  0.00           H  
ATOM   3566  N   ALA A 232      63.740  87.384 122.200  1.00  0.00           N  
ATOM   3567  CA  ALA A 232      62.545  86.766 122.621  1.00  0.00           C  
ATOM   3568  C   ALA A 232      61.257  87.678 122.295  1.00  0.00           C  
ATOM   3569  O   ALA A 232      61.425  88.849 122.036  1.00  0.00           O  
ATOM   3570  CB  ALA A 232      62.644  86.493 124.160  1.00  0.00           C  
ATOM   3571  H   ALA A 232      64.431  87.528 122.924  1.00  0.00           H  
ATOM   3572  HA  ALA A 232      62.414  85.830 122.077  1.00  0.00           H  
ATOM   3573  HB1 ALA A 232      62.961  87.376 124.713  1.00  0.00           H  
ATOM   3574  HB2 ALA A 232      61.758  85.972 124.521  1.00  0.00           H  
ATOM   3575  HB3 ALA A 232      63.393  85.709 124.269  1.00  0.00           H  
ATOM   3576  N   PRO A 233      60.087  87.049 122.308  1.00  0.00           N  
ATOM   3577  CA  PRO A 233      58.839  87.742 122.137  1.00  0.00           C  
ATOM   3578  C   PRO A 233      58.588  88.692 123.336  1.00  0.00           C  
ATOM   3579  O   PRO A 233      59.037  88.418 124.468  1.00  0.00           O  
ATOM   3580  CB  PRO A 233      57.703  86.663 122.017  1.00  0.00           C  
ATOM   3581  CG  PRO A 233      58.376  85.422 122.681  1.00  0.00           C  
ATOM   3582  CD  PRO A 233      59.884  85.572 122.381  1.00  0.00           C  
ATOM   3583  HA  PRO A 233      58.756  88.295 121.200  1.00  0.00           H  
ATOM   3584  HB2 PRO A 233      56.715  86.819 122.453  1.00  0.00           H  
ATOM   3585  HB3 PRO A 233      57.652  86.421 120.955  1.00  0.00           H  
ATOM   3586  HG2 PRO A 233      58.322  85.517 123.765  1.00  0.00           H  
ATOM   3587  HG3 PRO A 233      58.057  84.484 122.225  1.00  0.00           H  
ATOM   3588  HD2 PRO A 233      60.535  85.126 123.135  1.00  0.00           H  
ATOM   3589  HD3 PRO A 233      60.128  85.330 121.347  1.00  0.00           H  
ATOM   3590  N   GLY A 234      57.721  89.693 123.161  1.00  0.00           N  
ATOM   3591  CA  GLY A 234      57.304  90.735 124.142  1.00  0.00           C  
ATOM   3592  C   GLY A 234      55.744  90.948 124.130  1.00  0.00           C  
ATOM   3593  O   GLY A 234      55.095  90.202 123.388  1.00  0.00           O  
ATOM   3594  H   GLY A 234      57.311  89.917 122.266  1.00  0.00           H  
ATOM   3595  HA2 GLY A 234      57.660  90.432 125.127  1.00  0.00           H  
ATOM   3596  HA3 GLY A 234      57.778  91.676 123.863  1.00  0.00           H  
ATOM   3597  N   PHE A 235      55.312  92.039 124.700  1.00  0.00           N  
ATOM   3598  CA  PHE A 235      53.907  92.339 124.704  1.00  0.00           C  
ATOM   3599  C   PHE A 235      53.692  93.801 124.209  1.00  0.00           C  
ATOM   3600  O   PHE A 235      54.545  94.654 124.379  1.00  0.00           O  
ATOM   3601  CB  PHE A 235      53.336  91.995 126.078  1.00  0.00           C  
ATOM   3602  CG  PHE A 235      53.285  90.440 126.188  1.00  0.00           C  
ATOM   3603  CD1 PHE A 235      54.223  89.812 127.071  1.00  0.00           C  
ATOM   3604  CD2 PHE A 235      52.285  89.589 125.507  1.00  0.00           C  
ATOM   3605  CE1 PHE A 235      54.261  88.409 127.085  1.00  0.00           C  
ATOM   3606  CE2 PHE A 235      52.345  88.166 125.513  1.00  0.00           C  
ATOM   3607  CZ  PHE A 235      53.420  87.654 126.284  1.00  0.00           C  
ATOM   3608  H   PHE A 235      55.986  92.642 125.150  1.00  0.00           H  
ATOM   3609  HA  PHE A 235      53.366  91.715 123.992  1.00  0.00           H  
ATOM   3610  HB2 PHE A 235      53.959  92.413 126.870  1.00  0.00           H  
ATOM   3611  HB3 PHE A 235      52.320  92.389 126.113  1.00  0.00           H  
ATOM   3612  HD1 PHE A 235      54.945  90.384 127.635  1.00  0.00           H  
ATOM   3613  HD2 PHE A 235      51.419  89.988 125.001  1.00  0.00           H  
ATOM   3614  HE1 PHE A 235      55.014  87.872 127.643  1.00  0.00           H  
ATOM   3615  HE2 PHE A 235      51.613  87.511 125.064  1.00  0.00           H  
ATOM   3616  HZ  PHE A 235      53.527  86.580 126.301  1.00  0.00           H  
ATOM   3617  N   SER A 236      52.497  94.049 123.690  1.00  0.00           N  
ATOM   3618  CA  SER A 236      52.012  95.495 123.395  1.00  0.00           C  
ATOM   3619  C   SER A 236      50.555  95.679 123.804  1.00  0.00           C  
ATOM   3620  O   SER A 236      49.739  94.742 123.495  1.00  0.00           O  
ATOM   3621  CB  SER A 236      52.209  95.919 121.972  1.00  0.00           C  
ATOM   3622  OG  SER A 236      51.720  97.270 121.802  1.00  0.00           O  
ATOM   3623  H   SER A 236      51.866  93.347 123.330  1.00  0.00           H  
ATOM   3624  HA  SER A 236      52.632  96.191 123.960  1.00  0.00           H  
ATOM   3625  HB2 SER A 236      53.279  95.870 121.768  1.00  0.00           H  
ATOM   3626  HB3 SER A 236      51.696  95.240 121.290  1.00  0.00           H  
ATOM   3627  HG  SER A 236      52.008  97.521 120.921  1.00  0.00           H  
ATOM   3628  N   LYS A 237      50.143  96.800 124.311  1.00  0.00           N  
ATOM   3629  CA  LYS A 237      49.024  96.972 125.280  1.00  0.00           C  
ATOM   3630  C   LYS A 237      48.268  98.282 125.011  1.00  0.00           C  
ATOM   3631  O   LYS A 237      48.958  99.273 124.859  1.00  0.00           O  
ATOM   3632  CB  LYS A 237      49.547  96.745 126.790  1.00  0.00           C  
ATOM   3633  CG  LYS A 237      49.726  95.265 127.116  1.00  0.00           C  
ATOM   3634  CD  LYS A 237      50.212  95.208 128.569  1.00  0.00           C  
ATOM   3635  CE  LYS A 237      49.194  95.445 129.649  1.00  0.00           C  
ATOM   3636  NZ  LYS A 237      48.180  94.425 129.700  1.00  0.00           N1+
ATOM   3637  H   LYS A 237      50.886  97.484 124.323  1.00  0.00           H  
ATOM   3638  HA  LYS A 237      48.316  96.182 125.033  1.00  0.00           H  
ATOM   3639  HB2 LYS A 237      50.570  97.120 126.795  1.00  0.00           H  
ATOM   3640  HB3 LYS A 237      48.801  97.209 127.435  1.00  0.00           H  
ATOM   3641  HG2 LYS A 237      48.832  94.645 127.035  1.00  0.00           H  
ATOM   3642  HG3 LYS A 237      50.521  94.796 126.536  1.00  0.00           H  
ATOM   3643  HD2 LYS A 237      50.748  94.273 128.735  1.00  0.00           H  
ATOM   3644  HD3 LYS A 237      50.919  96.035 128.628  1.00  0.00           H  
ATOM   3645  HE2 LYS A 237      49.744  95.460 130.589  1.00  0.00           H  
ATOM   3646  HE3 LYS A 237      48.694  96.410 129.567  1.00  0.00           H  
ATOM   3647  HZ1 LYS A 237      47.483  94.421 130.431  1.00  0.00           H  
ATOM   3648  HZ2 LYS A 237      47.658  94.424 128.835  1.00  0.00           H  
ATOM   3649  HZ3 LYS A 237      48.530  93.496 129.878  1.00  0.00           H  
ATOM   3650  N   PHE A 238      46.984  98.268 124.773  1.00  0.00           N  
ATOM   3651  CA  PHE A 238      46.088  99.350 124.470  1.00  0.00           C  
ATOM   3652  C   PHE A 238      44.588  99.191 124.871  1.00  0.00           C  
ATOM   3653  O   PHE A 238      44.156  98.098 125.132  1.00  0.00           O  
ATOM   3654  CB  PHE A 238      46.219  99.560 123.009  1.00  0.00           C  
ATOM   3655  CG  PHE A 238      45.523  98.526 122.055  1.00  0.00           C  
ATOM   3656  CD1 PHE A 238      46.392  97.592 121.465  1.00  0.00           C  
ATOM   3657  CD2 PHE A 238      44.133  98.524 121.662  1.00  0.00           C  
ATOM   3658  CE1 PHE A 238      45.885  96.561 120.593  1.00  0.00           C  
ATOM   3659  CE2 PHE A 238      43.668  97.516 120.736  1.00  0.00           C  
ATOM   3660  CZ  PHE A 238      44.536  96.580 120.231  1.00  0.00           C  
ATOM   3661  H   PHE A 238      46.531  97.390 124.982  1.00  0.00           H  
ATOM   3662  HA  PHE A 238      46.442 100.250 124.972  1.00  0.00           H  
ATOM   3663  HB2 PHE A 238      45.836 100.528 122.686  1.00  0.00           H  
ATOM   3664  HB3 PHE A 238      47.229  99.628 122.607  1.00  0.00           H  
ATOM   3665  HD1 PHE A 238      47.451  97.646 121.671  1.00  0.00           H  
ATOM   3666  HD2 PHE A 238      43.447  99.305 121.958  1.00  0.00           H  
ATOM   3667  HE1 PHE A 238      46.515  95.769 120.215  1.00  0.00           H  
ATOM   3668  HE2 PHE A 238      42.765  97.678 120.167  1.00  0.00           H  
ATOM   3669  HZ  PHE A 238      44.071  95.767 119.692  1.00  0.00           H  
ATOM   3670  N   ARG A 239      43.802 100.279 125.020  1.00  0.00           N  
ATOM   3671  CA  ARG A 239      42.360 100.386 125.348  1.00  0.00           C  
ATOM   3672  C   ARG A 239      41.563 100.856 124.130  1.00  0.00           C  
ATOM   3673  O   ARG A 239      42.060 101.569 123.254  1.00  0.00           O  
ATOM   3674  CB  ARG A 239      42.141 101.329 126.548  1.00  0.00           C  
ATOM   3675  CG  ARG A 239      42.177 100.637 127.966  1.00  0.00           C  
ATOM   3676  CD  ARG A 239      41.911 101.608 129.130  1.00  0.00           C  
ATOM   3677  NE  ARG A 239      41.598 100.843 130.337  1.00  0.00           N  
ATOM   3678  CZ  ARG A 239      41.192 101.398 131.492  1.00  0.00           C  
ATOM   3679  NH1 ARG A 239      41.105 102.635 131.791  1.00  0.00           N1+
ATOM   3680  NH2 ARG A 239      40.943 100.553 132.431  1.00  0.00           N  
ATOM   3681  H   ARG A 239      44.269 101.165 124.894  1.00  0.00           H  
ATOM   3682  HA  ARG A 239      42.045  99.366 125.569  1.00  0.00           H  
ATOM   3683  HB2 ARG A 239      42.860 102.147 126.501  1.00  0.00           H  
ATOM   3684  HB3 ARG A 239      41.173 101.804 126.387  1.00  0.00           H  
ATOM   3685  HG2 ARG A 239      41.409  99.864 127.987  1.00  0.00           H  
ATOM   3686  HG3 ARG A 239      43.132 100.139 128.134  1.00  0.00           H  
ATOM   3687  HD2 ARG A 239      42.826 102.150 129.366  1.00  0.00           H  
ATOM   3688  HD3 ARG A 239      41.124 102.296 128.821  1.00  0.00           H  
ATOM   3689  HE  ARG A 239      41.934  99.891 130.369  1.00  0.00           H  
ATOM   3690 HH11 ARG A 239      41.587 103.345 131.259  1.00  0.00           H  
ATOM   3691 HH12 ARG A 239      40.804 102.922 132.712  1.00  0.00           H  
ATOM   3692 HH21 ARG A 239      41.163  99.598 132.189  1.00  0.00           H  
ATOM   3693 HH22 ARG A 239      40.275 100.868 133.119  1.00  0.00           H  
ATOM   3694  N   LEU A 240      40.264 100.431 124.062  1.00  0.00           N  
ATOM   3695  CA  LEU A 240      39.216 100.883 123.171  1.00  0.00           C  
ATOM   3696  C   LEU A 240      37.974 101.007 123.980  1.00  0.00           C  
ATOM   3697  O   LEU A 240      37.885 100.528 125.116  1.00  0.00           O  
ATOM   3698  CB  LEU A 240      38.994 100.022 121.917  1.00  0.00           C  
ATOM   3699  CG  LEU A 240      40.236  99.975 120.954  1.00  0.00           C  
ATOM   3700  CD1 LEU A 240      39.962  98.900 119.864  1.00  0.00           C  
ATOM   3701  CD2 LEU A 240      40.488 101.267 120.309  1.00  0.00           C  
ATOM   3702  H   LEU A 240      40.000  99.789 124.796  1.00  0.00           H  
ATOM   3703  HA  LEU A 240      39.369 101.907 122.830  1.00  0.00           H  
ATOM   3704  HB2 LEU A 240      38.838  99.005 122.276  1.00  0.00           H  
ATOM   3705  HB3 LEU A 240      38.176 100.482 121.363  1.00  0.00           H  
ATOM   3706  HG  LEU A 240      41.124  99.597 121.461  1.00  0.00           H  
ATOM   3707 HD11 LEU A 240      39.935  97.886 120.264  1.00  0.00           H  
ATOM   3708 HD12 LEU A 240      39.130  99.154 119.207  1.00  0.00           H  
ATOM   3709 HD13 LEU A 240      40.784  98.967 119.152  1.00  0.00           H  
ATOM   3710 HD21 LEU A 240      40.851 101.927 121.096  1.00  0.00           H  
ATOM   3711 HD22 LEU A 240      41.315 101.235 119.599  1.00  0.00           H  
ATOM   3712 HD23 LEU A 240      39.591 101.758 119.931  1.00  0.00           H  
ATOM   3713  N   SER A 241      36.963 101.703 123.467  1.00  0.00           N  
ATOM   3714  CA  SER A 241      35.694 101.963 124.160  1.00  0.00           C  
ATOM   3715  C   SER A 241      34.433 101.792 123.204  1.00  0.00           C  
ATOM   3716  O   SER A 241      34.475 101.853 121.980  1.00  0.00           O  
ATOM   3717  CB  SER A 241      35.650 103.331 124.877  1.00  0.00           C  
ATOM   3718  OG  SER A 241      35.967 104.307 123.951  1.00  0.00           O  
ATOM   3719  H   SER A 241      37.050 101.971 122.497  1.00  0.00           H  
ATOM   3720  HA  SER A 241      35.500 101.299 125.003  1.00  0.00           H  
ATOM   3721  HB2 SER A 241      34.621 103.530 125.174  1.00  0.00           H  
ATOM   3722  HB3 SER A 241      36.380 103.290 125.685  1.00  0.00           H  
ATOM   3723  HG  SER A 241      36.919 104.257 123.835  1.00  0.00           H  
ATOM   3724  N   TYR A 242      33.254 101.489 123.829  1.00  0.00           N  
ATOM   3725  CA  TYR A 242      32.085 100.911 123.110  1.00  0.00           C  
ATOM   3726  C   TYR A 242      30.741 101.321 123.819  1.00  0.00           C  
ATOM   3727  O   TYR A 242      30.758 101.348 125.048  1.00  0.00           O  
ATOM   3728  CB  TYR A 242      32.405  99.384 123.048  1.00  0.00           C  
ATOM   3729  CG  TYR A 242      33.648  98.937 122.314  1.00  0.00           C  
ATOM   3730  CD1 TYR A 242      33.760  99.038 120.892  1.00  0.00           C  
ATOM   3731  CD2 TYR A 242      34.850  98.526 122.997  1.00  0.00           C  
ATOM   3732  CE1 TYR A 242      34.813  98.539 120.185  1.00  0.00           C  
ATOM   3733  CE2 TYR A 242      35.973  98.027 122.298  1.00  0.00           C  
ATOM   3734  CZ  TYR A 242      35.977  98.115 120.896  1.00  0.00           C  
ATOM   3735  OH  TYR A 242      37.033  97.586 120.168  1.00  0.00           O  
ATOM   3736  H   TYR A 242      33.323 101.398 124.833  1.00  0.00           H  
ATOM   3737  HA  TYR A 242      32.013 101.325 122.105  1.00  0.00           H  
ATOM   3738  HB2 TYR A 242      32.508  99.063 124.085  1.00  0.00           H  
ATOM   3739  HB3 TYR A 242      31.483  98.832 122.867  1.00  0.00           H  
ATOM   3740  HD1 TYR A 242      32.938  99.496 120.362  1.00  0.00           H  
ATOM   3741  HD2 TYR A 242      34.865  98.466 124.075  1.00  0.00           H  
ATOM   3742  HE1 TYR A 242      34.802  98.425 119.112  1.00  0.00           H  
ATOM   3743  HE2 TYR A 242      36.843  97.647 122.813  1.00  0.00           H  
ATOM   3744  HH  TYR A 242      37.719  97.377 120.805  1.00  0.00           H  
ATOM   3745  N   TYR A 243      29.630 101.583 123.069  1.00  0.00           N  
ATOM   3746  CA  TYR A 243      28.320 101.689 123.722  1.00  0.00           C  
ATOM   3747  C   TYR A 243      27.618 100.398 123.694  1.00  0.00           C  
ATOM   3748  O   TYR A 243      27.511  99.783 122.594  1.00  0.00           O  
ATOM   3749  CB  TYR A 243      27.569 102.676 122.814  1.00  0.00           C  
ATOM   3750  CG  TYR A 243      26.120 102.801 123.318  1.00  0.00           C  
ATOM   3751  CD1 TYR A 243      25.896 103.700 124.399  1.00  0.00           C  
ATOM   3752  CD2 TYR A 243      25.128 101.932 122.817  1.00  0.00           C  
ATOM   3753  CE1 TYR A 243      24.593 103.783 124.961  1.00  0.00           C  
ATOM   3754  CE2 TYR A 243      23.871 101.858 123.478  1.00  0.00           C  
ATOM   3755  CZ  TYR A 243      23.655 102.825 124.522  1.00  0.00           C  
ATOM   3756  OH  TYR A 243      22.471 102.736 125.220  1.00  0.00           O  
ATOM   3757  H   TYR A 243      29.700 101.628 122.063  1.00  0.00           H  
ATOM   3758  HA  TYR A 243      28.444 102.255 124.645  1.00  0.00           H  
ATOM   3759  HB2 TYR A 243      28.041 103.659 122.796  1.00  0.00           H  
ATOM   3760  HB3 TYR A 243      27.615 102.318 121.786  1.00  0.00           H  
ATOM   3761  HD1 TYR A 243      26.611 104.364 124.862  1.00  0.00           H  
ATOM   3762  HD2 TYR A 243      25.331 101.353 121.928  1.00  0.00           H  
ATOM   3763  HE1 TYR A 243      24.356 104.484 125.747  1.00  0.00           H  
ATOM   3764  HE2 TYR A 243      23.054 101.287 123.064  1.00  0.00           H  
ATOM   3765  HH  TYR A 243      22.575 103.215 126.046  1.00  0.00           H  
ATOM   3766  N   PRO A 244      27.030  99.966 124.813  1.00  0.00           N  
ATOM   3767  CA  PRO A 244      26.398  98.642 124.897  1.00  0.00           C  
ATOM   3768  C   PRO A 244      25.027  98.606 124.233  1.00  0.00           C  
ATOM   3769  O   PRO A 244      23.982  98.541 124.865  1.00  0.00           O  
ATOM   3770  CB  PRO A 244      26.453  98.292 126.355  1.00  0.00           C  
ATOM   3771  CG  PRO A 244      26.545  99.577 127.102  1.00  0.00           C  
ATOM   3772  CD  PRO A 244      27.150 100.573 126.152  1.00  0.00           C  
ATOM   3773  HA  PRO A 244      27.061  97.964 124.359  1.00  0.00           H  
ATOM   3774  HB2 PRO A 244      25.729  97.570 126.733  1.00  0.00           H  
ATOM   3775  HB3 PRO A 244      27.483  97.976 126.522  1.00  0.00           H  
ATOM   3776  HG2 PRO A 244      25.621 100.030 127.466  1.00  0.00           H  
ATOM   3777  HG3 PRO A 244      27.278  99.514 127.906  1.00  0.00           H  
ATOM   3778  HD2 PRO A 244      26.572 101.492 126.242  1.00  0.00           H  
ATOM   3779  HD3 PRO A 244      28.208 100.720 126.368  1.00  0.00           H  
ATOM   3780  N   HIE A 245      24.986  98.317 122.924  1.00  0.00           N  
ATOM   3781  CA  HIE A 245      23.777  97.832 122.250  1.00  0.00           C  
ATOM   3782  C   HIE A 245      23.354  96.481 122.866  1.00  0.00           C  
ATOM   3783  O   HIE A 245      24.140  95.606 123.078  1.00  0.00           O  
ATOM   3784  CB  HIE A 245      23.919  97.661 120.738  1.00  0.00           C  
ATOM   3785  CG  HIE A 245      24.058  98.937 119.956  1.00  0.00           C  
ATOM   3786  CD2 HIE A 245      25.251  99.649 119.696  1.00  0.00           C  
ATOM   3787  ND1 HIE A 245      23.069  99.811 119.639  1.00  0.00           N  
ATOM   3788  CE1 HIE A 245      23.610 100.873 119.025  1.00  0.00           C  
ATOM   3789  NE2 HIE A 245      24.936 100.823 119.103  1.00  0.00           N  
ATOM   3790  H   HIE A 245      25.884  98.300 122.461  1.00  0.00           H  
ATOM   3791  HA  HIE A 245      22.922  98.470 122.476  1.00  0.00           H  
ATOM   3792  HB2 HIE A 245      24.864  97.132 120.619  1.00  0.00           H  
ATOM   3793  HB3 HIE A 245      23.054  97.154 120.311  1.00  0.00           H  
ATOM   3794  HD2 HIE A 245      26.231  99.292 119.974  1.00  0.00           H  
ATOM   3795  HE1 HIE A 245      22.963 101.712 118.813  1.00  0.00           H  
ATOM   3796  HE2 HIE A 245      25.570 101.599 118.982  1.00  0.00           H  
ATOM   3797  N   CYS A 246      22.047  96.364 123.079  1.00  0.00           N  
ATOM   3798  CA  CYS A 246      21.435  95.005 123.069  1.00  0.00           C  
ATOM   3799  C   CYS A 246      21.006  94.656 121.631  1.00  0.00           C  
ATOM   3800  O   CYS A 246      20.558  95.562 120.876  1.00  0.00           O  
ATOM   3801  CB  CYS A 246      20.217  94.943 124.063  1.00  0.00           C  
ATOM   3802  SG  CYS A 246      19.756  93.235 124.265  1.00  0.00           S  
ATOM   3803  H   CYS A 246      21.386  97.122 122.989  1.00  0.00           H  
ATOM   3804  HA  CYS A 246      22.223  94.315 123.370  1.00  0.00           H  
ATOM   3805  HB2 CYS A 246      20.408  95.459 125.004  1.00  0.00           H  
ATOM   3806  HB3 CYS A 246      19.332  95.358 123.581  1.00  0.00           H  
ATOM   3807  HG  CYS A 246      20.914  92.939 124.861  1.00  0.00           H  
ATOM   3808  N   LEU A 247      20.965  93.321 121.368  1.00  0.00           N  
ATOM   3809  CA  LEU A 247      20.403  92.850 120.082  1.00  0.00           C  
ATOM   3810  C   LEU A 247      19.013  93.476 119.845  1.00  0.00           C  
ATOM   3811  O   LEU A 247      18.829  94.155 118.807  1.00  0.00           O  
ATOM   3812  CB  LEU A 247      20.403  91.301 120.016  1.00  0.00           C  
ATOM   3813  CG  LEU A 247      19.692  90.812 118.785  1.00  0.00           C  
ATOM   3814  CD1 LEU A 247      20.440  91.155 117.517  1.00  0.00           C  
ATOM   3815  CD2 LEU A 247      19.499  89.313 118.892  1.00  0.00           C  
ATOM   3816  H   LEU A 247      21.414  92.657 121.983  1.00  0.00           H  
ATOM   3817  HA  LEU A 247      21.130  93.177 119.339  1.00  0.00           H  
ATOM   3818  HB2 LEU A 247      21.402  90.885 120.150  1.00  0.00           H  
ATOM   3819  HB3 LEU A 247      19.826  90.975 120.882  1.00  0.00           H  
ATOM   3820  HG  LEU A 247      18.727  91.312 118.709  1.00  0.00           H  
ATOM   3821 HD11 LEU A 247      19.858  90.876 116.639  1.00  0.00           H  
ATOM   3822 HD12 LEU A 247      20.555  92.240 117.533  1.00  0.00           H  
ATOM   3823 HD13 LEU A 247      21.407  90.654 117.496  1.00  0.00           H  
ATOM   3824 HD21 LEU A 247      19.061  89.085 119.864  1.00  0.00           H  
ATOM   3825 HD22 LEU A 247      18.822  89.027 118.088  1.00  0.00           H  
ATOM   3826 HD23 LEU A 247      20.485  88.915 118.654  1.00  0.00           H  
ATOM   3827  N   ALA A 248      18.060  93.355 120.821  1.00  0.00           N  
ATOM   3828  CA  ALA A 248      16.754  94.124 120.764  1.00  0.00           C  
ATOM   3829  C   ALA A 248      16.734  95.594 120.405  1.00  0.00           C  
ATOM   3830  O   ALA A 248      16.027  96.015 119.539  1.00  0.00           O  
ATOM   3831  CB  ALA A 248      15.948  93.820 122.019  1.00  0.00           C  
ATOM   3832  H   ALA A 248      18.283  92.757 121.603  1.00  0.00           H  
ATOM   3833  HA  ALA A 248      16.119  93.678 119.998  1.00  0.00           H  
ATOM   3834  HB1 ALA A 248      14.962  94.267 121.903  1.00  0.00           H  
ATOM   3835  HB2 ALA A 248      15.889  92.743 122.182  1.00  0.00           H  
ATOM   3836  HB3 ALA A 248      16.307  94.251 122.954  1.00  0.00           H  
ATOM   3837  N   SER A 249      17.469  96.407 121.188  1.00  0.00           N  
ATOM   3838  CA  SER A 249      17.511  97.818 121.020  1.00  0.00           C  
ATOM   3839  C   SER A 249      18.058  98.263 119.631  1.00  0.00           C  
ATOM   3840  O   SER A 249      17.399  99.021 118.930  1.00  0.00           O  
ATOM   3841  CB  SER A 249      18.349  98.445 122.152  1.00  0.00           C  
ATOM   3842  OG  SER A 249      19.787  98.328 122.037  1.00  0.00           O  
ATOM   3843  H   SER A 249      18.118  96.030 121.864  1.00  0.00           H  
ATOM   3844  HA  SER A 249      16.499  98.222 121.056  1.00  0.00           H  
ATOM   3845  HB2 SER A 249      18.054  99.490 122.247  1.00  0.00           H  
ATOM   3846  HB3 SER A 249      18.103  97.895 123.061  1.00  0.00           H  
ATOM   3847  HG  SER A 249      20.053  99.176 121.673  1.00  0.00           H  
ATOM   3848  N   PHE A 250      19.129  97.661 119.172  1.00  0.00           N  
ATOM   3849  CA  PHE A 250      19.596  97.807 117.800  1.00  0.00           C  
ATOM   3850  C   PHE A 250      18.600  97.311 116.739  1.00  0.00           C  
ATOM   3851  O   PHE A 250      18.355  98.108 115.830  1.00  0.00           O  
ATOM   3852  CB  PHE A 250      20.958  97.194 117.628  1.00  0.00           C  
ATOM   3853  CG  PHE A 250      21.596  97.545 116.308  1.00  0.00           C  
ATOM   3854  CD1 PHE A 250      22.227  98.804 116.168  1.00  0.00           C  
ATOM   3855  CD2 PHE A 250      21.624  96.585 115.238  1.00  0.00           C  
ATOM   3856  CE1 PHE A 250      22.856  99.122 114.973  1.00  0.00           C  
ATOM   3857  CE2 PHE A 250      22.331  96.873 114.010  1.00  0.00           C  
ATOM   3858  CZ  PHE A 250      22.941  98.150 113.966  1.00  0.00           C  
ATOM   3859  H   PHE A 250      19.645  97.001 119.735  1.00  0.00           H  
ATOM   3860  HA  PHE A 250      19.875  98.836 117.571  1.00  0.00           H  
ATOM   3861  HB2 PHE A 250      21.589  97.626 118.405  1.00  0.00           H  
ATOM   3862  HB3 PHE A 250      20.814  96.114 117.653  1.00  0.00           H  
ATOM   3863  HD1 PHE A 250      22.270  99.584 116.914  1.00  0.00           H  
ATOM   3864  HD2 PHE A 250      21.140  95.634 115.403  1.00  0.00           H  
ATOM   3865  HE1 PHE A 250      23.096 100.152 114.755  1.00  0.00           H  
ATOM   3866  HE2 PHE A 250      22.477  96.140 113.229  1.00  0.00           H  
ATOM   3867  HZ  PHE A 250      23.477  98.398 113.062  1.00  0.00           H  
ATOM   3868  N   THR A 251      18.074  96.099 116.912  1.00  0.00           N  
ATOM   3869  CA  THR A 251      17.186  95.418 115.901  1.00  0.00           C  
ATOM   3870  C   THR A 251      16.040  96.400 115.594  1.00  0.00           C  
ATOM   3871  O   THR A 251      15.712  96.605 114.424  1.00  0.00           O  
ATOM   3872  CB  THR A 251      16.488  94.088 116.398  1.00  0.00           C  
ATOM   3873  CG2 THR A 251      15.506  93.488 115.429  1.00  0.00           C  
ATOM   3874  OG1 THR A 251      17.516  93.067 116.712  1.00  0.00           O  
ATOM   3875  H   THR A 251      18.173  95.682 117.827  1.00  0.00           H  
ATOM   3876  HA  THR A 251      17.781  95.180 115.020  1.00  0.00           H  
ATOM   3877  HB  THR A 251      15.882  94.303 117.278  1.00  0.00           H  
ATOM   3878  HG1 THR A 251      18.052  93.462 117.403  1.00  0.00           H  
ATOM   3879 HG21 THR A 251      15.068  92.568 115.817  1.00  0.00           H  
ATOM   3880 HG22 THR A 251      14.583  94.064 115.384  1.00  0.00           H  
ATOM   3881 HG23 THR A 251      15.880  93.455 114.405  1.00  0.00           H  
ATOM   3882  N   GLU A 252      15.528  97.089 116.622  1.00  0.00           N  
ATOM   3883  CA  GLU A 252      14.569  98.235 116.514  1.00  0.00           C  
ATOM   3884  C   GLU A 252      15.151  99.541 115.921  1.00  0.00           C  
ATOM   3885  O   GLU A 252      14.706 100.053 114.911  1.00  0.00           O  
ATOM   3886  CB  GLU A 252      13.840  98.489 117.836  1.00  0.00           C  
ATOM   3887  CG  GLU A 252      12.638  99.430 117.754  1.00  0.00           C  
ATOM   3888  CD  GLU A 252      11.437  99.156 116.824  1.00  0.00           C  
ATOM   3889  OE1 GLU A 252      11.384  98.018 116.253  1.00  0.00           O  
ATOM   3890  OE2 GLU A 252      10.568 100.003 116.672  1.00  0.00           O1-
ATOM   3891  H   GLU A 252      15.985  96.986 117.518  1.00  0.00           H  
ATOM   3892  HA  GLU A 252      13.865  97.874 115.764  1.00  0.00           H  
ATOM   3893  HB2 GLU A 252      13.464  97.566 118.275  1.00  0.00           H  
ATOM   3894  HB3 GLU A 252      14.574  98.935 118.506  1.00  0.00           H  
ATOM   3895  HG2 GLU A 252      12.143  99.541 118.718  1.00  0.00           H  
ATOM   3896  HG3 GLU A 252      13.106 100.408 117.635  1.00  0.00           H  
ATOM   3897  N   LEU A 253      16.243 100.134 116.462  1.00  0.00           N  
ATOM   3898  CA  LEU A 253      16.969 101.317 116.001  1.00  0.00           C  
ATOM   3899  C   LEU A 253      17.558 101.356 114.494  1.00  0.00           C  
ATOM   3900  O   LEU A 253      17.331 102.315 113.747  1.00  0.00           O  
ATOM   3901  CB  LEU A 253      18.137 101.546 116.963  1.00  0.00           C  
ATOM   3902  CG  LEU A 253      19.199 102.688 116.626  1.00  0.00           C  
ATOM   3903  CD1 LEU A 253      18.766 104.135 116.902  1.00  0.00           C  
ATOM   3904  CD2 LEU A 253      20.324 102.387 117.614  1.00  0.00           C  
ATOM   3905  H   LEU A 253      16.663  99.615 117.218  1.00  0.00           H  
ATOM   3906  HA  LEU A 253      16.241 102.126 116.070  1.00  0.00           H  
ATOM   3907  HB2 LEU A 253      17.666 101.807 117.911  1.00  0.00           H  
ATOM   3908  HB3 LEU A 253      18.678 100.613 117.122  1.00  0.00           H  
ATOM   3909  HG  LEU A 253      19.534 102.466 115.613  1.00  0.00           H  
ATOM   3910 HD11 LEU A 253      18.372 104.194 117.917  1.00  0.00           H  
ATOM   3911 HD12 LEU A 253      19.688 104.684 116.719  1.00  0.00           H  
ATOM   3912 HD13 LEU A 253      18.071 104.370 116.095  1.00  0.00           H  
ATOM   3913 HD21 LEU A 253      20.016 102.531 118.651  1.00  0.00           H  
ATOM   3914 HD22 LEU A 253      20.690 101.361 117.609  1.00  0.00           H  
ATOM   3915 HD23 LEU A 253      21.195 103.023 117.462  1.00  0.00           H  
ATOM   3916  N   VAL A 254      18.054 100.288 113.914  1.00  0.00           N  
ATOM   3917  CA  VAL A 254      18.514 100.257 112.582  1.00  0.00           C  
ATOM   3918  C   VAL A 254      17.441  99.940 111.496  1.00  0.00           C  
ATOM   3919  O   VAL A 254      17.450 100.568 110.454  1.00  0.00           O  
ATOM   3920  CB  VAL A 254      19.645  99.204 112.509  1.00  0.00           C  
ATOM   3921  CG1 VAL A 254      19.074  97.775 112.568  1.00  0.00           C  
ATOM   3922  CG2 VAL A 254      20.598  99.352 111.380  1.00  0.00           C  
ATOM   3923  H   VAL A 254      18.111  99.424 114.434  1.00  0.00           H  
ATOM   3924  HA  VAL A 254      18.964 101.221 112.348  1.00  0.00           H  
ATOM   3925  HB  VAL A 254      20.337  99.357 113.337  1.00  0.00           H  
ATOM   3926 HG11 VAL A 254      18.312  97.669 113.340  1.00  0.00           H  
ATOM   3927 HG12 VAL A 254      18.756  97.493 111.564  1.00  0.00           H  
ATOM   3928 HG13 VAL A 254      19.847  97.060 112.849  1.00  0.00           H  
ATOM   3929 HG21 VAL A 254      21.342 100.144 111.463  1.00  0.00           H  
ATOM   3930 HG22 VAL A 254      21.181  98.437 111.276  1.00  0.00           H  
ATOM   3931 HG23 VAL A 254      20.086  99.481 110.426  1.00  0.00           H  
ATOM   3932  N   GLN A 255      16.363  99.231 111.794  1.00  0.00           N  
ATOM   3933  CA  GLN A 255      15.145  99.271 110.996  1.00  0.00           C  
ATOM   3934  C   GLN A 255      14.454 100.601 110.903  1.00  0.00           C  
ATOM   3935  O   GLN A 255      14.001 100.998 109.836  1.00  0.00           O  
ATOM   3936  CB  GLN A 255      14.270  98.079 111.499  1.00  0.00           C  
ATOM   3937  CG  GLN A 255      14.871  96.688 111.230  1.00  0.00           C  
ATOM   3938  CD  GLN A 255      13.866  95.594 111.450  1.00  0.00           C  
ATOM   3939  NE2 GLN A 255      13.852  95.028 112.576  1.00  0.00           N  
ATOM   3940  OE1 GLN A 255      13.190  95.105 110.568  1.00  0.00           O  
ATOM   3941  H   GLN A 255      16.331  98.693 112.649  1.00  0.00           H  
ATOM   3942  HA  GLN A 255      15.371  99.055 109.951  1.00  0.00           H  
ATOM   3943  HB2 GLN A 255      14.025  98.188 112.555  1.00  0.00           H  
ATOM   3944  HB3 GLN A 255      13.281  98.114 111.040  1.00  0.00           H  
ATOM   3945  HG2 GLN A 255      15.167  96.551 110.190  1.00  0.00           H  
ATOM   3946  HG3 GLN A 255      15.734  96.559 111.885  1.00  0.00           H  
ATOM   3947 HE21 GLN A 255      13.314  94.178 112.671  1.00  0.00           H  
ATOM   3948 HE22 GLN A 255      14.526  95.381 113.241  1.00  0.00           H  
ATOM   3949  N   GLU A 256      14.381 101.337 112.008  1.00  0.00           N  
ATOM   3950  CA  GLU A 256      13.927 102.686 112.101  1.00  0.00           C  
ATOM   3951  C   GLU A 256      14.932 103.789 111.582  1.00  0.00           C  
ATOM   3952  O   GLU A 256      14.453 104.773 110.966  1.00  0.00           O  
ATOM   3953  CB  GLU A 256      13.392 103.063 113.523  1.00  0.00           C  
ATOM   3954  CG  GLU A 256      12.575 104.365 113.601  1.00  0.00           C  
ATOM   3955  CD  GLU A 256      11.282 104.254 112.825  1.00  0.00           C  
ATOM   3956  OE1 GLU A 256      10.524 105.248 112.818  1.00  0.00           O  
ATOM   3957  OE2 GLU A 256      10.868 103.170 112.326  1.00  0.00           O1-
ATOM   3958  H   GLU A 256      14.759 100.936 112.854  1.00  0.00           H  
ATOM   3959  HA  GLU A 256      13.173 102.762 111.318  1.00  0.00           H  
ATOM   3960  HB2 GLU A 256      12.694 102.242 113.682  1.00  0.00           H  
ATOM   3961  HB3 GLU A 256      14.088 103.039 114.362  1.00  0.00           H  
ATOM   3962  HG2 GLU A 256      12.367 104.602 114.644  1.00  0.00           H  
ATOM   3963  HG3 GLU A 256      13.102 105.188 113.119  1.00  0.00           H  
ATOM   3964  N   ALA A 257      16.244 103.680 111.689  1.00  0.00           N  
ATOM   3965  CA  ALA A 257      17.193 104.481 110.811  1.00  0.00           C  
ATOM   3966  C   ALA A 257      17.141 104.231 109.283  1.00  0.00           C  
ATOM   3967  O   ALA A 257      17.253 105.164 108.462  1.00  0.00           O  
ATOM   3968  CB  ALA A 257      18.646 104.183 111.297  1.00  0.00           C  
ATOM   3969  H   ALA A 257      16.625 102.892 112.194  1.00  0.00           H  
ATOM   3970  HA  ALA A 257      17.142 105.544 111.050  1.00  0.00           H  
ATOM   3971  HB1 ALA A 257      19.358 104.830 110.784  1.00  0.00           H  
ATOM   3972  HB2 ALA A 257      18.692 104.334 112.375  1.00  0.00           H  
ATOM   3973  HB3 ALA A 257      18.922 103.150 111.080  1.00  0.00           H  
ATOM   3974  N   PHE A 258      16.847 103.017 108.857  1.00  0.00           N  
ATOM   3975  CA  PHE A 258      16.838 102.551 107.450  1.00  0.00           C  
ATOM   3976  C   PHE A 258      15.567 102.985 106.662  1.00  0.00           C  
ATOM   3977  O   PHE A 258      15.640 103.518 105.555  1.00  0.00           O  
ATOM   3978  CB  PHE A 258      17.003 101.006 107.315  1.00  0.00           C  
ATOM   3979  CG  PHE A 258      17.556 100.584 105.973  1.00  0.00           C  
ATOM   3980  CD1 PHE A 258      18.898 100.242 105.776  1.00  0.00           C  
ATOM   3981  CD2 PHE A 258      16.608 100.502 104.901  1.00  0.00           C  
ATOM   3982  CE1 PHE A 258      19.334  99.803 104.530  1.00  0.00           C  
ATOM   3983  CE2 PHE A 258      17.121 100.130 103.628  1.00  0.00           C  
ATOM   3984  CZ  PHE A 258      18.485  99.837 103.446  1.00  0.00           C  
ATOM   3985  H   PHE A 258      16.749 102.345 109.605  1.00  0.00           H  
ATOM   3986  HA  PHE A 258      17.691 103.006 106.949  1.00  0.00           H  
ATOM   3987  HB2 PHE A 258      17.705 100.668 108.076  1.00  0.00           H  
ATOM   3988  HB3 PHE A 258      16.101 100.437 107.545  1.00  0.00           H  
ATOM   3989  HD1 PHE A 258      19.624 100.223 106.576  1.00  0.00           H  
ATOM   3990  HD2 PHE A 258      15.541 100.643 104.986  1.00  0.00           H  
ATOM   3991  HE1 PHE A 258      20.320  99.408 104.340  1.00  0.00           H  
ATOM   3992  HE2 PHE A 258      16.430 100.004 102.808  1.00  0.00           H  
ATOM   3993  HZ  PHE A 258      18.954  99.460 102.549  1.00  0.00           H  
ATOM   3994  N   GLY A 259      14.415 102.874 107.332  1.00  0.00           N  
ATOM   3995  CA  GLY A 259      13.076 103.062 106.774  1.00  0.00           C  
ATOM   3996  C   GLY A 259      12.168 101.842 106.713  1.00  0.00           C  
ATOM   3997  O   GLY A 259      12.623 100.775 107.139  1.00  0.00           O  
ATOM   3998  H   GLY A 259      14.405 102.376 108.210  1.00  0.00           H  
ATOM   3999  HA2 GLY A 259      12.660 103.814 107.446  1.00  0.00           H  
ATOM   4000  HA3 GLY A 259      13.023 103.480 105.770  1.00  0.00           H  
ATOM   4001  N   GLY A 260      10.964 102.097 106.191  1.00  0.00           N  
ATOM   4002  CA  GLY A 260      10.028 100.894 106.052  1.00  0.00           C  
ATOM   4003  C   GLY A 260      10.383  99.993 104.934  1.00  0.00           C  
ATOM   4004  O   GLY A 260      11.135 100.378 103.994  1.00  0.00           O  
ATOM   4005  H   GLY A 260      10.739 103.035 105.892  1.00  0.00           H  
ATOM   4006  HA2 GLY A 260      10.067 100.386 107.016  1.00  0.00           H  
ATOM   4007  HA3 GLY A 260       8.956 101.084 106.093  1.00  0.00           H  
ATOM   4008  N   ARG A 261       9.914  98.753 105.072  1.00  0.00           N  
ATOM   4009  CA  ARG A 261      10.022  97.532 104.232  1.00  0.00           C  
ATOM   4010  C   ARG A 261      11.512  97.206 103.853  1.00  0.00           C  
ATOM   4011  O   ARG A 261      11.802  96.937 102.717  1.00  0.00           O  
ATOM   4012  CB  ARG A 261       9.016  97.622 103.067  1.00  0.00           C  
ATOM   4013  CG  ARG A 261       8.945  96.414 102.178  1.00  0.00           C  
ATOM   4014  CD  ARG A 261       7.855  96.573 101.180  1.00  0.00           C  
ATOM   4015  NE  ARG A 261       8.016  95.715  99.991  1.00  0.00           N  
ATOM   4016  CZ  ARG A 261       7.099  95.044  99.300  1.00  0.00           C  
ATOM   4017  NH1 ARG A 261       7.505  94.509  98.143  1.00  0.00           N1+
ATOM   4018  NH2 ARG A 261       5.863  94.971  99.671  1.00  0.00           N  
ATOM   4019  H   ARG A 261       9.308  98.718 105.880  1.00  0.00           H  
ATOM   4020  HA  ARG A 261       9.736  96.676 104.845  1.00  0.00           H  
ATOM   4021  HB2 ARG A 261       8.069  97.821 103.568  1.00  0.00           H  
ATOM   4022  HB3 ARG A 261       9.332  98.533 102.558  1.00  0.00           H  
ATOM   4023  HG2 ARG A 261       9.823  96.370 101.533  1.00  0.00           H  
ATOM   4024  HG3 ARG A 261       8.900  95.454 102.692  1.00  0.00           H  
ATOM   4025  HD2 ARG A 261       6.843  96.630 101.583  1.00  0.00           H  
ATOM   4026  HD3 ARG A 261       8.023  97.594 100.841  1.00  0.00           H  
ATOM   4027  HE  ARG A 261       8.929  95.685  99.560  1.00  0.00           H  
ATOM   4028 HH11 ARG A 261       8.494  94.421  97.951  1.00  0.00           H  
ATOM   4029 HH12 ARG A 261       6.878  93.989  97.548  1.00  0.00           H  
ATOM   4030 HH21 ARG A 261       5.540  95.279 100.578  1.00  0.00           H  
ATOM   4031 HH22 ARG A 261       5.259  94.543  98.985  1.00  0.00           H  
ATOM   4032  N   CYS A 262      12.433  97.436 104.765  1.00  0.00           N  
ATOM   4033  CA  CYS A 262      13.844  97.165 104.679  1.00  0.00           C  
ATOM   4034  C   CYS A 262      14.236  95.683 104.790  1.00  0.00           C  
ATOM   4035  O   CYS A 262      15.452  95.387 104.833  1.00  0.00           O  
ATOM   4036  CB  CYS A 262      14.449  97.911 105.826  1.00  0.00           C  
ATOM   4037  SG  CYS A 262      14.040  97.106 107.399  1.00  0.00           S  
ATOM   4038  H   CYS A 262      12.099  97.797 105.648  1.00  0.00           H  
ATOM   4039  HA  CYS A 262      14.200  97.608 103.749  1.00  0.00           H  
ATOM   4040  HB2 CYS A 262      15.526  97.942 105.664  1.00  0.00           H  
ATOM   4041  HB3 CYS A 262      14.026  98.915 105.819  1.00  0.00           H  
ATOM   4042  HG  CYS A 262      13.185  97.978 107.942  1.00  0.00           H  
ATOM   4043  N   GLN A 263      13.321  94.748 104.841  1.00  0.00           N  
ATOM   4044  CA  GLN A 263      13.487  93.245 104.706  1.00  0.00           C  
ATOM   4045  C   GLN A 263      14.640  92.683 105.499  1.00  0.00           C  
ATOM   4046  O   GLN A 263      15.601  92.098 104.925  1.00  0.00           O  
ATOM   4047  CB  GLN A 263      13.675  92.973 103.224  1.00  0.00           C  
ATOM   4048  CG  GLN A 263      13.322  91.496 102.923  1.00  0.00           C  
ATOM   4049  CD  GLN A 263      13.413  91.097 101.475  1.00  0.00           C  
ATOM   4050  NE2 GLN A 263      13.141  89.902 101.106  1.00  0.00           N  
ATOM   4051  OE1 GLN A 263      13.883  91.937 100.685  1.00  0.00           O  
ATOM   4052  H   GLN A 263      12.360  95.061 104.828  1.00  0.00           H  
ATOM   4053  HA  GLN A 263      12.582  92.736 105.042  1.00  0.00           H  
ATOM   4054  HB2 GLN A 263      12.997  93.610 102.656  1.00  0.00           H  
ATOM   4055  HB3 GLN A 263      14.707  93.127 102.909  1.00  0.00           H  
ATOM   4056  HG2 GLN A 263      13.914  90.790 103.505  1.00  0.00           H  
ATOM   4057  HG3 GLN A 263      12.284  91.314 103.200  1.00  0.00           H  
ATOM   4058 HE21 GLN A 263      13.134  89.691 100.119  1.00  0.00           H  
ATOM   4059 HE22 GLN A 263      12.763  89.229 101.757  1.00  0.00           H  
ATOM   4060  N   HID A 264      14.687  93.026 106.796  1.00  0.00           N  
ATOM   4061  CA  HID A 264      15.864  92.806 107.671  1.00  0.00           C  
ATOM   4062  C   HID A 264      16.111  91.361 108.033  1.00  0.00           C  
ATOM   4063  O   HID A 264      15.172  90.508 108.181  1.00  0.00           O  
ATOM   4064  CB  HID A 264      15.599  93.606 108.969  1.00  0.00           C  
ATOM   4065  CG  HID A 264      16.480  93.170 110.141  1.00  0.00           C  
ATOM   4066  CD2 HID A 264      17.647  93.720 110.422  1.00  0.00           C  
ATOM   4067  ND1 HID A 264      16.145  92.293 111.152  1.00  0.00           N  
ATOM   4068  CE1 HID A 264      17.000  92.448 112.125  1.00  0.00           C  
ATOM   4069  NE2 HID A 264      18.034  93.193 111.673  1.00  0.00           N  
ATOM   4070  H   HID A 264      13.898  93.485 107.227  1.00  0.00           H  
ATOM   4071  HA  HID A 264      16.721  93.305 107.218  1.00  0.00           H  
ATOM   4072  HB2 HID A 264      15.778  94.677 108.886  1.00  0.00           H  
ATOM   4073  HB3 HID A 264      14.550  93.484 109.238  1.00  0.00           H  
ATOM   4074  HD1 HID A 264      15.261  91.812 111.243  1.00  0.00           H  
ATOM   4075  HD2 HID A 264      18.148  94.478 109.840  1.00  0.00           H  
ATOM   4076  HE1 HID A 264      17.061  91.932 113.073  1.00  0.00           H  
ATOM   4077  N   SER A 265      17.399  90.957 108.212  1.00  0.00           N  
ATOM   4078  CA  SER A 265      17.807  89.642 108.737  1.00  0.00           C  
ATOM   4079  C   SER A 265      19.096  89.854 109.548  1.00  0.00           C  
ATOM   4080  O   SER A 265      19.816  90.848 109.400  1.00  0.00           O  
ATOM   4081  CB  SER A 265      18.054  88.640 107.558  1.00  0.00           C  
ATOM   4082  OG  SER A 265      19.030  89.089 106.662  1.00  0.00           O  
ATOM   4083  H   SER A 265      18.127  91.650 108.112  1.00  0.00           H  
ATOM   4084  HA  SER A 265      17.105  89.237 109.466  1.00  0.00           H  
ATOM   4085  HB2 SER A 265      18.488  87.687 107.863  1.00  0.00           H  
ATOM   4086  HB3 SER A 265      17.132  88.495 106.994  1.00  0.00           H  
ATOM   4087  HG  SER A 265      18.594  89.644 106.011  1.00  0.00           H  
ATOM   4088  N   VAL A 266      19.364  88.948 110.508  1.00  0.00           N  
ATOM   4089  CA  VAL A 266      20.439  88.934 111.581  1.00  0.00           C  
ATOM   4090  C   VAL A 266      21.083  87.570 111.780  1.00  0.00           C  
ATOM   4091  O   VAL A 266      20.467  86.633 112.236  1.00  0.00           O  
ATOM   4092  CB  VAL A 266      20.034  89.630 112.836  1.00  0.00           C  
ATOM   4093  CG1 VAL A 266      18.881  88.949 113.637  1.00  0.00           C  
ATOM   4094  CG2 VAL A 266      21.186  89.677 113.825  1.00  0.00           C  
ATOM   4095  H   VAL A 266      18.795  88.114 110.458  1.00  0.00           H  
ATOM   4096  HA  VAL A 266      21.266  89.507 111.160  1.00  0.00           H  
ATOM   4097  HB  VAL A 266      19.701  90.646 112.620  1.00  0.00           H  
ATOM   4098 HG11 VAL A 266      18.597  89.639 114.432  1.00  0.00           H  
ATOM   4099 HG12 VAL A 266      18.057  88.802 112.939  1.00  0.00           H  
ATOM   4100 HG13 VAL A 266      19.189  88.018 114.112  1.00  0.00           H  
ATOM   4101 HG21 VAL A 266      20.959  90.482 114.524  1.00  0.00           H  
ATOM   4102 HG22 VAL A 266      21.381  88.823 114.473  1.00  0.00           H  
ATOM   4103 HG23 VAL A 266      22.043  90.101 113.304  1.00  0.00           H  
ATOM   4104  N   LEU A 267      22.426  87.473 111.598  1.00  0.00           N  
ATOM   4105  CA  LEU A 267      23.311  86.280 111.608  1.00  0.00           C  
ATOM   4106  C   LEU A 267      24.136  86.364 112.886  1.00  0.00           C  
ATOM   4107  O   LEU A 267      24.784  87.348 113.117  1.00  0.00           O  
ATOM   4108  CB  LEU A 267      24.160  86.156 110.300  1.00  0.00           C  
ATOM   4109  CG  LEU A 267      23.644  85.417 109.035  1.00  0.00           C  
ATOM   4110  CD1 LEU A 267      23.168  84.023 109.400  1.00  0.00           C  
ATOM   4111  CD2 LEU A 267      22.402  86.145 108.425  1.00  0.00           C  
ATOM   4112  H   LEU A 267      22.980  88.311 111.707  1.00  0.00           H  
ATOM   4113  HA  LEU A 267      22.656  85.424 111.764  1.00  0.00           H  
ATOM   4114  HB2 LEU A 267      24.693  87.086 110.103  1.00  0.00           H  
ATOM   4115  HB3 LEU A 267      24.964  85.495 110.626  1.00  0.00           H  
ATOM   4116  HG  LEU A 267      24.468  85.419 108.321  1.00  0.00           H  
ATOM   4117 HD11 LEU A 267      22.509  83.935 110.263  1.00  0.00           H  
ATOM   4118 HD12 LEU A 267      22.632  83.607 108.547  1.00  0.00           H  
ATOM   4119 HD13 LEU A 267      23.968  83.343 109.691  1.00  0.00           H  
ATOM   4120 HD21 LEU A 267      22.107  85.576 107.542  1.00  0.00           H  
ATOM   4121 HD22 LEU A 267      21.623  86.253 109.178  1.00  0.00           H  
ATOM   4122 HD23 LEU A 267      22.622  87.121 107.991  1.00  0.00           H  
ATOM   4123  N   GLY A 268      24.283  85.294 113.663  1.00  0.00           N  
ATOM   4124  CA  GLY A 268      25.087  85.295 114.926  1.00  0.00           C  
ATOM   4125  C   GLY A 268      26.331  84.323 114.822  1.00  0.00           C  
ATOM   4126  O   GLY A 268      26.227  83.088 114.731  1.00  0.00           O  
ATOM   4127  H   GLY A 268      23.913  84.458 113.235  1.00  0.00           H  
ATOM   4128  HA2 GLY A 268      25.528  86.272 115.127  1.00  0.00           H  
ATOM   4129  HA3 GLY A 268      24.461  85.030 115.777  1.00  0.00           H  
ATOM   4130  N   ASP A 269      27.511  84.971 114.962  1.00  0.00           N  
ATOM   4131  CA  ASP A 269      28.845  84.356 114.662  1.00  0.00           C  
ATOM   4132  C   ASP A 269      28.818  83.741 113.273  1.00  0.00           C  
ATOM   4133  O   ASP A 269      29.364  82.667 113.021  1.00  0.00           O  
ATOM   4134  CB  ASP A 269      29.283  83.332 115.703  1.00  0.00           C  
ATOM   4135  CG  ASP A 269      29.481  83.880 117.126  1.00  0.00           C  
ATOM   4136  OD1 ASP A 269      29.538  85.130 117.320  1.00  0.00           O  
ATOM   4137  OD2 ASP A 269      29.802  83.091 118.084  1.00  0.00           O1-
ATOM   4138  H   ASP A 269      27.461  85.957 115.174  1.00  0.00           H  
ATOM   4139  HA  ASP A 269      29.619  85.119 114.586  1.00  0.00           H  
ATOM   4140  HB2 ASP A 269      28.522  82.551 115.706  1.00  0.00           H  
ATOM   4141  HB3 ASP A 269      30.219  82.835 115.449  1.00  0.00           H  
ATOM   4142  N   PHE A 270      28.185  84.353 112.291  1.00  0.00           N  
ATOM   4143  CA  PHE A 270      28.015  83.927 110.879  1.00  0.00           C  
ATOM   4144  C   PHE A 270      27.199  82.653 110.794  1.00  0.00           C  
ATOM   4145  O   PHE A 270      27.020  82.174 109.684  1.00  0.00           O  
ATOM   4146  CB  PHE A 270      29.408  83.886 110.240  1.00  0.00           C  
ATOM   4147  CG  PHE A 270      30.005  85.274 109.972  1.00  0.00           C  
ATOM   4148  CD1 PHE A 270      30.964  85.836 110.791  1.00  0.00           C  
ATOM   4149  CD2 PHE A 270      29.532  85.987 108.820  1.00  0.00           C  
ATOM   4150  CE1 PHE A 270      31.385  87.152 110.517  1.00  0.00           C  
ATOM   4151  CE2 PHE A 270      29.927  87.316 108.642  1.00  0.00           C  
ATOM   4152  CZ  PHE A 270      30.951  87.898 109.430  1.00  0.00           C  
ATOM   4153  H   PHE A 270      27.611  85.128 112.591  1.00  0.00           H  
ATOM   4154  HA  PHE A 270      27.366  84.671 110.417  1.00  0.00           H  
ATOM   4155  HB2 PHE A 270      30.121  83.267 110.786  1.00  0.00           H  
ATOM   4156  HB3 PHE A 270      29.415  83.435 109.248  1.00  0.00           H  
ATOM   4157  HD1 PHE A 270      31.188  85.286 111.693  1.00  0.00           H  
ATOM   4158  HD2 PHE A 270      28.958  85.472 108.064  1.00  0.00           H  
ATOM   4159  HE1 PHE A 270      32.019  87.654 111.231  1.00  0.00           H  
ATOM   4160  HE2 PHE A 270      29.577  87.901 107.803  1.00  0.00           H  
ATOM   4161  HZ  PHE A 270      31.263  88.927 109.322  1.00  0.00           H  
ATOM   4162  N   LYS A 271      26.614  82.226 111.928  1.00  0.00           N  
ATOM   4163  CA  LYS A 271      25.611  81.085 112.016  1.00  0.00           C  
ATOM   4164  C   LYS A 271      24.177  81.638 112.064  1.00  0.00           C  
ATOM   4165  O   LYS A 271      24.051  82.774 112.525  1.00  0.00           O  
ATOM   4166  CB  LYS A 271      26.087  80.093 113.119  1.00  0.00           C  
ATOM   4167  CG  LYS A 271      27.504  79.453 112.913  1.00  0.00           C  
ATOM   4168  CD  LYS A 271      27.623  78.547 111.728  1.00  0.00           C  
ATOM   4169  CE  LYS A 271      28.952  77.810 111.738  1.00  0.00           C  
ATOM   4170  NZ  LYS A 271      28.898  76.651 112.673  1.00  0.00           N1+
ATOM   4171  H   LYS A 271      26.874  82.685 112.789  1.00  0.00           H  
ATOM   4172  HA  LYS A 271      25.651  80.541 111.071  1.00  0.00           H  
ATOM   4173  HB2 LYS A 271      25.982  80.679 114.032  1.00  0.00           H  
ATOM   4174  HB3 LYS A 271      25.440  79.227 113.254  1.00  0.00           H  
ATOM   4175  HG2 LYS A 271      28.351  80.133 112.815  1.00  0.00           H  
ATOM   4176  HG3 LYS A 271      27.616  78.733 113.724  1.00  0.00           H  
ATOM   4177  HD2 LYS A 271      26.783  77.853 111.692  1.00  0.00           H  
ATOM   4178  HD3 LYS A 271      27.507  79.177 110.845  1.00  0.00           H  
ATOM   4179  HE2 LYS A 271      29.026  77.442 110.714  1.00  0.00           H  
ATOM   4180  HE3 LYS A 271      29.700  78.561 111.990  1.00  0.00           H  
ATOM   4181  HZ1 LYS A 271      28.248  76.844 113.422  1.00  0.00           H  
ATOM   4182  HZ2 LYS A 271      28.660  75.801 112.183  1.00  0.00           H  
ATOM   4183  HZ3 LYS A 271      29.806  76.400 113.039  1.00  0.00           H  
ATOM   4184  N   PRO A 272      23.135  80.876 111.693  1.00  0.00           N  
ATOM   4185  CA  PRO A 272      21.765  81.313 111.820  1.00  0.00           C  
ATOM   4186  C   PRO A 272      21.378  81.620 113.247  1.00  0.00           C  
ATOM   4187  O   PRO A 272      21.636  80.813 114.138  1.00  0.00           O  
ATOM   4188  CB  PRO A 272      20.884  80.217 111.317  1.00  0.00           C  
ATOM   4189  CG  PRO A 272      21.739  78.936 111.359  1.00  0.00           C  
ATOM   4190  CD  PRO A 272      23.135  79.514 111.243  1.00  0.00           C  
ATOM   4191  HA  PRO A 272      21.522  82.198 111.230  1.00  0.00           H  
ATOM   4192  HB2 PRO A 272      19.964  80.050 111.877  1.00  0.00           H  
ATOM   4193  HB3 PRO A 272      20.688  80.231 110.245  1.00  0.00           H  
ATOM   4194  HG2 PRO A 272      21.781  78.610 112.398  1.00  0.00           H  
ATOM   4195  HG3 PRO A 272      21.502  78.137 110.656  1.00  0.00           H  
ATOM   4196  HD2 PRO A 272      23.765  78.937 111.920  1.00  0.00           H  
ATOM   4197  HD3 PRO A 272      23.537  79.520 110.229  1.00  0.00           H  
ATOM   4198  N   TYR A 273      20.787  82.788 113.462  1.00  0.00           N  
ATOM   4199  CA  TYR A 273      20.267  83.166 114.731  1.00  0.00           C  
ATOM   4200  C   TYR A 273      18.768  82.903 114.962  1.00  0.00           C  
ATOM   4201  O   TYR A 273      18.012  82.965 113.980  1.00  0.00           O  
ATOM   4202  CB  TYR A 273      20.797  84.606 115.165  1.00  0.00           C  
ATOM   4203  CG  TYR A 273      20.132  85.090 116.445  1.00  0.00           C  
ATOM   4204  CD1 TYR A 273      20.788  84.796 117.632  1.00  0.00           C  
ATOM   4205  CD2 TYR A 273      18.980  85.888 116.444  1.00  0.00           C  
ATOM   4206  CE1 TYR A 273      20.168  85.179 118.905  1.00  0.00           C  
ATOM   4207  CE2 TYR A 273      18.419  86.316 117.682  1.00  0.00           C  
ATOM   4208  CZ  TYR A 273      19.021  85.953 118.877  1.00  0.00           C  
ATOM   4209  OH  TYR A 273      18.347  86.151 120.052  1.00  0.00           O  
ATOM   4210  H   TYR A 273      20.568  83.415 112.700  1.00  0.00           H  
ATOM   4211  HA  TYR A 273      20.791  82.554 115.465  1.00  0.00           H  
ATOM   4212  HB2 TYR A 273      21.809  84.329 115.463  1.00  0.00           H  
ATOM   4213  HB3 TYR A 273      20.832  85.414 114.435  1.00  0.00           H  
ATOM   4214  HD1 TYR A 273      21.777  84.371 117.535  1.00  0.00           H  
ATOM   4215  HD2 TYR A 273      18.627  86.178 115.466  1.00  0.00           H  
ATOM   4216  HE1 TYR A 273      20.654  84.988 119.850  1.00  0.00           H  
ATOM   4217  HE2 TYR A 273      17.412  86.708 117.677  1.00  0.00           H  
ATOM   4218  HH  TYR A 273      17.536  86.656 119.950  1.00  0.00           H  
ATOM   4219  N   ARG A 274      18.394  82.633 116.213  1.00  0.00           N  
ATOM   4220  CA  ARG A 274      16.980  82.596 116.681  1.00  0.00           C  
ATOM   4221  C   ARG A 274      16.931  83.072 118.155  1.00  0.00           C  
ATOM   4222  O   ARG A 274      17.857  82.748 118.930  1.00  0.00           O  
ATOM   4223  CB  ARG A 274      16.455  81.150 116.538  1.00  0.00           C  
ATOM   4224  CG  ARG A 274      16.284  80.586 115.127  1.00  0.00           C  
ATOM   4225  CD  ARG A 274      15.242  81.427 114.306  1.00  0.00           C  
ATOM   4226  NE  ARG A 274      14.830  80.745 113.054  1.00  0.00           N  
ATOM   4227  CZ  ARG A 274      13.627  80.373 112.656  1.00  0.00           C  
ATOM   4228  NH1 ARG A 274      12.603  80.491 113.428  1.00  0.00           N1+
ATOM   4229  NH2 ARG A 274      13.385  79.854 111.482  1.00  0.00           N  
ATOM   4230  H   ARG A 274      19.065  82.532 116.960  1.00  0.00           H  
ATOM   4231  HA  ARG A 274      16.507  83.320 116.016  1.00  0.00           H  
ATOM   4232  HB2 ARG A 274      17.078  80.494 117.146  1.00  0.00           H  
ATOM   4233  HB3 ARG A 274      15.492  81.141 117.047  1.00  0.00           H  
ATOM   4234  HG2 ARG A 274      17.235  80.610 114.593  1.00  0.00           H  
ATOM   4235  HG3 ARG A 274      15.847  79.588 115.091  1.00  0.00           H  
ATOM   4236  HD2 ARG A 274      14.375  81.533 114.958  1.00  0.00           H  
ATOM   4237  HD3 ARG A 274      15.688  82.404 114.119  1.00  0.00           H  
ATOM   4238  HE  ARG A 274      15.650  80.462 112.537  1.00  0.00           H  
ATOM   4239 HH11 ARG A 274      12.637  81.029 114.283  1.00  0.00           H  
ATOM   4240 HH12 ARG A 274      11.710  80.182 113.073  1.00  0.00           H  
ATOM   4241 HH21 ARG A 274      14.081  79.862 110.748  1.00  0.00           H  
ATOM   4242 HH22 ARG A 274      12.425  79.689 111.217  1.00  0.00           H  
ATOM   4243  N   PRO A 275      15.912  83.810 118.580  1.00  0.00           N  
ATOM   4244  CA  PRO A 275      15.546  83.979 119.970  1.00  0.00           C  
ATOM   4245  C   PRO A 275      15.431  82.624 120.701  1.00  0.00           C  
ATOM   4246  O   PRO A 275      15.101  81.591 120.099  1.00  0.00           O  
ATOM   4247  CB  PRO A 275      14.229  84.685 120.011  1.00  0.00           C  
ATOM   4248  CG  PRO A 275      13.551  84.202 118.723  1.00  0.00           C  
ATOM   4249  CD  PRO A 275      14.718  84.174 117.704  1.00  0.00           C  
ATOM   4250  HA  PRO A 275      16.347  84.486 120.508  1.00  0.00           H  
ATOM   4251  HB2 PRO A 275      13.635  84.253 120.816  1.00  0.00           H  
ATOM   4252  HB3 PRO A 275      14.329  85.768 120.087  1.00  0.00           H  
ATOM   4253  HG2 PRO A 275      13.124  83.214 118.889  1.00  0.00           H  
ATOM   4254  HG3 PRO A 275      12.808  84.909 118.354  1.00  0.00           H  
ATOM   4255  HD2 PRO A 275      14.410  83.478 116.923  1.00  0.00           H  
ATOM   4256  HD3 PRO A 275      14.779  85.166 117.259  1.00  0.00           H  
ATOM   4257  N   GLY A 276      15.941  82.566 121.944  1.00  0.00           N  
ATOM   4258  CA  GLY A 276      15.887  81.382 122.819  1.00  0.00           C  
ATOM   4259  C   GLY A 276      16.708  80.127 122.451  1.00  0.00           C  
ATOM   4260  O   GLY A 276      16.627  79.098 123.140  1.00  0.00           O  
ATOM   4261  H   GLY A 276      16.329  83.428 122.301  1.00  0.00           H  
ATOM   4262  HA2 GLY A 276      16.195  81.711 123.812  1.00  0.00           H  
ATOM   4263  HA3 GLY A 276      14.856  81.029 122.834  1.00  0.00           H  
ATOM   4264  N   GLN A 277      17.549  80.213 121.429  1.00  0.00           N  
ATOM   4265  CA  GLN A 277      18.582  79.215 121.084  1.00  0.00           C  
ATOM   4266  C   GLN A 277      19.546  78.829 122.265  1.00  0.00           C  
ATOM   4267  O   GLN A 277      19.937  79.732 122.969  1.00  0.00           O  
ATOM   4268  CB  GLN A 277      19.327  79.565 119.778  1.00  0.00           C  
ATOM   4269  CG  GLN A 277      20.335  80.673 119.977  1.00  0.00           C  
ATOM   4270  CD  GLN A 277      20.953  81.294 118.663  1.00  0.00           C  
ATOM   4271  NE2 GLN A 277      22.160  81.825 118.761  1.00  0.00           N  
ATOM   4272  OE1 GLN A 277      20.255  81.374 117.654  1.00  0.00           O  
ATOM   4273  H   GLN A 277      17.427  81.036 120.856  1.00  0.00           H  
ATOM   4274  HA  GLN A 277      18.010  78.305 120.899  1.00  0.00           H  
ATOM   4275  HB2 GLN A 277      19.736  78.642 119.366  1.00  0.00           H  
ATOM   4276  HB3 GLN A 277      18.650  79.797 118.956  1.00  0.00           H  
ATOM   4277  HG2 GLN A 277      19.918  81.461 120.605  1.00  0.00           H  
ATOM   4278  HG3 GLN A 277      21.124  80.294 120.627  1.00  0.00           H  
ATOM   4279 HE21 GLN A 277      22.655  82.089 117.923  1.00  0.00           H  
ATOM   4280 HE22 GLN A 277      22.708  81.735 119.605  1.00  0.00           H  
ATOM   4281  N   ALA A 278      20.101  77.589 122.378  1.00  0.00           N  
ATOM   4282  CA  ALA A 278      21.147  77.150 123.330  1.00  0.00           C  
ATOM   4283  C   ALA A 278      22.490  77.890 122.971  1.00  0.00           C  
ATOM   4284  O   ALA A 278      23.108  78.366 123.918  1.00  0.00           O  
ATOM   4285  CB  ALA A 278      21.323  75.664 123.227  1.00  0.00           C  
ATOM   4286  H   ALA A 278      19.699  76.851 121.818  1.00  0.00           H  
ATOM   4287  HA  ALA A 278      20.827  77.581 124.278  1.00  0.00           H  
ATOM   4288  HB1 ALA A 278      22.125  75.324 123.881  1.00  0.00           H  
ATOM   4289  HB2 ALA A 278      20.373  75.161 123.411  1.00  0.00           H  
ATOM   4290  HB3 ALA A 278      21.521  75.395 122.190  1.00  0.00           H  
ATOM   4291  N   TYR A 279      22.843  78.050 121.693  1.00  0.00           N  
ATOM   4292  CA  TYR A 279      24.121  78.739 121.326  1.00  0.00           C  
ATOM   4293  C   TYR A 279      24.302  80.179 121.698  1.00  0.00           C  
ATOM   4294  O   TYR A 279      23.429  80.943 121.357  1.00  0.00           O  
ATOM   4295  CB  TYR A 279      24.348  78.476 119.823  1.00  0.00           C  
ATOM   4296  CG  TYR A 279      25.605  78.990 119.203  1.00  0.00           C  
ATOM   4297  CD1 TYR A 279      25.586  80.252 118.551  1.00  0.00           C  
ATOM   4298  CD2 TYR A 279      26.762  78.352 119.535  1.00  0.00           C  
ATOM   4299  CE1 TYR A 279      26.815  80.732 118.000  1.00  0.00           C  
ATOM   4300  CE2 TYR A 279      27.963  78.904 119.163  1.00  0.00           C  
ATOM   4301  CZ  TYR A 279      28.019  80.026 118.276  1.00  0.00           C  
ATOM   4302  OH  TYR A 279      29.304  80.543 118.026  1.00  0.00           O  
ATOM   4303  H   TYR A 279      22.218  77.555 121.074  1.00  0.00           H  
ATOM   4304  HA  TYR A 279      24.951  78.221 121.805  1.00  0.00           H  
ATOM   4305  HB2 TYR A 279      24.340  77.423 119.543  1.00  0.00           H  
ATOM   4306  HB3 TYR A 279      23.520  78.965 119.309  1.00  0.00           H  
ATOM   4307  HD1 TYR A 279      24.672  80.799 118.376  1.00  0.00           H  
ATOM   4308  HD2 TYR A 279      26.735  77.451 120.131  1.00  0.00           H  
ATOM   4309  HE1 TYR A 279      26.888  81.711 117.551  1.00  0.00           H  
ATOM   4310  HE2 TYR A 279      28.916  78.589 119.563  1.00  0.00           H  
ATOM   4311  HH  TYR A 279      29.301  81.496 117.908  1.00  0.00           H  
ATOM   4312  N   VAL A 280      25.426  80.590 122.262  1.00  0.00           N  
ATOM   4313  CA  VAL A 280      25.672  81.946 122.720  1.00  0.00           C  
ATOM   4314  C   VAL A 280      26.557  82.639 121.670  1.00  0.00           C  
ATOM   4315  O   VAL A 280      27.708  82.264 121.718  1.00  0.00           O  
ATOM   4316  CB  VAL A 280      26.219  82.004 124.210  1.00  0.00           C  
ATOM   4317  CG1 VAL A 280      26.090  83.387 124.764  1.00  0.00           C  
ATOM   4318  CG2 VAL A 280      25.301  81.076 125.120  1.00  0.00           C  
ATOM   4319  H   VAL A 280      26.012  79.855 122.631  1.00  0.00           H  
ATOM   4320  HA  VAL A 280      24.718  82.472 122.677  1.00  0.00           H  
ATOM   4321  HB  VAL A 280      27.282  81.776 124.274  1.00  0.00           H  
ATOM   4322 HG11 VAL A 280      25.065  83.749 124.843  1.00  0.00           H  
ATOM   4323 HG12 VAL A 280      26.557  83.395 125.748  1.00  0.00           H  
ATOM   4324 HG13 VAL A 280      26.599  84.042 124.056  1.00  0.00           H  
ATOM   4325 HG21 VAL A 280      25.556  80.027 124.969  1.00  0.00           H  
ATOM   4326 HG22 VAL A 280      25.346  81.433 126.150  1.00  0.00           H  
ATOM   4327 HG23 VAL A 280      24.255  81.070 124.812  1.00  0.00           H  
ATOM   4328  N   PRO A 281      26.046  83.577 120.818  1.00  0.00           N  
ATOM   4329  CA  PRO A 281      26.934  84.283 119.819  1.00  0.00           C  
ATOM   4330  C   PRO A 281      27.747  85.328 120.492  1.00  0.00           C  
ATOM   4331  O   PRO A 281      27.322  86.061 121.414  1.00  0.00           O  
ATOM   4332  CB  PRO A 281      26.015  84.981 118.865  1.00  0.00           C  
ATOM   4333  CG  PRO A 281      24.733  85.190 119.598  1.00  0.00           C  
ATOM   4334  CD  PRO A 281      24.708  84.121 120.689  1.00  0.00           C  
ATOM   4335  HA  PRO A 281      27.528  83.462 119.414  1.00  0.00           H  
ATOM   4336  HB2 PRO A 281      26.465  85.888 118.462  1.00  0.00           H  
ATOM   4337  HB3 PRO A 281      25.706  84.341 118.038  1.00  0.00           H  
ATOM   4338  HG2 PRO A 281      24.833  86.170 120.066  1.00  0.00           H  
ATOM   4339  HG3 PRO A 281      23.929  85.095 118.868  1.00  0.00           H  
ATOM   4340  HD2 PRO A 281      24.455  84.663 121.600  1.00  0.00           H  
ATOM   4341  HD3 PRO A 281      24.098  83.260 120.412  1.00  0.00           H  
ATOM   4342  N   CYS A 282      28.976  85.497 119.994  1.00  0.00           N  
ATOM   4343  CA  CYS A 282      29.903  86.581 120.286  1.00  0.00           C  
ATOM   4344  C   CYS A 282      29.558  87.947 119.573  1.00  0.00           C  
ATOM   4345  O   CYS A 282      29.690  89.035 120.201  1.00  0.00           O  
ATOM   4346  CB  CYS A 282      31.293  86.057 119.977  1.00  0.00           C  
ATOM   4347  SG  CYS A 282      32.704  86.977 120.719  1.00  0.00           S  
ATOM   4348  H   CYS A 282      29.150  85.016 119.122  1.00  0.00           H  
ATOM   4349  HA  CYS A 282      29.840  86.660 121.371  1.00  0.00           H  
ATOM   4350  HB2 CYS A 282      31.496  85.018 120.236  1.00  0.00           H  
ATOM   4351  HB3 CYS A 282      31.504  86.129 118.910  1.00  0.00           H  
ATOM   4352  HG  CYS A 282      31.895  87.996 121.020  1.00  0.00           H  
ATOM   4353  N   TYR A 283      29.111  87.874 118.329  1.00  0.00           N  
ATOM   4354  CA  TYR A 283      28.694  89.058 117.515  1.00  0.00           C  
ATOM   4355  C   TYR A 283      27.437  88.853 116.658  1.00  0.00           C  
ATOM   4356  O   TYR A 283      27.161  87.661 116.353  1.00  0.00           O  
ATOM   4357  CB  TYR A 283      29.844  89.294 116.582  1.00  0.00           C  
ATOM   4358  CG  TYR A 283      31.173  89.787 117.088  1.00  0.00           C  
ATOM   4359  CD1 TYR A 283      32.131  88.920 117.601  1.00  0.00           C  
ATOM   4360  CD2 TYR A 283      31.418  91.192 117.164  1.00  0.00           C  
ATOM   4361  CE1 TYR A 283      33.386  89.437 118.083  1.00  0.00           C  
ATOM   4362  CE2 TYR A 283      32.631  91.617 117.583  1.00  0.00           C  
ATOM   4363  CZ  TYR A 283      33.631  90.798 118.071  1.00  0.00           C  
ATOM   4364  OH  TYR A 283      34.815  91.331 118.509  1.00  0.00           O  
ATOM   4365  H   TYR A 283      28.851  86.964 117.976  1.00  0.00           H  
ATOM   4366  HA  TYR A 283      28.629  89.964 118.118  1.00  0.00           H  
ATOM   4367  HB2 TYR A 283      29.966  88.338 116.071  1.00  0.00           H  
ATOM   4368  HB3 TYR A 283      29.547  89.942 115.757  1.00  0.00           H  
ATOM   4369  HD1 TYR A 283      32.016  87.851 117.497  1.00  0.00           H  
ATOM   4370  HD2 TYR A 283      30.709  91.953 116.871  1.00  0.00           H  
ATOM   4371  HE1 TYR A 283      34.140  88.740 118.420  1.00  0.00           H  
ATOM   4372  HE2 TYR A 283      32.873  92.670 117.564  1.00  0.00           H  
ATOM   4373  HH  TYR A 283      34.827  92.287 118.601  1.00  0.00           H  
ATOM   4374  N   PHE A 284      26.774  89.913 116.170  1.00  0.00           N  
ATOM   4375  CA  PHE A 284      25.615  89.973 115.235  1.00  0.00           C  
ATOM   4376  C   PHE A 284      26.009  90.726 113.973  1.00  0.00           C  
ATOM   4377  O   PHE A 284      26.366  91.931 114.052  1.00  0.00           O  
ATOM   4378  CB  PHE A 284      24.397  90.594 115.969  1.00  0.00           C  
ATOM   4379  CG  PHE A 284      24.070  89.790 117.211  1.00  0.00           C  
ATOM   4380  CD1 PHE A 284      24.463  90.160 118.499  1.00  0.00           C  
ATOM   4381  CD2 PHE A 284      23.293  88.589 117.071  1.00  0.00           C  
ATOM   4382  CE1 PHE A 284      24.109  89.396 119.595  1.00  0.00           C  
ATOM   4383  CE2 PHE A 284      22.890  87.808 118.181  1.00  0.00           C  
ATOM   4384  CZ  PHE A 284      23.327  88.220 119.456  1.00  0.00           C  
ATOM   4385  H   PHE A 284      27.090  90.801 116.534  1.00  0.00           H  
ATOM   4386  HA  PHE A 284      25.345  88.968 114.914  1.00  0.00           H  
ATOM   4387  HB2 PHE A 284      24.592  91.655 116.125  1.00  0.00           H  
ATOM   4388  HB3 PHE A 284      23.506  90.485 115.349  1.00  0.00           H  
ATOM   4389  HD1 PHE A 284      24.969  91.082 118.747  1.00  0.00           H  
ATOM   4390  HD2 PHE A 284      22.883  88.239 116.135  1.00  0.00           H  
ATOM   4391  HE1 PHE A 284      24.395  89.730 120.582  1.00  0.00           H  
ATOM   4392  HE2 PHE A 284      22.402  86.855 118.041  1.00  0.00           H  
ATOM   4393  HZ  PHE A 284      23.038  87.687 120.349  1.00  0.00           H  
ATOM   4394  N   ILE A 285      25.739  90.175 112.805  1.00  0.00           N  
ATOM   4395  CA  ILE A 285      25.935  90.765 111.544  1.00  0.00           C  
ATOM   4396  C   ILE A 285      24.563  90.901 110.933  1.00  0.00           C  
ATOM   4397  O   ILE A 285      23.934  89.857 110.720  1.00  0.00           O  
ATOM   4398  CB  ILE A 285      26.823  89.743 110.745  1.00  0.00           C  
ATOM   4399  CG1 ILE A 285      28.174  89.423 111.518  1.00  0.00           C  
ATOM   4400  CG2 ILE A 285      27.216  90.203 109.318  1.00  0.00           C  
ATOM   4401  CD1 ILE A 285      28.229  88.370 112.682  1.00  0.00           C  
ATOM   4402  H   ILE A 285      25.414  89.218 112.800  1.00  0.00           H  
ATOM   4403  HA  ILE A 285      26.452  91.721 111.624  1.00  0.00           H  
ATOM   4404  HB  ILE A 285      26.264  88.857 110.447  1.00  0.00           H  
ATOM   4405 HG12 ILE A 285      29.031  89.201 110.881  1.00  0.00           H  
ATOM   4406 HG13 ILE A 285      28.402  90.374 111.999  1.00  0.00           H  
ATOM   4407 HG21 ILE A 285      26.328  90.509 108.765  1.00  0.00           H  
ATOM   4408 HG22 ILE A 285      28.002  90.950 109.210  1.00  0.00           H  
ATOM   4409 HG23 ILE A 285      27.670  89.362 108.795  1.00  0.00           H  
ATOM   4410 HD11 ILE A 285      27.567  88.627 113.509  1.00  0.00           H  
ATOM   4411 HD12 ILE A 285      28.075  87.347 112.339  1.00  0.00           H  
ATOM   4412 HD13 ILE A 285      29.233  88.374 113.108  1.00  0.00           H  
ATOM   4413  N   HID A 286      24.076  92.100 110.652  1.00  0.00           N  
ATOM   4414  CA  HID A 286      22.685  92.415 110.248  1.00  0.00           C  
ATOM   4415  C   HID A 286      22.694  92.954 108.803  1.00  0.00           C  
ATOM   4416  O   HID A 286      23.405  93.919 108.445  1.00  0.00           O  
ATOM   4417  CB  HID A 286      22.140  93.575 111.103  1.00  0.00           C  
ATOM   4418  CG  HID A 286      21.789  93.336 112.559  1.00  0.00           C  
ATOM   4419  CD2 HID A 286      22.696  93.209 113.555  1.00  0.00           C  
ATOM   4420  ND1 HID A 286      20.602  93.127 113.114  1.00  0.00           N  
ATOM   4421  CE1 HID A 286      20.737  93.028 114.424  1.00  0.00           C  
ATOM   4422  NE2 HID A 286      22.033  92.989 114.764  1.00  0.00           N  
ATOM   4423  H   HID A 286      24.602  92.915 110.932  1.00  0.00           H  
ATOM   4424  HA  HID A 286      22.072  91.530 110.423  1.00  0.00           H  
ATOM   4425  HB2 HID A 286      22.822  94.424 111.043  1.00  0.00           H  
ATOM   4426  HB3 HID A 286      21.175  93.866 110.689  1.00  0.00           H  
ATOM   4427  HD1 HID A 286      19.759  93.057 112.561  1.00  0.00           H  
ATOM   4428  HD2 HID A 286      23.761  93.297 113.397  1.00  0.00           H  
ATOM   4429  HE1 HID A 286      19.887  92.848 115.067  1.00  0.00           H  
ATOM   4430  N   VAL A 287      21.742  92.419 108.021  1.00  0.00           N  
ATOM   4431  CA  VAL A 287      21.470  92.698 106.563  1.00  0.00           C  
ATOM   4432  C   VAL A 287      20.128  93.466 106.380  1.00  0.00           C  
ATOM   4433  O   VAL A 287      19.068  92.910 106.706  1.00  0.00           O  
ATOM   4434  CB  VAL A 287      21.546  91.407 105.647  1.00  0.00           C  
ATOM   4435  CG1 VAL A 287      21.536  91.849 104.185  1.00  0.00           C  
ATOM   4436  CG2 VAL A 287      22.816  90.613 105.918  1.00  0.00           C  
ATOM   4437  H   VAL A 287      21.141  91.784 108.525  1.00  0.00           H  
ATOM   4438  HA  VAL A 287      22.230  93.367 106.158  1.00  0.00           H  
ATOM   4439  HB  VAL A 287      20.737  90.699 105.825  1.00  0.00           H  
ATOM   4440 HG11 VAL A 287      21.557  90.976 103.534  1.00  0.00           H  
ATOM   4441 HG12 VAL A 287      20.536  92.217 103.954  1.00  0.00           H  
ATOM   4442 HG13 VAL A 287      22.297  92.614 104.026  1.00  0.00           H  
ATOM   4443 HG21 VAL A 287      22.964  89.742 105.280  1.00  0.00           H  
ATOM   4444 HG22 VAL A 287      23.579  91.370 105.738  1.00  0.00           H  
ATOM   4445 HG23 VAL A 287      22.783  90.187 106.921  1.00  0.00           H  
ATOM   4446  N   LEU A 288      20.211  94.656 105.786  1.00  0.00           N  
ATOM   4447  CA  LEU A 288      19.065  95.470 105.392  1.00  0.00           C  
ATOM   4448  C   LEU A 288      19.179  95.825 103.913  1.00  0.00           C  
ATOM   4449  O   LEU A 288      20.268  95.888 103.362  1.00  0.00           O  
ATOM   4450  CB  LEU A 288      18.949  96.811 106.182  1.00  0.00           C  
ATOM   4451  CG  LEU A 288      18.943  96.499 107.762  1.00  0.00           C  
ATOM   4452  CD1 LEU A 288      20.317  96.471 108.449  1.00  0.00           C  
ATOM   4453  CD2 LEU A 288      18.063  97.567 108.395  1.00  0.00           C  
ATOM   4454  H   LEU A 288      21.116  94.944 105.445  1.00  0.00           H  
ATOM   4455  HA  LEU A 288      18.143  94.914 105.560  1.00  0.00           H  
ATOM   4456  HB2 LEU A 288      19.806  97.462 106.013  1.00  0.00           H  
ATOM   4457  HB3 LEU A 288      18.023  97.352 105.985  1.00  0.00           H  
ATOM   4458  HG  LEU A 288      18.472  95.528 107.915  1.00  0.00           H  
ATOM   4459 HD11 LEU A 288      20.894  95.621 108.086  1.00  0.00           H  
ATOM   4460 HD12 LEU A 288      20.829  97.403 108.211  1.00  0.00           H  
ATOM   4461 HD13 LEU A 288      20.121  96.373 109.516  1.00  0.00           H  
ATOM   4462 HD21 LEU A 288      18.569  98.527 108.499  1.00  0.00           H  
ATOM   4463 HD22 LEU A 288      17.127  97.696 107.855  1.00  0.00           H  
ATOM   4464 HD23 LEU A 288      17.761  97.183 109.370  1.00  0.00           H  
ATOM   4465  N   LYS A 289      18.107  96.114 103.182  1.00  0.00           N  
ATOM   4466  CA  LYS A 289      18.091  96.088 101.666  1.00  0.00           C  
ATOM   4467  C   LYS A 289      16.991  97.013 101.223  1.00  0.00           C  
ATOM   4468  O   LYS A 289      16.004  97.238 101.927  1.00  0.00           O  
ATOM   4469  CB  LYS A 289      17.745  94.705 101.132  1.00  0.00           C  
ATOM   4470  CG  LYS A 289      18.694  93.536 101.483  1.00  0.00           C  
ATOM   4471  CD  LYS A 289      18.284  92.142 100.923  1.00  0.00           C  
ATOM   4472  CE  LYS A 289      17.109  91.504 101.717  1.00  0.00           C  
ATOM   4473  NZ  LYS A 289      16.833  90.088 101.326  1.00  0.00           N1+
ATOM   4474  H   LYS A 289      17.177  95.971 103.549  1.00  0.00           H  
ATOM   4475  HA  LYS A 289      19.047  96.477 101.317  1.00  0.00           H  
ATOM   4476  HB2 LYS A 289      16.761  94.391 101.480  1.00  0.00           H  
ATOM   4477  HB3 LYS A 289      17.744  94.738 100.042  1.00  0.00           H  
ATOM   4478  HG2 LYS A 289      19.740  93.746 101.257  1.00  0.00           H  
ATOM   4479  HG3 LYS A 289      18.608  93.391 102.560  1.00  0.00           H  
ATOM   4480  HD2 LYS A 289      17.930  92.333  99.910  1.00  0.00           H  
ATOM   4481  HD3 LYS A 289      19.123  91.453 101.021  1.00  0.00           H  
ATOM   4482  HE2 LYS A 289      17.451  91.575 102.749  1.00  0.00           H  
ATOM   4483  HE3 LYS A 289      16.262  92.162 101.524  1.00  0.00           H  
ATOM   4484  HZ1 LYS A 289      16.009  89.656 101.720  1.00  0.00           H  
ATOM   4485  HZ2 LYS A 289      16.841  89.990 100.321  1.00  0.00           H  
ATOM   4486  HZ3 LYS A 289      17.589  89.540 101.713  1.00  0.00           H  
ATOM   4487  N   LYS A 290      17.271  97.586 100.050  1.00  0.00           N  
ATOM   4488  CA  LYS A 290      16.345  98.501  99.369  1.00  0.00           C  
ATOM   4489  C   LYS A 290      15.547  97.813  98.276  1.00  0.00           C  
ATOM   4490  O   LYS A 290      16.183  97.195  97.397  1.00  0.00           O  
ATOM   4491  CB  LYS A 290      16.997  99.794  98.817  1.00  0.00           C  
ATOM   4492  CG  LYS A 290      17.353 100.617 100.005  1.00  0.00           C  
ATOM   4493  CD  LYS A 290      17.919 102.042  99.561  1.00  0.00           C  
ATOM   4494  CE  LYS A 290      17.796 103.115 100.707  1.00  0.00           C  
ATOM   4495  NZ  LYS A 290      18.695 104.191 100.453  1.00  0.00           N1+
ATOM   4496  H   LYS A 290      18.182  97.438  99.640  1.00  0.00           H  
ATOM   4497  HA  LYS A 290      15.607  98.781 100.121  1.00  0.00           H  
ATOM   4498  HB2 LYS A 290      17.839  99.534  98.174  1.00  0.00           H  
ATOM   4499  HB3 LYS A 290      16.304 100.421  98.257  1.00  0.00           H  
ATOM   4500  HG2 LYS A 290      16.420 100.757 100.551  1.00  0.00           H  
ATOM   4501  HG3 LYS A 290      18.146 100.099 100.544  1.00  0.00           H  
ATOM   4502  HD2 LYS A 290      18.971 101.950  99.290  1.00  0.00           H  
ATOM   4503  HD3 LYS A 290      17.434 102.469  98.684  1.00  0.00           H  
ATOM   4504  HE2 LYS A 290      16.730 103.335 100.758  1.00  0.00           H  
ATOM   4505  HE3 LYS A 290      18.076 102.541 101.591  1.00  0.00           H  
ATOM   4506  HZ1 LYS A 290      18.572 104.888 101.174  1.00  0.00           H  
ATOM   4507  HZ2 LYS A 290      19.681 103.979 100.401  1.00  0.00           H  
ATOM   4508  HZ3 LYS A 290      18.397 104.699  99.633  1.00  0.00           H  
ATOM   4509  N   THR A 291      14.265  98.172  98.067  1.00  0.00           N  
ATOM   4510  CA  THR A 291      13.706  98.024  96.728  1.00  0.00           C  
ATOM   4511  C   THR A 291      14.288  98.955  95.693  1.00  0.00           C  
ATOM   4512  O   THR A 291      14.993  99.911  96.023  1.00  0.00           O  
ATOM   4513  CB  THR A 291      12.132  98.082  96.740  1.00  0.00           C  
ATOM   4514  CG2 THR A 291      11.396  97.077  97.643  1.00  0.00           C  
ATOM   4515  OG1 THR A 291      11.655  99.418  97.032  1.00  0.00           O  
ATOM   4516  H   THR A 291      13.760  98.814  98.662  1.00  0.00           H  
ATOM   4517  HA  THR A 291      13.918  97.041  96.309  1.00  0.00           H  
ATOM   4518  HB  THR A 291      11.800  97.973  95.707  1.00  0.00           H  
ATOM   4519  HG1 THR A 291      11.380  99.723  96.165  1.00  0.00           H  
ATOM   4520 HG21 THR A 291      11.241  97.484  98.642  1.00  0.00           H  
ATOM   4521 HG22 THR A 291      10.526  96.715  97.095  1.00  0.00           H  
ATOM   4522 HG23 THR A 291      12.109  96.321  97.972  1.00  0.00           H  
ATOM   4523  N   GLY A 292      14.004  98.823  94.424  1.00  0.00           N  
ATOM   4524  CA  GLY A 292      14.514  99.567  93.326  1.00  0.00           C  
ATOM   4525  C   GLY A 292      13.528  99.604  92.161  1.00  0.00           C  
ATOM   4526  O   GLY A 292      12.479 100.197  92.429  1.00  0.00           O  
ATOM   4527  OXT GLY A 292      13.872  99.079  91.091  1.00  0.00           O1-
ATOM   4528  H   GLY A 292      13.238  98.194  94.232  1.00  0.00           H  
ATOM   4529  HA2 GLY A 292      14.561 100.588  93.703  1.00  0.00           H  
ATOM   4530  HA3 GLY A 292      15.493  99.152  93.086  1.00  0.00           H  
ATOM   4531  CA' SAM A 293      38.137  96.771 110.003  1.00  0.00           C  
ATOM   4532  CB  SAM A 293      37.957  97.805 111.116  1.00  0.00           C  
ATOM   4533  CG  SAM A 293      37.288  97.269 112.439  1.00  0.00           C  
ATOM   4534  SD  SAM A 293      37.636  98.475 113.830  1.00  0.00           S  
ATOM   4535  CE  SAM A 293      36.756  97.590 115.131  1.00  0.00           C  
ATOM   4536  C5' SAM A 293      36.372  99.737 113.544  1.00  0.00           C  
ATOM   4537  C4' SAM A 293      36.783 101.013 112.824  1.00  0.00           C  
ATOM   4538  O4' SAM A 293      35.998 102.133 113.114  1.00  0.00           O  
ATOM   4539  C3' SAM A 293      38.169 101.629 113.237  1.00  0.00           C  
ATOM   4540  O3' SAM A 293      39.104 101.456 112.189  1.00  0.00           O  
ATOM   4541  C2' SAM A 293      37.896 103.067 113.711  1.00  0.00           C  
ATOM   4542  O2' SAM A 293      38.984 103.937 113.410  1.00  0.00           O  
ATOM   4543  C1' SAM A 293      36.602 103.402 112.969  1.00  0.00           C  
ATOM   4544  OXT SAM A 293      40.207  95.669 110.599  1.00  0.00           O  
ATOM   4545  N1  SAM A 293      33.220 107.186 112.155  1.00  0.00           N  
ATOM   4546  C2  SAM A 293      34.029 106.501 111.261  1.00  0.00           C  
ATOM   4547  N3  SAM A 293      34.919 105.586 111.551  1.00  0.00           N  
ATOM   4548  C4  SAM A 293      35.045 105.351 112.864  1.00  0.00           C  
ATOM   4549  C5  SAM A 293      34.458 106.065 113.838  1.00  0.00           C  
ATOM   4550  C6  SAM A 293      33.431 106.969 113.448  1.00  0.00           C  
ATOM   4551  N6  SAM A 293      32.713 107.700 114.295  1.00  0.00           N  
ATOM   4552  N7  SAM A 293      34.832 105.771 115.104  1.00  0.00           N  
ATOM   4553  C8  SAM A 293      35.664 104.771 114.902  1.00  0.00           C  
ATOM   4554  N9  SAM A 293      35.871 104.494 113.569  1.00  0.00           N  
ATOM   4555  C'  SAM A 293      39.002  95.514 110.590  1.00  0.00           C  
ATOM   4556  N'  SAM A 293      36.887  96.511 109.153  1.00  0.00           N  
ATOM   4557  O'  SAM A 293      38.419  94.584 111.152  1.00  0.00           O  
ATOM   4558 HN61 SAM A 293      32.207 108.455 113.849  1.00  0.00           H  
ATOM   4559 HN62 SAM A 293      33.315 107.985 115.058  1.00  0.00           H  
ATOM   4560  HA  SAM A 293      38.838  97.098 109.233  1.00  0.00           H  
ATOM   4561  HB1 SAM A 293      37.372  98.612 110.659  1.00  0.00           H  
ATOM   4562  HB2 SAM A 293      38.960  98.212 111.291  1.00  0.00           H  
ATOM   4563  HG1 SAM A 293      37.817  96.362 112.753  1.00  0.00           H  
ATOM   4564  HG2 SAM A 293      36.208  97.205 112.255  1.00  0.00           H  
ATOM   4565  HE1 SAM A 293      35.850  97.130 114.719  1.00  0.00           H  
ATOM   4566  HE2 SAM A 293      36.664  98.199 116.039  1.00  0.00           H  
ATOM   4567  HE3 SAM A 293      37.336  96.693 115.383  1.00  0.00           H  
ATOM   4568 HO2' SAM A 293      39.203 103.897 112.463  1.00  0.00           H  
ATOM   4569 HO3' SAM A 293      38.822 101.970 111.412  1.00  0.00           H  
ATOM   4570  H01 SAM A 293      36.297 104.305 115.644  1.00  0.00           H  
ATOM   4571  H02 SAM A 293      36.770 100.779 111.753  1.00  0.00           H  
ATOM   4572  H03 SAM A 293      38.532 101.081 114.115  1.00  0.00           H  
ATOM   4573  H04 SAM A 293      37.802 103.143 114.801  1.00  0.00           H  
ATOM   4574  H05 SAM A 293      36.808 103.501 111.897  1.00  0.00           H  
ATOM   4575  H06 SAM A 293      33.956 106.669 110.189  1.00  0.00           H  
ATOM   4576  H07 SAM A 293      36.058  96.088 109.595  1.00  0.00           H  
ATOM   4577  H08 SAM A 293      37.049  95.809 108.416  1.00  0.00           H  
ATOM   4578  H09 SAM A 293      36.517  97.383 108.749  1.00  0.00           H  
ATOM   4579 H5'1 SAM A 293      35.893 100.062 114.476  1.00  0.00           H  
ATOM   4580 H5'2 SAM A 293      35.580  99.256 112.958  1.00  0.00           H  
ATOM   4581  N   ACT A 294      38.645  95.170 118.645  1.00  0.00           N  
ATOM   4582  CA  ACT A 294      37.190  94.921 118.206  1.00  0.00           C  
ATOM   4583  C   ACT A 294      36.152  94.295 119.195  1.00  0.00           C  
ATOM   4584  O   ACT A 294      36.371  94.175 120.409  1.00  0.00           O  
ATOM   4585  OXT ACT A 294      35.103  93.840 118.759  1.00  0.00           O1-
ATOM   4586  H1  ACT A 294      37.239  94.321 117.289  1.00  0.00           H  
ATOM   4587  H3  ACT A 294      36.696  95.799 117.774  1.00  0.00           H  
ATOM   4588  H01 ACT A 294      38.662  95.905 119.350  1.00  0.00           H  
ATOM   4589  H02 ACT A 294      39.170  95.541 117.855  1.00  0.00           H  
END
